# Supplementary material for: Software algorithm and hardware design for real-time implementation of new spectral estimator
Source: Biomed Eng Online. 2014 May 9;13:61. doi: 10.1186/1475-925X-13-61 (PMC4057578; doi:10.1186/1475-925X-13-61)
Supplement: Additional file 2 — txtfiles.zip. [file 1475-925X-13-61-S2.zip › FILE047.TXT]

     0.06158
    -0.12359
    -0.24984
    -0.09834
     0.27200
    -0.00576
    -0.08992
    -0.09834
    -0.05626
     0.07841
    -0.24984
     0.00266
     0.18783
    -0.08992
     0.12050
     0.18783
     0.04474
    -0.15726
    -0.16568
    -0.02259
     0.06999
     0.06999
    -0.10676
    -0.04784
    -0.14042
    -0.16568
    -0.07309
    -0.06467
    -0.04784
    -0.31718
    -0.17409
    -0.03101
    -0.05626
    -0.18251
    -0.28351
    -0.35084
    -0.12359
     0.02791
    -0.19934
    -0.18251
    -0.10676
    -0.08151
    -0.09834
    -0.08992
     0.13733
    -0.23301
    -0.07309
     0.08683
     0.02791
     0.03633
    -0.08992
    -0.14884
     0.06999
     0.11208
     0.16258
     0.03633
     0.04474
    -0.17409
     0.07841
    -0.02259
     0.15416
     0.19625
    -0.01417
     0.13733
     0.17941
     0.22150
     0.01108
    -0.10676
     0.06158
     0.10366
     0.22991
    -0.04784
    -0.25826
    -0.14884
    -0.43501
    -0.70435
    -0.99052
    -1.39453
    -2.50554
    -2.47187
    -1.86587
    -0.69593
     1.35776
     6.24791
     4.87598
    -1.72278
    -2.31195
    -1.63861
     0.01108
     1.25676
     1.89644
     2.03111
     1.72810
     1.39143
     0.50767
     0.06999
    -0.09834
    -0.46026
    -0.83902
    -1.13361
    -1.00735
    -1.23461
    -1.56286
    -2.05945
    -2.81696
    -2.87588
    -2.50554
    -2.26145
    -1.94162
    -1.23461
    -1.73120
    -2.52237
    -3.01055
    -3.40614
    -3.25463
    -3.20413
    -3.03580
    -2.49712
    -1.97528
    -1.59653
    -1.36086
    -1.16727
    -1.26827
    -0.79693
    -0.67910
     0.01949
     0.00266
    -0.57810
    -0.77168
    -0.40976
    -0.07309
    -0.11517
    -0.53601
    -0.57810
    -0.66227
    -0.66227
    -0.62860
    -0.59493
    -0.70435
    -0.69593
    -0.88110
    -0.74643
    -0.34243
    -0.67068
    -0.55285
    -0.16568
     0.06999
     0.38142
     0.26358
     0.23833
     0.58342
     1.05476
     1.39985
     1.34093
     1.35776
     1.44193
     1.70285
     2.16577
     2.43511
     2.30886
     2.45194
     2.50244
     2.55295
     2.67078
     2.48561
     2.30886
     2.39303
     2.45194
     2.57820
     2.37619
     2.14052
     1.85435
     1.69443
     1.71968
     1.97219
     1.76177
     1.45876
     1.49243
     1.52610
     1.51768
     1.34935
     1.23151
     1.23151
     1.06318
     1.32410
     1.19784
     1.13051
     0.92009
     0.89484
     0.75175
     0.96217
     0.91167
     0.79384
     0.52450
     0.52450
     0.54133
     0.57500
     0.40667
     0.26358
     0.29725
     0.27200
     0.33092
     0.19625
     0.22150
     0.00266
    -0.08992
     0.08683
     0.28041
     0.01949
    -0.07309
    -0.07309
     0.01949
     0.16258
    -0.05626
    -0.18251
    -0.19093
    -0.01417
    -0.01417
    -0.04784
    -0.08992
    -0.27509
    -0.33401
    -0.32559
     0.07841
    -0.05626
    -0.27509
    -0.25826
    -0.14042
    -0.13201
    -0.14884
    -0.33401
    -0.22459
    -0.25826
    -0.18251
    -0.05626
    -0.00576
    -0.19934
    -0.40135
    -0.36768
    -0.05626
    -0.09834
    -0.25826
    -0.27509
    -0.20776
    -0.13201
    -0.19093
    -0.30034
    -0.38451
    -0.30876
    -0.14884
    -0.19093
    -0.08992
    -0.19934
    -0.23301
    -0.37609
    -0.06467
     0.13733
    -0.14884
    -0.15726
    -0.17409
    -0.05626
     0.04474
    -0.13201
    -0.02259
     0.05316
    -0.02259
     0.13733
     0.13733
    -0.09834
    -0.03942
    -0.05626
     0.19625
     0.28883
     0.19625
     0.02791
    -0.04784
     0.13733
     0.06999
     0.10366
     0.19625
    -0.00576
     0.15416
     0.08683
     0.28883
     0.14575
    -0.08992
    -0.03101
    -0.10676
     0.11208
     0.05316
     0.04474
    -0.02259
    -0.08992
    -0.05626
    -0.06467
    -0.07309
    -0.14884
    -0.00576
     0.00266
    -0.08992
    -0.13201
    -0.02259
    -0.37609
    -0.19934
    -0.11517
    -0.00576
    -0.15726
    -0.09834
    -0.24984
    -0.29193
    -0.19093
    -0.14884
    -0.01417
    -0.28351
    -0.24143
    -0.35084
    -0.13201
    -0.21618
    -0.19093
    -0.44343
    -0.35926
    -0.10676
    -0.10676
    -0.08992
    -0.34243
    -0.32559
    -0.37609
    -0.21618
    -0.17409
     0.01108
    -0.20776
    -0.34243
    -0.16568
    -0.18251
    -0.17409
    -0.32559
    -0.54443
    -0.14884
    -0.45185
    -0.35084
    -0.47710
    -0.71277
    -0.72118
    -0.67910
    -0.88110
    -0.79693
    -0.81377
    -1.09994
    -1.01577
    -0.99894
    -1.20936
    -1.46186
    -1.83220
    -1.62178
    -1.65545
    -1.91637
    -2.19412
    -2.32879
    -2.23620
    -2.53079
    -2.71596
    -2.79171
    -2.48029
    -1.64703
     0.65917
     3.44512
     3.84913
     4.03430
     3.94171
     3.79021
     2.45194
     1.54293
     1.83752
     2.55295
     3.40304
     3.94171
     3.71446
     2.73812
     1.50085
    -0.23301
    -1.55444
    -2.41296
    -2.98530
    -3.18730
    -3.62497
    -3.34722
    -2.80013
    -2.60654
    -2.34562
    -2.05103
    -1.79853
    -1.69753
    -1.49553
    -1.07469
    -1.09994
    -0.88952
    -0.95685
    -0.94002
    -0.67910
    -0.67068
    -0.54443
    -0.66227
    -0.30876
    -0.14884
     0.03633
     0.26358
     0.27200
     0.19625
     0.33933
     0.51608
     0.63392
     0.83592
     0.85276
     0.83592
     0.98742
     0.99584
     0.81067
     0.50767
     0.71809
     0.65917
     0.82751
     0.75175
     0.52450
     0.50767
     0.57500
     0.46558
     0.66759
     0.48242
     0.52450
     0.44033
     0.54975
     0.47400
     0.52450
     0.42350
     0.72650
     0.58342
     0.47400
     0.65917
     0.65075
     0.44033
     0.43192
     0.40667
     0.29725
     0.64234
     0.54133
     0.34775
     0.29725
     0.32250
     0.38142
     0.15416
     0.10366
     0.35617
     0.18783
     0.17100
     0.30566
     0.17941
     0.18783
     0.03633
     0.07841
     0.33933
     0.34775
     0.09525
     0.03633
    -0.14884
     0.22991
     0.08683
     0.03633
    -0.01417
     0.01108
    -0.01417
     0.28883
     0.05316
     0.02791
    -0.12359
    -0.14042
    -0.14884
     0.25516
     0.06158
    -0.16568
    -0.30034
    -0.01417
    -0.02259
    -0.23301
    -0.08992
    -0.10676
    -0.29193
    -0.05626
    -0.11517
    -0.08992
    -0.25826
    -0.31718
    -0.20776
    -0.04784
    -0.01417
    -0.12359
    -0.37609
    -0.12359
    -0.13201
    -0.18251
    -0.19093
     0.00266
    -0.23301
    -0.13201
    -0.08992
    -0.03942
    -0.24984
    -0.29193
    -0.14042
     0.07841
     0.01108
    -0.08151
    -0.35084
    -0.23301
    -0.01417
    -0.24984
    -0.11517
    -0.12359
    -0.19934
    -0.15726
    -0.06467
    -0.00576
    -0.17409
    -0.15726
    -0.26668
    -0.16568
     0.07841
    -0.02259
    -0.05626
    -0.03101
    -0.21618
     0.00266
    -0.15726
     0.11208
    -0.11517
    -0.14042
    -0.19934
    -0.03942
     0.00266
    -0.14042
    -0.20776
    -0.10676
     0.16258
     0.20466
     0.10366
     0.14575
     0.06158
     0.26358
     0.20466
     0.42350
     0.60025
     0.28041
     0.45717
     0.49083
     0.74334
     0.64234
     0.49083
     0.51608
     0.45717
     0.70967
     0.36458
     0.22991
    -0.02259
    -0.01417
     0.01108
    -0.05626
    -0.03942
    -0.30876
    -0.28351
    -0.35926
    -0.52760
    -0.51918
    -0.67068
    -0.77168
    -0.62018
    -0.49393
    -0.44343
    -0.68752
    -0.78852
    -0.69593
    -0.50235
    -0.61176
    -0.32559
    -0.49393
    -0.67068
    -0.42660
    -0.32559
    -0.39293
    -0.48551
    -0.78010
    -0.54443
    -0.34243
    -0.49393
    -0.60335
    -0.49393
    -0.81377
    -0.72118
    -0.72960
    -0.49393
    -0.48551
    -0.83902
    -0.46026
    -0.48551
    -0.44343
    -0.47710
    -0.70435
    -0.72960
    -0.79693
    -0.56126
    -1.15886
    -1.31877
    -1.61336
    -1.38611
    -0.48551
     0.89484
     2.29203
     2.20786
     1.45035
     0.24675
    -0.16568
     0.79384
     2.19944
     2.70445
     2.83912
     2.99062
     1.98902
     1.28201
     1.08843
     1.31568
     1.67760
     1.65235
     1.09684
     0.00266
    -0.45185
    -0.42660
     0.36458
     1.27359
     1.32410
     0.86959
     0.22150
     0.19625
     0.49925
     0.71809
     0.69284
     0.52450
     0.76017
     0.26358
     0.17100
     0.07841
    -0.55285
    -0.69593
    -0.80535
    -1.17569
    -1.28511
    -1.46186
    -1.45344
    -1.51236
    -1.29352
    -0.91477
    -1.04944
    -1.17569
    -1.19252
    -1.23461
    -0.59493
    -0.22459
    -0.30876
    -0.40135
    -0.48551
    -0.38451
    -0.45185
    -0.60335
    -0.73802
    -0.56968
    -0.46868
    -0.36768
    -0.25826
    -0.60335
    -0.72118
    -0.80535
    -0.80535
    -0.74643
    -0.70435
    -0.91477
    -0.96527
    -0.62018
    -0.40976
    -0.44343
    -0.58651
    -0.36768
    -0.29193
    -0.27509
    -0.25826
    -0.44343
    -0.23301
    -0.14884
    -0.34243
    -0.14042
    -0.20776
    -0.55285
    -0.51076
    -0.51076
    -0.35084
    -0.24984
    -0.56968
    -0.61176
    -0.59493
    -0.43501
    -0.61176
    -0.59493
    -0.59493
    -0.80535
    -0.87268
    -0.51076
    -0.50235
    -0.67068
    -0.56968
    -0.67068
    -0.49393
    -0.61176
    -0.61176
    -0.65385
    -0.55285
    -0.35926
    -0.39293
    -0.30876
    -0.45185
    -0.30876
    -0.32559
    -0.24984
    -0.03942
    -0.17409
    -0.13201
    -0.21618
    -0.02259
     0.01949
     0.17100
    -0.16568
    -0.02259
     0.10366
     0.28883
     0.30566
     0.25516
     0.09525
     0.01949
     0.18783
     0.33092
     0.51608
     0.29725
     0.30566
     0.23833
     0.29725
     0.39825
     0.41508
     0.15416
     0.42350
     0.36458
     0.41508
     0.53292
     0.31408
     0.17100
     0.12891
     0.44875
     0.54133
     0.35617
     0.28883
     0.22150
     0.31408
     0.33933
     0.30566
     0.20466
     0.21308
     0.32250
     0.21308
     0.19625
     0.19625
    -0.18251
    -0.28351
    -0.03101
    -0.05626
    -0.19093
    -0.46868
    -0.33401
    -0.24984
     0.06999
     0.05316
    -0.06467
    -0.04784
     0.01108
     0.07841
     0.26358
     0.54133
     0.54975
     0.54133
     0.55817
     0.87801
     0.76017
     0.76859
     0.65917
     0.70125
     0.66759
     0.51608
     0.33092
     0.37300
     0.16258
     0.19625
     0.06158
    -0.01417
    -0.14042
    -0.41818
    -0.36768
    -0.17409
    -0.15726
    -0.32559
    -0.24143
    -0.35926
    -0.31718
    -0.32559
    -0.22459
    -0.19934
    -0.09834
    -0.21618
     0.01108
     0.18783
    -0.01417
     0.11208
    -0.00576
     0.26358
     0.38983
     0.32250
     0.38142
     0.12891
     0.34775
     0.41508
     0.47400
     0.44875
     0.57500
     0.49925
     0.38142
     0.55817
     0.54975
     0.37300
     0.18783
     0.33933
     0.67600
     0.34775
     0.35617
     0.13733
     0.14575
     0.20466
     0.10366
    -0.08992
     0.03633
    -0.04784
    -0.08992
    -0.13201
    -0.09834
    -0.24143
    -0.28351
    -0.43501
     0.03633
     0.30566
     0.28041
     0.19625
     0.11208
     0.06158
     0.19625
     0.37300
     0.38983
     0.38983
     0.38983
     0.39825
     0.54975
     0.52450
     0.41508
     0.27200
     0.71809
     0.58342
     0.70125
     0.63392
     0.65917
     0.81067
     0.97901
     0.85276
     1.10526
     0.93692
     1.06318
     1.13893
     1.29043
     1.32410
     1.33251
     0.81909
     1.06318
     1.41668
     1.00426
     1.38301
     1.55135
     1.35776
     1.61868
     0.25516
     0.29725
     1.21468
     0.41508
    -0.53601
    -0.86427
    -0.50235
    -0.66227
    -0.99052
    -0.88110
    -0.51918
    -0.65385
    -0.09834
    -0.14884
    -0.35084
    -0.42660
    -0.70435
    -0.32559
    -0.03101
     0.66759
     0.78542
     0.92851
     1.27359
     1.06318
     0.69284
     0.19625
     0.56659
    -0.03942
    -0.32559
    -0.56126
    -0.74643
    -0.67910
    -0.83060
    -0.72960
    -0.56968
    -0.65385
    -0.80535
    -0.81377
    -0.48551
    -0.36768
    -0.19093
    -0.44343
     0.04474
     0.11208
    -0.08151
    -0.20776
     0.00266
    -0.19093
    -0.05626
    -0.19934
    -0.24143
    -0.05626
    -0.23301
    -0.33401
    -0.34243
    -0.46868
    -0.38451
    -0.51076
    -0.63701
    -0.32559
    -0.38451
    -0.30034
    -0.24984
    -0.27509
    -0.24984
    -0.30034
    -0.20776
    -0.04784
     0.01949
    -0.19093
    -0.24143
    -0.14884
    -0.09834
    -0.03942
    -0.25826
     0.03633
    -0.05626
    -0.01417
    -0.12359
     0.03633
    -0.26668
    -0.27509
    -0.08151
    -0.04784
     0.17941
    -0.09834
    -0.14042
    -0.16568
     0.06999
    -0.05626
    -0.14884
     0.07841
    -0.04784
    -0.06467
     0.05316
    -0.03101
     0.00266
    -0.07309
     0.06158
     0.01108
     0.02791
     0.17100
    -0.19093
    -0.09834
    -0.00576
    -0.15726
    -0.14042
    -0.23301
    -0.14884
    -0.24984
    -0.03942
    -0.20776
    -0.16568
    -0.23301
    -0.27509
    -0.24143
    -0.02259
    -0.24984
    -0.30876
    -0.34243
    -0.29193
    -0.09834
    -0.33401
    -0.03942
     0.11208
    -0.01417
     0.03633
     0.01949
     0.22150
    -0.00576
    -0.05626
    -0.00576
     0.12050
     0.29725
     0.24675
     0.04474
     0.02791
     0.22150
    -0.01417
    -0.07309
     0.07841
    -0.28351
    -0.19934
    -0.12359
    -0.08151
    -0.36768
    -0.29193
    -0.22459
    -0.32559
    -0.08151
    -0.14042
    -0.32559
    -0.31718
    -0.19093
    -0.17409
    -0.30876
    -0.07309
    -0.14042
    -0.24984
    -0.16568
    -0.06467
    -0.07309
    -0.26668
    -0.35926
    -0.35084
    -0.09834
    -0.02259
    -0.26668
    -0.21618
    -0.33401
    -0.08151
    -0.19934
     0.01108
     0.02791
    -0.23301
    -0.08992
     0.01949
     0.00266
    -0.03942
    -0.17409
    -0.21618
    -0.10676
     0.10366
    -0.03101
    -0.12359
    -0.28351
    -0.16568
    -0.04784
    -0.08992
     0.05316
    -0.30876
    -0.30034
    -0.03101
     0.20466
     0.19625
     0.21308
    -0.04784
     0.10366
     0.20466
     0.21308
     0.34775
     0.37300
     0.16258
     0.48242
     0.28041
     0.24675
     0.06158
    -0.01417
     0.22150
     0.17941
     0.22150
     0.09525
    -0.18251
    -0.15726
     0.11208
     0.21308
     0.01108
    -0.08151
    -0.16568
     0.09525
    -0.16568
     0.21308
     0.09525
    -0.12359
     0.10366
     0.06999
     0.30566
     0.14575
    -0.01417
    -0.00576
     0.20466
     0.48242
     0.24675
     0.19625
     0.22150
     0.07841
     0.32250
     0.22150
     0.47400
     0.33933
     0.21308
     0.27200
     0.28883
     0.28041
     0.09525
     0.01108
     0.12891
     0.29725
     0.47400
     0.49925
     0.55817
     0.71809
     0.79384
     0.90326
     1.13893
     1.13893
     1.26518
     0.76017
     0.30566
    -0.09834
    -0.59493
    -0.44343
    -0.60335
    -0.77168
    -1.25986
    -2.06787
    -2.09312
    -1.38611
    -0.85585
    -0.70435
     0.21308
     0.22991
    -1.28511
    -1.89953
    -1.19252
    -0.30876
     0.51608
     0.87801
     1.10526
     1.13051
     1.23151
     0.65075
     0.52450
     0.17100
    -0.10676
    -0.47710
    -0.32559
    -0.29193
    -0.51918
    -0.47710
    -0.53601
    -0.31718
    -0.42660
    -0.44343
    -0.50235
    -0.37609
    -0.10676
    -0.15726
    -0.09834
    -0.18251
    -0.12359
    -0.25826
    -0.12359
    -0.04784
     0.02791
    -0.08151
     0.00266
     0.05316
     0.30566
     0.01949
     0.06999
     0.09525
     0.07841
     0.18783
     0.34775
     0.17100
     0.00266
     0.06999
    -0.07309
     0.38142
     0.19625
     0.06158
    -0.01417
     0.06158
     0.28041
     0.07841
    -0.07309
    -0.21618
    -0.01417
     0.08683
     0.14575
     0.19625
    -0.14042
     0.07841
    -0.19093
     0.11208
     0.47400
     0.01949
     0.08683
     0.17941
     0.43192
     0.38142
     0.37300
     0.18783
     0.06999
     0.20466
     0.33092
     0.26358
     0.30566
     0.13733
    -0.01417
     0.01949
     0.03633
    -0.22459
     0.01108
    -0.24984
    -0.46868
    -0.40976
    -0.47710
    -0.59493
    -0.82218
    -0.58651
    -0.54443
    -0.64543
    -0.79693
    -0.88952
    -0.83902
    -1.03260
    -0.62018
    -0.65385
    -0.88110
    -1.03260
    -1.13361
    -1.09994
    -1.15886
    -1.43661
    -1.49553
    -1.72278
    -1.87428
    -1.84903
    -2.04262
    -2.42979
    -2.74121
    -3.16205
    -2.96005
    -2.97688
    -3.40614
    -3.33880
    -3.66706
    -3.41455
    -3.15363
    -3.02738
    -2.86746
    -2.92638
    -2.45504
    -2.41296
    -2.25304
    -2.12679
    -2.09312
    -2.01737
    -1.48711
    -1.13361
    -1.36086
    -1.50394
    -1.47869
    -1.33561
    -0.83902
    -0.76327
    -1.00735
    -1.19252
    -1.19252
    -1.13361
    -0.94002
    -0.83902
    -0.63701
    -0.66227
    -0.40135
    -0.09834
    -0.01417
    -0.07309
     0.20466
     0.36458
     0.56659
     0.82751
     1.23151
     1.64393
     1.86277
     1.76177
     1.78702
     1.75335
     2.13211
     2.09002
     2.09844
     2.38461
     2.33411
     2.18261
     2.02269
     1.99744
     2.07319
     2.09002
     1.74493
     1.82069
     1.61868
     1.51768
     1.44193
     1.61027
     1.29885
     1.34935
     0.98742
     1.34093
     1.29043
     1.33251
     1.08843
     1.01267
     0.99584
     0.98742
     0.80225
     0.67600
     0.56659
     0.49083
     0.60867
     0.50767
     0.32250
     0.17941
     0.02791
    -0.02259
     0.11208
    -0.03101
    -0.20776
    -0.17409
    -0.36768
    -0.30034
    -0.15726
    -0.19934
    -0.07309
     0.09525
    -0.03101
     0.03633
     0.27200
    -0.00576
    -0.20776
    -0.31718
     0.24675
     0.22150
     0.34775
     0.28883
     0.54133
     0.49083
     0.41508
     0.48242
     0.45717
     0.32250
     0.16258
     0.37300
     0.46558
     0.49925
     0.45717
     0.17100
     0.26358
     0.28041
     0.16258
     0.04474
    -0.21618
    -0.28351
    -0.34243
    -0.20776
    -0.34243
    -0.25826
    -0.35084
    -0.33401
    -0.30876
    -0.15726
    -0.32559
    -0.62860
    -0.73802
    -0.69593
    -0.75485
    -0.82218
    -1.09152
    -0.90635
    -0.53601
    -0.30034
    -0.38451
    -0.34243
    -0.58651
    -0.83060
    -0.79693
    -0.56126
    -0.54443
    -0.40135
    -0.35926
    -0.30034
    -0.36768
    -0.37609
    -0.50235
    -0.65385
    -0.88110
    -1.20936
    -1.25986
    -1.11677
    -1.10835
    -1.55444
    -1.56286
    -1.35244
    -1.56286
    -1.63020
    -1.52919
    -1.00735
    -0.90635
    -0.85585
    -0.54443
    -0.78010
    -0.49393
    -0.26668
    -0.19934
     0.02791
     0.03633
     0.20466
     0.06999
     0.47400
     0.26358
     0.39825
     0.22150
     0.56659
     0.31408
     0.22150
     0.29725
     0.15416
     0.18783
     0.17100
     0.13733
     0.07841
     0.07841
     0.24675
     0.06999
     0.12050
     0.17100
     0.27200
    -0.03942
    -0.07309
     0.15416
     0.01949
     0.09525
     0.04474
     0.04474
    -0.03942
    -0.10676
    -0.24143
    -0.10676
     0.10366
    -0.24143
    -0.16568
    -0.19934
    -0.19934
    -0.16568
    -0.28351
     0.04474
    -0.22459
    -0.03942
     0.04474
    -0.08992
     0.09525
    -0.19934
     0.02791
     0.06158
     0.25516
     0.12050
    -0.05626
     0.09525
     0.12050
     0.13733
    -0.04784
     0.20466
     0.31408
     0.33933
     0.33092
     0.44033
     0.21308
     0.06999
    -0.13201
     0.03633
     0.19625
     0.45717
     0.17941
     0.08683
     0.07841
     0.11208
     0.09525
     0.17100
     0.22150
    -0.14884
     0.03633
     0.09525
     0.15416
    -0.06467
    -0.49393
     0.09525
     0.36458
     0.35617
     0.11208
     0.30566
    -0.04784
    -0.03942
    -0.05626
     0.04474
     0.12050
     0.15416
     0.22150
     0.22991
     0.22991
     0.09525
     0.06158
    -0.07309
     0.14575
     0.22991
     0.08683
    -0.01417
    -0.00576
     0.11208
     0.03633
    -0.05626
     0.02791
     0.01108
    -0.08151
     0.00266
     0.07841
    -0.08992
    -0.26668
    -0.40135
    -0.24143
    -0.14042
    -0.47710
    -0.96527
    -1.13361
    -0.35084
     1.51768
     4.67397
     5.26315
     3.36937
     1.22309
    -0.27509
     0.23833
     1.26518
     2.39303
     3.06637
     3.57138
     3.04112
     2.24994
     1.76177
     1.52610
     1.51768
     0.87801
     0.30566
    -0.13201
     0.13733
    -0.09834
     0.28041
     0.25516
     0.59184
     0.75175
     0.97901
     1.02951
     0.76859
     0.92851
     0.60867
     0.38983
     0.17941
     0.33092
     0.46558
     0.56659
     0.76859
     0.65075
     0.20466
     0.45717
     0.74334
     0.83592
     0.43192
     0.54975
     0.58342
     0.54975
     0.86959
     0.70125
     0.93692
     0.63392
     0.67600
     0.65075
     0.65075
     0.72650
     0.43192
     0.63392
     0.77700
     0.85276
     0.43192
     0.38142
     0.41508
     0.57500
     0.40667
     0.19625
     0.01949
     0.06158
     0.17100
    -0.10676
     0.15416
     0.05316
    -0.14884
    -0.14042
    -0.14042
    -0.11517
    -0.23301
    -0.47710
    -0.57810
    -0.28351
    -0.10676
    -0.33401
    -0.31718
    -0.51076
    -0.48551
    -0.44343
    -0.48551
    -0.14884
    -0.53601
    -0.52760
    -0.32559
    -0.40976
    -0.14884
    -0.43501
    -0.42660
    -0.68752
    -0.25826
    -0.40135
    -0.37609
    -0.49393
    -0.42660
    -0.48551
    -0.40135
    -0.24984
    -0.35926
    -0.46026
    -0.36768
    -0.37609
    -0.32559
    -0.43501
    -0.49393
    -0.51076
    -0.39293
    -0.24984
    -0.39293
    -0.32559
    -0.54443
    -0.49393
    -0.59493
    -0.19934
    -0.24143
    -0.49393
    -0.44343
    -0.51918
    -0.26668
    -0.41818
    -0.40135
    -0.49393
    -0.31718
    -0.23301
    -0.19934
    -0.15726
    -0.27509
    -0.32559
    -0.39293
    -0.01417
     0.06999
    -0.14884
     0.00266
    -0.11517
    -0.07309
    -0.06467
    -0.08151
    -0.51918
    -0.23301
    -0.24143
    -0.34243
    -0.29193
    -0.63701
    -0.80535
    -1.01577
    -0.95685
    -0.62018
    -0.88110
    -0.96527
    -1.34402
    -1.12519
    -1.17569
    -1.47869
    -1.47869
    -1.39453
    -1.70595
    -1.93320
    -1.91637
    -1.98370
    -2.57288
    -2.74121
    -3.08630
    -2.64863
    -3.01055
    -3.16205
    -3.22097
    -3.25463
    -3.10313
    -2.69071
    -2.46346
    -2.53921
    -2.25304
    -2.00053
    -1.39453
    -1.20094
    -0.88952
    -0.39293
    -0.46026
    -0.04784
     0.34775
     0.31408
     0.48242
     0.24675
     0.59184
     0.63392
     0.58342
     0.42350
     0.11208
     0.12050
     0.06158
     0.19625
     0.12891
     0.06999
    -0.08992
     0.06999
     0.24675
     0.15416
     0.11208
    -0.17409
    -0.02259
     0.38983
     0.12891
     0.23833
     0.46558
     0.43192
     0.27200
     0.27200
     0.27200
     0.30566
     0.24675
     0.28041
     0.60025
     0.17941
     0.20466
     0.24675
     0.41508
     0.36458
     0.28883
     0.41508
     0.32250
     0.27200
     0.25516
     0.33933
     0.47400
     0.43192
     0.31408
     0.23833
     0.54133
     0.70125
     0.63392
     0.40667
     0.14575
     0.48242
     0.45717
     0.53292
     0.25516
     0.54975
     0.26358
     0.41508
     0.40667
     0.55817
     0.24675
     0.23833
     0.34775
     0.49083
     0.37300
     0.36458
     0.34775
     0.35617
     0.27200
     0.46558
     0.32250
     0.30566
     0.51608
     0.36458
     0.29725
     0.34775
    -0.09834
    -0.48551
    -1.15886
    -1.57969
    -2.37929
    -0.83902
     3.59663
     5.57457
     3.97538
     2.62870
     1.53452
     0.81909
     0.76859
     1.60185
     2.24994
     2.80545
     3.15054
     3.41987
     2.51928
     2.50244
     2.30044
     2.14052
     2.41828
     1.45035
     0.80225
     0.49925
     0.28041
     0.49925
     1.05476
     1.61868
     1.83752
     1.87119
     1.90485
     1.48401
     0.99584
     0.90326
     0.67600
     0.24675
    -0.08992
    -0.36768
    -0.43501
    -0.67910
    -0.67910
    -0.81377
    -0.67910
    -0.71277
    -0.67068
    -0.72960
    -0.80535
    -0.69593
    -0.83902
    -0.67910
    -0.59493
    -0.56126
    -0.68752
    -0.63701
    -0.51918
    -0.67068
    -0.62018
    -0.71277
    -0.46026
    -0.50235
    -0.69593
    -0.69593
    -0.56968
    -0.67910
    -0.68752
    -0.89794
    -0.62860
    -0.65385
    -0.86427
    -1.10835
    -1.14202
    -1.25144
    -1.34402
    -1.61336
    -1.63861
    -1.70595
    -2.29512
    -2.30354
    -2.49712
    -2.40454
    -2.66546
    -3.03580
    -2.99371
    -3.06946
    -3.21255
    -3.16205
    -3.53239
    -3.32197
    -3.34722
    -3.37247
    -3.03580
    -2.97688
    -2.73279
    -2.69071
    -2.38771
    -2.26145
    -2.38771
    -2.71596
    -2.26987
    -1.80695
    -1.78170
    -1.46186
    -1.47869
    -1.31877
    -1.53761
    -1.42819
    -1.22619
    -0.94844
    -0.93160
    -1.04102
    -0.94844
    -0.62860
    -0.55285
    -0.48551
    -0.56126
     0.07841
     0.33092
     0.70967
     0.87801
     0.89484
     1.02951
     1.26518
     1.74493
     2.04794
     2.35936
     2.40144
     2.54453
     2.66236
     2.73812
     2.93170
     2.96537
     3.31046
     3.01587
     2.82228
     2.87278
     2.91487
     2.83070
     2.72970
     2.48561
     2.35094
     2.31728
     2.36778
     2.04794
     2.05636
     2.00585
     1.99744
     1.65235
     1.71968
     1.73652
     1.45876
     1.49243
     1.48401
     1.34935
     1.18101
     1.08001
     0.88642
     0.97901
     0.80225
     0.53292
     0.48242
     0.27200
     0.18783
    -0.12359
    -0.08992
    -0.07309
    -0.30034
    -0.38451
    -0.46868
    -0.65385
    -0.68752
    -0.76327
    -0.55285
    -0.57810
    -0.60335
    -0.75485
    -0.92319
    -0.76327
    -0.53601
    -0.32559
    -0.31718
     0.05316
    -0.20776
    -0.31718
    -0.05626
    -0.14042
     0.09525
    -0.14042
     0.11208
     0.16258
     0.49925
     0.49925
     0.25516
     0.26358
     0.49083
     0.51608
     0.11208
     0.36458
     0.21308
    -0.10676
     0.36458
     0.72650
     1.03792
     0.33933
    -0.42660
    -0.04784
     1.93010
     0.88642
    -1.86587
    -1.91637
    -1.01577
    -0.83902
    -0.94844
    -1.36927
    -1.52919
    -2.01737
    -2.14362
    -1.13361
    -0.69593
    -0.12359
    -0.40135
    -0.94002
    -1.25144
    -1.04944
    -0.08992
     1.25676
     1.69443
     1.47560
     1.17259
     1.02109
     1.10526
     1.17259
     1.25676
     1.24834
     0.92851
     0.65075
     0.19625
    -0.03942
    -0.00576
     0.12891
    -0.14884
    -0.30876
    -0.35926
    -0.39293
    -0.45185
    -0.63701
    -0.56126
    -0.78010
    -0.87268
    -0.71277
    -0.80535
    -0.82218
    -0.91477
    -1.08310
    -1.12519
    -0.78852
    -0.70435
    -0.75485
    -0.68752
    -0.75485
    -0.46868
    -0.62860
    -0.45185
    -0.48551
    -0.50235
    -0.23301
    -0.15726
     0.04474
     0.26358
     0.33092
     0.36458
     0.50767
     0.69284
     0.70125
     0.60867
     0.50767
     0.95376
     0.63392
     0.79384
     0.70967
     0.32250
     0.38142
     0.28041
     0.38142
     0.40667
     0.17100
    -0.13201
    -0.11517
    -0.04784
    -0.27509
    -0.14884
    -0.27509
    -0.15726
    -0.22459
    -0.13201
     0.33933
    -0.06467
     0.01949
     0.13733
     0.30566
     0.26358
     0.01949
     0.09525
     0.21308
     0.37300
     0.25516
     0.13733
     0.07841
    -0.03942
     0.10366
     0.06999
     0.25516
     0.14575
    -0.01417
     0.06999
     0.25516
     0.19625
     0.02791
     0.09525
    -0.16568
     0.12050
     0.31408
     0.26358
     0.16258
    -0.02259
    -0.06467
    -0.02259
    -0.09834
     0.22991
    -0.12359
    -0.05626
    -0.02259
     0.11208
    -0.19093
    -0.26668
    -0.27509
    -0.21618
     0.06158
    -0.19934
    -0.08992
    -0.26668
    -0.29193
    -0.35926
    -0.21618
    -0.09834
    -0.13201
    -0.33401
    -0.35084
    -0.17409
    -0.14042
    -0.34243
    -0.39293
    -0.43501
    -0.25826
    -0.08992
    -0.16568
    -0.42660
    -0.33401
    -0.31718
    -0.41818
    -0.04784
    -0.22459
    -0.39293
    -0.24143
    -0.20776
     0.01949
    -0.23301
    -0.42660
    -0.41818
    -0.19934
    -0.09834
    -0.15726
    -0.12359
    -0.46868
    -0.28351
    -0.45185
    -0.13201
    -0.12359
    -0.43501
    -0.17409
    -0.45185
    -0.14884
    -0.36768
    -0.51918
    -0.26668
    -0.34243
    -0.25826
    -0.24143
    -0.18251
    -0.26668
    -0.48551
    -0.65385
    -0.22459
    -0.19934
    -0.35926
    -0.36768
    -0.52760
    -0.24143
    -0.21618
    -0.30876
    -0.46868
    -0.30034
    -0.21618
    -0.14884
    -0.34243
    -0.18251
    -0.30876
    -0.24984
    -0.26668
     0.18783
    -0.24143
    -0.09834
    -0.08151
     0.01949
     0.10366
     0.15416
    -0.07309
    -0.08992
    -0.10676
     0.11208
     0.12891
     0.03633
     0.18783
     0.21308
     0.22991
     0.49925
     0.56659
     0.19625
     0.27200
     0.36458
     0.56659
     0.58342
     0.65917
     0.55817
     0.59184
     0.83592
     0.88642
     0.90326
     0.74334
     0.57500
     0.34775
     0.52450
     0.76017
     0.59184
     0.37300
     0.36458
     0.44033
     0.58342
     0.35617
    -0.03942
    -0.25826
    -0.51076
    -0.46868
    -0.42660
     0.65075
     2.70445
     3.49563
     3.94171
     3.10004
     2.20786
     1.71127
     1.52610
     1.80385
     2.47719
     3.19262
     3.38621
     3.11687
     2.51928
     1.70285
     1.11368
     0.46558
    -0.28351
    -0.59493
    -0.94844
    -0.75485
    -0.64543
    -0.88952
    -0.87268
    -0.75485
    -0.60335
    -0.78852
    -0.85585
    -0.90635
    -0.85585
    -0.84743
    -0.51076
    -0.73802
    -0.94002
    -0.71277
    -1.01577
    -0.64543
     0.13733
     0.05316
    -0.22459
    -0.57810
    -0.67910
    -0.56968
    -0.56126
    -0.48551
    -1.03260
    -1.10835
    -0.55285
    -0.08151
     0.02791
    -0.55285
    -1.24302
    -1.32719
    -1.25986
    -1.47869
    -1.29352
    -1.22619
    -1.00735
    -0.73802
    -0.59493
    -0.42660
    -0.19934
    -0.17409
    -0.20776
    -0.03942
    -0.10676
    -0.08151
    -0.16568
    -0.34243
     0.16258
    -0.08992
     0.00266
    -0.26668
    -0.20776
    -0.21618
    -0.29193
    -0.25826
    -0.39293
    -0.42660
    -0.25826
    -0.40976
    -0.17409
    -0.33401
    -0.28351
    -0.35084
    -0.19934
    -0.01417
    -0.21618
    -0.28351
    -0.25826
    -0.08992
    -0.08151
    -0.11517
    -0.05626
    -0.17409
     0.12891
    -0.13201
     0.03633
    -0.03942
     0.01949
    -0.36768
    -0.13201
     0.13733
    -0.13201
     0.14575
    -0.28351
     0.01949
    -0.19934
    -0.07309
    -0.03942
    -0.03101
     0.06158
    -0.22459
    -0.00576
     0.01949
    -0.08992
    -0.13201
    -0.29193
     0.13733
    -0.06467
     0.08683
    -0.07309
    -0.12359
    -0.14042
     0.02791
    -0.11517
    -0.11517
    -0.08992
     0.01949
    -0.08151
     0.05316
    -0.14042
    -0.13201
    -0.28351
    -0.11517
    -0.06467
     0.12891
    -0.08151
    -0.31718
    -0.22459
    -0.35084
    -0.24984
    -0.25826
    -0.24143
    -0.30876
    -0.36768
    -0.35084
    -0.33401
    -0.15726
    -0.44343
    -0.31718
    -0.10676
    -0.28351
    -0.12359
    -0.09834
    -0.14042
    -0.19934
    -0.03101
    -0.09834
     0.08683
     0.14575
    -0.03101
     0.17941
     0.06999
     0.08683
     0.01949
     0.00266
     0.22991
     0.04474
     0.22150
     0.00266
     0.07841
     0.08683
    -0.14042
    -0.00576
     0.08683
     0.11208
     0.04474
    -0.09834
    -0.08992
     0.05316
    -0.14042
    -0.23301
    -0.12359
    -0.15726
    -0.39293
    -0.40135
    -0.62860
    -0.94002
    -1.15044
    -0.56126
     0.85276
     2.74653
     2.33411
     0.64234
    -0.43501
    -0.10676
     0.50767
     0.87801
     1.29043
     1.35776
     1.52610
     1.34935
     1.23151
     1.03792
     0.49925
    -0.01417
    -0.27509
    -0.46868
    -0.66227
    -0.83902
    -0.91477
    -0.60335
    -0.30034
    -1.04944
    -1.32719
    -1.57128
    -1.31036
    -0.89794
    -1.31036
    -0.58651
     0.70125
    -0.18251
    -1.40294
    -1.56286
    -0.74643
     0.81909
     1.60185
     1.02109
     0.77700
     0.58342
     0.58342
     0.53292
     0.38983
     0.40667
     0.88642
     0.89484
     0.66759
     0.38983
     0.11208
     0.07841
     0.14575
     0.40667
     0.48242
     0.13733
    -0.14884
    -0.31718
    -0.04784
     0.28041
     0.28041
     0.35617
     0.64234
     0.71809
     0.44875
     0.39825
     0.15416
     0.10366
     0.20466
     0.06999
     0.04474
     0.05316
    -0.03942
     0.05316
    -0.20776
     0.06999
    -0.04784
     0.15416
     0.53292
     0.44033
     0.26358
     0.68442
     1.74493
     2.24994
     1.79544
     0.40667
     0.60025
     1.26518
     1.48401
     1.33251
     1.33251
     1.37460
     1.39143
     1.12209
     0.97901
     0.46558
     0.38142
     0.30566
     0.23833
     0.22150
     0.29725
     0.08683
    -0.49393
    -0.17409
    -0.34243
    -0.09834
    -0.13201
    -0.50235
    -0.40135
    -0.78010
    -0.80535
    -0.55285
    -0.69593
    -0.80535
    -0.99052
    -1.09994
    -0.98210
    -0.53601
    -0.42660
    -0.67068
    -0.71277
    -0.80535
    -0.64543
    -0.71277
    -0.68752
    -0.72118
    -0.93160
    -0.77168
    -0.47710
    -0.46868
    -0.72960
    -0.74643
    -0.63701
    -0.63701
    -0.53601
    -0.57810
    -0.46868
    -0.59493
    -0.35926
    -0.23301
     0.06999
     0.09525
     0.01949
    -0.01417
     0.10366
     0.17941
     0.11208
    -0.12359
    -0.06467
     0.02791
     0.12891
     0.02791
    -0.12359
    -0.14042
    -0.06467
    -0.35084
    -0.29193
    -0.01417
    -0.14042
    -0.43501
    -0.20776
    -0.10676
    -0.20776
    -0.26668
    -0.38451
    -0.14884
    -0.08151
    -0.12359
    -0.22459
    -0.19093
    -0.19934
    -0.09834
    -0.25826
     0.09525
     0.04474
    -0.23301
    -0.06467
     0.01949
     0.00266
     0.06158
    -0.00576
     0.04474
     0.30566
     0.23833
     0.30566
     0.34775
     0.36458
     0.20466
     0.24675
     0.54133
     0.52450
     0.15416
     0.36458
     0.33933
     0.38983
     0.11208
     0.04474
     0.01108
     0.29725
     0.22150
     0.11208
    -0.10676
     0.01949
    -0.24143
    -0.21618
    -0.08151
     0.16258
    -0.23301
     0.07841
    -0.19093
     0.00266
    -0.01417
    -0.05626
    -0.14884
    -0.06467
    -0.13201
     0.01108
     0.01108
    -0.21618
    -0.05626
    -0.07309
    -0.03942
     0.13733
    -0.04784
    -0.40135
    -0.06467
    -0.20776
     0.01949
    -0.01417
    -0.33401
    -0.26668
    -0.18251
    -0.30034
    -0.26668
    -0.42660
    -0.53601
    -0.43501
    -0.62018
    -0.27509
    -0.46026
    -0.67910
    -0.58651
    -0.53601
    -0.40135
    -0.58651
    -0.51918
    -0.59493
    -0.08992
    -0.06467
    -0.22459
    -0.15726
    -0.26668
    -0.44343
    -0.78010
    -0.85585
    -0.62860
    -0.61176
    -0.44343
     0.12050
     0.61709
     0.76859
     0.52450
     0.38983
     0.45717
     0.40667
     0.25516
    -0.26668
    -0.02259
    -0.11517
    -0.35084
    -0.24143
    -0.31718
    -0.67910
    -1.20094
    -1.51236
    -1.68070
    -2.17729
    -2.45504
    -2.58129
    -2.48029
    -2.21095
    -2.16045
    -2.10154
    -1.95845
    -1.82378
    -1.77328
    -1.73120
    -1.36927
    -1.43661
    -1.30194
    -0.76327
    -0.99894
    -1.15886
    -1.21777
    -1.33561
    -1.38611
    -0.99052
    -0.83902
    -0.54443
    -0.26668
    -0.33401
    -0.15726
    -0.22459
     0.46558
     0.82751
     0.79384
     0.94534
     1.07159
     1.75335
     1.87119
     2.22469
     2.03952
     2.18261
     2.36778
     2.67078
     2.84753
     2.64553
     2.46878
     2.33411
     2.48561
     2.76337
     2.63711
     2.62870
     2.38461
     2.20786
     2.22469
     2.07319
     1.94694
     1.89644
     1.81227
     1.66077
     1.59343
     1.58502
     1.38301
     1.17259
     0.95376
     1.27359
     1.06318
     0.86959
     0.80225
     1.09684
     1.79544
     1.42510
     0.60025
     0.29725
     0.23833
     0.52450
     0.72650
     0.87801
     0.28883
    -0.03942
    -0.45185
    -0.07309
    -0.26668
    -0.61176
    -0.94002
    -0.98210
    -1.01577
    -0.90635
    -1.16727
    -1.15886
    -1.06627
    -1.31877
    -1.16727
    -0.95685
    -0.70435
    -0.83902
    -1.12519
    -0.86427
    -0.59493
    -0.72118
    -0.80535
    -0.97369
    -0.76327
    -1.21777
    -1.30194
    -1.34402
    -1.21777
    -1.11677
    -1.14202
    -1.07469
    -1.01577
    -1.24302
    -1.43661
    -1.45344
    -0.88952
    -1.04944
    -1.04944
    -0.95685
    -1.15044
    -0.94002
    -1.00735
    -0.95685
    -0.61176
    -0.68752
    -0.46026
    -0.35926
    -0.16568
    -0.17409
    -0.31718
    -0.59493
    -0.05626
    -0.02259
     0.07841
     0.13733
     0.26358
     0.21308
     0.36458
     0.28041
     0.33933
     0.15416
     0.03633
    -0.00576
    -0.05626
    -0.19093
    -0.11517
    -0.40135
    -0.19934
    -0.24984
    -0.23301
    -0.24143
    -0.22459
    -0.23301
    -0.17409
    -0.24143
    -0.19934
     0.01108
    -0.13201
    -0.07309
    -0.01417
     0.01949
    -0.09834
    -0.15726
    -0.01417
     0.18783
    -0.03942
     0.05316
     0.08683
    -0.13201
     0.02791
     0.10366
     0.17941
     0.22150
     0.16258
    -0.05626
     0.08683
    -0.03101
     0.11208
    -0.22459
    -0.08992
    -0.17409
    -0.12359
    -0.19934
    -0.50235
    -0.56126
    -0.67910
    -0.51918
    -0.53601
    -0.51918
    -0.60335
    -0.65385
    -0.83902
    -0.49393
    -0.59493
    -0.63701
    -0.71277
    -0.35084
    -0.09834
     0.08683
     0.24675
     0.31408
     0.17100
     0.01949
     0.16258
     0.07841
     0.01949
    -0.05626
     0.15416
     0.30566
     0.27200
     0.26358
    -0.12359
    -0.20776
    -0.16568
    -0.30876
    -0.37609
    -0.41818
    -0.35926
    -0.49393
    -0.48551
    -0.16568
    -0.28351
    -0.24984
    -0.51076
    -0.40135
    -0.23301
    -0.01417
     0.39825
     0.43192
     0.70125
     1.57660
     1.01267
     0.70967
     0.05316
     0.24675
     0.43192
     0.37300
     0.92009
     1.43351
     1.37460
     0.93692
     0.25516
    -0.16568
    -0.40976
    -0.61176
     0.00266
     0.02791
     0.32250
     0.50767
     0.72650
     0.88642
     0.43192
     0.29725
     0.28883
     0.59184
     0.84434
     0.92851
     1.08843
     1.05476
     1.10526
     0.69284
     0.70967
     0.53292
     0.34775
     0.42350
     0.24675
     0.22991
     0.01949
    -0.14884
     0.01949
     0.07841
     0.15416
    -0.28351
    -0.08992
    -0.00576
    -0.00576
    -0.18251
     0.01108
     0.06999
    -0.07309
     0.05316
     0.09525
     0.06999
    -0.16568
    -0.03942
     0.02791
     0.03633
     0.17941
    -0.11517
    -0.03101
    -0.00576
     0.01949
     0.08683
    -0.24143
    -0.00576
    -0.08992
    -0.07309
     0.07841
    -0.30876
    -0.19093
    -0.30034
    -0.21618
    -0.26668
     0.01108
    -0.26668
    -0.32559
    -0.42660
    -0.34243
    -0.36768
    -0.53601
    -0.39293
    -0.85585
    -0.92319
    -0.22459
    -0.01417
    -0.29193
    -0.81377
    -0.84743
    -0.77168
    -0.57810
    -0.30876
    -0.30876
    -0.43501
    -0.47710
    -0.35084
    -0.40135
    -0.28351
    -0.43501
    -0.42660
    -0.00576
     0.06999
    -0.08992
     0.20466
    -0.41818
    -0.13201
     0.22150
     0.33933
    -0.01417
    -0.36768
    -0.89794
    -2.12679
     0.00266
     2.03952
     1.89644
     1.61868
     0.15416
    -0.46868
    -0.83060
    -0.54443
    -0.30876
    -0.03101
     0.29725
     0.28883
     0.45717
     0.86959
     1.08843
     0.61709
    -0.08992
    -0.62018
    -0.62860
    -0.87268
    -0.60335
     0.01108
    -0.08992
    -0.14042
    -0.30034
    -0.88110
    -1.15044
    -0.80535
     0.34775
     0.77700
    -0.01417
    -0.85585
    -0.76327
    -0.56968
    -0.34243
    -0.14042
    -0.14042
    -0.04784
     0.00266
     0.06158
    -0.22459
    -0.19934
    -0.17409
    -0.08151
    -0.10676
    -0.35926
    -0.42660
    -0.46026
    -0.41818
    -0.33401
    -0.06467
    -0.12359
    -0.19934
     0.09525
     0.13733
     0.26358
     0.34775
     0.15416
    -0.03101
     0.16258
     0.08683
    -0.03942
    -0.13201
    -0.44343
    -0.60335
    -0.66227
    -0.49393
    -0.17409
    -0.56126
    -0.48551
    -0.67910
    -0.69593
    -0.63701
    -0.49393
    -0.60335
    -0.49393
    -0.13201
    -0.04784
    -0.21618
    -0.29193
    -0.06467
    -0.15726
    -0.05626
    -0.01417
     0.07841
    -0.08992
    -0.04784
     0.07841
     0.06158
    -0.17409
    -0.30034
    -0.40135
    -0.43501
    -0.46868
    -0.40135
    -0.00576
     0.21308
     0.37300
     0.26358
     0.22150
    -0.03942
    -0.11517
     0.11208
     0.28041
     0.65075
     0.70967
     0.48242
     0.43192
     0.43192
     0.36458
     0.20466
     0.28883
     0.27200
    -0.03101
    -0.14042
    -0.06467
     0.01949
    -0.23301
    -0.30876
    -0.05626
    -0.06467
     0.00266
    -0.07309
    -0.26668
     0.01949
     0.15416
     0.22150
     0.10366
     0.06999
    -0.09834
     0.03633
    -0.04784
     0.27200
     0.04474
     0.06158
     0.01108
     0.11208
     0.22991
     0.10366
     0.09525
     0.06999
     0.28041
     0.23833
     0.50767
     0.34775
     0.27200
     0.26358
     0.26358
     0.70125
     0.64234
     0.47400
     0.45717
     0.38142
     0.44033
     0.64234
     0.32250
     0.31408
     0.36458
     0.49083
     0.42350
     0.42350
     0.23833
     0.27200
     0.18783
     0.44033
     0.51608
     0.29725
     0.43192
     0.34775
     0.28883
     0.48242
     0.51608
     0.31408
     0.45717
     0.54133
     0.46558
     0.41508
     0.23833
     0.21308
     0.14575
     0.10366
     0.17100
     0.18783
    -0.03101
    -0.29193
    -0.35926
    -0.40976
    -0.61176
    -0.70435
    -0.62018
    -0.82218
    -0.67910
    -0.89794
    -1.15886
    -1.28511
    -1.09152
    -1.57969
    -1.11677
    -1.55444
    -1.68911
    -1.82378
    -1.75645
    -1.53761
    -1.26827
    -1.43661
    -1.58811
    -1.83220
    -2.17729
    -1.93320
    -1.55444
    -1.63861
    -1.52078
    -1.75645
    -1.70595
    -1.77328
    -2.00053
    -1.51236
    -1.53761
    -1.63020
    -1.68911
    -1.63020
    -1.78170
    -1.61336
    -1.57969
    -1.41136
    -0.97369
    -0.38451
     0.38142
     1.00426
     1.37460
     2.72128
     1.57660
     2.92328
     2.56978
     1.48401
     3.41146
     3.91646
     3.65554
     4.26997
     3.63029
     3.84913
     4.08480
     3.80705
     4.21947
     2.83070
     2.19944
     2.18261
     2.05636
     2.01427
     1.95535
     1.37460
     1.50926
     1.26518
     1.18943
     1.03792
     0.84434
     0.72650
     1.00426
     1.02951
     1.16418
     0.85276
     0.41508
     0.88642
     1.41668
     1.62710
     1.46718
     1.20626
     1.47560
     1.41668
     1.40826
     1.42510
     1.33251
     1.08001
     0.81909
     0.55817
     0.33092
     0.00266
    -0.35926
    -0.19093
    -0.03942
    -0.54443
    -0.80535
    -1.00735
    -0.59493
    -0.42660
    -0.24143
     0.06999
     0.09525
     0.22150
     0.06158
    -0.09834
     0.05316
     0.37300
     0.32250
     0.01949
     0.18783
    -0.13201
    -0.84743
    -0.99052
    -0.83060
    -0.81377
    -0.88952
    -1.21777
    -1.63020
    -1.81536
    -1.93320
    -1.73120
    -1.50394
    -1.46186
    -1.40294
    -1.50394
    -1.19252
    -0.85585
    -0.69593
    -0.42660
    -0.53601
    -0.50235
    -0.40135
    -0.39293
    -0.35926
    -0.20776
    -0.28351
    -0.33401
    -0.27509
    -0.29193
    -0.30876
    -0.35926
    -0.29193
    -0.37609
    -0.28351
    -0.26668
    -0.53601
    -0.31718
    -0.35926
    -0.62860
    -0.51918
    -0.35084
    -0.34243
    -0.44343
    -0.34243
    -0.47710
    -0.57810
    -0.56968
    -0.33401
    -0.32559
    -0.40976
    -0.35084
    -0.35084
    -0.51918
    -0.53601
    -0.40135
    -0.47710
    -0.45185
    -0.30034
    -0.42660
    -0.46026
    -0.32559
    -0.14042
    -0.33401
    -0.39293
    -0.19093
    -0.11517
    -0.14884
    -0.11517
    -0.29193
    -0.02259
    -0.21618
    -0.08151
     0.11208
     0.17100
    -0.06467
     0.09525
     0.10366
     0.13733
     0.26358
    -0.10676
     0.13733
     0.15416
     0.14575
     0.17941
     0.17941
     0.23833
     0.14575
     0.26358
     0.33933
     0.26358
     0.28041
     0.22150
     0.35617
     0.49083
     0.39825
     0.28041
     0.29725
     0.50767
     0.43192
     0.52450
     0.49083
     0.48242
     0.36458
     0.47400
     0.65075
     0.65917
     0.52450
     0.33092
     0.58342
     0.66759
     0.48242
     0.33933
     0.19625
     0.49925
     0.31408
     0.33933
     0.27200
     0.21308
     0.04474
     0.03633
     0.03633
     0.18783
     0.24675
     0.12891
    -0.05626
    -0.26668
    -0.00576
    -0.00576
    -0.07309
     0.01949
    -0.08151
    -0.23301
    -0.00576
     0.02791
    -0.07309
    -0.02259
    -0.14042
     0.11208
     0.16258
     0.28883
     0.15416
     0.17100
     0.38983
     0.35617
     0.17100
     0.49925
     0.61709
     0.45717
     0.38983
     0.46558
     0.49083
     0.41508
     0.62550
     0.96217
     1.33251
     1.04634
     0.76859
     0.65917
     0.66759
     0.56659
     0.63392
     0.56659
     0.91167
     1.11368
     1.19784
     1.12209
     0.91167
     0.60025
     0.44875
     0.82751
     1.13893
     1.52610
     0.64234
     0.01949
     0.17100
     0.14575
     0.47400
     0.46558
     0.44033
     0.17941
    -0.24143
    -0.34243
    -0.56126
    -0.66227
    -0.87268
    -0.89794
    -0.95685
    -0.76327
    -0.83060
    -1.05785
    -0.98210
    -0.98210
    -0.70435
    -0.70435
    -0.66227
    -0.92319
    -0.69593
    -0.54443
    -0.35926
    -0.45185
    -0.48551
    -0.46868
    -0.09834
    -0.05626
    -0.09834
     0.30566
     0.21308
    -0.54443
    -0.66227
    -0.08992
     0.46558
     0.36458
     0.60025
     0.12050
    -0.77168
    -0.55285
    -0.57810
    -0.92319
    -0.82218
     0.14575
     1.08843
     0.66759
     0.67600
     0.61709
     0.01949
    -0.19934
    -0.03101
     0.40667
     0.29725
     0.70125
     0.81067
     0.71809
     0.63392
     0.25516
    -0.01417
     0.01108
    -0.09834
    -0.27509
    -0.55285
    -0.57810
    -0.44343
    -0.58651
    -0.54443
    -0.22459
    -0.39293
    -0.47710
    -0.25826
    -0.18251
    -0.08151
    -0.15726
    -0.28351
    -0.13201
     0.11208
     0.10366
    -0.16568
     0.00266
    -0.12359
    -0.04784
    -0.13201
     0.06999
     0.08683
    -0.15726
    -0.17409
    -0.23301
    -0.18251
    -0.11517
    -0.52760
    -0.34243
    -0.29193
    -0.20776
    -0.39293
    -0.51918
    -0.69593
    -0.86427
    -1.33561
    -1.46186
    -2.22779
    -3.31355
    -2.44662
    -1.24302
    -0.81377
    -1.41136
    -2.28670
    -2.28670
    -2.51396
    -2.47187
    -2.31195
    -2.15204
    -2.00053
    -1.77328
    -1.57128
    -1.79853
    -1.79853
    -2.20254
    -1.92478
    -1.28511
    -1.18411
    -0.99894
    -0.93160
    -0.92319
    -0.90635
    -0.71277
    -0.47710
    -0.19934
     0.17941
     0.37300
     0.58342
     0.92851
     1.17259
     1.26518
     1.15576
     1.10526
     1.11368
     0.95376
     1.04634
     0.60867
     0.50767
     0.63392
     0.83592
     0.45717
     0.53292
     0.23833
     0.22991
     0.08683
     0.44033
     0.47400
     0.16258
     0.17100
     0.09525
     0.38142
     0.42350
     0.28041
     0.10366
     0.33092
     0.33933
     0.12050
    -0.14042
     0.30566
     0.21308
     0.28041
     0.22991
     0.34775
     0.08683
     0.03633
     0.20466
     0.09525
     0.38142
     0.22150
     0.30566
     0.49925
     0.61709
     0.76017
     0.75175
     0.80225
     0.40667
     0.57500
     0.70967
     0.96217
     0.87801
     0.70967
     1.06318
     1.14734
     1.12209
     0.88642
     0.81067
     0.66759
     0.80225
     0.87801
     0.80225
     0.70967
     0.74334
     0.62550
     0.60025
     0.90326
     0.86117
     0.51608
     0.70125
     0.68442
     0.77700
     0.65075
     0.46558
     0.36458
     0.44875
     0.71809
     0.59184
     0.51608
     0.43192
     0.26358
     0.12050
     0.13733
     0.21308
    -0.14042
    -0.24984
    -0.40135
    -0.19934
    -0.25826
     0.01108
    -0.03101
     0.20466
     0.29725
     0.33933
     0.20466
     0.12050
     0.28041
     0.45717
     0.33933
     0.68442
     0.42350
     0.41508
     0.37300
     0.36458
     0.38142
     0.22150
    -0.10676
     0.02791
    -0.03942
    -0.24143
    -0.40135
    -0.47710
    -0.61176
    -1.05785
    -1.08310
    -0.99894
    -0.98210
    -1.07469
    -1.35244
    -1.36927
    -1.41978
    -1.51236
    -2.08470
    -2.41296
    -1.52078
    -0.77168
    -1.65545
    -2.10154
    -2.14362
    -2.05103
    -2.28670
    -2.18570
    -1.88270
    -1.95845
    -2.32879
    -2.12679
    -1.92478
    -1.67228
    -2.31195
    -3.05263
    -2.73279
    -2.69913
    -3.02738
    -3.18730
    -2.66546
    -2.60654
    -2.53921
    -2.55604
    -2.46346
    -2.73279
    -3.11155
    -2.75804
    -2.55604
    -2.21095
    -2.17729
    -2.16887
    -2.26987
    -1.91637
    -1.92478
    -1.64703
    -1.63861
    -1.24302
    -0.92319
    -0.77168
    -0.30876
    -0.39293
    -0.23301
     0.20466
     0.66759
     1.11368
     1.49243
     1.45876
     1.77860
     1.93852
     2.20786
     2.41828
     2.75495
     2.90645
     2.63711
     2.50244
     2.91487
     2.87278
     2.78020
     2.83070
     2.63711
     2.58661
     2.39303
     2.48561
     2.34253
     2.47719
     2.46036
     2.24152
     2.14052
     2.15736
     2.01427
     1.90485
     1.94694
     2.11527
     1.76177
     1.61868
     1.65235
     1.57660
     1.44193
     1.39985
     1.26518
     1.07159
     1.20626
     1.02109
     0.86959
     0.86117
     0.60025
     0.70967
     0.49083
     0.72650
     0.43192
     0.37300
     0.29725
     0.46558
     0.44033
     0.45717
     0.24675
     0.26358
     0.36458
     0.22991
     0.20466
     0.17100
     0.28883
     0.29725
    -0.24143
    -0.02259
     0.00266
    -0.14884
    -0.22459
     0.03633
    -0.14884
     0.01949
    -0.06467
     0.01108
     0.16258
     0.01108
     0.06999
     0.03633
     0.12891
     0.33933
     0.06158
     0.29725
     0.36458
     0.35617
     0.20466
     0.22991
    -0.17409
    -0.20776
    -0.32559
    -0.41818
    -0.74643
    -0.88110
    -1.14202
    -1.11677
    -0.65385
     0.01108
     0.15416
    -0.00576
    -0.08151
    -0.97369
    -0.79693
    -2.42979
    -3.58289
    -1.96687
    -0.75485
    -0.14884
    -0.32559
    -0.12359
    -0.62860
    -0.78852
    -1.04102
    -0.99052
    -1.07469
    -0.71277
    -0.21618
     0.11208
     0.67600
     0.90326
     1.13051
     1.18943
     1.00426
     0.99584
     0.83592
     0.65917
     0.23833
    -0.30034
    -0.44343
    -0.00576
     2.21627
     3.40304
     2.68761
     1.99744
     1.22309
     1.29885
     1.50085
     1.75335
     1.88802
     2.12369
     2.41828
     2.46036
     2.15736
     1.55977
     0.90326
     0.62550
     0.14575
    -0.33401
    -0.67910
    -0.66227
    -0.83902
    -0.99052
    -1.01577
    -0.94002
    -0.94002
    -0.86427
    -0.63701
    -0.72960
    -0.55285
    -0.68752
    -0.63701
    -0.62860
    -0.39293
    -0.50235
    -0.56126
    -0.33401
    -0.44343
    -0.39293
    -0.43501
    -0.30034
    -0.66227
    -0.65385
    -0.65385
    -0.47710
    -0.53601
    -0.52760
    -0.59493
    -0.49393
    -0.56968
    -0.45185
    -0.66227
    -0.75485
    -0.67068
    -0.55285
    -0.52760
    -0.49393
    -0.56968
    -0.74643
    -0.72118
    -0.52760
    -0.51076
    -0.53601
    -0.62018
    -0.73802
    -0.67910
    -0.49393
    -0.66227
    -0.56968
    -0.62018
    -0.69593
    -0.42660
    -0.63701
    -0.40976
    -0.47710
    -0.67910
    -0.71277
    -0.53601
    -0.32559
    -0.67910
    -0.47710
    -0.69593
    -0.53601
    -0.67068
    -0.52760
    -0.45185
    -0.60335
    -0.52760
    -0.72960
    -0.64543
    -0.56126
    -0.81377
    -0.61176
    -0.53601
    -0.45185
    -0.51918
    -0.72118
    -0.65385
    -0.60335
    -0.53601
    -0.72960
    -0.56968
    -0.76327
    -0.71277
    -0.89794
    -0.90635
    -0.97369
    -1.20936
    -1.36927
    -1.24302
    -1.05785
    -1.07469
    -1.21777
    -1.19252
    -1.15886
    -1.02419
    -1.06627
    -0.78852
    -0.85585
    -0.72960
    -0.56126
    -0.47710
    -0.13201
    -0.42660
    -0.33401
    -0.11517
    -0.11517
     0.06158
     0.01949
    -0.11517
    -0.02259
    -0.00576
    -0.19934
     0.15416
     0.07841
    -0.11517
     0.03633
     0.09525
     0.15416
     0.11208
    -0.13201
     0.05316
     0.15416
     0.26358
     0.24675
     0.06999
     0.05316
     0.23833
     0.15416
     0.05316
     0.40667
     0.06999
     0.06158
     0.17100
     0.12050
     0.19625
     0.01949
    -0.09834
     0.06158
     0.12891
     0.09525
     0.06999
    -0.14884
     0.01108
    -0.03101
     0.02791
     0.22150
     0.15416
     0.00266
     0.15416
     0.27200
     0.31408
     0.15416
     0.20466
     0.12050
     0.32250
     0.44033
     0.37300
     0.33092
     0.28041
     0.33092
     0.33092
     0.47400
     0.51608
     0.38142
     0.28883
     0.46558
     0.45717
     0.44033
     0.36458
     0.10366
     0.43192
     0.61709
     0.43192
     0.40667
     0.19625
     0.12050
     0.08683
     0.25516
     0.45717
     0.09525
     0.07841
     0.07841
     0.40667
     0.21308
    -0.01417
     0.04474
     0.27200
     0.60025
     0.54975
     0.38983
     0.54133
     0.52450
     0.68442
     0.14575
     0.19625
    -0.35926
    -0.22459
     1.80385
     4.58139
     4.33730
     2.92328
     2.15736
     1.24834
     1.52610
     1.60185
     2.53611
     4.12688
     4.69081
     6.15533
     6.25633
     5.69241
     4.58139
     2.92328
     2.19944
     2.60345
     2.89803
     2.83912
     2.46036
     2.11527
     1.61027
     0.97059
     0.44033
    -0.25826
    -1.09152
    -1.52919
    -1.80695
    -1.70595
    -1.79011
    -1.89112
    -1.85745
    -1.75645
    -1.56286
    -1.75645
    -1.57969
    -1.73961
    -1.36086
    -0.94844
    -0.94002
    -0.91477
    -1.31877
    -1.35244
    -1.23461
    -0.75485
    -0.77168
    -0.68752
    -0.65385
    -0.42660
    -0.09834
     0.06999
     0.09525
     0.30566
     0.27200
     0.82751
     0.92851
     0.84434
     0.96217
     0.92009
     0.75175
     0.74334
     0.81067
     0.50767
     0.23833
     0.08683
     0.08683
    -0.13201
    -0.55285
    -0.60335
    -0.89794
    -0.94002
    -0.82218
    -0.83060
    -0.82218
    -1.20936
    -1.31877
    -1.30194
    -0.93160
    -0.99894
    -1.38611
    -1.31877
    -1.38611
    -1.12519
    -1.15044
    -1.20936
    -1.48711
    -1.30194
    -1.29352
    -1.36086
    -1.22619
    -1.34402
    -1.51236
    -1.47869
    -1.25144
    -1.20936
    -1.36086
    -1.50394
    -1.34402
    -1.31036
    -1.12519
    -1.40294
    -1.31036
    -1.34402
    -1.08310
    -1.08310
    -0.97369
    -1.17569
    -1.09994
    -1.24302
    -1.15044
    -0.73802
    -0.81377
    -0.88110
    -0.85585
    -0.97369
    -0.79693
    -0.76327
    -0.84743
    -0.83060
    -0.70435
    -0.66227
    -0.63701
    -0.65385
    -0.61176
    -0.69593
    -0.90635
    -0.48551
    -0.54443
    -0.72118
    -0.67068
    -0.62860
    -0.70435
    -0.65385
    -0.56126
    -0.72118
    -0.62860
    -0.55285
    -0.67910
    -0.59493
    -0.48551
    -0.62018
    -0.81377
    -0.46868
    -0.26668
    -0.51918
    -0.45185
    -0.40135
    -0.36768
    -0.32559
    -0.30034
    -0.38451
    -0.27509
    -0.25826
    -0.19093
     0.02791
     0.02791
    -0.10676
    -0.17409
     0.08683
     0.17100
     0.33092
     0.17100
     0.22150
     0.32250
     0.39825
     0.38983
     0.48242
     0.54975
     0.63392
     0.61709
     0.76017
     0.71809
     0.70967
     0.76017
     0.62550
     0.99584
     0.98742
     0.82751
     0.89484
     0.72650
     0.87801
     0.90326
     0.94534
     0.81067
     0.79384
     0.91167
     0.74334
     1.13051
     0.77700
     0.73492
     0.49925
     0.68442
     1.04634
     0.76017
     0.73492
     0.76859
     0.70967
     0.78542
     0.65075
     0.53292
     0.60867
     0.58342
     0.49925
     0.60867
     0.52450
     0.54133
     0.33092
     0.52450
     0.44875
     0.39825
     0.39825
     0.26358
     0.33933
     0.25516
     0.28041
     0.31408
     0.42350
     0.44033
     0.19625
     0.47400
     0.30566
     0.27200
     0.22991
     0.05316
     0.43192
     0.33092
     0.29725
     0.34775
     0.44875
     0.25516
     0.27200
     0.16258
     0.32250
     0.24675
     0.29725
     0.31408
     0.45717
     0.36458
     0.36458
     0.14575
     0.41508
     0.53292
     0.33092
     0.44033
     0.28883
     0.33933
     0.21308
     0.44875
     0.40667
     0.25516
     0.40667
     0.27200
     0.34775
     0.45717
     0.28041
    -0.06467
     0.20466
     0.01949
    -0.15726
    -0.19093
    -0.01417
     0.22150
     0.54975
     0.65917
     0.43192
     0.38142
     0.35617
     0.26358
     0.38983
     0.63392
     0.91167
     0.96217
     1.15576
     1.16418
     0.95376
     0.93692
     1.01267
     1.08001
     0.94534
     0.54975
     0.73492
     0.85276
     0.70125
     0.54133
     0.08683
     0.15416
     0.31408
    -0.05626
    -0.40976
    -0.30876
    -0.45185
    -0.51918
    -0.38451
    -0.45185
    -0.62860
    -0.65385
    -0.67068
    -0.56126
    -0.24143
    -0.35926
    -0.37609
    -0.22459
     0.13733
     0.25516
     0.18783
     0.15416
     0.35617
     0.47400
     0.80225
     1.50926
     1.11368
     0.53292
     0.29725
     0.48242
     0.74334
     0.44875
     0.29725
     0.65075
     0.57500
     0.42350
     0.22991
     0.01108
    -0.63701
    -0.89794
    -0.63701
    -1.02419
    -0.72960
    -0.88952
    -1.27669
    -1.70595
    -1.93320
    -1.69753
    -2.11837
    -2.26145
    -2.50554
    -2.84221
    -2.90955
    -3.16205
    -3.02738
    -2.74121
    -2.43821
    -2.29512
    -2.51396
    -2.55604
    -2.69071
    -2.39612
    -2.30354
    -1.86587
    -1.83220
    -1.73120
    -1.63020
    -1.30194
    -0.96527
    -1.32719
    -1.02419
    -1.04102
    -0.87268
    -0.75485
    -0.83060
    -1.23461
    -1.27669
    -1.20094
    -1.03260
    -1.14202
    -1.09994
    -1.58811
    -1.53761
    -1.19252
    -1.29352
    -1.84903
    -1.95003
    -2.03420
    -2.12679
    -1.92478
    -1.63861
    -1.53761
    -1.29352
    -1.31036
    -1.09994
    -0.67910
    -0.35084
    -0.28351
    -0.03101
     0.37300
     0.78542
     1.17259
     1.26518
     1.84594
     1.86277
     1.97219
     2.08161
     2.50244
     2.53611
     2.65395
     2.55295
     2.65395
     2.76337
     2.78020
     2.45194
     2.68761
     2.58661
     2.34253
     2.11527
     2.32569
     2.14894
     2.00585
     2.03111
     1.85435
     1.70285
     1.75335
     1.44193
     1.46718
     1.49243
     1.47560
     1.13893
     1.24834
     1.16418
     0.94534
     0.92851
     1.08001
     0.78542
     0.59184
     0.70125
     0.79384
     0.69284
     0.46558
     0.41508
     0.36458
     0.44033
     0.47400
     0.26358
     0.37300
     0.00266
     0.17941
     0.18783
     0.13733
     0.09525
    -0.36768
    -0.30876
    -0.56126
    -0.54443
    -0.71277
    -0.86427
    -1.13361
    -0.98210
    -0.74643
    -0.42660
    -0.03942
     0.12891
    -0.24984
    -0.62860
    -0.74643
    -0.41818
    -0.51918
    -0.36768
    -0.19934
    -0.05626
     0.08683
     0.04474
     0.24675
     0.75175
     0.50767
     0.14575
    -0.41818
    -0.52760
    -0.22459
     0.02791
     0.15416
     0.42350
     0.48242
     0.25516
     0.58342
     0.59184
     0.60867
     0.49083
     0.33092
     0.09525
     0.41508
     0.49925
     0.46558
     0.27200
     0.26358
     0.18783
     0.11208
     0.26358
     0.16258
    -0.21618
    -0.00576
    -0.28351
    -0.31718
    -0.23301
     0.03633
     0.73492
     1.16418
     0.76859
     0.65917
     1.51768
     1.39985
     1.25676
     1.32410
     1.17259
     1.32410
     1.41668
     1.72810
     1.73652
     1.71968
     1.59343
     1.09684
     0.77700
     0.45717
     0.56659
     0.40667
     0.17941
     0.07841
    -0.08151
    -0.11517
     0.00266
     0.29725
     0.28041
     0.25516
     0.12891
     0.33933
     0.31408
     0.30566
     0.15416
     0.02791
     0.34775
     0.25516
     0.15416
     0.14575
     0.06999
     0.21308
     0.02791
     0.28883
     0.13733
     0.14575
     0.23833
     0.03633
     0.02791
    -0.10676
    -0.09834
     0.05316
     0.44033
     1.16418
     1.66077
     1.87119
     1.10526
     0.77700
     0.56659
     0.91167
     0.90326
     1.87119
     2.12369
     1.51768
     0.86959
     0.76859
     0.15416
    -0.19934
    -0.22459
    -0.00576
    -0.19093
    -0.49393
    -0.82218
    -0.67068
    -0.33401
    -0.73802
    -0.94002
    -1.20094
    -1.15886
    -0.89794
    -0.66227
    -0.34243
    -0.51918
    -0.36768
    -0.31718
    -0.48551
    -0.42660
    -0.34243
    -0.47710
    -0.53601
    -0.74643
    -0.40135
    -0.18251
    -0.37609
    -0.30876
    -0.13201
    -0.04784
     0.31408
    -0.01417
    -0.08992
     0.02791
     0.20466
     0.47400
     0.24675
     0.35617
     0.25516
     0.31408
     0.18783
     0.55817
     0.34775
     0.09525
     0.07841
     0.03633
     0.08683
    -0.15726
    -0.19093
    -0.42660
    -0.75485
    -0.89794
    -0.78852
    -0.68752
    -0.78010
    -0.99894
    -1.51236
    -1.28511
    -1.09994
    -1.62178
    -2.08470
    -1.85745
    -1.58811
    -1.42819
    -1.69753
    -1.44503
    -1.39453
    -1.12519
    -0.99894
    -1.20936
    -1.04944
    -1.14202
    -1.31036
    -0.99894
    -0.53601
    -0.30876
    -0.49393
    -0.46868
    -0.45185
    -0.35926
    -0.25826
    -0.40135
    -0.56126
    -0.35084
    -0.30034
    -0.24143
    -0.16568
    -0.24143
    -0.41818
    -0.40976
     0.03633
    -0.30034
    -0.04784
    -0.20776
    -0.19934
    -0.16568
    -0.09834
    -0.14884
    -0.10676
    -0.19934
     0.03633
    -0.09834
     0.00266
     0.10366
    -0.08992
    -0.21618
    -0.07309
     0.29725
     0.05316
     0.00266
    -0.01417
     0.09525
     0.12050
     0.12050
     0.14575
     0.13733
     0.10366
     0.12050
     0.29725
     0.24675
     0.04474
     0.04474
     0.14575
     0.44875
     0.22991
     0.21308
     0.09525
     0.21308
     0.27200
     0.21308
     0.07841
     0.37300
     0.40667
     0.22150
     0.34775
     0.40667
     0.33933
     0.24675
     0.09525
     0.50767
     0.37300
     0.52450
     0.33933
     0.32250
     0.30566
     0.48242
     0.49083
     0.35617
     0.48242
     0.40667
     0.41508
     0.49083
     0.44033
     0.06999
    -0.20776
    -0.21618
    -0.64543
    -1.58811
    -2.33721
    -2.34562
     0.85276
     4.71606
     3.59663
    -0.03942
    -2.06787
    -1.32719
    -0.72960
     0.93692
     3.84071
     3.46196
     4.00905
     2.85595
     2.59503
     1.77860
     1.88802
     1.98060
     2.15736
     1.92169
     1.88802
     1.38301
     0.97059
     0.78542
     0.51608
     0.19625
    -0.23301
    -0.04784
    -0.38451
    -0.47710
    -0.36768
    -0.27509
    -0.38451
    -0.49393
    -0.37609
    -0.31718
    -0.03101
    -0.12359
    -0.17409
     0.13733
     0.17100
     0.34775
     0.49083
     0.35617
     0.54975
     0.38983
     0.92851
     0.98742
     1.09684
     1.06318
     0.97901
     1.01267
     0.96217
     0.95376
     1.02951
     0.97901
     0.86117
     0.73492
     0.76859
     0.65075
     0.39825
     0.08683
     0.22991
     0.17941
     0.02791
     0.06999
    -0.13201
    -0.19934
    -0.14884
    -0.16568
    -0.31718
    -0.15726
    -0.23301
    -0.08151
    -0.03942
     0.04474
    -0.03942
    -0.15726
    -0.22459
     0.18783
    -0.03942
     0.22150
     0.17941
    -0.00576
    -0.39293
    -0.67910
    -0.35084
    -0.55285
    -0.79693
    -0.77168
    -1.12519
    -0.86427
    -1.03260
    -1.20936
    -1.57969
    -1.36086
    -1.23461
    -1.29352
    -1.33561
    -1.39453
    -1.13361
    -1.33561
    -0.96527
    -0.82218
    -0.63701
    -0.67910
    -0.72960
    -0.33401
    -0.40976
    -0.30876
    -0.63701
    -0.13201
    -0.06467
    -0.22459
    -0.17409
    -0.21618
    -0.08992
    -0.08151
     0.04474
    -0.08992
     0.07841
     0.12050
     0.12891
     0.09525
     0.19625
     0.38983
     0.19625
     0.22991
     0.33933
     0.26358
     0.48242
     0.48242
     0.37300
     0.44033
     0.25516
     0.36458
     0.44033
     0.46558
     0.36458
     0.38983
     0.58342
     0.49083
     0.54133
     0.48242
     0.75175
     0.74334
     0.84434
     0.97901
     1.09684
     1.21468
     0.91167
     0.90326
     0.83592
     0.42350
    -0.20776
    -0.65385
    -0.84743
    -0.82218
    -0.68752
    -0.99052
    -0.86427
    -1.22619
    -1.57969
    -1.68070
    -1.76486
    -1.73120
    -1.71436
    -1.39453
    -1.23461
    -0.65385
    -0.56968
    -0.36768
    -0.00576
     0.33092
     0.28883
     0.14575
     0.30566
     0.47400
     0.36458
     0.30566
     0.37300
     0.25516
     0.15416
     0.15416
    -0.21618
     0.08683
    -0.06467
    -0.22459
    -0.31718
    -0.16568
    -0.33401
    -0.53601
    -0.19934
    -0.44343
    -0.46868
    -0.63701
    -0.52760
    -0.43501
    -0.38451
    -0.59493
    -0.57810
    -0.32559
    -0.28351
    -0.46026
    -0.30034
    -0.44343
    -0.24984
    -0.39293
    -0.28351
    -0.19934
    -0.24143
    -0.43501
    -0.30876
    -0.30034
    -0.17409
    -0.18251
    -0.07309
    -0.08992
     0.11208
    -0.07309
    -0.23301
    -0.24143
    -0.04784
     0.17100
    -0.04784
     0.23833
     0.17941
     0.22150
     0.22991
     0.13733
     0.17941
     0.02791
     0.02791
     0.02791
     0.33933
     0.16258
     0.11208
     0.23833
     0.08683
     0.04474
     0.14575
     0.08683
     0.14575
    -0.14042
    -0.32559
    -0.42660
    -0.36768
    -0.68752
    -0.88110
     0.09525
     1.98902
     3.51246
     2.70445
     1.18101
     0.30566
     0.49083
     1.03792
     1.84594
     2.33411
     2.35094
     2.07319
     1.78702
     1.60185
     1.15576
     0.74334
     0.08683
    -0.17409
    -0.21618
    -0.33401
    -0.38451
    -0.39293
    -0.53601
    -0.35084
    -0.54443
    -0.48551
    -0.45185
    -0.14884
     0.24675
     0.77700
     0.90326
     0.95376
     0.82751
     0.70967
     0.92009
     0.80225
     0.82751
     1.00426
     1.02109
     1.02951
     1.02951
     1.27359
     1.11368
     0.69284
     0.87801
     0.70125
     0.75175
     0.60867
     0.40667
     0.46558
     0.38142
     0.60025
     0.46558
     0.41508
     0.36458
     0.28041
     0.17941
     0.29725
     0.31408
    -0.07309
    -0.11517
    -0.09834
     0.04474
    -0.03942
    -0.58651
    -0.68752
    -0.71277
    -0.65385
    -0.85585
    -0.99052
    -1.10835
    -1.20094
    -1.25986
    -1.38611
    -1.42819
    -1.64703
    -1.75645
    -1.91637
    -1.80695
    -1.72278
    -1.89112
    -1.78170
    -1.89953
    -1.79011
    -1.60494
    -1.57969
    -1.57128
    -1.73120
    -2.16045
    -2.27829
    -1.55444
    -1.70595
    -2.10995
    -2.03420
    -2.04262
    -2.26145
    -1.95003
    -1.33561
    -1.07469
    -0.55285
    -0.41818
    -0.67068
    -1.72278
    -1.48711
    -0.97369
    -0.48551
    -0.31718
    -0.14042
    -0.39293
    -0.30876
    -0.33401
    -0.31718
    -0.24143
    -0.15726
     0.05316
     0.28041
     0.24675
     0.24675
     0.12891
     0.41508
     0.91167
     1.27359
     1.58502
     1.91327
     1.97219
     1.98060
     1.98060
     2.34253
     2.31728
     2.45194
     2.03111
     1.92169
     2.10686
     1.99744
     1.97219
     1.86277
     1.77860
     1.54293
     1.48401
     1.91327
     1.55135
     1.29885
     1.32410
     1.36618
     1.34093
     1.07159
     1.07159
     0.80225
     0.89484
     0.92009
     0.82751
     0.78542
     0.73492
     0.49925
     0.48242
     0.65075
     0.60025
     0.55817
     0.44875
     0.32250
     0.56659
     0.74334
     0.39825
     0.29725
     0.43192
     0.49925
     0.40667
     0.60867
     0.42350
     0.25516
     0.21308
     0.44033
     0.58342
     0.38983
     0.12050
     0.18783
     0.13733
     0.26358
     0.10366
     0.01949
     0.11208
     0.04474
     0.21308
     0.18783
     0.16258
     0.04474
    -0.04784
    -0.19093
     0.21308
     0.21308
     0.06158
    -0.03942
     0.01108
     0.08683
     0.03633
    -0.02259
    -0.01417
     0.01108
     0.20466
     0.06999
     0.22991
     0.12891
     0.33933
    -0.13201
     0.36458
     0.50767
     0.45717
     0.49083
     0.31408
     0.47400
     0.57500
     0.39825
     0.33933
     0.46558
     0.40667
     0.45717
     0.43192
     0.22150
     0.25516
    -0.00576
     0.06158
     0.24675
    -0.08151
     0.00266
    -0.19093
     0.04474
    -0.03101
    -0.11517
    -0.26668
    -0.03101
    -0.03942
    -0.17409
    -0.14042
    -0.19093
    -0.30034
    -0.58651
    -0.62860
    -0.36768
    -0.72960
    -0.66227
    -0.27509
    -0.06467
     0.63392
     1.12209
     0.77700
    -0.15726
    -0.46026
     0.30566
     1.98060
     2.59503
     2.67078
     1.92169
     0.98742
     0.94534
     0.87801
     1.17259
     0.87801
     1.07159
     1.08843
     1.18943
     0.75175
     0.06158
    -0.26668
    -0.67910
    -0.62018
    -0.56126
    -0.61176
    -0.61176
    -0.79693
    -0.66227
    -0.59493
    -0.71277
    -0.70435
    -0.90635
    -0.96527
    -0.85585
    -0.84743
    -0.85585
    -0.69593
    -0.65385
    -0.60335
    -0.24143
     0.08683
     0.30566
     0.06999
     0.30566
     0.37300
     0.38983
     0.79384
     1.02109
     1.14734
     1.24834
     0.93692
     0.73492
     0.68442
     0.70967
     0.49083
     0.44875
     0.44875
     0.23833
    -0.03101
    -0.11517
     0.06999
     0.17941
     0.12891
    -0.10676
    -0.24143
    -0.29193
    -0.23301
    -0.22459
    -0.06467
    -0.14042
    -0.15726
    -0.05626
    -0.02259
    -0.16568
    -0.10676
    -0.48551
     0.00266
    -0.07309
    -0.08992
    -0.14042
    -0.30876
    -0.29193
    -0.22459
    -0.13201
    -0.24984
    -0.20776
    -0.19934
    -0.25826
    -0.30034
    -0.21618
    -0.13201
    -0.39293
    -0.33401
    -0.08151
    -0.03101
    -0.12359
    -0.25826
    -0.16568
    -0.25826
    -0.19093
    -0.04784
    -0.09834
    -0.03101
    -0.24143
    -0.00576
     0.06999
     0.22991
    -0.03942
    -0.36768
     0.09525
     0.11208
     0.01108
     0.01949
    -0.20776
    -0.08151
    -0.34243
    -0.10676
     0.05316
    -0.18251
    -0.09834
    -0.27509
    -0.22459
    -0.21618
    -0.30876
    -0.51918
    -0.20776
    -0.08151
    -0.24143
    -0.42660
    -0.53601
    -0.53601
    -0.45185
    -0.51076
    -0.58651
    -0.47710
    -0.57810
    -0.53601
    -0.62018
    -0.52760
    -0.40976
    -0.67068
    -0.18251
    -0.09834
    -0.23301
     0.17100
     0.37300
     0.05316
    -0.42660
    -0.83060
    -0.57810
    -0.34243
    -0.09834
    -0.08151
    -0.10676
    -0.22459
    -0.51918
    -0.83060
    -0.82218
    -0.89794
    -0.63701
    -0.65385
    -0.32559
    -0.54443
    -0.25826
    -0.36768
    -0.14884
     0.01949
     0.00266
     0.05316
    -0.07309
     0.06999
     0.11208
    -0.00576
    -0.14884
     0.12050
    -0.18251
    -0.07309
     0.00266
    -0.07309
    -0.02259
    -0.13201
    -0.08992
    -0.07309
     0.12891
    -0.04784
    -0.09834
     0.03633
     0.10366
     0.15416
    -0.24143
     0.21308
     0.24675
     0.01108
     0.12050
     0.24675
     0.15416
     0.07841
    -0.00576
     0.19625
     0.16258
     0.33092
    -0.02259
     0.13733
     0.09525
     0.12050
    -0.08151
     0.19625
     0.08683
     0.04474
     0.01108
    -0.00576
    -0.17409
    -0.28351
    -0.29193
    -0.21618
     0.08683
     0.28041
     0.66759
     1.66918
     2.21627
     0.86959
     0.12891
     0.56659
     1.02109
     1.16418
     1.30726
     1.55977
     1.55135
     1.73652
     1.80385
     1.12209
     0.70967
     0.48242
     0.32250
     0.62550
     0.29725
     0.23833
     0.58342
     0.46558
     0.25516
    -0.13201
    -0.30034
    -0.00576
     0.12891
     0.39825
     0.18783
     0.05316
     0.34775
     0.56659
     0.22150
     0.03633
    -0.20776
    -0.05626
     0.04474
     0.02791
     0.26358
     0.31408
     0.08683
     0.24675
     0.06158
     0.12891
    -0.06467
    -0.09834
    -0.18251
    -0.09834
    -0.12359
    -0.03942
    -0.14042
    -0.37609
    -0.54443
    -0.68752
    -0.04784
     0.71809
     1.02109
     1.87960
     0.88642
     0.15416
     0.10366
     0.38142
     0.69284
     1.34935
     1.45035
     1.14734
     0.80225
     0.76859
     0.79384
     0.89484
     0.52450
     0.16258
    -0.28351
    -0.31718
    -0.50235
    -0.61176
    -0.42660
    -0.52760
    -0.49393
    -0.44343
    -0.46026
    -0.72960
    -0.63701
    -0.71277
    -0.44343
    -0.72118
    -0.74643
    -0.56126
    -0.69593
    -0.88952
    -0.90635
    -0.75485
    -0.76327
    -0.69593
    -1.00735
    -1.07469
    -0.93160
    -0.82218
    -0.66227
    -0.64543
    -0.92319
    -0.83060
    -0.98210
    -0.57810
    -0.40976
    -0.75485
    -0.70435
    -0.65385
    -0.48551
    -0.41818
    -0.46868
    -0.60335
    -0.50235
    -0.41818
    -0.35926
    -0.23301
    -0.50235
    -0.43501
    -0.29193
    -0.35926
    -0.17409
    -0.19093
    -0.26668
    -0.09834
    -0.08992
     0.08683
    -0.20776
    -0.36768
    -0.08151
     0.00266
     0.13733
     0.11208
    -0.03101
    -0.08992
     0.19625
    -0.05626
     0.16258
     0.12891
     0.04474
     0.05316
     0.24675
     0.24675
     0.22150
     0.12891
     0.00266
     0.14575
     0.28883
     0.13733
     0.14575
    -0.05626
    -0.19093
    -0.20776
    -0.00576
     0.16258
     0.03633
     0.38983
     0.49925
     0.85276
     1.02951
     0.63392
     0.52450
     0.54133
     0.60025
     0.22991
    -0.12359
    -0.26668
     0.03633
     0.13733
     0.27200
     0.16258
    -0.44343
    -0.89794
    -1.04944
    -1.02419
    -1.10835
    -1.19252
    -1.19252
    -1.11677
    -0.72118
    -0.70435
    -0.47710
    -0.49393
    -0.56968
    -0.46868
    -0.48551
    -0.27509
    -0.34243
    -0.38451
    -0.32559
    -0.27509
     0.01949
    -0.23301
    -0.30034
    -0.30876
    -0.17409
     0.01949
    -0.03942
    -0.10676
    -0.08151
    -0.17409
    -0.17409
     0.03633
     0.06158
    -0.08151
     0.01108
    -0.10676
     0.01108
    -0.19093
    -0.11517
    -0.15726
    -0.14042
    -0.06467
     0.00266
    -0.02259
    -0.05626
    -0.19093
    -0.37609
    -0.03101
     0.13733
    -0.03101
    -0.14042
    -0.17409
     0.04474
     0.08683
    -0.04784
    -0.10676
    -0.14042
     0.03633
     0.07841
     0.20466
     0.11208
    -0.16568
    -0.17409
    -0.09834
     0.22150
    -0.05626
    -0.11517
    -0.36768
    -0.21618
    -0.25826
     0.15416
     0.39825
     0.81909
     1.38301
     1.50085
     1.10526
     0.70125
     0.57500
     0.40667
     0.69284
     1.42510
     1.57660
     1.34935
     1.30726
     1.28201
     1.56818
     1.07159
     0.31408
    -0.03101
     0.07841
     0.22150
     0.53292
     0.69284
     0.53292
     0.33092
     0.02791
     0.31408
     0.42350
     0.29725
     0.31408
     0.00266
     0.24675
     0.22150
     0.15416
     0.06999
     0.15416
     0.34775
     0.54133
     0.29725
     0.08683
     0.17941
     0.01949
     0.09525
     0.01949
     0.34775
     0.38142
     0.44033
     0.27200
     0.52450
     0.53292
     0.34775
     0.23833
     0.33933
     0.46558
     0.54975
     0.30566
     0.39825
     0.38983
     0.25516
     0.77700
     0.53292
     0.45717
     0.49925
     0.45717
     0.49083
     0.35617
     0.21308
     0.18783
     0.22150
     0.32250
     0.28883
     0.37300
     0.12891
     0.04474
    -0.05626
     0.20466
     0.25516
    -0.07309
    -0.02259
    -0.05626
     0.00266
    -0.28351
    -0.25826
    -0.33401
    -0.38451
    -0.65385
    -0.58651
    -0.50235
    -0.32559
    -0.64543
    -0.70435
    -0.66227
    -0.66227
    -0.81377
    -0.63701
    -0.61176
    -0.40135
    -0.30876
     0.05316
     0.13733
     0.54975
     0.77700
     0.75175
     1.12209
     0.93692
     1.06318
     0.97059
     0.99584
     1.27359
     1.06318
     1.00426
     1.22309
     0.85276
     0.70125
     0.50767
     0.09525
    -0.14884
    -0.08992
    -0.32559
    -0.37609
    -0.37609
    -0.65385
    -0.78852
    -1.15044
    -1.08310
    -0.91477
    -1.07469
    -1.11677
    -1.06627
    -0.87268
    -0.94002
    -0.92319
    -1.04944
    -0.81377
    -0.82218
    -0.78852
    -0.57810
    -0.33401
    -0.44343
    -0.31718
    -0.04784
     0.06999
     0.09525
     0.13733
     0.01949
     0.03633
     0.00266
     0.01108
     0.07841
     0.01949
    -0.03942
     0.01949
     0.07841
     0.03633
    -0.12359
    -0.34243
    -0.30876
     0.04474
    -0.11517
     0.00266
     0.02791
    -0.10676
    -0.29193
    -0.20776
    -0.26668
    -0.38451
    -0.64543
    -0.90635
    -1.01577
    -1.03260
    -0.72118
    -0.74643
    -0.31718
     1.24834
     1.42510
     0.56659
     0.03633
    -0.09834
     0.06158
     0.57500
     0.87801
     1.34093
     1.43351
     1.30726
     1.25676
     1.29885
     0.94534
     0.80225
     0.28883
     0.28883
     0.03633
     0.36458
     0.16258
     0.11208
     0.11208
     0.13733
     0.14575
     0.30566
     0.37300
     0.47400
     0.18783
     0.48242
     0.58342
     0.62550
     0.39825
     0.73492
     0.70125
     0.64234
     0.77700
     0.82751
     0.72650
     0.75175
     0.81067
     0.56659
     0.85276
     0.80225
     0.63392
     0.46558
     0.66759
     0.49925
     0.32250
     0.22150
     0.53292
     0.30566
     0.32250
     0.25516
     0.09525
     0.06999
    -0.00576
     0.18783
     0.28041
    -0.04784
    -0.32559
    -0.16568
     0.01108
     0.06158
    -0.24143
    -0.37609
    -0.27509
    -0.34243
    -0.29193
    -0.24143
    -0.29193
    -0.37609
    -0.19934
    -0.40135
    -0.08151
    -0.02259
    -0.19093
    -0.15726
    -0.08992
    -0.00576
    -0.02259
    -0.14042
    -0.01417
     0.09525
    -0.08992
     0.11208
    -0.10676
     0.00266
    -0.30034
    -0.02259
     0.60025
     1.30726
     0.54975
     0.03633
     0.31408
     0.48242
     0.78542
     0.76859
     1.22309
     1.12209
     0.87801
     0.57500
     0.60025
     0.38983
     0.45717
     0.22991
     0.14575
     0.30566
     0.34775
     0.13733
     0.13733
    -0.09834
    -0.10676
    -0.19093
    -0.23301
     0.03633
    -0.14884
    -0.06467
     0.15416
     0.14575
     0.20466
    -0.03101
     0.07841
    -0.01417
     0.16258
     0.10366
    -0.07309
    -0.05626
    -0.13201
    -0.09834
    -0.16568
     0.08683
     0.01949
    -0.24143
     0.06158
    -0.03101
    -0.07309
    -0.19934
    -0.02259
    -0.12359
     0.06999
     0.11208
    -0.03101
    -0.06467
    -0.12359
     0.00266
    -0.10676
     0.14575
    -0.11517
    -0.19093
    -0.03101
     0.08683
     0.11208
    -0.10676
    -0.17409
    -0.07309
     0.03633
     0.17100
    -0.05626
    -0.13201
     0.05316
     0.04474
    -0.06467
     0.09525
     0.11208
    -0.03942
    -0.08151
    -0.01417
     0.17100
     0.15416
    -0.04784
    -0.16568
    -0.08151
     0.16258
     0.27200
     0.01108
     0.01108
    -0.10676
     0.22991
     0.00266
     0.21308
     0.03633
     0.02791
     0.10366
     0.18783
     0.13733
     0.18783
    -0.00576
     0.16258
     0.40667
     0.02791
     0.11208
     0.19625
     0.07841
     0.28883
     0.30566
     0.69284
     0.33092
     0.03633
     0.31408
     0.28041
     0.27200
     0.29725
     0.07841
     0.28041
     0.13733
     0.19625
     0.31408
     0.05316
     0.07841
    -0.01417
    -0.10676
     0.31408
     0.12050
    -0.34243
    -0.19093
     0.06158
     0.37300
     0.54133
     0.38983
     0.33933
     0.61709
     0.81067
    -0.33401
    -1.39453
    -1.68911
    -1.61336
    -0.89794
    -1.21777
    -0.59493
     0.14575
    -0.40135
    -1.35244
    -2.24462
    -2.58971
    -1.91637
    -1.52919
    -1.42819
    -0.92319
    -0.95685
    -0.96527
    -0.99052
    -0.97369
    -0.51076
     0.12891
     0.60025
     0.36458
    -0.21618
    -0.38451
    -0.08151
     0.15416
     0.44875
     0.45717
     0.54975
     0.65917
     0.79384
     0.56659
     0.65075
     0.50767
     0.36458
     0.03633
     0.33933
     0.38142
    -0.14042
    -0.10676
    -0.06467
     0.10366
    -0.00576
    -0.08992
    -0.27509
    -0.17409
     0.06158
     0.01949
    -0.03101
    -0.27509
    -0.31718
    -0.36768
    -0.11517
     0.06999
    -0.15726
    -0.25826
    -0.11517
    -0.11517
     0.03633
    -0.16568
    -0.30034
    -0.14884
    -0.05626
    -0.12359
    -0.03942
    -0.01417
    -0.02259
    -0.11517
    -0.14884
     0.10366
    -0.04784
    -0.13201
    -0.23301
    -0.01417
    -0.08992
     0.01108
    -0.20776
    -0.10676
    -0.06467
     0.16258
    -0.05626
     0.17941
    -0.12359
    -0.23301
    -0.35084
    -0.03101
    -0.05626
    -0.14884
    -0.03942
     0.15416
     0.44033
     0.37300
     0.06999
    -0.00576
     0.16258
     0.07841
     0.23833
     0.18783
     0.22150
     0.13733
     0.28041
     0.55817
     0.54975
     0.35617
     0.05316
    -0.01417
     0.17100
     0.12050
     0.14575
     0.06999
     0.07841
     0.12891
     0.22991
     0.17941
     0.21308
     0.04474
    -0.22459
    -0.03942
     0.34775
     0.08683
     0.01949
    -0.21618
    -0.03942
     0.00266
    -0.05626
    -0.11517
    -0.22459
     0.01949
    -0.00576
    -0.07309
     0.00266
    -0.25826
    -0.37609
    -0.24984
     0.06999
     0.08683
    -0.08992
    -0.15726
    -0.11517
    -0.00576
    -0.10676
     0.06158
    -0.08992
     0.16258
     0.06999
     0.00266
     0.08683
    -0.01417
     0.07841
    -0.14042
     0.17100
     0.33092
    -0.03101
     0.00266
    -0.07309
    -0.03101
    -0.01417
     0.01108
    -0.08151
     0.01949
    -0.00576
    -0.08992
    -0.04784
    -0.20776
    -0.27509
    -0.47710
    -0.43501
    -0.32559
    -0.73802
    -0.45185
    -0.41818
    -0.40135
    -0.80535
    -1.09152
    -0.67910
     0.65075
     2.72128
     2.87278
     0.92851
    -0.69593
    -0.74643
     0.08683
     0.88642
     1.66077
     1.71127
     1.43351
     1.21468
     0.79384
     0.24675
     0.12891
    -0.08151
    -0.37609
    -0.31718
    -0.46026
    -0.51076
    -0.44343
    -0.23301
    -0.37609
    -0.58651
    -0.06467
    -0.05626
    -0.25826
    -0.02259
    -0.27509
    -0.19934
    -0.25826
    -0.13201
    -0.12359
    -0.06467
    -0.27509
    -0.28351
    -0.28351
    -0.24143
    -0.38451
    -0.69593
    -0.42660
    -0.06467
    -0.39293
    -0.33401
    -0.47710
    -0.30876
    -0.29193
    -0.33401
     0.01949
    -0.08992
    -0.15726
    -0.02259
     0.01949
     0.30566
     0.35617
     0.20466
     0.23833
     0.54975
     0.60867
     0.48242
     0.26358
     0.50767
     0.55817
     0.53292
     0.12891
    -0.14884
    -0.08992
    -0.20776
    -0.22459
    -0.28351
    -0.20776
    -0.25826
    -0.57810
    -0.76327
    -0.62860
    -0.69593
    -0.76327
    -0.84743
    -0.98210
    -0.84743
    -0.84743
    -0.71277
    -0.56968
    -0.70435
    -1.08310
    -0.89794
    -0.84743
    -1.21777
    -1.59653
    -1.50394
    -1.26827
    -0.93160
    -0.38451
    -0.62860
    -0.82218
    -0.93160
    -0.84743
    -0.94002
    -1.02419
    -1.20936
    -1.31877
    -1.14202
    -1.12519
    -1.22619
    -1.61336
    -1.87428
    -2.00053
    -2.57288
    -2.58971
    -2.80854
    -3.17047
    -3.31355
    -3.20413
    -2.31195
    -2.15204
    -2.80854
    -2.99371
    -2.86746
    -2.58129
    -1.98370
    -1.81536
    -1.81536
    -1.42819
    -1.58811
    -1.29352
    -1.13361
    -1.07469
    -1.00735
    -0.91477
    -0.68752
    -0.40135
    -0.45185
    -0.71277
    -0.88110
    -0.78010
    -0.82218
    -0.64543
    -0.42660
    -0.24984
    -0.32559
     0.08683
     0.38142
     0.22991
     0.31408
     0.34775
     0.63392
     0.90326
     1.24834
     1.20626
     1.50085
     1.88802
     2.05636
     2.06477
     2.06477
     2.09844
     2.41828
     2.29203
     2.29203
     2.13211
     2.24994
     2.07319
     1.96377
     1.94694
     2.16577
     2.15736
     1.61868
     1.71968
     1.50085
     1.75335
     1.48401
     1.42510
     1.62710
     1.45035
     1.39143
     1.26518
     1.18101
     1.22309
     1.03792
     0.89484
     1.23151
     1.01267
     0.98742
     0.70967
     0.77700
     0.83592
     0.79384
     0.56659
     0.69284
     0.65075
     0.53292
     0.42350
     0.54133
     0.45717
     0.49083
     0.23833
     0.38983
     0.51608
     0.41508
     0.28883
     0.38983
     0.29725
     0.40667
     0.09525
     0.26358
     0.40667
     0.19625
     0.37300
     0.33933
     0.14575
     0.13733
     0.25516
     0.18783
     0.30566
     0.29725
     0.11208
     0.01949
     0.20466
     0.24675
     0.05316
     0.02791
     0.25516
     0.01949
     0.15416
     0.21308
     0.13733
    -0.01417
    -0.15726
    -0.08992
     0.14575
     0.08683
    -0.01417
    -0.06467
    -0.05626
    -0.02259
    -0.14042
    -0.05626
    -0.01417
    -0.10676
    -0.19093
     0.00266
     0.15416
    -0.06467
    -0.05626
    -0.21618
    -0.08151
    -0.00576
    -0.03942
    -0.14884
    -0.35926
    -0.34243
    -0.35084
    -0.66227
    -0.57810
    -0.99894
    -1.52078
    -1.89953
    -2.11837
    -1.68911
    -0.70435
     0.86117
     1.91327
     1.03792
    -0.08151
    -0.52760
    -0.08151
     0.74334
     1.44193
     2.06477
     2.58661
     2.46036
     2.48561
     1.75335
     1.01267
     0.41508
     0.21308
     0.13733
    -0.30034
    -0.45185
    -0.64543
    -1.29352
    -1.64703
    -1.84061
    -1.85745
    -1.82378
    -1.89953
    -1.63020
    -1.70595
    -1.52919
    -1.33561
    -1.04944
    -0.99052
    -1.02419
    -0.80535
    -0.67910
    -0.35926
    -0.31718
    -0.46868
    -0.44343
    -0.44343
    -0.34243
    -0.35926
     0.03633
    -0.14884
    -0.62018
    -0.58651
    -0.83060
    -0.96527
    -1.39453
    -1.27669
    -1.49553
    -1.20936
    -1.04944
    -1.16727
    -1.06627
    -1.49553
    -1.28511
    -1.13361
    -0.97369
    -0.91477
    -0.83060
    -0.53601
    -0.30034
     0.01949
     0.18783
     0.32250
     0.27200
     0.48242
     0.72650
     0.61709
     0.55817
     0.35617
     0.33933
     0.51608
     0.46558
     0.79384
     0.52450
     0.54975
     0.55817
     0.59184
     0.49925
     0.39825
     0.30566
     0.53292
     0.55817
     0.60867
     0.54975
     0.28883
     0.17100
     0.30566
     0.11208
     0.35617
     0.08683
     0.04474
    -0.02259
     0.11208
     0.31408
     0.14575
    -0.15726
    -0.04784
     0.11208
     0.20466
     0.29725
     0.28883
     0.22150
     0.06158
     0.00266
     0.37300
     0.28883
     0.10366
     0.23833
     0.12891
     0.32250
     0.07841
    -0.09834
    -0.12359
    -0.20776
    -0.06467
    -0.08992
    -0.21618
    -0.33401
    -0.32559
    -0.31718
     0.00266
    -0.03101
    -0.33401
    -0.19093
    -0.20776
    -0.09834
    -0.12359
    -0.09834
    -0.13201
     0.05316
     0.12891
     0.09525
     0.22150
    -0.07309
    -0.18251
    -0.56126
    -0.41818
    -0.24143
     0.17100
    -0.09834
    -0.37609
    -0.26668
    -0.24984
    -0.30876
    -0.50235
    -0.53601
    -0.39293
    -0.03101
    -0.01417
     0.22991
    -0.10676
    -0.19934
    -0.22459
     0.20466
     0.24675
    -0.14884
     0.15416
     0.01949
     0.16258
     0.17100
     0.14575
     0.01108
     0.11208
     0.15416
     0.07841
     0.08683
     0.07841
     0.06999
    -0.03101
     0.22150
     0.13733
     0.01108
     0.06158
    -0.06467
     0.07841
     0.16258
     0.07841
    -0.03101
     0.08683
     0.12050
     0.18783
     0.16258
     0.07841
     0.10366
    -0.00576
     0.07841
     0.31408
     0.25516
     0.06158
    -0.05626
     0.03633
     0.13733
     0.01108
     0.04474
     0.12891
    -0.07309
     0.06999
     0.16258
     0.10366
    -0.04784
    -0.08992
    -0.08151
     0.36458
     0.27200
    -0.04784
     0.24675
     0.07841
     0.06158
     0.08683
     0.13733
     0.11208
     0.24675
     0.33933
     0.15416
     0.33933
     0.26358
     0.17100
     0.15416
     0.28883
     0.54975
     0.65075
     1.38301
     2.70445
     3.70604
     2.37619
     0.90326
    -0.06467
     1.57660
     0.81067
     0.46558
     1.07159
     0.96217
     0.59184
    -0.05626
    -0.50235
    -0.83902
    -0.96527
    -0.95685
    -0.92319
    -0.92319
    -1.08310
    -1.24302
    -1.25144
    -0.57810
     0.12050
     0.44033
     0.91167
     1.02951
     0.97059
     0.81909
     1.38301
     1.68602
     1.46718
     1.14734
     1.34935
     1.40826
     1.53452
     1.18101
     1.34093
     1.56818
     0.91167
     0.53292
     0.54133
     0.35617
     0.19625
    -0.08992
    -0.20776
    -0.08992
    -0.52760
    -0.88952
    -0.94002
    -1.13361
    -1.15044
    -1.21777
    -1.20936
    -1.17569
    -1.35244
    -1.21777
    -1.11677
    -0.71277
    -0.79693
    -0.49393
    -0.74643
    -0.56968
    -0.28351
    -0.43501
    -0.31718
    -0.36768
    -0.20776
    -0.05626
     0.06158
    -0.09834
    -0.16568
    -0.03101
    -0.08151
     0.12050
     0.17100
     0.19625
    -0.03942
     0.10366
     0.33933
     0.18783
     0.11208
     0.16258
     0.20466
     0.06999
     0.22991
     0.20466
     0.34775
     0.44875
     0.34775
     0.45717
     0.38983
     0.15416
     0.23833
     0.33933
     0.55817
     0.49925
     0.42350
     0.29725
     0.39825
     0.43192
     0.24675
     0.20466
     0.19625
     0.12050
     0.01949
     0.19625
     0.20466
     0.19625
     0.13733
    -0.14042
     0.13733
     0.10366
    -0.01417
     0.25516
     0.03633
    -0.11517
    -0.00576
     0.14575
     0.37300
     0.24675
    -0.08992
     0.06999
     0.02791
     0.06999
     0.09525
    -0.20776
    -0.30876
    -0.03942
    -0.14042
    -0.09834
    -0.14884
    -0.41818
    -0.51918
    -0.37609
    -0.51918
    -0.46868
    -0.33401
    -0.30876
    -0.40976
    -0.36768
    -0.24143
    -0.40976
    -0.35926
    -0.07309
    -0.29193
    -0.46026
    -0.57810
    -0.46026
    -0.69593
    -0.69593
    -0.49393
    -0.72960
    -0.67068
    -0.70435
    -0.85585
    -1.02419
    -0.98210
    -0.95685
    -1.00735
    -0.72960
    -0.62860
    -0.80535
    -0.62018
    -0.57810
    -0.40976
    -0.52760
    -0.34243
    -0.09834
     0.01949
    -0.03101
    -0.15726
    -0.00576
     0.04474
     0.01949
    -0.04784
     0.11208
     0.07841
    -0.02259
     0.20466
     0.01949
     0.12891
    -0.14884
     0.05316
     0.15416
     0.01108
     0.08683
    -0.04784
    -0.00576
     0.11208
    -0.03942
    -0.18251
     0.03633
    -0.08151
    -0.13201
     0.06999
    -0.16568
    -0.14884
    -0.20776
    -0.25826
    -0.28351
    -0.26668
    -0.12359
    -0.21618
    -0.35926
    -0.17409
    -0.14884
    -0.11517
    -0.09834
    -0.09834
     0.00266
     0.17941
     0.23833
     0.36458
     0.33092
     0.44033
     0.35617
     0.51608
     0.63392
     0.56659
     0.52450
     0.40667
     0.29725
     0.39825
     0.09525
     0.10366
     0.20466
     0.01108
    -0.01417
    -0.14042
    -0.17409
    -0.55285
    -0.62860
    -0.62860
    -0.39293
    -0.48551
    -0.88952
    -0.91477
    -0.79693
    -0.96527
    -1.07469
    -0.93160
    -1.09152
    -1.26827
    -1.36086
    -1.34402
    -0.85585
     0.14575
     0.46558
     0.89484
     1.61868
     2.01427
     1.52610
     0.89484
     1.05476
     1.34093
     1.72810
     2.51086
     2.42669
     2.03111
     1.71127
     1.37460
     1.02951
     0.54975
    -0.04784
    -0.23301
     0.27200
    -0.12359
    -0.70435
    -0.84743
    -0.90635
    -1.09152
    -0.83060
    -0.93160
    -0.71277
    -0.78852
    -0.74643
    -0.35926
     0.95376
     1.45876
     1.70285
     0.63392
    -0.24984
     0.28883
     1.13893
     2.23311
     2.88120
     3.56296
     3.25996
     1.67760
     1.66077
     1.76177
     1.73652
     1.97219
     1.77018
     1.55135
     1.23151
     0.70125
     0.64234
     0.40667
     0.18783
    -0.05626
    -0.17409
    -0.40135
    -0.21618
    -0.32559
    -0.18251
     0.00266
    -0.40135
    -0.24984
    -0.11517
    -0.10676
    -0.23301
    -0.32559
    -0.28351
    -0.15726
    -0.30876
    -0.30876
    -0.30034
    -0.44343
    -0.40976
    -0.51918
    -0.30876
    -0.14884
    -0.27509
    -0.52760
    -0.30034
    -0.20776
    -0.11517
    -0.50235
    -0.24984
    -0.24143
     0.09525
     0.20466
    -0.01417
    -0.10676
    -0.15726
     0.13733
    -0.13201
     0.22150
     0.21308
     0.03633
     0.00266
     0.34775
     0.01108
     0.01949
    -0.08992
    -0.09834
     0.17100
     0.02791
     0.06158
    -0.14884
    -0.01417
    -0.17409
    -0.32559
     0.06999
    -0.03101
    -0.29193
    -0.25826
    -0.35926
    -0.08992
    -0.26668
    -0.21618
    -0.15726
    -0.06467
     0.06999
     0.03633
    -0.06467
    -0.07309
    -0.10676
    -0.09834
     0.11208
     0.32250
     0.06999
     0.03633
     0.11208
     0.22150
     0.16258
    -0.08992
    -0.08151
     0.06158
     0.06158
     0.12891
    -0.04784
    -0.05626
    -0.19093
    -0.14884
    -0.08992
     0.01949
     0.06999
    -0.21618
    -0.05626
    -0.14884
    -0.04784
    -0.03101
     0.00266
    -0.25826
    -0.18251
     0.01949
     0.02791
     0.14575
    -0.07309
    -0.03101
    -0.17409
     0.22150
     0.15416
    -0.07309
     0.08683
     0.02791
     0.06158
     0.10366
    -0.14042
    -0.08151
     0.10366
     0.20466
    -0.11517
     0.00266
    -0.25826
    -0.14042
    -0.36768
    -0.02259
     0.03633
    -0.30034
    -0.32559
    -0.18251
    -0.11517
    -0.18251
    -0.17409
    -0.49393
    -0.38451
    -0.41818
    -0.36768
    -0.30876
    -0.17409
    -0.40976
    -0.55285
    -0.59493
    -0.40135
    -0.88110
    -0.96527
    -0.93160
    -1.05785
    -1.31036
    -1.44503
    -1.76486
    -2.15204
    -2.04262
    -2.14362
    -2.31195
    -2.64021
    -2.88430
    -3.16205
    -3.48189
    -3.21255
    -3.33039
    -3.79331
    -3.74281
    -3.91114
    -3.70072
    -3.49030
    -3.36405
    -3.43139
    -3.05263
    -2.90955
    -2.88430
    -2.72438
    -2.64021
    -3.12838
    -3.01896
    -2.15204
    -2.00895
    -1.88270
    -2.16887
    -2.48871
    -1.86587
    -1.56286
    -1.95003
    -1.95845
    -1.89112
    -1.88270
    -1.74803
    -1.29352
    -1.12519
    -0.58651
    -0.00576
     0.28041
     1.02951
     0.66759
     1.05476
     1.08001
     1.62710
     2.19944
     2.55295
     2.60345
     2.70445
     2.92328
     2.96537
     2.81387
     2.87278
     2.81387
     2.80545
     2.58661
     2.51928
     2.31728
     2.21627
     1.98902
     2.03111
     2.09002
     1.98902
     1.87119
     1.77860
     1.83752
     1.86277
     1.84594
     1.86277
     1.53452
     1.55135
     1.45876
     1.72810
     1.74493
     1.49243
     1.43351
     1.34935
     1.49243
     1.80385
     2.50244
     3.13370
     2.89803
     2.19944
     1.61868
     1.39985
     0.97901
     2.09844
     2.51928
     2.59503
     1.77860
     1.29043
     1.04634
     0.99584
     0.98742
     1.11368
     0.61709
    -0.00576
    -0.07309
    -0.34243
    -0.01417
     1.37460
     0.99584
     0.49925
     0.09525
     0.21308
     0.52450
     0.70125
     0.54133
     0.70967
     0.97901
     1.61027
     1.87119
     1.94694
     1.26518
     0.88642
     0.72650
     0.70125
     0.91167
     1.02109
     0.97901
     0.74334
     1.01267
     0.70967
     0.40667
     0.18783
    -0.15726
    -0.19934
    -0.27509
    -0.35084
    -0.36768
    -0.39293
    -0.46868
    -0.46868
    -0.24143
    -0.18251
    -0.40976
    -0.59493
    -0.21618
    -0.01417
    -0.30034
    -0.24143
    -0.34243
    -0.22459
    -0.19934
    -0.23301
    -0.24984
    -0.19934
    -0.14042
    -0.30876
    -0.13201
    -0.30034
    -0.20776
    -0.51076
    -0.19093
    -0.07309
    -0.15726
    -0.23301
    -0.25826
    -0.25826
    -0.19093
    -0.26668
    -0.36768
    -0.28351
    -0.09834
    -0.39293
    -0.32559
    -0.17409
    -0.19934
    -0.49393
    -0.34243
    -0.14884
    -0.18251
    -0.31718
    -0.23301
    -0.35926
    -0.33401
    -0.24984
    -0.19934
    -0.21618
    -0.03942
    -0.28351
    -0.24143
    -0.03942
    -0.14884
    -0.19093
    -0.39293
    -0.09834
    -0.09834
    -0.10676
    -0.01417
    -0.30876
    -0.22459
    -0.19093
    -0.16568
    -0.21618
    -0.05626
    -0.11517
    -0.30034
    -0.08151
    -0.20776
    -0.02259
    -0.35084
    -0.17409
    -0.10676
    -0.04784
    -0.05626
    -0.30876
    -0.26668
    -0.31718
    -0.19093
    -0.27509
    -0.01417
    -0.10676
    -0.30876
    -0.21618
    -0.13201
     0.08683
    -0.23301
    -0.26668
    -0.20776
    -0.10676
    -0.05626
     0.02791
    -0.07309
    -0.03101
     0.12050
     0.00266
     0.20466
    -0.00576
    -0.27509
    -0.17409
    -0.15726
    -0.04784
    -0.19934
    -0.30876
    -0.28351
    -0.25826
    -0.32559
    -0.36768
    -0.51918
    -0.59493
    -0.64543
    -0.53601
    -0.31718
    -0.46026
    -0.63701
    -0.66227
    -0.57810
    -0.35084
    -0.35926
    -0.36768
    -0.29193
    -0.40976
    -0.30034
    -0.64543
    -0.47710
    -0.33401
    -0.57810
    -0.43501
    -0.40976
    -0.45185
    -0.40135
    -0.56968
    -0.74643
    -0.45185
    -0.37609
    -0.79693
    -0.87268
    -0.54443
    -0.92319
    -0.62018
    -0.64543
    -0.78010
    -0.94844
    -0.88952
    -0.69593
    -0.74643
    -0.73802
    -0.83902
    -0.97369
    -1.18411
    -1.06627
    -0.83060
    -0.45185
     0.22150
     0.40667
     0.91167
     1.29043
     1.11368
     1.25676
     1.21468
     1.38301
     1.99744
     2.37619
     2.35936
     1.97219
     1.45876
     1.34093
     1.02951
     0.38142
     0.79384
     0.56659
     0.11208
    -0.43501
    -0.99894
    -0.90635
    -1.41978
    -1.79853
    -1.79853
    -2.09312
    -1.81536
    -1.68070
    -1.73961
    -1.51236
    -1.42819
    -1.36086
    -0.25826
    -0.37609
    -0.03942
     2.53611
     2.48561
     2.05636
     1.54293
     0.80225
     1.04634
     1.94694
     2.65395
     2.82228
     2.55295
     2.33411
     1.76177
     1.34935
     0.80225
     0.46558
    -0.11517
    -0.23301
    -0.51076
    -0.64543
    -0.78852
    -0.80535
    -0.82218
    -0.57810
    -0.60335
    -0.47710
    -0.33401
    -0.44343
    -0.33401
    -0.14884
    -0.03101
    -0.01417
     0.11208
    -0.19093
     0.10366
     0.15416
     0.15416
    -0.10676
    -0.00576
    -0.04784
     0.28041
     0.17941
     0.13733
     0.09525
     0.18783
     0.12891
    -0.09834
     0.28041
     0.28883
     0.01949
     0.17941
     0.34775
     0.31408
     0.07841
     0.07841
     0.18783
     0.20466
     0.27200
     0.19625
     0.30566
    -0.03942
     0.22991
    -0.03942
     0.17100
     0.10366
    -0.03101
    -0.06467
     0.06999
     0.06158
    -0.04784
    -0.08992
    -0.24143
    -0.01417
    -0.02259
     0.01108
    -0.18251
    -0.18251
    -0.33401
    -0.23301
    -0.19093
    -0.13201
    -0.24143
    -0.38451
    -0.17409
    -0.17409
    -0.16568
    -0.30876
    -0.43501
    -0.10676
    -0.24143
    -0.00576
    -0.19093
    -0.16568
    -0.13201
    -0.08992
    -0.04784
     0.16258
     0.03633
    -0.04784
    -0.05626
     0.25516
     0.27200
     0.07841
    -0.03101
     0.07841
     0.10366
     0.17941
     0.13733
     0.07841
     0.01108
    -0.02259
    -0.03101
     0.28041
     0.07841
    -0.23301
    -0.15726
    -0.06467
     0.11208
    -0.03942
    -0.11517
    -0.18251
     0.01108
     0.07841
     0.11208
    -0.06467
    -0.11517
    -0.02259
    -0.08151
     0.07841
     0.19625
    -0.07309
    -0.06467
     0.06158
     0.05316
     0.25516
    -0.03942
    -0.35084
    -0.02259
     0.11208
     0.10366
    -0.02259
    -0.08992
    -0.21618
    -0.16568
    -0.04784
     0.05316
    -0.08151
    -0.27509
    -0.39293
    -0.38451
    -0.38451
    -0.50235
    -0.62018
    -0.51918
    -0.56126
    -0.38451
    -0.46026
    -0.27509
    -0.14042
    -0.33401
    -0.05626
     0.33092
     0.17100
    -0.08151
     0.12891
     0.22150
     0.34775
     0.34775
     0.33092
     0.17100
     0.29725
     0.22991
     0.19625
     0.12891
    -0.15726
    -0.27509
    -0.28351
    -0.04784
    -0.03942
    -0.25826
    -0.33401
    -0.24143
    -0.05626
    -0.18251
    -0.12359
    -0.12359
    -0.19093
    -0.04784
    -0.06467
     0.08683
     0.23833
     0.15416
     0.15416
     0.10366
     0.38142
     0.40667
     0.00266
     0.00266
     0.27200
     0.06999
     0.41508
     0.45717
     0.16258
     0.25516
     0.35617
     0.17941
     0.19625
    -0.12359
    -0.06467
    -0.12359
     0.19625
     0.30566
     0.08683
     0.33933
     0.41508
     0.31408
    -0.32559
    -0.26668
     0.63392
     1.82910
     2.02269
     0.40667
    -0.91477
    -1.01577
    -0.43501
     0.32250
    -0.06467
    -1.38611
    -1.21777
    -0.34243
    -0.08992
     0.03633
     0.04474
    -0.41818
    -0.75485
    -1.14202
    -1.31036
    -0.96527
    -0.38451
     0.18783
     0.60867
     0.84434
     0.87801
     1.06318
     0.81067
     1.10526
     0.83592
     0.42350
     0.03633
     0.17100
     0.22991
     0.20466
     0.32250
     0.45717
     0.37300
     0.14575
    -0.33401
    -0.69593
    -1.03260
    -1.28511
    -1.69753
    -1.50394
    -1.43661
    -1.45344
    -1.18411
    -1.00735
    -0.91477
    -1.14202
    -1.17569
    -1.20094
    -1.26827
    -0.83902
    -0.53601
    -0.51076
    -0.33401
    -0.05626
     0.04474
    -0.14042
    -0.18251
    -0.21618
    -0.12359
    -0.09834
    -0.02259
    -0.39293
    -0.03942
    -0.22459
    -0.12359
    -0.10676
    -0.27509
    -0.14884
    -0.35926
    -0.03101
    -0.08151
    -0.09834
    -0.18251
    -0.07309
    -0.04784
     0.01949
     0.06158
     0.01949
     0.07841
     0.09525
     0.02791
     0.28041
     0.27200
     0.14575
     0.13733
     0.07841
     0.35617
     0.38983
     0.29725
     0.25516
     0.36458
     0.29725
     0.29725
     0.34775
     0.32250
     0.31408
     0.28041
     0.28883
     0.52450
     0.26358
     0.24675
     0.04474
     0.44033
     0.45717
     0.28883
     0.33933
     0.16258
     0.25516
     0.31408
     0.31408
     0.28883
     0.44033
     0.31408
     0.28883
     0.41508
     0.30566
     0.26358
     0.16258
     0.33933
     0.45717
     0.51608
     0.38983
     0.33933
     0.31408
     0.33092
     0.34775
     0.44875
     0.48242
     0.46558
     0.26358
     0.37300
     0.33092
     0.35617
     0.24675
     0.15416
     0.50767
     0.26358
     0.37300
     0.26358
     0.12891
     0.01108
     0.07841
     0.15416
     0.21308
     0.22150
     0.19625
     0.51608
     0.61709
     0.60025
     0.31408
     0.42350
     0.71809
     0.65075
     0.85276
     0.88642
     0.76017
     0.81067
     0.85276
     0.84434
     1.06318
     1.04634
     0.86959
     0.70967
     0.77700
     0.65075
     0.63392
     0.33933
     0.57500
     0.46558
     0.41508
     0.38142
     0.13733
     0.07841
     0.11208
    -0.03942
     0.00266
    -0.14884
    -0.10676
    -0.24143
    -0.13201
    -0.13201
    -0.19093
    -0.43501
    -0.30876
    -0.18251
    -0.16568
    -0.02259
    -0.09834
    -0.40135
    -0.62018
    -0.19093
    -0.03942
     0.06999
     0.03633
    -0.24984
    -0.00576
     0.00266
     0.12050
    -0.09834
    -0.11517
     0.16258
     0.12891
     0.25516
     0.32250
     0.33092
     0.17941
    -0.15726
     0.07841
     0.26358
     0.37300
     0.20466
    -0.03101
    -0.10676
    -0.11517
    -0.48551
    -0.61176
    -0.61176
    -0.64543
    -0.79693
    -1.14202
    -1.24302
    -1.66386
    -1.91637
    -1.87428
    -1.93320
    -2.10154
    -2.48871
    -2.71596
    -3.01896
    -3.13680
    -3.13680
    -3.41455
    -3.09472
    -3.04421
    -2.94321
    -2.55604
    -2.59813
    -2.42979
    -2.25304
    -2.10154
    -1.86587
    -1.43661
    -1.39453
    -1.45344
    -1.08310
    -0.98210
    -0.89794
    -1.09994
    -1.20094
    -0.83060
    -0.71277
    -0.60335
    -1.11677
    -1.55444
    -2.13520
    -2.45504
    -2.09312
    -1.87428
    -1.41978
    -0.89794
    -0.24984
    -0.51076
    -0.35084
    -0.24984
    -0.22459
     0.41508
     0.58342
     0.96217
     1.25676
     1.49243
     1.87119
     2.09002
     2.22469
     2.18261
     2.06477
     2.14894
     1.72810
     1.44193
     1.03792
     1.05476
     1.05476
     1.20626
     1.02951
     0.71809
     0.76859
     0.37300
     0.17100
     0.53292
     0.60867
     0.67600
     0.42350
     0.42350
     0.34775
     0.69284
     0.65917
     0.95376
     0.83592
     1.22309
     1.49243
     1.30726
     1.34093
     1.62710
     1.62710
     1.41668
     1.39143
     1.60185
     1.63552
     1.40826
     1.38301
     1.05476
     0.93692
     0.94534
     0.70967
     0.75175
     0.78542
     0.43192
     0.27200
     0.22991
     0.35617
     0.15416
     0.05316
     0.16258
     0.42350
     0.36458
     0.25516
     0.12050
     0.17941
     0.44033
     0.53292
     0.38983
     0.49925
     0.51608
     0.29725
     0.44875
     0.38983
     0.56659
     0.44033
     0.24675
     0.36458
     0.46558
     0.44033
     0.25516
     0.17941
     0.01949
     0.17941
     0.00266
     0.12891
     0.15416
    -0.06467
     0.01949
     0.01108
     0.22150
     0.12891
     0.06999
     0.12050
     0.28883
     0.30566
     0.54133
     0.22991
     0.02791
     0.10366
     0.15416
     0.31408
     0.46558
     0.27200
     0.26358
     0.14575
     0.12891
     0.16258
    -0.03942
     0.07841
     0.22150
     0.39825
     0.20466
     0.31408
     0.18783
     0.06158
     0.22150
     0.29725
     0.40667
     0.28883
     0.10366
     0.42350
     0.37300
     0.32250
     0.11208
    -0.03101
    -0.03942
     0.12891
     0.15416
     0.01108
    -0.09834
    -0.21618
    -0.01417
    -0.20776
     0.06999
    -0.12359
    -0.20776
    -0.29193
    -0.08151
    -0.03942
    -0.03942
    -0.16568
    -0.26668
    -0.11517
    -0.02259
     0.00266
     0.09525
    -0.10676
    -0.15726
    -0.18251
     0.07841
     0.12891
    -0.19934
    -0.15726
    -0.13201
    -0.09834
    -0.04784
    -0.03942
    -0.27509
    -0.10676
    -0.04784
    -0.19093
    -0.01417
    -0.23301
    -0.29193
    -0.44343
    -0.08151
    -0.00576
     0.04474
     0.06999
    -0.45185
    -0.25826
    -0.11517
    -0.18251
    -0.32559
    -0.34243
     0.03633
    -0.07309
    -0.21618
    -0.12359
    -0.39293
    -0.25826
    -0.29193
    -0.02259
    -0.26668
    -0.44343
    -0.35084
    -0.16568
    -0.01417
    -0.22459
    -0.30876
    -0.28351
    -0.12359
    -0.06467
     0.01108
    -0.13201
    -0.30034
    -0.24984
    -0.25826
     0.02791
    -0.04784
    -0.27509
    -0.18251
    -0.09834
    -0.19093
    -0.07309
    -0.47710
    -0.42660
    -0.40135
    -0.22459
    -0.19934
    -0.51076
    -0.59493
    -0.73802
    -0.94844
    -0.83060
    -0.94844
    -0.96527
    -0.96527
    -0.59493
     0.36458
     0.87801
     1.32410
     1.93010
     1.61868
     1.38301
     0.44033
     0.28041
     0.67600
     1.17259
     1.35776
     1.37460
     1.54293
     0.52450
    -0.03101
    -0.42660
    -0.44343
    -0.50235
    -0.75485
    -1.20936
    -1.26827
    -1.39453
    -1.23461
    -0.91477
    -0.72960
    -0.56968
    -0.36768
    -0.39293
     0.26358
     0.33092
     0.07841
     0.22991
     0.17100
     0.17100
     0.21308
     0.13733
     0.08683
     0.34775
     0.20466
     0.12050
     0.11208
     0.22991
     0.11208
    -0.06467
     0.24675
     0.28883
     0.09525
     0.28041
     0.06999
     0.23833
     0.28041
     0.21308
     0.12050
     0.36458
     0.34775
     0.30566
     0.30566
     0.43192
     0.26358
    -0.07309
     0.00266
     0.02791
    -0.40135
    -0.76327
    -1.07469
    -1.61336
    -1.67228
    -1.52078
    -1.55444
    -1.67228
    -1.55444
    -1.64703
    -1.18411
    -1.02419
    -1.18411
    -1.14202
    -1.25144
    -0.68752
    -0.30034
    -0.22459
     0.06999
     0.28883
     0.51608
     0.70125
     0.44875
     0.54975
     0.53292
     0.28041
     0.24675
     0.33092
     0.06999
    -0.11517
    -0.21618
     0.02791
     0.17941
    -0.08151
    -0.08992
    -0.08151
    -0.09834
    -0.01417
     0.03633
    -0.03942
    -0.06467
    -0.06467
    -0.05626
     0.12050
    -0.08992
    -0.19093
    -0.32559
    -0.17409
     0.16258
     0.00266
    -0.09834
    -0.16568
    -0.08151
    -0.11517
    -0.18251
    -0.10676
    -0.13201
    -0.05626
    -0.10676
     0.09525
     0.07841
     0.01949
    -0.14042
    -0.06467
     0.28041
     0.33933
     0.38142
    -0.02259
     0.13733
     0.10366
     0.13733
     0.19625
     0.19625
     0.16258
     0.19625
    -0.01417
    -0.06467
    -0.09834
    -0.17409
    -0.29193
    -0.08151
    -0.21618
    -0.28351
    -0.19934
    -0.24143
    -0.13201
    -0.24984
    -0.35926
    -0.23301
    -0.23301
    -0.18251
    -0.24984
    -0.03942
     0.04474
     0.06999
    -0.29193
    -0.16568
     0.24675
    -0.03942
     0.10366
    -0.08151
    -0.06467
     0.03633
     0.00266
     0.09525
     0.06999
     0.10366
     0.04474
     0.09525
     0.09525
     0.04474
    -0.15726
    -0.20776
     0.09525
    -0.03942
    -0.05626
    -0.12359
    -0.17409
    -0.07309
    -0.03101
    -0.04784
    -0.05626
     0.01949
    -0.11517
    -0.14884
     0.01949
    -0.14884
     0.06158
    -0.25826
     0.17941
     0.05316
    -0.00576
     0.00266
     0.03633
    -0.09834
    -0.10676
    -0.03942
     0.02791
     0.08683
    -0.09834
    -0.06467
    -0.04784
     0.00266
     0.02791
    -0.14884
    -0.08151
     0.02791
    -0.06467
     0.06158
    -0.09834
     0.09525
    -0.05626
    -0.14042
     0.05316
     0.13733
     0.07841
     0.01108
     0.24675
     0.06999
     0.22150
     0.01949
     0.15416
     0.22150
     0.04474
     0.28041
     0.20466
     0.22150
     0.15416
     0.12891
     0.14575
     0.30566
     0.21308
     0.28041
     0.08683
     0.09525
     0.21308
    -0.21618
    -0.94002
    -0.38451
     0.17100
     0.11208
    -0.71277
    -0.43501
     2.31728
     4.98540
     5.30523
     1.58502
    -1.56286
    -1.58811
    -0.39293
     0.74334
     1.55135
     1.53452
     1.27359
     0.98742
     0.34775
     0.06158
    -0.89794
    -1.65545
    -2.16887
    -2.11837
    -1.88270
    -1.83220
    -1.52078
    -0.97369
    -0.88952
    -0.79693
    -0.62018
    -0.55285
    -0.57810
    -0.26668
    -0.00576
    -0.11517
     0.01108
     0.16258
     0.36458
     0.18783
     0.24675
     0.60867
     0.51608
     0.62550
     0.80225
     0.89484
     0.86117
     0.92009
     0.80225
     0.72650
     0.76859
     0.54975
     0.44033
     0.60867
     0.66759
     0.44033
     0.16258
     0.09525
     0.33933
     0.45717
     0.51608
     0.26358
    -0.21618
    -0.03101
    -0.10676
     0.03633
     0.34775
     0.07841
     0.15416
     0.21308
     0.15416
    -0.01417
    -0.08151
    -0.11517
     0.02791
     0.01108
     0.07841
    -0.08992
    -0.14884
    -0.23301
    -0.19093
    -0.17409
    -0.13201
    -0.18251
    -0.19934
    -0.19934
    -0.25826
    -0.45185
    -0.52760
    -0.54443
    -0.34243
    -0.41818
    -0.33401
    -0.40135
    -0.35084
    -0.43501
    -0.47710
    -0.39293
    -0.35084
    -0.39293
    -0.48551
    -0.39293
    -0.22459
    -0.25826
    -0.30034
    -0.54443
    -0.34243
     0.21308
     0.03633
    -0.48551
    -0.70435
    -0.99894
    -1.20094
    -1.15886
    -1.09152
    -0.62018
    -0.90635
    -0.93160
    -1.27669
    -1.31877
    -1.44503
    -1.57969
    -1.43661
    -1.30194
    -0.95685
    -1.07469
    -0.99052
    -1.09994
    -1.15044
    -0.67068
    -0.61176
    -0.53601
    -0.61176
    -0.56968
    -0.47710
    -0.25826
    -0.27509
    -0.35926
    -0.47710
    -0.29193
    -0.24984
    -0.01417
     0.07841
    -0.03942
    -0.15726
    -0.17409
    -0.20776
     0.15416
     0.17941
    -0.08151
    -0.04784
    -0.02259
     0.22991
     0.16258
    -0.03101
    -0.07309
     0.10366
     0.24675
     0.17100
     0.30566
     0.11208
     0.07841
     0.01949
     0.22991
     0.37300
     0.23833
     0.18783
     0.33092
     0.24675
     0.25516
     0.13733
     0.12891
     0.38983
     0.38983
     0.35617
     0.34775
     0.22991
     0.34775
     0.34775
     0.18783
     0.43192
     0.28883
     0.24675
     0.36458
     0.38983
     0.40667
     0.24675
     0.25516
     0.32250
     0.40667
     0.57500
     0.32250
     0.25516
     0.14575
     0.25516
     0.17100
     0.44875
     0.18783
     0.15416
     0.12891
     0.09525
     0.03633
    -0.03101
    -0.30876
    -0.42660
    -0.46026
    -0.42660
    -0.79693
    -0.99894
    -1.36927
    -1.34402
    -1.44503
    -1.18411
    -1.61336
    -2.16887
    -2.26145
    -2.47187
    -2.42137
    -2.84221
    -3.13680
    -3.48189
    -3.61656
    -3.48189
    -3.94481
    -4.24781
    -3.18730
    -1.16727
    -0.30034
    -0.46868
    -0.55285
    -1.57128
    -1.63861
    -0.92319
    -0.01417
     0.68442
     1.04634
     1.02109
     1.35776
     1.35776
     0.88642
     0.23833
    -0.20776
    -0.63701
    -0.96527
    -0.51076
    -0.51918
    -0.18251
    -0.29193
    -0.62018
    -0.94844
    -1.24302
    -1.68911
    -1.83220
    -1.25986
    -0.95685
    -0.43501
    -0.27509
    -0.20776
    -0.52760
    -0.30034
     0.01108
     1.58502
     2.62870
     2.83070
     2.30044
     2.18261
     2.34253
     2.72128
     3.03270
     3.27679
     3.81546
     4.12688
     3.79021
     3.44512
     2.83912
     1.90485
     1.45876
     1.02951
     1.06318
     0.75175
     0.69284
     0.57500
     0.72650
     0.75175
     0.83592
     0.87801
     0.88642
     1.17259
     1.16418
     1.45876
     1.29043
     1.24834
     1.19784
     1.23993
     1.45876
     1.16418
     1.00426
     0.76017
     0.80225
     0.69284
     0.47400
     0.22991
     0.04474
     0.33092
     0.24675
     0.26358
     0.24675
     0.10366
     0.01108
     0.01949
     0.22991
     0.28883
     0.14575
    -0.03942
     0.03633
     0.47400
     0.38983
     0.31408
     0.22991
     0.34775
     0.29725
     0.34775
     0.43192
     0.37300
     0.41508
     0.22150
     0.40667
     0.72650
     0.58342
     0.42350
     0.38142
     0.59184
     0.46558
     0.64234
     0.56659
     0.52450
     0.56659
     0.48242
     0.58342
     0.54133
     0.41508
     0.22150
     0.38983
     0.55817
     0.33933
     0.22991
    -0.11517
     0.19625
    -0.00576
     0.06999
     0.06999
     0.09525
     0.06999
     0.06999
     0.17100
     0.06999
    -0.01417
    -0.03101
    -0.19934
     0.28041
     0.09525
     0.16258
     0.15416
    -0.00576
     0.13733
     0.09525
    -0.10676
     0.01949
     0.00266
     0.09525
    -0.02259
    -0.03942
    -0.18251
    -0.22459
    -0.37609
     0.03633
    -0.07309
    -0.19093
    -0.19093
    -0.50235
    -0.33401
    -0.34243
    -0.30034
    -0.46026
    -0.41818
    -0.39293
    -0.40135
    -0.25826
    -0.39293
    -0.48551
    -0.71277
    -0.55285
    -0.42660
    -0.40976
    -0.41818
    -0.63701
    -0.62860
    -0.44343
    -0.49393
    -0.54443
    -0.55285
    -0.51918
    -0.46026
    -0.44343
    -0.44343
    -0.53601
    -0.62860
    -0.64543
    -0.30034
    -0.46868
    -0.27509
    -0.47710
    -0.39293
    -0.46026
    -0.35084
    -0.46868
    -0.59493
    -0.25826
    -0.29193
    -0.40135
    -0.28351
    -0.25826
    -0.44343
    -0.53601
    -0.25826
    -0.10676
    -0.15726
    -0.25826
    -0.35084
    -0.30034
    -0.34243
    -0.25826
    -0.22459
    -0.13201
    -0.18251
    -0.25826
    -0.29193
    -0.19093
    -0.35084
    -0.61176
    -0.18251
    -0.32559
    -0.36768
    -0.31718
    -0.21618
    -0.36768
    -0.36768
    -0.49393
    -0.34243
    -0.24143
    -0.20776
    -0.24143
    -0.18251
    -0.19934
    -0.19934
    -0.38451
    -0.16568
     0.07841
     0.00266
     0.22150
     0.19625
     0.08683
     0.23833
     0.29725
     0.34775
     0.31408
     0.40667
     0.17941
     0.32250
     0.43192
     0.42350
     0.44875
     0.12050
     0.22150
    -0.01417
     0.23833
    -0.03101
     0.17100
     0.43192
     0.37300
     0.09525
     0.04474
     0.06999
     0.10366
     0.17941
     0.27200
     0.16258
    -0.20776
    -0.64543
    -0.34243
    -0.46868
    -0.48551
    -0.48551
    -0.78010
    -0.98210
    -1.41136
    -1.58811
    -1.45344
    -1.56286
    -1.56286
    -1.78170
    -1.82378
    -1.79011
    -1.73961
    -1.78170
    -1.03260
    -0.58651
    -0.64543
    -0.76327
    -0.83902
    -0.90635
    -0.84743
    -0.64543
    -0.19093
     0.12050
     0.09525
     0.00266
     0.10366
    -0.02259
     0.08683
    -0.13201
    -0.14884
    -0.07309
     0.00266
    -0.14042
    -0.03101
    -0.14884
    -0.23301
    -0.34243
    -0.24984
    -0.08151
    -0.00576
     0.14575
     0.57500
     0.98742
     1.26518
     1.28201
     0.96217
     0.26358
    -1.67228
    -2.10995
    -1.83220
    -2.73279
    -0.10676
     2.60345
     3.10004
     0.33092
    -1.50394
    -2.04262
    -1.90795
    -1.18411
    -0.35926
     0.25516
     0.40667
     0.67600
     0.72650
     0.60025
     0.58342
     0.59184
     0.28041
     0.06999
    -0.12359
    -0.40976
    -0.24143
    -0.36768
    -0.61176
    -0.62860
    -0.69593
    -0.62018
    -0.67068
    -0.74643
    -0.71277
    -0.77168
    -0.62018
    -0.52760
    -0.65385
    -0.69593
    -0.65385
    -0.74643
    -0.56126
    -0.44343
    -0.38451
    -0.56968
    -0.49393
    -0.36768
    -0.32559
    -0.04784
     0.03633
    -0.34243
    -0.15726
    -0.23301
    -0.19093
    -0.18251
    -0.13201
    -0.15726
    -0.03942
     0.08683
     0.11208
    -0.05626
    -0.07309
    -0.24984
    -0.02259
    -0.24143
     0.09525
     0.00266
    -0.13201
    -0.03942
     0.05316
     0.14575
    -0.03101
    -0.04784
     0.04474
     0.22991
     0.19625
     0.22150
     0.12891
     0.04474
     0.16258
     0.16258
     0.21308
     0.39825
     0.17100
     0.17941
     0.32250
     0.38983
     0.21308
     0.16258
     0.26358
     0.24675
     0.38983
     0.39825
     0.22991
     0.32250
     0.13733
     0.35617
     0.33092
     0.37300
     0.15416
     0.26358
     0.34775
     0.43192
     0.21308
     0.22150
     0.24675
     0.33933
     0.46558
     0.36458
     0.28041
     0.15416
     0.25516
     0.33933
     0.28041
     0.46558
     0.22991
     0.22150
     0.35617
     0.49083
     0.41508
     0.33933
     0.16258
     0.23833
     0.48242
     0.34775
     0.17100
     0.28041
     0.07841
     0.08683
    -0.00576
     0.21308
     0.36458
     0.01108
     0.07841
     0.09525
     0.13733
     0.04474
    -0.13201
    -0.22459
    -0.01417
    -0.04784
    -0.16568
    -0.21618
    -0.46026
    -0.56126
    -0.53601
    -0.10676
     1.22309
     1.79544
     2.17419
     2.78862
     2.41828
     0.48242
     0.05316
     0.43192
     1.30726
     2.08161
     2.53611
     2.42669
     2.47719
     2.46036
     1.87960
     1.39985
     0.58342
     0.27200
     0.35617
     0.92851
     1.29043
     1.13051
     0.86117
     1.34935
     1.59343
     1.03792
     0.76859
     0.78542
     0.89484
     0.77700
     0.51608
     0.37300
     0.43192
     0.34775
    -0.03942
    -0.12359
    -0.19934
    -0.03942
    -0.53601
    -0.56126
    -0.62860
    -0.58651
    -0.15726
    -0.39293
    -0.37609
    -0.30876
    -0.28351
    -0.09834
     0.19625
     0.21308
     0.17941
     0.28041
     0.48242
     0.84434
     0.84434
     0.68442
     0.54975
     0.77700
     1.02109
     1.07159
     1.13893
     0.95376
     1.01267
     1.11368
     1.15576
     1.34093
     1.10526
     1.00426
     1.02951
     1.08001
     1.16418
     0.92009
     1.09684
     1.12209
     1.22309
     1.15576
     1.18943
     1.04634
     0.83592
     0.86117
     0.76017
     1.18943
     0.96217
     0.65917
     0.63392
     0.79384
     0.64234
     0.57500
     0.34775
     0.22991
     0.06999
     0.07841
    -0.32559
    -0.51918
    -0.78852
    -0.83060
    -1.25144
    -0.86427
    -1.16727
    -1.43661
    -1.47869
    -1.82378
    -1.89953
    -1.92478
    -1.94162
    -2.21937
    -2.11837
    -2.25304
    -2.04262
    -1.72278
    -1.50394
    -1.89953
    -2.24462
    -2.59813
    -2.86746
    -3.43980
    -3.47347
    -3.53239
    -3.38930
    -3.52397
    -4.13840
    -4.15523
    -3.98689
    -4.23098
    -4.43298
    -4.60132
    -4.73599
    -4.79491
    -4.38248
    -4.23098
    -3.55764
    -3.49030
    -2.81696
    -2.23620
    -1.52078
    -1.13361
    -1.00735
    -0.80535
    -0.15726
     0.46558
     0.82751
     1.19784
     1.60185
     2.09844
     2.14052
     2.25836
     2.83912
     3.13370
     3.03270
     2.94012
     2.95695
     3.07479
     3.04954
     3.06637
     2.82228
     2.73812
     2.72128
     2.78862
     2.78020
     2.73812
     2.68761
     2.48561
     2.71286
     2.64553
     2.53611
     2.49403
     2.55295
     2.26678
     2.55295
     2.46036
     2.23311
     2.19102
     2.35936
     2.35094
     2.08161
     2.03952
     1.85435
     1.60185
     1.57660
     1.76177
     1.59343
     1.34935
     1.14734
     1.21468
     0.97901
     0.65075
     0.61709
     0.48242
     0.60867
     0.27200
     0.22991
     0.33092
     0.06158
    -0.10676
    -0.17409
     0.07841
     0.01949
    -0.04784
    -0.03101
    -0.18251
    -0.03101
    -0.06467
     0.14575
    -0.00576
     0.27200
     0.29725
     0.31408
     0.40667
     0.20466
     0.29725
     0.17941
     0.46558
     0.44033
     0.18783
     0.27200
     0.16258
     0.15416
     0.10366
     0.06158
    -0.03942
    -0.00576
    -0.08151
    -0.07309
    -0.14042
     0.00266
    -0.20776
    -0.35084
    -0.10676
    -0.08992
    -0.04784
    -0.08992
    -0.20776
    -0.07309
    -0.14042
    -0.09834
     0.10366
    -0.03942
     0.05316
     0.05316
     0.02791
     0.11208
     0.01108
    -0.14042
    -0.04784
     0.15416
     0.13733
     0.04474
     0.01949
     0.05316
    -0.08151
    -0.06467
    -0.05626
     0.06999
    -0.12359
    -0.36768
    -0.68752
    -0.78852
    -0.63701
     1.40826
     4.15213
     4.54772
     2.10686
     0.17941
     0.15416
    -1.15044
    -0.32559
     1.57660
     2.13211
     2.47719
     2.51928
     2.28361
     4.29522
     1.52610
     0.06999
     1.31568
     1.84594
     2.56136
     2.54453
     1.68602
     1.50085
     1.29043
     1.50926
     1.50926
     1.36618
     1.21468
     0.81909
     0.34775
    -0.29193
    -1.00735
    -1.39453
    -1.60494
    -1.63861
    -1.37769
    -1.21777
    -1.01577
    -0.92319
    -1.00735
    -1.06627
    -1.06627
    -0.97369
    -0.64543
    -0.48551
    -0.22459
    -0.29193
    -0.50235
    -0.43501
    -0.57810
    -0.46868
    -0.69593
    -0.48551
    -0.20776
    -0.38451
    -0.23301
    -0.14042
    -0.24984
    -0.13201
     0.06158
     0.22991
     0.06999
    -0.03942
     0.14575
     0.28041
     0.30566
     0.41508
     0.01949
     0.34775
     0.30566
     0.12891
     0.30566
     0.64234
     0.65075
     0.13733
     0.02791
     0.27200
     0.28041
     0.24675
     0.06999
     0.10366
     0.10366
    -0.04784
    -0.25826
    -0.19934
    -0.25826
    -0.45185
    -0.29193
    -0.54443
    -0.44343
    -0.70435
    -0.62018
    -0.70435
    -0.61176
    -0.53601
    -0.71277
    -0.73802
    -0.82218
    -0.46868
    -0.64543
    -0.82218
    -0.51918
    -0.67910
    -0.46868
    -0.51918
    -0.40976
    -0.62018
    -0.67910
    -0.35926
    -0.43501
    -0.34243
    -0.34243
    -0.44343
    -0.13201
    -0.22459
     0.06999
    -0.26668
     0.18783
     0.12050
     0.14575
     0.42350
     0.31408
     0.54133
     0.42350
     0.50767
     0.69284
     0.77700
     0.74334
     0.57500
     0.55817
     0.54975
     0.42350
     0.10366
     0.11208
     0.06158
    -0.22459
    -0.40135
    -0.32559
    -0.30876
    -0.72960
    -0.92319
    -1.13361
    -1.13361
    -0.98210
    -0.97369
    -1.22619
    -0.98210
    -0.83060
    -0.99052
    -1.07469
    -0.80535
    -0.88952
    -0.62018
    -0.57810
    -0.50235
    -0.44343
    -0.59493
    -0.40976
    -0.21618
    -0.06467
    -0.19934
    -0.29193
    -0.33401
    -0.30034
    -0.08151
    -0.29193
    -0.01417
    -0.30876
    -0.17409
     0.03633
    -0.19093
    -0.13201
    -0.32559
    -0.35084
    -0.30876
    -0.17409
    -0.11517
    -0.19093
    -0.20776
    -0.20776
    -0.05626
    -0.35926
    -0.17409
    -0.17409
    -0.31718
    -0.20776
    -0.07309
    -0.15726
    -0.24984
    -0.21618
    -0.20776
     0.01108
    -0.11517
    -0.24143
    -0.05626
    -0.07309
    -0.03942
    -0.36768
     0.09525
    -0.19093
    -0.30034
    -0.04784
    -0.02259
    -0.06467
    -0.03942
    -0.35084
    -0.27509
    -0.07309
    -0.08992
    -0.15726
    -0.35926
    -0.26668
    -0.20776
    -0.24143
    -0.26668
     0.03633
    -0.28351
    -0.16568
    -0.26668
    -0.17409
    -0.22459
    -0.19934
    -0.35084
    -0.12359
    -0.08992
    -0.02259
    -0.23301
    -0.15726
    -0.10676
    -0.22459
    -0.13201
     0.06158
    -0.03942
    -0.29193
    -0.23301
    -0.08992
    -0.08151
    -0.17409
    -0.25826
    -0.20776
    -0.09834
    -0.02259
    -0.24143
    -0.19093
    -0.23301
    -0.08151
    -0.24143
    -0.23301
    -0.41818
    -0.56126
    -0.28351
    -0.35926
    -0.07309
    -0.28351
    -0.47710
    -0.50235
    -0.70435
    -0.66227
    -0.55285
     0.11208
     1.34935
     1.77018
     1.13051
     0.93692
     1.33251
     0.78542
    -0.27509
     1.28201
     3.41987
     4.98540
     5.16215
     4.85914
     4.00905
     3.27679
     2.52770
     2.23311
     1.82910
     1.57660
     1.13893
     0.35617
     0.22991
    -0.40135
    -0.75485
    -1.22619
    -1.95845
    -2.82538
    -3.32197
    -3.45664
    -3.43139
    -3.25463
    -3.35564
    -3.04421
    -2.39612
    -1.74803
    -1.38611
    -1.32719
    -0.87268
    -0.62018
    -0.85585
    -0.80535
    -0.83902
    -1.43661
    -1.84903
    -1.18411
    -0.66227
    -0.62860
    -0.53601
    -0.89794
    -0.98210
    -1.07469
    -1.06627
    -0.99052
    -0.46868
    -0.35926
    -0.30876
    -0.15726
     0.03633
     0.06158
     0.14575
     0.06999
     0.02791
     0.21308
     0.28883
     0.35617
     0.00266
     0.00266
    -0.09834
    -0.23301
    -0.14042
     0.12050
    -0.17409
    -0.08151
    -0.33401
    -0.19934
    -0.12359
    -0.22459
    -0.56126
    -0.39293
    -0.29193
    -0.40135
    -0.31718
    -0.48551
    -0.51076
    -0.64543
    -0.62860
    -0.22459
    -0.49393
    -0.72118
    -0.62860
    -0.74643
    -0.54443
    -0.64543
    -0.71277
    -0.64543
    -0.78852
    -0.67068
    -0.51076
    -0.54443
    -0.60335
    -0.70435
    -0.78852
    -0.52760
    -0.36768
    -0.62018
    -0.54443
    -0.72118
    -0.33401
    -0.40135
    -0.43501
    -0.39293
    -0.27509
    -0.24984
    -0.19093
    -0.16568
    -0.13201
     0.00266
    -0.28351
     0.14575
     0.23833
     0.01949
     0.28883
     0.07841
     0.39825
     0.22150
     0.28883
     0.33092
     0.27200
     0.47400
     0.21308
     0.57500
     0.39825
     0.35617
     0.25516
     0.33933
     0.76017
     0.60025
     0.51608
     0.38142
     0.47400
     0.51608
     0.58342
     0.47400
     0.54975
     0.53292
     0.54975
     0.63392
     0.70967
     0.49083
     0.31408
     0.18783
     0.60867
     0.42350
     0.27200
     0.27200
     0.28883
     0.35617
     0.33933
     0.19625
     0.27200
     0.12050
     0.16258
     0.03633
     0.11208
    -0.13201
    -0.14884
    -0.23301
     0.09525
     0.31408
    -0.06467
    -0.14042
     0.04474
    -0.08992
     0.09525
     0.04474
     0.14575
     0.12891
     0.19625
     0.27200
     0.30566
     0.44875
     0.31408
     0.17100
     0.30566
     0.64234
     0.50767
     0.26358
     0.23833
     0.23833
     0.32250
     0.28041
     0.38142
     0.32250
     0.27200
     0.27200
     0.25516
     0.38983
     0.22991
     0.18783
     0.14575
     0.34775
     0.44033
     0.33933
     0.30566
     0.29725
     0.21308
     0.31408
     0.28041
     0.20466
     0.42350
     0.31408
     0.20466
     0.41508
     0.33933
     0.12891
    -0.02259
     0.29725
     0.23833
     0.31408
     0.07841
    -0.14042
     0.00266
     0.03633
     0.04474
    -0.00576
    -0.20776
    -0.32559
    -0.58651
    -0.28351
    -0.28351
    -0.44343
    -0.67068
    -0.43501
    -0.41818
    -0.58651
    -0.65385
    -0.88110
    -0.85585
    -0.62860
    -0.62860
    -0.66227
    -0.64543
    -0.59493
    -0.77168
    -0.74643
    -0.81377
    -0.83060
    -0.68752
    -0.87268
    -0.60335
    -0.49393
    -0.40976
    -0.33401
    -0.25826
    -0.04784
    -0.13201
    -0.06467
     0.23833
     0.30566
     0.51608
     0.52450
     0.88642
     0.85276
     0.97901
     0.80225
     0.92009
     1.39985
     1.52610
     1.47560
     1.50085
     1.49243
     1.45035
     1.23993
     2.52770
     3.58821
     2.72970
     1.13893
     1.02109
     1.19784
     1.82910
     2.91487
     4.09322
     5.28840
     4.50564
     2.91487
     1.65235
     1.59343
     1.95535
     2.12369
     2.42669
     2.40144
     2.28361
     1.76177
     1.36618
     0.87801
     0.31408
    -0.37609
    -0.59493
    -0.60335
    -0.90635
    -0.89794
    -1.08310
    -1.03260
    -1.20094
    -1.00735
    -0.93160
    -0.78010
    -0.81377
    -0.73802
    -0.83902
    -0.42660
    -0.45185
    -0.14884
    -0.61176
    -0.04784
    -0.19093
    -0.15726
    -0.13201
    -0.18251
    -0.17409
    -0.24984
    -0.12359
    -0.18251
    -0.10676
    -0.22459
    -0.39293
    -0.28351
    -0.23301
    -0.22459
    -0.54443
    -0.35084
    -0.34243
    -0.44343
    -0.19093
    -0.40135
    -0.53601
    -0.48551
    -0.46868
    -0.14042
    -0.34243
    -0.27509
    -0.42660
    -0.36768
    -0.27509
    -0.16568
    -0.41818
    -0.35084
    -0.24984
    -0.24143
    -0.17409
    -0.14042
    -0.33401
    -0.32559
    -0.22459
    -0.25826
    -0.18251
    -0.13201
    -0.40135
    -0.26668
    -0.34243
    -0.25826
    -0.35926
    -0.30034
    -0.44343
    -0.39293
    -0.39293
    -0.38451
    -0.44343
    -0.42660
    -0.51918
    -0.47710
    -0.46868
    -0.24143
    -0.53601
    -0.46868
    -0.51918
    -0.58651
    -0.51918
    -0.69593
    -0.30034
    -0.69593
    -0.66227
    -0.40976
    -0.54443
    -0.64543
    -0.76327
    -0.83902
    -1.03260
    -0.70435
    -0.72960
    -0.96527
    -1.17569
    -1.27669
    -1.16727
    -1.52078
    -1.57969
    -1.65545
    -1.79011
    -1.57969
    -1.62178
    -1.83220
    -2.10154
    -2.18570
    -2.17729
    -1.95003
    -1.88270
    -2.23620
    -2.02578
    -2.02578
    -1.78170
    -1.70595
    -1.78170
    -1.66386
    -1.68911
    -1.31877
    -1.21777
    -1.19252
    -1.48711
    -1.66386
    -1.55444
    -1.32719
    -0.98210
    -1.41136
    -1.73961
    -1.75645
    -1.52078
    -1.43661
    -1.79853
    -1.96687
    -2.43821
    -2.23620
    -1.91637
    -1.69753
    -1.84903
    -1.59653
    -1.54603
    -1.31036
    -0.93160
    -0.79693
    -0.58651
    -0.30876
     0.15416
     0.65917
     0.92009
     1.42510
     1.56818
     1.73652
     1.92169
     2.20786
     2.46878
     2.46878
     2.47719
     2.56978
     2.67920
     2.50244
     2.03952
     2.46036
     2.38461
     2.40986
     2.08161
     2.01427
     2.03111
     1.66077
     1.66077
     1.69443
     1.69443
     1.54293
     1.18101
     1.11368
     1.02951
     1.01267
     0.63392
     0.46558
     0.23833
    -0.07309
    -0.23301
    -0.56968
    -0.44343
    -0.59493
    -0.68752
    -0.56126
    -0.03101
    -0.20776
    -0.76327
    -1.08310
    -1.10835
    -1.89112
    -5.11474
    -5.27466
    -5.30833
    -3.95323
    -1.68911
     2.24994
     2.96537
     0.95376
    -1.68911
    -2.46346
    -1.75645
    -0.35926
     1.08843
     2.28361
     3.22629
     3.95013
     4.24472
     3.97538
     3.55454
     2.94853
     2.56136
     1.79544
     1.77018
     1.24834
     0.49083
     0.25516
     0.08683
    -0.08992
    -0.40135
    -0.83060
    -0.78852
    -0.72960
    -0.75485
    -0.79693
    -0.84743
    -1.28511
    -1.35244
    -1.48711
    -1.23461
    -1.23461
    -1.06627
    -0.69593
    -1.04944
    -1.25144
    -1.34402
    -1.19252
    -0.71277
    -0.66227
    -0.60335
    -0.19093
     0.46558
     0.78542
     0.20466
     0.31408
     0.22150
     0.82751
     0.84434
     1.02109
     1.26518
     1.35776
     1.30726
     1.02109
     0.97059
     0.92851
     0.98742
     0.83592
     0.55817
     0.41508
     0.10366
     0.05316
    -0.09834
    -0.18251
    -0.10676
    -0.40135
    -0.30876
    -0.62860
    -0.54443
    -0.66227
    -0.73802
    -0.89794
    -0.79693
    -0.67910
    -0.74643
    -0.74643
    -0.74643
    -0.83902
    -0.91477
    -0.55285
    -0.25826
    -0.43501
    -0.35084
    -0.30876
    -0.18251
    -0.10676
    -0.04784
    -0.04784
     0.06999
     0.25516
     0.38142
     0.29725
     0.40667
     0.43192
     0.17100
     0.37300
     0.63392
     0.46558
     0.39825
     0.45717
     0.48242
     0.46558
     0.48242
     0.38983
     0.38983
     0.24675
     0.54133
     0.58342
     0.38142
     0.20466
     0.30566
     0.21308
     0.49083
     0.49083
     0.20466
     0.19625
     0.20466
     0.38983
     0.46558
     0.24675
     0.08683
     0.26358
     0.20466
     0.31408
     0.22150
     0.11208
     0.28041
     0.07841
     0.37300
     0.34775
     0.14575
     0.19625
     0.04474
     0.22150
     0.09525
     0.18783
     0.11208
     0.22150
     0.25516
     0.24675
     0.18783
     0.21308
     0.17100
     0.07841
     0.13733
     0.35617
     0.15416
     0.09525
     0.06158
     0.14575
     0.12050
     0.23833
     0.29725
     0.05316
     0.15416
     0.15416
     0.14575
     0.11208
     0.06158
     0.03633
    -0.10676
     0.17941
     0.32250
    -0.06467
    -0.03101
    -0.14042
     0.13733
    -0.02259
    -0.07309
    -0.21618
    -0.04784
     0.00266
     0.03633
    -0.00576
    -0.05626
    -0.03942
    -0.15726
     0.06999
     0.14575
     0.12891
     0.25516
    -0.02259
     0.42350
     0.22991
     0.22991
     0.17941
     0.23833
     0.29725
     0.42350
     0.50767
     0.44033
     0.12891
     0.10366
     0.31408
     0.35617
     0.33092
     0.17941
     0.14575
     0.01108
     0.23833
     0.08683
    -0.05626
     0.01949
    -0.11517
    -0.19934
    -0.10676
    -0.16568
    -0.18251
    -0.42660
    -0.51076
    -0.13201
    -0.24143
    -0.32559
    -0.35084
    -0.46026
    -0.36768
    -0.40135
    -0.17409
    -0.23301
     0.02791
    -0.16568
    -0.08151
    -0.13201
    -0.05626
     0.04474
    -0.24984
     0.06999
     0.23833
    -0.05626
    -0.11517
    -0.10676
    -0.04784
     0.05316
     0.15416
    -0.15726
    -0.34243
    -0.34243
     0.49925
     1.64393
     1.93852
     1.23993
     0.85276
     1.50085
     1.00426
     0.92851
     1.87119
     3.25996
     7.07276
     6.69400
     2.97378
     1.32410
     2.15736
     3.11687
     3.28521
     3.36096
     3.06637
     2.62870
     1.51768
     0.69284
     0.42350
     0.34775
    -0.00576
    -0.35084
    -0.67068
    -1.36927
    -1.77328
    -1.63020
    -1.68070
    -1.84903
    -1.38611
    -1.14202
    -1.06627
    -1.02419
    -1.13361
    -1.24302
    -0.89794
    -1.10835
    -0.99894
    -0.74643
    -0.89794
    -0.74643
    -0.76327
    -0.53601
    -0.56126
    -0.60335
    -0.46026
    -0.48551
    -0.31718
    -0.41818
    -0.43501
    -0.46026
    -0.19093
    -0.11517
    -0.14042
    -0.30034
    -0.32559
    -0.32559
    -0.38451
    -0.32559
    -0.37609
    -0.30876
    -0.45185
    -0.46868
    -0.47710
    -0.39293
    -0.49393
    -0.66227
    -0.53601
    -0.50235
    -0.55285
    -0.46026
    -0.55285
    -0.48551
    -0.64543
    -0.53601
    -0.53601
    -0.41818
    -0.49393
    -0.43501
    -0.42660
    -0.51918
    -0.47710
    -0.45185
    -0.67068
    -0.24984
    -0.39293
    -0.37609
    -0.19093
    -0.27509
    -0.35084
    -0.47710
    -0.29193
    -0.15726
    -0.13201
    -0.27509
    -0.24984
    -0.30876
    -0.30034
    -0.18251
    -0.19934
    -0.13201
    -0.12359
    -0.17409
    -0.10676
    -0.08151
    -0.09834
    -0.14042
    -0.25826
     0.03633
     0.02791
    -0.06467
    -0.05626
    -0.01417
    -0.05626
    -0.14884
    -0.23301
    -0.14884
     0.01108
    -0.15726
    -0.05626
    -0.08992
    -0.21618
    -0.30034
    -0.10676
    -0.24984
     0.11208
     0.08683
    -0.24984
     0.05316
     0.01108
     0.10366
    -0.14042
     0.05316
     0.17100
     0.14575
     0.15416
     0.17100
     0.12891
     0.02791
     0.04474
     0.12050
     0.06158
     0.21308
     0.12050
    -0.01417
     0.02791
     0.01108
     0.23833
    -0.11517
     0.13733
    -0.04784
     0.12050
     0.13733
     0.09525
     0.14575
     0.02791
    -0.07309
     0.25516
     0.23833
     0.21308
     0.03633
    -0.08151
     0.28041
     0.24675
    -0.03942
     0.24675
     0.16258
     0.15416
     0.25516
     0.23833
     0.10366
     0.08683
    -0.02259
     0.07841
     0.20466
     0.36458
     0.06158
     0.07841
     0.10366
     0.19625
    -0.03101
     0.13733
     0.06158
     0.14575
     0.14575
     0.21308
     0.29725
    -0.05626
     0.05316
    -0.00576
     0.12050
     0.27200
     0.02791
     0.24675
     0.17100
     0.09525
     0.24675
     0.18783
     0.17941
     0.09525
     0.12050
     0.28041
     0.31408
     0.43192
     0.23833
     0.17100
     0.28883
     0.34775
     0.21308
     0.28883
     0.14575
     0.28041
     0.12050
     0.04474
     0.16258
     0.18783
     0.10366
     0.16258
     0.15416
     0.21308
     0.06158
     0.15416
     0.17100
     0.54975
     0.50767
     0.35617
     0.49083
     0.42350
     0.49925
     0.40667
     0.34775
     0.25516
     0.26358
     0.33092
     0.02791
     0.09525
    -0.00576
    -0.35926
    -0.49393
    -0.45185
    -0.77168
    -0.62018
    -0.57810
    -0.53601
    -0.91477
    -1.10835
    -1.04944
    -0.99894
    -1.15044
    -1.02419
    -0.80535
    -0.89794
    -1.21777
    -1.27669
    -1.49553
    -1.41136
    -1.56286
    -1.63020
    -2.06787
    -2.28670
    -2.56446
    -2.56446
    -2.00053
    -1.43661
    -1.43661
    -1.75645
    -1.72278
    -1.19252
    -0.13201
     0.70125
     1.43351
     1.27359
     1.18943
     0.98742
     0.88642
     0.71809
     0.74334
     1.11368
     1.77860
     1.97219
     1.02109
     0.32250
     0.55817
     0.28041
    -0.56126
     1.71968
     3.38621
     1.45035
     0.32250
     1.46718
     3.09162
     3.59663
     2.76337
     2.24994
     1.98060
     2.28361
     2.12369
     2.05636
     2.24152
     1.77860
     1.31568
     0.28883
    -0.56968
    -1.35244
    -1.41136
    -1.45344
    -1.39453
    -1.29352
    -1.30194
    -1.14202
    -1.03260
    -0.94844
    -0.83060
    -0.90635
    -0.92319
    -0.68752
    -0.54443
    -0.41818
    -0.46026
    -0.49393
    -0.46868
    -0.23301
    -0.19093
    -0.10676
    -0.29193
    -0.43501
    -0.23301
    -0.32559
     0.01949
    -0.08992
    -0.37609
    -0.05626
    -0.05626
     0.03633
    -0.03942
    -0.15726
     0.04474
     0.17941
     0.22991
     0.14575
     0.31408
     0.12891
     0.12050
     0.14575
     0.54133
     0.57500
     0.22991
     0.34775
     0.26358
     0.53292
     0.41508
     0.25516
     0.22150
     0.34775
     0.38142
     0.49925
     0.38142
     0.23833
     0.35617
     0.19625
     0.44033
     0.52450
     0.35617
     0.30566
     0.32250
     0.42350
     0.48242
     0.51608
     0.38983
     0.36458
     0.66759
     0.51608
     0.64234
     0.56659
     0.38983
     0.49083
     0.49083
     0.76859
     0.62550
     0.53292
     0.39825
     0.54975
     0.63392
     0.47400
     0.42350
     0.29725
     0.59184
     0.50767
     0.57500
     0.39825
     0.43192
     0.20466
     0.39825
     0.54133
     0.57500
     0.26358
     0.23833
     0.33092
     0.49925
     0.33933
     0.26358
     0.14575
     0.24675
     0.33092
     0.22150
     0.36458
     0.01108
     0.08683
    -0.02259
     0.29725
     0.14575
    -0.03101
     0.04474
    -0.08151
     0.06999
     0.04474
    -0.14884
    -0.09834
    -0.08151
    -0.21618
     0.11208
     0.05316
    -0.14042
    -0.13201
    -0.25826
    -0.20776
     0.17941
    -0.01417
    -0.09834
    -0.35084
    -0.19093
    -0.08992
    -0.12359
    -0.21618
    -0.26668
    -0.04784
    -0.08151
    -0.05626
    -0.23301
    -0.22459
    -0.33401
    -0.40135
     0.05316
    -0.14042
    -0.24984
    -0.26668
    -0.16568
    -0.19093
    -0.24143
    -0.30034
    -0.27509
    -0.18251
    -0.15726
    -0.06467
    -0.08992
    -0.17409
    -0.45185
    -0.40976
    -0.09834
    -0.10676
    -0.24143
    -0.39293
    -0.30876
    -0.28351
    -0.15726
    -0.20776
    -0.38451
    -0.42660
    -0.39293
    -0.51076
    -0.44343
    -0.52760
    -0.65385
    -0.78852
    -0.67068
    -0.59493
    -0.81377
    -1.22619
    -1.63020
    -1.74803
    -1.74803
    -1.95845
    -2.06787
    -2.44662
    -2.56446
    -2.69913
    -2.72438
    -3.12838
    -3.15363
    -3.15363
    -2.96005
    -2.30354
    -2.25304
    -2.05103
    -1.84061
    -1.50394
    -1.20936
    -1.11677
    -0.64543
    -0.13201
     0.01108
     0.49925
     0.97059
     0.97901
     1.10526
     1.20626
     0.92009
     1.36618
     1.19784
     1.21468
     1.13051
     1.04634
     0.97901
     1.02109
     1.07159
     0.88642
     0.88642
     0.83592
     0.65917
     0.83592
     0.66759
     0.75175
     0.59184
     0.84434
     0.89484
     0.80225
     0.95376
     0.71809
     0.76859
     1.09684
     1.34093
     1.45876
     1.39143
     1.16418
     0.99584
     1.02951
     1.13893
     1.11368
     0.78542
     0.82751
     0.75175
     0.53292
     0.19625
    -0.11517
    -0.24143
    -0.30876
    -0.35084
    -0.28351
    -0.28351
    -0.40976
    -0.67068
    -0.88110
    -0.99894
    -1.36927
    -1.92478
    -2.13520
    -2.25304
    -2.75804
    -3.38089
    -3.42297
    -3.60814
    -3.12838
    -3.14522
    -3.28830
    -4.11315
    -3.93639
    -4.09631
    -3.78489
    -3.21255
    -2.51396
    -2.34562
    -2.26987
    -1.57128
    -0.98210
    -1.07469
    -0.70435
    -0.56126
    -0.45185
    -0.17409
    -0.42660
    -0.54443
    -0.50235
    -0.42660
    -0.75485
    -0.70435
    -0.85585
    -1.11677
    -1.23461
    -0.86427
    -0.80535
    -1.26827
    -1.23461
    -1.39453
    -1.44503
    -1.26827
    -1.25144
    -0.83060
    -0.32559
    -0.53601
    -0.35084
    -0.23301
    -0.12359
     0.36458
     0.44033
     0.60867
     1.09684
     1.36618
     1.49243
     1.65235
     1.82069
     1.60185
     1.76177
     2.09002
     2.35936
     2.21627
     2.18261
     2.03952
     2.05636
     2.19102
     2.15736
     2.01427
     2.11527
     1.95535
     2.01427
     1.95535
     1.91327
     1.77018
     1.77018
     1.76177
     1.76177
     1.77018
     1.71968
     1.50085
     1.71127
     1.56818
     1.50926
     1.34093
     1.55135
     1.39985
     1.29043
     1.34935
     1.45876
     1.17259
     1.28201
     1.13893
     1.14734
     1.18943
     1.00426
     1.08001
     0.83592
     0.86959
     0.85276
     0.75175
     0.71809
     0.78542
     0.58342
     0.66759
     0.73492
     0.50767
     0.41508
     0.31408
     0.46558
     0.62550
     0.56659
     0.44875
     0.31408
     0.54975
     0.38142
     0.36458
     0.28883
     0.29725
     0.33092
     0.35617
     0.29725
     0.13733
     0.27200
     0.00266
     0.12891
     0.07841
     0.21308
     0.05316
    -0.06467
     0.01108
    -0.04784
    -0.06467
    -0.15726
    -0.03101
    -0.04784
    -0.24143
    -0.11517
    -0.02259
    -0.17409
    -0.15726
    -0.18251
    -0.14884
     0.16258
     0.01108
    -0.09834
    -0.20776
    -0.18251
     0.00266
    -0.11517
     0.01108
    -0.07309
    -0.12359
    -0.06467
    -0.00576
     0.20466
     0.06999
    -0.11517
    -0.09834
     0.19625
     0.30566
     0.22991
     0.31408
     0.27200
     0.37300
     0.35617
     0.54975
     0.60025
     0.35617
     0.42350
     0.38142
     0.17941
     0.17100
    -0.13201
    -0.12359
    -0.45185
    -0.71277
    -1.28511
    -0.58651
     2.51086
     3.81546
     2.92328
     2.72128
     2.30886
     0.54975
     0.00266
     0.76017
     1.89644
     2.40144
     2.42669
     2.25836
     1.75335
     0.98742
     0.36458
     0.12891
     0.37300
    -0.24143
    -1.14202
    -0.81377
    -0.11517
    -0.07309
     0.01108
     0.05316
     0.70125
     1.15576
     1.29043
     0.84434
     1.13051
     1.24834
     1.41668
     1.52610
     1.47560
     1.45876
     1.04634
     0.87801
     0.86959
     0.92009
     0.66759
     0.63392
     0.82751
     0.86959
     0.75175
     0.60867
     0.46558
     0.61709
     0.70125
     0.43192
     0.39825
     0.36458
     0.17100
     0.33092
     0.06999
     0.28041
     0.07841
    -0.03942
    -0.00576
     0.13733
     0.12050
    -0.08151
    -0.10676
    -0.07309
     0.02791
     0.22150
    -0.17409
    -0.11517
    -0.23301
    -0.14042
    -0.26668
    -0.02259
    -0.25826
    -0.33401
    -0.30034
    -0.19934
    -0.19093
    -0.40135
    -0.56126
    -0.49393
    -0.44343
    -0.42660
    -0.46026
    -0.80535
    -0.62018
    -0.68752
    -0.87268
    -0.65385
    -0.60335
    -0.95685
    -0.79693
    -0.79693
    -0.56968
    -0.66227
    -0.73802
    -0.86427
    -0.65385
    -0.50235
    -0.48551
    -0.68752
    -0.83902
    -1.06627
    -1.13361
    -1.18411
    -1.27669
    -1.89112
    -1.93320
    -2.20254
    -1.95003
    -1.78170
    -2.02578
    -2.16887
    -2.19412
    -1.93320
    -1.82378
    -1.81536
    -1.76486
    -1.53761
    -1.26827
    -1.26827
    -0.69593
    -0.66227
    -0.76327
    -0.67068
    -0.43501
    -0.17409
    -0.38451
    -0.59493
    -0.65385
    -0.44343
    -0.55285
    -0.60335
    -0.49393
    -0.72118
    -0.59493
    -0.67068
    -0.29193
    -0.34243
    -0.61176
    -0.48551
    -0.50235
    -0.29193
    -0.14042
    -0.40976
    -0.31718
    -0.28351
    -0.14042
    -0.10676
     0.12891
    -0.26668
    -0.12359
    -0.35926
     0.06999
     0.17941
    -0.25826
    -0.12359
    -0.09834
    -0.13201
     0.11208
    -0.08151
    -0.15726
     0.01108
    -0.11517
     0.08683
    -0.10676
    -0.17409
    -0.19093
    -0.28351
    -0.14042
     0.06999
    -0.04784
    -0.15726
    -0.31718
    -0.19934
    -0.08151
    -0.03101
    -0.25826
    -0.14884
    -0.10676
    -0.11517
    -0.00576
    -0.04784
    -0.08151
     0.01108
    -0.04784
     0.43192
     0.33092
     0.12050
     0.22150
     0.25516
     0.42350
     0.31408
     0.22991
     0.34775
     0.45717
     0.49925
     0.53292
     0.65917
     0.52450
     0.43192
     0.27200
     0.38142
     0.40667
     0.26358
     0.14575
     0.33933
     0.30566
     0.34775
     0.17941
     0.13733
     0.02791
     0.16258
     0.01108
     0.16258
     0.03633
    -0.11517
    -0.24984
    -0.16568
     0.14575
    -0.03942
    -0.15726
    -0.36768
    -0.14042
     0.00266
    -0.24984
    -0.26668
    -0.22459
    -0.44343
    -0.38451
    -0.14884
     0.52450
     0.97059
     0.54133
     0.50767
     0.57500
     0.50767
     0.56659
     0.60025
     0.96217
     1.18943
     0.97059
     0.82751
     0.43192
     0.32250
     0.32250
     0.39825
     0.47400
     0.47400
     0.79384
     0.82751
     0.91167
     0.69284
     0.16258
     0.20466
     0.32250
     0.55817
     0.67600
     0.55817
     0.39825
     0.22991
     0.14575
    -0.13201
    -0.39293
    -0.73802
    -0.84743
    -1.29352
    -1.40294
    -1.37769
    -1.63020
    -1.74803
    -1.78170
    -1.57969
    -1.00735
    -0.37609
    -0.67068
    -0.63701
    -0.66227
     0.09525
     1.12209
     3.49563
     3.17579
     1.08001
     1.84594
     1.46718
     1.67760
     2.38461
     3.89121
     4.74131
     3.63871
     2.31728
     1.87960
     1.80385
     1.75335
     1.16418
     0.99584
     0.92009
     0.70967
     0.28883
    -0.33401
    -0.08151
     0.07841
    -0.39293
    -0.46868
    -0.50235
    -0.57810
    -0.48551
    -0.45185
    -0.34243
    -0.23301
    -0.33401
    -0.09834
     0.06999
     0.10366
     0.06999
    -0.16568
    -0.02259
    -0.03942
    -0.03101
    -0.03942
    -0.22459
    -0.23301
    -0.30034
    -0.14042
    -0.16568
    -0.22459
    -0.47710
    -0.46868
    -0.14042
    -0.08151
    -0.18251
    -0.35084
    -0.03101
     0.09525
    -0.16568
    -0.10676
    -0.29193
    -0.10676
    -0.24984
    -0.19934
     0.06999
    -0.28351
    -0.31718
    -0.28351
    -0.46868
    -0.25826
    -0.56126
    -0.64543
    -0.68752
    -0.67068
    -0.77168
    -0.91477
    -0.85585
    -1.17569
    -1.28511
    -1.37769
    -1.46186
    -1.71436
    -1.89953
    -1.73120
    -1.88270
    -2.01737
    -2.21937
    -2.28670
    -2.53079
    -2.54762
    -2.68229
    -2.88430
    -2.99371
    -3.18730
    -3.19572
    -2.90113
    -2.74963
    -2.62338
    -2.80013
    -3.01055
    -3.55764
    -3.21255
    -2.90955
    -2.76646
    -2.74121
    -2.47187
    -2.44662
    -2.37087
    -2.32879
    -2.42137
    -2.20254
    -2.20254
    -2.32879
    -2.35404
    -2.03420
    -2.07628
    -1.92478
    -1.75645
    -1.33561
    -0.97369
    -0.68752
    -0.21618
    -0.25826
    -0.08151
     0.49925
     0.66759
     1.01267
     1.43351
     1.84594
     2.11527
     2.27519
     2.35094
     2.17419
     2.28361
     2.46878
     2.33411
     2.41828
     2.02269
     2.14894
     2.14052
     1.89644
     1.87119
     1.64393
     1.66918
     1.45876
     1.58502
     1.74493
     1.76177
     1.73652
     1.63552
     1.67760
     1.72810
     1.59343
     1.53452
     1.70285
     1.67760
     1.76177
     1.87119
     1.69443
     1.58502
     1.64393
     1.49243
     1.62710
     1.82910
     1.69443
     1.46718
     1.45035
     1.43351
     1.49243
     1.27359
     1.27359
     1.18943
     0.81909
     0.79384
     0.82751
     0.47400
     0.48242
     0.23833
     0.26358
     0.35617
     0.18783
     0.02791
    -0.22459
    -0.32559
    -0.31718
     0.03633
     0.88642
     2.70445
     3.00745
     1.77860
     0.77700
     0.76859
     0.29725
     0.01949
     0.81067
     2.41828
     3.24312
     2.11527
     1.13893
     0.79384
     0.97059
     1.44193
     0.46558
     0.36458
     0.19625
     0.16258
     0.38142
     0.69284
     0.69284
     0.75175
     0.72650
     0.76859
     0.70125
     0.58342
     0.35617
     0.38983
     0.29725
     0.30566
    -0.03101
     0.28883
     0.28041
    -0.07309
     0.11208
     0.34775
    -0.01417
    -0.18251
    -0.10676
    -0.08992
     0.01108
     0.02791
    -0.08151
    -0.06467
    -0.29193
    -0.08151
    -0.12359
    -0.29193
    -0.08151
    -0.05626
    -0.14042
     0.01949
    -0.16568
    -0.14884
    -0.28351
    -0.16568
    -0.06467
     0.07841
     0.02791
    -0.14042
    -0.17409
    -0.02259
    -0.05626
     0.04474
     0.07841
    -0.19093
    -0.24143
     0.03633
     0.02791
     0.05316
    -0.30876
    -0.33401
    -0.19934
     0.20466
     0.43192
    -0.10676
    -0.24984
    -0.20776
    -0.07309
     0.00266
     0.27200
     0.18783
     0.10366
     0.22150
     0.38142
     0.38983
     0.17941
     0.06158
     0.12891
     0.20466
     0.45717
     0.22991
     0.18783
     0.14575
     0.14575
    -0.07309
     0.24675
    -0.03101
    -0.06467
    -0.19093
     0.14575
     0.54133
     0.93692
     1.50926
     2.57820
     2.38461
     0.28883
    -1.15886
    -0.60335
     0.22150
     0.49925
     0.75175
     0.49083
    -0.03942
    -1.02419
    -1.47869
    -0.66227
    -0.42660
    -1.84903
    -2.05103
    -1.40294
    -0.97369
    -0.92319
    -0.72960
    -0.53601
    -0.72118
    -0.30034
     0.04474
     0.14575
     0.43192
     0.34775
     0.11208
     0.11208
     0.10366
    -0.00576
     0.00266
    -0.21618
    -0.32559
    -0.27509
    -0.22459
    -0.24143
    -0.23301
    -0.28351
    -0.33401
    -0.41818
    -0.03942
     0.04474
    -0.24984
    -0.19934
    -0.17409
    -0.05626
     0.06158
    -0.20776
    -0.24984
    -0.14042
     0.00266
     0.01108
    -0.13201
    -0.14042
    -0.31718
    -0.28351
    -0.30034
     0.02791
    -0.30034
    -0.30876
    -0.26668
    -0.17409
    -0.22459
    -0.23301
    -0.39293
    -0.34243
    -0.20776
    -0.19934
    -0.14884
    -0.25826
    -0.40135
    -0.25826
    -0.44343
    -0.04784
    -0.27509
    -0.50235
    -0.36768
    -0.38451
    -0.35926
    -0.44343
    -0.69593
    -0.47710
    -0.58651
    -0.35084
    -0.56968
    -0.48551
    -0.53601
    -0.67910
    -0.37609
    -0.04784
    -0.07309
    -0.30876
    -0.09834
    -0.17409
     0.14575
     0.22150
     0.20466
     0.33092
     0.38142
     0.62550
     0.38983
     0.67600
     0.55817
     0.38983
     0.25516
     0.35617
     0.50767
     0.31408
     0.36458
     0.30566
     0.22150
     0.15416
     0.16258
     0.06158
     0.14575
     0.27200
     0.24675
     0.36458
     0.12891
     0.12050
    -0.00576
     0.15416
     0.48242
     0.35617
     0.14575
     0.12050
     0.19625
     0.26358
     0.22150
    -0.00576
     0.12050
     0.10366
     0.29725
     0.21308
     0.09525
    -0.18251
     0.01949
    -0.00576
     0.32250
     0.18783
     0.13733
     0.17100
    -0.00576
     0.24675
     0.07841
    -0.07309
    -0.05626
    -0.22459
    -0.11517
    -0.14884
    -0.35084
    -0.34243
    -0.66227
    -0.74643
    -0.57810
    -0.24143
    -0.37609
    -0.38451
    -0.44343
    -0.01417
     0.06158
    -0.06467
    -0.25826
    -0.51918
    -0.40135
    -0.35084
     0.06158
    -0.07309
    -0.10676
     0.19625
     2.08161
     2.86437
     0.76859
    -0.53601
     0.45717
     1.43351
     0.88642
     0.97901
     1.21468
     1.44193
     1.78702
     1.66918
     1.49243
     0.81909
     0.76017
     0.55817
     0.20466
     0.44875
     0.17941
     0.01108
     0.10366
    -0.06467
    -0.03101
     0.10366
     0.00266
    -0.02259
     0.01949
     0.08683
     0.12891
     0.21308
     0.34775
     0.12891
    -0.13201
     0.17941
     0.49925
     0.30566
     0.17941
     0.04474
     0.31408
     0.29725
     0.08683
     0.16258
     0.12891
     0.20466
     0.12050
     0.28041
     0.14575
     0.08683
    -0.02259
     0.01108
     0.38983
     0.04474
     0.13733
    -0.08151
    -0.02259
     0.05316
     0.04474
    -0.04784
     0.01949
    -0.03101
    -0.01417
    -0.08992
    -0.24984
    -0.10676
    -0.31718
    -0.43501
    -0.00576
    -0.09834
    -0.16568
    -0.32559
    -0.22459
    -0.09834
    -0.03942
    -0.14884
    -0.19093
    -0.10676
    -0.24143
    -0.08992
    -0.15726
    -0.13201
    -0.29193
    -0.42660
    -0.42660
    -0.49393
    -0.76327
    -0.68752
    -0.73802
    -0.56126
    -0.01417
     0.92009
     1.62710
     1.45876
     0.51608
    -1.26827
    -2.16887
    -1.89953
    -0.94002
    -0.15726
    -0.36768
    -0.63701
    -0.74643
    -0.94002
    -1.39453
    -1.59653
    -1.80695
    -1.79853
    -1.83220
    -1.66386
    -1.28511
    -0.94002
    -0.27509
     0.08683
     0.15416
     0.23833
     0.54975
     0.65075
     0.70967
     0.37300
     0.54133
     0.55817
     0.57500
     0.52450
     0.56659
     0.35617
     0.39825
     0.09525
     0.19625
     0.37300
     0.28041
     0.08683
    -0.17409
     0.00266
    -0.11517
    -0.14884
    -0.30034
    -0.54443
    -0.62018
    -0.67910
    -0.94844
    -1.15886
    -1.27669
    -1.57969
    -1.84903
    -1.89953
    -1.85745
    -2.03420
    -2.54762
    -2.47187
    -2.69913
    -2.69913
    -3.06105
    -2.99371
    -3.19572
    -3.53239
    -3.34722
    -3.31355
    -3.09472
    -2.62338
    -2.80854
    -2.48029
    -2.50554
    -2.82538
    -3.01055
    -2.44662
    -1.97528
    -1.86587
    -1.47869
    -1.48711
    -1.50394
    -1.61336
    -1.57128
    -1.20936
    -0.95685
    -1.09994
    -1.07469
    -1.04102
    -1.09994
    -1.02419
    -0.80535
    -0.89794
    -0.24984
    -0.22459
     0.26358
     0.33933
     0.43192
     0.38983
     0.82751
     1.23151
     1.63552
     2.03952
     2.23311
     2.33411
     2.44353
     2.74653
     2.63711
     2.66236
     3.07479
     3.15054
     2.88120
     2.93170
     2.99062
     3.01587
     2.83912
     2.83070
     2.78862
     2.94012
     2.56978
     2.55295
     2.43511
     2.49403
     2.45194
     2.15736
     2.12369
     2.05636
     1.85435
     1.93010
     1.38301
     1.26518
     0.89484
     0.64234
     0.26358
     0.24675
     0.17941
    -0.26668
     0.05316
     0.31408
     0.73492
     0.81067
     1.39985
     2.51928
     3.24312
     2.35094
     1.78702
     2.11527
     2.24994
     2.56978
     2.95695
     3.45354
     3.15895
     3.04954
     2.64553
     2.47719
     1.88802
     1.42510
     0.66759
     0.70967
     0.54133
     0.49925
     0.43192
     0.25516
     0.14575
     0.07841
     0.44875
     0.52450
     0.53292
     0.40667
     0.39825
     0.31408
     0.37300
     0.32250
     0.12050
     0.33092
     0.20466
     0.01949
     0.12891
     0.27200
     0.14575
    -0.19093
    -0.15726
    -0.12359
     0.01949
     0.12050
    -0.01417
    -0.10676
    -0.10676
     0.13733
    -0.16568
     0.01949
    -0.03101
    -0.17409
     0.10366
     0.06999
    -0.07309
    -0.06467
    -0.14884
    -0.12359
     0.02791
     0.15416
     0.07841
    -0.14042
    -0.12359
    -0.04784
    -0.08992
    -0.09834
    -0.10676
    -0.06467
    -0.15726
    -0.03942
    -0.16568
    -0.20776
    -0.30876
    -0.51918
    -0.07309
    -0.15726
    -0.16568
    -0.35926
    -0.36768
    -0.37609
    -0.35084
    -0.51918
    -0.18251
    -0.28351
    -0.38451
    -0.34243
    -0.19934
    -0.38451
    -0.41818
    -0.53601
    -0.40135
    -0.23301
    -0.19093
    -0.31718
    -0.52760
    -0.55285
    -0.29193
    -0.44343
    -0.24143
    -0.45185
    -0.39293
    -0.41818
    -0.26668
    -0.22459
    -0.36768
    -0.64543
    -0.37609
    -0.20776
    -0.09834
    -0.19934
    -0.31718
    -0.47710
    -0.34243
    -0.30034
    -0.12359
    -0.01417
    -0.00576
     0.21308
     0.24675
     0.18783
     0.10366
    -0.10676
    -0.13201
    -0.09834
     0.02791
    -0.00576
    -0.21618
    -0.53601
    -0.69593
    -0.61176
    -0.56968
    -0.09834
     0.35617
     0.31408
    -0.72960
    -1.06627
    -0.81377
    -1.31036
    -1.58811
    -1.60494
    -1.21777
    -1.14202
    -1.15886
    -1.25144
    -1.31877
    -1.59653
    -1.93320
    -1.73120
    -1.90795
    -1.95845
    -1.79011
    -1.24302
    -0.90635
    -0.88952
    -0.85585
    -0.71277
    -0.34243
    -0.02259
     0.13733
     0.29725
    -0.00576
     0.00266
     0.21308
     0.60867
     0.33933
     0.04474
     0.18783
     0.24675
     0.57500
     0.38983
     0.25516
     0.18783
     0.17941
     0.37300
     0.10366
     0.20466
    -0.02259
     0.09525
     0.07841
     0.11208
     0.28883
     0.14575
     0.01108
    -0.01417
     0.06999
     0.17941
     0.05316
    -0.15726
     0.01949
     0.24675
     0.24675
     0.17941
     0.06158
    -0.04784
    -0.04784
    -0.02259
     0.35617
     0.31408
     0.07841
     0.05316
     0.11208
     0.33933
     0.18783
    -0.03942
    -0.01417
    -0.02259
     0.09525
     0.24675
     0.12891
    -0.07309
    -0.08151
    -0.40135
    -0.40976
     0.17100
    -0.17409
    -0.15726
    -0.26668
    -0.21618
    -0.19934
    -0.42660
    -0.49393
    -0.40135
    -0.12359
    -0.22459
    -0.19093
    -0.31718
    -0.43501
    -0.45185
    -0.20776
    -0.00576
    -0.15726
    -0.11517
    -0.22459
    -0.04784
     0.09525
     0.02791
    -0.03942
     0.05316
     0.14575
     0.34775
     0.49925
     0.31408
     0.46558
     0.42350
     0.43192
     0.60867
     0.54975
     0.54133
     0.84434
     0.66759
     0.60867
     0.94534
     0.97059
     1.01267
     0.76859
     0.51608
     0.75175
     0.93692
     1.05476
     1.39143
     1.52610
     1.66077
     1.23993
     0.87801
     0.87801
     1.13051
     1.11368
     1.32410
     1.05476
     0.98742
     0.85276
     0.93692
     0.72650
     0.72650
     0.49925
     0.11208
     0.04474
     0.50767
     0.53292
     0.24675
     0.17100
     0.15416
     0.22150
     0.34775
     0.23833
     0.09525
     0.14575
     0.22991
     0.32250
     0.34775
     0.28883
     0.29725
     0.07841
     0.12891
     0.40667
     0.35617
     0.05316
     0.04474
    -0.06467
     0.07841
     0.14575
     0.11208
     0.15416
    -0.04784
    -0.06467
     0.01949
     0.03633
    -0.03101
    -0.10676
    -0.35084
     0.14575
     0.13733
    -0.11517
    -0.19093
    -0.16568
    -0.18251
     0.05316
    -0.12359
    -0.14042
    -0.24984
    -0.06467
    -0.06467
     0.11208
     0.01949
    -0.15726
    -0.23301
    -0.00576
    -0.01417
    -0.10676
    -0.03942
    -0.17409
     0.00266
    -0.01417
    -0.08151
    -0.19934
    -0.15726
    -0.15726
    -0.14042
    -0.07309
    -0.06467
    -0.25826
    -0.46026
    -0.26668
    -0.07309
    -0.08151
    -0.16568
    -0.40976
    -0.24143
    -0.17409
    -0.26668
    -0.26668
    -0.25826
    -0.31718
    -0.31718
    -0.03942
    -0.02259
    -0.34243
    -0.41818
    -0.34243
    -0.04784
     0.05316
    -0.19093
    -0.21618
    -0.31718
    -0.16568
    -0.31718
    -0.24143
    -0.30034
    -0.37609
    -0.40976
    -0.38451
    -0.42660
    -0.73802
    -1.13361
    -1.37769
    -0.56968
     0.60867
     0.64234
     0.12050
    -0.26668
    -0.62018
    -0.93160
    -0.80535
    -0.33401
     0.09525
     0.80225
     1.08001
     1.71127
     1.59343
     1.24834
     0.83592
     1.11368
     1.21468
     1.30726
     1.18943
     1.02951
     0.81067
     0.20466
    -0.46868
    -0.99052
    -0.94844
    -1.49553
    -1.78170
    -1.89953
    -2.18570
    -2.31195
    -2.78329
    -2.74963
    -2.80013
    -3.03580
    -2.57288
    -2.26145
    -2.03420
    -1.86587
    -1.58811
    -1.39453
    -1.22619
    -1.16727
    -0.83060
    -0.92319
    -0.96527
    -1.03260
    -1.15044
    -1.24302
    -0.86427
    -0.93160
    -0.90635
    -0.79693
    -0.88952
    -0.71277
    -0.78010
    -0.53601
    -0.14042
    -0.03942
    -0.04784
    -0.24143
     0.14575
     0.24675
     0.22991
     0.11208
     0.25516
     0.36458
     0.36458
     0.51608
     0.31408
     0.44033
     0.40667
     0.28041
     0.20466
     0.55817
     0.48242
     0.44033
     0.37300
     0.58342
     0.65075
     0.38142
     0.38142
     0.65917
     0.44875
     0.63392
     0.54975
     0.71809
     0.40667
     0.63392
     0.61709
     0.76017
     0.87801
     0.58342
     0.67600
     0.57500
     0.81909
     0.78542
     0.54133
     0.63392
     0.58342
     0.74334
     0.76017
     0.76859
     0.83592
     0.76017
     0.57500
     0.75175
     0.92009
     0.66759
     0.72650
     0.54975
     0.70967
     0.68442
     0.50767
     0.60025
     0.64234
     0.52450
     0.63392
     0.49925
     0.57500
     0.25516
     0.35617
     0.44875
     0.54975
     0.49925
     0.35617
     0.40667
     0.29725
     0.55817
     0.14575
     0.31408
     0.32250
     0.24675
     0.32250
     0.28041
     0.31408
     0.32250
     0.12891
     0.20466
     0.28883
     0.38983
     0.28883
     0.21308
     0.14575
     0.09525
     0.09525
     0.16258
     0.33933
     0.28883
     0.18783
     0.17100
     0.12891
     0.09525
     0.07841
     0.10366
     0.12050
     0.25516
     0.18783
     0.01949
     0.12891
    -0.03942
     0.17941
    -0.05626
     0.21308
     0.01108
     0.06999
     0.17941
     0.08683
    -0.09834
    -0.07309
    -0.12359
     0.13733
     0.17100
     0.04474
    -0.13201
    -0.03101
     0.10366
    -0.02259
    -0.07309
     0.01108
    -0.09834
    -0.13201
     0.15416
    -0.04784
    -0.03101
    -0.28351
    -0.30876
    -0.42660
    -0.34243
    -0.22459
    -0.40135
    -0.27509
    -0.50235
    -0.19934
    -0.46026
    -0.11517
    -0.07309
    -0.25826
    -0.30034
    -0.15726
     0.00266
    -0.05626
    -0.23301
    -0.14042
    -0.11517
     0.16258
     0.50767
     1.14734
     1.12209
     1.06318
     0.75175
     0.76017
     1.06318
     0.80225
     1.19784
     1.45035
     1.47560
     1.50085
     1.12209
     1.14734
     1.09684
     1.13051
     0.97059
     0.65917
     0.34775
     0.29725
     0.15416
    -0.04784
     0.02791
    -0.10676
    -0.30876
    -0.11517
    -0.13201
    -0.28351
    -0.14042
    -0.50235
    -0.45185
    -0.23301
    -0.06467
    -0.40976
    -0.45185
    -0.38451
    -0.17409
    -0.43501
    -0.15726
    -0.29193
    -0.40135
    -0.29193
    -0.12359
    -0.24984
    -0.35926
    -0.41818
    -0.33401
    -0.14884
    -0.10676
    -0.19093
    -0.19934
    -0.14884
    -0.24143
    -0.24984
    -0.09834
     0.04474
    -0.20776
    -0.15726
    -0.33401
    -0.12359
    -0.07309
    -0.28351
    -0.30876
    -0.18251
    -0.12359
    -0.03942
    -0.05626
    -0.30876
    -0.11517
    -0.29193
    -0.35926
    -0.07309
    -0.29193
    -0.17409
    -0.30876
    -0.03101
    -0.24984
    -0.15726
    -0.30876
    -0.34243
    -0.16568
    -0.19934
    -0.12359
    -0.30034
    -0.14884
    -0.30876
    -0.40135
    -0.14884
    -0.17409
    -0.56968
    -0.49393
    -0.41818
    -0.37609
    -0.45185
    -0.54443
    -0.48551
    -0.66227
    -0.69593
    -0.91477
    -0.61176
    -0.01417
     0.56659
     1.17259
     0.22991
    -0.59493
     0.09525
    -0.13201
    -0.83902
    -0.00576
     0.69284
     0.74334
     0.45717
     0.25516
    -0.00576
    -0.03101
     0.01949
    -0.38451
    -0.50235
    -0.60335
    -0.22459
     0.16258
     0.20466
    -0.07309
     0.27200
     0.54975
     0.12891
     0.23833
    -0.02259
     0.22991
     0.43192
     0.58342
     0.65917
     0.41508
     0.22991
     0.26358
     0.08683
     0.37300
     0.28041
    -0.03101
     0.03633
     0.02791
     0.39825
     0.33092
     0.10366
     0.03633
     0.21308
     0.48242
     0.33092
     0.34775
     0.29725
     0.33933
     0.27200
     0.55817
     0.53292
     0.49925
     0.41508
     0.47400
     0.41508
     0.43192
     0.06158
     0.01108
     0.23833
     0.39825
     0.22991
     0.34775
     0.13733
    -0.06467
    -0.05626
     0.06158
     0.24675
     0.11208
     0.16258
     0.01949
     0.15416
     0.15416
     0.08683
     0.04474
    -0.08992
     0.26358
     0.11208
     0.16258
     0.08683
    -0.09834
    -0.07309
    -0.08151
     0.01108
     0.12050
    -0.17409
    -0.11517
    -0.06467
    -0.08151
    -0.00576
    -0.10676
    -0.25826
    -0.17409
    -0.01417
    -0.22459
    -0.20776
    -0.35926
    -0.23301
    -0.50235
    -0.11517
    -0.24984
    -0.40135
    -0.72960
    -0.69593
    -0.74643
    -0.89794
    -0.99052
    -1.40294
    -1.41978
    -1.49553
    -1.79011
    -1.94162
    -2.26987
    -2.61496
    -2.84221
    -2.57288
    -2.71596
    -3.37247
    -3.47347
    -3.71756
    -3.74281
    -3.85223
    -3.91956
    -3.90273
    -3.76806
    -3.60814
    -3.38089
    -3.30514
    -3.21255
    -3.07788
    -3.11155
    -2.80854
    -2.45504
    -2.36246
    -1.95845
    -1.64703
    -1.62178
    -1.38611
    -1.38611
    -1.52919
    -1.28511
    -0.91477
    -0.94002
    -0.93160
    -1.32719
    -1.57128
    -1.69753
    -1.87428
    -1.51236
    -1.25144
    -1.06627
    -0.75485
    -0.41818
     0.34775
     0.75175
     0.61709
     0.44033
     0.62550
     1.11368
     1.79544
     2.49403
     3.16737
     3.22629
     2.86437
     3.05795
     3.33571
     3.50404
     3.61346
     3.55454
     3.44512
     3.16737
     2.90645
     3.00745
     2.77178
     2.78020
     2.57820
     2.53611
     2.41828
     2.26678
     1.97219
     1.89644
     1.85435
     1.49243
     1.45876
     1.16418
     0.90326
     0.71809
     0.72650
     0.70967
     0.60025
     0.52450
     0.33933
     0.48242
     0.29725
     0.39825
     0.07841
     0.06999
     0.42350
     0.22991
     0.21308
     0.23833
     0.21308
     0.09525
     0.27200
     0.28041
     0.17941
     0.43192
     0.30566
     0.28041
     0.29725
     0.35617
     0.29725
     0.09525
     0.45717
     0.37300
     0.33092
     0.30566
     0.17100
     0.19625
     0.31408
     0.22991
     0.32250
     0.28041
     0.29725
     0.06999
     0.38142
     0.15416
     0.26358
    -0.08992
     0.26358
     0.22150
     0.23833
     0.19625
     0.07841
    -0.19934
    -0.23301
    -0.10676
    -0.13201
    -0.19934
    -0.24984
    -0.55285
    -0.54443
    -0.45185
    -0.56968
    -0.63701
    -0.66227
    -0.42660
    -0.37609
    -0.38451
    -0.40135
    -0.36768
    -0.35084
    -0.32559
     0.03633
     0.40667
     0.24675
     0.12891
     0.27200
     0.53292
     0.61709
     0.39825
     0.16258
     0.33933
     0.19625
    -0.02259
    -0.00576
    -0.44343
    -0.68752
    -0.72960
    -0.56968
    -0.72960
    -0.83902
    -1.13361
    -1.18411
    -1.21777
    -1.15044
    -1.16727
    -1.27669
    -1.26827
    -1.22619
    -1.36927
    -1.37769
    -1.37769
    -1.85745
    -2.13520
    -2.17729
    -2.10995
    -2.16045
    -1.55444
    -1.12519
    -0.68752
    -0.38451
    -0.44343
    -0.97369
    -0.75485
    -0.31718
     0.13733
     0.57500
     0.67600
     0.87801
     1.03792
     1.17259
     1.37460
     1.21468
     1.04634
     0.76017
     0.39825
     0.17100
     0.03633
    -0.03942
    -0.19093
    -0.26668
    -0.21618
    -0.19934
    -0.00576
    -0.34243
    -0.35084
    -0.32559
    -0.41818
    -0.27509
    -0.38451
    -0.30034
    -0.31718
    -0.35926
    -0.28351
    -0.36768
    -0.40135
    -0.15726
    -0.35926
    -0.47710
    -0.10676
    -0.22459
    -0.22459
    -0.38451
    -0.14042
    -0.27509
    -0.02259
    -0.06467
    -0.29193
     0.08683
    -0.19093
    -0.07309
    -0.20776
    -0.01417
     0.02791
    -0.09834
    -0.05626
    -0.01417
     0.05316
    -0.19093
    -0.04784
    -0.20776
     0.04474
     0.17100
    -0.03942
    -0.00576
    -0.14042
    -0.08992
     0.01949
    -0.06467
     0.09525
    -0.08151
     0.03633
     0.01949
     0.00266
     0.05316
    -0.24984
    -0.14884
     0.07841
     0.12050
     0.03633
    -0.14042
    -0.03101
     0.01108
     0.00266
    -0.19093
     0.09525
     0.09525
    -0.08151
     0.09525
     0.06158
    -0.12359
    -0.32559
    -0.03101
    -0.01417
    -0.00576
     0.01949
    -0.14884
    -0.19934
    -0.38451
    -0.22459
    -0.57810
    -0.41818
    -0.57810
    -0.72118
    -0.67068
    -0.28351
     0.57500
     1.27359
     1.07159
     0.87801
     0.97901
     1.42510
     1.30726
     1.52610
     1.55135
     2.02269
     2.30044
     2.51086
     2.33411
     1.93010
     1.45876
     1.42510
     1.11368
     0.85276
     0.48242
     0.22991
     0.17100
     0.14575
    -0.18251
    -0.40976
    -0.46868
    -0.55285
    -0.67910
    -0.53601
    -0.24984
    -0.40976
    -0.49393
    -0.27509
    -0.12359
    -0.21618
    -0.33401
    -0.28351
    -0.07309
     0.04474
     0.11208
    -0.02259
    -0.04784
     0.01949
    -0.02259
     0.01108
     0.24675
     0.06158
    -0.11517
     0.11208
     0.28883
     0.31408
    -0.03942
    -0.03101
     0.02791
     0.24675
     0.24675
     0.02791
     0.04474
     0.12891
     0.10366
     0.06158
     0.19625
     0.09525
     0.05316
     0.22150
     0.12050
     0.11208
     0.05316
    -0.03942
     0.04474
     0.15416
     0.20466
     0.14575
     0.02791
     0.08683
    -0.02259
     0.07841
     0.08683
     0.27200
    -0.02259
    -0.07309
     0.01949
     0.31408
     0.17941
     0.07841
    -0.19093
     0.01949
     0.15416
     0.32250
     0.08683
    -0.14884
    -0.22459
     0.00266
    -0.12359
     0.08683
     0.16258
    -0.00576
     0.00266
     0.02791
     0.01108
    -0.08151
    -0.18251
    -0.17409
    -0.06467
     0.07841
     0.04474
    -0.08992
    -0.16568
    -0.05626
    -0.08992
     0.12050
     0.33092
     0.02791
     0.02791
     0.11208
    -0.02259
     0.08683
     0.17100
     0.25516
     0.27200
     0.42350
     0.50767
     0.17100
     0.03633
     0.10366
    -0.03942
     0.34775
     0.56659
     0.31408
     0.14575
     0.19625
     0.14575
     0.31408
     0.19625
     0.18783
     0.24675
     0.19625
     0.22150
     0.22991
     0.03633
     0.10366
     0.06158
     0.12891
     0.21308
    -0.02259
    -0.01417
    -0.00576
     0.19625
     0.15416
    -0.01417
    -0.13201
    -0.21618
     0.07841
     0.07841
     0.11208
    -0.00576
    -0.28351
    -0.23301
    -0.49393
    -0.27509
    -0.57810
    -0.60335
    -0.93160
    -1.20936
    -1.09994
    -1.09994
    -1.32719
    -1.45344
    -1.78170
    -2.12679
    -2.35404
    -2.56446
    -3.01896
    -3.37247
    -4.23098
    -4.73599
    -4.74440
    -5.11474
    -1.42819
     3.94171
     3.00745
    -0.50235
    -2.93480
    -3.36405
    -1.91637
     0.36458
     2.19944
     3.06637
     3.01587
     2.75495
     2.06477
     2.11527
     1.71968
     1.30726
     0.61709
     0.39825
     0.33092
     0.01949
    -0.21618
    -0.26668
    -0.24984
    -0.11517
    -0.14884
    -0.16568
    -0.23301
    -0.16568
    -0.46026
    -0.19093
     0.06158
    -0.10676
    -0.36768
    -0.17409
    -0.33401
    -0.05626
    -0.24984
    -0.22459
    -0.18251
    -0.21618
    -0.03101
    -0.24984
    -0.19934
    -0.38451
    -0.42660
    -0.64543
    -0.39293
    -0.35084
    -0.73802
    -0.94844
    -0.97369
    -1.03260
    -1.05785
    -1.09152
    -0.83060
    -0.74643
    -1.02419
    -1.05785
    -0.63701
    -0.51918
    -0.41818
    -0.52760
    -0.24984
     0.02791
    -0.01417
     0.25516
     0.24675
     0.49925
     0.83592
     0.80225
     0.68442
     0.74334
     0.33933
     0.27200
     0.40667
     0.22150
     0.04474
    -0.23301
    -0.27509
    -0.39293
    -0.72118
    -1.08310
    -1.23461
    -1.30194
    -1.52078
    -1.98370
    -1.96687
    -2.26145
    -2.55604
    -2.70754
    -2.98530
    -2.83380
    -3.10313
    -3.22097
    -3.10313
    -2.44662
    -2.42979
    -2.72438
    -2.74963
    -3.21255
    -2.82538
    -2.25304
    -1.98370
    -1.89953
    -1.73961
    -1.95845
    -2.08470
    -1.68070
    -1.61336
    -1.34402
    -1.52078
    -1.68911
    -1.50394
    -1.73120
    -1.55444
    -1.37769
    -1.29352
    -0.89794
    -0.35926
    -0.14884
     0.00266
     0.11208
     0.31408
     0.76017
     1.27359
     1.59343
     1.82910
     2.09844
     2.62870
     2.66236
     2.98220
     2.81387
     3.07479
     3.25996
     3.10004
     3.04112
     3.15895
     3.04112
     2.91487
     2.86437
     2.80545
     2.54453
     2.50244
     2.29203
     2.56136
     2.35936
     2.30044
     2.12369
     2.03111
     1.92169
     1.95535
     1.88802
     1.65235
     1.77860
     1.66077
     1.58502
     1.56818
     1.40826
     1.34935
     1.13893
     1.47560
     1.29043
     1.14734
     1.27359
     1.00426
     0.95376
     0.92009
     0.95376
     0.89484
     0.87801
     0.58342
     0.65917
     0.74334
     0.65075
     0.69284
     0.38142
     0.38142
     0.48242
     0.48242
     0.34775
     0.38142
     0.30566
     0.22991
     0.13733
     0.21308
     0.27200
     0.45717
     0.22991
     0.17941
     0.28041
     0.34775
     0.19625
     0.08683
     0.27200
     0.11208
     0.28883
     0.33092
     0.23833
     0.15416
     0.07841
     0.07841
     0.12891
     0.23833
     0.01949
     0.17941
    -0.19934
    -0.02259
     0.01949
    -0.07309
     0.06999
    -0.01417
     0.12050
     0.30566
     0.43192
     0.08683
     0.13733
     0.12891
     0.15416
     0.40667
     0.49083
     0.36458
     0.75175
     0.88642
     1.01267
     1.06318
     0.97901
     1.13893
     0.76017
     0.65917
     0.65917
     0.80225
     0.71809
     0.96217
     1.95535
     2.60345
     3.46196
     3.18420
     0.78542
     0.91167
     1.02951
     0.21308
     0.18783
     0.15416
    -0.17409
     0.62550
    -0.00576
    -0.92319
    -1.37769
    -1.84903
    -2.32879
    -2.42137
    -2.50554
    -2.72438
    -2.42979
    -1.94162
    -1.42819
    -1.14202
    -0.95685
    -0.27509
    -0.50235
    -0.14042
     0.01949
    -0.32559
    -0.68752
    -0.67910
    -0.56126
    -0.33401
    -0.30034
    -0.67910
    -1.09152
    -1.25986
    -1.32719
    -1.44503
    -1.55444
    -1.50394
    -1.34402
    -1.34402
    -0.96527
    -0.73802
    -0.63701
    -0.51918
    -0.52760
    -0.30876
     0.06158
    -0.03942
     0.01949
     0.11208
     0.19625
     0.14575
     0.12050
     0.16258
     0.27200
     0.17941
     0.38983
     0.31408
     0.55817
     0.12050
     0.21308
     0.22991
     0.56659
     0.69284
     0.37300
     0.49083
     0.42350
     0.53292
     0.38142
     0.43192
     0.65075
     0.43192
     0.58342
     0.60867
     0.70125
     0.40667
     0.31408
     0.30566
     0.49083
     0.53292
     0.46558
     0.34775
     0.37300
     0.33092
     0.22991
     0.17100
     0.23833
     0.18783
     0.17941
     0.13733
     0.33933
     0.17941
    -0.04784
    -0.05626
     0.14575
     0.30566
     0.21308
     0.00266
     0.00266
     0.01949
     0.16258
     0.05316
     0.10366
     0.09525
    -0.16568
     0.04474
     0.20466
     0.15416
    -0.03942
    -0.25826
    -0.03101
     0.12891
     0.17100
     0.14575
    -0.14884
    -0.08992
    -0.07309
    -0.14042
    -0.03942
     0.08683
    -0.18251
    -0.12359
     0.01949
     0.05316
    -0.01417
    -0.36768
    -0.23301
    -0.20776
     0.11208
    -0.19093
    -0.06467
    -0.25826
    -0.11517
    -0.25826
    -0.26668
    -0.11517
    -0.23301
    -0.24143
    -0.19934
    -0.07309
    -0.22459
    -0.33401
    -0.27509
    -0.29193
    -0.16568
     0.11208
    -0.20776
    -0.20776
    -0.25826
    -0.18251
    -0.15726
    -0.07309
    -0.14042
    -0.08151
    -0.09834
     0.00266
    -0.01417
    -0.19934
    -0.28351
    -0.12359
    -0.03101
     0.10366
    -0.00576
    -0.07309
    -0.13201
    -0.02259
    -0.12359
    -0.01417
     0.12050
    -0.03942
    -0.07309
    -0.03942
     0.15416
     0.09525
    -0.09834
    -0.06467
     0.14575
     0.12891
     0.06158
     0.10366
     0.02791
     0.08683
     0.06999
     0.10366
     0.17941
     0.18783
     0.01949
     0.17941
     0.24675
     0.23833
     0.15416
    -0.11517
     0.02791
     0.28883
     0.22991
     0.17100
     0.07841
     0.03633
    -0.04784
    -0.06467
     0.21308
     0.29725
    -0.08992
     0.19625
     0.07841
     0.38983
     0.12891
    -0.07309
     0.01108
     0.24675
     0.44875
     0.36458
    -0.01417
     0.03633
     0.13733
    -0.03942
     0.36458
     0.29725
     0.12891
     0.42350
     0.33933
     0.33933
     0.15416
    -0.04784
     0.06158
     0.19625
     0.38142
     0.32250
     0.10366
     0.36458
     0.11208
     0.00266
     0.12891
     0.17941
     0.03633
    -0.17409
     0.00266
    -0.04784
     0.01949
    -0.01417
     0.05316
     0.12891
     0.08683
    -0.12359
    -0.30034
    -0.21618
    -0.36768
    -0.33401
    -0.08151
     0.16258
     0.04474
    -0.32559
    -0.46026
    -0.56968
    -0.50235
    -0.71277
    -1.06627
    -1.28511
    -1.05785
    -1.36086
    -1.22619
    -1.20936
    -1.28511
    -1.04944
    -0.90635
    -1.04944
    -1.20936
    -1.41978
    -1.41136
    -1.14202
    -0.23301
    -0.03942
    -0.58651
    -1.08310
    -1.04944
    -1.19252
    -1.37769
    -1.63861
    -1.47028
    -0.65385
     0.65917
     3.04954
     2.53611
    -0.04784
    -0.71277
    -0.60335
     0.66759
     3.10004
     4.19422
     3.90805
     2.16577
     1.13893
     0.70967
     0.54975
     0.71809
     0.80225
     0.42350
     0.00266
    -0.43501
    -1.36927
    -1.85745
    -2.23620
    -2.27829
    -2.19412
    -2.12679
    -1.87428
    -1.74803
    -1.31036
    -0.96527
    -0.73802
    -0.60335
    -0.46026
    -0.35084
    -0.30876
     0.17941
     0.17941
    -0.12359
     0.08683
     0.05316
     0.16258
     0.32250
     0.12050
     0.08683
     0.19625
     0.20466
     0.28883
     0.33933
     0.39825
     0.19625
     0.24675
     0.53292
     0.65917
     0.47400
     0.49925
     0.37300
     0.53292
     0.76859
     0.70967
     0.69284
     0.78542
     0.76017
     0.81067
     0.92851
     0.79384
     0.77700
     0.56659
     0.76859
     0.91167
     0.81909
     0.76017
     0.50767
     0.61709
     0.82751
     0.58342
     0.38983
     0.47400
     0.52450
     0.58342
     0.60867
     0.54975
     0.33933
     0.25516
     0.28883
     0.52450
     0.47400
     0.52450
     0.28883
     0.25516
     0.28883
     0.51608
     0.21308
     0.44033
     0.41508
     0.25516
     0.42350
     0.21308
     0.23833
     0.09525
     0.02791
     0.33092
     0.23833
     0.14575
     0.10366
     0.05316
    -0.07309
     0.04474
    -0.00576
    -0.20776
    -0.14884
    -0.08151
    -0.09834
    -0.08992
    -0.25826
    -0.29193
    -0.50235
    -0.30034
    -0.12359
    -0.28351
    -0.26668
    -0.36768
    -0.30034
    -0.34243
    -0.30034
    -0.37609
    -0.20776
    -0.27509
    -0.39293
    -0.08151
    -0.17409
    -0.29193
    -0.72118
    -0.28351
    -0.07309
    -0.08151
    -0.26668
    -0.35926
    -0.26668
    -0.36768
    -0.22459
    -0.08992
    -0.32559
    -0.20776
    -0.21618
    -0.25826
    -0.19093
    -0.15726
    -0.21618
    -0.42660
    -0.08151
    -0.08992
    -0.08151
    -0.08151
    -0.08151
    -0.20776
    -0.12359
    -0.10676
    -0.07309
     0.07841
    -0.06467
     0.03633
     0.17941
     0.01949
     0.13733
    -0.14042
     0.21308
     0.22991
    -0.02259
     0.22991
     0.10366
     0.25516
     0.06999
     0.11208
     0.17100
     0.25516
     0.34775
     0.19625
     0.13733
     0.43192
     0.23833
     0.17941
     0.42350
     0.63392
     0.54133
     0.72650
     0.51608
     0.61709
     0.70125
     0.58342
     0.58342
     0.61709
     0.80225
     0.74334
     0.65075
     0.75175
     0.80225
     0.81909
     0.59184
     0.77700
     0.44033
     0.59184
     0.71809
     0.54975
     0.38142
     0.54133
     0.49083
     0.47400
     0.70967
     0.59184
     0.36458
     0.30566
     0.31408
     0.23833
     0.12050
     0.14575
     0.29725
     0.17100
     0.31408
     0.19625
    -0.00576
     0.03633
    -0.00576
    -0.03942
     0.03633
     0.05316
    -0.27509
    -0.02259
    -0.14042
     0.01949
    -0.20776
     0.06158
    -0.09834
    -0.29193
    -0.08151
    -0.08992
    -0.11517
    -0.13201
    -0.12359
     0.03633
     0.06158
     0.13733
    -0.17409
    -0.00576
     0.00266
     0.01108
    -0.33401
    -0.42660
    -0.24143
    -0.49393
    -0.26668
    -0.37609
    -0.51918
    -0.70435
    -0.76327
    -0.71277
    -0.58651
    -0.59493
    -0.62860
    -0.58651
    -0.60335
    -0.56126
    -0.73802
    -1.03260
    -1.00735
    -1.02419
    -1.05785
    -1.03260
    -1.13361
    -1.01577
    -1.31036
    -1.41136
    -1.67228
    -1.92478
    -2.58971
    -2.58971
    -1.61336
    -0.95685
     0.56659
     0.26358
    -0.59493
    -1.06627
    -0.99052
    -0.60335
    -0.03101
     0.13733
    -0.46868
    -0.45185
    -0.14884
     0.56659
     0.50767
     0.28041
    -0.12359
    -0.00576
     0.15416
    -0.51918
    -0.44343
    -0.12359
    -0.05626
     0.36458
     0.31408
     0.22991
     0.22991
     0.49925
     0.46558
     0.45717
     0.70967
     0.36458
     0.02791
    -0.22459
    -0.10676
    -0.23301
    -0.42660
    -0.17409
    -0.39293
    -0.29193
    -0.26668
    -0.35084
    -0.35926
    -0.41818
    -0.46026
    -0.37609
    -0.10676
    -0.46026
    -0.19093
    -0.34243
    -0.27509
    -0.03101
    -0.20776
     0.01108
    -0.16568
    -0.25826
    -0.03101
     0.06158
     0.12050
    -0.24143
    -0.14884
    -0.05626
     0.32250
     0.16258
     0.12050
    -0.14042
    -0.03101
     0.12891
    -0.06467
     0.20466
     0.18783
    -0.07309
     0.23833
     0.06999
     0.26358
     0.04474
    -0.14884
    -0.02259
     0.07841
     0.19625
     0.14575
     0.09525
     0.09525
     0.10366
     0.06158
     0.28883
     0.19625
     0.24675
     0.22150
     0.11208
     0.29725
     0.28883
     0.11208
    -0.01417
     0.24675
     0.36458
     0.39825
     0.12891
     0.07841
     0.12050
     0.24675
     0.01108
     0.23833
     0.03633
     0.07841
     0.06158
     0.22150
     0.14575
     0.09525
     0.01949
     0.19625
     0.26358
     0.35617
     0.12050
     0.25516
     0.06158
     0.19625
     0.08683
     0.34775
     0.18783
     0.11208
     0.06999
     0.10366
     0.21308
    -0.02259
    -0.16568
    -0.17409
    -0.25826
    -0.24143
    -0.46868
    -0.66227
    -0.77168
    -1.03260
    -1.17569
    -1.19252
    -1.77328
    -1.92478
    -2.05945
    -2.18570
    -2.38771
    -2.74121
    -3.08630
    -3.29672
    -3.26305
    -3.07788
    -3.29672
    -3.11997
    -3.42297
    -3.10313
    -2.93480
    -2.73279
    -2.42979
    -2.44662
    -2.31195
    -1.82378
    -1.96687
    -1.61336
    -1.44503
    -1.16727
    -0.91477
    -0.56968
    -0.72118
    -0.83902
    -1.01577
    -0.52760
    -0.26668
    -0.75485
    -0.33401
    -0.58651
    -0.80535
    -0.52760
    -0.41818
    -0.20776
     0.12891
     0.14575
     0.27200
     0.49083
     0.43192
     0.88642
     1.15576
     1.13893
     1.33251
     1.71127
     2.12369
     2.30886
     2.16577
     2.27519
     2.43511
     2.36778
     2.70445
     2.60345
     2.39303
     2.42669
     2.37619
     2.17419
     2.03952
     1.66918
     1.41668
     1.31568
     1.50926
     1.55135
     1.39143
     1.29043
     1.11368
     1.23993
     1.17259
     0.98742
     0.95376
     1.05476
     1.36618
     1.33251
     1.32410
     1.36618
     1.30726
     1.33251
     1.40826
     1.55135
     1.29885
     1.11368
     0.97059
     0.96217
     0.94534
     0.94534
     0.72650
     0.50767
     0.55817
     0.73492
     0.78542
     0.61709
     0.21308
     0.17941
     0.23833
     0.39825
     0.24675
     0.06158
     0.12891
     0.01108
     0.24675
    -0.02259
    -0.11517
    -0.26668
    -0.41818
    -0.47710
    -0.52760
    -0.54443
    -0.63701
    -0.74643
    -1.02419
    -0.80535
    -0.66227
    -0.84743
    -0.90635
    -1.15886
    -1.04102
    -0.94002
    -1.19252
    -1.17569
    -1.15044
    -1.01577
    -0.99894
    -0.96527
    -0.86427
    -0.84743
    -0.82218
    -0.60335
    -0.26668
    -0.07309
     0.13733
     0.42350
     0.52450
     0.61709
     0.81909
     0.33933
     0.12050
     0.20466
     0.49925
     1.38301
     1.90485
     1.39143
     0.34775
    -0.01417
     0.38142
    -0.93160
    -0.74643
    -0.05626
    -0.39293
    -0.05626
    -0.05626
    -0.17409
    -0.45185
    -0.60335
    -0.50235
    -0.42660
    -0.30876
    -0.08151
    -0.14884
    -0.05626
     0.36458
     0.33092
     0.29725
     0.25516
     0.39825
     0.27200
     0.29725
     0.12050
     0.23833
     0.09525
     0.14575
     0.05316
     0.27200
     0.07841
    -0.06467
    -0.24143
    -0.08151
    -0.02259
     0.07841
    -0.05626
    -0.12359
     0.00266
    -0.11517
    -0.14884
    -0.07309
    -0.01417
    -0.15726
     0.08683
     0.13733
    -0.01417
     0.16258
    -0.15726
     0.01108
     0.13733
     0.18783
     0.07841
     0.12891
     0.14575
     0.09525
     0.09525
     0.07841
     0.01108
     0.03633
    -0.17409
     0.07841
     0.06158
     0.06158
    -0.18251
    -0.28351
     0.06158
    -0.05626
    -0.22459
    -0.09834
    -0.40976
    -0.50235
    -0.01417
     0.00266
    -0.00576
    -0.08992
     0.00266
    -0.18251
    -0.07309
    -0.08151
     0.01949
    -0.25826
     0.03633
     0.17100
     0.01949
     0.20466
     0.04474
     0.07841
     0.08683
     0.18783
     0.04474
     0.06999
     0.12891
    -0.11517
     0.11208
     0.02791
    -0.01417
    -0.10676
    -0.03942
     0.33933
     0.10366
     0.00266
    -0.02259
    -0.05626
     0.06158
     0.02791
     0.03633
    -0.14884
     0.16258
    -0.03101
    -0.05626
     0.08683
     0.17941
     0.01108
    -0.10676
     0.16258
     0.03633
     0.01949
    -0.09834
    -0.19093
    -0.08151
    -0.03942
     0.08683
     0.13733
    -0.00576
    -0.11517
    -0.14884
    -0.14884
    -0.14884
    -0.12359
    -0.31718
    -0.09834
    -0.02259
    -0.11517
     0.06999
    -0.24143
    -0.34243
    -0.28351
    -0.35084
    -0.31718
    -0.19934
    -0.10676
    -0.45185
    -0.25826
    -0.26668
    -0.32559
    -0.59493
    -0.38451
    -0.19934
    -0.37609
    -0.22459
    -0.12359
    -0.14884
    -0.27509
    -0.03942
     0.16258
     0.27200
     0.45717
     0.04474
    -0.14042
    -0.08992
     0.01108
    -0.15726
    -0.03101
     0.07841
    -0.25826
    -0.14884
    -0.35084
    -0.56968
    -0.78852
    -0.95685
    -1.19252
    -0.87268
    -0.47710
    -0.55285
    -0.62860
    -0.23301
    -0.08151
    -0.52760
    -1.06627
    -1.21777
    -0.83060
    -0.88110
    -0.29193
     0.24675
     0.33933
     0.19625
    -0.03101
    -0.08992
     0.02791
     0.20466
     0.03633
     0.38983
     0.50767
     0.67600
     0.64234
     0.53292
     0.63392
     0.76859
     0.63392
     0.57500
     0.50767
     0.17941
    -0.01417
    -0.03942
    -0.01417
    -0.07309
    -0.16568
    -0.24984
    -0.23301
    -0.30034
    -0.30034
    -0.26668
     0.05316
    -0.24984
    -0.05626
    -0.27509
    -0.02259
    -0.14042
    -0.22459
    -0.03101
     0.22150
     0.39825
     0.01108
     0.22150
     0.06999
     0.29725
     0.28041
     0.23833
     0.25516
    -0.03101
     0.14575
     0.33933
     0.26358
     0.23833
     0.09525
    -0.02259
     0.05316
     0.36458
     0.24675
    -0.04784
    -0.02259
     0.10366
     0.06999
    -0.03101
     0.03633
    -0.04784
    -0.06467
     0.11208
     0.12891
     0.08683
     0.08683
    -0.09834
     0.07841
     0.19625
     0.12050
     0.12050
     0.06999
     0.05316
     0.19625
     0.09525
     0.24675
     0.20466
     0.21308
     0.22150
     0.20466
     0.03633
     0.06999
    -0.26668
    -0.40135
    -0.44343
    -0.96527
    -1.79011
    -2.16045
    -2.46346
    -2.28670
    -2.43821
    -2.04262
    -2.00053
    -2.70754
    -3.16205
    -3.06946
    -2.48871
    -1.75645
    -1.62178
    -1.29352
    -1.05785
    -0.52760
    -0.32559
     0.39825
     0.74334
     1.02109
     1.18943
     1.18943
     1.50926
     1.34935
     1.22309
     1.27359
     1.13051
     1.02951
     0.65075
     0.60867
     0.69284
     0.65917
     0.52450
     0.44033
     0.28041
     0.21308
     0.38142
     0.23833
     0.40667
     0.47400
     0.19625
     0.44875
     0.57500
     0.60025
     0.35617
     0.31408
     0.28883
     0.64234
     0.77700
     0.62550
     0.49083
     0.38983
     0.37300
     0.33092
     0.53292
     0.46558
     0.41508
     0.28883
     0.49083
     0.46558
     0.43192
     0.33933
     0.21308
     0.28883
     0.38983
     0.29725
     0.40667
     0.28883
     0.19625
     0.22150
     0.26358
     0.38142
     0.32250
     0.29725
     0.33092
     0.28041
     0.51608
     0.40667
     0.29725
     0.30566
     0.38142
     0.44875
     0.49925
     0.43192
     0.34775
     0.44875
     0.42350
     0.70125
     0.54133
     0.18783
     0.43192
     0.25516
     0.42350
     0.22991
     0.17100
     0.06999
     0.10366
     0.28883
     0.04474
    -0.10676
    -0.43501
    -0.45185
    -0.36768
     0.08683
     0.21308
    -0.35926
    -0.49393
    -0.38451
     0.34775
     0.66759
     0.65917
     0.54133
     0.63392
     0.72650
     0.84434
     1.07159
     1.25676
     1.15576
     1.01267
     1.10526
     1.15576
     1.01267
     0.85276
     0.80225
     0.54133
     0.56659
     0.08683
    -0.20776
    -0.21618
    -0.30876
    -0.33401
    -0.50235
    -0.55285
    -0.72960
    -0.87268
    -0.94844
    -0.64543
    -0.72960
    -1.15886
    -1.42819
    -1.56286
    -1.79853
    -0.67910
     3.32729
     6.54250
     5.43990
     1.82910
     0.23833
     0.35617
     1.61027
     2.63711
     3.62188
     4.16055
     3.93330
     3.24312
     2.57820
     1.50085
     1.09684
     0.45717
    -0.24984
    -0.88110
    -0.88110
    -0.97369
    -0.90635
    -0.98210
    -0.93160
    -0.88952
    -0.97369
    -0.55285
    -0.22459
    -0.65385
    -0.39293
    -0.35926
    -0.24984
    -0.08992
    -0.19093
    -0.18251
    -0.05626
     0.05316
     0.04474
     0.01108
    -0.08992
    -0.22459
    -0.33401
    -0.33401
    -0.06467
    -0.19093
    -0.33401
    -0.34243
    -0.29193
    -0.51076
    -0.46026
    -0.54443
    -0.62018
    -0.47710
    -0.39293
    -0.39293
    -0.43501
    -0.54443
    -0.60335
    -0.60335
    -0.30034
    -0.38451
    -0.41818
    -0.59493
    -0.57810
    -0.47710
    -0.31718
    -0.43501
    -0.54443
    -0.44343
    -0.42660
    -0.36768
    -0.32559
    -0.35926
    -0.38451
    -0.51076
    -0.15726
    -0.08151
    -0.18251
    -0.13201
    -0.40135
    -0.12359
    -0.03942
    -0.08992
     0.02791
    -0.13201
    -0.22459
    -0.14042
     0.05316
     0.00266
    -0.22459
    -0.24143
    -0.08992
     0.27200
    -0.09834
    -0.14042
    -0.08151
    -0.40135
    -0.08151
    -0.01417
    -0.23301
    -0.19093
    -0.19093
    -0.37609
    -0.33401
    -0.19934
    -0.56968
    -0.62018
    -0.91477
    -0.72118
    -0.94002
    -1.20936
    -1.52078
    -1.62178
    -1.87428
    -2.15204
    -2.35404
    -2.62338
    -3.06105
    -3.08630
    -3.32197
    -3.53239
    -4.09631
    -5.04741
    -5.83017
    -4.66865
    -2.35404
    -2.40454
    -1.23461
    -0.97369
    -2.58971
    -4.72757
    -3.50714
    -1.67228
    -0.79693
    -0.70435
    -0.78852
    -0.62860
    -0.80535
    -0.81377
    -1.29352
    -1.31877
    -1.20094
    -1.80695
    -2.25304
    -2.41296
    -2.34562
    -2.32037
    -2.06787
    -2.28670
    -2.04262
    -1.64703
    -1.31036
    -1.01577
    -0.78852
    -0.53601
    -0.40135
    -0.03101
     0.60025
     0.92851
     1.18943
     1.37460
     1.57660
     1.55977
     1.85435
     2.19944
     2.29203
     2.31728
     2.18261
     2.25836
     2.25836
     2.24152
     2.14052
     1.71127
     2.24152
     1.92169
     1.90485
     1.82069
     1.67760
     1.53452
     1.56818
     1.42510
     1.46718
     1.32410
     1.23993
     1.47560
     1.34935
     1.38301
     1.22309
     0.80225
     1.02951
     0.99584
     0.87801
     0.97901
     0.76859
     0.70125
     0.46558
     0.38983
     0.49083
     0.59184
     0.53292
     0.56659
     0.70967
     0.45717
     0.26358
    -0.06467
     0.12891
     0.33092
     0.43192
     0.26358
     0.19625
     0.11208
     0.17941
     0.21308
     0.28883
     0.41508
     0.23833
     0.03633
     0.06999
     0.17941
     0.28883
     0.12891
     0.01108
     0.22150
     0.33092
     0.42350
     0.30566
     0.39825
     0.50767
     0.70967
     0.57500
     0.64234
     0.93692
     0.61709
     0.66759
     0.77700
     0.80225
     0.72650
     0.61709
     0.69284
     0.77700
     0.65917
     0.65075
     0.42350
     0.28041
     0.20466
     0.17941
     0.13733
     0.17100
     0.08683
    -0.08992
    -0.01417
     0.08683
    -0.10676
    -0.24984
    -0.21618
     0.04474
    -0.08992
     0.03633
    -0.15726
    -0.08992
     0.01108
    -0.04784
    -0.14042
     0.17941
     0.01108
    -0.18251
    -0.00576
     0.06158
     0.10366
    -0.06467
    -0.27509
     0.11208
    -0.05626
     0.04474
     0.09525
    -0.11517
    -0.08151
    -0.13201
     0.03633
     0.06999
     0.07841
     0.06158
     0.06999
    -0.00576
     0.03633
    -0.04784
    -0.19093
     0.06999
     0.12050
     0.01949
    -0.02259
     0.13733
    -0.09834
    -0.04784
    -0.14042
    -0.02259
     0.17100
    -0.14042
    -0.08992
     0.00266
    -0.00576
     0.09525
    -0.12359
     0.22991
     0.01949
     0.09525
     0.10366
     0.08683
     0.17941
    -0.17409
    -0.08151
     0.15416
    -0.00576
     0.08683
     0.02791
     0.01108
    -0.03101
     0.02791
    -0.11517
    -0.08151
    -0.05626
     0.00266
     0.00266
    -0.09834
    -0.04784
    -0.19934
    -0.08151
    -0.08992
    -0.02259
    -0.02259
    -0.03942
    -0.27509
    -0.21618
    -0.08992
     0.05316
    -0.35926
    -0.05626
    -0.08992
    -0.24984
    -0.14884
    -0.14042
    -0.08992
    -0.35084
    -0.28351
    -0.21618
     0.10366
     0.42350
     0.20466
     0.51608
     1.23151
     0.87801
     0.86959
     1.23993
     1.26518
     1.30726
     1.52610
     0.39825
     1.08843
     1.48401
     0.89484
     1.31568
     0.73492
     0.37300
     0.12050
    -0.10676
    -0.33401
    -0.53601
    -0.78852
    -0.92319
    -0.84743
    -1.07469
    -0.99894
    -1.01577
    -0.72960
    -0.83902
    -1.05785
    -0.64543
    -0.51918
    -0.32559
    -0.39293
    -0.37609
    -0.35926
    -0.23301
    -0.02259
     0.41508
     0.29725
    -0.05626
    -0.08151
     0.40667
     0.26358
     0.10366
     0.01108
    -0.16568
     0.10366
     0.19625
     0.10366
     0.04474
    -0.08151
     0.01108
    -0.03101
    -0.17409
    -0.14042
    -0.12359
    -0.27509
    -0.33401
    -0.24984
    -0.32559
    -0.46868
    -0.48551
    -0.62018
    -0.22459
    -0.56126
    -0.65385
    -0.59493
    -0.69593
    -0.62018
    -0.73802
    -0.67068
    -0.85585
    -0.77168
    -0.94844
    -0.95685
    -0.99052
    -0.95685
    -0.97369
    -1.04944
    -1.18411
    -1.04102
    -1.34402
    -1.84061
    -2.22779
    -2.35404
    -2.08470
    -1.91637
    -1.98370
    -2.37929
    -2.08470
    -2.00053
    -2.10995
    -1.95003
    -1.93320
    -1.77328
    -1.38611
    -1.03260
    -0.67068
    -0.50235
    -0.47710
    -0.05626
     0.14575
     0.20466
     0.60867
     0.51608
     0.50767
     0.49925
     0.62550
     0.76859
     0.54133
     0.53292
     0.42350
     0.33933
     0.42350
     0.31408
     0.21308
    -0.28351
    -0.09834
    -0.15726
     0.25516
     0.13733
    -0.19934
    -0.12359
     0.00266
     0.35617
     0.12050
    -0.10676
     0.18783
     0.38983
     0.47400
     0.44875
     0.39825
     0.30566
     0.25516
     0.08683
     0.70967
     0.64234
     0.38142
     0.38142
     0.44033
     0.42350
     0.54133
     0.17100
     0.09525
     0.26358
     0.28041
     0.23833
     0.30566
     0.21308
     0.23833
     0.22991
     0.24675
     0.43192
     0.25516
     0.12050
     0.26358
     0.28883
     0.42350
     0.34775
     0.22150
     0.23833
     0.40667
     0.45717
     0.52450
     0.42350
     0.16258
     0.19625
     0.25516
     0.57500
     0.44033
     0.23833
     0.25516
     0.34775
     0.38142
     0.35617
     0.22991
     0.26358
     0.34775
     0.45717
     0.49925
     0.39825
     0.33933
     0.27200
     0.30566
     0.61709
     0.58342
     0.38983
     0.38142
     0.34775
     0.49083
     0.44875
     0.44875
     0.28041
     0.38983
     0.57500
     0.49083
     0.43192
     0.47400
     0.32250
     0.22150
     0.31408
     0.72650
     0.53292
     0.38142
     0.34775
     0.47400
     0.45717
     0.45717
     0.31408
     0.32250
     0.46558
     0.44875
     0.48242
     0.41508
     0.35617
     0.23833
     0.25516
     0.47400
     0.44033
     0.13733
     0.22150
     0.27200
     0.17941
     0.36458
     0.25516
     0.01949
     0.23833
     0.11208
     0.07841
    -0.03942
    -0.02259
    -0.31718
    -0.45185
    -0.38451
    -0.01417
     0.82751
     1.65235
     1.59343
     0.44033
     0.35617
     0.68442
     1.03792
     1.52610
     2.56978
     2.58661
     1.93852
     1.60185
     1.98060
     3.40304
     5.06115
     4.20264
     3.01587
     1.82910
     1.06318
     1.12209
     1.18943
     1.18943
     1.22309
     1.94694
     1.77860
     0.71809
    -0.12359
    -0.72118
    -0.84743
    -0.98210
    -1.25986
    -0.98210
    -1.12519
    -0.85585
    -0.95685
    -0.78010
    -0.43501
    -0.65385
    -0.44343
    -0.45185
    -0.37609
    -0.24984
    -0.19093
    -0.14042
    -0.08992
    -0.05626
    -0.08151
     0.30566
     0.31408
     0.28041
     0.18783
     0.36458
     0.39825
     0.39825
     0.28883
     0.63392
     0.35617
     0.54975
     0.58342
     0.70967
     0.39825
     0.38142
     0.41508
     0.68442
     0.73492
     0.38142
     0.41508
     0.54133
     0.22991
     0.31408
     0.17100
     0.34775
     0.22991
     0.22991
     0.28041
     0.27200
     0.07841
    -0.03942
    -0.29193
     0.00266
     0.01108
     0.16258
     0.12891
     0.20466
     0.22991
     0.03633
     0.11208
     0.00266
     0.07841
     0.20466
     0.12891
     0.43192
     0.28041
     0.38983
     0.16258
     0.17941
     0.49083
     0.32250
     0.43192
     0.14575
     0.27200
     0.22991
     0.32250
     0.01108
     0.08683
     0.06158
    -0.11517
    -0.14042
    -0.13201
    -0.36768
    -0.56968
    -0.99052
    -0.88110
    -0.78010
    -1.13361
    -1.62178
    -1.54603
    -1.57969
    -1.25986
    -0.83902
    -0.23301
    -0.14042
    -0.66227
    -1.84903
    -3.28830
    -3.89431
    -2.86746
    -2.45504
    -1.77328
    -1.31036
    -2.04262
    -2.62338
    -3.63339
    -3.22938
    -2.85063
    -3.01055
    -2.88430
    -2.65704
    -2.35404
    -2.32879
    -2.16045
    -1.74803
    -1.49553
    -1.43661
    -1.19252
    -0.91477
    -1.00735
    -1.15886
    -1.09152
    -1.07469
    -1.38611
    -1.15044
    -1.06627
    -0.94002
    -0.83060
    -1.21777
    -1.16727
    -0.93160
    -0.88952
    -0.67910
    -0.95685
    -1.28511
    -1.64703
    -1.47028
    -1.48711
    -1.60494
    -1.59653
    -1.96687
    -2.18570
    -2.35404
    -2.26145
    -2.48871
    -2.71596
    -2.49712
    -2.70754
    -2.86746
    -2.82538
    -2.39612
    -2.41296
    -2.17729
    -2.00053
    -1.19252
    -1.12519
    -1.15886
    -0.83060
    -0.38451
     0.01949
     0.54133
     0.97059
     1.23993
     1.61027
     1.61868
     1.87960
     2.15736
     2.51928
     2.72970
     2.89803
     2.74653
     2.79703
     2.82228
     2.81387
     3.10004
     3.08320
     2.93170
     2.59503
     2.49403
     2.41828
     2.49403
     2.34253
     2.23311
     2.40986
     2.13211
     2.18261
     2.13211
     1.77018
     1.71127
     1.74493
     1.76177
     1.64393
     1.65235
     1.44193
     1.34093
     1.25676
     1.21468
     1.18101
     0.88642
     1.29043
     1.03792
     1.08001
     1.17259
     1.13051
     1.28201
     1.32410
     1.26518
     1.33251
     1.34093
     1.29043
     1.29043
     1.44193
     1.45876
     1.46718
     1.34093
     1.39143
     1.23993
     0.99584
     1.05476
     0.78542
     0.59184
     0.43192
     0.63392
     0.73492
     1.21468
     0.92851
     0.22991
    -0.05626
    -0.21618
    -0.02259
     0.06158
     0.39825
     0.28041
    -0.03101
    -0.06467
    -0.28351
    -0.42660
    -0.63701
    -0.55285
     0.01108
     0.72650
     1.13051
     0.74334
     0.33933
     0.13733
     0.17100
     0.57500
     0.87801
     1.01267
     1.12209
     1.09684
     1.10526
     1.21468
     0.75175
     0.44033
     0.17941
     0.22991
     0.12891
    -0.10676
    -0.27509
    -0.15726
    -0.28351
     0.01949
     1.17259
     1.50085
    -0.12359
    -0.90635
    -0.80535
    -0.45185
    -0.51918
    -0.56126
    -0.71277
    -0.78852
    -0.82218
    -1.06627
    -1.50394
    -1.84903
    -2.08470
    -2.10154
    -2.16887
    -1.94162
    -1.94162
    -2.06787
    -1.98370
    -1.64703
    -1.38611
    -1.26827
    -1.17569
    -0.90635
    -0.66227
    -0.61176
    -0.47710
    -0.36768
    -0.29193
    -0.01417
    -0.03101
     0.01108
     0.17100
    -0.12359
    -0.06467
    -0.06467
    -0.27509
    -0.42660
    -0.44343
    -0.16568
     0.01108
    -0.04784
    -0.07309
    -0.06467
    -0.08151
    -0.19934
     0.10366
    -0.11517
    -0.04784
     0.04474
     0.01108
     0.31408
     0.49925
     0.55817
     0.26358
    -0.07309
     0.09525
     0.48242
     0.41508
     0.35617
     0.16258
     0.03633
     0.06999
     0.07841
     0.54975
     0.38142
     0.49925
     0.57500
     0.52450
     0.68442
     0.34775
     0.39825
     0.36458
     0.56659
     0.55817
     0.46558
     0.12050
    -0.08992
     0.00266
    -0.45185
    -0.23301
    -0.05626
     0.12891
     1.01267
     1.08001
     0.33933
    -0.56968
    -1.53761
    -1.64703
    -1.02419
    -0.56126
    -0.25826
    -0.30034
    -0.31718
    -0.37609
    -0.54443
    -0.40976
    -0.35926
    -0.62018
    -0.83060
    -0.30876
    -0.00576
     0.36458
     0.28883
     0.24675
     0.38142
     0.69284
     0.97901
     0.94534
     0.76017
     0.57500
     0.31408
     0.15416
     0.40667
     0.30566
    -0.00576
     0.13733
    -0.09834
     0.13733
     0.12891
     0.02791
    -0.12359
    -0.08992
     0.01949
     0.01108
     0.10366
    -0.19093
    -0.19934
    -0.19934
    -0.03942
     0.03633
    -0.36768
    -0.19093
    -0.08992
    -0.10676
    -0.11517
    -0.18251
    -0.31718
    -0.15726
    -0.13201
    -0.14042
    -0.08151
    -0.13201
    -0.37609
    -0.25826
    -0.09834
    -0.02259
    -0.09834
    -0.37609
    -0.24143
    -0.21618
    -0.23301
    -0.19093
    -0.36768
    -0.41818
    -0.35084
    -0.33401
    -0.26668
    -0.38451
    -0.38451
    -0.24143
    -0.19934
     0.18783
     0.17100
    -0.17409
    -0.05626
    -0.07309
     0.44875
     0.27200
     0.06999
     0.31408
     0.66759
     0.72650
     0.70125
     0.52450
     0.24675
     0.36458
     0.34775
     0.61709
     0.79384
     1.19784
     1.37460
     1.87960
     1.93010
     1.50926
     1.74493
     1.85435
     1.85435
     2.19102
     1.97219
     2.55295
     3.04112
     2.73812
     3.20945
     3.09162
     2.79703
     2.34253
     2.22469
     2.13211
     2.41828
     2.51928
     2.34253
     2.10686
     1.93852
     2.10686
     1.88802
     1.70285
     1.52610
     1.29885
     0.92851
     1.14734
     1.22309
     0.95376
     0.76017
     0.38983
     0.53292
     0.70125
     0.41508
     0.33092
     0.17941
     0.38983
     0.28883
     0.36458
     0.30566
     0.22150
     0.07841
     0.17941
     0.45717
     0.23833
     0.22991
     0.08683
     0.17100
     0.28041
     0.28041
     0.13733
     0.19625
     0.10366
     0.30566
     0.17100
     0.20466
     0.12050
     0.11208
    -0.01417
     0.16258
     0.22150
    -0.00576
     0.08683
     0.00266
     0.11208
    -0.04784
     0.02791
    -0.01417
    -0.20776
    -0.14042
    -0.15726
    -0.19934
     0.00266
    -0.12359
    -0.40135
    -0.35084
    -0.07309
    -0.14042
    -0.26668
    -0.46868
    -0.35084
    -0.20776
    -0.15726
    -0.42660
    -0.37609
    -0.21618
    -0.49393
    -0.29193
    -0.33401
    -0.40976
    -0.51918
    -0.54443
    -0.30034
    -0.39293
    -0.67068
    -0.64543
    -0.62860
    -0.59493
    -0.57810
    -0.81377
    -0.90635
    -0.89794
    -1.04102
    -1.25986
    -1.78170
    -2.32879
    -2.23620
    -1.86587
    -1.05785
    -0.87268
    -0.88110
    -0.69593
    -0.89794
    -0.79693
    -0.56126
    -0.40976
    -0.35084
     0.06999
     0.68442
     0.70967
     1.02109
     1.25676
     1.05476
     0.72650
     0.95376
     0.95376
     0.27200
     0.03633
    -0.35084
    -0.57810
    -0.73802
    -0.89794
    -0.75485
    -0.78010
    -0.95685
    -1.26827
    -1.39453
    -1.51236
    -1.74803
    -1.80695
    -1.52919
    -1.20936
    -1.29352
    -1.22619
    -1.22619
    -1.01577
    -1.25144
    -1.12519
    -1.04102
    -1.04102
    -0.85585
    -0.77168
    -0.68752
    -0.52760
    -0.57810
    -0.82218
    -0.95685
    -0.40976
    -0.34243
    -0.51918
    -0.46026
    -0.32559
    -0.13201
    -0.25826
     0.00266
    -0.28351
     0.08683
    -0.13201
    -0.08992
     0.00266
     0.18783
     0.04474
    -0.08151
     0.08683
     0.22150
    -0.11517
     0.01108
     0.07841
    -0.05626
    -0.22459
    -0.08151
    -0.01417
    -0.02259
     0.04474
    -0.14042
    -0.02259
    -0.03101
     0.01108
    -0.17409
     0.01108
     0.11208
     0.06158
     0.16258
     0.06999
    -0.06467
     0.06999
     0.02791
     0.10366
     0.19625
     0.16258
     0.07841
    -0.03942
     0.09525
     0.02791
     0.04474
    -0.20776
     0.16258
     0.05316
     0.01949
     0.02791
     0.09525
     0.18783
    -0.05626
     0.03633
     0.17100
     0.08683
     0.17941
     0.22991
     0.08683
     0.11208
     0.17100
    -0.14042
     0.09525
    -0.01417
    -0.12359
     0.28041
     0.51608
     0.51608
     0.20466
     0.22150
     0.22150
     0.45717
     0.45717
     0.75175
     0.81067
     0.97901
     0.70125
     0.65075
     1.12209
     1.31568
     1.12209
     1.09684
     1.29885
     1.36618
     1.31568
     0.99584
     0.28041
     0.41508
     0.52450
     0.54133
     0.44033
     1.32410
     2.76337
     1.98060
     1.71968
     3.06637
     2.88120
     1.59343
     0.26358
     0.30566
     1.24834
     1.75335
     2.05636
     1.98060
     1.58502
     1.10526
     0.59184
     0.23833
    -0.14884
    -0.44343
    -0.60335
    -0.61176
    -0.54443
    -0.42660
    -0.04784
    -0.05626
     0.05316
     0.04474
     0.24675
     0.21308
     0.62550
     0.49925
     0.44033
     0.49083
     0.60025
     0.43192
     0.38142
     0.67600
     0.43192
     0.47400
     0.60867
     0.53292
     0.54133
     0.49925
     0.35617
     0.39825
     0.72650
     0.58342
     0.48242
     0.45717
     0.36458
     0.28883
     0.31408
     0.28041
     0.34775
     0.21308
     0.41508
     0.28041
     0.21308
     0.14575
     0.06158
     0.09525
     0.27200
     0.09525
     0.14575
     0.01949
     0.04474
     0.06158
    -0.03942
    -0.08151
    -0.01417
    -0.03101
    -0.03942
    -0.18251
     0.08683
    -0.10676
    -0.28351
    -0.35084
    -0.26668
