# Supplementary material for: Software algorithm and hardware design for real-time implementation of new spectral estimator
Source: Biomed Eng Online. 2014 May 9;13:61. doi: 10.1186/1475-925X-13-61 (PMC4057578; doi:10.1186/1475-925X-13-61)
Supplement: Additional file 2 — txtfiles.zip. [file 1475-925X-13-61-S2.zip › FILE048.TXT]

    -0.85281
    -0.91566
    -0.94994
    -0.98993
    -1.01850
    -0.92137
    -0.94422
    -0.90994
    -0.89280
    -0.73854
    -0.69854
    -0.62998
    -0.65283
    -0.59570
    -0.48143
    -0.68140
    -0.49285
    -0.33287
    -0.49285
    -0.27574
    -0.36715
    -0.35001
    -0.44714
    -0.31002
    -0.39001
    -0.28145
    -0.31002
    -0.25288
    -0.37858
    -0.39001
    -0.29288
    -0.40144
    -0.31573
    -0.36715
    -0.44143
    -0.33859
    -0.31573
    -0.35573
    -0.41286
    -0.43572
    -0.43000
    -0.49285
    -0.39001
    -0.28145
    -0.48143
    -0.45286
    -0.36715
    -0.47571
    -0.47000
    -0.33859
    -0.38430
    -0.43000
    -0.47571
    -0.37287
    -0.47571
    -0.53285
    -0.49857
    -0.48143
    -0.38430
    -0.37858
    -0.46428
    -0.44143
    -0.50428
    -0.39572
    -0.64140
    -0.36715
    -0.43000
    -0.51571
    -0.39572
    -0.48143
    -0.78424
    -0.77853
    -0.65855
    -0.60712
    -0.47571
    -0.33859
    -0.28145
    -0.26431
    -0.41858
    -0.61284
    -0.41286
    -0.08719
     0.31847
     0.20991
     0.38132
     0.28419
     0.36418
     0.31847
     0.34704
     0.30704
     0.47274
     0.48416
     0.22134
     0.11278
     0.11850
     0.34704
     0.60415
     0.54130
     0.52987
     0.43846
     0.47274
     0.63843
     0.76984
     0.92411
     1.18693
     1.44975
     1.63259
     1.84970
     2.06682
     2.20966
     2.55247
     2.60960
     2.54676
     2.36964
     2.42677
     2.26108
     2.19823
     2.22680
     2.15252
     1.95255
     1.27835
     0.70128
     0.42703
     0.20991
    -0.04148
    -0.36144
    -0.70997
    -0.96136
    -1.04135
    -1.30989
    -1.35560
    -1.50415
    -1.74983
    -1.66413
    -1.66984
    -1.53843
    -1.35560
    -1.18991
    -1.14420
    -0.93851
    -0.77282
    -0.72139
    -0.69854
    -0.58427
    -0.50999
    -0.57284
    -0.37287
    -0.23003
    -0.35573
    -0.23574
    -0.14433
    -0.02434
     0.05565
    -0.07005
    -0.03006
    -0.00720
     0.02708
     0.16421
     0.17563
     0.16992
     0.03279
     0.14135
     0.15278
     0.20420
     0.10707
     0.16992
     0.15278
     0.11850
     0.14706
     0.24991
     0.28419
     0.23848
     0.26705
     0.17563
     0.27848
     0.27276
     0.33561
     0.36418
     0.26134
     0.42703
     0.39846
     0.34704
     0.35847
     0.39275
     0.28990
     0.11850
     0.12421
     0.06136
     0.14135
     0.09564
    -0.08148
     0.02137
    -0.13290
    -0.23003
    -0.30431
    -0.21860
    -0.17861
    -0.43572
    -0.26431
    -0.44143
    -0.28145
    -0.38430
    -0.51571
    -0.89280
    -0.55570
    -0.53856
    -0.64140
    -0.54427
    -0.46428
    -0.58998
    -0.62426
    -0.55570
    -0.45857
    -0.57284
    -0.71568
    -0.69854
    -0.68140
    -0.56713
    -0.48143
    -0.53285
    -0.66997
    -0.56713
    -0.62426
    -0.66997
    -0.73282
    -0.83567
    -0.85852
    -1.06992
    -1.00136
    -0.93280
    -1.13277
    -1.05278
    -1.19562
    -1.08135
    -1.04135
    -1.09278
    -1.14991
    -0.86423
    -0.88137
    -1.07563
    -0.88709
    -0.84709
    -0.81281
    -0.78424
    -0.63569
    -0.60141
    -0.61855
    -0.50428
    -0.57284
    -0.54427
    -0.40144
    -0.40715
    -0.47571
    -0.54999
    -0.40715
    -0.44143
    -0.50999
    -0.54427
    -0.52142
    -0.62998
    -0.38430
    -0.23003
    -0.28716
    -0.43000
    -0.34430
    -0.46428
    -0.35573
    -0.36144
    -0.37287
    -0.23574
     0.00423
     0.00423
     0.04422
     0.12421
    -0.00720
    -0.23574
    -0.16718
    -0.47000
    -0.68711
    -0.37858
    -0.01291
     0.20991
     0.39846
     0.40989
     0.51845
     0.76413
     1.03267
     1.38119
     1.49546
     1.43833
     1.37548
     1.58117
     1.39833
     1.78685
     2.00968
     2.06682
     2.02111
     1.35834
     0.71842
     0.06708
    -0.13861
     0.08422
     0.23848
     0.10136
    -0.08148
    -0.22432
    -0.56142
    -0.69854
    -0.75568
    -0.64140
    -0.33859
    -0.13290
     0.02708
    -0.00149
     0.07279
     0.06708
     0.10136
     0.07279
     0.12992
     0.11278
     0.21563
     0.06136
     0.08993
    -0.12147
    -0.10433
    -0.16718
     0.03851
    -0.08719
    -0.12719
    -0.25860
    -0.24146
    -0.30431
    -0.31002
    -0.41858
    -0.27574
    -0.29859
    -0.42429
    -0.31573
    -0.44143
    -0.43572
    -0.43572
    -0.52142
    -0.35001
    -0.30431
    -0.43000
    -0.42429
    -0.43572
    -0.44714
    -0.48143
    -0.45286
    -0.45286
    -0.35001
    -0.43572
    -0.29288
    -0.39001
    -0.47571
    -0.43000
    -0.49285
    -0.44714
    -0.35001
    -0.43000
    -0.49285
    -0.36144
    -0.39001
    -0.33287
    -0.37858
    -0.37858
    -0.36715
    -0.34430
    -0.43000
    -0.31573
    -0.29288
    -0.28145
    -0.54999
    -0.24146
    -0.17289
    -0.27574
    -0.25288
    -0.35573
    -0.32145
    -0.26431
    -0.27574
    -0.33859
    -0.26431
    -0.18432
    -0.28145
    -0.28145
    -0.20718
    -0.19575
    -0.31002
    -0.39001
    -0.21289
    -0.16147
    -0.27574
    -0.31002
    -0.19575
    -0.37287
    -0.37287
    -0.31573
    -0.31002
    -0.32145
    -0.25860
    -0.35573
    -0.31573
    -0.35001
    -0.33859
    -0.47000
    -0.25288
    -0.26431
    -0.39001
    -0.36144
    -0.39572
    -0.28145
    -0.37858
    -0.37287
    -0.34430
    -0.28716
    -0.29288
    -0.40144
    -0.32145
    -0.35573
    -0.36715
    -0.42429
    -0.27574
    -0.18432
    -0.22432
    -0.28716
    -0.08148
    -0.01863
     0.09564
     0.11278
     0.10136
     0.15278
     0.37561
     0.51273
     0.63272
     0.50131
     0.53559
     0.43274
     0.67271
     1.16408
     1.28406
     1.46689
     1.55260
     1.46118
     1.49546
     1.24978
     1.23835
     1.15836
     1.46689
     1.49546
     1.56403
     1.50118
     1.11265
     0.73556
     0.52987
     0.43274
     0.28419
     0.19277
     0.08993
    -0.39572
    -0.49857
    -0.66997
    -0.78996
    -0.77282
    -1.00707
    -1.10992
    -1.09849
    -0.97279
    -0.90994
    -0.90994
    -0.86423
    -0.37287
    -0.12719
    -0.26431
    -0.23003
    -0.22432
    -0.20146
     0.01565
     0.18706
     0.12992
     0.06136
     0.13564
     0.03279
     0.11278
     0.43846
     0.65557
     0.73556
     0.55844
     0.28419
     0.01565
     0.25562
     0.50702
     0.34704
     0.40417
     0.47845
     0.37561
     0.46702
     0.30133
    -0.05862
    -0.06434
    -0.12719
    -0.48714
    -0.81281
    -1.00136
    -0.93851
    -1.04707
    -1.07563
    -1.11563
    -1.05278
    -1.19562
    -1.27561
    -1.33274
    -1.23561
    -1.19562
    -1.14420
    -1.05849
    -1.04707
    -0.81852
    -0.88137
    -0.75568
    -0.43000
    -0.32716
    -0.35573
    -0.13861
    -0.04148
     0.22705
     0.40417
     0.81555
     1.12980
     1.43833
     1.76971
     1.98111
     2.11824
     2.20966
     2.22680
     2.04968
     2.37535
     2.34678
     2.23251
     2.03825
     1.95826
     1.62116
     1.49546
     1.27263
     0.92411
     0.62700
     0.59272
     0.36989
     0.08993
    -0.03577
    -0.07576
    -0.41286
    -0.23574
    -0.19575
    -0.33859
    -0.37858
    -0.34430
    -0.29859
    -0.40144
    -0.40715
    -0.40144
    -0.36144
    -0.30431
    -0.29859
    -0.31002
    -0.33287
    -0.37287
    -0.35001
    -0.37858
    -0.16718
    -0.32145
    -0.31002
    -0.27002
    -0.25288
    -0.25860
    -0.31573
    -0.34430
    -0.33287
    -0.31002
    -0.16718
    -0.23574
    -0.25288
    -0.36144
    -0.27002
    -0.41858
    -0.15575
    -0.12147
    -0.37858
    -0.27574
    -0.24717
    -0.22432
    -0.24146
    -0.27574
    -0.29859
    -0.29859
    -0.18432
    -0.27002
    -0.08719
    -0.27002
    -0.30431
    -0.37287
    -0.32716
    -0.19575
    -0.30431
    -0.36144
    -0.42429
    -0.35573
    -0.31573
    -0.36715
    -0.39001
    -0.52713
    -0.41286
    -0.58998
    -0.52713
    -0.53285
    -0.62998
    -0.70997
    -0.69283
    -0.60141
    -0.63569
    -0.66426
    -0.64140
    -0.70425
    -0.61284
    -0.71568
    -0.74996
    -0.53856
    -0.35573
    -0.40144
    -0.44143
    -0.35001
    -0.31002
    -0.25288
    -0.24146
    -0.12719
    -0.10433
     0.02708
     0.09564
     0.14135
     0.18706
     0.17563
     0.18135
     0.30704
     0.44988
     0.64414
     0.62700
     0.59844
     0.51845
     0.55273
     0.63843
     1.21550
     1.70686
     1.78114
     1.98683
     2.00397
     1.87827
     1.79257
     1.46118
     1.26692
     0.99267
     1.39262
     1.23835
     1.59259
     1.56974
     1.53546
     1.15265
     0.84983
     0.65557
     0.44988
     0.35847
     0.39846
     0.87840
     1.20979
     1.36976
     1.42119
     1.31834
     1.24978
     1.02124
     0.83269
     0.75270
     0.70128
     0.57558
     0.46131
     0.45560
     0.10136
    -0.19575
    -0.57856
    -0.74996
    -0.73854
    -0.87566
    -0.92137
    -1.01279
    -0.93280
    -0.88137
    -0.73282
    -0.56713
    -0.31573
    -0.13290
     0.00994
     0.30704
     0.51273
     0.45560
     0.59844
     0.74127
     0.79841
     0.78698
     0.90125
     0.84983
     0.78698
     0.79270
     0.48416
     0.26705
     0.06136
    -0.09290
    -0.43572
    -0.36144
    -0.61855
    -0.90423
    -1.00136
    -1.10992
    -1.14420
    -1.18419
    -1.24133
    -1.35560
    -1.41273
    -1.60128
    -1.68127
    -1.87553
    -2.10407
    -2.06408
    -1.95552
    -1.89267
    -1.66413
    -2.03551
    -2.20120
    -2.25263
    -2.00694
    -1.39559
    -0.74425
    -0.81281
    -1.08135
    -1.22419
    -1.05278
    -0.76710
    -0.34430
    -0.13290
     0.09564
     0.20991
     0.51845
     0.39846
     0.29562
     0.25562
     0.08422
     0.04993
     0.24420
     0.19849
     0.12992
     0.19849
     0.16421
     0.14706
     0.21563
     0.15849
     0.14706
     0.01565
     0.21563
     0.31276
     0.07850
     0.14706
     0.04422
     0.13564
    -0.04148
     0.06708
     0.08993
     0.03279
     0.06136
     0.00994
     0.04993
     0.04422
    -0.09862
    -0.08719
    -0.02434
     0.08422
     0.00423
     0.00423
    -0.07005
     0.06708
     0.03851
     0.03279
    -0.03577
    -0.06434
     0.08993
     0.03279
    -0.05862
    -0.08148
     0.00994
    -0.12719
    -0.22432
     0.14706
     0.02708
    -0.02434
     0.11850
     0.20420
     0.27276
     0.15849
     0.25562
     0.27276
     0.26134
     0.30704
     0.32990
     0.34704
     0.26134
     0.32990
     0.06136
     0.36989
     0.22134
     0.07850
     0.01565
    -0.11004
    -0.07005
    -0.07576
    -0.17289
    -0.20146
    -0.23574
    -0.19575
    -0.22432
    -0.19575
    -0.31002
    -0.17861
    -0.37287
    -0.21289
    -0.07576
    -0.24146
    -0.13861
    -0.22432
    -0.20146
    -0.25288
    -0.15004
    -0.17289
    -0.09862
    -0.06434
    -0.04148
     0.02137
     0.27276
     0.27276
     0.22705
     0.47274
     0.79841
     0.84412
     0.72985
     0.72413
     0.99267
     1.15265
     1.07266
     0.72985
     0.65557
     0.54130
     0.32419
     0.24991
     0.34704
     0.37561
     0.32990
    -0.03006
    -0.09290
    -0.33287
    -0.64140
    -0.64140
    -0.62426
    -0.53856
    -0.14433
     0.35847
     0.78127
     1.19836
     1.63259
     2.44963
     2.83243
     3.34094
     3.14097
     2.27822
     2.31250
     2.98099
     3.49521
     3.75231
     3.55805
     3.51235
     3.41522
     3.14668
     2.96385
     2.75816
     2.81529
     2.59246
     2.60389
     2.54676
     2.47248
     2.35250
     2.53533
     2.76387
     2.68959
     2.95813
     2.92385
     2.75244
     2.55818
     2.15823
     1.85542
     1.52974
     1.20979
     1.02695
     0.59272
     0.31276
     0.02137
    -0.36144
    -0.52713
    -0.72139
    -0.91566
    -1.35560
    -1.40131
    -1.95552
    -2.17835
    -2.42403
    -2.39546
    -2.01266
    -1.64128
    -1.45273
    -1.30989
    -1.35560
    -1.49844
    -1.27561
    -1.29846
    -0.89280
    -0.68140
    -0.44714
    -0.17289
     0.08993
     0.13564
     0.25562
     0.41560
     0.29562
     0.27848
     0.22705
     0.14706
     0.11278
     0.16421
    -0.01291
     0.01565
     0.02708
     0.15278
     0.03279
     0.07850
     0.23277
     0.08422
     0.06708
     0.12992
    -0.07576
     0.03279
     0.13564
     0.12992
     0.02137
    -0.07005
     0.07850
    -0.11576
    -0.00720
     0.07279
    -0.10433
    -0.02434
    -0.17861
    -0.04148
    -0.21860
    -0.08148
    -0.21289
    -0.13861
    -0.04148
    -0.08719
    -0.08719
    -0.13861
    -0.28145
    -0.16147
    -0.24717
     0.02137
    -0.13290
    -0.09862
    -0.16147
    -0.17289
    -0.10433
    -0.12147
    -0.23003
    -0.24146
    -0.02434
    -0.19575
    -0.16147
    -0.13861
    -0.13290
    -0.12147
    -0.18432
    -0.05291
     0.03851
    -0.00149
    -0.00149
    -0.01291
     0.00423
     0.03279
    -0.03006
     0.03279
     0.00994
     0.20420
     0.06708
     0.00994
    -0.00720
     0.05565
    -0.23003
    -0.08148
    -0.01291
    -0.27002
    -0.20146
    -0.28716
    -0.28145
    -0.41858
    -0.34430
    -0.47571
    -0.40144
    -0.42429
    -0.53285
    -0.50999
    -0.52142
    -0.53285
    -0.59570
    -0.59570
    -0.41858
    -0.56142
    -0.60712
    -0.56142
    -0.57856
    -0.54427
    -0.56142
    -0.66997
    -0.66997
    -0.54427
    -0.54427
    -0.58427
    -0.65283
    -0.62426
    -0.56142
    -0.64140
    -0.52713
    -0.45857
    -0.69283
    -0.58998
    -0.61284
    -0.58427
    -0.59570
    -0.61855
    -0.54427
    -0.56713
    -0.49857
    -0.58427
    -0.49857
    -0.59570
    -0.57856
    -0.67569
    -0.47571
    -0.56713
    -0.59570
    -0.66997
    -0.61284
    -0.54999
    -0.61855
    -0.54999
    -0.71568
    -0.57856
    -0.60712
    -0.64712
    -0.62426
    -0.60141
    -0.60141
    -0.69854
    -0.61284
    -0.48143
    -0.65855
    -0.53856
    -0.54427
    -0.43572
    -0.49285
    -0.36144
    -0.05862
     0.19277
     0.85555
     1.48404
     1.95826
     2.67245
     3.12382
     3.53520
     3.42093
     2.54676
     1.02124
     0.58701
     1.44975
     2.44963
     3.44378
     3.23810
     2.49533
     1.31263
     0.23277
    -0.13290
    -0.39572
    -0.69854
    -0.82995
    -0.89280
    -1.05278
    -0.83567
    -0.81852
    -1.26990
    -1.30418
    -1.12706
    -0.84709
    -0.68140
    -0.33287
    -0.60712
    -0.44714
    -0.05291
     0.16992
     0.30133
     0.50702
     0.74127
     0.83269
     1.35834
     1.55831
     1.63259
     1.78114
     1.90684
     1.67258
     1.56974
     1.32406
     1.20979
     1.16408
     0.99267
     0.68985
     0.52987
     0.39846
     0.15849
     0.00994
    -0.07576
    -0.01291
    -0.14433
    -0.25288
    -0.30431
    -0.36715
    -0.43000
    -0.45286
    -0.54999
    -0.54427
    -0.39001
    -0.58998
    -0.60712
    -0.54427
    -0.60712
    -0.66426
    -0.78424
    -0.57284
    -0.62998
    -0.71568
    -0.66426
    -0.76139
    -0.77853
    -0.76710
    -0.75568
    -0.78424
    -0.84138
    -0.67569
    -0.79567
    -0.74996
    -0.77853
    -0.76139
    -0.82995
    -0.60141
    -0.59570
    -0.64712
    -0.60141
    -0.54427
    -0.44714
    -0.48143
    -0.43000
    -0.45286
    -0.37287
    -0.17289
    -0.31002
    -0.21860
    -0.33287
    -0.09862
    -0.31573
    -0.20146
    -0.05291
    -0.30431
    -0.17289
    -0.17289
    -0.19003
    -0.23574
    -0.19575
    -0.29859
    -0.28716
    -0.13861
    -0.24717
    -0.33287
    -0.28716
    -0.31573
    -0.41858
    -0.43572
    -0.23574
    -0.28145
    -0.41858
    -0.37287
    -0.45857
    -0.43000
    -0.52142
    -0.53856
    -0.51571
    -0.43572
    -0.50428
    -0.49285
    -0.56142
    -0.66997
    -0.59570
    -0.73854
    -0.60712
    -0.52713
    -0.69854
    -0.64140
    -0.68140
    -0.60141
    -0.74996
    -0.74996
    -0.68711
    -0.69283
    -0.66426
    -0.76710
    -0.58998
    -0.73282
    -0.70997
    -0.87566
    -0.57856
    -0.53856
    -0.63569
    -0.65855
    -0.58427
    -0.60712
    -0.54999
    -0.55570
    -0.54999
    -0.62426
    -0.32145
    -0.37287
    -0.32716
    -0.33287
    -0.40715
    -0.38430
    -0.27574
    -0.21860
    -0.31573
    -0.23003
    -0.27574
    -0.37858
    -0.25288
    -0.39572
    -0.41858
    -0.41286
    -0.36715
    -0.43000
    -0.51571
    -0.44714
    -0.58998
    -0.58998
    -0.65855
    -0.44714
    -0.60712
    -0.68140
    -0.51571
    -0.65283
    -0.45857
    -0.58998
    -0.59570
    -0.50999
    -0.40144
    -0.40715
    -0.41858
    -0.34430
    -0.27574
    -0.40144
    -0.25860
    -0.12719
    -0.05862
    -0.20146
    -0.00149
     0.04993
    -0.03577
     0.08422
     0.20420
     0.38132
     0.70128
     1.02124
     1.74115
     2.84957
     3.66090
     3.38093
     2.35821
     1.92969
     0.82126
     0.48416
     0.36418
     0.45560
     0.34704
     0.01565
    -0.62426
    -1.54415
    -2.29833
    -2.47545
    -2.67543
    -2.53830
    -2.53259
    -2.22977
    -1.98980
    -1.43559
    -0.62998
     0.14706
     0.79270
     1.80399
     2.37535
     2.88386
     3.12954
     3.12954
     3.38665
     3.37522
     3.27809
     3.03812
     2.76958
     2.32964
     1.97540
     1.67258
     1.51832
     1.07837
     0.57558
     0.48988
     0.36989
     0.40417
     0.48416
     0.36418
     0.22705
     0.34133
     0.39275
     0.52987
     0.66128
     0.74699
     0.79841
     0.93553
     1.42690
     1.62687
     1.79828
     2.02111
     2.22680
     2.48391
     2.46677
     2.62103
     2.72959
     2.74102
     2.59818
     2.34107
     2.10110
     1.96969
     1.76400
     1.44404
     1.16408
     1.10123
     0.55844
     0.31847
    -0.12147
    -0.44143
    -0.74996
    -0.91566
    -1.17277
    -1.27561
    -1.25275
    -1.30989
    -1.21276
    -1.21276
    -1.07563
    -1.04135
    -1.10992
    -0.86995
    -0.83567
    -0.88709
    -0.74425
    -0.73854
    -0.78424
    -0.66426
    -0.72139
    -0.64712
    -0.64712
    -0.50428
    -0.54999
    -0.56713
    -0.53285
    -0.58998
    -0.54999
    -0.46428
    -0.45857
    -0.48143
    -0.39572
    -0.41858
    -0.49285
    -0.49285
    -0.48143
    -0.49857
    -0.36715
    -0.35001
    -0.43000
    -0.34430
    -0.37858
    -0.39572
    -0.58998
    -0.34430
    -0.25288
    -0.42429
    -0.33859
    -0.43000
    -0.38430
    -0.33859
    -0.32716
    -0.48143
    -0.45286
    -0.28716
    -0.46428
    -0.42429
    -0.42429
    -0.33859
    -0.52713
    -0.54999
    -0.34430
    -0.42429
    -0.44714
    -0.46428
    -0.50428
    -0.35573
    -0.49285
    -0.52713
    -0.56142
    -0.44714
    -0.37858
    -0.53856
    -0.54427
    -0.50999
    -0.49285
    -0.61855
    -0.33859
    -0.49857
    -0.41858
    -0.50999
    -0.43572
    -0.49285
    -0.53856
    -0.50999
    -0.51571
    -0.50428
    -0.40715
    -0.47571
    -0.62998
    -0.54999
    -0.58427
    -0.81281
    -0.68140
    -0.64140
    -0.79567
    -0.70997
    -0.82995
    -0.89280
    -1.00136
    -0.90423
    -1.06992
    -0.97850
    -0.95565
    -0.86995
    -0.98993
    -0.84138
    -0.82995
    -0.91566
    -0.78996
    -0.46428
    -0.54999
    -0.39572
    -0.27002
    -0.14433
     0.00994
     0.16421
     0.11850
     0.31847
     0.50131
     0.57558
     0.48416
     0.31276
     0.32419
     0.03851
    -0.23574
    -0.12719
    -0.43572
    -0.84709
    -0.94422
    -1.08135
    -1.21847
    -1.31560
    -1.25275
    -1.21847
    -1.20705
    -1.00707
    -1.57271
    -2.35547
    -2.10407
    -1.22419
    -0.58427
    -0.09290
     0.15278
     0.30704
     0.22134
     0.39275
     0.68985
     1.18693
     1.54117
     1.54688
     1.72972
     1.68401
     1.84970
     1.72400
     1.47832
     1.38691
     1.39833
     1.73543
     1.19264
     0.86697
     1.17550
     1.22121
     1.17550
     0.85555
     0.52987
     0.32990
     0.35275
     0.43846
     0.62129
     0.64986
     0.69557
     0.68414
     0.63843
     0.64414
     0.59844
     0.28990
     0.25562
     0.08993
     0.04993
    -0.16147
    -0.31002
    -0.37858
    -0.61284
    -0.82424
    -0.93851
    -1.02421
    -1.05278
    -0.93280
    -1.04707
    -1.18419
    -1.06421
    -0.94994
    -1.01850
    -1.13848
    -1.21276
    -1.33846
    -1.29275
    -0.97850
    -0.84138
    -0.69283
    -0.57284
    -0.66997
    -0.75568
    -0.77853
    -0.81852
    -0.89851
    -0.80138
    -0.66426
    -0.83567
    -0.69854
    -0.68140
    -0.61855
    -0.66426
    -0.48143
    -0.61855
    -0.48143
    -0.49285
    -0.40715
    -0.39001
    -0.37287
    -0.34430
    -0.39001
    -0.20146
    -0.08719
    -0.18432
    -0.03577
    -0.07576
    -0.00149
     0.03851
     0.06708
    -0.07576
     0.12992
     0.30704
     0.28419
     0.47274
     0.40989
     0.35275
     0.22134
     0.30133
     0.47845
     0.39846
     0.33561
     0.32419
     0.30133
     0.36418
     0.35275
     0.27848
     0.28419
     0.39846
     0.41560
     0.39275
     0.34133
     0.70699
     0.47274
     0.28419
     0.62129
     0.62700
     0.61558
     0.70128
     0.78127
     0.79270
     0.84412
     0.70128
     0.75841
     0.85555
     0.83840
     0.84412
     0.72985
     0.70128
     0.70699
     0.54701
     0.56415
     0.67843
     0.42132
     0.48416
     0.39275
     0.41560
     0.28990
     0.15849
     0.07850
     0.02708
     0.16421
    -0.00720
    -0.04720
    -0.15004
    -0.12719
    -0.27002
    -0.13290
    -0.04148
    -0.12719
    -0.18432
    -0.08719
    -0.05291
    -0.04148
     0.05565
    -0.05862
    -0.04148
     0.03279
     0.06136
     0.07279
     0.04993
     0.11278
     0.10707
     0.15278
     0.19849
     0.11850
    -0.17861
    -0.28145
    -0.18432
    -0.06434
    -0.23003
    -0.35001
    -0.35573
    -0.13861
    -0.00149
    -0.13290
    -0.16718
    -0.36715
    -0.20718
    -0.43572
    -0.16147
    -0.17289
    -0.16718
    -0.05862
     0.02708
    -0.04148
     0.02708
     0.12992
     0.02137
     0.00423
     0.12992
     0.07279
     0.07850
    -0.00720
     0.04993
    -0.16718
     0.10136
     0.20420
     0.11850
     0.23277
     0.30704
     0.28990
     0.40989
     0.39846
     0.34133
     0.57558
     0.78127
     0.88983
     1.05552
     1.17550
     1.04981
     0.87840
     0.63843
     0.84412
     0.87269
     1.20979
     0.79841
     0.89554
     0.73556
     0.81555
     0.74127
     0.79270
     0.78698
     0.70128
     0.76413
     0.91268
     0.99267
     1.12980
     1.11837
     1.24978
     0.98696
     0.83269
     1.00410
     1.07266
     1.09551
     1.02124
     1.09551
     1.12408
     1.08409
     0.94125
     0.79841
     0.57558
     0.43274
     0.40417
     0.31276
     0.59844
     0.51273
     0.20991
     0.11278
    -0.15004
    -0.23574
    -0.39572
    -0.60141
    -0.79567
    -0.96708
    -1.15562
    -1.44702
    -1.81268
    -2.00123
    -1.92124
    -2.08693
    -1.89839
    -1.73269
    -1.53272
    -0.99564
    -1.37845
    -1.65842
    -1.54415
    -1.32703
    -1.09849
    -0.88137
    -0.49857
    -0.39572
    -0.26431
    -0.13861
    -0.17861
    -0.16147
    -0.27574
    -0.15575
    -0.03577
    -0.18432
    -0.14433
    -0.20146
    -0.20718
    -0.19003
    -0.17289
    -0.17289
    -0.20718
    -0.21289
    -0.25860
    -0.13861
    -0.05291
    -0.19575
    -0.33859
    -0.07005
    -0.07005
    -0.17861
    -0.08719
    -0.17861
    -0.19575
    -0.18432
    -0.20146
    -0.14433
    -0.11576
    -0.17861
    -0.06434
    -0.20718
    -0.16147
    -0.17861
    -0.30431
    -0.23574
    -0.01863
    -0.21289
    -0.23003
    -0.23003
    -0.27002
    -0.22432
    -0.13290
    -0.28145
    -0.20146
    -0.17289
    -0.19575
    -0.16147
    -0.23574
    -0.19575
    -0.33287
    -0.31002
    -0.09290
    -0.14433
    -0.24717
    -0.26431
    -0.21289
    -0.27002
    -0.29859
    -0.29288
    -0.31573
    -0.15575
    -0.17289
    -0.19575
    -0.21289
    -0.16147
    -0.29288
    -0.20146
    -0.12719
    -0.13861
    -0.12719
     0.01565
    -0.04720
    -0.03006
    -0.07005
    -0.03006
    -0.14433
    -0.00149
     0.03279
    -0.05291
    -0.05862
    -0.16718
    -0.11004
    -0.28716
    -0.05862
    -0.00149
    -0.19575
    -0.09290
    -0.12719
    -0.25860
    -0.24146
    -0.24717
    -0.09290
    -0.24146
    -0.07576
    -0.16718
    -0.15004
    -0.14433
    -0.06434
    -0.15004
    -0.17289
    -0.08148
    -0.13861
    -0.04148
    -0.01863
     0.02708
    -0.03577
    -0.00720
     0.05565
     0.01565
     0.12421
    -0.11004
    -0.46428
    -0.49857
    -0.64140
    -0.61284
    -0.53285
    -0.06434
     0.20991
     0.67843
     1.11837
     1.40405
     1.28977
     1.80971
     2.67245
     3.30094
     4.31796
     4.84932
     5.48352
     6.38055
     6.68908
     5.98060
     5.73492
     5.52352
     5.46638
     5.75206
     5.56922
     4.39223
     3.76374
     3.34665
     2.91242
     2.19823
     1.72400
     1.16408
     0.54130
     0.13564
    -0.04720
    -0.14433
    -0.33287
    -0.10433
    -0.10433
    -0.08148
    -0.07576
    -0.08719
    -0.23003
    -0.34430
    -0.19003
    -0.24146
    -0.10433
    -0.01863
    -0.09290
    -0.22432
     0.01565
     0.03279
    -0.08148
    -0.16147
     0.20420
     0.14135
     0.02137
     0.04993
     0.15278
     0.12992
     0.08993
     0.04993
     0.00423
     0.09564
    -0.07005
    -0.21289
    -0.23574
    -0.31002
    -0.31002
    -0.49857
    -0.30431
    -0.30431
    -0.30431
    -0.29859
    -0.39001
    -0.25288
    -0.42429
    -0.35001
    -0.37287
    -0.25288
    -0.26431
    -0.23574
    -0.33287
    -0.25860
    -0.25288
    -0.33859
    -0.18432
    -0.10433
    -0.27002
    -0.25860
    -0.42429
    -0.26431
    -0.20718
    -0.21860
    -0.28716
    -0.21289
    -0.12719
    -0.27002
    -0.24717
    -0.28716
    -0.24717
    -0.38430
    -0.20146
     0.08422
    -0.23003
    -0.19575
    -0.20718
    -0.23003
    -0.24146
    -0.20718
    -0.31002
    -0.17861
    -0.14433
    -0.25860
    -0.16718
    -0.16147
    -0.17861
    -0.27574
    -0.31573
    -0.09290
    -0.12147
    -0.34430
    -0.09290
    -0.29859
    -0.25288
    -0.37858
    -0.40715
    -0.44143
    -0.37858
    -0.37858
    -0.52713
    -0.67569
    -0.69854
    -0.88137
    -1.11563
    -1.00136
    -1.11563
    -1.15562
    -1.23561
    -1.29275
    -1.17277
    -1.23561
    -1.29275
    -1.28704
    -1.20705
    -1.11563
    -1.08135
    -1.10992
    -0.94994
    -0.77853
    -1.04135
    -0.65855
    -0.48143
    -0.49857
    -0.33287
    -0.37287
    -0.31002
    -0.44714
    -0.46428
    -0.36715
    -0.41286
    -0.18432
    -0.35001
    -0.33859
    -0.35573
    -0.41858
    -0.53285
    -0.45857
    -0.35573
    -0.48714
    -0.44143
    -0.44714
    -0.53285
    -0.46428
    -0.48143
    -0.53285
    -0.60141
    -0.33859
    -0.50999
    -0.45857
    -0.57284
    -0.57284
    -0.54427
    -0.62998
    -0.39572
    -0.57856
    -0.56142
    -0.47000
    -0.47571
    -0.54999
    -0.52142
    -0.52142
    -0.40715
    -0.24717
    -0.13290
    -0.01863
     0.14135
     0.36989
     0.47845
     0.31276
     0.24991
    -0.28716
    -0.57856
    -0.40715
    -0.56713
    -0.62998
    -0.70997
    -0.76139
    -0.89280
    -0.37858
    -0.35573
    -0.64140
    -0.90994
    -0.96708
    -0.76139
    -0.64712
    -0.09862
     0.64414
     0.82698
     1.16979
     1.54688
     1.82114
     1.50118
     1.47261
     1.56403
     1.85542
     2.40963
     2.54676
     2.13538
     1.60973
     1.48404
     1.52974
     1.79828
     1.75257
     1.46118
     1.32406
     1.21550
     0.95839
     0.96982
     0.82698
     0.41560
     0.39275
     0.27276
     0.18706
     0.03851
    -0.10433
    -0.35001
    -0.61855
    -0.57856
    -0.49285
    -0.33859
    -0.21289
    -0.23003
    -0.11576
    -0.05862
    -0.03006
     0.10707
     0.20991
     0.46131
     0.56415
     0.56987
     0.70699
     0.72413
     0.71842
     0.58701
     0.74699
     0.66128
     0.30704
     0.38703
     0.23277
     0.06136
    -0.18432
    -0.21860
    -0.41858
    -0.49857
    -0.42429
    -0.61855
    -0.66997
    -0.81852
    -0.92137
    -1.03564
    -1.13277
    -1.05849
    -1.19562
    -1.34988
    -1.36703
    -1.47558
    -1.59557
    -1.78983
    -1.83554
    -2.00123
    -1.91553
    -2.06979
    -2.13264
    -2.17835
    -2.17264
    -2.11550
    -2.00694
    -1.66413
    -1.64128
    -1.49272
    -1.31560
    -1.23561
    -1.10420
    -0.97850
    -0.65855
    -0.54999
    -0.28145
    -0.11576
     0.00423
    -0.08148
     0.02708
     0.08993
    -0.04720
     0.08422
    -0.03577
    -0.16147
    -0.15575
    -0.29288
    -0.22432
    -0.24717
    -0.25288
    -0.36144
    -0.37858
    -0.28145
    -0.42429
    -0.39001
    -0.35001
    -0.39001
    -0.52142
    -0.41858
    -0.33287
    -0.35001
    -0.42429
    -0.43572
    -0.39001
    -0.48714
    -0.44143
    -0.44143
    -0.56142
    -0.39001
    -0.39572
    -0.39572
    -0.43000
    -0.36144
    -0.48143
    -0.51571
    -0.32145
    -0.47571
    -0.39572
    -0.34430
    -0.32716
    -0.31002
    -0.38430
    -0.28145
    -0.43000
    -0.19003
    -0.19003
    -0.25860
    -0.26431
    -0.27002
    -0.31002
    -0.41286
    -0.15575
    -0.17861
    -0.32145
    -0.64712
    -0.43572
    -0.28716
    -0.16718
    -0.18432
    -0.42429
    -0.27574
    -0.29288
    -0.37858
    -0.38430
    -0.49857
    -0.46428
    -0.55570
    -0.59570
    -0.56142
    -0.80138
    -0.70425
    -0.57856
    -0.61284
    -0.73282
    -0.69854
    -0.67569
    -0.68140
    -0.52713
    -0.53856
    -0.37287
    -0.37858
    -0.27574
    -0.31573
    -0.11004
     0.03851
    -0.04720
     0.03851
     0.04422
     0.04993
     0.10707
    -0.04720
    -0.18432
    -0.16718
    -0.16147
    -0.21289
    -0.27574
    -0.19575
    -0.33859
    -0.37287
    -0.54427
    -0.40715
    -0.44143
    -0.52142
    -0.52142
    -0.64712
    -0.48143
    -0.45286
    -0.43572
    -0.39572
    -0.43000
    -0.32716
    -0.25860
    -0.31002
    -0.16147
    -0.20146
    -0.13861
     0.15278
     0.30704
     0.28419
     0.55273
     0.79270
     1.28977
     1.74686
     2.08396
     2.08967
     2.16395
     2.38678
     2.41534
     2.58675
     2.79244
     3.11240
     3.18667
     3.04383
     1.72400
     0.27848
     0.47274
     1.22121
     1.47832
     1.54117
     1.35262
     1.31263
     1.36976
     1.48975
     1.52403
     1.28406
     1.23264
     1.56403
     1.65544
     2.06682
     2.23251
     2.24965
     2.31250
     2.27822
     2.08967
     1.83828
     1.48404
     1.14694
     0.98124
     0.74699
     0.74127
     0.63272
     0.72413
     0.72985
     1.08980
     1.25549
     1.68972
     2.15252
     2.69531
     3.24952
     3.68947
     3.90658
     4.36938
     4.66077
     4.62649
     4.10655
     3.76374
     3.30666
     2.86671
     2.26679
     1.71829
     1.02695
     0.78127
     0.32990
    -0.33859
    -1.14420
    -1.81268
    -2.50402
    -3.09252
    -3.30392
    -3.45818
    -3.35534
    -3.01253
    -2.69257
    -2.24120
    -1.83554
    -1.28704
    -0.80710
    -0.58998
    -0.58998
    -0.64140
    -0.43572
    -0.19003
     0.15849
     0.25562
     0.47274
     0.30704
     0.09564
    -0.06434
    -0.25288
    -0.43572
    -0.48143
    -0.58427
    -0.81281
    -0.80710
    -0.64712
    -0.73282
    -0.80138
    -0.68711
    -0.77282
    -0.61855
    -0.57284
    -0.51571
    -0.56713
    -0.37287
    -0.19003
    -0.15004
    -0.05862
     0.02708
     0.00423
    -0.13290
     0.11278
     0.21563
     0.11278
     0.08422
     0.02708
     0.00423
    -0.01863
    -0.11004
    -0.05862
    -0.03006
    -0.02434
    -0.02434
    -0.09290
    -0.07005
    -0.16718
    -0.21860
    -0.09290
     0.11278
    -0.19575
     0.00423
     0.00423
    -0.13861
    -0.11004
    -0.10433
    -0.13290
    -0.05862
    -0.04720
    -0.07005
    -0.12719
    -0.08719
    -0.11004
    -0.12147
    -0.15004
    -0.05862
    -0.18432
    -0.20146
    -0.16718
    -0.24717
    -0.20146
    -0.32145
    -0.29859
    -0.23574
    -0.27574
    -0.27574
    -0.34430
    -0.26431
    -0.37287
    -0.35573
    -0.47000
    -0.25288
    -0.31573
    -0.26431
    -0.38430
    -0.37287
    -0.21289
    -0.28145
    -0.23574
    -0.27574
    -0.10433
    -0.16147
    -0.21289
    -0.23003
    -0.26431
    -0.19003
    -0.33287
    -0.21860
    -0.12719
    -0.35001
    -0.23003
    -0.35001
    -0.33287
    -0.34430
    -0.49857
    -0.61284
    -0.50999
    -0.44143
    -0.50428
    -0.61855
    -0.64712
    -0.58998
    -0.70997
    -0.54999
    -0.66426
    -0.70997
    -0.72139
    -0.78424
    -0.77853
    -0.73854
    -0.69283
    -0.72711
    -0.66426
    -0.74425
    -0.54999
    -0.74425
    -0.40144
    -0.41858
    -0.15004
    -0.11004
     0.23848
     0.08993
     0.20420
     0.42703
     0.39846
     0.41560
     0.48988
     0.66128
     0.87840
     0.92982
     1.00981
     1.21550
     0.78127
     0.43846
     0.23277
     0.20420
     0.45560
     0.45560
     0.68414
     0.84983
     0.88411
     1.28406
     1.59831
     1.90112
     1.88970
     1.60402
     1.68972
     1.27263
     1.04409
     1.59831
     2.08967
     1.97540
     2.03825
     1.82114
     1.35834
     1.10694
     0.63843
     0.40417
     0.10707
    -0.12719
    -0.28145
    -0.39001
    -0.41858
    -0.39572
    -0.54427
    -0.65283
    -0.70425
    -0.84138
    -0.65855
    -0.63569
    -0.77282
    -0.74425
    -0.78996
    -0.62998
    -0.72711
    -0.70425
    -0.60712
    -0.58998
    -0.51571
    -0.33859
    -0.36144
    -0.35573
    -0.31573
    -0.38430
    -0.33287
    -0.15004
    -0.11004
    -0.18432
    -0.02434
    -0.21289
    -0.22432
    -0.11004
    -0.05862
    -0.03577
     0.06136
     0.13564
     0.18706
     0.25562
     0.20420
     0.12992
     0.18706
     0.42132
     0.47845
     0.38132
     0.42703
     0.40417
     0.47274
     0.31847
     0.29562
     0.26705
     0.44417
     0.29562
     0.27276
     0.11278
     0.13564
     0.20420
    -0.03006
     0.10707
     0.14135
     0.10707
    -0.02434
     0.07850
     0.11278
     0.05565
     0.14135
     0.14706
     0.23277
     0.41560
     0.34133
     0.40989
     0.36989
     0.42703
     0.20420
     0.20420
     0.23848
     0.09564
     0.00994
    -0.15575
    -0.13861
    -0.39572
    -0.63569
    -0.94994
    -1.17277
    -1.22990
    -1.32703
    -1.76126
    -1.83554
    -2.08693
    -2.26405
    -2.62401
    -2.38404
    -2.48117
    -2.58973
    -2.48117
    -2.61829
    -2.45831
    -2.33262
    -2.13836
    -2.09836
    -1.85268
    -1.69270
    -1.56129
    -1.35560
    -1.27561
    -1.09849
    -0.97279
    -0.70425
    -0.36715
    -0.54999
    -0.46428
    -0.39001
    -0.27574
    -0.40715
    -0.36715
    -0.39572
    -0.36715
    -0.31573
    -0.35001
    -0.50428
    -0.50428
    -0.78996
    -0.77853
    -0.74425
    -0.68711
    -0.86423
    -0.93280
    -0.95565
    -1.02421
    -1.04135
    -1.06992
    -1.09278
    -0.92137
    -0.71568
    -0.66997
    -0.64140
    -0.56142
    -0.60141
    -0.43000
    -0.44714
    -0.32716
    -0.27002
     0.00994
     0.39846
     0.57558
     0.78127
     0.93553
     0.63843
     0.70699
     0.60986
     0.67271
     0.59272
     0.82698
     0.81555
     0.87840
     0.50702
     0.77556
     0.43274
     0.34704
     0.75270
     0.79270
     0.79270
     1.18122
     1.51260
     1.58117
     1.80399
     2.13538
     2.52390
     2.78101
     3.11240
     3.24381
     2.90671
     2.63246
     2.22680
     1.79257
     1.51832
     1.34691
     1.05552
     0.90125
     0.38703
     0.07279
    -0.34430
    -0.59570
    -0.81852
    -0.96136
    -0.86423
    -0.65855
    -0.44143
    -0.32145
     0.24420
     0.58129
     0.72985
     0.91839
     1.01552
     1.18122
     1.25549
     1.34120
     1.33548
     1.42690
     1.21550
     1.23835
     1.10123
     1.03267
     1.06123
     1.04981
     1.28977
     1.28977
     1.19836
     1.35834
     1.36405
     1.45547
     1.52974
     1.70115
     1.72400
     1.80399
     1.86113
     1.87256
     1.70686
     1.61545
     1.64401
     1.45547
     1.54688
     1.60973
     1.31834
     1.17550
     1.06695
     0.70699
     0.46702
     0.12992
    -0.22432
    -0.56713
    -0.76139
    -0.94422
    -1.06992
    -1.28132
    -1.46416
    -1.49844
    -1.22419
    -1.17848
    -1.42987
    -1.49272
    -1.46416
    -1.46416
    -1.23561
    -0.97850
    -0.82424
    -0.52713
    -0.31002
    -0.24717
    -0.16147
    -0.21860
    -0.25860
    -0.27002
    -0.32145
    -0.11576
    -0.33859
    -0.50999
    -0.41286
    -0.49857
    -0.48143
    -0.53285
    -0.54427
    -0.60712
    -0.48714
    -0.48714
    -0.42429
    -0.48143
    -0.40144
    -0.40144
    -0.41858
    -0.32716
    -0.25860
    -0.23574
    -0.16718
    -0.16718
    -0.07576
    -0.10433
    -0.11576
    -0.05862
    -0.08148
    -0.01291
    -0.02434
    -0.04720
    -0.09290
    -0.07005
    -0.23574
    -0.08148
    -0.07005
    -0.07576
    -0.07576
    -0.15004
    -0.19003
    -0.18432
    -0.19575
    -0.25860
    -0.27002
    -0.18432
    -0.21289
    -0.26431
    -0.23574
    -0.27574
    -0.36715
    -0.22432
    -0.15575
    -0.25288
    -0.30431
    -0.17861
    -0.35001
    -0.37858
    -0.33287
    -0.27574
    -0.33287
    -0.29288
    -0.27574
    -0.31002
    -0.24717
    -0.32145
    -0.25860
    -0.25860
     0.01565
    -0.01863
    -0.16718
    -0.12147
    -0.28716
    -0.12147
    -0.46428
    -0.27574
    -0.36715
    -0.35573
    -0.21860
    -0.21860
    -0.15004
    -0.03006
    -0.12719
    -0.20146
     0.15849
     0.50131
     0.52416
     0.82698
     1.17550
     1.72400
     2.68959
     3.84373
     4.12941
     3.38665
     3.46092
     2.32393
     1.58117
     1.92398
     2.14681
     2.30679
     2.32964
     1.87827
     1.20407
     0.63272
    -0.02434
    -0.97850
    -1.56129
    -1.98980
    -2.18978
    -1.72698
    -1.01850
    -0.23003
    -0.24717
    -0.78424
    -0.88137
    -1.09278
    -1.01850
    -0.40144
     0.00994
     0.38703
     0.43274
     0.26705
     0.23277
    -0.04720
    -0.14433
    -0.16147
    -0.21289
    -0.16718
    -0.23574
    -0.24717
    -0.43000
    -0.31573
    -0.51571
    -0.29859
    -0.41286
    -0.48143
    -0.48143
    -0.47571
    -0.58427
    -0.64712
    -0.50999
    -0.65283
    -0.56142
    -0.61855
    -0.55570
    -0.64712
    -0.56142
    -0.63569
    -0.65283
    -0.40144
    -0.40715
    -0.60141
    -0.42429
    -0.56142
    -0.38430
    -0.50428
    -0.41286
    -0.44714
    -0.20146
    -0.27002
    -0.30431
    -0.24146
    -0.29288
    -0.35001
    -0.35573
    -0.31573
    -0.19575
    -0.29288
    -0.18432
    -0.23003
    -0.28145
    -0.27574
    -0.37287
    -0.36144
    -0.34430
    -0.28716
    -0.27574
    -0.30431
    -0.34430
    -0.52142
    -0.42429
    -0.63569
    -0.39572
    -0.50999
    -0.53285
    -0.62426
    -0.57284
    -0.54427
    -0.64712
    -0.69854
    -0.66426
    -0.59570
    -0.52142
    -0.62426
    -0.62426
    -0.60141
    -0.56142
    -0.78424
    -0.64140
    -0.72139
    -0.76710
    -0.66426
    -0.72139
    -0.64712
    -0.68711
    -0.80138
    -0.80710
    -0.72711
    -0.57284
    -0.75568
    -0.66426
    -0.63569
    -0.64712
    -0.53856
    -0.36715
    -0.26431
    -0.41286
    -0.27574
    -0.18432
    -0.24717
    -0.13861
    -0.07005
    -0.08148
    -0.04148
     0.10707
     0.13564
     0.08993
     0.22705
     0.14706
     0.10136
     0.30704
     0.48416
     0.29562
     0.37561
     0.41560
     0.45560
     0.46702
     0.47845
     0.43274
     0.47845
     0.59844
     0.58701
     0.63843
     0.56987
     0.50702
     0.46131
     0.44988
     0.59844
     0.63272
     0.55273
     0.62129
     0.60415
     0.71842
     0.72985
     0.92411
     0.85555
     1.07266
     1.23264
     1.34120
     1.35834
     1.44975
     1.54688
     1.45547
     1.54117
     1.28406
     1.01552
     0.96982
     0.97553
     0.96982
     1.23835
     1.46118
     1.07837
     0.73556
     0.56415
     0.31847
     0.59272
     0.52416
     0.73556
     1.12980
     1.46118
     1.68401
     1.72400
     2.06682
     2.36392
     2.62103
     2.89528
     2.80387
     2.79815
     2.61532
     2.70674
     2.67817
     2.62103
     2.47248
     2.27822
     1.97540
     1.65544
     1.49546
     1.11265
     0.68414
     0.44988
     0.08422
    -0.14433
    -0.25288
    -0.50999
    -0.62998
    -0.60141
    -0.65283
    -0.59570
    -0.76710
    -0.74425
    -0.79567
    -0.98422
    -0.74996
    -0.86995
    -0.98422
    -0.90423
    -0.82995
    -0.75568
    -0.78996
    -0.88137
    -0.89280
    -0.91566
    -0.76139
    -0.76710
    -0.73854
    -0.71568
    -0.68140
    -0.71568
    -0.58427
    -0.40144
    -0.58427
    -0.49285
    -0.53856
    -0.49285
    -0.62426
    -0.59570
    -0.73282
    -0.75568
    -0.93280
    -1.13277
    -1.28704
    -1.41845
    -1.53272
    -1.60699
    -1.69270
    -1.67556
    -1.84125
    -1.90981
    -2.01266
    -2.07551
    -1.93838
    -1.80126
    -1.77840
    -1.70413
    -1.51558
    -1.34988
    -1.17277
    -1.04707
    -0.95565
    -0.83567
    -0.80138
    -0.43572
    -0.35001
    -0.34430
    -0.29288
    -0.27002
    -0.06434
    -0.05291
    -0.01863
    -0.18432
    -0.09290
     0.03279
    -0.04720
    -0.07576
    -0.12147
    -0.20718
    -0.31002
    -0.16718
    -0.19003
    -0.36144
    -0.38430
    -0.41858
    -0.54999
    -0.57856
    -0.68711
    -0.68140
    -0.64140
    -0.45857
    -0.49857
    -0.64712
    -0.64712
    -0.60712
    -0.67569
    -0.64140
    -0.50428
    -0.66997
    -0.52713
    -0.55570
    -0.44143
    -0.60712
    -0.60141
    -0.56713
    -0.50428
    -0.47571
    -0.50428
    -0.51571
    -0.51571
    -0.48714
    -0.51571
    -0.60141
    -0.49857
    -0.60141
    -0.50999
    -0.69283
    -0.78424
    -0.84138
    -0.84138
    -1.01850
    -1.06421
    -1.02993
    -1.04135
    -1.00707
    -0.85281
    -0.88709
    -0.78424
    -0.86995
    -0.68711
    -0.62998
    -0.49857
    -0.37858
    -0.25288
    -0.23574
    -0.04720
    -0.04148
     0.03851
     0.05565
     0.14706
     0.12421
    -0.03577
    -0.13861
    -0.21289
    -0.38430
    -0.41286
    -0.43000
    -0.61284
    -0.69854
    -0.70425
    -0.78424
    -0.77853
    -0.82424
    -1.00707
    -0.90423
    -0.84709
    -0.90423
    -0.82424
    -0.80710
    -0.78424
    -0.72139
    -0.58427
    -0.25288
    -0.28716
    -0.13861
     0.08993
     0.19277
     0.48988
     0.58129
     0.59272
     0.90697
     1.22693
     1.74686
     2.50676
     3.51235
     3.94086
     3.10097
     2.38106
     1.75257
     1.18122
     1.34120
     1.14122
     0.95839
     1.11265
     1.06695
     0.97553
     0.38703
    -0.10433
    -0.66997
    -0.89851
    -0.82995
    -0.38430
    -0.52713
    -0.93280
    -0.43572
    -0.03577
     0.30133
     0.64986
     0.83840
     0.91839
     1.11265
     0.92982
     0.75841
     0.60986
     0.72985
     0.51845
     0.38132
     0.43274
     0.67271
     1.39262
     2.60389
     3.52949
     3.47806
     3.07812
     2.82101
     2.76958
     2.54676
     2.54104
     2.72959
     2.67245
     2.38106
     2.14109
     1.62116
     0.91839
     0.26134
    -0.32145
    -0.98993
    -1.41273
    -1.69270
    -2.03551
    -2.18406
    -2.26405
    -2.21834
    -2.13264
    -1.75555
    -1.67556
    -1.43559
    -1.19562
    -1.13848
    -0.86423
    -0.72711
    -0.82424
    -0.73854
    -0.56713
    -0.34430
    -0.39001
    -0.31573
    -0.40715
    -0.47571
    -0.39572
    -0.43000
    -0.37858
    -0.35573
    -0.44714
    -0.32145
    -0.28145
    -0.23574
    -0.25860
    -0.45857
    -0.08719
    -0.02434
    -0.12147
    -0.05291
    -0.04720
     0.03851
    -0.00720
     0.09564
     0.14135
     0.15849
     0.15849
     0.19277
     0.19849
     0.25562
     0.25562
     0.07850
     0.14706
     0.24991
     0.15849
     0.11850
     0.17563
     0.06708
     0.14135
    -0.00149
    -0.01863
    -0.01863
     0.02708
     0.09564
    -0.08719
    -0.06434
    -0.14433
    -0.19003
    -0.26431
    -0.05862
    -0.23003
    -0.20146
    -0.17861
    -0.27574
    -0.30431
    -0.31573
    -0.23574
    -0.35001
    -0.26431
    -0.30431
    -0.32716
    -0.33859
    -0.23574
    -0.33287
    -0.41858
    -0.13290
    -0.11576
    -0.25860
    -0.12147
    -0.21860
    -0.20146
    -0.07005
    -0.17861
    -0.12719
    -0.23574
    -0.02434
    -0.06434
    -0.04720
    -0.07576
    -0.17861
    -0.16147
    -0.04720
     0.15849
     0.04993
     0.00994
     0.10707
     0.09564
    -0.03577
     0.03851
     0.00423
     0.04993
     0.18135
     0.08422
     0.07850
    -0.03577
    -0.11004
    -0.24146
    -0.34430
    -0.36715
    -0.70997
    -0.96708
    -1.04707
    -1.16705
    -1.18991
    -1.12134
    -1.16134
    -1.18991
    -1.16705
    -1.18991
    -1.29275
    -1.22419
    -1.16705
    -0.85852
    -0.84138
    -0.36715
    -0.24146
    -0.07005
     0.18706
     0.38132
     0.75270
     0.98124
     1.10694
     1.25549
     1.66116
     1.75829
     1.50118
     1.26692
     1.03838
     0.67843
     0.70699
     0.90125
     0.88983
     0.67843
     0.24420
    -0.14433
    -0.40144
    -0.90423
    -1.08706
    -1.25275
    -1.39559
    -1.27561
    -1.24704
    -1.18419
    -1.10992
    -0.89280
    -0.72139
    -0.35573
    -0.20146
    -0.37287
     0.05565
     0.39846
     0.49559
     0.51845
     0.48988
     0.66700
     0.90125
     1.08409
     0.99267
     0.92982
     0.91268
     0.88411
     0.87269
     0.74127
     0.80984
     0.82126
     0.98696
     1.09551
     1.24407
     1.18693
     1.49546
     1.52403
     1.52403
     1.63830
     1.71829
     1.71829
     1.72400
     1.66116
     1.70686
     1.45547
     1.58688
     1.30692
     1.07837
     1.05552
     0.92411
     0.65557
     0.34704
     0.19849
     0.07279
    -0.04720
    -0.05291
    -0.13861
    -0.19003
    -0.28716
    -0.33859
    -0.41858
    -0.41286
    -0.39001
    -0.52142
    -0.45857
    -0.45857
    -0.38430
    -0.37858
    -0.33859
    -0.27002
    -0.27002
    -0.24717
    -0.35573
    -0.33287
    -0.50999
    -0.42429
    -0.50999
    -0.61284
    -0.50999
    -0.66997
    -0.55570
    -0.74425
    -0.76139
    -0.84709
    -0.78996
    -0.82424
    -0.73282
    -0.70997
    -0.72139
    -0.70997
    -0.63569
    -0.60712
    -0.54427
    -0.63569
    -0.52142
    -0.53285
    -0.36144
    -0.28145
    -0.32716
    -0.18432
    -0.38430
    -0.41286
    -0.40715
    -0.21860
    -0.27002
    -0.14433
    -0.07005
    -0.13861
     0.02708
    -0.00149
     0.14706
     0.19277
     0.06708
     0.30704
     0.32990
     0.34133
     0.35847
     0.40989
     0.22705
     0.42132
     0.61558
     0.44988
     0.67843
     0.40417
     0.25562
     0.13564
     0.36989
     0.35847
     0.37561
     0.23848
     0.30704
     0.10136
     0.12421
     0.08993
    -0.12719
    -0.01291
     0.08422
    -0.01863
    -0.05291
    -0.05291
    -0.05862
    -0.08148
    -0.00720
    -0.02434
    -0.08148
    -0.08719
    -0.20146
    -0.21860
    -0.12719
    -0.10433
    -0.23003
    -0.29288
    -0.21289
    -0.36715
    -0.27574
    -0.28716
    -0.39001
    -0.33287
    -0.40715
    -0.19575
    -0.25288
    -0.66997
    -0.83567
    -0.73282
    -0.17289
     0.39275
     0.37561
     0.48416
     0.60415
     0.54130
     0.14135
     0.16992
     0.41560
     0.85555
     0.97553
     1.35834
     1.55260
     1.39262
     1.53546
     1.48404
     1.62116
     1.58117
     1.50689
     1.07837
     0.98124
     0.70128
     0.29562
    -0.16718
    -0.68140
    -0.89280
    -0.80138
    -0.43572
    -0.05862
    -0.28145
    -0.52142
    -0.69854
    -0.59570
    -0.35573
     0.00423
     0.44417
     0.90125
     1.24407
     1.70115
     1.94112
     2.30679
     2.38678
     2.47248
     2.46105
     2.41534
     2.26108
     1.93541
     1.79828
     1.55260
     1.30692
     0.87840
     0.38703
     0.13564
    -0.16718
    -0.17289
    -0.41858
    -0.41858
    -0.47571
    -0.58998
    -0.85281
    -0.68140
    -0.78424
    -0.89280
    -0.58998
    -0.50999
    -0.29859
    -0.32716
    -0.27002
    -0.34430
    -0.23003
    -0.11576
    -0.27574
    -0.23003
    -0.20146
    -0.16147
    -0.25288
    -0.18432
    -0.23003
    -0.32716
    -0.32716
    -0.44714
    -0.37858
    -0.33287
    -0.27574
    -0.15004
    -0.25860
    -0.23574
    -0.32716
    -0.38430
    -0.28716
    -0.27002
    -0.27574
    -0.33287
    -0.05862
    -0.28716
    -0.33287
    -0.51571
    -0.61855
    -0.60712
    -0.65283
    -0.64712
    -0.62998
    -0.57856
    -0.56713
    -0.50428
    -0.48143
    -0.50999
    -0.47571
    -0.50999
    -0.37858
    -0.36715
    -0.50428
    -0.38430
    -0.26431
    -0.27002
    -0.15004
    -0.16147
    -0.10433
    -0.12147
    -0.17861
    -0.24146
    -0.25288
    -0.11576
    -0.11576
    -0.25860
    -0.09290
    -0.11576
    -0.21860
    -0.17289
    -0.26431
    -0.33287
    -0.24717
    -0.29859
    -0.38430
    -0.25860
    -0.17289
    -0.39001
    -0.36715
    -0.34430
    -0.36144
    -0.43572
    -0.36144
    -0.19003
    -0.39001
    -0.09290
    -0.33287
    -0.35001
    -0.48143
    -0.43000
    -0.38430
    -0.30431
    -0.41858
    -0.44714
    -0.43000
    -0.40715
    -0.62426
    -0.73282
    -0.77853
    -0.62998
    -0.70997
    -0.86995
    -0.73854
    -0.83567
    -0.81281
    -0.73854
    -0.76710
    -0.81852
    -0.76710
    -0.66426
    -0.72139
    -0.57856
    -0.82424
    -0.71568
    -0.76710
    -0.56713
    -0.57856
    -0.61284
    -0.61284
    -0.60141
    -0.60712
    -0.64712
    -0.61855
    -0.74425
    -0.64140
    -0.58427
    -0.58998
    -0.59570
    -0.52713
    -0.61855
    -0.70997
    -0.65855
    -0.43572
    -0.52713
    -0.52713
    -0.48143
    -0.53285
    -0.39572
    -0.32145
    -0.44714
    -0.25860
    -0.24717
    -0.19003
    -0.22432
    -0.16147
    -0.17289
     0.04993
     0.32990
     0.55273
     0.81555
     0.92411
     1.19836
     1.88398
     2.09539
     1.64401
     1.52403
     2.12395
     2.69531
     2.54676
     2.43820
     3.31808
     3.91229
     4.23225
     4.00371
     3.86659
     3.71232
     3.63233
     3.62662
     3.73517
     3.80945
     3.84373
     3.81516
     3.48949
     3.18096
     3.07812
     2.63246
     2.30679
     1.91827
     1.59259
     1.14122
     0.94696
     0.74699
     0.34704
     0.16992
    -0.00720
    -0.21860
    -0.39001
    -0.48714
    -0.56142
    -0.60141
    -0.55570
    -0.51571
    -0.68140
    -0.52713
    -0.48143
    -0.61284
    -0.47571
    -0.43572
    -0.48143
    -0.40715
    -0.41858
    -0.38430
    -0.42429
    -0.44143
    -0.52142
    -0.40144
    -0.43572
    -0.36144
    -0.50428
    -0.41286
    -0.47571
    -0.47000
    -0.58998
    -0.39001
    -0.48143
    -0.46428
    -0.47000
    -0.43572
    -0.48143
    -0.60141
    -0.38430
    -0.59570
    -0.48714
    -0.41858
    -0.55570
    -0.49285
    -0.46428
    -0.52713
    -0.69854
    -0.44143
    -0.41858
    -0.46428
    -0.50999
    -0.38430
    -0.48143
    -0.46428
    -0.45857
    -0.50428
    -0.40715
    -0.39001
    -0.44714
    -0.41286
    -0.47571
    -0.39572
    -0.53856
    -0.38430
    -0.36715
    -0.38430
    -0.43000
    -0.44143
    -0.43572
    -0.44143
    -0.37287
    -0.54999
    -0.39001
    -0.32716
    -0.41858
    -0.40715
    -0.46428
    -0.44143
    -0.42429
    -0.58998
    -0.33287
    -0.46428
    -0.51571
    -0.48714
    -0.50428
    -0.54427
    -0.50999
    -0.64140
    -0.56142
    -0.55570
    -0.61284
    -0.63569
    -0.61855
    -0.79567
    -0.68711
    -0.82424
    -0.64140
    -0.75568
    -0.85281
    -0.73854
    -0.59570
    -0.63569
    -0.56142
    -0.56142
    -0.50428
    -0.45857
    -0.56713
    -0.54427
    -0.44143
    -0.45857
    -0.55570
    -0.44143
    -0.33859
    -0.33287
    -0.40715
    -0.43000
    -0.54427
    -0.55570
    -0.66997
    -0.66426
    -0.67569
    -0.74425
    -0.74425
    -0.85852
    -0.81852
    -0.92708
    -0.98993
    -1.15562
    -1.05278
    -1.09849
    -1.25847
    -1.30418
    -1.53272
    -1.60128
    -1.72127
    -1.94409
    -1.96123
    -1.51558
    -0.65855
     0.14706
     0.79270
     0.61558
    -0.02434
    -0.89280
    -1.40702
    -1.37274
    -1.34417
    -1.33846
    -1.23561
    -1.02421
    -1.20133
    -1.13848
    -1.51558
    -1.98409
    -2.27548
    -2.86969
    -2.90397
    -2.87540
    -2.62972
    -2.19549
    -1.89267
    -1.29275
    -1.04707
    -0.76139
    -0.61855
    -0.25860
    -0.16147
    -0.12147
     0.02708
    -0.15575
    -0.11576
     0.03851
    -0.03577
    -0.05291
    -0.00149
     0.00994
    -0.00720
     0.26134
     0.18706
     0.11850
     0.13564
     0.18706
     0.14706
    -0.12719
    -0.03577
     0.14135
     0.33561
     0.55844
     0.79841
     0.98696
     1.28977
     1.82114
     2.30679
     2.44391
     2.16395
     0.63843
     0.43846
     1.13551
     2.15823
     2.78673
     2.86100
     2.82101
     2.88957
     2.77530
     2.04968
     1.65544
     1.48404
     1.33548
     1.13551
     1.14694
     1.19836
     1.13551
     1.00981
     0.76984
     0.40989
     0.07850
    -0.08719
    -0.49285
    -0.66426
    -0.82995
    -0.92137
    -0.96708
    -1.17848
    -1.20705
    -1.16134
    -1.25847
    -0.97850
    -0.98993
    -1.06992
    -1.00707
    -0.92708
    -1.02421
    -0.90994
    -0.94422
    -0.91566
    -0.88709
    -0.86995
    -0.78996
    -0.78424
    -0.75568
    -0.82995
    -0.88709
    -0.69854
    -0.61284
    -0.68140
    -0.62998
    -0.56713
    -0.61284
    -0.54427
    -0.53285
    -0.57284
    -0.52713
    -0.54427
    -0.41858
    -0.40715
    -0.41858
    -0.52713
    -0.43000
    -0.45286
    -0.29288
    -0.39001
    -0.40715
    -0.25288
    -0.36144
    -0.31573
    -0.36715
    -0.33287
    -0.36715
    -0.23574
    -0.32145
    -0.25860
    -0.31573
    -0.27574
    -0.35001
    -0.43000
    -0.20718
    -0.12147
    -0.30431
    -0.28145
    -0.21860
    -0.27574
    -0.30431
    -0.27574
    -0.22432
    -0.33287
    -0.13861
    -0.28145
    -0.26431
    -0.27002
    -0.24146
    -0.36144
    -0.23574
    -0.18432
    -0.31002
    -0.34430
    -0.30431
    -0.32716
    -0.27002
    -0.32716
    -0.38430
    -0.33859
    -0.31002
    -0.28145
    -0.36715
    -0.31573
    -0.35573
    -0.46428
    -0.37858
    -0.19003
    -0.14433
    -0.07005
     0.13564
     0.31847
     0.37561
     0.63272
     0.53559
     0.59272
     0.55273
     0.51273
     0.50131
     0.56415
     0.59272
     0.54130
     0.40989
     0.46702
     0.34133
     0.12992
     0.14135
     0.07279
    -0.11004
    -0.30431
    -0.36715
    -0.46428
    -0.36715
    -0.25288
    -0.33859
    -0.37858
    -0.17289
    -0.31002
    -0.24717
    -0.28716
    -0.11576
    -0.36715
    -0.11004
    -0.28716
    -0.21860
    -0.17289
    -0.08148
    -0.17861
    -0.12719
     0.13564
     0.03279
     0.10707
     0.16421
     0.22134
     0.11850
     0.15278
     0.44988
     0.24420
     0.43846
     0.30133
     0.33561
     0.29562
     0.40417
     0.26705
     0.15849
     0.32419
     0.36418
     0.17563
     0.03851
     0.04422
     0.04422
     0.14706
     0.34704
     0.35275
     0.38132
     0.34133
     0.38703
     0.54130
     0.83840
     1.03267
     1.72972
     2.58675
     3.15811
     3.07240
     2.26679
     1.40405
     0.54130
     0.81555
     1.60402
     1.96969
     1.66687
     1.28406
     1.00410
     0.39275
     0.10707
     0.05565
    -0.01291
     0.06708
    -0.04720
    -0.15575
     0.61558
     1.48404
     2.34678
     2.88386
     3.98657
     4.77504
     5.12928
     5.32925
     5.01501
     4.67220
     4.62077
     4.58078
     4.52936
     4.18654
     3.82659
     3.23810
     2.45534
     1.67258
     0.83269
    -0.09290
    -0.70425
    -1.24704
    -1.68127
    -2.03551
    -2.36118
    -2.41832
    -2.33262
    -2.22977
    -2.14978
    -2.03551
    -1.75555
    -1.54415
    -1.34417
    -1.25275
    -1.07563
    -0.88137
    -0.81281
    -0.45857
    -0.51571
    -0.44714
    -0.35001
    -0.26431
    -0.22432
    -0.32145
    -0.23003
    -0.27002
    -0.12147
    -0.03577
    -0.11576
    -0.13290
    -0.16147
    -0.22432
    -0.17861
    -0.00720
    -0.03577
    -0.13290
    -0.09862
    -0.07576
    -0.13290
    -0.08719
    -0.09862
    -0.08719
    -0.09290
     0.03851
     0.02137
    -0.00149
    -0.07005
    -0.05862
    -0.20146
    -0.06434
     0.10707
    -0.08719
    -0.10433
    -0.12719
    -0.07005
    -0.16147
    -0.05862
    -0.11576
    -0.12719
    -0.07005
    -0.10433
    -0.06434
     0.03279
    -0.03006
    -0.20146
    -0.05862
     0.18135
     0.10136
     0.16992
     0.20420
     0.19277
     0.34704
     0.19849
     0.16421
     0.19277
     0.20991
     0.22705
     0.36989
     0.32419
     0.18135
     0.08422
    -0.12719
     0.15849
     0.10136
    -0.02434
    -0.09290
     0.00423
    -0.11004
    -0.16718
    -0.22432
    -0.14433
    -0.24146
    -0.08148
    -0.29859
    -0.25288
    -0.38430
    -0.43000
    -0.50428
    -0.20146
    -0.03006
    -0.29859
    -0.22432
    -0.32145
    -0.37287
    -0.36144
    -0.39572
    -0.33287
    -0.41858
    -0.27002
    -0.19575
    -0.35573
    -0.37858
    -0.27002
    -0.44143
    -0.43000
    -0.28716
    -0.45286
    -0.29859
    -0.22432
    -0.39001
    -0.37858
    -0.28716
    -0.16718
    -0.39572
    -0.13290
    -0.10433
    -0.05862
    -0.02434
    -0.10433
    -0.07576
     0.03851
     0.37561
     0.51273
     0.68985
     0.96410
     1.00410
     1.13551
     1.28977
     1.35834
     1.58688
     1.90684
     2.05539
     2.03825
     2.05539
     1.97540
     2.13538
     1.81542
     1.70115
     1.43833
     0.98696
     0.84412
     0.36989
     0.00994
    -0.28145
    -0.50428
    -0.82995
    -1.01850
    -1.24704
    -1.62414
    -1.86982
    -2.14978
    -2.17264
    -1.53843
    -0.27002
     0.43846
     0.09564
    -0.63569
    -0.93851
    -0.86423
    -0.93280
    -0.56713
    -0.29859
    -0.33859
    -0.36144
    -0.48714
    -0.66426
    -0.97850
    -1.24704
    -1.60699
    -1.76126
    -1.82982
    -2.01837
    -1.92124
    -1.83554
    -1.66984
    -1.45844
    -1.40131
    -1.23561
    -0.96708
    -0.71568
    -0.59570
    -0.48714
    -0.43572
    -0.27574
    -0.34430
    -0.36144
    -0.13290
    -0.29859
    -0.30431
    -0.37858
    -0.43572
    -0.41286
    -0.33859
    -0.31573
    -0.44143
    -0.43000
    -0.45286
    -0.48714
    -0.41858
    -0.47571
    -0.46428
    -0.58427
    -0.25288
    -0.23574
    -0.37858
    -0.11004
    -0.15575
    -0.03577
    -0.03006
     0.14135
    -0.03006
     0.28990
     0.35275
     0.44988
     0.50702
     0.63272
     0.78127
     0.85555
     0.90697
     1.07837
     0.92982
     1.04409
     0.80984
     0.71842
     0.63843
     0.44988
     0.22705
    -0.01863
    -0.08719
    -0.42429
    -0.49857
    -0.77282
    -0.98422
    -1.09849
    -1.24704
    -1.08135
    -1.36131
    -1.39559
    -1.30418
    -1.21847
    -1.12134
    -1.10992
    -1.01850
    -0.78996
    -0.70997
    -0.57856
    -0.48714
    -0.48714
    -0.34430
    -0.19003
     0.07279
     0.42132
     0.68414
     0.51273
     0.38703
     0.29562
     0.18135
     0.34704
     0.19849
    -0.15004
    -0.35001
    -0.36715
    -0.12719
    -0.03577
     0.10136
    -0.06434
    -0.43000
    -0.31573
    -0.35573
    -0.47571
    -0.41858
    -0.38430
    -0.08719
     0.15849
     0.22705
     0.31847
     0.44988
     0.58129
     0.62129
     0.55844
     0.48988
     0.34704
     0.27276
     0.34704
     0.25562
    -0.00149
     0.07279
    -0.08719
    -0.03577
    -0.06434
    -0.00720
    -0.00720
     0.20420
     0.23848
     0.04422
    -0.17289
    -0.31002
    -0.23003
    -0.21860
    -0.40144
    -0.23003
    -0.26431
    -0.46428
    -0.54427
    -0.51571
    -0.63569
    -0.73282
    -0.82424
    -0.92137
    -0.76139
    -0.93280
    -0.85852
    -0.97850
    -0.87566
    -0.92708
    -0.92137
    -0.73854
    -0.72139
    -0.93280
    -1.26990
    -1.34988
    -1.02421
    -1.05849
    -0.89280
    -0.97279
    -0.77282
    -0.61284
    -0.60712
    -0.50428
    -0.58998
    -0.49857
    -0.52713
    -0.20718
     0.20991
     0.10136
     0.18706
     0.36989
     0.43274
     0.33561
     0.18135
     0.17563
     0.00423
     0.10136
     0.03279
    -0.00149
    -0.21860
    -0.23574
    -0.38430
    -0.37287
    -0.28716
    -0.28716
    -0.37287
    -0.36144
    -0.41286
    -0.26431
    -0.24146
    -0.04720
     0.07279
     0.54130
     0.82126
     1.28977
     1.71829
     2.18680
     2.71245
     2.96956
     3.61519
     3.87230
     4.11798
     4.32938
     4.65506
     4.50079
     4.60363
     4.50079
     4.19797
     3.86087
     3.42664
     2.96385
     2.45534
     1.75829
     1.26121
     0.68985
     0.37561
     0.01565
    -0.53285
    -0.57856
    -0.62998
    -0.77853
    -0.92708
    -0.97850
    -0.75568
    -0.73282
    -0.49285
    -0.35573
    -0.32145
    -0.35573
    -0.27002
    -0.15004
    -0.24146
    -0.13861
    -0.20146
    -0.08148
    -0.32716
    -0.28145
    -0.40715
    -0.25288
    -0.49857
    -0.42429
    -0.36144
    -0.31002
    -0.26431
    -0.36715
    -0.36715
    -0.45286
    -0.42429
    -0.30431
    -0.38430
    -0.40715
    -0.36715
    -0.47571
    -0.47000
    -0.37287
    -0.41858
    -0.56142
    -0.57284
    -0.41286
    -0.54427
    -0.40144
    -0.57856
    -0.58998
    -0.62998
    -0.36144
    -0.35001
    -0.44143
    -0.30431
    -0.41286
    -0.31002
    -0.35001
    -0.23003
    -0.26431
    -0.16718
    -0.08719
    -0.21860
    -0.12147
    -0.07576
    -0.07576
    -0.27002
    -0.20146
    -0.00149
    -0.08148
     0.18135
     0.24420
     0.22134
    -0.04148
    -0.00720
     0.11278
     0.19849
     0.35275
     0.37561
     0.44988
     0.69557
     0.70699
     1.07837
     1.44975
     1.84399
     1.84399
     1.68972
     1.26692
     1.38119
     1.51832
     1.48975
     1.58117
     1.50689
     1.43261
     1.31263
     0.91839
     0.55844
     0.55273
     0.17563
    -0.02434
     0.00423
    -0.06434
    -0.41858
    -0.40715
    -0.39001
    -0.43000
    -0.44143
    -0.40715
    -0.38430
    -0.17289
    -0.07576
    -0.19003
    -0.17289
    -0.34430
    -0.24146
    -0.32145
    -0.28145
    -0.26431
    -0.39572
    -0.52142
    -0.68711
    -0.73282
    -0.74996
    -0.86995
    -0.95565
    -0.99564
    -0.90423
    -1.05849
    -0.98422
    -1.13277
    -1.17848
    -1.24133
    -1.10420
    -0.78996
    -0.96136
    -0.95565
    -1.02421
    -0.98993
    -0.94994
    -0.76710
    -0.84709
    -0.82995
    -0.78424
    -0.76139
    -0.77282
    -0.70425
    -0.78424
    -0.78996
    -0.84709
    -0.68140
    -0.60712
    -0.58427
    -0.37858
    -0.41286
    -0.41858
    -0.35573
    -0.31573
    -0.20718
    -0.11004
    -0.13290
    -0.07576
    -0.00720
    -0.21860
    -0.07005
    -0.17861
     0.12421
     0.02137
    -0.12719
    -0.00720
     0.06708
     0.09564
     0.22705
     0.39275
     0.58701
     0.90697
     1.29549
     1.71258
     2.11253
     2.32964
     1.58688
     0.78127
     0.22705
    -0.25288
    -0.52713
    -0.52713
    -0.32145
    -0.25288
    -0.38430
    -0.75568
    -1.34417
    -1.72127
    -1.91553
    -2.05265
    -1.95552
    -1.70984
    -1.36703
    -1.23561
    -0.72711
    -0.20718
     0.12992
     0.23277
     0.43274
     0.66700
     0.84412
     0.79841
     0.59272
     0.34133
     0.28990
     0.30704
     0.25562
     0.06708
    -0.01291
    -0.03577
    -0.12147
     0.06136
    -0.05862
    -0.04720
    -0.16718
    -0.37287
    -0.23574
    -0.22432
    -0.20718
    -0.25288
    -0.19575
    -0.17289
    -0.27574
    -0.01863
    -0.01863
    -0.00149
    -0.24146
    -0.03577
     0.03851
    -0.13290
    -0.12719
    -0.19003
    -0.14433
    -0.41858
    -0.38430
    -0.43000
    -0.19575
    -0.35001
    -0.46428
    -0.56713
    -0.52713
    -0.53856
    -0.72139
    -0.57284
    -0.53856
    -0.54427
    -0.50428
    -0.57284
    -0.44143
    -0.44143
    -0.39001
    -0.47000
    -0.39572
    -0.33287
    -0.18432
    -0.13861
    -0.20146
    -0.28716
    -0.13290
    -0.29859
    -0.04148
    -0.03006
    -0.20718
    -0.13290
    -0.17861
    -0.20718
    -0.12719
    -0.17289
    -0.23003
    -0.17861
    -0.11004
    -0.13861
    -0.13290
    -0.13290
    -0.05862
    -0.11576
     0.04993
     0.20991
     0.22134
     0.46131
     0.70699
     1.05552
     0.88411
     1.40405
     1.17550
    -0.22432
    -0.99564
    -1.11563
    -0.54427
    -0.08719
     0.40417
     0.64414
     0.71842
     0.77556
     0.15278
    -0.24146
    -0.94994
    -1.74412
    -2.34976
    -1.27561
     0.04993
     1.16979
     1.51260
     1.35262
     1.35262
     1.28977
     0.87269
     0.72413
     1.06123
     1.34691
     1.35262
     1.63830
     1.90112
     1.82685
     1.81542
     1.60402
     1.50689
     1.36976
     1.18122
     0.86697
     0.62700
     0.26705
    -0.04720
    -0.23003
    -0.29859
    -0.30431
    -0.41286
    -0.57284
    -0.54427
    -0.61284
    -0.53285
    -0.59570
    -0.64140
    -0.72711
    -0.65855
    -0.58427
    -0.50999
    -0.61855
    -0.60141
    -0.48143
    -0.59570
    -0.28716
    -0.23574
    -0.26431
    -0.23003
    -0.30431
    -0.24717
    -0.28716
    -0.40144
    -0.30431
    -0.21860
    -0.20146
    -0.16147
    -0.13861
    -0.17861
    -0.31573
    -0.44143
    -0.54427
    -0.32145
    -0.50428
    -0.44714
    -0.49285
    -0.49285
    -0.54999
    -0.52142
    -0.54999
    -0.52713
    -0.43000
    -0.44714
    -0.46428
    -0.41858
    -0.37858
    -0.51571
    -0.37287
    -0.22432
    -0.36144
    -0.36715
    -0.19003
    -0.22432
    -0.17861
    -0.27002
    -0.25860
    -0.20718
    -0.13861
    -0.22432
    -0.27002
    -0.19575
    -0.26431
    -0.34430
    -0.40144
    -0.20718
    -0.22432
    -0.29859
    -0.27574
    -0.25860
    -0.17289
    -0.22432
    -0.28145
    -0.43572
    -0.40144
    -0.65283
    -0.72139
    -0.66426
    -0.47000
    -0.51571
    -0.67569
    -0.54427
    -0.40144
    -0.63569
    -0.50999
    -0.36715
    -0.13290
    -0.04148
     0.03279
     0.20420
     0.56987
     0.76413
     0.95268
     1.12980
     1.23835
     1.30692
     1.36976
     1.76400
     2.10110
     2.14109
     1.98683
     2.09539
     2.24965
     2.19823
     2.23822
     2.27251
     2.34107
     2.27251
     2.28965
     2.00397
     1.75829
     1.39833
     1.15265
     0.86126
     0.94696
     0.66700
     0.44988
     0.27276
    -0.06434
    -0.27574
    -0.52142
    -0.67569
    -0.72711
    -0.68711
    -0.72139
    -0.62426
    -0.63569
    -0.58998
    -0.56142
    -0.53856
    -0.25288
    -0.20718
    -0.13861
     0.00423
    -0.05291
     0.11278
     0.01565
    -0.06434
    -0.16147
     0.02708
     0.38703
     0.42703
     0.28419
     0.51273
     0.47845
     0.50131
     0.71842
     0.75270
     0.60986
     0.76984
     0.81555
     0.96410
     1.15836
     1.11837
     0.98696
     1.16979
     1.19836
     1.04409
     0.73556
     0.58129
     0.40989
     0.16421
     0.12992
     0.30133
     0.16992
    -0.03577
    -0.17289
     0.03279
    -0.14433
    -0.12147
    -0.23574
    -0.25860
    -0.04720
     0.24991
     0.44988
     0.70128
     1.06123
     1.22121
     1.34691
     1.60402
     1.80399
     1.87256
     2.03254
     1.89541
     1.79257
     1.82685
     1.64401
     1.68401
     1.45547
     1.36405
     0.99267
     0.89554
     0.50702
     0.17563
    -0.08148
    -0.20146
    -0.31002
    -0.64140
    -0.80710
    -0.77853
    -0.94422
    -1.01279
    -1.12706
    -1.17848
    -1.17848
    -1.06992
    -1.10992
    -1.26418
    -1.19562
    -1.29846
    -1.34417
    -1.26990
    -1.15562
    -1.17277
    -1.22419
    -1.24133
    -1.22419
    -1.30418
    -1.17848
    -1.33846
    -1.28132
    -1.16705
    -1.10420
    -1.16705
    -1.01279
    -1.12134
    -1.16134
    -1.22990
    -0.90994
    -0.96708
    -1.08706
    -1.01850
    -1.03564
    -1.06421
    -0.97279
    -1.18419
    -1.10420
    -1.14991
    -1.17277
    -1.11563
    -1.17277
    -1.30418
    -1.37274
    -1.59557
    -1.21847
    -1.26990
    -1.41273
    -1.40702
    -1.43559
    -1.30989
    -1.44702
    -1.40702
    -1.39559
    -1.34988
    -1.17848
    -1.09849
    -1.02993
    -1.05278
    -0.90423
    -1.04135
    -0.70997
    -0.86995
    -0.77282
    -0.73282
    -0.80138
    -0.64712
    -0.74425
    -0.70425
    -0.91566
    -0.84709
    -0.84709
    -0.91566
    -0.80710
    -0.94422
    -0.94422
    -0.92137
    -0.89280
    -0.61284
    -0.85281
    -0.90423
    -0.84709
    -0.94994
    -0.68140
    -0.69854
    -0.51571
    -0.39001
    -0.30431
    -0.39001
    -0.46428
    -0.51571
    -0.54999
    -0.59570
    -0.59570
    -0.35001
    -0.40144
    -0.41286
    -0.40715
    -0.62426
    -0.65855
    -0.68140
    -0.56142
    -0.68711
    -0.66426
    -0.51571
    -0.37287
    -0.37858
     0.06136
    -0.27002
    -0.61284
    -0.91566
    -0.77282
    -0.66997
    -0.21860
    -0.23003
    -0.13861
    -0.16147
    -0.12147
    -0.27574
    -0.25860
    -0.07576
     0.03279
     0.15849
     0.13564
     0.22705
     0.22134
     0.37561
     0.70699
     0.55273
     0.68414
     0.54130
     0.50131
     0.63843
     0.52987
     0.34704
     0.30133
     0.40417
     0.13564
     0.06708
    -0.16147
    -0.21289
    -0.43572
    -0.72711
    -0.71568
    -1.05278
    -1.30418
    -1.15562
    -1.11563
    -1.22990
    -1.41845
    -1.62985
    -1.75555
    -1.73269
    -1.70413
    -1.48130
    -1.41845
    -1.28704
    -1.21847
    -1.16705
    -0.80138
    -0.53285
    -0.61855
    -0.48143
    -0.30431
    -0.20146
     0.04422
     0.26134
     0.31276
     0.49559
     0.46702
     0.48988
     0.51273
     0.56415
     0.64414
     0.51273
     0.84412
     0.99267
     0.80984
     0.83269
     0.74127
     0.83269
     0.71271
     0.87840
     0.84983
     0.79270
     0.90697
     0.92411
     0.76413
     0.88983
     0.84983
     0.78698
     0.66700
     0.84412
     0.72413
     0.62700
     0.52416
     0.58701
     0.36418
     0.45560
     0.20420
     0.18706
     0.15849
     0.04993
    -0.14433
    -0.40715
    -0.51571
    -0.71568
    -1.05278
    -0.80138
    -0.77853
    -0.54427
    -0.58427
    -0.41858
    -0.21289
    -0.13861
    -0.20718
    -0.29859
    -0.08719
     0.19277
     0.50131
     1.10123
     1.49546
     1.50689
     1.39262
     1.46118
     1.43261
     1.28977
     1.35262
     1.34120
     1.29549
     1.24407
     1.04981
     0.86126
     0.62129
     0.52987
     0.26705
     0.04422
    -0.15004
    -0.23003
    -0.56142
    -0.56713
    -0.72139
    -0.75568
    -0.81281
    -0.93851
    -0.97850
    -1.05849
    -1.06421
    -0.98422
    -1.06992
    -1.01279
    -0.82424
    -0.85852
    -0.90994
    -0.91566
    -0.86995
    -0.77853
    -0.54427
    -0.61284
    -0.69283
    -0.49285
    -0.48143
    -0.49285
    -0.43000
    -0.45286
    -0.48714
    -0.45857
    -0.37287
    -0.39001
    -0.36144
    -0.33287
    -0.38430
    -0.42429
    -0.27574
    -0.32716
    -0.28716
    -0.32145
    -0.39001
    -0.31573
    -0.31573
    -0.36144
    -0.33859
    -0.20718
    -0.16147
    -0.16147
    -0.05862
    -0.06434
    -0.04148
    -0.11004
     0.03851
     0.32419
     0.33561
     0.26705
     0.71842
     1.00410
     1.43261
     1.93541
     2.09539
     2.65531
     3.14097
     3.19810
     3.08954
     3.10668
     3.02669
     2.76387
     2.53533
     2.49533
     2.20394
     2.20394
     1.74115
     1.26121
     0.44417
    -0.15004
    -0.72139
    -1.04707
    -1.24704
    -1.34417
    -1.56700
    -1.41273
    -1.37845
    -1.21847
    -1.05849
    -0.64712
    -0.53285
    -0.43572
    -0.13861
     0.02137
     0.18706
     0.26134
     0.26134
     0.34704
     0.46131
     0.47274
     0.43274
     0.24420
     0.08993
    -0.04148
    -0.22432
    -0.22432
    -0.29288
    -0.47571
    -0.56142
    -0.50428
    -0.53285
    -0.35001
    -0.49285
    -0.43000
    -0.33287
    -0.32145
    -0.29288
    -0.28716
    -0.21860
    -0.23574
    -0.35001
    -0.22432
    -0.08148
    -0.22432
    -0.17289
    -0.20718
    -0.21860
    -0.21860
    -0.33859
    -0.32145
    -0.46428
    -0.23003
    -0.45286
    -0.47000
    -0.48714
    -0.56713
    -0.64140
    -0.73282
    -0.50428
    -0.50428
    -0.78996
    -0.69854
    -0.58998
    -0.59570
    -0.64712
    -0.64140
    -0.63569
    -0.60141
    -0.50428
    -0.59570
    -0.58427
    -0.59570
    -0.55570
    -0.67569
    -0.47571
    -0.40144
    -0.48714
    -0.45857
    -0.47000
    -0.48714
    -0.48714
    -0.44714
    -0.57284
    -0.43000
    -0.39001
    -0.42429
    -0.36144
    -0.48714
    -0.43000
    -0.50999
    -0.29288
    -0.28716
    -0.43000
    -0.42429
    -0.35573
    -0.28145
    -0.35573
    -0.32716
    -0.34430
    -0.27002
    -0.15004
    -0.15575
    -0.20718
    -0.27002
    -0.25860
    -0.34430
    -0.20146
    -0.08719
    -0.16147
    -0.22432
    -0.30431
    -0.18432
    -0.16147
    -0.24717
    -0.33859
    -0.37858
    -0.23574
    -0.18432
    -0.29288
    -0.27574
    -0.35573
    -0.36715
    -0.41858
    -0.15004
    -0.28716
    -0.27574
    -0.28716
    -0.34430
    -0.37858
    -0.37858
    -0.37858
    -0.35573
    -0.27574
    -0.27002
    -0.32145
    -0.28716
    -0.33859
    -0.33859
    -0.47000
    -0.31002
    -0.36715
    -0.40715
    -0.34430
    -0.39572
    -0.39572
    -0.35001
    -0.50428
    -0.43000
    -0.44143
    -0.32716
    -0.40144
    -0.53856
    -0.52713
    -0.53856
    -0.70997
    -0.63569
    -0.66426
    -0.77853
    -0.73854
    -0.46428
     0.46702
     1.75257
     2.98099
     3.24381
     2.80387
     2.71245
     3.01527
     3.23238
     3.68375
     4.24939
     4.72933
     4.98644
     4.80361
     3.76946
     2.68959
     2.13538
     1.56974
     1.31834
     0.62129
    -0.07005
    -0.46428
    -0.72139
    -0.92137
    -0.93280
    -1.22419
    -1.14991
    -0.70997
    -0.62426
    -0.57856
    -0.30431
     0.34704
     0.99838
     1.44975
     1.43261
     1.61545
     1.52403
     1.54688
     1.48404
     1.54688
     1.38691
     1.37548
     1.20979
     0.94125
     0.70128
     0.66128
     0.58701
     0.21563
    -0.03577
    -0.16147
    -0.36715
    -0.30431
    -0.36144
    -0.64712
    -0.72711
    -0.58998
    -0.74425
    -0.73282
    -0.86995
    -0.82424
    -1.04707
    -0.85281
    -0.81281
    -0.86995
    -0.77853
    -0.92708
    -0.89851
    -1.01850
    -0.86423
    -1.00136
    -0.91566
    -0.84138
    -0.85281
    -1.12706
    -1.11563
    -1.01279
    -1.07563
    -1.06992
    -0.83567
    -1.05278
    -1.06992
    -1.10420
    -0.97279
    -0.99564
    -0.95565
    -0.90994
    -0.88137
    -0.87566
    -0.77282
    -0.80138
    -0.78996
    -0.77282
    -0.74425
    -0.74996
    -0.58427
    -0.53285
    -0.66997
    -0.68140
    -0.64140
    -0.58427
    -0.64712
    -0.53856
    -0.63569
    -0.54427
    -0.42429
    -0.44714
    -0.44714
    -0.49857
    -0.51571
    -0.63569
    -0.45857
    -0.40144
    -0.42429
    -0.44143
    -0.48143
    -0.44714
    -0.41858
    -0.37287
    -0.41858
    -0.40144
    -0.37858
    -0.45857
    -0.41858
    -0.32145
    -0.31002
    -0.44714
    -0.57284
    -0.31573
    -0.20146
    -0.42429
    -0.35573
    -0.37858
    -0.33287
    -0.39572
    -0.37287
    -0.49285
    -0.29288
    -0.21860
    -0.25860
    -0.40715
    -0.29288
    -0.32145
    -0.40715
    -0.27574
    -0.11576
    -0.22432
    -0.29288
    -0.25288
    -0.21289
    -0.28716
    -0.16147
    -0.25288
    -0.09862
    -0.06434
    -0.10433
    -0.01291
    -0.14433
    -0.07576
    -0.17289
     0.00994
     0.06708
     0.12992
     0.01565
     0.04993
    -0.05862
     0.05565
     0.20420
     0.21563
     0.31276
     0.43846
     0.53559
     0.47274
     0.60415
     0.65557
     0.74699
     0.87269
     1.15836
     1.17550
     1.14122
     1.26692
     1.28977
     1.11837
     1.21550
     1.09551
     1.14122
     1.12408
     1.08980
     1.14122
     1.06695
     0.99267
     0.86126
     0.78698
     0.86126
     0.90125
     0.64414
     1.02124
     0.83840
     0.86697
     1.01552
     1.12980
     0.99267
     1.08980
     1.02695
     0.95839
     1.00981
     1.10694
     1.14694
     1.27263
     1.43833
     1.71829
     1.55260
     1.52403
     1.44975
     1.42690
     1.18693
     0.96982
     0.75841
     0.89554
     0.92982
     0.93553
     1.39262
     1.39833
     1.38119
     1.08980
     0.88411
     0.32419
     0.19849
     0.40417
     0.44988
     0.59272
     0.61558
     0.84983
     0.82698
     0.74127
     0.61558
     0.39846
     0.19277
     0.07279
    -0.01863
    -0.24717
    -0.36715
    -0.20718
    -0.26431
    -0.29859
    -0.39001
    -0.40715
    -0.44143
    -0.76139
    -0.84709
    -0.81281
    -0.76710
    -0.89280
    -1.01279
    -1.02993
    -1.13848
    -1.20705
    -1.12706
    -1.10420
    -1.06421
    -1.17277
    -1.16134
    -1.18991
    -1.19562
    -1.17277
    -1.14420
    -1.09278
    -1.00707
    -0.87566
    -0.83567
    -0.73282
    -0.73282
    -0.62998
    -0.72139
    -0.43000
    -0.40715
    -0.45857
    -0.33287
    -0.32145
    -0.24717
    -0.22432
    -0.25860
     0.10707
     0.02708
    -0.03577
    -0.13861
    -0.05862
     0.02708
     0.06136
    -0.11004
     0.07850
     0.14135
    -0.02434
     0.06136
     0.02137
    -0.02434
    -0.08719
    -0.08148
    -0.16147
    -0.19003
    -0.03577
    -0.16718
    -0.18432
    -0.23003
    -0.26431
    -0.24717
    -0.28145
    -0.27002
    -0.27574
    -0.33859
    -0.35573
    -0.36715
    -0.36144
    -0.48143
    -0.53285
    -0.50428
    -0.46428
    -0.45286
    -0.39572
    -0.56713
    -0.56713
    -0.62426
    -0.69854
    -0.62426
    -0.53285
    -0.63569
    -0.68711
    -0.69283
    -0.70997
    -0.62998
    -0.72711
    -0.65855
    -0.67569
    -0.64712
    -0.66997
    -0.74425
    -0.70425
    -0.66426
    -0.87566
    -0.61284
    -0.50428
    -0.49857
    -0.60712
    -0.54427
    -0.58998
    -0.69854
    -0.56142
    -0.61855
    -0.56713
    -0.49857
    -0.53856
    -0.47000
    -0.56713
    -0.58998
    -0.66426
    -0.54427
    -0.55570
    -0.61284
    -0.66426
    -0.62426
    -0.58427
    -0.61284
    -0.60712
    -0.61284
    -0.55570
    -0.39572
    -0.36715
    -0.41858
    -0.42429
    -0.44143
    -0.37858
    -0.39572
    -0.07576
    -0.19003
    -0.16718
    -0.05862
    -0.02434
    -0.03577
    -0.07005
    -0.00720
     0.15849
     0.43274
     0.56415
     0.63272
     0.32419
     0.22705
     0.19277
     0.01565
     0.11278
    -0.10433
    -0.57284
    -0.38430
    -0.13861
    -0.17289
     0.00423
     0.09564
     0.40989
     0.32419
     0.02137
     0.07279
     0.49559
     0.95268
     1.47261
     2.20394
     2.63246
     2.67245
     2.54676
     2.88386
     3.31237
     3.58662
     3.24952
     3.17525
     3.19239
     3.02098
     3.10097
     3.07240
     3.40950
     2.98099
     2.38678
     1.99254
     1.95826
     2.31250
     2.24965
     2.40963
     2.32393
     2.08967
     1.91827
     1.81542
     1.22693
     0.49559
    -0.04720
    -0.49285
    -0.81852
    -0.92708
    -1.13848
    -1.37274
    -1.71555
    -1.86982
    -2.20692
    -2.64686
    -2.67543
    -2.65257
    -2.49260
    -2.13836
    -2.13836
    -1.78983
    -1.27561
    -1.10992
    -0.76139
    -0.53856
    -0.53856
    -0.36715
    -0.47000
    -0.29859
    -0.35001
    -0.54999
    -0.63569
    -0.64712
    -0.64712
    -0.75568
    -0.88709
    -0.92137
    -0.95565
    -0.86995
    -0.90994
    -0.85281
    -0.83567
    -0.93851
    -0.97850
    -0.88709
    -0.73854
    -0.77853
    -0.77282
    -0.70425
    -0.62426
    -0.60712
    -0.66997
    -0.73282
    -0.54999
    -0.59570
    -0.45286
    -0.50428
    -0.48714
    -0.60141
    -0.57284
    -0.48143
    -0.35001
    -0.36144
    -0.59570
    -0.49285
    -0.44143
    -0.41286
    -0.47000
    -0.45857
    -0.59570
    -0.42429
    -0.48714
    -0.33287
    -0.33287
    -0.37287
    -0.44714
    -0.31002
    -0.21860
    -0.21860
    -0.30431
    -0.27002
    -0.48714
    -0.47000
    -0.59570
    -0.66426
    -0.86423
    -0.79567
    -0.82995
    -0.93851
    -0.84138
    -1.10992
    -1.14991
    -1.24704
    -1.08135
    -0.99564
    -1.16134
    -1.12134
    -0.96136
    -0.90994
    -0.80138
    -0.71568
    -0.54427
    -0.33859
    -0.20146
    -0.16718
    -0.08719
    -0.15004
    -0.05291
    -0.11576
     0.06708
     0.22705
     0.22134
     0.10136
     0.15278
     0.03851
     0.20420
     0.19277
     0.17563
     0.01565
     0.15278
     0.11278
     0.09564
     0.11850
    -0.08148
     0.06136
    -0.01291
     0.09564
     0.10707
    -0.04720
    -0.05862
    -0.03577
    -0.15004
    -0.16147
    -0.16718
    -0.14433
    -0.20146
    -0.05291
    -0.13290
    -0.18432
    -0.17289
    -0.21860
    -0.36715
    -0.24717
    -0.09290
    -0.22432
    -0.18432
    -0.21289
    -0.21860
    -0.22432
    -0.19575
    -0.23003
    -0.24717
    -0.31573
    -0.22432
    -0.22432
    -0.28716
    -0.24146
    -0.40715
    -0.39572
    -0.23003
    -0.39572
    -0.40715
    -0.44714
    -0.42429
    -0.56713
    -0.54999
    -0.52142
    -0.50999
    -0.38430
    -0.43000
    -0.37858
    -0.31573
    -0.33287
    -0.37858
    -0.35573
    -0.15575
    -0.21860
    -0.27574
    -0.01291
    -0.06434
     0.00423
     0.07850
     0.22134
     0.15278
     0.27848
     0.30133
     0.34133
     0.44417
     0.55844
     0.55273
     0.66700
     0.83840
     0.84983
     0.84412
     0.67843
     0.28419
     0.23277
     0.22705
     0.38703
     0.70128
     0.92982
     1.04409
     1.72972
     2.26679
     1.74115
     0.58129
     0.35847
     0.77556
     1.25549
     1.87256
     2.61532
     2.80387
     2.32964
     2.16966
     1.59831
     1.29549
     1.31263
     1.26121
     0.96982
     0.96410
     0.79841
     0.46702
     0.19277
     0.14706
     0.02708
    -0.24717
    -0.28145
    -0.46428
    -0.52713
    -0.52713
    -0.48143
    -0.43000
    -0.33859
    -0.39001
    -0.38430
    -0.25860
     0.10707
     0.05565
     0.27276
     0.31847
     0.58701
     0.75270
     0.86126
     0.73556
     1.00981
     1.05552
     1.27835
     1.41547
     1.66116
     1.68972
     1.78114
     1.65544
     1.71829
     1.58117
     1.66116
     1.51260
     1.66687
     1.58688
     1.39833
     1.30692
     0.99267
     0.89554
     0.70128
     0.58701
     0.44988
     0.44988
     0.44988
     0.17563
     0.14706
     0.09564
    -0.02434
    -0.07576
     0.02137
    -0.01291
    -0.05862
     0.03279
    -0.01291
     0.04993
    -0.07005
     0.06136
    -0.09862
    -0.03577
     0.02137
     0.06136
    -0.03006
    -0.08148
    -0.21860
    -0.12147
    -0.15004
    -0.03006
    -0.19003
    -0.16147
    -0.16718
    -0.21860
    -0.28716
    -0.25860
    -0.29859
    -0.25288
    -0.28145
    -0.31002
    -0.33859
    -0.23003
    -0.32716
    -0.37858
    -0.63569
    -0.40144
    -0.47000
    -0.43000
    -0.55570
    -0.55570
    -0.47571
    -0.49857
    -0.49285
    -0.60712
    -0.49857
    -0.44714
    -0.46428
    -0.50428
    -0.44714
    -0.47571
    -0.48143
    -0.35573
    -0.28716
    -0.44143
    -0.32145
    -0.20718
    -0.12147
    -0.11576
    -0.23574
    -0.20718
    -0.03577
    -0.07576
     0.02708
     0.04993
     0.00994
    -0.04148
    -0.08148
    -0.10433
     0.17563
     0.08422
    -0.00149
     0.06136
    -0.02434
     0.07279
    -0.00720
    -0.03006
     0.03279
     0.16992
     0.08993
     0.12992
     0.10707
     0.02137
     0.02708
    -0.01291
     0.19277
     0.14135
     0.15278
     0.10707
     0.12992
    -0.03006
     0.11278
     0.18135
     0.15849
     0.23848
     0.25562
     0.35847
     0.37561
     0.42132
     0.29562
     0.19277
     0.32419
     0.47274
     0.19849
     0.28419
     0.21563
     0.22705
     0.14135
     0.18706
     0.12992
     0.12421
     0.11278
     0.15278
     0.11850
     0.19277
     0.33561
     0.51273
     0.71271
     0.97553
     1.00981
     1.02124
     1.51832
     1.86113
     2.06110
     2.01540
     1.22121
     0.77556
     0.86126
     1.11837
     1.43261
     1.35262
     1.00410
     0.71271
     0.52987
     0.44988
     0.14135
    -0.14433
    -0.13861
    -0.05862
    -0.16718
    -0.09290
     0.03851
     0.11278
     0.35847
     0.40989
     0.23277
     0.18706
     0.14706
     0.16421
     0.02708
     0.23848
     0.23277
    -0.08148
     0.00423
    -0.14433
    -0.30431
    -0.37858
    -0.44714
    -0.53856
    -0.49285
    -0.40715
    -0.42429
    -0.57284
    -0.38430
    -0.34430
    -0.37287
     0.04422
     0.28419
     0.34133
     0.48416
     0.68985
     0.65557
     0.66128
     0.61558
     0.15278
    -0.27002
    -0.50428
    -0.80710
    -0.80138
    -0.66997
    -0.90994
    -1.37845
    -1.64699
    -1.93838
    -2.40118
    -2.51545
    -2.41832
    -2.09265
    -1.96123
    -1.68127
    -1.40131
    -1.18991
    -0.89280
    -0.57284
    -0.43572
    -0.31002
    -0.11576
     0.03851
     0.14135
     0.43846
     0.40989
     0.33561
     0.15849
     0.21563
     0.18135
     0.06708
     0.03851
     0.17563
     0.24991
     0.18706
     0.26705
     0.10136
     0.16992
     0.27848
     0.09564
     0.38703
     0.35847
     0.33561
     0.31847
     0.28419
     0.24420
     0.19277
     0.12421
    -0.01291
     0.00423
    -0.00149
    -0.11576
    -0.10433
    -0.23003
    -0.50999
    -0.44143
    -0.16718
    -0.11576
    -0.19575
    -0.31002
    -0.36144
    -0.32716
    -0.32716
    -0.28716
    -0.43572
    -0.27002
    -0.23574
    -0.19575
    -0.16147
    -0.14433
    -0.30431
    -0.33859
    -0.31573
    -0.16147
    -0.28145
    -0.27002
    -0.27002
    -0.33859
    -0.31002
    -0.31573
    -0.25288
    -0.32145
    -0.25288
    -0.31002
    -0.18432
    -0.40715
    -0.31573
    -0.37287
    -0.41286
    -0.24717
    -0.20146
    -0.24717
    -0.32716
    -0.39001
    -0.37287
    -0.36715
    -0.34430
    -0.48143
    -0.31002
    -0.35001
    -0.32716
    -0.27574
    -0.43000
    -0.28145
    -0.48714
    -0.33859
    -0.30431
    -0.39001
    -0.31573
    -0.27002
    -0.40144
    -0.34430
    -0.45857
    -0.38430
    -0.28145
    -0.23003
    -0.24717
    -0.24146
    -0.27574
    -0.36144
    -0.23003
    -0.23003
    -0.07576
    -0.20146
    -0.09862
    -0.11004
    -0.07576
    -0.04720
    -0.00720
     0.07279
    -0.04720
     0.02137
    -0.02434
    -0.04720
    -0.20718
    -0.32716
    -0.45286
    -0.35001
     0.18706
     0.13564
     0.04422
     0.07850
     0.00423
     0.04993
     0.00423
     0.28990
     0.38703
     0.52416
     0.69557
     0.58129
     0.93553
     1.34691
     1.71829
     1.75257
     1.90684
     1.70115
     1.53546
     1.56974
     1.65544
     1.71258
     1.82685
     1.91255
     1.92969
     1.42690
     1.14122
     1.06123
     1.06695
     0.90125
     0.90697
     0.68414
     0.70699
     0.80412
     0.59272
     0.72985
     0.72413
     0.70128
     0.86126
     1.02124
     1.03838
     1.13551
     1.31834
     1.39833
     1.37548
     1.34691
     1.29549
     1.36405
     1.41547
     1.52403
     1.36976
     1.33548
     1.13551
     1.08980
     1.07266
     0.86697
     0.82126
     0.68985
     0.77556
     0.69557
     0.48988
     0.26134
     0.06136
    -0.11004
    -0.29288
    -0.27002
    -0.34430
    -0.55570
    -0.40144
    -0.20146
    -0.21860
    -0.24717
    -0.05862
    -0.11576
    -0.25288
    -0.05291
    -0.05291
     0.15849
     0.10136
     0.20991
     0.23277
     0.35275
     0.50131
     0.24420
     0.23277
     0.00423
     0.04993
    -0.08148
    -0.20146
    -0.30431
    -0.23574
    -0.18432
    -0.32716
    -0.28145
    -0.40715
    -0.27574
    -0.43000
    -0.37287
    -0.17289
    -0.27002
    -0.39572
    -0.36715
    -0.34430
    -0.28145
    -0.26431
    -0.36715
    -0.30431
    -0.25860
    -0.28716
    -0.28145
    -0.12147
    -0.31573
    -0.26431
    -0.18432
    -0.08148
    -0.06434
    -0.11576
    -0.05862
    -0.04720
    -0.15575
    -0.16147
    -0.20146
    -0.10433
    -0.17861
    -0.17289
    -0.27574
    -0.30431
    -0.29288
    -0.33287
    -0.49857
    -0.29288
    -0.29288
    -0.35001
    -0.38430
    -0.50428
    -0.33859
    -0.34430
    -0.29288
    -0.43572
    -0.27002
    -0.24717
    -0.46428
    -0.43572
    -0.55570
    -0.46428
    -0.77853
    -0.70425
    -0.73282
    -0.95565
    -1.03564
    -1.16705
    -1.35560
    -1.35560
    -1.47558
    -1.65270
    -1.68698
    -1.65842
    -1.69841
    -1.68698
    -1.69841
    -1.67556
    -1.61271
    -1.53843
    -1.46416
    -1.44702
    -1.44130
    -1.28704
    -1.05849
    -0.82995
    -0.80710
    -0.64140
    -0.60712
    -0.47000
    -0.36715
    -0.27002
    -0.23003
    -0.25288
    -0.15004
    -0.28145
     0.06136
    -0.03577
    -0.05291
     0.08993
    -0.08148
    -0.03577
     0.03851
    -0.13861
    -0.07005
     0.01565
     0.01565
    -0.10433
    -0.04720
    -0.09290
    -0.09290
    -0.31002
    -0.05862
    -0.13861
    -0.20718
    -0.13290
    -0.24146
    -0.16718
    -0.33287
    -0.34430
    -0.36715
    -0.29288
    -0.17289
    -0.32716
    -0.28716
    -0.33859
    -0.47571
    -0.32145
    -0.22432
    -0.10433
    -0.08719
     0.10136
     0.11850
     0.30133
     0.56987
     0.60415
     0.62700
     0.69557
     0.75841
     0.81555
     0.62129
     0.23848
    -0.05862
    -0.00149
     0.16421
     0.67843
     0.73556
     0.90125
     0.83840
     1.07266
     0.96410
     0.34704
     0.18135
     0.23277
     0.87269
     0.99267
     1.15265
     1.13551
     1.27263
     1.18693
     1.02695
     1.39833
     1.32406
     1.37548
     1.52403
     1.10694
     1.07266
     1.15265
     1.43261
     1.24978
     1.22121
     1.15836
     1.10694
     1.47832
     1.63830
     1.42119
     1.20407
     1.55260
     1.64401
     1.80971
     2.13538
     2.42677
     2.82101
     2.99241
     3.25524
     3.31808
     3.28952
     3.39236
     3.19239
     3.14097
     2.88957
     2.59818
     1.88398
     1.54117
     0.91839
     0.07850
    -0.56713
    -1.03564
    -1.00136
    -1.30989
    -1.54986
    -1.76126
    -1.93838
    -2.00694
    -1.97266
    -1.96123
    -1.62414
    -1.46987
    -1.16134
    -0.96136
    -0.59570
    -0.54999
    -0.58998
    -0.60712
    -0.66997
    -0.70425
    -0.89280
    -0.92137
    -1.01279
    -1.02421
    -1.02993
    -1.17277
    -1.21276
    -1.21276
    -1.01279
    -1.08135
    -0.96708
    -0.77282
    -0.79567
    -0.61855
    -0.65855
    -0.54999
    -0.50999
    -0.39572
    -0.36715
    -0.33859
    -0.16147
    -0.35001
    -0.11576
    -0.17861
    -0.23574
    -0.33287
    -0.20146
    -0.18432
    -0.26431
    -0.19003
    -0.29859
    -0.32145
    -0.29288
    -0.31002
    -0.32716
    -0.39572
    -0.29859
    -0.28145
    -0.37287
    -0.40144
    -0.33287
    -0.47000
    -0.53856
    -0.44143
    -0.52713
    -0.46428
    -0.63569
    -0.70425
    -0.69283
    -0.49857
    -0.24146
    -0.00149
     0.29562
     0.34704
     0.15849
     0.02708
     0.07850
     0.10136
     0.23277
     0.53559
     0.62129
     0.61558
     0.49559
     0.39275
     0.24991
     0.06708
    -0.12719
    -0.27574
    -0.40715
    -0.48714
    -0.73854
    -0.78996
    -0.92137
    -0.98422
    -1.05278
    -0.86995
    -0.69283
    -0.87566
    -0.84138
    -0.65283
    -0.57284
    -0.34430
    -0.32145
    -0.19575
    -0.00149
     0.23848
     0.24420
     0.43846
     0.51273
     0.61558
     0.42132
     0.48988
     0.59844
     0.45560
     0.39846
     0.27848
     0.38703
     0.11850
     0.03279
    -0.11576
    -0.26431
    -0.17861
    -0.37858
    -0.43572
    -0.40144
    -0.52713
    -0.52713
    -0.49857
    -0.40715
    -0.57284
    -0.52713
    -0.45857
    -0.51571
    -0.51571
    -0.48143
    -0.53285
    -0.45286
    -0.47571
    -0.47000
    -0.54427
    -0.52713
    -0.56713
    -0.68711
    -0.70425
    -0.60141
    -0.58427
    -0.63569
    -0.69854
    -0.72139
    -0.64140
    -0.73282
    -0.67569
    -0.73282
    -0.66426
    -0.61284
    -0.59570
    -0.61855
    -0.60712
    -0.66997
    -0.74425
    -0.65283
    -0.53285
    -0.68140
    -0.56142
    -0.63569
    -0.56142
    -0.62426
    -0.69854
    -0.64712
    -0.49285
    -0.35001
    -0.31002
    -0.18432
    -0.08148
    -0.04148
     0.08422
     0.34704
     0.54701
     0.60415
     0.74699
     0.84412
     1.03267
     1.35834
     1.15265
     0.83840
     0.31276
     0.19277
     0.44988
     0.84412
     0.87840
     0.98696
     0.43846
    -0.03577
     0.44988
     0.66700
     0.74127
     1.00981
     1.26692
     1.86113
     2.14681
     2.28965
     1.50118
     1.38691
     1.80399
     2.03254
     2.02682
     2.00968
     1.84970
     1.49546
     1.31834
     1.16979
     0.52416
     0.19277
    -0.04720
    -0.26431
    -0.25288
    -0.29859
    -0.28716
    -0.13290
     0.10136
     0.21563
     0.43846
     0.63843
     0.91268
     1.10123
     1.27263
     1.78114
     2.11253
     2.16966
     2.02682
     1.78685
     1.71829
     1.18122
     0.83269
     0.38132
    -0.19003
    -0.27002
    -0.24717
    -0.63569
    -1.13848
    -1.41273
    -1.91553
    -1.92124
    -2.44117
    -2.43546
    -2.33833
    -2.14978
    -1.72698
    -1.52129
    -1.14991
    -1.05849
    -0.72139
    -0.60141
    -0.43572
    -0.46428
    -0.39572
    -0.27574
    -0.35573
    -0.17289
    -0.11576
    -0.02434
    -0.13861
    -0.25288
    -0.35573
    -0.27574
    -0.23574
    -0.47000
    -0.46428
    -0.32716
    -0.41286
    -0.28145
    -0.41286
    -0.46428
    -0.42429
    -0.45286
    -0.30431
    -0.43572
    -0.41858
    -0.48143
    -0.45857
    -0.45857
    -0.60712
    -0.53856
    -0.56713
    -0.43572
    -0.40144
    -0.43000
    -0.52713
    -0.57856
    -0.48714
    -0.60141
    -0.30431
    -0.45286
    -0.51571
    -0.41858
    -0.46428
    -0.49857
    -0.42429
    -0.53856
    -0.52713
    -0.32716
    -0.39572
    -0.43572
    -0.50999
    -0.49285
    -0.54999
    -0.58998
    -0.44143
    -0.29859
    -0.48143
    -0.47571
    -0.45286
    -0.44143
    -0.48143
    -0.45286
    -0.44143
    -0.42429
    -0.35573
    -0.43000
    -0.36144
    -0.40715
    -0.49285
    -0.52713
    -0.27574
    -0.27574
    -0.46428
    -0.32145
    -0.29288
    -0.39572
    -0.39001
    -0.33859
    -0.39572
    -0.32716
    -0.24146
    -0.35001
    -0.36144
    -0.29288
    -0.28716
    -0.34430
    -0.25860
    -0.15004
    -0.21860
    -0.25288
    -0.33859
    -0.27574
    -0.28716
    -0.24146
    -0.25288
    -0.29859
    -0.21860
    -0.25288
    -0.21860
    -0.29859
    -0.25860
    -0.33287
    -0.36715
    -0.18432
    -0.14433
    -0.32716
    -0.29288
    -0.39572
    -0.29859
    -0.21860
    -0.37858
    -0.39572
    -0.29288
    -0.29859
    -0.38430
    -0.43000
    -0.37858
    -0.56142
    -0.62998
    -0.39572
    -0.39001
    -0.37858
    -0.31573
    -0.40144
    -0.41286
    -0.39001
    -0.24146
    -0.25860
    -0.12719
    -0.07005
    -0.06434
    -0.06434
    -0.08148
     0.02708
    -0.00720
     0.00994
     0.19277
    -0.00149
     0.02708
    -0.05291
    -0.11004
     0.02708
    -0.09862
    -0.08148
    -0.16147
     0.02708
    -0.06434
     0.05565
     0.00423
    -0.04148
     0.00994
    -0.06434
     0.28419
     0.22134
     0.34133
     0.28419
     0.24420
     0.30133
     0.39846
     0.31847
     0.68985
     1.07837
     1.37548
     1.80971
     1.97540
     2.32964
     2.15252
     1.71258
     1.78114
     1.79257
     1.80971
     2.03825
     1.88970
     1.08409
     1.18693
     1.90684
     2.83243
     2.99241
     2.10681
     1.04409
     0.74127
     1.00981
     1.15265
     1.12980
     1.52403
     1.45547
     1.28977
     1.44404
     1.48975
     1.62687
     1.31263
     1.39833
     1.14122
     1.16408
     1.15265
     0.94125
     0.97553
     1.18122
     1.42690
     1.23264
     1.53546
     1.92398
     2.14681
     2.13538
     2.06110
     1.98683
     1.99254
     2.05539
     1.90684
     1.88398
     1.71829
     1.56974
     1.36976
     1.14122
     0.68414
     0.28419
     0.02708
    -0.19003
    -0.69283
    -1.17848
    -1.26418
    -1.50415
    -1.74412
    -1.94981
    -2.06979
    -2.00123
    -2.01266
    -2.04694
    -2.12693
    -2.01837
    -1.96695
    -1.79554
    -1.52129
    -1.34988
    -1.07563
    -0.90423
    -0.48143
    -0.05291
     0.02708
    -0.04148
    -0.07005
     0.10707
     0.46702
     0.50702
     0.49559
     0.52987
     0.54130
     0.59272
     0.56987
     0.52987
     0.56987
     0.27848
     0.22705
     0.12421
     0.02137
    -0.04720
    -0.12147
    -0.20146
    -0.32716
    -0.24146
    -0.25860
    -0.32145
    -0.42429
    -0.48143
    -0.41858
    -0.39001
    -0.46428
    -0.44143
    -0.35573
    -0.56142
    -0.41858
    -0.50428
    -0.49285
    -0.50999
    -0.52713
    -0.39572
    -0.46428
    -0.40715
    -0.53285
    -0.48714
    -0.49285
    -0.62426
    -0.40715
    -0.44714
    -0.61855
    -0.48143
    -0.41286
    -0.50428
    -0.52713
    -0.47571
    -0.52142
    -0.43000
    -0.39001
    -0.49285
    -0.49285
    -0.54427
    -0.47000
    -0.54427
    -0.48714
    -0.39001
    -0.41858
    -0.52713
    -0.52713
    -0.48143
    -0.56713
    -0.52142
    -0.60141
    -0.50428
    -0.40715
    -0.53285
    -0.46428
    -0.64712
    -0.53856
    -0.66426
    -0.64140
    -0.48143
    -0.58998
    -0.53856
    -0.56142
    -0.57856
    -0.52713
    -0.66997
    -0.60712
    -0.56713
    -0.50428
    -0.57856
    -0.52142
    -0.53856
    -0.72139
    -0.57284
    -0.58427
    -0.39572
    -0.54427
    -0.53285
    -0.54427
    -0.52142
    -0.48714
    -0.53285
    -0.43572
    -0.50999
    -0.33859
    -0.33859
    -0.40715
    -0.39001
    -0.47571
    -0.49857
    -0.43572
    -0.30431
    -0.33859
    -0.37287
    -0.34430
    -0.35573
    -0.43572
    -0.37858
    -0.41286
    -0.40715
    -0.36715
    -0.32145
    -0.30431
    -0.40715
    -0.38430
    -0.44714
    -0.54427
    -0.43572
    -0.29859
    -0.44714
    -0.45857
    -0.53856
    -0.35573
    -0.52142
    -0.50999
    -0.48143
    -0.49285
    -0.36144
    -0.43572
    -0.52713
    -0.56713
    -0.44714
    -0.69283
    -0.58427
    -0.45286
    -0.69854
    -0.61855
    -0.56142
    -0.58998
    -0.59570
    -0.73282
    -0.76710
    -0.77282
    -0.54999
    -0.61855
    -0.64712
    -0.64140
    -0.68711
    -0.48714
    -0.57284
    -0.31573
    -0.35001
    -0.40144
    -0.30431
    -0.27002
    -0.28145
    -0.09290
    -0.12719
     0.02708
     0.18706
     0.26705
     0.56987
     0.82126
     1.14122
     1.74115
     2.71245
     3.66661
     4.12941
     4.77504
     4.80361
     4.65506
     4.38652
     4.51793
     4.59792
     4.55221
     4.96930
     5.31783
     5.35211
     5.45495
     4.49508
     2.98670
     2.16395
     3.10097
     2.86671
     2.43248
     2.56961
     2.72959
     2.52962
     2.20966
     1.90112
     1.22693
     0.64414
     0.64986
     0.66700
     0.56987
     0.47274
     0.23277
    -0.24146
    -0.63569
    -0.92708
    -1.27561
    -1.52129
    -1.59557
    -1.60699
    -1.51558
    -1.37845
    -1.27561
    -1.00136
    -0.87566
    -0.70997
    -0.69854
    -0.52142
    -0.68711
    -0.53285
    -0.63569
    -0.44714
    -0.58998
    -0.61855
    -0.56713
    -0.66426
    -0.61855
    -0.57284
    -0.54427
    -0.54999
    -0.49285
    -0.45857
    -0.44143
    -0.38430
    -0.45286
    -0.45286
    -0.51571
    -0.19003
    -0.26431
    -0.32716
    -0.31573
    -0.36715
    -0.26431
    -0.41858
    -0.32145
    -0.42429
    -0.42429
    -0.28716
    -0.43572
    -0.42429
    -0.47571
    -0.47571
    -0.64712
    -0.45286
    -0.43000
    -0.55570
    -0.50428
    -0.61855
    -0.58427
    -0.60712
    -0.57284
    -0.61284
    -0.50428
    -0.66426
    -0.50428
    -0.44714
    -0.55570
    -0.52142
    -0.56713
    -0.58998
    -0.40715
    -0.41286
    -0.46428
    -0.43000
    -0.45286
    -0.46428
    -0.42429
    -0.47000
    -0.48714
    -0.32716
    -0.34430
    -0.44143
    -0.44714
    -0.45857
    -0.49285
    -0.61284
    -0.37287
    -0.36715
    -0.52713
    -0.47571
    -0.48143
    -0.43000
    -0.48143
    -0.40715
    -0.53285
    -0.59570
    -0.47571
    -0.46428
    -0.41286
    -0.49285
    -0.43572
    -0.48714
    -0.39572
    -0.31002
    -0.44143
    -0.47571
    -0.48714
    -0.43572
    -0.29288
    -0.32716
    -0.59570
    -0.31573
    -0.24717
    -0.21289
    -0.25288
    -0.37858
    -0.36144
    -0.37858
    -0.35001
    -0.06434
    -0.23003
    -0.26431
    -0.19575
    -0.24717
    -0.15004
    -0.23574
    -0.27002
    -0.26431
    -0.17289
    -0.20718
    -0.16147
    -0.09862
    -0.28145
    -0.20718
    -0.24146
    -0.12719
    -0.19003
    -0.19003
    -0.18432
    -0.28716
    -0.20146
    -0.25860
    -0.19575
    -0.27574
    -0.22432
    -0.16147
    -0.24717
    -0.23574
    -0.20146
    -0.28716
    -0.35573
    -0.16718
    -0.15004
    -0.24717
    -0.25860
    -0.12147
    -0.21289
    -0.21860
    -0.21289
    -0.29859
    -0.12719
    -0.22432
    -0.17289
    -0.10433
    -0.11576
    -0.08719
    -0.20718
    -0.08719
    -0.01291
    -0.09290
    -0.04148
    -0.00149
    -0.02434
    -0.04148
    -0.04720
    -0.07005
     0.08422
     0.20420
     0.14135
     0.27848
     0.38703
     0.27848
     0.30704
     0.41560
     0.50131
     0.48416
     0.54701
     0.58701
     0.67271
     0.22134
     0.68414
     0.71271
     0.04422
    -0.25288
    -0.47571
    -0.30431
     0.04993
     0.14706
     0.08422
     0.08993
     0.57558
     1.00981
     1.02695
     1.12408
     1.33548
     1.71258
     2.26679
     2.94099
     3.07240
     3.32380
     3.38665
     3.44950
     2.90100
     2.03825
     1.07266
     0.42703
     0.84983
     1.38119
     2.03825
     2.12395
     1.86684
     1.46689
     0.85555
     0.57558
     0.47845
     0.67843
     0.86697
     1.37548
     2.02111
     2.31821
     2.38678
     2.23251
     2.12395
     1.85542
     1.70686
     1.48975
     1.34691
     1.23264
     0.90125
     0.50702
     0.24991
     0.15849
    -0.05291
    -0.15575
    -0.29859
    -0.47000
    -0.50999
    -0.75568
    -1.02993
    -0.89851
    -1.00136
    -1.15562
    -1.08135
    -1.22990
    -1.38988
    -1.44130
    -1.24704
    -1.14420
    -0.96708
    -0.79567
    -0.65283
    -0.60141
    -0.52142
    -0.35001
    -0.39001
    -0.14433
    -0.17289
    -0.26431
    -0.19003
    -0.20718
    -0.26431
    -0.15004
    -0.23003
    -0.24146
    -0.26431
    -0.21860
    -0.30431
    -0.32716
    -0.41286
    -0.44143
    -0.53856
    -0.40144
    -0.43572
    -0.42429
    -0.48143
    -0.51571
    -0.49285
    -0.57284
    -0.45286
    -0.58998
    -0.38430
    -0.52142
    -0.43000
    -0.46428
    -0.46428
    -0.41286
    -0.51571
    -0.43572
    -0.46428
    -0.33287
    -0.48714
    -0.35573
    -0.39001
    -0.43000
    -0.45857
    -0.48143
    -0.43572
    -0.36715
    -0.38430
    -0.45857
    -0.43572
    -0.50999
    -0.43572
    -0.53856
    -0.33859
    -0.29859
    -0.48714
    -0.37287
    -0.43000
    -0.46428
    -0.52142
    -0.31573
    -0.40715
    -0.35001
    -0.27574
    -0.37858
    -0.43000
    -0.41858
    -0.26431
    -0.48143
    -0.30431
    -0.29859
    -0.31573
    -0.35573
    -0.32145
    -0.26431
    -0.41286
    -0.46428
    -0.34430
    -0.44143
    -0.30431
    -0.24146
    -0.34430
    -0.36715
    -0.40715
    -0.39572
    -0.27574
    -0.21860
    -0.36715
    -0.43572
    -0.31573
    -0.33859
    -0.34430
    -0.34430
    -0.30431
    -0.43572
    -0.28145
    -0.35573
    -0.35573
    -0.45286
    -0.53856
    -0.37858
    -0.54999
    -0.35001
    -0.44143
    -0.43572
    -0.37287
    -0.52713
    -0.33287
    -0.48714
    -0.45286
    -0.41286
    -0.43572
    -0.28716
    -0.47000
    -0.27574
    -0.40144
    -0.29288
    -0.45286
    -0.35573
    -0.19003
    -0.33859
    -0.23574
    -0.37858
    -0.30431
    -0.36715
    -0.33859
    -0.33287
    -0.31573
    -0.25860
    -0.32145
    -0.31573
    -0.33859
    -0.43000
    -0.44143
    -0.44143
    -0.26431
    -0.40715
    -0.37287
    -0.36715
    -0.29859
    -0.33859
    -0.23574
    -0.39572
    -0.17289
    -0.03577
     0.17563
     0.20420
     0.39275
     0.53559
     0.46702
     0.88983
     1.08980
     0.97553
     1.06123
     1.33548
     1.26121
     0.83840
     0.58129
     0.77556
     0.86126
     0.79270
     0.47274
     0.67271
     0.29562
     0.22134
     0.66700
     0.34704
     0.82698
     1.06123
     0.98696
     1.29549
     1.06695
     0.76413
     1.18693
     1.65544
     1.90684
     2.30107
     2.50676
     2.40963
     2.56390
     2.46677
     2.80958
     2.60389
     3.00955
     3.23810
     3.28952
     3.57519
     3.74089
     3.90087
     3.92943
     3.90658
     3.63804
     3.08383
     2.99241
     2.51247
     2.16395
     1.83256
     1.52403
     1.00410
     0.71842
     0.39846
    -0.29859
    -0.89280
    -1.53843
    -2.02980
    -2.28119
    -2.56116
    -2.72685
    -2.70400
    -2.66400
    -2.55544
    -2.57258
    -2.49831
    -2.54973
    -2.34404
    -2.24120
    -1.76126
    -1.60699
    -1.32132
    -0.78996
    -0.69854
    -0.38430
    -0.14433
     0.10136
     0.39846
     0.62700
     0.86697
     0.80984
     0.84983
     1.11837
     0.91839
     0.52987
     0.66700
     0.54701
     0.30133
     0.23848
     0.23277
     0.23277
     0.31847
     0.33561
     0.36989
     0.23277
     0.14135
     0.22134
     0.19277
     0.34133
     0.39275
     0.32419
     0.50131
     0.68414
     0.44988
     0.48988
     0.50702
     0.48988
     0.36989
     0.41560
     0.24420
     0.24991
     0.28419
     0.32419
     0.28419
     0.14706
     0.11278
     0.01565
     0.12992
     0.33561
     0.22705
     0.10707
     0.12992
     0.12992
     0.08993
     0.09564
     0.08422
     0.07279
     0.16421
     0.01565
     0.12421
     0.10136
    -0.04720
    -0.13861
    -0.05862
    -0.01863
    -0.09862
    -0.18432
    -0.21289
    -0.16147
    -0.31002
    -0.31002
    -0.43572
    -0.45857
    -0.43000
    -0.35573
    -0.41286
    -0.49285
    -0.72139
    -0.58427
    -0.75568
    -0.61284
    -0.65283
    -0.72139
    -0.69854
    -0.84138
    -0.78424
    -0.81281
    -0.85852
    -0.89851
    -0.88137
    -0.82995
    -0.88137
    -0.93280
    -0.92708
    -0.95565
    -1.03564
    -0.94994
    -0.84709
    -0.89851
    -0.92708
    -0.91566
    -0.96136
    -0.80710
    -0.97279
    -0.93280
    -0.96136
    -0.85852
    -0.88137
    -0.81281
    -0.81281
    -0.84138
    -0.82995
    -0.86995
    -0.72139
    -0.74425
    -0.77853
    -0.73282
    -0.66997
    -0.81852
    -0.74996
    -0.77282
    -0.74996
    -0.70425
    -0.65855
    -0.67569
    -0.70425
    -0.81281
    -0.69283
    -0.86995
    -0.65283
    -0.59570
    -0.72139
    -0.61284
    -0.69854
    -0.64140
    -0.65283
    -0.60712
    -0.73854
    -0.54999
    -0.57284
    -0.63569
    -0.54999
    -0.60712
    -0.40715
    -0.56142
    -0.23574
     0.10136
     0.20420
     0.33561
     0.71271
     0.78698
     1.05552
     1.20979
     1.01552
     0.71842
     0.47845
     0.79841
     1.22121
     0.86697
     1.09551
     1.46118
     2.11253
     1.91255
     1.11837
     0.70128
     0.55844
     0.68414
     1.00410
     1.27263
     1.24407
     1.46689
     1.33548
     1.17550
     0.76413
     0.50131
     0.91268
     0.77556
     0.83269
     1.18693
     0.95839
     0.76984
     0.60415
     0.36418
     0.39275
     0.34704
     0.38703
     0.37561
     0.53559
     0.31276
     0.16992
     0.22705
    -0.02434
    -0.02434
    -0.32716
    -0.30431
    -0.28145
    -0.62998
    -0.61284
    -0.70425
    -0.88137
    -0.86423
    -0.85281
    -0.90423
    -0.80138
    -0.74996
    -0.89280
    -0.96708
    -0.98993
    -1.18419
    -1.12706
    -1.20133
    -1.09278
    -1.30989
    -1.18419
    -1.28132
    -1.34417
    -1.33846
    -1.38417
    -1.50415
    -1.45844
    -1.56129
    -1.57271
    -1.64128
    -1.58985
    -1.55557
    -1.65270
    -1.68127
    -1.66413
    -1.60128
    -1.55557
    -1.27561
    -1.02993
    -0.65855
    -0.53285
    -0.06434
     0.11850
     0.43274
     1.00410
     1.15265
     1.44975
     1.59831
     1.76971
     2.02111
     2.30107
     2.34107
     2.32393
     2.28965
     2.16966
     2.07253
     1.83256
     1.59259
     1.37548
     1.20979
     1.02695
     0.77556
     0.62700
     0.36418
     0.22134
    -0.05862
     0.13564
     0.02137
    -0.13290
    -0.12147
    -0.20146
    -0.33287
    -0.29288
    -0.40144
    -0.35573
    -0.35001
    -0.31573
    -0.39001
    -0.42429
    -0.37287
    -0.35573
    -0.60712
    -0.50428
    -0.52142
    -0.35001
    -0.48714
    -0.45286
    -0.53856
    -0.64140
    -0.69283
    -0.57856
    -0.51571
    -0.58427
    -0.45857
    -0.50428
    -0.47000
    -0.39001
    -0.43572
    -0.50428
    -0.48143
    -0.53285
    -0.65855
    -0.53285
    -0.51571
    -0.27002
    -0.28145
    -0.15575
    -0.09862
    -0.20718
     0.00994
    -0.09862
    -0.12147
     0.18135
     0.16992
     0.12421
     0.34133
     0.54701
     0.36989
     0.46702
     0.35275
     0.41560
     0.27276
     0.20991
     0.10707
     0.14135
     0.13564
     0.04422
    -0.03577
    -0.13861
    -0.27574
    -0.32145
    -0.19575
    -0.23574
    -0.39001
    -0.39001
    -0.39001
    -0.36144
    -0.41858
    -0.40715
    -0.37858
    -0.48714
    -0.37858
    -0.06434
    -0.18432
    -0.03577
    -0.16147
    -0.12147
    -0.09290
     0.10136
     0.15278
     0.15278
     0.07279
     0.18135
     0.22705
     0.28419
     0.27848
     0.36418
     0.34133
     0.29562
     0.17563
     0.20991
     0.05565
     0.18135
    -0.09862
     0.17563
     0.21563
     0.14706
     0.17563
     0.04993
    -0.17289
    -0.27574
    -0.27574
    -0.16718
     0.00423
     0.11278
     0.21563
     0.32419
     0.36418
     0.16992
     0.04422
     0.36418
     0.47845
     0.40417
     0.52416
     0.35847
     0.31276
     0.52416
     0.87840
     1.34691
     1.95826
     2.16395
     2.38106
     1.82685
     1.53546
     1.66687
     2.03825
     2.63246
     2.65531
     2.35250
     1.27835
     0.59272
     0.44417
     0.44417
     0.38132
     0.12992
    -0.11004
    -0.36715
    -0.94994
    -1.40131
    -1.62414
    -1.62985
    -1.73841
    -1.61271
    -1.25275
    -1.04707
    -0.77282
    -0.61855
    -0.49857
    -0.32145
    -0.34430
    -0.16718
    -0.32716
    -0.12719
    -0.13861
    -0.25288
    -0.19003
    -0.33859
    -0.25288
    -0.35001
    -0.33287
    -0.23003
    -0.35001
    -0.28145
    -0.27002
    -0.32716
    -0.28716
    -0.36715
    -0.37287
    -0.42429
    -0.29288
    -0.35573
    -0.34430
    -0.40715
    -0.37287
    -0.48143
    -0.34430
    -0.32145
    -0.43000
    -0.47571
    -0.38430
    -0.42429
    -0.47571
    -0.45857
    -0.47000
    -0.40144
    -0.28716
    -0.28145
    -0.43000
    -0.37858
    -0.35001
    -0.40715
    -0.33859
    -0.22432
    -0.40715
    -0.40144
    -0.30431
    -0.29288
    -0.25288
    -0.24146
    -0.33287
    -0.28145
    -0.19575
    -0.11576
    -0.19003
    -0.27574
    -0.25860
    -0.17289
    -0.12719
    -0.07005
     0.00994
    -0.07576
    -0.06434
     0.06708
     0.12992
     0.19849
     0.21563
     0.43274
     0.71842
     0.99267
     1.54688
     2.07824
     2.34107
     2.62103
     2.88386
     3.44950
     3.63804
     3.50663
     3.22095
     2.55247
     1.67830
     1.32406
     1.15265
     0.61558
     0.38132
    -0.05862
    -0.39001
    -0.81281
    -1.20133
    -1.42416
    -1.56700
    -1.84696
    -1.65842
    -1.49272
    -1.18991
    -0.76139
    -0.19575
     0.06136
     0.49559
     0.80984
     1.13551
     1.25549
     1.16408
     1.06123
     0.86126
     0.69557
     0.52987
     0.40417
     0.30133
     0.19849
     0.12992
     0.07279
     0.00994
     0.12421
    -0.05862
     0.03279
     0.11850
     0.11850
     0.14706
     0.07850
     0.22705
     0.11850
     0.05565
     0.04993
     0.19277
     0.26705
     0.12421
     0.21563
     0.16992
     0.20420
     0.21563
     0.11850
    -0.01291
     0.04993
     0.14135
     0.16992
     0.11278
     0.22134
     0.15849
     0.17563
     0.39275
     0.53559
     0.19277
     0.06136
    -0.03577
    -0.01291
    -0.22432
    -0.27002
    -0.60712
    -0.75568
    -0.69854
    -0.54999
    -0.42429
    -0.45286
    -0.54427
    -0.58998
    -0.47000
    -0.37287
    -0.51571
    -0.36144
    -0.12147
    -0.00720
     0.20420
     0.29562
     0.62129
     0.70128
     0.90697
     0.91839
     0.75841
     0.84983
     0.76413
     0.79270
     0.70699
     0.99838
     1.05552
     1.03267
     1.03838
     0.87269
     0.91839
     0.82698
     0.86126
     0.72985
     0.69557
     0.78698
     0.49559
     0.44417
     0.09564
    -0.36715
    -0.90994
    -0.53856
    -0.57284
    -0.73854
    -0.89851
    -0.82995
    -0.94994
    -0.96136
    -1.09278
    -1.15562
    -1.24704
    -1.09849
    -0.94994
    -0.58427
    -0.60712
    -0.60712
    -0.59570
    -0.41858
    -0.27574
    -0.23003
    -0.40144
    -0.23574
    -0.32145
    -0.12147
    -0.30431
    -0.23003
    -0.15575
    -0.24146
    -0.15575
    -0.16147
    -0.16147
    -0.23574
    -0.16718
    -0.25860
    -0.01291
    -0.14433
    -0.12719
    -0.18432
    -0.17289
    -0.23003
    -0.32145
    -0.27574
    -0.35573
    -0.31573
    -0.34430
    -0.39001
    -0.38430
    -0.53285
    -0.47000
    -0.72139
    -0.40144
    -0.40715
    -0.65283
    -0.90994
    -0.81852
    -0.60141
    -0.52713
    -0.61284
    -0.57284
    -0.58427
    -0.48714
    -0.68140
    -0.55570
    -0.50999
    -0.55570
    -0.63569
    -0.50428
    -0.40144
    -0.31573
    -0.54427
    -0.47571
    -0.43572
    -0.48714
    -0.52713
    -0.48714
    -0.60141
    -0.49857
    -0.49285
    -0.47000
    -0.54427
    -0.62998
    -0.58998
    -0.53856
    -0.50428
    -0.46428
    -0.57284
    -0.40715
    -0.44714
    -0.50428
    -0.51571
    -0.51571
    -0.50999
    -0.34430
    -0.37858
    -0.33287
    -0.39572
    -0.33287
    -0.45286
    -0.36715
    -0.21860
    -0.21289
    -0.43572
    -0.31002
    -0.35001
    -0.23574
    -0.32145
    -0.35573
    -0.25288
    -0.21860
    -0.35001
    -0.28145
    -0.29288
    -0.33859
    -0.33859
    -0.24717
     0.01565
     0.14135
    -0.16147
    -0.08719
    -0.17289
    -0.24146
    -0.12147
     0.01565
     0.03851
     0.10136
     0.23277
     0.17563
     0.18135
     0.14706
     0.18706
     0.28419
     0.35275
     0.56415
     0.36989
     0.47274
     0.42703
     0.53559
     0.42703
     0.45560
     0.48416
     0.43846
     0.18135
     0.11850
    -0.13861
    -0.22432
    -0.09290
    -0.19003
    -0.10433
    -0.17289
     0.06136
     0.43846
     0.79841
     1.27263
     1.79257
     2.05539
     2.28393
     2.65531
     3.28380
     3.95229
     4.28939
     4.29510
     4.36366
     4.32367
     4.19797
     4.55793
     4.56935
     4.32367
     4.03228
     3.58091
     3.09526
     2.43820
     1.85542
     1.67830
     1.18693
     0.80412
     0.42703
     0.13564
    -0.11004
    -0.21289
    -0.44143
    -0.39001
    -0.54427
    -0.76139
    -0.70997
    -0.80138
    -0.65855
    -0.72711
    -0.58427
    -0.49857
    -0.27002
    -0.30431
    -0.20718
    -0.21860
    -0.11004
    -0.16718
    -0.19003
    -0.25288
    -0.15004
    -0.12719
    -0.02434
    -0.17861
    -0.19575
    -0.14433
    -0.09862
    -0.11576
    -0.08148
    -0.05291
     0.15849
     0.12421
     0.19849
     0.19277
     0.29562
     0.18706
     0.42703
     0.38132
     0.43274
     0.46131
     0.41560
     0.34133
     0.35275
     0.42703
     0.40989
     0.50131
     0.44988
     0.27848
     0.38703
     0.32990
     0.20991
     0.18135
     0.31276
     0.15849
     0.17563
     0.08993
     0.15849
     0.10136
    -0.11004
    -0.04720
    -0.06434
     0.07850
    -0.03577
    -0.15575
    -0.21289
    -0.10433
    -0.05862
    -0.28716
    -0.10433
    -0.10433
    -0.17861
    -0.18432
    -0.24146
    -0.28145
    -0.28716
    -0.29859
    -0.34430
    -0.35001
    -0.19003
    -0.23003
    -0.36144
    -0.41286
    -0.37287
    -0.42429
    -0.51571
    -0.31002
    -0.48143
    -0.41286
    -0.36144
    -0.46428
    -0.52713
    -0.43572
    -0.53856
    -0.47571
    -0.45286
    -0.48714
    -0.47000
    -0.56142
    -0.44143
    -0.48143
    -0.58998
    -0.35573
    -0.47000
    -0.41858
    -0.39572
    -0.29859
    -0.37287
    -0.37858
    -0.40144
    -0.30431
    -0.32716
    -0.21860
    -0.30431
    -0.37287
    -0.48143
    -0.37858
    -0.53856
    -0.38430
    -0.37287
    -0.57284
    -0.54999
    -0.49285
    -0.55570
    -0.70425
    -0.71568
    -0.75568
    -0.66997
    -0.61284
    -0.72711
    -0.69283
    -0.70425
    -0.69283
    -0.78996
    -0.78424
    -0.56713
    -0.83567
    -0.79567
    -0.77853
    -0.83567
    -0.88709
    -0.80138
    -0.78996
    -0.88137
    -0.74425
    -0.76139
    -0.73282
    -0.87566
    -0.76139
    -0.79567
    -0.70997
    -0.43000
    -0.65283
    -0.62998
    -0.54999
    -0.43000
    -0.43000
    -0.44143
    -0.39572
    -0.26431
    -0.14433
    -0.10433
    -0.10433
    -0.15575
    -0.12147
    -0.07005
     0.15278
     0.56415
     1.12980
     1.27263
     1.64973
     1.67830
     1.49546
     1.64973
     1.91255
     2.29536
     2.10110
     1.35834
     0.86697
     0.58701
     0.06136
    -0.02434
    -0.12719
    -0.05291
    -0.34430
    -1.14991
    -1.73269
    -1.54986
    -1.40702
    -1.44130
    -1.57271
    -1.47558
    -1.20133
    -0.85852
    -0.61855
    -0.33287
    -0.28145
     0.12421
     0.20420
     0.30704
     0.43846
     0.30704
     0.14706
     0.00423
    -0.35001
    -0.47571
    -0.62426
    -0.69283
    -0.80710
    -0.90423
    -0.96136
    -1.03564
    -1.16134
    -1.30989
    -1.34417
    -1.41273
    -1.19562
    -1.21847
    -1.39559
    -1.24133
    -1.14991
    -0.92708
    -0.90423
    -0.70997
    -0.49285
    -0.17289
     0.15849
     0.53559
     0.85555
     1.26121
     1.60402
     1.67258
     2.38106
     2.81529
     2.91814
     3.04955
     3.10668
     3.26666
     3.09526
     2.95242
     2.74102
     2.50105
     2.42106
     2.14681
     1.75829
     1.36976
     1.04409
     0.50131
     0.21563
     0.09564
    -0.28145
    -0.51571
    -0.65283
    -0.59570
    -0.69854
    -0.70425
    -0.74996
    -0.61855
    -0.65855
    -0.50999
    -0.50428
    -0.43572
    -0.47000
    -0.46428
    -0.44714
    -0.28145
    -0.39572
    -0.32145
    -0.25288
    -0.26431
    -0.27002
    -0.22432
    -0.20718
    -0.37287
    -0.18432
    -0.20146
    -0.27002
    -0.20146
    -0.17289
    -0.22432
    -0.31002
    -0.03006
    -0.08148
    -0.25860
    -0.13290
    -0.22432
    -0.19003
    -0.25860
    -0.25288
    -0.23003
    -0.19003
    -0.16147
    -0.13290
    -0.25860
    -0.38430
    -0.25860
    -0.39001
    -0.21860
    -0.21860
    -0.48714
    -0.39572
    -0.36144
    -0.28716
    -0.35001
    -0.39572
    -0.47000
    -0.50999
    -0.39572
    -0.36715
    -0.36715
    -0.53856
    -0.50428
    -0.56142
    -0.61855
    -0.36144
    -0.49285
    -0.50428
    -0.52713
    -0.53285
    -0.36715
    -0.39001
    -0.29288
    -0.41858
    -0.25860
    -0.09290
    -0.09290
     0.08422
     0.15278
     0.23848
     0.23848
     0.68414
     0.86697
     1.10123
     1.31263
     1.30692
     1.28406
     1.20407
     1.27835
     1.39833
     1.57545
     1.66116
     1.72972
     1.59831
     1.62116
     1.47261
     1.42119
     1.76971
     1.87827
     1.85542
     1.65544
     1.36976
     1.35834
     1.07837
     0.52987
     0.06136
    -0.12147
    -0.25288
    -0.35573
    -0.33859
    -0.77853
    -1.06421
    -1.36131
    -1.74412
    -1.98980
    -2.33833
    -2.40118
    -2.25263
    -1.84125
    -1.52129
    -0.97279
    -0.72711
    -0.44714
    -0.07576
     0.20991
     0.36989
     0.52987
     0.80984
     1.04409
     1.24978
     1.46689
     1.58117
     1.61545
     1.38691
     1.29549
     1.23835
     1.40405
     1.22121
     1.05552
     1.11837
     1.03838
     1.07266
     0.92982
     0.71842
     0.65557
     0.60986
     0.61558
     0.56415
     0.54701
     0.28990
     0.20991
     0.13564
     0.02708
    -0.27574
    -0.45286
    -0.49285
    -0.53285
    -0.67569
    -0.82995
    -1.01279
    -1.10992
    -1.27561
    -1.40702
    -1.16134
    -1.46416
    -1.50986
    -1.61271
    -1.72698
    -1.72127
    -1.73841
    -1.75555
    -1.80126
    -1.73841
    -1.77269
    -1.82982
    -1.52129
    -1.39559
    -1.45273
    -1.24133
    -0.85281
    -0.91566
    -0.70425
    -0.40715
    -0.23003
    -0.06434
     0.19849
     0.59844
     0.91268
     1.32977
     1.47261
     1.64401
     1.74115
     1.72972
     1.70115
     1.59831
     1.50689
     1.51260
     1.52974
     1.61545
     1.51832
     1.47832
     1.16408
     0.91839
     0.51273
     0.42132
     0.22134
     0.20420
     0.04422
    -0.01863
    -0.10433
    -0.24717
    -0.00720
     0.03279
    -0.09862
    -0.13861
    -0.16147
    -0.25288
    -0.04148
    -0.18432
    -0.10433
    -0.11004
    -0.13290
    -0.12719
    -0.11576
    -0.09290
    -0.20718
    -0.29288
    -0.22432
    -0.00149
    -0.10433
    -0.09290
    -0.02434
     0.20420
     0.35275
     0.40417
     0.49559
     0.67271
     0.76413
     0.67271
     0.72985
     0.78127
     1.01552
     1.04981
     0.99267
     1.08409
     0.82698
     0.71271
     0.61558
     0.42132
     0.18706
    -0.13861
    -0.41286
    -0.63569
    -0.75568
    -0.77853
    -0.88709
    -1.05278
    -1.24704
    -1.26418
    -1.19562
    -0.76710
    -0.70997
    -1.00136
    -1.24133
    -1.00707
    -0.54427
    -0.29288
     0.14135
     0.24991
     0.42132
     0.50131
     0.24420
     0.23848
     0.32990
     0.29562
     0.20420
     0.47845
     0.58701
     0.40417
     0.48416
     0.43846
     0.56415
     0.35275
     0.26705
    -0.04720
    -0.36144
    -0.73282
    -0.93851
    -1.17277
    -1.11563
    -0.86995
    -0.84709
    -1.02993
    -1.09849
    -1.41845
    -1.49272
    -1.82982
    -1.56129
    -1.58985
    -1.33274
    -1.15562
    -0.88709
    -0.66997
    -0.46428
    -0.20718
    -0.17289
    -0.01291
     0.02708
    -0.03006
     0.28990
     0.27848
     0.26705
     0.30704
     0.38703
     0.41560
     0.55273
     0.53559
     0.34133
     0.47274
     0.44988
     0.29562
     0.32419
     0.35847
     0.41560
     0.23848
     0.39846
     0.46131
     0.52987
     0.61558
     0.58701
     0.27848
     0.00994
     0.07850
     0.19849
     0.21563
     0.22134
     0.19849
     0.11278
     0.01565
    -0.02434
    -0.29288
    -0.35001
    -0.39572
    -0.58427
    -0.42429
    -0.42429
    -0.37287
    -0.38430
    -0.52713
    -0.51571
    -0.72139
    -0.56713
    -0.55570
    -0.39572
    -0.39572
    -0.35573
    -0.39001
    -0.41858
    -0.37287
    -0.40144
    -0.47571
    -0.44714
    -0.32716
    -0.54999
    -0.48714
    -0.54999
    -0.67569
    -0.71568
    -0.66997
    -0.73282
    -0.74996
    -0.85852
    -0.84709
    -1.10992
    -0.92137
    -1.20133
    -1.24133
    -1.17848
    -1.30989
    -1.29846
    -1.23561
    -1.20133
    -1.26418
    -1.16705
    -1.19562
    -1.30418
    -1.18419
    -1.13848
    -1.10420
    -1.10420
    -0.91566
    -0.93280
    -0.96136
    -0.80138
    -0.66997
    -0.61855
    -0.63569
    -0.50428
    -0.39572
    -0.25860
    -0.06434
    -0.00720
     0.19277
     0.37561
     0.48988
     0.76413
     1.19836
     1.20979
     1.19836
     1.32406
     1.30120
     1.10694
     1.25549
     1.59831
     1.72972
     2.11824
     2.35821
     2.50105
     2.52390
     2.79815
     2.94670
     3.18096
     3.71803
     4.26653
     4.02085
     3.78088
     3.41522
     3.48949
     3.67233
     3.64947
     3.42664
     3.02669
     2.84957
     2.51247
     1.90684
     1.28977
     0.50702
    -0.12147
    -0.83567
    -0.95565
    -0.68711
    -0.80710
    -0.88137
    -0.83567
    -1.00707
    -0.94994
    -1.08135
    -1.18991
    -0.82424
    -0.65855
    -0.56713
    -0.27574
    -0.10433
     0.27276
     0.11278
     0.44417
     0.39275
     0.16992
     0.23277
     0.12421
     0.03279
     0.03851
    -0.03006
    -0.23003
    -0.33859
    -0.27002
    -0.33287
    -0.61284
    -0.88137
    -0.99564
    -1.22990
    -1.26418
    -0.98993
    -0.97279
    -0.81281
    -0.69283
    -0.69283
    -0.62426
    -0.68140
    -0.45286
    -0.44143
    -0.35001
    -0.21860
     0.06136
     0.15278
     0.29562
     0.44988
     0.37561
     0.63272
     0.44417
     0.27276
     0.30704
     0.28990
     0.10707
     0.23277
     0.19277
     0.08993
     0.13564
     0.10707
     0.02708
    -0.05862
    -0.19003
    -0.08148
    -0.25288
    -0.17861
    -0.16147
    -0.31002
    -0.29288
    -0.24146
    -0.20146
    -0.27574
    -0.25860
    -0.42429
    -0.29288
    -0.16718
    -0.12719
    -0.17289
    -0.21289
    -0.20718
    -0.37858
    -0.21289
    -0.05862
    -0.27002
    -0.21289
    -0.25860
    -0.19003
    -0.33859
    -0.43000
    -0.35573
    -0.45286
    -0.41286
    -0.34430
    -0.48143
    -0.58998
    -0.50999
    -0.53856
    -0.53856
    -0.37287
    -0.33859
    -0.40144
    -0.42429
    -0.40144
    -0.48714
    -0.43000
    -0.37287
    -0.37858
    -0.33859
    -0.38430
    -0.21860
    -0.36715
    -0.42429
    -0.55570
    -0.55570
    -0.45857
    -0.49857
    -0.57856
    -0.65283
    -0.57284
    -0.68711
    -0.70997
    -0.72139
    -0.71568
    -0.77853
    -0.73854
    -0.82995
    -0.76710
    -0.87566
    -0.78996
    -0.75568
    -0.68711
    -0.65283
    -0.77282
    -0.83567
    -0.62998
    -0.44143
    -0.31002
    -0.23574
    -0.20718
    -0.12147
    -0.05862
     0.04993
    -0.06434
     0.02137
     0.19277
     0.26705
     0.26134
     0.39846
     0.06708
     0.07850
    -0.07005
     0.08422
    -0.01863
    -0.10433
    -0.18432
    -0.12719
    -0.15575
    -0.07576
    -0.13861
    -0.17289
    -0.11576
    -0.14433
    -0.11576
     0.24420
     0.28990
     0.16992
     0.26705
     0.26705
     0.27276
     0.25562
     0.22705
     0.16992
     0.26705
     0.18706
     0.16421
     0.07850
    -0.06434
    -0.05862
    -0.10433
     0.35847
     0.54130
     0.68414
     0.62700
     0.17563
    -0.20146
     0.24420
     0.59272
     0.92982
     1.12408
     1.22693
     1.12408
     1.29549
     1.42119
     1.44404
     1.43261
     1.78114
     2.11824
     2.03825
     1.73543
     1.31834
     0.84412
     0.78698
     1.26692
     1.26692
     1.18122
     0.92411
     0.78698
     0.78698
     0.69557
     0.86126
     0.56987
     0.45560
     0.79270
     0.92411
     0.90125
     1.23264
     1.27835
     1.47261
     1.39833
     1.51832
     1.37548
     1.42119
     1.31834
     1.19264
     1.00410
     0.79841
     0.74699
     0.61558
     0.74127
     0.39846
     0.04422
    -0.12719
    -0.06434
    -0.04148
     0.06136
    -0.00720
    -0.17861
    -0.28145
    -0.28145
    -0.32145
    -0.41858
    -0.55570
    -0.47000
    -0.81852
    -0.49857
    -0.52713
    -0.77282
    -0.57284
    -0.76710
    -0.64712
    -0.80710
    -0.66997
    -0.80138
    -0.57856
    -0.51571
    -0.49857
    -0.42429
    -0.43572
    -0.25860
    -0.37858
    -0.27574
    -0.05862
    -0.27574
    -0.27002
    -0.19003
    -0.35001
    -0.11004
    -0.12147
    -0.28716
    -0.33859
    -0.35001
    -0.35001
    -0.36144
    -0.49857
    -0.56142
    -0.69283
    -0.76139
    -0.58998
    -0.72139
    -0.82995
    -0.69854
    -0.71568
    -0.89280
    -0.90994
    -0.74996
    -0.79567
    -0.84138
    -0.85281
    -0.77282
    -0.93280
    -1.04135
    -1.00707
    -1.10420
    -1.05849
    -1.16134
    -1.18991
    -1.20133
    -0.89280
    -0.52713
    -0.13861
     0.00423
    -0.02434
    -0.31002
    -0.60141
    -0.84709
    -0.82424
    -0.73282
    -0.62998
    -0.60712
    -0.33859
    -0.47571
    -0.57284
    -0.60141
    -0.77853
    -0.86995
    -0.93851
    -0.84138
    -0.65855
    -0.63569
    -0.33859
    -0.27574
     0.10707
     0.16992
     0.34133
     0.37561
     0.48988
     0.69557
     0.79841
     0.55273
     0.63843
     0.44988
     0.26705
     0.35847
     0.19849
     0.08993
     0.11850
     0.04422
     0.05565
     0.03851
    -0.07576
    -0.07576
    -0.21289
    -0.16718
    -0.15575
    -0.15004
    -0.15004
    -0.12719
    -0.02434
    -0.04720
    -0.08719
    -0.08148
     0.02137
     0.20420
     0.28990
     0.39846
     0.36418
     0.44417
     0.35275
     0.61558
     0.81555
     0.84412
     1.03267
     1.28977
     1.48975
     1.63259
     1.85542
     2.00968
     2.28965
     2.57532
     2.63817
     2.56961
     2.37535
     2.57532
     2.55247
     2.55818
     2.30107
     1.81542
     1.43261
     0.80412
     0.81555
     0.93553
     1.05552
     1.30120
     1.20407
     0.85555
     0.56415
     0.19277
     0.10707
    -0.07576
    -0.11004
     0.00994
     0.42703
     0.57558
     0.39275
     0.61558
     0.63843
     0.43274
     0.23277
     0.12992
    -0.07005
    -0.01863
     0.03279
     0.03851
     0.16992
     0.08422
     0.07279
     0.04993
     0.30133
     0.26134
     0.15849
     0.26134
     0.20420
     0.12421
     0.01565
     0.06708
    -0.03006
    -0.23574
    -0.16718
    -0.37287
    -0.29288
    -0.38430
    -0.33859
    -0.56713
    -0.45857
    -0.36715
    -0.50999
    -0.48143
    -0.49285
    -0.56713
    -0.71568
    -0.78996
    -0.63569
    -0.66426
    -0.60141
    -0.64712
    -0.62998
    -0.68140
    -0.68140
    -0.66426
    -0.62426
    -0.39572
    -0.47000
    -0.47000
    -0.37287
    -0.28145
    -0.35573
    -0.37287
    -0.41858
    -0.28716
    -0.33287
    -0.19575
    -0.26431
    -0.27002
    -0.34430
    -0.36715
    -0.48714
    -0.40144
    -0.53285
    -0.60712
    -0.68711
    -0.66997
    -0.66426
    -0.71568
    -0.74996
    -0.76710
    -0.56142
    -0.51571
    -0.50999
    -0.42429
    -0.30431
    -0.32716
    -0.41858
    -0.29859
    -0.27574
    -0.25288
    -0.14433
    -0.02434
    -0.13861
    -0.05862
    -0.13861
    -0.24146
    -0.16147
    -0.19003
    -0.24146
    -0.29288
    -0.47571
    -0.56713
    -0.68140
    -0.57856
    -0.49857
    -0.65283
    -0.70425
    -0.56142
    -0.69854
    -0.86423
    -0.77853
    -0.82424
    -0.81281
    -0.80710
    -0.72711
    -0.78424
    -0.80138
    -0.84709
    -0.85852
    -0.96708
    -0.74425
    -0.79567
    -0.91566
    -0.82995
    -0.84138
    -0.80710
    -0.94422
    -0.97279
    -1.06992
    -0.91566
    -0.90423
    -0.78424
    -0.81852
    -1.01850
    -0.94994
    -1.05278
    -0.76710
    -0.72139
    -0.77282
    -0.70997
    -0.52713
    -0.56142
    -0.66426
    -0.68711
    -0.58427
    -0.58427
    -0.41858
    -0.43572
    -0.53856
    -0.37287
    -0.32716
    -0.27002
    -0.16718
    -0.00149
    -0.11004
     0.00994
     0.00423
     0.12992
     0.10136
     0.13564
     0.26705
     0.47274
     0.68414
     0.79841
     0.79841
     0.68985
     0.95839
     1.14694
     0.27276
     0.07279
    -0.17861
    -0.08719
     0.18706
     0.23848
     0.07850
     0.06136
     0.02137
    -0.10433
    -0.12719
    -0.23574
    -0.21860
    -0.09862
     0.11850
    -0.09862
    -0.27574
     0.05565
    -0.19003
    -0.53856
    -0.33287
    -0.01291
     0.05565
    -0.07005
    -0.28716
    -0.49857
    -0.41858
    -0.19003
    -0.15575
    -0.05862
     0.08993
     0.20991
     0.25562
     0.70128
     0.82698
     0.86697
     1.12980
     1.20407
     1.31834
     1.25549
     1.38119
     1.35262
     1.32977
     1.24978
     1.14122
     1.15836
     1.10694
     1.01552
     0.88983
     0.83840
     0.70128
     0.59272
     0.50702
     0.42132
     0.37561
     0.23277
     0.08993
     0.03279
    -0.16147
    -0.00720
    -0.27574
    -0.20718
    -0.23003
    -0.38430
    -0.56142
    -0.41286
    -0.30431
    -0.37287
    -0.56142
    -0.44143
    -0.39572
    -0.37858
    -0.32145
    -0.34430
    -0.38430
    -0.28716
    -0.24146
    -0.19003
    -0.27574
    -0.39001
    -0.37287
    -0.41858
    -0.21289
    -0.34430
    -0.35001
    -0.48714
    -0.37287
    -0.40144
    -0.40144
    -0.53856
    -0.53285
    -0.53285
    -0.41858
    -0.64140
    -0.55570
    -0.51571
    -0.54427
    -0.61855
    -0.47000
    -0.42429
    -0.60141
    -0.62426
    -0.66426
    -0.58427
    -0.62426
    -0.54999
    -0.60141
    -0.64712
    -0.62426
    -0.66426
    -0.66426
    -0.68140
    -0.81281
    -0.86995
    -0.71568
    -0.71568
    -0.85852
    -0.82424
    -0.86995
    -0.95565
    -0.99564
    -0.95565
    -1.04135
    -1.08706
    -1.04707
    -1.03564
    -0.92137
    -0.86423
    -0.76710
    -0.57856
    -0.49285
    -0.37287
    -0.43000
    -0.41286
    -0.51571
    -0.32716
    -0.04148
     0.27276
     0.38132
     0.24991
     0.18135
     0.24991
     0.16421
     0.18135
     0.06136
    -0.04148
    -0.07576
     0.02708
     0.08422
    -0.08148
    -0.11576
    -0.20718
    -0.36715
    -0.35573
    -0.41858
    -0.50999
    -0.55570
    -0.54999
    -0.62998
    -0.69283
    -0.84709
    -0.89280
    -1.09849
    -0.89851
    -0.76710
    -0.97279
    -0.91566
    -1.00136
    -1.05849
    -0.97279
    -1.08135
    -1.04135
    -1.02993
    -1.05849
    -0.98993
    -0.79567
    -0.65283
    -0.52713
    -0.52713
    -0.36144
     0.09564
     0.18135
     0.96982
     1.07837
     1.06123
     1.15265
     1.23835
     1.06695
     0.77556
     0.71271
     1.04981
     1.68972
     2.16395
     2.06682
     2.50676
     2.68959
     2.61532
     1.74115
     1.55831
     1.90112
     2.26679
     2.66674
     2.80958
     2.66103
     2.38678
     2.28393
     2.01540
     1.70115
     1.31834
     1.04981
     0.72413
     0.20420
    -0.12719
    -0.37287
    -0.65283
    -1.12134
    -1.35560
    -1.68698
    -1.90410
    -1.67556
    -1.62414
    -1.52701
    -1.65270
    -1.82411
    -1.97266
    -1.55557
    -1.01850
    -1.08706
    -0.93280
    -0.50999
    -0.63569
    -0.51571
    -0.47000
    -0.31002
    -0.29288
    -0.17861
     0.04422
     0.05565
     0.11850
     0.08422
     0.04993
     0.00423
    -0.08719
    -0.22432
    -0.25288
    -0.11004
    -0.14433
    -0.35001
    -0.33287
    -0.30431
    -0.48714
    -0.40715
    -0.33287
    -0.37858
    -0.37287
    -0.38430
    -0.39572
    -0.45857
    -0.49285
    -0.39001
    -0.44143
    -0.49285
    -0.33287
    -0.40715
    -0.35573
    -0.42429
    -0.41286
    -0.40144
    -0.37858
    -0.48143
    -0.38430
    -0.31573
    -0.32716
    -0.27002
    -0.29859
    -0.24717
    -0.42429
    -0.34430
    -0.25288
    -0.31573
    -0.24717
    -0.24146
    -0.34430
    -0.33287
    -0.27002
    -0.29859
    -0.32145
    -0.16147
    -0.23574
    -0.34430
    -0.30431
    -0.41286
    -0.31573
    -0.32716
    -0.18432
    -0.26431
    -0.31002
    -0.31002
    -0.25860
    -0.41286
    -0.27002
    -0.48714
    -0.48143
    -0.35001
    -0.25860
    -0.49285
    -0.42429
    -0.52713
    -0.50999
    -0.59570
    -0.44714
    -0.46428
    -0.53285
    -0.51571
    -0.54999
    -0.57284
    -0.58427
    -0.54427
    -0.55570
    -0.56142
    -0.43572
    -0.49285
    -0.46428
    -0.59570
    -0.49857
    -0.66426
    -0.42429
    -0.37287
    -0.46428
    -0.47571
    -0.47000
    -0.44143
    -0.49857
    -0.38430
    -0.47000
    -0.38430
    -0.30431
    -0.33287
    -0.33859
    -0.33287
    -0.31573
    -0.41286
    -0.29288
    -0.27574
    -0.44143
    -0.49857
    -0.38430
    -0.44714
    -0.43000
    -0.57856
    -0.43000
    -0.25860
    -0.20146
    -0.19575
    -0.21860
    -0.15575
    -0.11004
    -0.14433
    -0.11576
     0.12421
     0.10707
     0.07850
     0.24991
     0.31276
     0.50702
     0.54130
     0.67843
     0.67271
     0.56987
     0.72985
     0.76984
     0.52416
     0.28990
     0.30704
     0.27848
     0.79270
     0.90125
     0.87840
     0.96410
     0.92982
     0.71271
     0.83840
     1.00981
     1.12408
     1.38119
     1.64973
     1.95255
     2.19823
     2.43248
     2.88957
     2.99241
     3.40379
     3.46092
     3.46664
     3.54091
     3.12954
     2.51819
     2.54104
     2.18109
     1.96969
     1.97540
     2.24965
     1.91827
     1.44404
     0.75270
     0.39275
    -0.17289
    -0.41286
    -0.33287
    -0.41858
    -0.61855
    -0.59570
    -0.51571
    -0.66997
    -0.74425
    -0.79567
    -0.84709
    -0.82424
    -0.96136
    -1.04135
    -1.11563
    -1.12706
    -1.09278
    -1.22990
    -0.85281
    -0.85281
    -0.69283
    -0.76710
    -0.68140
    -0.58998
    -0.68711
    -0.53285
    -0.40715
    -0.17289
    -0.19575
    -0.17289
    -0.01863
    -0.03006
    -0.00149
    -0.13861
     0.13564
     0.11278
     0.09564
     0.19277
     0.40417
     0.62700
     0.20420
     0.39275
     0.33561
     0.50131
     0.71842
     0.70128
     0.62129
     0.47845
     0.52416
     0.48988
     0.55273
     0.49559
     0.40417
     0.32419
     0.35275
     0.26134
     0.14706
     0.05565
    -0.03577
     0.00423
    -0.04720
    -0.09290
    -0.21289
    -0.27574
    -0.45286
    -0.40144
    -0.43572
    -0.25860
    -0.40144
    -0.47000
    -0.52713
    -0.48143
    -0.62426
    -0.61284
    -0.60712
    -0.65855
    -0.57856
    -0.51571
    -0.59570
    -0.55570
    -0.63569
    -0.61855
    -0.66997
    -0.45857
    -0.37287
    -0.31573
    -0.32145
    -0.21289
    -0.10433
    -0.05862
    -0.06434
    -0.07005
    -0.01291
     0.07850
    -0.04148
     0.10707
     0.04422
     0.04993
    -0.10433
    -0.05862
    -0.04720
    -0.21860
    -0.21860
    -0.22432
    -0.28716
    -0.27002
    -0.32716
    -0.20718
    -0.31002
    -0.13290
    -0.22432
    -0.17289
    -0.12719
    -0.03577
    -0.03577
     0.10136
     0.28419
     0.10136
    -0.14433
     0.06136
     0.16421
    -0.04148
    -0.20146
    -0.14433
    -0.44143
    -0.60141
    -1.04135
    -1.27561
    -1.15562
    -1.05278
    -0.74996
    -0.52713
    -0.24717
    -0.24146
    -0.66997
    -0.84138
    -0.60141
    -0.33859
    -0.05291
     0.27276
     0.44988
     0.67843
     0.87269
     0.94696
     0.84983
     0.76984
     0.58129
     0.44417
     0.68985
     0.75270
     0.50131
     0.36418
     0.32419
     0.34133
     0.20420
     0.12421
     0.09564
     0.12421
     0.28419
     0.18706
     0.24420
     0.20420
     0.19277
     0.02137
     0.13564
     0.18706
    -0.12147
     0.02137
    -0.20718
    -0.25288
    -0.39001
    -0.43572
    -0.74425
    -0.58427
    -0.58998
    -0.60712
    -0.72139
    -0.94994
    -1.04707
    -0.97850
    -1.06421
    -0.68711
    -0.61855
    -0.41286
    -0.37858
    -0.37287
    -0.33859
     0.00423
    -0.09290
     0.14706
     0.31276
     0.38132
     0.47274
     0.42703
     0.55273
     0.50702
     0.52987
     0.59844
     0.75270
     0.68985
     0.94696
     1.00981
     1.18693
     1.18693
     1.10694
     1.31834
     1.46118
     1.48404
     1.64401
     1.69544
     1.64401
     1.63259
     1.55260
     1.88398
     1.89541
     1.62116
     1.31263
     1.12408
     0.91268
     0.72413
     0.46702
     0.11850
    -0.24146
    -0.25288
    -0.33287
    -0.61855
    -0.68711
    -0.89280
    -1.32132
    -1.24704
    -1.00707
    -1.19562
    -1.14420
    -1.18419
    -1.14420
    -0.88709
    -0.73854
    -0.73282
    -0.73282
    -0.48143
    -0.37287
    -0.25860
    -0.14433
    -0.20146
    -0.17861
    -0.20146
    -0.01863
     0.00994
    -0.03006
     0.04422
     0.01565
     0.11278
     0.02708
     0.10136
     0.04993
     0.09564
     0.08422
    -0.07576
    -0.01291
    -0.03577
    -0.04720
    -0.15004
    -0.12719
    -0.09862
    -0.11004
    -0.16147
    -0.30431
    -0.10433
    -0.25860
    -0.21289
    -0.37858
    -0.20718
    -0.26431
    -0.22432
    -0.21289
    -0.17861
    -0.19003
    -0.33859
    -0.16718
    -0.16147
    -0.07576
    -0.11004
    -0.17289
    -0.10433
    -0.13290
    -0.24146
    -0.13861
    -0.15004
    -0.14433
    -0.36715
    -0.41286
    -0.34430
    -0.36715
    -0.37858
    -0.42429
    -0.21289
    -0.20718
    -0.46428
    -0.29288
    -0.27002
    -0.22432
    -0.05291
    -0.08719
    -0.08719
     0.12992
     0.11850
    -0.17289
    -0.39572
    -0.56713
    -1.02421
    -1.26990
    -0.58427
     0.07850
     0.35847
     0.18706
     0.01565
    -0.28145
    -0.35573
    -0.16718
     0.23277
     0.74127
     1.15265
     1.43833
     1.90112
     2.00397
     2.19252
     1.78685
     1.72972
     1.61545
     1.50689
     1.46118
     1.41547
     1.15265
     0.74699
     0.39846
    -0.00720
    -0.45857
    -0.59570
    -0.79567
    -0.94422
    -1.17277
    -1.31560
    -1.56129
    -1.59557
    -1.38417
    -1.60128
    -1.38417
    -1.34417
    -1.21847
    -1.14991
    -1.08706
    -0.89851
    -0.95565
    -0.76139
    -0.67569
    -0.64140
    -0.58998
    -0.67569
    -0.62998
    -0.69854
    -0.57284
    -0.58427
    -0.85281
    -0.78996
    -0.69854
    -0.76139
    -0.85281
    -0.96708
    -0.94422
    -0.80710
    -0.74425
    -0.85852
    -0.82424
    -0.92137
    -0.90994
    -1.00707
    -0.87566
    -0.75568
    -0.90994
    -0.83567
    -0.81852
    -0.75568
    -0.76710
    -0.75568
    -0.85852
    -0.69283
    -0.76139
    -0.69283
    -0.62998
    -0.60141
    -0.55570
    -0.73282
    -0.48143
    -0.28145
    -0.39572
    -0.25288
    -0.13861
    -0.15004
     0.00994
     0.15278
     0.19277
     0.30133
     0.32419
     0.26134
     0.55844
     0.44417
     0.66700
     0.81555
     0.86697
     1.15265
     1.01552
     1.03838
     0.96982
     0.89554
     0.94696
     0.76984
     0.86126
     0.57558
     0.56987
     0.70699
     0.53559
     0.34704
     0.22134
    -0.02434
    -0.12147
    -0.19003
    -0.39001
    -0.43000
    -0.45857
    -0.44143
    -0.48143
    -0.60141
    -0.54427
    -0.61855
    -0.52713
    -0.50428
    -0.65855
    -0.76139
    -0.85281
    -0.74996
    -0.82424
    -0.59570
    -0.68711
    -0.67569
    -0.73854
    -0.77282
    -0.67569
    -0.72711
    -0.65283
    -0.61284
    -0.51571
    -0.11004
    -0.09862
     0.00994
     0.26705
     0.32419
     0.38132
     0.67843
     1.03838
     1.11837
     1.29549
     1.52974
     1.74686
     2.00397
     2.10681
     2.18109
     2.32393
     2.36392
     2.50105
     2.47248
     2.47248
     2.47248
     2.25536
     2.21537
     2.31821
     2.03825
     1.81542
     1.59259
     1.41547
     1.09551
     0.75270
     0.52416
     0.24991
     0.06708
    -0.27574
    -0.54427
    -0.66997
    -1.09849
    -1.38417
    -1.66413
    -1.98409
    -2.18406
    -2.61258
    -2.81827
    -2.93825
    -2.95539
    -3.13823
    -2.94968
    -3.02967
    -2.86969
    -2.70400
    -2.56687
    -2.47545
    -2.24691
    -1.87553
    -1.74412
    -1.36703
    -1.10992
    -0.88709
    -0.72139
    -0.41286
    -0.32145
    -0.36715
    -0.28145
    -0.22432
    -0.16147
     0.03279
     0.02708
    -0.09290
     0.00423
     0.16992
     0.46702
     0.57558
     0.67843
     0.53559
     0.47274
     0.75270
     0.63272
     0.32990
     0.39846
     0.52416
     0.62129
     1.12980
     1.59831
     1.63830
     1.64401
     1.64401
     1.62687
     1.51832
     1.84399
     2.02111
     2.33535
     2.64960
     2.60960
     2.56961
     2.23251
     2.20966
     1.92398
     1.76971
     1.52403
     1.14694
     0.64414
     0.28419
    -0.03577
    -0.49857
    -0.64712
    -0.82424
    -1.18991
    -1.22419
    -1.40131
    -1.43559
    -1.54986
    -1.63556
    -1.62985
    -1.56700
    -1.37845
    -1.51558
    -1.41845
    -1.33846
    -1.32703
    -1.35560
    -1.33846
    -1.09849
    -1.22419
    -1.20705
    -1.12134
    -1.05278
    -1.08135
    -1.08706
    -1.06421
    -1.07563
    -0.86423
    -0.95565
    -0.87566
    -0.95565
    -0.93851
    -1.01850
    -0.97279
    -0.69854
    -0.83567
    -0.84709
    -0.93851
    -0.68711
    -0.79567
    -0.71568
    -0.74996
    -0.68140
    -0.77282
    -0.67569
    -0.68140
    -0.74425
    -0.73282
    -0.79567
    -0.75568
    -0.57284
    -0.66426
    -0.67569
    -0.74996
    -0.68711
    -0.70425
    -0.72711
    -0.76710
    -0.68711
    -0.70997
    -0.56713
    -0.55570
    -0.60712
    -0.62998
    -0.65855
    -0.71568
    -0.57284
    -0.45857
    -0.62426
    -0.55570
    -0.59570
    -0.54999
    -0.53285
    -0.52713
    -0.52713
    -0.59570
    -0.52142
    -0.44143
    -0.57284
    -0.52713
    -0.44143
    -0.53285
    -0.60712
    -0.44714
    -0.45286
    -0.41286
    -0.38430
    -0.39001
    -0.35573
    -0.50428
    -0.41286
    -0.40144
    -0.23574
    -0.36715
    -0.27002
    -0.29288
    -0.31002
    -0.27002
    -0.47000
    -0.17861
    -0.25288
    -0.27574
    -0.27574
    -0.27574
    -0.13861
     0.06136
     0.02708
    -0.07005
    -0.27574
    -0.47571
    -0.73854
    -0.94994
    -0.64140
    -0.31573
    -0.04148
     0.05565
    -0.20718
    -0.59570
    -0.85281
    -0.77853
    -0.63569
    -0.42429
    -0.12719
     0.26705
     1.36976
     2.79815
     3.76374
     3.83230
     3.08383
     2.92385
     3.27238
     4.29510
     5.25498
     5.46067
     5.66064
     5.58065
     5.50637
     4.90074
     4.18654
     3.81516
     3.51235
     3.38093
     2.95813
     2.43820
     2.00968
     1.74686
     1.56403
     1.26121
     1.27835
     0.81555
     0.55844
     0.30704
     0.15849
     0.08993
     0.00994
     0.08993
    -0.02434
    -0.10433
    -0.04720
    -0.27002
    -0.55570
    -0.99564
    -1.17848
    -1.51558
    -1.18991
    -1.05278
    -0.94422
    -0.84138
    -0.78996
    -0.57284
    -0.48143
    -0.52142
    -0.51571
    -0.41286
    -0.33287
    -0.11576
    -0.11004
     0.03851
     0.09564
     0.03851
     0.20420
     0.39846
     0.26705
     0.34704
     0.42703
     0.40417
     0.42132
     0.38132
     0.33561
     0.11850
     0.36989
     0.28990
     0.32419
     0.22705
     0.23277
    -0.05862
     0.01565
     0.10707
    -0.01863
    -0.32716
    -0.16147
    -0.13290
    -0.21289
    -0.32145
    -0.29859
    -0.32145
    -0.21860
    -0.18432
    -0.11004
    -0.08719
    -0.07576
    -0.14433
    -0.15004
     0.19277
     0.11278
     0.08422
     0.15849
     0.14135
     0.21563
     0.18135
     0.22134
     0.16992
     0.13564
     0.14135
     0.20420
     0.12421
     0.07850
     0.04422
    -0.16718
     0.09564
    -0.08148
    -0.14433
    -0.19003
    -0.34430
    -0.27002
    -0.39572
    -0.47571
    -0.43572
    -0.46428
    -0.60141
    -0.67569
    -0.64140
    -0.76710
    -0.84138
    -0.97279
    -1.06421
    -0.92708
    -0.98422
    -0.94422
    -0.94994
    -0.94422
    -0.96136
    -0.76139
    -0.80138
    -0.73282
    -0.68140
    -0.53856
    -0.53856
    -0.40144
    -0.43000
    -0.26431
    -0.14433
    -0.03577
    -0.06434
    -0.09290
    -0.12147
    -0.15575
    -0.23003
    -0.16147
    -0.26431
    -0.28145
    -0.19003
    -0.27574
    -0.29859
    -0.33859
    -0.44143
    -0.35001
    -0.50428
    -0.43572
    -0.28145
    -0.39572
    -0.33859
    -0.39001
    -0.23574
    -0.24717
    -0.24146
    -0.32145
    -0.16718
    -0.29288
    -0.14433
    -0.29288
    -0.25288
    -0.12719
    -0.37858
    -0.17861
    -0.10433
    -0.28145
    -0.18432
    -0.25288
    -0.31573
    -0.27002
    -0.33859
    -0.35573
    -0.30431
    -0.18432
    -0.41286
    -0.32145
    -0.26431
    -0.27002
    -0.47000
    -0.39572
    -0.25860
    -0.39001
    -0.39572
    -0.28145
    -0.37287
    -0.43000
    -0.34430
    -0.45857
    -0.27574
    -0.35001
    -0.31573
    -0.33287
    -0.41858
    -0.29859
    -0.33287
    -0.15575
     0.19849
     0.46131
     0.67271
     0.51845
     0.40417
     0.24420
    -0.05862
    -0.00720
     0.24420
     0.54130
     0.60986
     0.74127
     0.52416
    -0.24146
    -0.78996
    -0.42429
     0.35847
     0.43846
     0.64414
     0.91839
     1.12980
     1.22693
     1.59831
     1.86113
     1.95826
     2.19252
     2.51247
     2.98099
     3.44950
     3.72375
     3.81516
     3.48949
     3.46664
     3.16953
     2.56390
     2.25536
     1.70686
     1.05552
     0.83840
     0.23848
    -0.36144
    -0.86423
    -1.27561
    -1.75555
    -2.01266
    -2.25834
    -2.24691
    -2.37832
    -2.52688
    -2.24120
    -2.24120
    -2.12693
    -2.02980
    -1.78411
    -1.52129
    -1.19562
    -0.80710
    -0.52142
    -0.30431
    -0.15004
    -0.03006
    -0.03006
    -0.04148
    -0.05862
    -0.11004
     0.14135
     0.12992
     0.07279
     0.14135
     0.28419
     0.30133
     0.37561
     0.40989
     0.40989
     0.45560
     0.50131
     0.40989
     0.35847
     0.26705
     0.39846
     0.15849
     0.38703
     0.35275
     0.12992
     0.20420
     0.15278
     0.14135
    -0.04148
    -0.14433
    -0.09862
    -0.09290
    -0.01291
    -0.10433
    -0.15004
    -0.23003
    -0.17289
    -0.24146
    -0.33287
    -0.14433
    -0.29288
    -0.28145
    -0.33287
    -0.33859
    -0.42429
    -0.37858
    -0.44143
    -0.45286
    -0.39572
    -0.38430
    -0.32145
    -0.43572
    -0.41286
    -0.50999
    -0.33287
    -0.27002
    -0.19003
    -0.11576
     0.21563
     0.26134
     0.23848
     0.22134
     0.25562
     0.07279
     0.37561
     0.50131
     0.38132
     0.40989
     0.30704
     0.36418
     0.15278
     0.23848
     0.14135
     0.04422
    -0.03006
    -0.07005
    -0.18432
    -0.25860
    -0.33859
    -0.39001
    -0.26431
    -0.22432
    -0.37858
    -0.53856
    -0.32145
    -0.29859
    -0.57284
    -0.37287
    -0.42429
    -0.50999
    -0.43572
    -0.41286
    -0.43572
    -0.43572
    -0.49857
    -0.51571
    -0.45857
    -0.33287
    -0.44714
    -0.42429
    -0.46428
    -0.53285
    -0.51571
    -0.49857
    -0.31002
    -0.33859
    -0.53285
    -0.47000
    -0.42429
    -0.49857
    -0.54427
    -0.53285
    -0.58998
    -0.60141
    -0.56142
    -0.74996
    -0.85852
    -0.93851
    -0.94422
    -0.99564
    -0.59570
    -0.15575
     0.22134
     0.51273
     0.51273
     0.38703
     0.42703
     0.37561
     0.67271
     0.90697
     1.15836
     1.25549
     1.43261
     1.38691
     1.28977
     1.16408
     1.14694
     0.92411
     0.76984
     0.58701
     0.54701
     0.51845
     0.47845
     0.56987
     0.58701
     0.56987
     0.90125
     0.70128
     0.66128
     0.66700
     0.79270
     1.06695
     1.19836
     1.34691
     1.14122
     1.00981
     0.82126
     0.79270
     0.76984
     0.71842
     0.73556
     0.74699
     0.73556
     1.15265
     1.44404
     1.34691
     0.97553
     0.75841
     0.81555
     1.03267
     0.93553
     0.89554
     0.65557
     0.59272
     0.80984
     1.19264
     1.34120
     1.35262
     1.42690
     1.51260
     1.56974
     1.67830
     1.77543
     2.15823
     1.98111
     2.34678
     2.45534
     2.51247
     2.50676
     2.35250
     2.25536
     2.00397
     1.59831
     1.23264
     1.09551
     0.76984
     0.33561
    -0.09290
    -0.39572
    -0.61284
    -0.78996
    -0.82424
    -0.84709
    -1.06421
    -1.16134
    -1.10992
    -0.96708
    -1.01850
    -1.01850
    -1.09278
    -0.93280
    -0.93280
    -0.98422
    -1.01279
    -1.03564
    -1.02993
    -1.13277
    -1.16705
    -1.00136
    -1.21276
    -1.13277
    -1.29846
    -1.21276
    -1.26418
    -1.29275
    -1.41273
    -1.46987
    -1.49272
    -1.58414
    -1.43559
    -1.49272
    -1.52129
    -1.57271
    -1.53843
    -1.41273
    -1.30418
    -1.42416
    -1.21276
    -1.09849
    -1.01279
    -0.89280
    -0.71568
    -0.62998
    -0.44143
    -0.32716
    -0.21289
    -0.01291
     0.16992
     0.14135
     0.18135
     0.34704
     0.34704
     0.17563
     0.19849
     0.19849
     0.15849
     0.21563
     0.13564
     0.10136
     0.12421
     0.11278
     0.07279
     0.00423
     0.00994
    -0.13290
    -0.12147
    -0.13290
    -0.00149
    -0.09290
    -0.15575
    -0.27574
    -0.16147
    -0.26431
    -0.09290
    -0.11576
    -0.31002
    -0.22432
    -0.19003
    -0.17289
    -0.24146
    -0.24146
    -0.29288
    -0.19575
     0.02708
    -0.05862
    -0.09862
    -0.00149
    -0.08148
     0.16992
     0.13564
     0.11278
     0.15278
     0.20420
     0.16992
     0.00423
     0.11850
    -0.01291
    -0.01863
    -0.27574
    -0.17861
    -0.30431
    -0.33859
    -0.44143
    -0.50999
    -0.49285
    -0.57284
    -0.54427
    -0.52142
    -0.55570
    -0.36715
    -0.48714
    -0.37287
    -0.23574
     0.06136
     0.04993
     0.25562
     0.10136
     0.15278
     0.32419
     0.40989
     0.58701
     0.52416
     0.60415
     0.69557
     0.76413
     0.92982
     0.83269
     0.76984
     0.73556
     0.72413
     0.51845
     0.65557
     0.87840
     0.80984
     0.58129
     0.30704
     0.24420
     0.03851
    -0.07576
    -0.16147
    -0.25860
    -0.29288
    -0.45286
    -0.46428
    -0.57856
    -0.76710
    -0.80710
    -1.01279
    -0.77853
    -0.84138
    -0.88137
    -0.72711
    -0.84709
    -0.75568
    -0.83567
    -0.81852
    -0.75568
    -0.81852
    -0.88137
    -0.72139
    -0.57284
    -0.65283
    -0.39001
    -0.35001
    -0.31002
    -0.14433
    -0.21289
    -0.02434
    -0.10433
     0.04993
     0.17563
     0.18706
     0.21563
     0.33561
     0.26134
     0.26705
     0.17563
     0.15849
     0.07279
    -0.16718
    -0.13290
    -0.09290
    -0.20718
    -0.15575
    -0.22432
    -0.17861
    -0.24146
    -0.19575
    -0.21860
    -0.15004
     0.02137
     0.03279
     0.04993
     0.05565
     0.14706
     0.11278
     0.18135
     0.47274
     0.27276
     0.43846
     0.39275
     0.58129
     0.57558
     0.48988
     0.47845
     0.47274
     0.55844
     0.57558
     0.55844
     0.69557
     0.48416
     0.55844
     0.55273
     0.72985
     0.68985
     0.78698
     0.75841
     0.70699
     0.69557
     0.70699
     0.68985
     0.69557
     0.54701
     0.28990
     0.08993
    -0.14433
    -0.37287
    -0.45286
    -0.78424
    -0.73854
    -0.96708
    -1.25847
    -1.36703
    -1.48701
    -1.54415
    -1.64128
    -1.73841
    -1.70413
    -1.73269
    -1.56700
    -1.58985
    -1.49844
    -1.34988
    -1.27561
    -1.40131
    -1.16134
    -0.89851
    -1.00707
    -0.91566
    -0.80138
    -0.80138
    -0.73282
    -0.62998
    -0.50999
    -0.34430
    -0.33287
    -0.27002
    -0.31573
    -0.13290
    -0.00149
     0.30133
     0.17563
     0.59844
     0.71271
     1.08409
     1.00410
     0.82698
     0.67271
     0.71842
     0.44417
     0.16421
    -0.01291
    -0.09862
    -0.25288
    -0.13861
     0.03851
    -0.05291
    -0.44714
    -0.67569
    -0.76139
    -1.01279
    -0.82995
    -0.77853
    -0.60712
    -0.58427
    -0.21289
    -0.15004
     0.07279
     0.31276
     0.19277
     0.23277
     0.27848
     0.31276
     0.08993
     0.28419
     0.24991
     0.03279
     0.02708
     0.15849
     0.26134
     0.27276
     0.35275
     0.23848
     0.30704
     0.20420
     0.12421
     0.18706
     0.21563
     0.36989
     0.24991
     0.29562
     0.50702
     0.34133
     0.53559
     0.42703
     0.40989
     0.33561
     0.41560
     0.34704
     0.22134
     0.14135
    -0.13290
    -0.28716
    -0.32716
     0.02137
    -0.03577
    -0.18432
    -0.07005
    -0.01291
    -0.17861
    -0.12147
    -0.25860
    -0.38430
    -0.47000
    -0.34430
    -0.52713
    -0.39001
    -0.23003
    -0.24146
    -0.08148
    -0.15575
    -0.10433
    -0.30431
    -0.18432
    -0.27574
    -0.40715
    -0.52713
    -0.24717
    -0.27002
    -0.20146
    -0.08148
    -0.00720
     0.07279
     0.17563
     0.06136
     0.04993
     0.02708
     0.08993
     0.01565
     0.06708
     0.11278
    -0.05862
    -0.04720
    -0.08148
    -0.09862
    -0.11576
    -0.24717
    -0.19575
    -0.23574
    -0.16147
    -0.14433
    -0.36144
    -0.31002
    -0.36715
    -0.33859
    -0.21860
    -0.06434
    -0.03006
    -0.06434
    -0.13861
     0.00423
    -0.00149
    -0.07005
     0.10136
     0.20991
     0.39846
     0.57558
     0.55273
     0.84983
     1.03838
     1.20407
     1.14694
     1.64401
     1.86113
     2.17537
     2.52962
     2.82672
     3.15239
     3.20953
     3.20953
     3.05526
     2.96956
     2.74102
     2.48962
     2.20394
     1.96969
     1.70686
     1.32977
     1.02695
     0.50131
     0.01565
    -0.21289
    -0.62426
    -0.98993
    -1.14420
    -1.36131
    -1.36131
    -1.41273
    -1.19562
    -1.18991
    -1.10992
    -1.04707
    -0.82995
    -0.81281
    -0.65855
    -0.48714
    -0.60712
    -0.52713
    -0.54427
    -0.49285
    -0.46428
    -0.31573
    -0.16147
     0.04993
     0.34704
     0.58129
     0.49559
     0.30704
     0.09564
     0.26705
     0.23848
     0.43274
    -0.27574
    -0.69854
    -1.14420
    -1.50986
    -1.62985
    -1.66984
    -1.71555
    -1.84696
    -1.96695
    -2.16121
    -2.42403
    -2.54402
    -2.53259
    -2.44689
    -2.18406
    -1.60128
    -1.06421
    -0.77853
    -0.38430
    -0.31002
    -0.24146
    -0.19575
    -0.15004
    -0.06434
    -0.00720
     0.06708
     0.02708
    -0.07005
    -0.08148
    -0.19003
    -0.45857
    -0.47000
    -0.37287
    -0.49285
    -0.53285
    -0.56142
    -0.61284
    -0.59570
    -0.57856
    -0.49285
    -0.44143
    -0.30431
    -0.46428
    -0.36144
    -0.37858
    -0.27002
    -0.33287
    -0.11004
    -0.08719
    -0.10433
    -0.08148
    -0.12147
     0.16992
     0.15849
     0.14135
     0.04993
    -0.01291
     0.22134
     0.07279
     0.28419
     0.12421
     0.12992
     0.14706
     0.12992
     0.33561
     0.24991
     0.03279
     0.06136
    -0.06434
    -0.21289
    -0.27574
    -0.38430
    -0.40144
    -0.21860
     0.13564
     0.01565
     0.04422
    -0.11576
     0.07850
    -0.04720
     0.25562
     0.52416
     0.49559
     0.62700
     0.56415
     0.40417
     0.46131
     0.37561
     0.69557
     0.89554
     1.12408
     1.00981
     0.98696
     1.11837
     0.98696
     0.66700
     0.71842
     0.95268
     0.95839
     1.08980
     1.15836
     1.03838
     1.13551
     0.88983
     0.72413
     0.58701
     0.50131
     0.52987
     0.32419
     0.15849
    -0.12719
    -0.27574
    -0.49857
    -0.38430
    -0.50999
    -0.73282
    -0.81281
    -0.84709
    -0.89280
    -0.84138
    -0.86995
    -1.00707
    -0.80710
    -0.88709
    -1.02421
    -0.89851
    -0.99564
    -0.96136
    -1.06421
    -0.92708
    -0.73854
    -0.85281
    -0.78996
    -0.76139
    -0.63569
    -0.70997
    -0.56142
    -0.71568
    -0.63569
    -0.56713
    -0.48143
    -0.58998
    -0.43572
    -0.65283
    -0.69854
    -0.38430
    -0.33859
    -0.40715
    -0.46428
    -0.56142
    -0.33859
    -0.49857
    -0.44714
    -0.52142
    -0.48143
    -0.42429
    -0.61284
    -0.39572
    -0.38430
    -0.27574
    -0.25288
    -0.03577
     0.18706
     0.16992
     0.22134
     0.17563
     0.22134
     0.31276
     0.48416
     0.44417
     0.59272
     0.75270
     0.68985
     0.57558
     0.62700
     0.41560
     0.37561
     0.19849
     0.33561
     0.24991
     0.15849
    -0.00720
    -0.04720
    -0.06434
    -0.05291
    -0.19003
    -0.10433
    -0.09290
    -0.03006
    -0.05862
    -0.15004
    -0.14433
    -0.04720
    -0.16147
    -0.04148
     0.10707
    -0.03006
    -0.06434
    -0.05862
    -0.05291
    -0.02434
     0.07279
     0.06708
     0.19849
     0.32419
     0.41560
     0.64986
     0.74699
     0.99838
     1.19264
     1.60973
     1.99254
     2.08396
     2.29536
     2.55818
     2.76958
     3.11240
     3.27809
     3.44950
     3.28952
     3.10668
     2.78101
     2.65531
     2.43820
     2.84957
     3.34094
     3.55234
     4.08370
     3.75231
     3.71803
     3.44950
     2.84957
     2.04396
     0.73556
    -0.87566
    -1.04135
    -0.57284
    -0.30431
    -0.58998
    -0.90994
    -1.49844
    -2.46403
    -3.38391
    -3.69815
    -4.04097
    -3.88099
    -3.53817
    -3.22393
    -2.72685
    -2.15550
    -1.70413
    -1.25847
    -0.93280
    -0.42429
    -0.48143
    -0.29859
    -0.21860
    -0.01291
    -0.22432
     0.07850
     0.18706
     0.17563
     0.22705
     0.24991
     0.27848
     0.39275
     0.43846
     0.43274
     0.48988
     0.58701
     0.60986
     0.54130
     0.51845
     0.46131
     0.22705
     0.15849
     0.30704
     0.04993
    -0.12147
    -0.17861
    -0.25288
    -0.31573
    -0.38430
    -0.39001
    -0.40715
    -0.36144
    -0.36144
    -0.29859
    -0.44714
    -0.28716
    -0.35001
    -0.41286
    -0.31002
    -0.29859
    -0.31573
    -0.25860
    -0.33287
    -0.23003
    -0.41286
    -0.34430
    -0.32145
    -0.36715
    -0.24717
    -0.33287
    -0.43572
    -0.45857
    -0.57856
    -0.63569
    -0.45857
    -0.44143
    -0.56713
    -0.57284
    -0.45857
    -0.25860
    -0.21860
    -0.17861
    -0.15575
    -0.21289
    -0.08148
    -0.11576
     0.07850
     0.12992
     0.26134
     0.16421
     0.26705
     0.40417
     0.20991
     0.19277
     0.22705
     0.12421
     0.12421
     0.12992
     0.09564
    -0.00720
     0.15278
     0.02137
    -0.13861
    -0.08719
    -0.11004
    -0.23003
    -0.24146
    -0.11004
    -0.21289
    -0.29859
    -0.16147
    -0.26431
    -0.37287
    -0.43572
    -0.29859
    -0.47000
    -0.36715
    -0.37858
    -0.37287
    -0.40144
    -0.46428
    -0.38430
    -0.48143
    -0.32716
    -0.39001
    -0.45857
    -0.35001
    -0.45286
    -0.47571
    -0.36715
    -0.45857
    -0.43572
    -0.41286
    -0.43572
    -0.56713
    -0.55570
    -0.70425
    -0.62998
    -0.76710
    -0.58998
    -0.48143
    -0.72711
    -0.67569
    -0.61284
    -0.57284
    -0.62998
    -0.49285
    -0.42429
    -0.20146
    -0.28145
    -0.27002
    -0.13861
    -0.15004
     0.04422
    -0.01291
     0.05565
     0.29562
     0.22705
     0.13564
     0.29562
     0.30133
     0.30704
     0.22705
     0.19849
     0.28419
     0.29562
     0.29562
     0.30704
     0.23277
     0.30133
     0.27276
     0.19849
     0.27848
     0.24420
     0.33561
     0.34704
     0.33561
     0.32419
     0.44417
     0.62700
     0.73556
     0.86697
     1.16408
     1.32406
     1.55260
     1.62687
     1.90684
     1.88398
     2.00397
     2.12967
     2.31821
     2.52390
     2.64960
     2.85529
     2.96385
     2.68388
     2.25536
     2.27822
     2.36964
     2.39820
     2.40963
     2.50676
     2.46677
     2.13538
     1.92969
     2.00968
     1.61545
     1.91827
     2.45534
     2.75816
     2.64960
     2.44963
     2.35250
     2.35250
     2.44391
     2.36392
     2.38106
     2.38678
     2.24965
     2.06110
     1.80399
     1.68401
     1.18693
     0.88983
     0.63272
     0.43274
     0.20991
    -0.23003
    -0.41286
    -0.65283
    -0.73854
    -0.86423
    -1.04135
    -1.16134
    -1.38417
    -1.45844
    -1.80697
    -2.10979
    -2.36690
    -2.92682
    -3.16679
    -3.40105
    -3.38391
    -3.40676
    -3.49247
    -3.49818
    -3.49818
    -3.49247
    -3.74386
    -3.67530
    -3.41819
    -3.21250
    -3.07538
    -2.53830
    -2.07551
    -1.82411
    -1.57843
    -1.22990
    -1.01279
    -0.81281
    -0.63569
    -0.56713
    -0.49285
    -0.29288
    -0.26431
    -0.27574
    -0.25860
    -0.18432
    -0.19003
    -0.05291
     0.17563
    -0.00149
     0.06708
     0.02708
     0.13564
     0.25562
     0.13564
     0.07850
     0.05565
     0.21563
     0.19849
     0.12992
     0.07279
     0.18706
     0.16421
     0.12992
     0.26134
     0.16421
     0.03279
     0.24420
     0.10707
     0.12992
     0.03279
    -0.03577
     0.20420
     0.15278
     0.20991
     0.18135
     0.16992
     0.12992
     0.11278
     0.07850
     0.22134
     0.20420
     0.04422
     0.13564
     0.08993
     0.21563
     0.09564
     0.00423
     0.01565
    -0.00149
     0.08993
    -0.03577
    -0.12719
    -0.13861
    -0.17289
    -0.22432
    -0.20146
    -0.00149
    -0.23574
    -0.23574
    -0.24717
    -0.23003
    -0.31573
    -0.20146
    -0.29859
    -0.30431
    -0.22432
    -0.29859
    -0.28145
    -0.31573
    -0.43572
    -0.39001
    -0.41286
    -0.21289
    -0.32145
    -0.45857
    -0.40715
    -0.38430
    -0.44714
    -0.47000
    -0.60712
    -0.56142
    -0.50428
    -0.56713
    -0.65855
    -0.65855
    -0.75568
    -0.80138
    -0.90423
    -0.65283
    -0.67569
    -0.78996
    -0.43572
    -0.39572
    -0.25288
    -0.33859
    -0.15575
    -0.07576
     0.15278
     0.28990
     0.46702
     0.67271
     0.88411
     1.09551
     1.16408
     1.43833
     1.55831
     1.58117
     1.70115
     1.71829
     1.87827
     1.86113
     1.88970
     1.83828
     1.88398
     1.99254
     2.00397
     1.91827
     1.78685
     1.76971
     1.68972
     1.81542
     1.87827
     1.71258
     1.68401
     1.43261
     1.40976
     0.60986
    -0.49285
    -0.70997
    -0.32145
    -0.04148
     0.35275
     0.56415
     0.36418
    -0.00149
    -0.39572
    -0.66426
    -0.66426
    -0.92708
    -0.68711
    -0.16147
     0.09564
     0.04422
    -0.07576
     0.08422
     0.34133
     0.63272
     0.62129
     0.54701
     0.52987
     0.34133
     0.36418
     0.40989
     0.68414
     0.75841
     0.76413
     0.92411
     0.96982
     0.93553
     0.92411
     0.99267
     0.71842
     0.55844
     0.42132
     0.42703
     0.26134
     0.04422
    -0.09290
    -0.30431
    -0.09290
    -0.19003
    -0.37858
    -0.50999
    -0.53856
    -0.53285
    -0.70997
    -0.79567
    -0.80138
    -0.77853
    -0.76710
    -0.71568
    -0.77853
    -0.80138
    -0.83567
    -0.92708
    -0.84709
    -0.66426
    -0.68711
    -0.79567
    -0.74425
    -0.69283
    -0.70425
    -0.61284
    -0.78996
    -0.71568
    -0.58998
    -0.58427
    -0.52713
    -0.69283
    -0.67569
    -0.77853
    -0.74425
    -0.60712
    -0.59570
    -0.68140
    -0.64140
    -0.69283
    -0.70997
    -0.72711
    -0.74996
    -0.74996
    -0.80138
    -0.76139
    -0.92137
    -0.80710
    -0.96136
    -0.88709
    -1.07563
    -0.82995
    -0.82995
    -0.92137
    -0.87566
    -0.96708
    -0.95565
    -0.91566
    -0.79567
    -0.80138
    -0.70425
    -0.64712
    -0.52713
    -0.39572
    -0.48714
    -0.43000
    -0.56713
    -0.33287
    -0.18432
    -0.27574
    -0.27002
    -0.26431
    -0.33287
    -0.28716
    -0.20146
    -0.28145
    -0.20146
    -0.13861
    -0.09862
    -0.15575
    -0.15575
    -0.21289
    -0.17861
    -0.19575
     0.04422
    -0.15575
    -0.10433
    -0.03006
    -0.05862
    -0.08719
     0.03279
    -0.12719
    -0.07576
    -0.07005
     0.02137
    -0.13861
    -0.00149
    -0.00149
    -0.05291
    -0.15575
    -0.01291
     0.02137
    -0.09290
    -0.07005
    -0.07576
    -0.11576
    -0.09862
    -0.11004
    -0.08148
    -0.05862
     0.00994
    -0.13861
    -0.07005
    -0.09290
    -0.03577
    -0.24717
    -0.00149
     0.06136
    -0.12147
    -0.09862
    -0.03006
    -0.04720
    -0.11576
     0.02708
    -0.03577
     0.00423
     0.03851
     0.03851
     0.13564
     0.03279
     0.16421
     0.11278
     0.06136
     0.26134
     0.12421
     0.11278
    -0.03006
     0.17563
     0.08422
    -0.00720
    -0.07005
    -0.13861
    -0.23003
    -0.26431
    -0.23574
    -0.19575
    -0.15004
    -0.28145
    -0.39572
    -0.00149
     0.28419
     0.46702
     0.84983
     1.24978
     1.50689
     1.80971
     1.59831
     1.92398
     2.50105
     3.39236
     3.71803
     4.04371
     4.46651
     4.98073
     5.34640
     5.60351
     5.57494
     5.38068
     5.29497
     5.13499
     4.80932
     4.44365
     4.19797
     3.94658
     3.71803
     3.48949
     3.31237
     2.66674
     1.55260
     1.14122
     0.66700
     0.74699
     0.53559
     0.36989
    -0.00720
    -0.25860
    -0.44714
    -0.51571
    -0.50428
    -0.57284
    -0.62426
    -0.74425
    -0.75568
    -0.95565
    -1.05849
    -1.00707
    -1.34417
    -1.38988
    -1.31560
    -1.44702
    -1.30989
    -1.28704
    -1.37274
    -1.24704
    -1.17277
    -1.09849
    -1.20705
    -0.90994
    -0.93280
    -0.87566
    -0.97850
    -0.74996
    -0.75568
    -0.86423
    -0.47571
    -0.56713
    -0.56713
    -0.50428
    -0.52142
    -0.54427
    -0.49857
    -0.44714
    -0.47000
    -0.32145
    -0.32145
    -0.43000
    -0.36715
    -0.47000
    -0.32716
    -0.53285
    -0.32145
    -0.28145
    -0.36715
    -0.36144
    -0.44143
    -0.33859
    -0.40144
    -0.37858
    -0.37858
    -0.30431
    -0.28145
    -0.35573
    -0.37287
    -0.33287
    -0.29859
    -0.40715
    -0.27574
    -0.12147
    -0.25860
    -0.26431
    -0.27002
    -0.23003
    -0.25288
    -0.20718
    -0.22432
    -0.19575
    -0.11004
    -0.12719
    -0.19575
    -0.21860
    -0.21860
    -0.24717
    -0.31573
    -0.15575
    -0.17861
    -0.31002
    -0.36715
    -0.37287
    -0.36144
    -0.64140
    -0.70997
    -0.86995
    -1.02993
    -1.14991
    -1.40702
    -1.62985
    -1.80126
    -1.68127
    -1.69841
    -1.58985
    -1.60128
    -1.66984
    -1.86410
    -1.78411
    -1.66413
    -1.53272
    -1.20133
    -1.34988
    -0.81852
    -0.73282
    -0.62426
    -0.53285
    -0.41858
    -0.27574
    -0.41286
    -0.25288
    -0.16147
    -0.18432
    -0.16147
    -0.14433
    -0.21860
    -0.24146
    -0.35001
    -0.48714
    -0.33287
    -0.19003
    -0.29288
    -0.35573
    -0.34430
    -0.32716
    -0.36144
    -0.28716
    -0.33287
    -0.23574
    -0.36144
    -0.06434
    -0.30431
    -0.16718
    -0.16147
    -0.12147
    -0.05862
     0.07279
    -0.03006
     0.02137
     0.07850
     0.02137
     0.15278
     0.26705
     0.68985
     0.92982
     0.90697
     0.94125
     1.16408
     1.36976
     0.62700
     0.06708
    -0.19575
     0.13564
     0.51845
     0.72985
     0.67271
     0.60415
     0.47274
     0.12421
     0.31276
     0.34704
     0.51273
     0.63272
     0.86126
     1.20407
     1.68972
     1.92969
     2.26679
     2.55247
     2.73530
     2.52390
     2.28965
     2.24965
     1.93541
     1.61545
     1.76971
     1.64401
     1.10123
     0.71271
     0.42132
     0.02708
    -0.16718
    -0.33287
    -0.53856
    -0.53285
    -0.55570
    -0.54427
    -0.62426
    -0.34430
     0.00994
    -0.01291
     0.15278
     0.52416
     0.66700
     0.81555
     1.02695
     1.21550
     1.25549
     1.22693
     1.08409
     1.16408
     1.09551
     1.14694
     0.88983
     0.72985
     0.55844
     0.47274
     0.29562
     0.46131
     0.16421
     0.07279
    -0.11576
    -0.17289
    -0.24717
    -0.18432
    -0.31002
    -0.29859
    -0.19003
    -0.15004
    -0.18432
    -0.22432
    -0.17289
    -0.26431
    -0.36144
    -0.07576
     0.00423
    -0.21289
    -0.17861
    -0.13861
    -0.02434
    -0.02434
     0.04993
    -0.07005
     0.06708
     0.16421
     0.23277
     0.14706
     0.12992
     0.27848
     0.07279
     0.12992
     0.28419
     0.14135
     0.11278
     0.21563
     0.03851
     0.10707
    -0.02434
    -0.01291
    -0.17289
    -0.04148
    -0.09862
    -0.21289
    -0.13861
    -0.27574
    -0.35001
    -0.36144
    -0.27574
    -0.37858
    -0.39572
    -0.44143
    -0.45286
    -0.45286
    -0.45286
    -0.43000
    -0.50999
    -0.41286
    -0.47000
    -0.47000
    -0.48143
    -0.48714
    -0.41286
    -0.61284
    -0.38430
    -0.35001
    -0.44143
    -0.50999
    -0.37858
    -0.47000
    -0.47571
    -0.41286
    -0.47571
    -0.47571
    -0.30431
    -0.45286
    -0.37858
    -0.49285
    -0.48143
    -0.44143
    -0.39572
    -0.20146
    -0.41286
    -0.43572
    -0.42429
    -0.36144
    -0.37287
    -0.25860
    -0.38430
    -0.39001
    -0.33859
    -0.29859
    -0.32716
    -0.32716
    -0.39572
    -0.45286
    -0.49285
    -0.33859
    -0.44714
    -0.61855
    -0.65855
    -0.73854
    -0.85281
    -0.92708
    -0.96708
    -0.97850
    -1.06421
    -1.01850
    -1.02993
    -1.04135
    -0.94422
    -1.04707
    -1.14420
    -0.93851
    -0.76139
    -0.75568
    -0.55570
    -0.36144
    -0.21860
     0.08993
     0.39846
     0.87840
     1.22121
     1.36405
     1.89541
     1.56974
     0.26134
    -0.04720
     0.03851
     1.05552
     1.59259
     1.17550
     0.92982
     0.55273
     0.22134
    -0.35573
    -0.66426
    -0.97279
    -0.88709
    -0.93280
    -0.86995
    -0.81852
    -0.73282
    -0.71568
    -0.80138
    -0.59570
    -0.55570
    -0.52713
    -0.23003
    -0.03006
     0.27848
     0.41560
     0.68414
     0.74699
     0.92982
     1.32406
     1.47832
     1.82685
     2.03825
     2.13538
     2.16966
     2.14109
     2.32393
     2.15252
     2.10110
     2.00397
     1.77543
     1.67258
     1.43261
     1.26121
     1.07266
     1.06123
     1.02124
     0.78127
     0.52416
     0.28419
     0.11278
    -0.20146
    -0.15575
    -0.41286
    -0.43572
    -0.35573
    -0.56142
    -0.69854
    -0.64712
    -0.76139
    -0.88709
    -0.86995
    -0.93851
    -0.97279
    -1.14991
    -1.08135
    -1.06992
    -1.20705
    -0.97279
    -0.76710
    -0.92137
    -0.80710
    -0.71568
    -0.61855
    -0.60141
    -0.48143
    -0.32145
    -0.32716
    -0.24717
    -0.16718
    -0.07005
     0.04422
     0.09564
     0.02137
     0.17563
     0.48988
     0.45560
     0.56415
     0.52987
     0.48988
     0.59844
     0.45560
     0.41560
     0.50131
     0.60415
     0.61558
     0.43846
     0.37561
     0.38703
     0.13564
     0.12992
     0.15849
     0.03279
    -0.04720
    -0.04148
    -0.18432
    -0.13290
    -0.23003
    -0.33287
    -0.29288
    -0.33287
    -0.23574
    -0.19003
    -0.09290
    -0.01291
    -0.01291
    -0.17289
    -0.04720
     0.16992
     0.20991
     0.29562
     0.24420
     0.29562
     0.37561
     0.43846
     0.42132
     0.38132
     0.47845
     0.40989
     0.35847
     0.35275
     0.44417
     0.23277
     0.28419
     0.33561
     0.32419
     0.19277
     0.18135
     0.15278
     0.07850
     0.10136
     0.02137
     0.02137
     0.03279
     0.06136
     0.06136
     0.03279
    -0.08148
    -0.13290
    -0.25860
     0.03279
    -0.05291
    -0.12147
    -0.12719
    -0.17289
    -0.22432
    -0.26431
    -0.36715
    -0.26431
    -0.29288
    -0.29288
    -0.35573
    -0.36715
    -0.39001
    -0.37287
    -0.53856
    -0.32716
    -0.31573
    -0.33859
    -0.29859
    -0.25860
    -0.38430
    -0.35573
    -0.24146
    -0.30431
    -0.27574
    -0.24146
    -0.20718
    -0.18432
    -0.19575
    -0.21289
    -0.38430
    -0.31002
    -0.13861
    -0.43572
    -0.52142
    -0.75568
    -0.88709
    -1.09849
    -1.07563
    -1.10992
    -0.79567
    -0.44143
    -0.50428
    -0.65855
    -0.77853
    -0.61855
    -0.59570
    -0.44714
    -0.19003
    -0.16147
     0.10136
     0.46702
     0.79841
     1.07266
     1.04409
     0.77556
     0.95268
     0.51845
     0.53559
     0.84412
     0.96982
     1.08409
     0.79270
     0.64986
     0.63843
     0.67271
     0.55273
     0.39275
     0.35275
     0.63843
     0.58129
     0.70699
     0.79841
     1.02124
     0.88411
     0.80412
     0.84412
     0.86697
     1.14694
     1.43833
     1.83828
     1.84399
     2.06110
     2.24965
     2.50105
     2.79815
     3.15811
     3.31808
     3.56377
     3.59805
     3.83802
     3.62662
     3.17525
     2.66103
     2.03825
     1.50689
     1.24978
     1.11837
     0.70699
     0.23848
    -0.32716
    -1.00707
    -1.58985
    -2.12693
    -2.38975
    -2.54402
    -2.54402
    -2.43546
    -2.36118
    -2.17264
    -1.92695
    -1.74412
    -1.56700
    -1.18991
    -1.09849
    -0.93851
    -0.73282
    -0.57284
    -0.48143
    -0.50999
    -0.47000
    -0.39572
    -0.24146
    -0.19575
    -0.21289
    -0.23003
    -0.23574
    -0.24146
    -0.24717
    -0.07005
    -0.13290
    -0.19003
    -0.19575
    -0.09862
    -0.11576
    -0.20718
    -0.13861
    -0.21289
    -0.13861
    -0.03577
    -0.11576
    -0.12719
    -0.12147
    -0.14433
    -0.19575
    -0.21289
    -0.05291
    -0.12719
    -0.15575
    -0.12147
    -0.15004
    -0.23574
    -0.13861
    -0.19575
    -0.23574
    -0.02434
    -0.20146
    -0.12719
    -0.15575
    -0.24717
    -0.24146
    -0.22432
    -0.04720
    -0.17861
    -0.22432
    -0.12719
    -0.10433
    -0.20146
    -0.21860
    -0.22432
    -0.02434
    -0.05291
    -0.03577
    -0.00720
    -0.08148
    -0.03006
     0.00994
     0.04422
     0.18135
     0.24420
    -0.03577
     0.12421
     0.16992
     0.00994
     0.17563
    -0.04720
    -0.07576
     0.12992
     0.05565
    -0.10433
    -0.20146
    -0.24146
    -0.26431
    -0.36715
    -0.30431
    -0.32145
    -0.52713
    -0.53856
    -0.53285
    -0.27002
    -0.39572
    -0.20146
    -0.08719
     0.06708
     0.40989
     0.42132
     0.39275
     0.34704
     0.44417
     0.58701
     0.84983
     1.00981
     0.91839
     0.86697
     0.87840
     0.88411
     0.80984
     0.74699
     0.72413
     0.79841
     0.88983
     0.74127
     0.71842
     0.62129
     0.57558
     0.39275
     0.34704
     0.54701
     0.64986
     0.50702
     0.57558
     0.57558
     0.72413
     0.51273
     0.54701
     0.31276
     0.39846
     0.56987
     0.44988
     0.52987
     0.62129
     0.66128
     0.51845
     1.08980
     1.32977
     1.44404
     1.50689
     1.60402
     1.33548
     0.96982
     0.83840
     0.85555
     1.20407
     1.46118
     1.70115
     1.43833
     1.03267
     0.90125
     0.67271
     0.67843
     0.63843
     0.47845
     0.48988
     0.59844
     0.64986
     0.70128
     0.69557
     0.63272
     0.71271
     0.68985
     0.72985
     0.54130
     0.47274
     0.44988
     0.39275
     0.26705
     0.38132
     0.23848
     0.03279
     0.12421
     0.04422
    -0.02434
    -0.11004
    -0.15004
    -0.15004
     0.00423
     0.20420
     0.43846
     0.46131
     0.50702
     0.75841
     0.83840
     1.32977
     1.43833
     1.44404
     1.52403
     1.20407
     0.88411
    -0.03006
    -0.56713
    -1.17848
    -1.29275
    -1.59557
    -1.83554
    -2.22977
    -2.54402
    -3.15537
    -3.48675
    -3.49818
    -3.76100
    -3.74958
    -3.53246
    -3.27535
    -2.88112
    -2.43546
    -1.93267
    -1.50986
    -1.04707
    -0.56713
    -0.28145
    -0.07576
     0.00423
     0.17563
     0.14706
     0.19849
     0.36989
     0.19277
     0.23277
     0.12421
     0.04422
     0.00423
    -0.20718
    -0.14433
    -0.24146
    -0.11576
    -0.22432
    -0.32145
    -0.33287
    -0.44714
    -0.41286
    -0.45286
    -0.25860
    -0.37287
    -0.32716
    -0.43572
    -0.39572
    -0.46428
    -0.36715
    -0.41858
    -0.49857
    -0.27002
    -0.35001
    -0.42429
    -0.35573
    -0.45857
    -0.45857
    -0.53285
    -0.24146
    -0.25288
    -0.31002
    -0.36144
    -0.39001
    -0.47000
    -0.35001
    -0.33859
    -0.39001
    -0.25860
    -0.29288
    -0.34430
    -0.24146
    -0.32716
    -0.32145
    -0.50999
    -0.24146
    -0.15004
    -0.27574
    -0.33287
    -0.28716
    -0.31002
    -0.31573
    -0.26431
    -0.27002
    -0.33287
    -0.19003
    -0.28145
    -0.22432
    -0.22432
    -0.31573
    -0.41286
    -0.25288
    -0.21289
    -0.10433
    -0.17861
    -0.09290
    -0.01863
     0.04422
     0.17563
     0.22705
     0.17563
     0.24420
     0.26705
     0.31847
     0.35275
     0.26134
     0.31847
     0.42703
     0.52416
     0.46131
     0.16992
     0.09564
     0.22134
     0.07279
     0.10136
    -0.02434
     0.01565
    -0.01863
     0.01565
     0.11850
     0.36418
     0.54130
     0.75270
     1.16408
     1.52974
     1.64401
     1.23835
     0.62700
    -0.00720
    -0.54427
    -0.53285
    -0.30431
    -0.52713
    -0.52713
    -1.13848
    -1.53272
    -1.11563
    -0.75568
    -0.58998
    -0.72139
    -0.22432
     0.19277
     0.38132
     0.96410
     1.46689
     2.27822
     3.01527
     3.63804
     4.08941
     4.21511
     4.44937
     4.50650
     4.30082
     4.23797
     3.93515
     3.70661
     3.41522
     3.38093
     2.95242
     2.35250
     2.03825
     1.75257
     1.48404
     1.27835
     1.02695
     0.70699
     0.60415
     0.35275
     0.19277
    -0.05291
    -0.22432
    -0.36144
    -0.50999
    -0.45286
    -0.54999
    -0.52713
    -0.54427
    -0.54999
    -0.61855
    -0.47571
    -0.52713
    -0.43572
    -0.48714
    -0.50999
    -0.60141
    -0.56713
    -0.61284
    -0.68140
    -0.81281
    -0.73282
    -0.73282
    -0.80710
    -0.72711
    -0.84709
    -0.81852
    -0.90994
    -0.86995
    -0.93851
    -0.84709
    -0.77282
    -0.84709
    -0.78424
    -0.78424
    -0.74996
    -0.82424
    -0.65855
    -0.67569
    -0.54999
    -0.53856
    -0.48143
    -0.54999
    -0.40144
    -0.43572
    -0.45286
    -0.36715
    -0.20146
    -0.32716
    -0.32716
    -0.25288
    -0.26431
    -0.32716
    -0.23003
    -0.13290
    -0.17289
    -0.21289
    -0.23574
    -0.17861
    -0.21860
    -0.29859
    -0.18432
    -0.27574
    -0.33287
    -0.47571
    -0.89851
    -1.05849
    -1.35560
    -1.45844
    -1.63556
    -1.35560
    -1.43559
    -1.46416
    -1.45844
    -1.58985
    -1.97266
    -2.15550
    -2.11550
    -2.01837
    -1.69841
    -1.30989
    -1.26990
    -1.12134
    -0.84709
    -0.94994
    -0.84709
    -0.67569
    -0.58998
    -0.61284
    -0.46428
    -0.35001
    -0.36715
    -0.35001
    -0.37287
    -0.41858
    -0.30431
    -0.13290
    -0.29288
    -0.41286
    -0.29859
    -0.26431
    -0.28716
    -0.31573
    -0.16147
    -0.15575
    -0.15575
    -0.15575
    -0.09862
    -0.17861
    -0.17289
    -0.19003
    -0.13861
    -0.04148
    -0.01863
    -0.03577
    -0.09290
    -0.08148
    -0.23574
    -0.32145
    -0.07576
    -0.19575
    -0.21860
    -0.28716
    -0.29288
    -0.29859
    -0.37858
    -0.39001
    -0.44143
    -0.38430
    -0.28145
    -0.47571
    -0.51571
    -0.48143
    -0.48714
    -0.66426
    -0.42429
    -0.54999
    -0.58427
    -0.43572
    -0.50999
    -0.57284
    -0.48714
    -0.54427
    -0.54999
    -0.45286
    -0.29859
    -0.38430
    -0.31002
    -0.15575
    -0.03577
    -0.17289
    -0.04148
    -0.02434
    -0.10433
     0.12421
     0.29562
     0.46131
     0.37561
     0.36418
     0.43274
     0.56987
     0.70128
     0.73556
     0.78127
     0.80984
     0.76413
     1.18122
     1.54117
     1.91827
     1.94112
     1.75829
     1.94112
     2.21537
     2.37535
     2.62675
     2.67245
     2.73530
     2.75816
     2.71816
     2.59246
     2.53533
     2.45534
     2.34107
     2.09539
     2.11253
     1.83828
     1.35834
     1.29549
     1.23264
     0.78698
     0.71271
     0.55844
     0.30704
     0.29562
     0.23277
     0.10136
    -0.02434
    -0.15004
    -0.25860
    -0.43572
    -0.36715
    -0.28145
    -0.54427
    -0.57856
    -0.58427
    -0.64712
    -0.80138
    -0.74425
    -0.98993
    -0.89280
    -0.81281
    -0.93280
    -1.01279
    -1.08706
    -1.08706
    -1.20133
    -1.14991
    -1.02421
    -1.15562
    -1.05849
    -0.94994
    -0.98422
    -0.92137
    -0.91566
    -0.82424
    -0.77282
    -0.53285
    -0.50428
    -0.56142
    -0.52713
    -0.42429
    -0.36715
    -0.47000
    -0.18432
    -0.31002
    -0.36144
    -0.32145
    -0.34430
    -0.31573
    -0.40144
    -0.41858
    -0.47000
    -0.42429
    -0.27574
    -0.50428
    -0.49285
    -0.48714
    -0.48714
    -0.60141
    -0.41286
    -0.26431
    -0.34430
    -0.43000
    -0.24717
    -0.26431
    -0.27002
    -0.32716
    -0.33287
    -0.10433
    -0.13861
    -0.23574
    -0.20146
    -0.19003
    -0.13861
    -0.39001
    -0.26431
    -0.04148
    -0.07576
    -0.19003
    -0.14433
    -0.11004
     0.00994
    -0.05291
    -0.12147
    -0.05862
     0.12992
     0.10707
     0.16421
     0.11278
     0.09564
     0.09564
     0.14135
     0.29562
     0.20991
     0.08993
     0.07850
     0.15849
     0.26705
     0.06136
     0.10136
    -0.01863
     0.17563
     0.15278
     0.16421
     0.04422
     0.11278
     0.07850
    -0.01863
     0.24420
     0.22705
     0.07850
     0.21563
     0.20991
     0.11278
     0.18706
     0.18135
     0.18706
     0.24991
     0.22705
     0.20991
     0.16421
     0.18706
     0.24420
     0.08422
     0.32419
     0.40417
     0.25562
     0.19849
     0.19277
     0.20420
    -0.01863
    -0.17289
    -0.39001
    -0.12147
    -0.03006
    -0.04720
    -0.17289
    -0.28716
    -0.40144
    -0.57284
    -0.46428
    -0.33287
    -0.41858
    -0.39572
    -0.36144
    -0.58998
    -0.78424
    -1.18419
    -1.37845
    -1.49272
    -1.42987
    -1.62414
    -1.57843
    -1.32132
    -1.48130
    -1.41845
    -1.12134
    -1.13277
    -1.22419
    -0.94994
    -0.65283
    -0.33859
    -0.46428
    -0.21860
     0.28419
     0.86126
     1.33548
     1.80971
     1.73543
     1.72972
     1.73543
     1.64973
     1.49546
     1.82114
     2.04396
     2.03254
     1.96397
     1.85542
     1.44404
     1.25549
     1.24978
     0.96982
     0.88983
     0.65557
     0.34133
     0.38703
     0.19849
    -0.01863
    -0.29288
    -0.21860
    -0.18432
    -0.28716
    -0.24717
    -0.25288
    -0.12147
    -0.10433
     0.00994
     0.15849
     0.19277
     0.43274
     0.33561
     0.42132
     0.40417
     0.35847
     0.26134
     0.39846
     0.57558
     0.43274
     0.44417
     0.27276
     0.24991
     0.20420
     0.10136
     0.15278
    -0.07005
     0.09564
    -0.08719
    -0.06434
    -0.15575
    -0.20718
    -0.30431
    -0.43000
    -0.27574
    -0.47000
    -0.50999
    -0.55570
    -0.58998
    -0.54999
    -0.58427
    -0.61284
    -0.73854
    -0.62426
    -0.51571
    -0.61855
    -0.61855
    -0.61284
    -0.69283
    -0.63569
    -0.53285
    -0.41286
    -0.51571
    -0.49857
    -0.48714
    -0.52142
    -0.38430
    -0.39001
    -0.54999
    -0.32716
    -0.34430
    -0.35001
    -0.26431
    -0.31573
    -0.26431
    -0.35573
    -0.28145
    -0.04720
    -0.15004
    -0.16718
    -0.13861
    -0.16718
    -0.11004
    -0.12719
    -0.11576
    -0.05862
    -0.12147
    -0.07005
    -0.07005
    -0.09290
    -0.12147
    -0.13290
    -0.27574
    -0.08148
    -0.11004
    -0.03577
    -0.11576
    -0.25860
    -0.22432
    -0.16718
    -0.12147
    -0.27002
    -0.21860
    -0.21860
    -0.25860
    -0.14433
    -0.19003
    -0.24717
    -0.32145
    -0.20146
    -0.21289
    -0.22432
    -0.31573
    -0.28716
    -0.39001
    -0.45857
    -0.31573
    -0.43000
    -0.42429
    -0.35573
    -0.45286
    -0.45857
    -0.54427
    -0.50999
    -0.60141
    -0.66997
    -0.46428
    -0.61855
    -0.65283
    -0.60712
    -0.60141
    -0.61284
    -0.48714
    -0.57856
    -0.36715
    -0.19003
    -0.07576
     0.12992
     0.47845
     0.72985
     0.98696
     1.27835
     1.71258
     1.87256
     2.12967
     2.34678
     2.47248
     2.43820
     2.52962
     2.49533
     2.41534
     2.47248
     2.36392
     2.16395
     1.80399
     1.60973
     1.46689
     1.30120
     1.24407
     1.34120
     1.12408
     0.83840
     0.84983
     0.86126
     0.85555
     1.07266
     1.16979
     1.15836
     1.24407
     1.19264
     1.26692
     0.92411
     0.60986
     0.16992
     0.24420
     0.23277
     0.75270
     1.27835
     1.06123
     0.75841
     0.66128
     0.67843
     0.70699
     0.86126
     1.40976
     2.01540
     2.27251
     1.74115
     1.06695
     0.68985
     1.06123
     1.18693
     1.12408
     0.95268
     0.81555
     0.36418
     0.11850
    -0.30431
    -0.76139
    -1.05849
    -1.32132
    -1.69270
    -1.73269
    -1.92695
    -1.97838
    -2.12121
    -2.04694
    -1.83554
    -1.93838
    -2.10979
    -2.06408
    -2.02980
    -2.01837
    -1.82411
    -1.74412
    -1.61271
    -1.24133
    -1.02993
    -0.92137
    -0.74425
    -0.65283
    -0.45857
    -0.63569
    -0.41858
    -0.39001
    -0.62998
    -0.46428
    -0.54999
    -0.64712
    -0.70997
    -0.73282
    -0.73282
    -0.62998
    -0.72711
    -0.92137
    -0.92137
    -0.89851
    -0.72711
    -0.69283
    -0.47000
    -0.33859
    -0.29288
    -0.20718
    -0.09862
    -0.00720
     0.00994
     0.07850
     0.34704
     0.54701
     0.76413
     0.80412
     1.00981
     1.07266
     1.03267
     0.76413
     0.33561
     0.19849
    -0.16147
    -0.11004
    -0.27574
    -0.38430
    -0.70997
    -0.96136
    -1.16705
    -1.30989
    -1.38988
    -1.52701
    -1.57271
    -1.65842
    -1.55557
    -1.45844
    -1.37274
    -1.06992
    -0.90994
    -0.77853
    -0.56713
    -0.47000
    -0.64712
    -0.88709
    -0.67569
    -0.06434
     0.95268
     1.26121
     0.88411
     0.43274
     0.05565
     0.15278
     0.24991
     0.91839
     1.00981
     0.99838
     1.05552
     1.03838
     0.86697
     0.82698
     0.48988
     0.48416
     0.28419
     0.31847
     0.08422
    -0.05291
    -0.24717
    -0.25288
    -0.39001
    -0.44143
    -0.33287
    -0.40144
    -0.43572
    -0.48714
    -0.48714
    -0.41858
    -0.52713
    -0.53285
    -0.46428
    -0.32716
    -0.35001
    -0.43000
    -0.28716
    -0.38430
    -0.35573
    -0.37287
    -0.18432
    -0.17289
    -0.35573
    -0.20146
    -0.33859
    -0.31002
    -0.35573
    -0.44143
    -0.33287
    -0.37287
    -0.27574
    -0.44143
    -0.41858
    -0.54999
    -0.55570
    -0.52713
    -0.45857
    -0.50999
    -0.59570
    -0.60712
    -0.52713
    -0.49857
    -0.53285
    -0.47571
    -0.66426
    -0.57284
    -0.62426
    -0.66426
    -0.57284
    -0.77853
    -0.50999
    -0.68140
    -0.41286
    -0.39572
    -0.61855
    -0.42429
    -0.14433
    -0.09862
    -0.10433
    -0.01863
     0.07279
     0.26705
     0.61558
     0.69557
     0.89554
     1.00981
     1.16979
     1.16979
     1.42119
     1.48404
     1.27835
     1.37548
     1.42119
     1.34691
     1.27263
     1.15836
     1.00981
     0.75841
     0.75270
     0.80984
     0.72413
     0.63843
     0.43274
     0.16421
     0.10136
    -0.07005
    -0.06434
    -0.03006
    -0.11576
    -0.33287
    -0.27002
    -0.17861
    -0.20718
    -0.17289
    -0.54999
    -0.92708
    -0.49285
    -0.08148
     0.05565
     0.28419
    -0.00149
     0.31847
     0.39275
     0.69557
     0.69557
     0.66700
     0.92411
     1.19836
     1.63259
     1.75829
     1.60973
     1.51832
     1.27263
     0.90125
     0.51273
     0.25562
    -0.16718
     0.03279
     0.03851
    -0.45286
    -0.54999
    -0.60712
    -0.88137
    -1.18419
    -1.29275
    -1.56700
    -1.38417
    -1.22419
    -1.16705
    -1.12706
    -1.02993
    -0.93280
    -0.78424
    -0.68711
    -0.47000
    -0.57856
    -0.56142
    -0.70997
    -0.65855
    -0.54999
    -0.60141
    -0.71568
    -0.74425
    -0.65855
    -0.60141
    -0.68140
    -0.70997
    -0.76710
    -0.78424
    -0.86995
    -0.66997
    -0.62426
    -0.80710
    -0.78996
    -0.61284
    -0.64712
    -0.57284
    -0.44143
    -0.54999
    -0.41286
    -0.35001
    -0.39001
    -0.39001
    -0.42429
    -0.36144
    -0.38430
    -0.25288
    -0.05862
    -0.24146
    -0.09862
    -0.16147
    -0.11004
    -0.09862
    -0.12147
    -0.08148
    -0.17289
    -0.03577
    -0.08719
    -0.03006
    -0.11576
    -0.17861
    -0.31573
    -0.11004
    -0.04148
    -0.31002
    -0.28145
    -0.28145
    -0.37858
    -0.55570
    -0.37858
    -0.52713
    -0.52713
    -0.38430
    -0.28145
    -0.27574
    -0.18432
    -0.27002
    -0.16718
    -0.05291
     0.22134
     0.17563
     0.15849
     0.09564
    -0.37858
    -1.06421
    -1.71555
    -2.55544
    -3.18965
    -3.63531
    -3.30963
    -2.26977
    -0.73854
     0.24991
    -0.33859
    -1.66984
    -2.39546
    -2.28691
    -1.65842
    -0.77282
     0.15849
     0.90697
     1.44975
     1.75829
     1.89541
     1.83256
     1.62687
     1.36405
     0.94696
     0.60415
     0.40417
    -0.02434
     0.22134
     0.04422
     0.06708
    -0.05862
     0.02137
     0.02708
     0.21563
     0.30133
     0.50131
     0.67843
     0.85555
     1.38691
     1.66687
     1.97540
     2.19823
     2.38106
     2.49533
     2.83815
     2.80387
     2.88957
     2.90100
     2.98670
     3.23238
     3.12954
     3.12382
     2.85529
     2.58104
     2.31821
     2.05539
     1.84970
     1.50689
     1.30120
     1.05552
     1.02695
     0.82126
     0.59272
     0.35275
     0.30704
     0.21563
     0.22705
     0.12421
     0.10136
     0.25562
     0.38703
     0.46702
     0.34133
     0.43274
     0.23277
    -0.11576
     0.27276
     0.23277
     0.03279
     0.00994
     0.06708
    -0.05291
    -0.10433
    -0.23574
    -0.58998
    -0.91566
    -0.80138
    -0.89280
    -0.62998
    -0.52713
    -0.21860
    -0.13290
    -0.31002
    -0.45286
    -0.38430
    -0.34430
     0.00423
     0.18706
     0.24991
     0.47274
     0.55273
     0.92982
     0.92411
     1.13551
     1.07266
     1.18122
     1.23264
     0.86697
     0.82126
     1.31263
     1.44975
     1.67830
     1.70115
     0.84412
    -0.00149
    -0.37287
    -0.63569
    -0.45857
    -0.57856
    -0.55570
    -0.88137
    -1.33846
    -1.61271
    -1.66984
    -1.89839
    -1.67556
    -1.64699
    -1.68127
    -1.42416
    -1.23561
    -1.09278
    -0.97279
    -0.80710
    -0.52142
    -0.39001
    -0.27574
    -0.36144
    -0.30431
    -0.27574
    -0.35001
    -0.31002
    -0.33859
    -0.29288
    -0.36144
    -0.25860
    -0.31002
    -0.40144
    -0.49857
    -0.45857
    -0.43000
    -0.50999
    -0.37858
    -0.40715
    -0.37287
    -0.45857
    -0.45286
    -0.62426
    -0.53285
    -0.37858
    -0.54999
    -0.43572
    -0.45857
    -0.58427
    -0.60141
    -0.66997
    -0.60712
    -0.80138
    -0.69283
    -0.85852
    -0.89280
    -0.96708
    -0.98422
    -1.03564
    -0.98422
    -0.67569
    -0.65283
    -0.54999
    -0.42429
    -0.26431
    -0.00149
     0.00994
     0.19849
     0.27276
     0.36989
     0.38703
     0.50131
     0.45560
     0.26705
     0.20420
     0.04993
     0.22134
     0.19277
    -0.01863
    -0.15575
    -0.33287
    -0.59570
    -0.61855
    -0.70425
    -0.56713
    -0.64140
    -0.49285
    -0.61855
    -0.48143
    -0.44143
    -0.31573
    -0.36715
    -0.43000
    -0.27002
    -0.33287
    -0.33287
    -0.36715
    -0.32716
    -0.34430
    -0.26431
    -0.32716
    -0.29859
    -0.15575
    -0.29859
    -0.19575
    -0.20146
    -0.22432
    -0.36144
    -0.43572
    -0.32716
    -0.52142
    -0.51571
    -0.60712
    -0.66997
    -0.96708
    -0.97850
    -0.76139
    -0.62426
    -0.39001
    -0.47000
    -0.37287
    -0.44143
    -0.29859
    -0.05862
    -0.15575
     0.35275
     0.38132
     0.47845
     0.50131
     0.64414
     0.70699
     0.75841
     0.79270
     0.92411
     0.96410
     1.06695
     0.95268
     1.06123
     1.08409
     1.22693
     1.33548
     1.27263
     1.24407
     0.93553
     1.14694
     1.36976
     1.48975
     1.65544
     1.55831
     1.36976
     1.09551
     1.19264
     1.10694
     1.11837
     0.75270
     0.22705
     0.15278
     0.06708
     0.28419
     0.31276
     0.43274
     0.51845
     0.47845
     0.41560
     0.15278
     0.24420
     0.43846
     0.54130
     0.70699
     0.93553
     1.13551
     1.54688
     1.67258
     1.71829
     1.54117
     1.36405
     1.34120
     1.35834
     1.31834
     1.18122
     0.75270
     0.63272
     0.47274
     0.31847
     0.16421
    -0.28716
    -0.78996
    -0.98422
    -0.90423
    -1.02421
    -0.94994
    -1.18419
    -1.46416
    -1.41845
    -1.30418
    -1.29275
    -1.34417
    -1.29275
    -1.20705
    -1.02421
    -0.82995
    -0.76139
    -0.70425
    -0.61855
    -0.39001
    -0.39001
    -0.25860
    -0.16718
    -0.21289
    -0.19003
    -0.17289
    -0.13861
    -0.20146
    -0.28145
    -0.26431
    -0.21289
    -0.21289
    -0.27002
    -0.55570
    -0.60141
    -0.61284
    -0.68711
    -0.72139
    -0.65855
    -0.72139
    -0.70425
    -0.71568
    -0.71568
    -0.83567
    -0.74996
    -0.70997
    -0.81281
    -0.64712
    -0.57856
    -0.65283
    -0.60141
    -0.66997
    -0.66426
    -0.65283
    -0.42429
    -0.55570
    -0.51571
    -0.60141
    -0.44714
    -0.64712
    -0.51571
    -0.48143
    -0.50999
    -0.38430
    -0.28145
    -0.30431
    -0.24146
    -0.19003
    -0.16147
    -0.15575
     0.26134
     0.41560
     0.39846
     0.49559
     0.60986
     0.72985
     0.80984
     1.04409
     0.89554
     1.04981
     1.10694
     0.99838
     0.77556
     0.31847
    -0.15575
    -0.33859
    -0.20718
    -0.41858
    -0.79567
    -0.90423
    -1.24133
    -1.41273
    -1.52129
    -1.58985
    -1.59557
    -1.50986
    -1.39559
    -1.36131
    -1.14420
    -0.97279
    -0.75568
    -0.52713
    -0.30431
     0.03279
     0.25562
     0.43274
     0.59272
     0.43846
     0.63843
     0.69557
     0.62700
     0.74699
     0.82698
     0.78698
     0.72413
     0.74127
     0.83269
     0.72985
     0.58129
     0.80412
     0.86697
     0.71271
     0.68985
     0.66700
     0.75841
     0.70128
     0.75841
     0.66128
     0.72985
     0.84983
     0.68414
     0.60986
     0.54130
     0.53559
     0.38703
     0.54701
     0.43846
     0.35275
     0.26134
     0.19849
     0.06708
     0.05565
    -0.06434
    -0.09290
    -0.17289
     0.03851
    -0.03577
     0.15278
     0.15278
    -0.00149
     0.03279
    -0.06434
    -0.19575
    -0.33859
    -0.08148
     0.30133
     0.95839
     1.26692
     1.44404
     1.20407
     1.12980
     1.33548
     1.26121
     1.65544
     1.85542
     1.89541
     1.88398
     1.67830
     1.91827
     1.20979
     0.74127
     0.77556
     0.77556
     0.54130
     0.12421
    -0.28145
    -0.68140
    -1.00707
    -0.98993
    -1.10420
    -1.21276
    -1.24704
    -1.34988
    -1.54986
    -1.17277
    -1.10992
    -1.09849
    -1.02993
    -1.08706
    -0.94994
    -0.89851
    -0.79567
    -0.79567
    -0.79567
    -0.60712
    -0.71568
    -0.62998
    -0.62998
    -0.68140
    -0.82424
    -0.73282
    -0.53856
    -0.61855
    -0.72139
    -0.67569
    -0.65855
    -0.75568
    -0.74996
    -0.67569
    -0.75568
    -0.66997
    -0.69283
    -0.68711
    -0.62426
    -0.72139
    -0.79567
    -0.65855
    -0.54427
    -0.57284
    -0.74996
    -0.60141
    -0.71568
    -0.64712
    -0.62426
    -0.64712
    -0.54427
    -0.66426
    -0.49857
    -0.58998
    -0.54427
    -0.49285
    -0.52713
    -0.66997
    -0.47000
    -0.38430
    -0.49857
    -0.50999
    -0.88137
    -0.56142
    -0.44143
    -0.44714
    -0.48143
    -0.56713
    -0.43000
    -0.52713
    -0.48714
    -0.54999
    -0.43572
    -0.66426
    -0.39001
    -0.27574
    -0.37858
    -0.38430
    -0.41286
    -0.32145
    -0.33859
    -0.45857
    -0.44714
    -0.37287
    -0.38430
    -0.47000
    -0.43000
    -0.41286
    -0.47000
    -0.64712
    -0.54999
    -0.47571
    -0.54999
    -0.53856
    -0.60141
    -0.64140
    -0.67569
    -0.52713
    -0.57856
    -0.68140
    -0.56142
    -0.49857
    -0.52142
    -0.47571
    -0.50428
    -0.45857
    -0.54999
    -0.34430
    -0.16718
    -0.20718
    -0.19575
    -0.05862
    -0.00149
     0.06136
     0.07279
     0.11850
     0.28990
     0.32419
     0.29562
     0.30133
     0.31276
     0.25562
     0.15849
     0.24991
     0.30133
     0.14135
     0.06708
     0.39846
     0.75270
     0.85555
     0.90125
     0.69557
     0.68985
     0.79841
     0.87840
     1.03838
     1.27835
     1.43833
     1.26121
     1.42690
     1.54688
     1.36405
     1.29549
     1.19264
     1.04409
     0.90125
     0.76413
     0.47274
     0.20420
     0.02708
    -0.22432
    -0.58998
    -0.65283
    -0.91566
    -0.92137
    -1.08706
    -1.00707
    -1.54986
    -1.52129
    -1.52701
    -1.73269
    -1.84125
    -1.56700
    -1.08135
    -0.93851
    -0.62426
    -0.60141
    -0.40715
    -0.15575
    -0.17289
    -0.13861
     0.18135
     0.61558
     0.81555
     0.96982
     1.10123
     1.17550
     1.16979
     1.06695
     1.14122
     0.91839
     0.68985
     0.23848
    -0.03577
    -0.04720
     0.09564
     0.45560
     0.14135
    -0.03577
    -0.13290
    -0.39001
    -0.43000
    -0.50428
    -0.49857
    -0.37287
    -0.11004
     0.18706
     0.33561
     0.56415
     0.57558
     0.53559
     0.44988
     0.51273
     0.63272
     0.72413
     0.91268
     0.78127
     0.87840
     0.78127
     0.68985
     0.54130
     0.52416
     0.42703
     0.56415
     0.42132
     0.41560
     0.29562
     0.34133
     0.25562
     0.20420
     0.00994
     0.10707
     0.10707
     0.03279
    -0.00149
     0.05565
    -0.12147
    -0.09290
    -0.11576
    -0.20718
    -0.16718
    -0.08719
    -0.18432
    -0.25288
    -0.19003
    -0.22432
    -0.33287
    -0.20718
    -0.25288
    -0.27002
    -0.25288
    -0.22432
    -0.14433
    -0.31573
    -0.11004
    -0.13290
     0.00994
     0.11278
     0.05565
     0.06708
     0.11850
     0.21563
     0.19849
     0.33561
     0.42703
     0.36989
     0.44988
     0.39846
     0.42132
     0.37561
     0.22134
     0.24991
     0.25562
     0.24991
     0.26705
     0.21563
     0.24991
     0.13564
     0.12992
     0.14135
     0.42132
     0.36418
     0.38703
     0.34133
     0.46702
     0.27276
     0.15849
     0.07850
     0.03851
     0.02137
    -0.01863
    -0.07005
    -0.04148
    -0.29859
    -0.23003
    -0.27574
    -0.35001
    -0.57856
    -0.84709
    -0.69854
    -0.69283
    -0.68711
    -0.65283
    -0.52713
    -0.50999
    -0.38430
    -0.39572
    -0.40715
    -0.39001
    -0.30431
    -0.33859
    -0.31002
    -0.20718
    -0.11576
    -0.08719
    -0.05291
    -0.05291
     0.04422
    -0.04720
     0.12421
     0.09564
     0.08422
     0.13564
     0.15849
     0.04422
    -0.00149
    -0.03577
    -0.10433
    -0.06434
     0.14135
     0.02708
     0.25562
     0.30133
     0.54701
     0.72413
     1.10694
     0.83840
     0.90125
     0.91839
     0.33561
    -0.65283
    -0.96136
    -0.59570
    -0.15575
     0.08422
     0.42132
     0.42132
     0.00994
    -0.56142
    -0.72139
    -0.73282
    -0.62426
    -0.19003
    -0.01291
     0.37561
     0.91839
     1.08980
     0.99267
     1.08409
     1.23264
     1.00410
     1.11837
     1.07837
     0.78698
     0.69557
     0.52416
     0.34133
     0.26705
     0.08993
    -0.36144
    -0.37858
    -0.26431
    -0.29859
    -0.27574
    -0.11004
     0.07850
     0.22705
     0.37561
     0.46702
     0.40417
     0.77556
     1.12408
     1.31834
     1.48975
     1.66116
     1.71258
     1.63830
     1.70686
     1.69544
     1.48404
     1.54688
     1.24978
     0.95839
     0.79270
     0.75270
     0.54701
     0.33561
     0.02708
    -0.08148
    -0.32145
    -0.36715
    -0.52713
    -0.50428
    -0.48143
    -0.50428
    -0.58998
    -0.47571
    -0.45286
    -0.37287
    -0.42429
    -0.27574
    -0.24717
    -0.35573
    -0.17289
    -0.05862
    -0.17861
    -0.05291
    -0.19575
    -0.03577
    -0.16147
    -0.09862
    -0.19003
    -0.16718
    -0.24146
    -0.21289
    -0.28145
    -0.18432
    -0.24146
    -0.40715
    -0.43000
    -0.32716
    -0.36715
    -0.39001
    -0.39001
    -0.46428
    -0.36144
    -0.30431
    -0.40715
    -0.31573
    -0.39572
    -0.45857
    -0.55570
    -0.35573
    -0.25860
    -0.43572
    -0.36144
    -0.45857
    -0.45857
    -0.39001
    -0.40715
    -0.37287
    -0.45286
    -0.27002
    -0.31573
    -0.32145
    -0.43572
    -0.40715
    -0.43572
    -0.47000
    -0.19003
    -0.29859
    -0.34430
    -0.28716
    -0.40715
    -0.28716
    -0.35573
    -0.37287
    -0.32716
    -0.31573
    -0.31573
    -0.33859
    -0.20146
    -0.33859
    -0.29859
    -0.50999
    -0.13861
    -0.18432
    -0.29859
    -0.32145
    -0.31002
    -0.28145
    -0.23003
    -0.23574
    -0.39001
    -0.26431
    -0.19003
    -0.21289
    -0.32145
    -0.24717
    -0.23574
    -0.41286
    -0.10433
    -0.05862
    -0.17861
    -0.27574
    -0.19003
    -0.12147
    -0.21289
    -0.08148
    -0.12719
    -0.11004
     0.00994
    -0.04148
     0.06136
    -0.01291
     0.00423
     0.08422
     0.24420
     0.44417
     0.55273
     0.64414
     0.87840
     1.21550
     1.67830
     2.18680
     2.43820
     3.00384
     3.48949
     4.00371
     4.38652
     4.94073
     5.42638
     6.10630
     6.26056
     6.80335
     6.58624
     5.66635
     4.86074
     4.63220
     4.65506
     4.36938
     3.98086
     2.97527
     2.06110
     1.17550
     0.10707
    -0.39001
    -0.89851
    -1.51558
    -2.05265
    -2.04694
    -2.26977
    -2.49260
    -2.52116
    -2.34976
    -2.18406
    -2.01266
    -1.83554
    -1.80697
    -1.59557
    -1.33274
    -1.14991
    -0.91566
    -0.92708
    -0.71568
    -0.73854
    -0.52142
    -0.21860
    -0.29859
    -0.31573
    -0.25860
    -0.13861
    -0.20718
    -0.12147
    -0.27002
    -0.16718
    -0.14433
    -0.09290
    -0.03577
    -0.13861
    -0.09862
    -0.24146
    -0.37287
    -0.12719
    -0.27002
    -0.30431
    -0.44714
    -0.48143
    -0.49857
    -0.52713
    -0.48714
    -0.36715
    -0.32716
    -0.22432
    -0.31573
    -0.20718
    -0.35001
    -0.13861
    -0.24717
     0.08422
     0.23277
     0.01565
     0.34133
     0.34704
     0.42703
     0.52416
     0.59272
     0.62700
     0.66128
     0.58129
     0.62700
     0.71271
     0.64414
     0.62129
     0.45560
     0.53559
     0.58701
     0.37561
     0.38703
     0.38132
     0.43846
     0.37561
     0.39846
     0.30133
     0.26134
     0.30704
     0.17563
     0.35847
     0.20420
    -0.03577
    -0.35573
    -0.42429
    -0.65283
    -0.79567
    -1.06992
    -1.22990
    -1.61271
    -1.92695
    -2.06979
    -2.29262
    -2.52116
    -2.46403
    -2.62972
    -2.70400
    -2.61258
    -2.53830
    -2.42403
    -2.16692
    -1.78411
    -1.50986
    -1.53272
    -1.21847
    -1.09849
    -0.80710
    -0.59570
    -0.40144
    -0.26431
    -0.13290
     0.03279
     0.04993
    -0.02434
     0.10136
    -0.02434
    -0.07005
     0.18135
     0.16421
     0.14135
     0.15278
     0.09564
     0.11850
     0.21563
     0.20420
     0.03851
    -0.00720
     0.00423
    -0.24146
    -0.40715
    -0.45286
    -0.54999
    -0.60141
    -0.62998
    -0.52713
    -0.54999
    -0.58427
    -0.77282
    -0.78424
    -0.76139
    -0.65283
    -0.46428
    -0.33859
    -0.30431
    -0.23003
    -0.20718
    -0.19003
     0.00994
    -0.01863
    -0.11004
     0.14706
     0.14706
     0.07850
     0.15849
     0.24991
     0.39846
     0.31276
     0.41560
     0.51845
     0.47845
     0.48416
     0.63843
     0.70699
     0.90125
     0.70128
     0.56987
     0.68985
     0.36989
     0.30133
     0.34704
     0.21563
    -0.00149
     0.20420
     0.16992
     0.08422
    -0.15575
    -0.16718
    -0.31002
    -0.21860
    -0.18432
     0.03279
    -0.11004
     0.18706
     0.22134
     0.10707
     0.15849
     0.12992
     0.19277
     0.30704
     0.26134
     0.44417
     0.52416
     0.67271
     0.66128
     0.77556
     0.77556
     0.82126
     0.84412
     0.90697
     0.99267
     0.97553
     0.91268
     0.88411
     0.91839
     0.86697
     0.83840
     0.68414
     0.78698
     0.60986
     0.56987
     0.52416
     0.26705
     0.28419
     0.24991
     0.08993
     0.27848
     0.02708
    -0.05862
     0.05565
     0.02137
    -0.19003
    -0.21289
    -0.11576
    -0.21860
    -0.19575
    -0.20718
    -0.30431
    -0.40715
    -0.28716
    -0.32145
    -0.32145
    -0.23574
    -0.13290
    -0.26431
    -0.28716
    -0.21860
    -0.29288
    -0.28145
    -0.29859
    -0.31573
    -0.29859
    -0.30431
    -0.22432
    -0.37287
    -0.37287
    -0.29859
    -0.45286
    -0.31002
    -0.29288
    -0.36715
    -0.39572
    -0.32716
    -0.48143
    -0.41858
    -0.37858
    -0.44714
    -0.17289
    -0.36715
    -0.43572
    -0.41858
    -0.43000
    -0.35001
    -0.29288
    -0.35001
    -0.16147
    -0.09290
    -0.01863
     0.07279
     0.08422
     0.16992
     0.15278
     0.18135
     0.20420
     0.30704
     0.46702
     0.26134
     0.27276
     0.28990
     0.28419
     0.02137
     0.21563
     0.18135
     0.00423
    -0.07005
    -0.08148
    -0.19575
    -0.12719
    -0.25288
    -0.23003
    -0.11576
     0.04993
    -0.02434
    -0.24717
    -0.16718
     0.02137
    -0.20146
     0.11278
     0.16421
     0.11850
     0.18135
     0.20991
     0.22134
     0.17563
     0.23277
     0.35847
     0.56987
     0.66700
     0.87269
     0.99838
     0.96410
     0.84412
     0.75841
     0.80412
     0.56987
     0.07850
    -0.18432
    -0.68140
    -0.93280
    -1.23561
    -1.45844
    -1.45273
    -1.54986
    -1.60128
    -1.63556
    -1.78411
    -1.61271
    -1.24704
    -1.05849
    -0.76139
    -0.17861
    -0.08719
    -0.20718
    -0.28145
    -0.20718
     0.19849
     0.72413
     1.14694
     1.58117
     1.53546
     1.44975
     1.06123
     0.79841
     0.64414
     0.50131
     0.64414
     0.96410
     1.16979
     1.26692
     1.40405
     1.58117
     1.54688
     1.48404
     1.60402
     1.42690
     1.35834
     1.33548
     1.32406
     1.27263
     1.04409
     1.07266
     0.88983
     0.91839
     1.02124
     0.70128
     0.63272
     0.67271
     0.59844
     0.56987
     0.36418
     0.34133
     0.31847
     0.39846
     0.42703
     0.44988
     0.31847
     0.45560
     0.43274
     0.63272
     0.70699
     0.49559
     0.47845
     0.46702
     0.56415
     0.52987
     0.44417
     0.52987
     0.50131
     0.64986
     0.60986
     0.25562
     0.46702
     0.22705
     0.20991
     0.19849
     0.36418
     0.22705
     0.18135
     0.17563
     0.12421
     0.08422
    -0.05291
    -0.24717
    -0.39572
    -0.31002
    -0.30431
    -0.34430
    -0.43572
    -0.53856
    -0.50428
    -0.65855
    -0.39001
    -0.50428
    -0.65283
    -0.53285
    -0.48714
    -0.39001
    -0.45857
    -0.46428
    -0.45286
    -0.29859
    -0.25860
    -0.26431
    -0.31002
    -0.23574
    -0.30431
    -0.38430
    -0.34430
    -0.10433
    -0.28716
    -0.35001
    -0.31573
    -0.17861
    -0.06434
    -0.26431
    -0.21289
    -0.11576
    -0.11576
    -0.19003
    -0.13290
    -0.11004
    -0.14433
    -0.25288
    -0.16718
    -0.04720
     0.02708
    -0.05291
    -0.01291
    -0.07005
    -0.09290
    -0.19003
    -0.25288
    -0.30431
    -0.19003
    -0.13861
    -0.24146
    -0.23003
    -0.40144
    -0.47000
    -0.46428
    -0.41286
    -0.42429
    -0.54999
    -0.49857
    -0.49857
    -0.47571
    -0.54427
    -0.59570
    -0.63569
    -0.52142
    -0.48714
    -0.52142
    -0.50999
    -0.57856
    -0.52713
    -0.68140
    -0.44143
    -0.48143
    -0.50999
    -0.47571
    -0.38430
    -0.32716
    -0.37287
    -0.31002
    -0.39572
    -0.33287
    -0.16718
    -0.27002
    -0.11576
    -0.16718
    -0.21860
    -0.29859
    -0.12147
     0.07279
    -0.11576
    -0.13290
    -0.05862
    -0.05291
    -0.00720
    -0.02434
    -0.06434
     0.06136
     0.12421
     0.13564
     0.20991
     0.22705
     0.27848
     0.18135
     0.19277
     0.48988
     0.55273
     0.41560
     0.71271
     1.03267
     1.27263
     0.87269
     0.44988
     0.33561
     0.41560
     1.07837
     1.34691
     1.15265
     0.94696
     0.59272
    -0.35001
    -0.48143
    -0.16718
    -0.01291
     0.47274
     0.31276
     0.16421
