# Supplementary material for: Software algorithm and hardware design for real-time implementation of new spectral estimator
Source: Biomed Eng Online. 2014 May 9;13:61. doi: 10.1186/1475-925X-13-61 (PMC4057578; doi:10.1186/1475-925X-13-61)
Supplement: Additional file 2 — txtfiles.zip. [file 1475-925X-13-61-S2.zip › FILE049.TXT]

    -4.24285
    -4.00341
    -3.35992
    -3.04566
    -2.43210
    -1.90833
    -1.47434
    -1.19001
    -0.89071
    -0.72610
    -0.57645
    -0.48666
    -0.54652
    -0.44177
    -0.41184
    -0.56149
    -0.63631
    -0.56149
    -0.69617
    -0.74106
    -0.81589
    -0.77099
    -0.71113
    -0.74106
    -0.81589
    -0.87575
    -0.92064
    -0.78596
    -0.83085
    -0.80092
    -0.75603
    -0.81589
    -0.77099
    -0.63631
    -0.72610
    -0.72610
    -0.56149
    -0.39687
    -0.27715
    -0.12750
     0.03711
     0.17179
     0.51599
     0.74046
     0.66564
     0.66564
     0.77039
     0.68060
     0.86018
     1.09962
     1.17444
     0.30648
    -0.96554
    -2.22259
    -2.08790
    -2.46203
    -2.82118
    -2.88104
    -2.68650
    -2.53685
    -2.92594
    -3.44971
    -4.25781
    -4.64690
    -4.66187
    -4.03334
    -2.37224
    -1.69882
    -1.62399
    -1.23491
    -0.92064
    -0.72610
    -0.54652
    -0.17240
     0.03711
     0.11194
     0.20172
     0.15683
     0.38130
     0.39627
     0.33641
     0.30648
     0.23165
     0.08201
    -0.06764
    -0.15743
    -0.12750
    -0.09757
    -0.15743
    -0.26219
    -0.29212
    -0.42680
    -0.48666
    -0.53156
    -0.48666
    -0.65127
    -0.74106
    -0.71113
    -0.69617
    -0.75603
    -0.75603
    -0.86078
    -0.84582
    -0.80092
    -0.78596
    -0.72610
    -0.71113
    -0.75603
    -0.66624
    -0.71113
    -0.62134
    -0.54652
    -0.51659
    -0.54652
    -0.47170
    -0.47170
    -0.50163
    -0.50163
    -0.47170
    -0.48666
    -0.39687
    -0.38191
    -0.41184
    -0.45673
    -0.42680
    -0.39687
    -0.50163
    -0.41184
    -0.56149
    -0.63631
    -0.69617
    -0.80092
    -0.72610
    -0.75603
    -0.74106
    -0.54652
    -0.47170
    -0.63631
    -1.02540
    -1.56413
    -2.37224
    -2.14776
    -1.04036
    -0.84582
    -1.69882
    -2.04301
    -2.19266
    -2.35727
    -1.92329
    -1.19001
    -0.99547
    -0.92064
    -1.01043
    -0.98050
    -0.75603
    -0.36694
    -0.03771
     0.35137
     0.62074
     1.03976
     1.33906
     1.47374
     1.68325
     1.68325
     1.57850
     1.42885
     1.54857
     1.60842
     1.56353
     1.32409
     1.06969
     0.84522
     0.56088
     0.30648
     0.12690
     0.15683
    -0.21729
    -0.51659
    -0.60638
    -0.80092
    -0.89071
    -1.02540
    -1.10022
    -1.08526
    -0.98050
    -0.90568
    -0.78596
    -0.62134
    -0.56149
    -0.51659
    -0.38191
    -0.15743
     0.00718
     0.15683
     0.29151
     0.48606
     0.44116
     0.47109
     0.50102
     0.41123
     0.38130
     0.41123
     0.32144
     0.24662
     0.09697
    -0.05268
    -0.02275
     0.26158
     0.24662
    -0.02275
    -0.33701
    -0.32205
    -0.30708
    -0.32205
    -0.33701
    -0.33701
    -0.27715
    -0.23226
    -0.18736
    -0.15743
    -0.15743
    -0.08261
    -0.14247
    -0.11254
    -0.00778
    -0.00778
    -0.11254
    -0.12750
    -0.14247
    -0.14247
    -0.14247
    -0.26219
    -0.17240
    -0.20233
    -0.17240
    -0.17240
    -0.21729
    -0.18736
    -0.32205
    -0.27715
    -0.23226
    -0.06764
    -0.21729
    -0.26219
    -0.17240
    -0.17240
    -0.23226
    -0.21729
    -0.27715
    -0.17240
    -0.12750
    -0.14247
    -0.11254
    -0.18736
    -0.18736
    -0.21729
    -0.21729
     0.00718
    -0.02275
    -0.06764
    -0.02275
     0.06704
     0.15683
     0.12690
    -0.05268
     0.00718
     0.09697
     0.26158
     0.35137
     0.35137
     0.33641
     0.39627
     0.38130
     0.29151
     0.24662
     0.12690
     0.35137
     0.53095
     0.65067
     0.78536
     0.72550
     0.77039
     0.74046
     0.66564
     0.81529
     0.72550
     0.32144
     0.09697
     0.17179
     0.33641
     0.59081
     0.94997
     0.75543
     0.23165
    -1.30973
    -2.22259
    -2.70147
    -1.80357
    -1.32469
    -1.98315
    -1.60903
    -0.92064
    -1.08526
    -1.59406
    -2.02804
    -2.25252
    -1.90833
    -1.56413
    -1.33966
    -0.92064
    -0.59141
    -0.30708
    -0.14247
    -0.05268
    -0.06764
    -0.02275
     0.09697
     0.05208
     0.08201
     0.09697
     0.08201
     0.14187
     0.21669
     0.36634
     0.39627
     0.54592
     0.66564
     0.65067
     0.75543
     0.68060
     0.71053
     0.75543
     0.75543
     0.81529
     0.80032
     0.78536
     0.66564
     0.60578
     0.80032
     0.75543
     0.65067
     0.59081
     0.60578
     0.56088
     0.63571
     0.60578
     0.54592
     0.54592
     0.50102
     0.48606
     0.56088
     0.56088
     0.47109
     0.47109
     0.60578
     0.84522
     0.75543
     0.62074
     0.60578
     0.38130
     0.32144
     0.45613
     0.50102
     0.62074
     0.54592
     0.48606
     0.42620
     0.38130
     0.27655
     0.23165
     0.24662
     0.29151
     0.20172
     0.35137
     0.27655
     0.27655
     0.32144
     0.24662
     0.21669
     0.20172
     0.26158
     0.21669
     0.24662
     0.21669
     0.23165
     0.20172
     0.09697
     0.23165
     0.12690
     0.18676
     0.12690
     0.06704
     0.00718
     0.12690
     0.06704
     0.23165
     0.20172
     0.24662
     0.05208
     0.00718
     0.14187
    -0.05268
    -0.03771
     0.11194
     0.03711
     0.24662
     0.50102
     0.74046
     1.05472
     1.15948
     1.17444
     1.21934
     1.17444
     1.44381
     1.42885
     1.20437
     0.77039
     0.63571
     0.59081
     0.65067
     0.54592
    -0.03771
    -0.11254
    -0.27715
    -0.47170
    -0.54652
    -0.63631
    -0.77099
    -0.80092
    -0.71113
    -0.39687
    -0.14247
     0.08201
     0.05208
    -0.12750
    -0.06764
     0.42620
     0.66564
     0.89011
     0.89011
     0.75543
     0.63571
     0.56088
     0.48606
     0.50102
     0.56088
     0.57585
     0.51599
     0.54592
     0.56088
     0.45613
     0.50102
     0.51599
     0.56088
     0.48606
     0.48606
     0.53095
     0.48606
     0.48606
     0.48606
     0.48606
     0.59081
     0.63571
     0.57585
     0.60578
     0.74046
     0.68060
     0.65067
     0.80032
     0.75543
     0.78536
     0.72550
     0.77039
     0.71053
     0.80032
     0.74046
     0.74046
     0.72550
     0.75543
     0.75543
     0.63571
     0.59081
     0.59081
     0.54592
     0.54592
     0.60578
     0.53095
     0.50102
     0.45613
     0.50102
     0.50102
     0.39627
     0.53095
     0.44116
     0.45613
     0.48606
     0.45613
     0.57585
     0.54592
     0.54592
     0.62074
     0.71053
     0.68060
     0.77039
     0.83025
     0.78536
     0.89011
     1.15948
     1.47374
     1.90772
     1.93765
     1.80297
     1.59346
     1.65332
     1.84786
     2.26688
     1.95262
     0.94997
    -0.18736
    -1.38455
    -2.19266
    -1.65392
    -0.60638
    -0.27715
    -0.23226
    -1.71378
    -2.86608
    -3.46467
    -3.16538
    -2.79125
    -2.65657
    -2.07294
    -1.23491
    -0.90568
    -0.48666
    -0.26219
    -0.50163
    -0.93561
    -0.99547
    -0.50163
     0.05208
     0.47109
     0.35137
     0.20172
     0.21669
     0.00718
    -0.09757
     0.03711
     0.03711
     0.15683
     0.44116
     0.65067
     0.74046
     0.83025
     0.96493
     1.03976
     1.12955
     1.15948
     1.20437
     1.24927
     1.03976
     0.81529
     0.51599
     0.29151
     0.42620
     0.56088
     0.62074
     0.44116
     0.21669
     0.21669
     0.35137
     0.33641
     0.32144
     0.24662
     0.36634
     0.39627
     0.45613
     0.57585
     0.72550
     0.84522
     0.87514
     0.92004
     0.99486
     1.06969
     1.02479
     1.05472
     0.90507
     0.89011
     0.81529
     0.75543
     0.77039
     0.86018
     0.87514
     0.78536
     0.78536
     0.86018
     0.83025
     0.84522
     0.83025
     0.83025
     0.84522
     0.81529
     0.84522
     0.80032
     0.84522
     0.69557
     0.66564
     0.60578
     0.62074
     0.65067
     0.60578
     0.53095
     0.48606
     0.48606
     0.47109
     0.56088
     0.44116
     0.42620
     0.45613
     0.51599
     0.57585
     0.54592
     0.44116
     0.50102
     0.63571
     0.62074
     0.63571
     0.65067
     0.63571
     0.69557
     0.77039
     0.60578
     0.80032
     0.84522
     0.92004
     0.92004
     0.97990
     0.94997
     0.94997
     1.23430
     1.45878
     1.95262
     2.16213
     2.20702
     1.69821
     1.57850
     1.93765
     2.20702
     1.44381
     0.92004
     0.27655
    -0.69617
    -1.32469
    -1.50427
    -0.92064
    -1.23491
    -1.44441
    -0.69617
    -0.23226
     0.00718
     0.02215
    -0.47170
    -0.03771
     0.92004
     1.57850
     2.25192
     2.23695
     1.50367
     1.89276
     2.65597
     2.82058
     2.32674
     1.78800
     1.15948
     0.30648
    -0.14247
    -0.41184
    -0.72610
    -0.95057
    -1.02540
    -1.02540
    -1.04036
    -0.86078
    -0.71113
    -0.44177
    -0.20233
    -0.05268
     0.12690
     0.15683
     0.23165
     0.27655
     0.33641
     0.35137
     0.47109
     0.38130
     0.24662
     0.20172
     0.18676
     0.00718
     0.14187
     0.30648
     0.39627
     0.42620
     0.39627
     0.42620
     0.56088
     0.56088
     0.69557
     0.66564
     0.72550
     0.90507
     0.87514
     1.02479
     1.00983
     1.00983
     0.99486
     1.06969
     1.09962
     1.05472
     1.03976
     1.02479
     1.00983
     1.05472
     1.08465
     1.09962
     1.02479
     0.99486
     0.93500
     0.97990
     1.03976
     0.97990
     0.99486
     0.96493
     0.97990
     0.97990
     0.89011
     0.97990
     0.94997
     0.90507
     0.92004
     0.83025
     0.78536
     0.77039
     0.77039
     0.77039
     0.84522
     0.75543
     0.77039
     0.71053
     0.77039
     0.77039
     0.74046
     0.69557
     0.66564
     0.65067
     0.75543
     0.77039
     0.74046
     0.69557
     0.75543
     0.69557
     0.77039
     0.81529
     0.71053
     0.74046
     0.77039
     0.74046
     0.77039
     0.72550
     0.72550
     0.75543
     0.84522
     0.84522
     0.94997
     0.92004
     0.97990
     1.02479
     1.12955
     1.27920
     1.29416
     1.47374
     1.59346
     2.08730
     2.35667
     2.77569
     2.53625
     2.49135
     2.64100
     0.56088
    -2.50692
    -4.81152
    -4.33264
    -2.38720
    -0.59141
    -1.19001
    -2.04301
    -2.86608
    -3.52453
    -4.34760
    -4.81152
    -4.90131
    -4.13810
    -3.06062
    -1.93826
    -0.56149
     0.56088
     1.29416
     1.62339
     1.57850
     1.53360
     1.83290
     1.98255
     2.04241
     1.99751
     2.10227
     2.04241
     1.98255
     1.92269
     1.75807
     1.66828
     1.44381
     1.38395
     1.26423
     1.11458
     0.93500
     0.80032
     0.83025
     0.77039
     0.62074
     0.65067
     0.62074
     0.50102
     0.57585
     0.56088
     0.39627
     0.53095
     0.48606
     0.36634
     0.47109
     0.38130
     0.30648
     0.29151
     0.39627
     0.41123
     0.35137
     0.36634
     0.36634
     0.48606
     0.41123
     0.48606
     0.41123
     0.44116
     0.53095
     0.56088
     0.56088
     0.62074
     0.54592
     0.53095
     0.47109
     0.54592
     0.56088
     0.42620
     0.39627
     0.38130
     0.35137
     0.38130
     0.36634
     0.33641
     0.33641
     0.29151
     0.29151
     0.33641
     0.29151
     0.23165
     0.15683
     0.33641
     0.32144
     0.35137
     0.32144
     0.27655
     0.26158
     0.30648
     0.27655
     0.27655
     0.32144
     0.24662
     0.26158
     0.21669
     0.32144
     0.18676
     0.24662
     0.23165
     0.30648
     0.30648
     0.32144
     0.36634
     0.39627
     0.42620
     0.27655
     0.12690
     0.02215
     0.02215
     0.18676
     0.33641
     0.23165
     0.32144
     0.38130
     0.24662
     0.27655
     0.23165
     0.24662
     0.39627
     0.47109
     0.57585
     0.74046
     0.75543
     0.83025
     1.02479
     1.21934
     1.33906
     1.44381
     1.44381
     1.57850
     1.96758
     2.14716
     2.31177
     2.47639
     2.73079
     1.75807
     0.97990
     0.33641
    -1.35462
    -3.07559
    -2.85111
    -2.53685
    -1.19001
    -0.24722
    -0.96554
    -1.74371
    -2.80622
    -3.83880
    -3.89866
    -3.49460
    -2.47699
    -1.53420
    -0.77099
    -0.09757
     0.33641
     0.72550
     0.86018
     0.97990
     0.90507
     0.93500
     0.86018
     0.80032
     0.74046
     0.71053
     0.72550
     0.65067
     0.60578
     0.56088
     0.54592
     0.47109
     0.51599
     0.50102
     0.50102
     0.54592
     0.51599
     0.57585
     0.53095
     0.57585
     0.48606
     0.45613
     0.57585
     0.56088
     0.47109
     0.47109
     0.50102
     0.45613
     0.38130
     0.42620
     0.42620
     0.42620
     0.38130
     0.41123
     0.36634
     0.42620
     0.39627
     0.33641
     0.35137
     0.39627
     0.45613
     0.44116
     0.48606
     0.48606
     0.39627
     0.47109
     0.45613
     0.51599
     0.50102
     0.48606
     0.42620
     0.51599
     0.42620
     0.38130
     0.47109
     0.47109
     0.35137
     0.35137
     0.38130
     0.32144
     0.30648
     0.33641
     0.26158
     0.30648
     0.27655
     0.21669
     0.21669
     0.18676
     0.18676
     0.09697
     0.15683
     0.12690
     0.08201
     0.05208
     0.05208
     0.02215
     0.02215
    -0.05268
    -0.00778
    -0.06764
    -0.08261
    -0.11254
    -0.14247
    -0.17240
    -0.14247
    -0.18736
    -0.21729
    -0.15743
    -0.26219
    -0.26219
    -0.14247
    -0.20233
    -0.21729
    -0.24722
    -0.26219
    -0.15743
    -0.11254
    -0.15743
    -0.11254
    -0.06764
    -0.02275
     0.08201
     0.05208
     0.15683
     0.17179
     0.26158
     0.50102
     0.78536
     1.05472
     1.38395
     1.99751
     2.92534
     3.79330
     3.88309
     2.14716
    -0.29212
    -1.72875
    -1.38455
     0.51599
     1.03976
    -0.11254
    -0.92064
    -1.84847
    -1.54917
    -1.75868
    -2.23755
    -3.09055
    -3.25517
    -2.85111
    -2.23755
    -1.77364
    -1.16008
    -0.60638
    -0.03771
     0.42620
     0.81529
     1.06969
     1.08465
     1.17444
     1.20437
     1.20437
     1.15948
     1.02479
     0.99486
     0.96493
     0.97990
     0.83025
     0.84522
     0.72550
     0.63571
     0.57585
     0.53095
     0.57585
     0.50102
     0.42620
     0.50102
     0.38130
     0.45613
     0.36634
     0.29151
     0.35137
     0.36634
     0.32144
     0.30648
     0.24662
     0.35137
     0.33641
     0.38130
     0.45613
     0.44116
     0.33641
     0.36634
     0.44116
     0.41123
     0.42620
     0.35137
     0.45613
     0.41123
     0.45613
     0.39627
     0.44116
     0.42620
     0.44116
     0.47109
     0.45613
     0.54592
     0.41123
     0.39627
     0.44116
     0.51599
     0.47109
     0.48606
     0.41123
     0.48606
     0.50102
     0.56088
     0.47109
     0.39627
     0.44116
     0.44116
     0.47109
     0.56088
     0.44116
     0.42620
     0.47109
     0.48606
     0.48606
     0.41123
     0.39627
     0.38130
     0.42620
     0.47109
     0.41123
     0.32144
     0.32144
     0.33641
     0.30648
     0.41123
     0.35137
     0.24662
     0.30648
     0.23165
     0.29151
     0.20172
     0.15683
     0.14187
     0.18676
     0.18676
     0.18676
     0.12690
     0.14187
     0.00718
    -0.00778
     0.09697
     0.02215
     0.02215
    -0.00778
     0.02215
     0.05208
     0.00718
    -0.08261
    -0.08261
     0.03711
     0.03711
     0.00718
    -0.03771
    -0.02275
    -0.00778
    -0.02275
     0.08201
     0.11194
     0.02215
     0.02215
     0.06704
     0.12690
     0.18676
     0.08201
     0.08201
     0.14187
     0.18676
     0.18676
     0.17179
     0.06704
    -0.02275
    -0.03771
     0.08201
     0.35137
     0.56088
     0.93500
     1.32409
     1.93765
     1.77304
     1.87779
     2.37163
     0.59081
    -5.33529
    -7.55009
    -7.55009
    -2.76132
     2.19206
     3.04505
    -0.00778
    -2.94090
    -4.15306
    -4.42243
    -3.91362
    -2.68650
    -1.32469
     0.03711
     1.23430
     2.22199
     2.88044
     3.28449
     3.41918
     3.26953
     3.04505
     2.70086
     2.28185
     2.02744
     1.65332
     1.23430
     1.03976
     0.87514
     0.74046
     0.66564
     0.54592
     0.42620
     0.51599
     0.41123
     0.50102
     0.44116
     0.44116
     0.35137
     0.36634
     0.38130
     0.42620
     0.32144
     0.35137
     0.38130
     0.36634
     0.36634
     0.41123
     0.33641
     0.39627
     0.36634
     0.38130
     0.41123
     0.35137
     0.38130
     0.27655
     0.39627
     0.53095
     0.36634
     0.32144
     0.41123
     0.44116
     0.47109
     0.38130
     0.48606
     0.29151
     0.44116
     0.44116
     0.42620
     0.38130
     0.48606
     0.44116
     0.42620
     0.48606
     0.50102
     0.39627
     0.42620
     0.39627
     0.38130
     0.44116
     0.42620
     0.33641
     0.47109
     0.38130
     0.44116
     0.39627
     0.41123
     0.29151
     0.30648
     0.38130
     0.38130
     0.38130
     0.29151
     0.24662
     0.30648
     0.30648
     0.24662
     0.21669
     0.18676
     0.20172
     0.24662
     0.21669
     0.15683
     0.15683
     0.08201
     0.09697
     0.18676
     0.08201
     0.08201
     0.08201
     0.11194
     0.15683
     0.14187
     0.11194
     0.11194
     0.12690
     0.12690
     0.17179
     0.24662
     0.24662
     0.24662
     0.20172
     0.24662
     0.33641
     0.21669
     0.27655
     0.24662
     0.24662
     0.20172
     0.18676
     0.20172
     0.23165
     0.18676
     0.18676
     0.21669
     0.15683
     0.05208
    -0.02275
     0.09697
     0.17179
    -0.00778
    -0.05268
    -0.02275
    -0.09757
    -0.02275
     0.03711
     0.05208
     0.20172
     0.47109
     0.77039
     1.30913
     1.36899
     1.36899
     1.95262
     2.58114
     1.81793
     1.09962
    -1.44441
    -4.37753
    -5.58969
    -3.22524
    -0.71113
    -1.38455
    -2.52189
    -3.21027
    -3.27013
    -2.86608
    -3.21027
    -3.46467
    -3.43475
    -2.46203
    -1.32469
    -0.27715
     0.60578
     1.54857
     2.26688
     2.67093
     2.86548
     2.76072
     2.50632
     2.23695
     1.81793
     1.54857
     1.23430
     1.09962
     0.87514
     0.63571
     0.63571
     0.51599
     0.45613
     0.38130
     0.38130
     0.29151
     0.17179
     0.23165
     0.21669
     0.23165
     0.20172
     0.14187
     0.08201
     0.15683
     0.11194
     0.05208
     0.06704
     0.12690
     0.11194
     0.06704
     0.06704
     0.09697
     0.09697
     0.05208
     0.09697
     0.11194
     0.09697
     0.09697
     0.11194
     0.14187
     0.14187
     0.00718
     0.12690
     0.14187
     0.12690
     0.20172
     0.17179
     0.15683
     0.17179
     0.17179
     0.18676
     0.24662
     0.20172
     0.29151
     0.21669
     0.26158
     0.24662
     0.18676
     0.30648
     0.32144
     0.27655
     0.32144
     0.27655
     0.26158
     0.23165
     0.26158
     0.24662
     0.30648
     0.21669
     0.15683
     0.09697
     0.17179
     0.14187
     0.12690
     0.06704
     0.06704
     0.09697
     0.05208
     0.00718
     0.06704
     0.06704
    -0.02275
    -0.00778
     0.08201
     0.05208
     0.11194
     0.02215
     0.09697
     0.08201
     0.12690
     0.03711
     0.11194
     0.11194
     0.06704
     0.14187
     0.08201
     0.08201
     0.02215
     0.11194
     0.08201
     0.05208
     0.05208
     0.09697
     0.03711
    -0.00778
     0.03711
    -0.00778
     0.00718
     0.00718
    -0.02275
    -0.05268
     0.00718
     0.03711
    -0.03771
    -0.11254
     0.24662
     0.53095
     0.83025
     1.24927
     1.06969
     0.71053
     0.62074
     0.71053
    -0.24722
    -1.69882
    -3.32999
    -4.39250
    -5.60465
    -1.96819
    -0.86078
    -1.01043
    -2.34231
    -3.61432
    -4.06327
    -3.58439
    -3.19531
    -2.37224
    -1.16008
     0.06704
     0.60578
     1.08465
     1.60842
     2.35667
     2.76072
     3.00016
     3.06002
     2.82058
     2.67093
     2.38660
     2.19206
     1.95262
     1.69821
     1.47374
     1.29416
     1.14451
     0.96493
     0.86018
     0.78536
     0.63571
     0.54592
     0.62074
     0.54592
     0.48606
     0.42620
     0.38130
     0.38130
     0.45613
     0.44116
     0.33641
     0.38130
     0.38130
     0.35137
     0.30648
     0.41123
     0.38130
     0.27655
     0.36634
     0.44116
     0.27655
     0.23165
     0.26158
     0.24662
     0.29151
     0.27655
     0.21669
     0.21669
     0.15683
     0.20172
     0.18676
     0.27655
     0.24662
     0.18676
     0.21669
     0.23165
     0.15683
     0.30648
     0.24662
     0.32144
     0.33641
     0.33641
     0.27655
     0.30648
     0.26158
     0.33641
     0.26158
     0.38130
     0.29151
     0.26158
     0.24662
     0.35137
     0.29151
     0.24662
     0.20172
     0.21669
     0.27655
     0.27655
     0.23165
     0.24662
     0.14187
     0.21669
     0.20172
     0.27655
     0.24662
     0.20172
     0.14187
     0.30648
     0.21669
     0.21669
     0.21669
     0.14187
     0.18676
     0.26158
     0.24662
     0.18676
     0.12690
     0.12690
     0.14187
     0.12690
     0.18676
     0.09697
     0.12690
     0.11194
     0.08201
     0.09697
     0.03711
     0.08201
     0.06704
     0.11194
     0.14187
     0.09697
     0.20172
     0.21669
     0.38130
     0.39627
     0.90507
     1.12955
     0.94997
     0.77039
     0.84522
     0.92004
     0.59081
    -0.27715
    -1.19001
    -1.75868
    -0.75603
    -0.33701
    -1.71378
    -3.16538
    -3.95852
    -3.00076
    -1.75868
    -1.71378
    -2.25252
    -2.40217
    -2.79125
    -2.35727
    -1.80357
    -1.29476
    -0.41184
     0.32144
     0.97990
     1.33906
     1.53360
     1.42885
     1.48871
     1.66828
     1.92269
     1.86283
     1.68325
     1.53360
     1.45878
     1.33906
     1.29416
     1.12955
     1.02479
     0.86018
     0.93500
     0.72550
     0.75543
     0.59081
     0.50102
     0.50102
     0.45613
     0.48606
     0.30648
     0.24662
     0.27655
     0.26158
     0.29151
     0.21669
     0.12690
     0.14187
     0.18676
     0.24662
     0.18676
     0.17179
     0.06704
     0.17179
     0.11194
     0.14187
     0.18676
     0.09697
     0.06704
     0.05208
     0.08201
     0.11194
     0.09697
     0.08201
     0.11194
     0.09697
     0.12690
     0.12690
     0.09697
     0.00718
     0.03711
     0.14187
     0.14187
     0.06704
     0.05208
     0.09697
     0.09697
     0.15683
    -0.00778
     0.08201
    -0.00778
     0.02215
     0.12690
     0.08201
     0.03711
     0.00718
    -0.00778
     0.02215
     0.08201
    -0.03771
    -0.08261
    -0.02275
    -0.09757
    -0.02275
    -0.06764
    -0.05268
    -0.12750
    -0.06764
    -0.03771
    -0.08261
    -0.03771
    -0.12750
    -0.11254
    -0.09757
     0.02215
     0.00718
    -0.11254
    -0.05268
     0.00718
     0.06704
     0.03711
     0.03711
     0.03711
     0.06704
     0.21669
     0.17179
     0.20172
     0.33641
     0.27655
     0.44116
     0.60578
     0.80032
     0.86018
     0.69557
     0.39627
     0.72550
     1.38395
     0.90507
    -0.42680
    -1.10022
    -1.65392
    -1.66889
    -1.21994
    -1.13015
    -0.81589
     0.36634
    -0.26219
    -1.21994
    -1.90833
    -2.59671
    -2.61168
    -2.04301
    -0.74106
    -0.41184
    -0.47170
    -0.33701
     0.14187
     0.30648
     0.29151
     0.38130
     0.32144
     0.33641
     0.50102
     0.53095
     0.47109
     0.60578
     0.89011
     1.00983
     1.09962
     1.05472
     1.03976
     1.02479
     1.00983
     1.00983
     0.89011
     0.90507
     0.87514
     0.78536
     0.72550
     0.75543
     0.80032
     0.77039
     0.78536
     0.72550
     0.69557
     0.74046
     0.71053
     0.68060
     0.65067
     0.75543
     0.66564
     0.69557
     0.66564
     0.62074
     0.47109
     0.62074
     0.66564
     0.60578
     0.56088
     0.50102
     0.54592
     0.48606
     0.51599
     0.50102
     0.53095
     0.38130
     0.42620
     0.45613
     0.45613
     0.42620
     0.44116
     0.39627
     0.48606
     0.47109
     0.41123
     0.36634
     0.39627
     0.33641
     0.41123
     0.44116
     0.38130
     0.35137
     0.36634
     0.33641
     0.38130
     0.36634
     0.24662
     0.21669
     0.32144
     0.29151
     0.24662
     0.24662
     0.18676
     0.11194
     0.20172
     0.18676
     0.21669
     0.15683
     0.05208
     0.02215
     0.06704
     0.06704
     0.06704
     0.03711
     0.06704
     0.03711
     0.14187
     0.05208
     0.05208
     0.03711
     0.18676
     0.29151
     0.39627
     0.48606
     0.62074
     0.86018
     0.96493
     0.99486
     1.08465
     1.33906
     1.68325
     1.47374
     1.45878
     1.56353
     1.05472
     0.32144
    -0.90568
    -1.63896
    -2.05797
    -2.44706
    -2.25252
    -0.71113
    -0.15743
     0.03711
    -0.20233
    -1.20498
    -1.95322
    -1.71378
    -1.35462
    -1.68385
    -1.96819
    -1.38455
    -0.29212
     0.42620
     0.59081
     0.39627
     0.00718
    -0.21729
    -0.51659
    -0.84582
    -1.02540
    -1.08526
    -0.93561
    -0.45673
    -0.27715
    -0.06764
     0.50102
     0.81529
     0.97990
     1.14451
     1.06969
     1.05472
     1.12955
     1.14451
     1.06969
     1.09962
     1.09962
     1.11458
     0.97990
     1.00983
     1.02479
     1.05472
     1.06969
     0.97990
     1.02479
     0.93500
     0.94997
     0.96493
     0.96493
     0.96493
     0.81529
     0.87514
     0.97990
     0.77039
     0.71053
     0.83025
     0.78536
     0.78536
     0.71053
     0.74046
     0.71053
     0.63571
     0.65067
     0.65067
     0.59081
     0.60578
     0.47109
     0.33641
     0.29151
     0.30648
     0.32144
     0.24662
     0.26158
     0.14187
     0.14187
     0.09697
     0.08201
     0.00718
    -0.00778
    -0.05268
     0.03711
     0.02215
     0.11194
     0.00718
     0.06704
     0.05208
     0.08201
     0.03711
     0.09697
     0.06704
     0.00718
     0.08201
     0.00718
     0.06704
    -0.03771
    -0.02275
    -0.08261
    -0.12750
     0.03711
    -0.03771
    -0.12750
    -0.20233
    -0.14247
    -0.20233
    -0.11254
    -0.18736
    -0.21729
    -0.17240
    -0.15743
    -0.21729
    -0.39687
    -0.33701
    -0.20233
    -0.09757
    -0.02275
    -0.02275
    -0.02275
     0.06704
    -0.03771
    -0.05268
     0.18676
     0.69557
     0.92004
     1.41388
     1.63835
     1.47374
     1.29416
    -0.06764
    -0.66624
    -0.23226
    -0.18736
    -1.02540
    -1.96819
    -2.43210
    -2.02804
    -1.33966
    -1.38455
    -2.40217
    -3.61432
    -4.15306
    -4.21292
    -4.66187
    -3.94355
    -2.07294
    -1.04036
    -1.19001
    -1.13015
    -0.74106
    -0.32205
    -0.17240
    -0.05268
     0.27655
     0.86018
     1.35402
     1.45878
     1.51864
     1.47374
     1.44381
     1.41388
     1.23430
     1.12955
     0.94997
     0.94997
     0.90507
     0.72550
     0.60578
     0.54592
     0.53095
     0.36634
     0.48606
     0.53095
     0.38130
     0.39627
     0.42620
     0.44116
     0.38130
     0.38130
     0.42620
     0.47109
     0.48606
     0.44116
     0.36634
     0.26158
     0.36634
     0.27655
     0.23165
     0.20172
     0.18676
    -0.02275
     0.11194
     0.08201
     0.06704
     0.09697
     0.02215
     0.06704
     0.08201
     0.06704
     0.12690
     0.14187
     0.18676
     0.17179
     0.15683
     0.41123
     0.42620
     0.44116
     0.48606
     0.54592
     0.54592
     0.56088
     0.59081
     0.56088
     0.66564
     0.74046
     0.72550
     0.63571
     0.72550
     0.66564
     0.65067
     0.68060
     0.69557
     0.59081
     0.57585
     0.59081
     0.62074
     0.59081
     0.53095
     0.45613
     0.42620
     0.42620
     0.48606
     0.45613
     0.38130
     0.38130
     0.33641
     0.45613
     0.42620
     0.33641
     0.35137
     0.27655
     0.36634
     0.35137
     0.42620
     0.42620
     0.47109
     0.66564
     0.72550
     0.71053
     0.51599
     0.87514
     1.21934
     1.80297
     1.53360
     0.84522
     0.38130
     0.56088
     0.87514
     0.93500
     1.02479
     0.93500
     0.33641
    -0.17240
     0.21669
     0.69557
     0.65067
     1.11458
     0.96493
     1.29416
     1.56353
     2.16213
     1.65332
     1.26423
     1.14451
     0.56088
     0.30648
     0.54592
     1.27920
     1.32409
     0.50102
    -0.27715
    -0.96554
    -1.39952
    -1.72875
    -1.81854
    -1.84847
    -1.99812
    -1.92329
    -1.74371
    -1.59406
    -1.33966
    -1.10022
    -0.98050
    -0.90568
    -0.71113
    -0.50163
    -0.32205
    -0.33701
    -0.27715
    -0.14247
    -0.23226
    -0.18736
    -0.17240
    -0.33701
    -0.42680
    -0.41184
    -0.26219
    -0.30708
    -0.33701
    -0.38191
    -0.30708
    -0.21729
    -0.17240
    -0.12750
    -0.06764
     0.02215
    -0.03771
     0.03711
     0.11194
     0.17179
     0.14187
     0.20172
     0.21669
     0.23165
     0.18676
     0.15683
     0.18676
     0.18676
     0.15683
     0.11194
     0.15683
     0.08201
     0.05208
    -0.00778
     0.14187
     0.11194
     0.00718
     0.00718
     0.02215
     0.06704
     0.05208
     0.00718
    -0.02275
     0.00718
    -0.02275
     0.03711
     0.06704
     0.00718
     0.00718
    -0.08261
     0.06704
    -0.00778
     0.02215
    -0.02275
     0.00718
     0.02215
     0.05208
     0.00718
     0.05208
    -0.03771
     0.00718
     0.06704
     0.14187
     0.15683
     0.08201
    -0.02275
     0.03711
     0.12690
     0.12690
     0.08201
     0.05208
     0.09697
     0.11194
     0.08201
     0.06704
     0.06704
     0.15683
     0.12690
     0.09697
     0.12690
     0.11194
     0.14187
     0.21669
     0.50102
     0.65067
     0.92004
     1.45878
     1.87779
     1.53360
     1.23430
     0.42620
    -2.56678
    -4.91627
    -5.27543
    -0.56149
     3.13484
     3.35932
     1.00983
    -1.53420
    -1.86343
    -2.43210
    -2.13280
    -1.01043
    -0.33701
     0.06704
     0.38130
     0.92004
     1.00983
     0.87514
     0.47109
     0.32144
     0.09697
    -0.06764
    -0.26219
    -0.62134
    -0.63631
    -0.75603
    -0.83085
    -0.86078
    -0.80092
    -0.62134
    -0.44177
    -0.32205
    -0.08261
    -0.05268
     0.03711
     0.06704
     0.02215
     0.08201
     0.09697
     0.05208
    -0.02275
     0.09697
     0.05208
     0.06704
     0.00718
    -0.02275
    -0.06764
    -0.06764
    -0.03771
    -0.05268
    -0.03771
    -0.09757
     0.00718
     0.00718
     0.06704
     0.03711
    -0.00778
     0.08201
     0.08201
     0.03711
     0.11194
     0.12690
     0.11194
     0.08201
     0.17179
     0.09697
     0.11194
     0.06704
     0.11194
     0.08201
     0.05208
     0.09697
    -0.02275
     0.09697
     0.03711
     0.00718
     0.02215
     0.00718
     0.03711
     0.03711
     0.02215
     0.05208
     0.11194
     0.09697
     0.06704
     0.09697
     0.12690
     0.12690
     0.12690
     0.15683
     0.21669
     0.29151
     0.29151
     0.23165
     0.21669
     0.26158
     0.27655
     0.30648
     0.27655
     0.29151
     0.24662
     0.26158
     0.35137
     0.32144
     0.26158
     0.32144
     0.24662
     0.20172
     0.21669
     0.27655
     0.21669
     0.17179
     0.18676
     0.21669
     0.24662
     0.18676
     0.15683
     0.15683
     0.11194
     0.08201
     0.08201
     0.00718
     0.05208
     0.00718
    -0.05268
    -0.09757
    -0.12750
    -0.27715
    -0.29212
     0.03711
     0.00718
     0.12690
     0.20172
     0.20172
     0.56088
     0.80032
     0.66564
     1.00983
     1.56353
     1.95262
     2.25192
     2.34170
     2.13220
     1.66828
     2.55121
     3.92798
     3.92798
     2.67093
     0.24662
    -0.02275
     0.29151
     0.56088
     0.62074
     0.41123
    -0.00778
    -1.02540
    -2.14776
    -2.67154
    -2.62664
    -2.43210
    -2.05797
    -2.08790
    -2.04301
    -1.99812
    -1.83350
    -1.57910
    -1.38455
    -1.08526
    -0.78596
    -0.50163
    -0.38191
    -0.12750
    -0.12750
    -0.05268
    -0.02275
     0.03711
     0.02215
     0.00718
    -0.00778
     0.11194
     0.09697
     0.17179
     0.11194
     0.03711
     0.17179
     0.20172
     0.15683
     0.20172
     0.21669
     0.18676
     0.30648
     0.27655
     0.32144
     0.24662
     0.27655
     0.30648
     0.38130
     0.35137
     0.29151
     0.23165
     0.18676
     0.29151
     0.21669
     0.29151
     0.23165
     0.21669
     0.21669
     0.20172
     0.21669
     0.15683
     0.08201
     0.12690
     0.15683
     0.18676
     0.15683
     0.09697
     0.03711
     0.06704
     0.00718
     0.02215
     0.03711
     0.03711
    -0.06764
    -0.03771
    -0.12750
    -0.14247
    -0.21729
    -0.24722
    -0.15743
    -0.21729
    -0.26219
    -0.27715
    -0.33701
    -0.36694
    -0.33701
    -0.42680
    -0.33701
    -0.36694
    -0.35198
    -0.23226
    -0.21729
    -0.21729
    -0.18736
    -0.14247
    -0.14247
     0.00718
     0.03711
     0.02215
     0.15683
     0.17179
     0.24662
     0.18676
     0.27655
     0.29151
     0.29151
     0.30648
     0.35137
     0.26158
     0.24662
     0.18676
     0.20172
     0.24662
     0.24662
     0.23165
     0.20172
     0.12690
     0.09697
     0.08201
     0.18676
     0.20172
     0.12690
     0.21669
     0.24662
     0.35137
     0.41123
     0.35137
     0.57585
     0.81529
     0.97990
     1.05472
     1.39892
     1.62339
     2.08730
     2.16213
     2.23695
     1.93765
     0.90507
     0.56088
     0.93500
     2.16213
     1.89276
     0.62074
    -1.10022
     0.48606
    -0.21729
    -2.50692
    -2.67154
    -1.50427
    -1.21994
    -1.54917
    -1.87840
    -1.98315
    -2.02804
    -2.01308
    -1.83350
    -1.45938
    -1.05533
    -0.86078
    -0.50163
    -0.24722
     0.00718
     0.20172
     0.32144
     0.42620
     0.30648
     0.38130
     0.42620
     0.48606
     0.53095
     0.44116
     0.41123
     0.45613
     0.51599
     0.50102
     0.42620
     0.38130
     0.44116
     0.42620
     0.48606
     0.39627
     0.39627
     0.32144
     0.36634
     0.30648
     0.44116
     0.35137
     0.26158
     0.27655
     0.32144
     0.33641
     0.23165
     0.21669
     0.27655
     0.26158
     0.29151
     0.29151
     0.24662
     0.23165
     0.15683
     0.29151
     0.30648
     0.24662
     0.15683
     0.26158
     0.27655
     0.21669
     0.27655
     0.21669
     0.15683
     0.21669
     0.20172
     0.27655
     0.24662
     0.12690
     0.18676
     0.11194
     0.32144
     0.18676
     0.14187
     0.21669
     0.14187
     0.18676
     0.24662
     0.12690
     0.09697
     0.17179
     0.18676
     0.11194
     0.15683
     0.11194
     0.05208
     0.03711
     0.14187
     0.15683
    -0.00778
     0.02215
     0.00718
     0.08201
     0.05208
    -0.00778
    -0.08261
    -0.03771
    -0.05268
    -0.03771
    -0.05268
    -0.06764
    -0.20233
    -0.24722
    -0.14247
    -0.09757
    -0.23226
    -0.21729
    -0.20233
    -0.21729
    -0.18736
    -0.15743
    -0.20233
    -0.18736
    -0.15743
    -0.12750
    -0.15743
    -0.12750
    -0.17240
    -0.20233
    -0.06764
     0.02215
     0.00718
    -0.05268
    -0.08261
    -0.06764
    -0.11254
    -0.02275
    -0.12750
    -0.11254
     0.08201
     0.47109
     0.84522
     1.53360
     1.83290
     1.92269
     2.22199
     3.86812
     4.31707
     2.52128
    -0.12750
    -4.10817
    -5.18564
    -2.73140
     1.24927
     2.28185
    -1.38455
    -4.10817
    -3.31503
    -3.16538
    -4.10817
    -4.34760
    -4.04831
    -3.52453
    -2.74636
    -1.96819
    -1.35462
    -0.57645
     0.30648
     0.78536
     1.09962
     1.17444
     1.20437
     1.11458
     1.11458
     0.96493
     0.84522
     0.77039
     0.59081
     0.56088
     0.63571
     0.60578
     0.56088
     0.54592
     0.48606
     0.53095
     0.48606
     0.56088
     0.56088
     0.51599
     0.54592
     0.60578
     0.56088
     0.50102
     0.47109
     0.44116
     0.60578
     0.57585
     0.50102
     0.51599
     0.42620
     0.48606
     0.48606
     0.44116
     0.42620
     0.44116
     0.41123
     0.38130
     0.41123
     0.39627
     0.38130
     0.35137
     0.36634
     0.42620
     0.32144
     0.30648
     0.32144
     0.24662
     0.21669
     0.03711
     0.21669
     0.23165
     0.27655
     0.20172
     0.17179
     0.20172
     0.11194
     0.00718
     0.11194
     0.20172
     0.14187
     0.18676
     0.15683
     0.14187
     0.20172
     0.11194
     0.24662
     0.18676
     0.17179
     0.12690
     0.15683
     0.17179
     0.14187
     0.03711
     0.00718
     0.18676
     0.05208
     0.17179
     0.09697
     0.08201
     0.11194
     0.14187
     0.15683
     0.18676
     0.18676
     0.18676
     0.17179
     0.23165
     0.29151
     0.21669
     0.24662
     0.35137
     0.30648
     0.30648
     0.27655
     0.24662
     0.21669
     0.26158
     0.36634
     0.35137
     0.38130
     0.29151
     0.30648
     0.26158
     0.08201
     0.06704
    -0.18736
    -0.26219
    -0.27715
    -0.27715
    -0.35198
    -0.18736
    -0.15743
    -0.12750
    -0.14247
    -0.51659
    -0.74106
    -0.39687
    -0.26219
    -0.77099
    -0.84582
    -1.33966
    -1.72875
    -0.21729
    -1.41448
    -4.37753
    -4.54215
    -2.76132
    -1.63896
    -1.21994
    -1.77364
    -2.61168
    -2.95587
    -3.01573
    -2.91097
    -2.59671
    -1.30973
    -0.36694
    -0.09757
     0.05208
     0.48606
     0.75543
     0.86018
     0.97990
     1.02479
     1.14451
     1.20437
     1.21934
     1.20437
     1.11458
     1.00983
     0.86018
     0.86018
     0.71053
     0.60578
     0.44116
     0.38130
     0.41123
     0.26158
     0.24662
     0.20172
     0.14187
     0.11194
     0.08201
     0.03711
     0.03711
     0.00718
    -0.03771
    -0.06764
    -0.05268
    -0.00778
    -0.09757
    -0.03771
    -0.02275
    -0.06764
    -0.08261
    -0.03771
    -0.03771
    -0.12750
    -0.08261
    -0.12750
    -0.08261
    -0.03771
    -0.02275
    -0.03771
    -0.00778
    -0.09757
    -0.06764
    -0.08261
     0.00718
    -0.02275
    -0.00778
     0.02215
    -0.03771
     0.02215
    -0.00778
     0.03711
     0.08201
     0.08201
     0.08201
     0.06704
     0.03711
     0.03711
     0.06704
     0.02215
     0.15683
     0.08201
     0.00718
     0.11194
     0.05208
     0.08201
     0.02215
    -0.02275
     0.03711
     0.05208
     0.09697
     0.06704
    -0.02275
    -0.03771
    -0.03771
    -0.02275
     0.03711
     0.05208
    -0.08261
     0.06704
     0.00718
     0.00718
     0.05208
     0.03711
     0.02215
     0.08201
     0.09697
     0.09697
     0.12690
     0.09697
     0.14187
     0.06704
     0.15683
     0.12690
     0.12690
     0.09697
     0.03711
    -0.06764
    -0.18736
    -0.23226
    -0.20233
    -0.26219
    -0.32205
    -0.11254
     0.15683
     0.27655
     0.56088
     0.72550
     0.35137
    -0.11254
     0.47109
     1.03976
     1.09962
    -0.80092
    -2.23755
    -1.47434
    -0.86078
    -0.51659
    -0.17240
     0.09697
     0.14187
    -0.21729
    -0.77099
    -1.66889
    -2.56678
    -2.68650
    -2.29741
    -1.36959
    -0.14247
     0.32144
     0.21669
    -0.09757
    -0.47170
    -0.47170
    -0.48666
    -0.38191
    -0.32205
    -0.14247
     0.18676
     0.36634
     0.59081
     0.68060
     0.65067
     0.56088
     0.63571
     0.86018
     0.90507
     0.96493
     0.72550
     0.69557
     0.69557
     0.60578
     0.56088
     0.54592
     0.44116
     0.45613
     0.42620
     0.50102
     0.50102
     0.38130
     0.38130
     0.42620
     0.48606
     0.45613
     0.36634
     0.39627
     0.38130
     0.48606
     0.51599
     0.44116
     0.42620
     0.35137
     0.38130
     0.36634
     0.50102
     0.42620
     0.39627
     0.41123
     0.33641
     0.33641
     0.38130
     0.30648
     0.30648
     0.35137
     0.30648
     0.27655
     0.21669
     0.21669
     0.14187
     0.18676
     0.27655
     0.24662
     0.05208
     0.14187
     0.15683
     0.15683
     0.15683
     0.09697
     0.08201
     0.06704
     0.18676
     0.14187
     0.06704
     0.09697
     0.02215
     0.00718
     0.15683
     0.15683
     0.03711
    -0.02275
    -0.00778
     0.08201
     0.05208
     0.02215
    -0.03771
    -0.05268
     0.02215
     0.05208
     0.03711
    -0.02275
    -0.03771
    -0.09757
    -0.03771
     0.00718
    -0.08261
    -0.15743
    -0.23226
    -0.20233
    -0.18736
    -0.38191
    -0.30708
    -0.36694
    -0.38191
    -0.42680
    -0.53156
    -0.41184
    -0.56149
    -0.51659
    -0.23226
     0.11194
     0.30648
     0.33641
     0.26158
     0.08201
    -0.12750
    -0.83085
    -0.54652
    -0.51659
    -0.90568
    -1.47434
    -2.16273
    -2.28245
    -1.29476
    -1.33966
    -2.53685
    -2.20762
    -1.63896
    -1.93826
    -2.01308
    -1.69882
    -1.74371
    -1.74371
    -0.99547
    -0.30708
     0.39627
     0.56088
     0.68060
     0.77039
     0.83025
     0.81529
     0.69557
     0.93500
     0.89011
     0.83025
     0.86018
     0.80032
     0.80032
     0.81529
     0.65067
     0.68060
     0.72550
     0.71053
     0.74046
     0.63571
     0.66564
     0.54592
     0.50102
     0.54592
     0.60578
     0.51599
     0.41123
     0.38130
     0.45613
     0.38130
     0.29151
     0.30648
     0.23165
     0.24662
     0.29151
     0.23165
     0.21669
     0.20172
     0.20172
     0.12690
     0.29151
     0.26158
     0.15683
     0.15683
     0.09697
     0.17179
     0.12690
     0.09697
     0.06704
     0.08201
     0.02215
     0.05208
     0.00718
     0.00718
     0.00718
    -0.14247
     0.03711
     0.05208
    -0.05268
    -0.02275
    -0.06764
    -0.05268
     0.00718
     0.00718
     0.05208
     0.00718
     0.03711
     0.09697
     0.05208
     0.12690
     0.05208
    -0.00778
     0.11194
     0.08201
     0.18676
     0.12690
     0.11194
     0.03711
     0.11194
     0.09697
     0.15683
     0.03711
     0.12690
     0.09697
     0.05208
     0.12690
     0.05208
     0.06704
     0.03711
     0.06704
     0.08201
     0.09697
     0.08201
     0.03711
     0.06704
     0.03711
     0.09697
     0.11194
     0.00718
     0.06704
     0.03711
     0.08201
     0.08201
     0.03711
     0.02215
     0.03711
     0.06704
     0.05208
    -0.05268
     0.02215
     0.00718
     0.00718
     0.12690
     0.21669
     0.21669
     0.30648
     0.18676
     0.32144
     0.60578
     0.32144
     0.20172
     0.68060
     0.54592
     0.38130
    -0.69617
    -0.99547
    -0.39687
     0.36634
     0.89011
     0.72550
     0.14187
    -0.74106
    -1.45938
    -2.04301
    -2.40217
    -1.44441
    -0.51659
    -0.30708
    -0.29212
    -0.42680
    -0.72610
    -0.83085
    -0.78596
    -0.71113
    -0.36694
    -0.06764
     0.20172
     0.27655
     0.33641
     0.53095
     0.71053
     0.83025
     0.81529
     0.74046
     0.72550
     0.72550
     0.60578
     0.60578
     0.56088
     0.48606
     0.59081
     0.53095
     0.56088
     0.56088
     0.53095
     0.63571
     0.56088
     0.50102
     0.50102
     0.41123
     0.51599
     0.44116
     0.38130
     0.35137
     0.32144
     0.30648
     0.27655
     0.24662
     0.17179
     0.26158
     0.18676
     0.15683
     0.14187
     0.23165
     0.14187
     0.11194
     0.17179
     0.17179
     0.12690
     0.09697
     0.12690
     0.12690
     0.05208
     0.08201
     0.09697
     0.14187
     0.08201
     0.05208
    -0.00778
     0.08201
     0.08201
    -0.03771
     0.06704
     0.03711
     0.09697
     0.00718
     0.06704
     0.05208
     0.00718
     0.03711
     0.02215
     0.06704
     0.06704
     0.02215
     0.05208
     0.06704
     0.05208
     0.06704
     0.06704
     0.09697
     0.06704
     0.15683
     0.06704
     0.14187
     0.05208
     0.05208
     0.03711
     0.08201
     0.06704
     0.08201
     0.03711
     0.03711
     0.06704
     0.08201
     0.03711
     0.06704
     0.11194
     0.05208
     0.02215
     0.06704
     0.14187
     0.05208
     0.09697
     0.12690
     0.15683
     0.18676
     0.18676
     0.21669
     0.14187
     0.18676
     0.20172
     0.23165
     0.23165
     0.23165
     0.32144
     0.27655
     0.36634
     0.27655
     0.23165
     0.29151
     0.24662
     0.32144
     0.24662
     0.20172
     0.20172
     0.17179
     0.05208
    -0.05268
    -0.14247
    -0.20233
    -0.21729
    -0.41184
    -0.48666
    -0.62134
    -0.78596
    -0.68120
    -0.30708
     0.00718
     0.41123
     1.62339
     0.94997
     1.78800
     1.96758
    -2.88104
    -7.55009
    -5.85906
    -0.80092
     0.56088
    -1.44441
    -0.38191
    -1.16008
    -3.97348
    -4.39250
    -3.47964
    -2.94090
    -2.62664
    -1.68385
    -0.45673
     0.39627
     0.97990
     1.66828
     2.11723
     2.31177
     2.68590
     2.86548
     3.07498
     3.01513
     2.91037
     2.71583
     2.62604
     2.31177
     1.96758
     1.62339
     1.36899
     1.12955
     0.84522
     0.74046
     0.60578
     0.30648
     0.14187
     0.11194
     0.03711
    -0.09757
    -0.23226
    -0.32205
    -0.26219
    -0.30708
    -0.33701
    -0.39687
    -0.45673
    -0.32205
    -0.47170
    -0.38191
    -0.38191
    -0.39687
    -0.48666
    -0.35198
    -0.36694
    -0.36694
    -0.45673
    -0.38191
    -0.42680
    -0.38191
    -0.30708
    -0.32205
    -0.44177
    -0.44177
    -0.41184
    -0.38191
    -0.33701
    -0.42680
    -0.44177
    -0.36694
    -0.38191
    -0.35198
    -0.41184
    -0.44177
    -0.41184
    -0.33701
    -0.32205
    -0.32205
    -0.42680
    -0.38191
    -0.35198
    -0.36694
    -0.32205
    -0.30708
    -0.42680
    -0.32205
    -0.21729
    -0.30708
    -0.32205
    -0.30708
    -0.33701
    -0.26219
    -0.21729
    -0.21729
    -0.21729
    -0.27715
    -0.32205
    -0.29212
    -0.21729
    -0.23226
    -0.30708
    -0.39687
    -0.35198
    -0.32205
    -0.33701
    -0.39687
    -0.45673
    -0.47170
    -0.48666
    -0.68120
    -0.71113
    -0.80092
    -0.81589
    -0.81589
    -0.74106
    -0.66624
    -0.71113
    -0.83085
    -0.74106
    -0.71113
    -0.71113
    -0.71113
    -0.69617
    -0.59141
    -0.39687
    -0.27715
    -0.24722
    -0.18736
    -0.17240
    -0.09757
    -0.05268
     0.15683
     0.18676
     0.08201
     0.12690
     0.14187
     0.14187
     0.20172
     0.15683
     0.08201
     0.20172
     0.26158
     0.23165
     0.27655
     0.18676
     0.14187
     0.09697
     0.20172
     0.12690
    -0.03771
    -0.05268
    -0.02275
    -0.06764
    -0.03771
    -0.15743
    -0.30708
    -0.41184
    -0.45673
    -0.47170
    -0.50163
    -0.68120
    -0.89071
    -0.89071
    -0.68120
    -0.15743
     0.33641
     0.68060
     1.20437
     3.00016
     5.06532
     3.92798
     0.68060
    -4.13810
    -7.55009
    -7.55009
    -4.60201
     0.97990
     2.77569
     1.93765
    -1.45938
    -3.73404
    -5.29039
    -6.24815
    -5.81416
    -4.19795
    -2.08790
    -0.24722
     1.06969
     1.99751
     2.49135
     2.88044
     2.76072
     2.67093
     2.38660
     2.05737
     1.86283
     1.65332
     1.45878
     1.17444
     0.94997
     0.86018
     0.77039
     0.62074
     0.53095
     0.36634
     0.27655
     0.29151
     0.26158
     0.21669
     0.08201
     0.05208
     0.05208
     0.06704
     0.09697
     0.09697
     0.05208
     0.06704
     0.09697
     0.09697
     0.03711
     0.06704
     0.11194
     0.09697
     0.09697
     0.06704
     0.08201
     0.05208
    -0.05268
    -0.03771
     0.12690
     0.05208
    -0.06764
    -0.09757
    -0.09757
    -0.12750
    -0.17240
    -0.21729
    -0.33701
    -0.38191
    -0.30708
    -0.30708
    -0.38191
    -0.39687
    -0.38191
    -0.48666
    -0.29212
    -0.32205
    -0.38191
    -0.38191
    -0.42680
    -0.27715
    -0.24722
    -0.23226
    -0.21729
    -0.20233
    -0.14247
    -0.12750
    -0.06764
    -0.12750
    -0.17240
    -0.20233
    -0.11254
    -0.05268
    -0.17240
    -0.17240
    -0.24722
    -0.20233
    -0.17240
    -0.14247
    -0.20233
    -0.21729
    -0.20233
    -0.17240
    -0.15743
    -0.18736
    -0.20233
    -0.17240
    -0.18736
    -0.12750
    -0.21729
    -0.20233
    -0.20233
    -0.18736
    -0.30708
    -0.21729
    -0.23226
    -0.29212
    -0.32205
    -0.27715
    -0.33701
    -0.32205
    -0.35198
    -0.29212
    -0.42680
    -0.30708
    -0.23226
    -0.26219
    -0.29212
    -0.24722
    -0.18736
    -0.15743
    -0.21729
    -0.15743
    -0.20233
    -0.15743
    -0.17240
    -0.11254
    -0.12750
    -0.15743
    -0.26219
    -0.09757
    -0.20233
    -0.20233
    -0.33701
    -0.54652
    -0.42680
    -0.18736
    -0.05268
     0.38130
     0.18676
     1.18941
     2.71583
     3.23960
     1.84786
    -1.80357
    -5.06592
    -5.20060
    -3.34496
    -0.30708
     1.62339
     1.90772
     0.21669
    -1.44441
    -2.05797
    -2.52189
    -3.76397
    -4.09320
    -3.12048
    -0.96554
     0.68060
     0.94997
     0.86018
     0.84522
     0.75543
     0.75543
     0.71053
     0.75543
     0.86018
     0.87514
     0.89011
     0.87514
     0.96493
     0.81529
     0.80032
     0.72550
     0.75543
     0.68060
     0.59081
     0.35137
     0.33641
     0.21669
     0.05208
     0.03711
    -0.03771
    -0.12750
    -0.18736
    -0.14247
    -0.14247
    -0.14247
    -0.12750
    -0.15743
    -0.12750
    -0.17240
    -0.18736
    -0.20233
    -0.08261
    -0.17240
    -0.24722
    -0.27715
    -0.27715
    -0.32205
    -0.47170
    -0.47170
    -0.51659
    -0.50163
    -0.63631
    -0.74106
    -0.74106
    -0.80092
    -0.84582
    -0.95057
    -1.07029
    -1.01043
    -1.17505
    -1.17505
    -1.20498
    -1.29476
    -1.39952
    -1.47434
    -1.48931
    -1.57910
    -1.57910
    -1.69882
    -1.77364
    -1.83350
    -1.87840
    -1.96819
    -2.07294
    -2.07294
    -2.10287
    -2.16273
    -2.22259
    -2.29741
    -2.34231
    -2.35727
    -2.37224
    -2.37224
    -2.37224
    -2.35727
    -2.43210
    -2.35727
    -2.40217
    -2.32734
    -2.34231
    -2.25252
    -2.25252
    -2.17769
    -2.10287
    -2.07294
    -2.08790
    -2.01308
    -1.96819
    -1.90833
    -1.75868
    -1.77364
    -1.71378
    -1.72875
    -1.62399
    -1.54917
    -1.56413
    -1.51924
    -1.41448
    -1.41448
    -1.39952
    -1.32469
    -1.19001
    -1.27980
    -1.26484
    -1.21994
    -1.07029
    -0.96554
    -0.96554
    -1.16008
    -0.99547
    -0.87575
    -0.86078
    -0.71113
    -0.84582
    -1.02540
    -1.02540
    -0.75603
    -0.39687
    -0.21729
     0.42620
     1.27920
     1.09962
     0.54592
     0.03711
    -0.30708
    -0.05268
    -0.93561
    -2.34231
    -1.33966
     0.48606
    -0.30708
    -1.42945
    -1.32469
    -2.01308
    -3.15041
    -4.28774
    -4.96116
    -4.27278
    -2.89601
    -2.26748
    -2.02804
    -2.25252
    -2.14776
    -1.95322
    -1.75868
    -1.24987
    -0.86078
    -0.44177
    -0.05268
     0.36634
     0.56088
     0.62074
     0.75543
     0.77039
     0.83025
     0.74046
     0.74046
     0.47109
     0.48606
     0.29151
     0.26158
     0.20172
     0.15683
    -0.05268
    -0.06764
    -0.09757
    -0.20233
    -0.18736
    -0.24722
    -0.29212
    -0.30708
    -0.23226
    -0.24722
    -0.33701
    -0.36694
    -0.42680
    -0.36694
    -0.38191
    -0.32205
    -0.36694
    -0.44177
    -0.44177
    -0.42680
    -0.38191
    -0.42680
    -0.50163
    -0.50163
    -0.42680
    -0.48666
    -0.47170
    -0.54652
    -0.50163
    -0.56149
    -0.51659
    -0.44177
    -0.54652
    -0.57645
    -0.53156
    -0.50163
    -0.47170
    -0.50163
    -0.57645
    -0.56149
    -0.48666
    -0.51659
    -0.50163
    -0.47170
    -0.56149
    -0.51659
    -0.51659
    -0.45673
    -0.44177
    -0.54652
    -0.54652
    -0.47170
    -0.50163
    -0.53156
    -0.51659
    -0.56149
    -0.51659
    -0.51659
    -0.42680
    -0.54652
    -0.56149
    -0.48666
    -0.51659
    -0.47170
    -0.41184
    -0.48666
    -0.44177
    -0.44177
    -0.35198
    -0.39687
    -0.35198
    -0.36694
    -0.27715
    -0.33701
    -0.26219
    -0.27715
    -0.21729
    -0.38191
    -0.27715
    -0.24722
    -0.02275
    -0.06764
    -0.26219
    -0.50163
    -0.74106
    -0.93561
    -0.56149
    -0.44177
    -0.63631
     0.00718
     0.84522
     1.12955
     0.63571
    -1.38455
    -1.89336
    -0.80092
     0.68060
     1.14451
     1.14451
     0.35137
    -1.33966
    -1.54917
    -1.62399
    -1.77364
    -1.96819
    -2.40217
    -2.49196
    -3.03069
    -2.67154
    -2.64161
    -2.26748
    -2.14776
    -2.01308
    -1.78861
    -1.63896
    -1.21994
    -0.68120
    -0.05268
     0.50102
     0.92004
     1.33906
     1.71318
     2.01248
     2.10227
     1.98255
     1.90772
     1.81793
     1.74311
     1.74311
     1.65332
     1.42885
     1.30913
     1.24927
     1.14451
     1.15948
     1.00983
     0.97990
     0.92004
     0.77039
     0.77039
     0.74046
     0.69557
     0.54592
     0.44116
     0.30648
     0.38130
     0.17179
     0.06704
    -0.02275
    -0.14247
    -0.21729
    -0.32205
    -0.35198
    -0.38191
    -0.50163
    -0.63631
    -0.75603
    -0.75603
    -0.86078
    -0.68120
    -0.78596
    -0.57645
    -0.66624
    -0.75603
    -0.74106
    -0.68120
    -0.66624
    -0.53156
    -0.51659
    -0.57645
    -0.50163
    -0.39687
    -0.32205
    -0.30708
    -0.33701
    -0.30708
    -0.39687
    -0.23226
    -0.23226
    -0.24722
    -0.33701
    -0.32205
    -0.33701
    -0.30708
    -0.35198
    -0.30708
    -0.33701
    -0.32205
    -0.32205
    -0.35198
    -0.30708
    -0.33701
    -0.44177
    -0.35198
    -0.20233
    -0.32205
    -0.32205
    -0.26219
    -0.32205
    -0.30708
    -0.20233
    -0.26219
    -0.29212
    -0.23226
    -0.24722
    -0.20233
    -0.26219
    -0.20233
    -0.23226
    -0.18736
    -0.12750
    -0.11254
    -0.02275
    -0.18736
    -0.20233
     0.00718
    -0.06764
    -0.15743
    -0.15743
    -0.18736
    -0.14247
    -0.03771
    -0.21729
    -0.54652
    -0.68120
    -0.71113
    -0.65127
    -0.47170
    -0.33701
     0.06704
     0.66564
     0.50102
    -0.12750
    -0.30708
     0.06704
     0.66564
     1.48871
     2.34170
     2.92534
     2.82058
     2.71583
     3.52393
     3.44911
     1.66828
     0.17179
    -1.14512
    -2.79125
    -4.85641
    -4.27278
    -2.16273
    -0.99547
    -1.47434
    -2.68650
    -4.07824
    -4.94620
    -5.03599
    -4.66187
    -3.86873
    -2.80622
    -1.56413
    -0.38191
     0.59081
     1.27920
     1.80297
     2.02744
     2.16213
     2.13220
     1.99751
     1.80297
     1.56353
     1.33906
     1.09962
     0.93500
     0.72550
     0.56088
     0.44116
     0.42620
     0.41123
     0.26158
     0.18676
     0.17179
     0.14187
     0.11194
     0.03711
     0.11194
     0.05208
    -0.02275
     0.00718
    -0.02275
    -0.00778
    -0.11254
    -0.06764
     0.00718
    -0.05268
    -0.11254
    -0.09757
    -0.09757
    -0.18736
    -0.09757
    -0.12750
    -0.11254
    -0.11254
    -0.18736
    -0.17240
    -0.12750
    -0.20233
    -0.23226
    -0.15743
    -0.12750
    -0.20233
    -0.14247
    -0.20233
    -0.23226
    -0.21729
    -0.20233
    -0.21729
    -0.18736
    -0.21729
    -0.20233
    -0.26219
    -0.23226
    -0.26219
    -0.26219
    -0.33701
    -0.18736
    -0.26219
    -0.24722
    -0.24722
    -0.24722
    -0.24722
    -0.18736
    -0.21729
    -0.21729
    -0.09757
    -0.17240
    -0.09757
    -0.05268
    -0.14247
    -0.00778
    -0.14247
     0.03711
     0.14187
     0.03711
     0.11194
     0.09697
     0.06704
     0.11194
     0.03711
    -0.03771
    -0.08261
    -0.14247
    -0.06764
    -0.03771
    -0.00778
    -0.15743
    -0.24722
    -0.27715
    -0.26219
    -0.30708
    -0.29212
    -0.27715
    -0.26219
    -0.38191
    -0.45673
    -0.33701
    -0.20233
    -0.12750
    -0.17240
    -0.26219
    -0.18736
     0.15683
     0.71053
     1.27920
     1.05472
     0.21669
     0.87514
     1.92269
     2.19206
     2.10227
     2.16213
     2.86548
     4.18239
     5.20000
     3.77833
     1.78800
     0.15683
    -1.21994
    -3.40482
    -4.67683
    -2.92594
    -0.89071
    -0.75603
    -1.66889
    -3.30006
    -4.43739
    -4.97613
    -5.20060
    -4.54215
    -3.67418
    -2.85111
    -1.72875
    -0.59141
     0.36634
     1.08465
     1.51864
     1.89276
     2.04241
     1.99751
     1.99751
     1.93765
     1.65332
     1.45878
     1.30913
     1.15948
     1.02479
     0.89011
     0.72550
     0.62074
     0.54592
     0.54592
     0.39627
     0.38130
     0.39627
     0.33641
     0.32144
     0.23165
     0.26158
     0.29151
     0.18676
     0.21669
     0.24662
     0.24662
     0.21669
     0.18676
     0.17179
     0.20172
     0.24662
     0.18676
     0.21669
     0.17179
     0.14187
     0.23165
     0.24662
     0.23165
     0.18676
     0.20172
     0.24662
     0.30648
     0.24662
     0.17179
     0.30648
     0.21669
     0.30648
     0.24662
     0.29151
     0.29151
     0.27655
     0.32144
     0.30648
     0.38130
     0.24662
     0.36634
     0.26158
     0.30648
     0.33641
     0.24662
     0.17179
     0.26158
     0.20172
     0.14187
     0.18676
     0.14187
     0.15683
     0.06704
     0.12690
     0.12690
     0.03711
     0.03711
     0.02215
     0.09697
    -0.00778
     0.03711
     0.05208
     0.05208
     0.12690
     0.18676
     0.20172
     0.29151
     0.11194
     0.08201
     0.09697
     0.29151
     0.15683
     0.32144
     0.59081
     0.99486
     1.23430
     1.21934
     1.03976
     0.77039
     0.72550
     0.87514
     1.14451
     1.48871
     1.48871
     1.36899
     1.30913
     1.57850
     1.39892
     0.92004
     0.54592
     0.44116
     0.75543
     1.26423
     1.02479
     0.21669
     0.02215
    -0.06764
    -0.15743
    -0.75603
    -1.60903
    -2.20762
    -2.52189
    -2.20762
    -1.59406
    -1.35462
    -1.44441
    -1.63896
    -1.77364
    -1.81854
    -1.69882
    -1.50427
    -1.19001
    -0.72610
    -0.24722
     0.33641
     0.68060
     0.86018
     1.00983
     1.12955
     1.14451
     1.02479
     0.86018
     0.77039
     0.77039
     0.69557
     0.63571
     0.42620
     0.35137
     0.29151
     0.20172
     0.18676
     0.14187
     0.08201
    -0.02275
     0.00718
     0.05208
     0.03711
    -0.00778
    -0.03771
     0.00718
     0.03711
     0.03711
     0.03711
     0.06704
    -0.00778
     0.00718
     0.11194
     0.17179
     0.18676
     0.12690
     0.08201
     0.18676
     0.27655
     0.20172
     0.20172
     0.18676
     0.21669
     0.26158
     0.23165
     0.18676
     0.08201
     0.08201
     0.03711
     0.05208
     0.09697
    -0.05268
    -0.11254
    -0.08261
    -0.06764
    -0.09757
    -0.06764
    -0.21729
    -0.12750
    -0.23226
    -0.15743
    -0.14247
    -0.09757
    -0.05268
    -0.14247
    -0.11254
    -0.02275
    -0.05268
    -0.11254
    -0.03771
    -0.00778
     0.02215
    -0.00778
    -0.02275
    -0.02275
     0.00718
     0.02215
     0.03711
     0.03711
     0.03711
    -0.02275
     0.00718
     0.11194
    -0.02275
    -0.02275
    -0.00778
    -0.00778
    -0.06764
    -0.02275
    -0.00778
    -0.12750
    -0.06764
    -0.11254
    -0.21729
    -0.41184
    -0.33701
    -0.27715
    -0.47170
    -0.74106
    -0.93561
    -0.75603
    -0.08261
     1.41388
     3.10491
     3.43414
     2.19206
     1.21934
     1.20437
    -0.39687
     0.51599
     2.74576
     3.10491
     3.32939
     3.44911
     2.59611
     0.80032
    -1.13015
    -2.94090
    -3.71908
    -4.00341
    -3.65922
    -3.59936
    -2.28245
    -1.45938
    -1.54917
    -2.61168
    -3.25517
    -3.12048
    -2.68650
    -1.89336
    -0.98050
     0.26158
     1.03976
     1.59346
     2.01248
     2.16213
     2.26688
     2.11723
     2.01248
     1.75807
     1.50367
     1.30913
     1.09962
     0.93500
     0.68060
     0.48606
     0.33641
     0.30648
     0.24662
     0.12690
     0.05208
    -0.02275
    -0.08261
    -0.02275
    -0.12750
    -0.14247
    -0.14247
    -0.08261
    -0.11254
    -0.05268
    -0.03771
    -0.06764
    -0.09757
     0.03711
     0.08201
    -0.06764
    -0.02275
    -0.03771
     0.00718
    -0.00778
    -0.05268
    -0.12750
    -0.17240
    -0.27715
    -0.33701
    -0.33701
    -0.47170
    -0.42680
    -0.59141
    -0.59141
    -0.44177
    -0.51659
    -0.50163
    -0.54652
    -0.45673
    -0.48666
    -0.29212
    -0.21729
    -0.23226
    -0.15743
    -0.12750
     0.02215
     0.05208
     0.06704
     0.09697
     0.08201
     0.09697
     0.09697
     0.08201
     0.08201
     0.00718
    -0.08261
     0.02215
    -0.08261
    -0.14247
    -0.18736
    -0.18736
    -0.15743
    -0.26219
    -0.29212
    -0.30708
    -0.38191
    -0.20233
    -0.30708
    -0.33701
    -0.35198
    -0.41184
    -0.39687
    -0.32205
    -0.41184
    -0.39687
    -0.41184
    -0.42680
    -0.42680
    -0.44177
    -0.41184
    -0.44177
    -0.51659
    -0.48666
    -0.39687
    -0.48666
    -0.50163
    -0.42680
    -0.42680
    -0.45673
    -0.44177
    -0.47170
    -0.33701
    -0.33701
    -0.42680
    -0.36694
    -0.33701
    -0.38191
    -0.42680
    -0.38191
    -0.26219
    -0.36694
    -0.30708
    -0.29212
    -0.32205
    -0.27715
    -0.32205
    -0.27715
    -0.14247
    -0.05268
    -0.05268
     0.12690
     0.54592
     0.75543
     0.83025
     1.23430
     1.81793
     2.41653
     3.06002
     2.92534
     1.18941
    -0.75603
    -1.42945
    -1.30973
    -0.42680
     0.08201
     0.05208
    -1.11519
    -1.92329
    -2.38720
    -2.62664
    -2.97083
    -3.76397
    -4.10817
    -4.06327
    -3.50957
    -2.91097
    -2.13280
    -1.44441
    -0.87575
    -0.41184
    -0.23226
    -0.03771
     0.05208
     0.23165
     0.50102
     0.84522
     0.96493
     1.30913
     1.48871
     1.56353
     1.60842
     1.71318
     1.53360
     1.42885
     1.42885
     1.30913
     1.23430
     1.14451
     0.90507
     0.80032
     0.80032
     0.77039
     0.56088
     0.41123
     0.38130
     0.27655
     0.20172
     0.03711
    -0.06764
    -0.14247
    -0.18736
    -0.26219
    -0.32205
    -0.27715
    -0.33701
    -0.59141
    -0.77099
    -0.83085
    -0.99547
    -1.05533
    -0.96554
    -0.89071
    -0.86078
    -0.90568
    -1.02540
    -1.02540
    -1.08526
    -1.01043
    -0.98050
    -0.96554
    -0.84582
    -0.75603
    -0.60638
    -0.54652
    -0.51659
    -0.48666
    -0.41184
    -0.39687
    -0.38191
    -0.39687
    -0.32205
    -0.27715
    -0.35198
    -0.33701
    -0.36694
    -0.33701
    -0.41184
    -0.36694
    -0.42680
    -0.33701
    -0.47170
    -0.44177
    -0.35198
    -0.36694
    -0.44177
    -0.44177
    -0.36694
    -0.36694
    -0.41184
    -0.39687
    -0.41184
    -0.24722
    -0.29212
    -0.29212
    -0.29212
    -0.20233
    -0.17240
    -0.26219
    -0.18736
    -0.17240
    -0.26219
    -0.15743
    -0.17240
    -0.15743
    -0.21729
    -0.29212
    -0.33701
    -0.38191
    -0.41184
    -0.48666
    -0.51659
    -0.33701
    -0.21729
    -0.17240
    -0.00778
    -0.09757
    -0.35198
    -0.33701
     0.11194
     0.84522
     0.83025
     0.18676
     0.08201
     0.60578
     0.92004
     0.38130
    -0.77099
    -1.50427
    -1.68385
    -0.59141
    -0.11254
    -0.84582
    -1.08526
    -0.77099
    -1.05533
    -1.57910
    -1.56413
    -1.42945
    -1.04036
    -0.72610
    -0.36694
    -0.03771
    -0.06764
     0.14187
     0.36634
     0.56088
     0.77039
     0.94997
     0.96493
     0.84522
     0.84522
     0.84522
     0.77039
     0.71053
     0.71053
     0.81529
     0.83025
     0.78536
     0.83025
     0.77039
     0.72550
     0.71053
     0.62074
     0.51599
     0.59081
     0.45613
     0.44116
     0.47109
     0.47109
     0.42620
     0.33641
     0.26158
     0.24662
     0.21669
     0.17179
     0.17179
     0.12690
     0.15683
     0.09697
     0.00718
     0.05208
    -0.02275
    -0.14247
    -0.06764
    -0.02275
    -0.06764
    -0.06764
    -0.14247
    -0.09757
    -0.03771
     0.00718
    -0.05268
    -0.09757
    -0.05268
    -0.03771
    -0.09757
     0.11194
     0.06704
    -0.02275
    -0.00778
     0.08201
     0.08201
     0.06704
    -0.05268
     0.00718
     0.05208
     0.12690
     0.09697
     0.05208
     0.05208
    -0.05268
    -0.02275
     0.18676
     0.11194
     0.08201
    -0.00778
     0.05208
     0.08201
     0.08201
     0.05208
     0.03711
     0.00718
     0.05208
     0.09697
     0.05208
    -0.03771
    -0.18736
    -0.05268
    -0.00778
     0.06704
     0.00718
     0.00718
    -0.05268
    -0.08261
     0.02215
    -0.08261
    -0.05268
    -0.02275
    -0.00778
     0.05208
     0.06704
    -0.03771
     0.06704
    -0.05268
     0.02215
     0.03711
     0.00718
     0.00718
    -0.00778
     0.06704
     0.14187
     0.26158
     0.38130
     0.23165
    -0.05268
    -0.08261
     0.32144
     0.48606
     0.21669
     0.33641
     0.59081
     0.99486
     0.92004
     0.24662
    -0.74106
    -0.90568
     0.08201
     0.47109
     0.15683
    -0.06764
    -0.21729
    -0.17240
     0.27655
     0.54592
    -0.29212
    -1.07029
    -1.42945
    -1.48931
    -1.26484
    -1.27980
    -1.07029
    -0.57645
    -0.33701
    -0.26219
    -0.48666
    -0.72610
    -0.83085
    -0.75603
    -0.47170
    -0.21729
     0.05208
     0.32144
     0.50102
     0.68060
     0.89011
     0.74046
     0.71053
     0.60578
     0.50102
     0.39627
     0.27655
     0.02215
    -0.06764
    -0.27715
    -0.35198
    -0.42680
    -0.50163
    -0.71113
    -0.78596
    -0.89071
    -0.92064
    -1.01043
    -1.11519
    -1.19001
    -1.26484
    -1.32469
    -1.36959
    -1.51924
    -1.59406
    -1.71378
    -1.65392
    -1.69882
    -1.81854
    -1.83350
    -1.90833
    -1.96819
    -1.90833
    -1.93826
    -1.89336
    -1.96819
    -1.96819
    -1.95322
    -1.98315
    -1.95322
    -2.01308
    -1.98315
    -1.98315
    -1.98315
    -1.98315
    -1.96819
    -2.02804
    -2.02804
    -1.98315
    -1.87840
    -1.99812
    -1.96819
    -2.01308
    -1.92329
    -1.89336
    -1.86343
    -1.84847
    -1.78861
    -1.75868
    -1.68385
    -1.71378
    -1.65392
    -1.65392
    -1.65392
    -1.63896
    -1.50427
    -1.48931
    -1.51924
    -1.50427
    -1.45938
    -1.42945
    -1.38455
    -1.42945
    -1.32469
    -1.41448
    -1.35462
    -1.36959
    -1.30973
    -1.24987
    -1.38455
    -1.38455
    -1.20498
    -1.16008
    -1.20498
    -1.30973
    -1.29476
    -1.21994
    -1.24987
    -1.23491
    -1.27980
    -1.13015
    -1.13015
    -1.16008
    -1.29476
    -1.32469
    -1.30973
    -1.41448
    -1.36959
    -1.41448
    -1.48931
    -1.47434
    -1.53420
    -1.54917
    -1.41448
    -1.41448
    -1.59406
    -1.60903
    -1.50427
    -1.29476
    -0.96554
    -0.89071
    -0.78596
    -0.78596
    -0.63631
    -0.27715
    -0.23226
    -0.33701
    -0.26219
    -0.32205
    -0.36694
    -0.39687
    -0.41184
    -0.26219
    -0.14247
    -0.14247
    -0.33701
    -0.57645
    -0.71113
    -0.81589
    -0.77099
    -0.74106
    -0.68120
    -0.68120
    -0.53156
    -0.53156
    -0.45673
    -0.48666
    -0.44177
    -0.42680
    -0.39687
    -0.38191
    -0.32205
    -0.35198
    -0.32205
    -0.41184
    -0.38191
    -0.33701
    -0.32205
    -0.35198
    -0.44177
    -0.33701
    -0.38191
    -0.33701
    -0.41184
    -0.30708
    -0.38191
    -0.36694
    -0.36694
    -0.35198
    -0.29212
    -0.35198
    -0.39687
    -0.32205
    -0.26219
    -0.24722
    -0.29212
    -0.32205
    -0.29212
    -0.30708
    -0.33701
    -0.26219
    -0.26219
    -0.24722
    -0.32205
    -0.35198
    -0.24722
    -0.26219
    -0.27715
    -0.35198
    -0.32205
    -0.29212
    -0.26219
    -0.30708
    -0.33701
    -0.30708
    -0.36694
    -0.42680
    -0.27715
    -0.26219
    -0.33701
    -0.41184
    -0.32205
    -0.38191
    -0.33701
    -0.33701
    -0.29212
    -0.33701
    -0.27715
    -0.33701
    -0.24722
    -0.26219
    -0.24722
    -0.23226
    -0.18736
    -0.12750
    -0.09757
    -0.02275
     0.05208
     0.12690
     0.17179
     0.30648
     0.48606
     0.54592
     0.47109
     0.50102
     0.53095
     0.54592
     0.47109
     0.18676
     0.20172
     0.29151
     0.32144
     0.18676
     0.03711
    -0.06764
    -0.42680
    -0.87575
    -1.23491
    -1.35462
    -1.38455
    -1.14512
    -1.13015
    -1.38455
    -2.02804
    -2.17769
    -1.89336
    -1.33966
    -0.54652
    -0.29212
    -0.62134
    -1.19001
    -1.16008
    -0.74106
    -0.18736
     0.80032
     0.60578
     0.18676
     0.45613
     0.71053
     0.59081
     0.12690
    -0.02275
    -0.20233
    -0.23226
    -0.32205
    -0.50163
    -0.50163
    -0.42680
    -0.45673
    -0.56149
    -0.63631
    -0.78596
    -0.78596
    -0.75603
    -0.60638
    -0.54652
    -0.54652
    -0.51659
    -0.36694
    -0.44177
    -0.42680
    -0.47170
    -0.66624
    -0.74106
    -0.86078
    -1.01043
    -0.95057
    -1.08526
    -1.21994
    -1.32469
    -1.36959
    -1.33966
    -1.51924
    -1.57910
    -1.62399
    -1.69882
    -1.69882
    -1.80357
    -1.81854
    -1.78861
    -1.86343
    -1.83350
    -1.87840
    -1.77364
    -1.89336
    -1.99812
    -1.93826
    -1.93826
    -1.96819
    -1.98315
    -2.01308
    -1.99812
    -1.93826
    -2.01308
    -2.02804
    -2.07294
    -2.02804
    -2.01308
    -2.05797
    -2.04301
    -2.01308
    -1.99812
    -1.98315
    -1.92329
    -1.96819
    -1.90833
    -1.90833
    -1.78861
    -1.80357
    -1.75868
    -1.74371
    -1.74371
    -1.75868
    -1.59406
    -1.68385
    -1.54917
    -1.50427
    -1.45938
    -1.38455
    -1.32469
    -1.23491
    -1.26484
    -1.29476
    -1.14512
    -1.07029
    -0.92064
    -0.89071
    -0.86078
    -0.78596
    -0.75603
    -0.56149
    -0.38191
    -0.21729
    -0.63631
    -1.17505
    -1.07029
    -0.51659
    -1.50427
    -2.80622
    -2.83615
    -1.24987
    -0.42680
    -2.43210
    -4.76662
    -3.88369
    -3.04566
    -2.04301
    -1.51924
    -1.53420
    -1.93826
    -2.20762
    -1.60903
    -1.26484
    -0.78596
    -0.23226
     0.20172
     0.50102
     0.74046
     0.94997
     0.96493
     1.27920
     1.24927
     1.33906
     1.23430
     0.97990
     0.96493
     0.86018
     0.84522
     0.77039
     0.89011
     1.03976
     1.30913
     1.45878
     1.33906
     1.11458
     0.89011
     0.89011
     1.02479
     0.84522
     0.21669
    -0.00778
     0.08201
     0.03711
     0.00718
    -0.20233
    -0.44177
    -0.66624
    -0.90568
    -1.07029
    -1.13015
    -1.14512
    -1.19001
    -1.20498
    -1.13015
    -1.07029
    -1.02540
    -0.89071
    -0.87575
    -0.87575
    -0.78596
    -0.74106
    -0.66624
    -0.65127
    -0.59141
    -0.63631
    -0.57645
    -0.51659
    -0.41184
    -0.38191
    -0.41184
    -0.33701
    -0.38191
    -0.36694
    -0.27715
    -0.29212
    -0.41184
    -0.33701
    -0.32205
    -0.33701
    -0.32205
    -0.41184
    -0.45673
    -0.39687
    -0.38191
    -0.41184
    -0.47170
    -0.48666
    -0.48666
    -0.53156
    -0.44177
    -0.50163
    -0.47170
    -0.50163
    -0.50163
    -0.42680
    -0.45673
    -0.48666
    -0.47170
    -0.53156
    -0.48666
    -0.42680
    -0.47170
    -0.53156
    -0.51659
    -0.53156
    -0.41184
    -0.44177
    -0.50163
    -0.53156
    -0.48666
    -0.51659
    -0.54652
    -0.53156
    -0.53156
    -0.50163
    -0.50163
    -0.42680
    -0.48666
    -0.45673
    -0.48666
    -0.48666
    -0.47170
    -0.41184
    -0.42680
    -0.42680
    -0.45673
    -0.21729
    -0.17240
    -0.20233
    -0.09757
     0.44116
     0.96493
     1.09962
     0.99486
     0.74046
     0.83025
     0.96493
     1.30913
     1.59346
     1.57850
     0.96493
     0.15683
    -0.30708
    -0.26219
     0.12690
     0.80032
     0.93500
     0.06704
    -0.86078
    -1.69882
    -1.69882
    -1.30973
    -0.74106
    -0.57645
    -0.15743
    -0.27715
    -0.84582
    -1.42945
    -0.92064
    -0.30708
     0.11194
    -0.05268
    -0.15743
    -0.29212
    -0.44177
    -0.47170
    -0.41184
    -0.44177
    -0.44177
    -0.56149
    -0.33701
    -0.27715
    -0.32205
    -0.39687
    -0.39687
    -0.33701
    -0.30708
    -0.30708
    -0.39687
    -0.24722
    -0.20233
    -0.18736
    -0.09757
    -0.06764
    -0.12750
    -0.09757
    -0.06764
    -0.02275
    -0.03771
    -0.02275
    -0.08261
    -0.17240
    -0.11254
    -0.12750
    -0.14247
    -0.18736
    -0.27715
    -0.21729
    -0.24722
    -0.21729
    -0.20233
    -0.29212
    -0.38191
    -0.21729
    -0.24722
    -0.23226
    -0.26219
    -0.27715
    -0.26219
    -0.15743
    -0.17240
    -0.12750
    -0.09757
    -0.09757
    -0.06764
    -0.05268
    -0.03771
    -0.03771
    -0.03771
    -0.00778
     0.05208
     0.08201
     0.05208
     0.09697
     0.09697
     0.06704
     0.12690
     0.15683
     0.09697
     0.06704
     0.14187
     0.06704
     0.14187
     0.03711
     0.00718
     0.06704
     0.12690
     0.05208
     0.03711
     0.03711
     0.00718
     0.03711
    -0.06764
    -0.02275
    -0.00778
     0.02215
     0.03711
    -0.02275
     0.08201
    -0.00778
     0.00718
     0.02215
     0.21669
     0.12690
     0.12690
     0.03711
    -0.08261
    -0.06764
    -0.00778
     0.45613
     0.68060
     0.63571
     0.87514
     1.20437
     0.59081
    -0.95057
    -2.04301
    -1.56413
    -1.33966
    -1.78861
    -2.04301
    -0.98050
    -0.78596
    -0.98050
    -1.53420
    -1.81854
    -1.83350
    -1.50427
    -0.99547
    -0.53156
     0.14187
     0.87514
     1.15948
     1.15948
     0.90507
     0.72550
     1.08465
     1.54857
     1.90772
     1.86283
     1.75807
     1.69821
     1.57850
     0.97990
     0.29151
     0.36634
     0.57585
     0.81529
     1.03976
     1.18941
     1.17444
     0.60578
    -0.20233
    -0.42680
     0.14187
     0.23165
     0.17179
    -0.09757
    -0.35198
    -0.51659
    -0.54652
    -0.63631
    -0.69617
    -0.56149
    -0.47170
    -0.35198
    -0.27715
    -0.08261
    -0.00778
     0.05208
     0.12690
     0.12690
     0.21669
     0.26158
     0.27655
     0.27655
     0.20172
     0.21669
     0.24662
     0.20172
     0.18676
     0.21669
     0.08201
     0.17179
     0.15683
     0.09697
     0.18676
     0.12690
     0.11194
     0.06704
     0.24662
     0.21669
     0.23165
     0.23165
     0.24662
     0.29151
     0.32144
     0.38130
     0.30648
     0.36634
     0.41123
     0.38130
     0.48606
     0.38130
     0.39627
     0.35137
     0.39627
     0.39627
     0.42620
     0.44116
     0.32144
     0.26158
     0.39627
     0.41123
     0.36634
     0.32144
     0.39627
     0.33641
     0.42620
     0.36634
     0.44116
     0.50102
     0.42620
     0.44116
     0.42620
     0.42620
     0.44116
     0.48606
     0.54592
     0.41123
     0.24662
     0.39627
     0.65067
     0.90507
     0.97990
     1.00983
     0.90507
     0.84522
     0.51599
     0.39627
     0.78536
     1.12955
     1.17444
     0.97990
     0.66564
     0.17179
    -0.29212
    -0.29212
    -0.12750
    -0.24722
    -0.27715
     0.03711
    -0.14247
    -0.32205
    -0.47170
    -0.24722
     0.03711
     0.36634
     0.69557
     0.83025
     0.77039
     0.87514
     0.86018
     0.93500
     0.96493
     1.06969
     1.20437
     1.48871
     1.56353
     1.48871
     1.48871
     1.36899
     1.00983
     0.86018
     0.83025
     0.74046
     0.59081
     0.44116
    -0.00778
    -0.86078
    -1.01043
    -0.12750
     0.11194
    -0.21729
    -0.57645
    -0.89071
    -1.14512
    -1.30973
    -1.30973
    -1.20498
    -1.13015
    -0.81589
    -0.56149
    -0.29212
    -0.03771
     0.12690
     0.21669
     0.33641
     0.35137
     0.38130
     0.47109
     0.50102
     0.59081
     0.56088
     0.56088
     0.53095
     0.65067
     0.66564
     0.62074
     0.57585
     0.45613
     0.56088
     0.57585
     0.62074
     0.53095
     0.50102
     0.44116
     0.54592
     0.59081
     0.51599
     0.50102
     0.54592
     0.57585
     0.63571
     0.63571
     0.59081
     0.59081
     0.53095
     0.62074
     0.66564
     0.72550
     0.62074
     0.62074
     0.69557
     0.66564
     0.57585
     0.56088
     0.53095
     0.50102
     0.56088
     0.51599
     0.48606
     0.39627
     0.39627
     0.38130
     0.35137
     0.39627
     0.35137
     0.18676
     0.30648
     0.24662
     0.20172
     0.27655
     0.27655
     0.18676
     0.29151
     0.27655
     0.24662
     0.17179
     0.21669
     0.26158
     0.17179
     0.33641
     0.30648
     0.24662
     0.32144
     0.38130
     0.38130
     0.32144
     0.27655
     0.27655
     0.32144
     0.36634
     0.36634
     0.27655
     0.38130
     0.42620
     0.42620
     0.53095
     0.51599
     0.60578
     0.84522
     0.89011
     1.12955
     1.59346
     1.89276
     1.59346
     0.80032
    -1.84847
    -4.16803
    -2.52189
     0.27655
     0.94997
     0.15683
    -0.69617
    -1.39952
    -2.14776
    -2.14776
    -1.92329
    -1.30973
    -1.11519
    -0.57645
    -0.21729
     0.30648
     0.63571
     0.94997
     1.03976
     1.14451
     1.33906
     1.33906
     1.24927
     1.26423
     1.11458
     1.00983
     0.86018
     0.74046
     0.68060
     0.59081
     0.56088
     0.54592
     0.54592
     0.56088
     0.57585
     0.59081
     0.50102
     0.47109
     0.42620
     0.56088
     0.53095
     0.51599
     0.44116
     0.50102
     0.51599
     0.54592
     0.53095
     0.41123
     0.56088
     0.51599
     0.54592
     0.50102
     0.53095
     0.44116
     0.44116
     0.51599
     0.53095
     0.39627
     0.41123
     0.44116
     0.45613
     0.41123
     0.35137
     0.35137
     0.39627
     0.42620
     0.38130
     0.41123
     0.38130
     0.35137
     0.35137
     0.47109
     0.50102
     0.50102
     0.38130
     0.48606
     0.48606
     0.51599
     0.56088
     0.51599
     0.54592
     0.56088
     0.59081
     0.68060
     0.62074
     0.65067
     0.60578
     0.63571
     0.77039
     0.72550
     0.65067
     0.69557
     0.72550
     0.74046
     0.74046
     0.74046
     0.68060
     0.77039
     0.77039
     0.77039
     0.78536
     0.69557
     0.66564
     0.60578
     0.75543
     0.77039
     0.68060
     0.63571
     0.57585
     0.59081
     0.62074
     0.56088
     0.51599
     0.50102
     0.54592
     0.54592
     0.53095
     0.45613
     0.47109
     0.42620
     0.48606
     0.54592
     0.48606
     0.39627
     0.50102
     0.54592
     0.48606
     0.56088
     0.56088
     0.63571
     0.65067
     0.78536
     0.84522
     0.87514
     0.96493
     0.96493
     1.18941
     1.62339
     2.05737
     2.68590
     3.49400
     3.89805
     4.01777
     3.31442
     1.69821
    -0.51659
    -2.26748
    -3.62929
    -3.55446
    -2.49196
    -0.72610
     0.29151
    -0.81589
    -2.71643
    -3.95852
    -4.36257
    -4.37753
    -4.12313
    -3.61432
    -2.37224
    -0.89071
     0.32144
     1.08465
     1.63835
     1.92269
     2.04241
     2.04241
     1.95262
     1.86283
     1.80297
     1.74311
     1.54857
     1.36899
     1.21934
     1.27920
     1.24927
     1.18941
     1.17444
     1.12955
     1.06969
     1.08465
     0.99486
     0.94997
     0.99486
     0.83025
     0.81529
     0.83025
     0.72550
     0.74046
     0.66564
     0.62074
     0.60578
     0.54592
     0.53095
     0.56088
     0.50102
     0.56088
     0.47109
     0.51599
     0.59081
     0.53095
     0.50102
     0.62074
     0.65067
     0.62074
     0.59081
     0.66564
     0.65067
     0.71053
     0.74046
     0.74046
     0.77039
     0.71053
     0.77039
     0.72550
     0.71053
     0.71053
     0.63571
     0.77039
     0.72550
     0.66564
     0.69557
     0.74046
     0.66564
     0.63571
     0.65067
     0.56088
     0.63571
     0.68060
     0.68060
     0.62074
     0.63571
     0.59081
     0.48606
     0.65067
     0.66564
     0.59081
     0.65067
     0.59081
     0.60578
     0.57585
     0.59081
     0.60578
     0.59081
     0.59081
     0.59081
     0.56088
     0.57585
     0.56088
     0.50102
     0.50102
     0.56088
     0.60578
     0.59081
     0.56088
     0.48606
     0.51599
     0.50102
     0.60578
     0.62074
     0.62074
     0.63571
     0.63571
     0.62074
     0.71053
     0.68060
     0.69557
     0.74046
     0.78536
     0.69557
     0.83025
     0.80032
     0.75543
     0.65067
     0.66564
     0.62074
     0.75543
     0.66564
     0.59081
     0.59081
     0.51599
     0.63571
     0.60578
     0.68060
     0.63571
     0.24662
    -0.14247
    -0.38191
     0.05208
     0.81529
     1.59346
     1.35402
     0.75543
    -1.24987
    -4.40746
    -6.00871
    -4.51222
    -0.90568
     0.59081
     0.84522
    -0.02275
    -2.31238
    -3.59936
    -2.74636
    -2.32734
    -1.29476
     0.30648
     1.02479
     1.96758
     2.14716
     2.14716
     2.38660
     2.49135
     2.52128
     2.68590
     2.67093
     2.82058
     2.85051
     2.67093
     2.23695
     1.98255
     1.72814
     1.68325
     1.45878
     1.33906
     1.27920
     1.24927
     1.09962
     1.00983
     0.92004
     0.87514
     0.74046
     0.69557
     0.63571
     0.66564
     0.63571
     0.65067
     0.51599
     0.51599
     0.50102
     0.59081
     0.62074
     0.54592
     0.59081
     0.59081
     0.66564
     0.71053
     0.65067
     0.77039
     0.74046
     0.74046
     0.75543
     0.78536
     0.83025
     0.69557
     0.78536
     0.78536
     0.80032
     0.78536
     0.80032
     0.66564
     0.77039
     0.77039
     0.74046
     0.66564
     0.77039
     0.68060
     0.66564
     0.71053
     0.74046
     0.66564
     0.57585
     0.63571
     0.66564
     0.69557
     0.66564
     0.63571
     0.62074
     0.62074
     0.60578
     0.62074
     0.66564
     0.63571
     0.57585
     0.63571
     0.62074
     0.68060
     0.57585
     0.59081
     0.62074
     0.66564
     0.63571
     0.65067
     0.54592
     0.53095
     0.59081
     0.56088
     0.66564
     0.62074
     0.57585
     0.62074
     0.60578
     0.62074
     0.59081
     0.54592
     0.59081
     0.57585
     0.72550
     0.65067
     0.63571
     0.66564
     0.75543
     0.69557
     0.75543
     0.78536
     0.71053
     0.71053
     0.83025
     0.81529
     0.78536
     0.74046
     0.74046
     0.78536
     0.80032
     0.83025
     0.80032
     0.90507
     0.75543
     0.84522
     0.92004
     0.90507
     0.89011
     0.86018
     0.97990
     0.96493
     0.96493
     0.92004
     0.84522
     0.93500
     0.92004
     0.89011
     0.83025
     0.89011
     0.81529
     0.93500
     0.97990
     1.21934
     1.38395
     1.44381
     1.41388
     1.68325
     2.22199
     3.22463
     3.65862
     2.64100
    -0.15743
    -2.79125
    -3.22524
    -1.71378
     0.29151
     0.38130
    -0.83085
    -2.53685
    -2.91097
    -3.56943
    -3.85376
    -3.85376
    -3.77894
    -3.19531
    -2.20762
    -1.68385
    -1.13015
    -0.51659
    -0.02275
     0.48606
     0.97990
     1.30913
     1.62339
     1.90772
     2.19206
     2.04241
     2.08730
     2.05737
     1.96758
     1.90772
     1.74311
     1.71318
     1.66828
     1.63835
     1.54857
     1.42885
     1.30913
     1.30913
     1.15948
     1.18941
     1.20437
     1.06969
     0.96493
     1.00983
     1.02479
     0.97990
     0.84522
     0.87514
     0.83025
     0.84522
     0.90507
     0.86018
     0.77039
     0.78536
     0.74046
     0.72550
     0.77039
     0.71053
     0.69557
     0.68060
     0.72550
     0.71053
     0.65067
     0.63571
     0.59081
     0.60578
     0.62074
     0.68060
     0.48606
     0.50102
     0.54592
     0.50102
     0.59081
     0.56088
     0.44116
     0.42620
     0.50102
     0.45613
     0.51599
     0.44116
     0.38130
     0.47109
     0.47109
     0.50102
     0.48606
     0.50102
     0.44116
     0.48606
     0.44116
     0.51599
     0.48606
     0.44116
     0.42620
     0.50102
     0.56088
     0.56088
     0.50102
     0.47109
     0.47109
     0.50102
     0.53095
     0.56088
     0.48606
     0.53095
     0.51599
     0.65067
     0.63571
     0.51599
     0.60578
     0.54592
     0.59081
     0.57585
     0.59081
     0.57585
     0.59081
     0.65067
     0.72550
     0.56088
     0.62074
     0.53095
     0.50102
     0.60578
     0.60578
     0.51599
     0.51599
     0.56088
     0.56088
     0.56088
     0.44116
     0.45613
     0.38130
     0.42620
     0.44116
     0.50102
     0.62074
     0.41123
     0.33641
     0.41123
     0.42620
     0.38130
     0.48606
     0.51599
     0.48606
     0.60578
     0.63571
     0.59081
     0.53095
     0.94997
     0.93500
     1.33906
     1.18941
     1.27920
     1.92269
     2.88044
     3.98784
     4.42183
     3.65862
     1.68325
    -1.01043
    -1.53420
     1.89276
     4.46672
     2.67093
    -1.41448
    -2.17769
    -1.20498
    -1.27980
    -1.66889
    -2.19266
    -2.50692
    -2.52189
    -2.47699
    -2.50692
    -2.31238
    -2.07294
    -1.44441
    -0.96554
    -0.48666
    -0.12750
     0.18676
     0.51599
     0.65067
     0.84522
     0.89011
     0.87514
     0.84522
     0.96493
     0.99486
     0.93500
     0.87514
     0.86018
     0.84522
     0.80032
     0.78536
     0.71053
     0.60578
     0.63571
     0.65067
     0.57585
     0.63571
     0.56088
     0.45613
     0.53095
     0.62074
     0.51599
     0.50102
     0.50102
     0.54592
     0.53095
     0.59081
     0.54592
     0.57585
     0.60578
     0.57585
     0.60578
     0.56088
     0.50102
     0.56088
     0.48606
     0.62074
     0.57585
     0.56088
     0.48606
     0.45613
     0.42620
     0.53095
     0.50102
     0.42620
     0.48606
     0.44116
     0.44116
     0.42620
     0.41123
     0.42620
     0.41123
     0.48606
     0.48606
     0.47109
     0.41123
     0.41123
     0.50102
     0.47109
     0.51599
     0.50102
     0.47109
     0.47109
     0.54592
     0.57585
     0.51599
     0.45613
     0.48606
     0.56088
     0.53095
     0.50102
     0.53095
     0.54592
     0.48606
     0.50102
     0.51599
     0.54592
     0.59081
     0.50102
     0.50102
     0.44116
     0.56088
     0.44116
     0.41123
     0.39627
     0.44116
     0.42620
     0.36634
     0.42620
     0.32144
     0.29151
     0.27655
     0.30648
     0.29151
     0.17179
     0.20172
     0.17179
     0.12690
     0.12690
     0.14187
     0.23165
     0.21669
     0.23165
     0.15683
     0.17179
     0.20172
     0.24662
     0.29151
     0.14187
     0.20172
     0.51599
     1.33906
     2.14716
     2.47639
     2.14716
     1.66828
     1.30913
     1.21934
     0.47109
    -0.30708
    -0.90568
    -0.56149
     0.11194
    -0.80092
    -1.24987
    -1.21994
    -0.69617
    -1.01043
    -2.16273
    -2.92594
    -2.88104
    -2.32734
    -1.63896
    -0.96554
    -0.33701
    -0.06764
     0.30648
     0.53095
     0.71053
     0.81529
     0.97990
     1.00983
     1.05472
     1.02479
     1.00983
     0.87514
     0.83025
     0.78536
     0.69557
     0.59081
     0.66564
     0.57585
     0.65067
     0.62074
     0.51599
     0.48606
     0.44116
     0.53095
     0.47109
     0.59081
     0.47109
     0.44116
     0.47109
     0.56088
     0.50102
     0.56088
     0.51599
     0.60578
     0.50102
     0.62074
     0.57585
     0.59081
     0.56088
     0.54592
     0.57585
     0.57585
     0.53095
     0.54592
     0.51599
     0.50102
     0.51599
     0.44116
     0.48606
     0.42620
     0.38130
     0.38130
     0.41123
     0.38130
     0.33641
     0.30648
     0.32144
     0.33641
     0.30648
     0.32144
     0.32144
     0.24662
     0.24662
     0.24662
     0.21669
     0.30648
     0.21669
     0.27655
     0.30648
     0.27655
     0.24662
     0.18676
     0.24662
     0.33641
     0.33641
     0.27655
     0.30648
     0.30648
     0.30648
     0.26158
     0.35137
     0.36634
     0.36634
     0.32144
     0.41123
     0.33641
     0.35137
     0.29151
     0.32144
     0.33641
     0.41123
     0.35137
     0.23165
     0.26158
     0.27655
     0.24662
     0.24662
     0.30648
     0.14187
     0.09697
     0.14187
     0.14187
     0.09697
     0.02215
    -0.02275
     0.09697
     0.03711
     0.14187
     0.18676
     0.21669
     0.35137
     0.42620
     0.30648
     0.48606
     0.71053
     0.83025
     1.06969
     1.21934
     1.14451
     0.03711
    -1.47434
    -1.30973
     0.44116
     0.83025
     0.08201
    -0.17240
    -1.14512
    -1.69882
    -1.72875
    -1.14512
    -0.71113
    -0.48666
    -0.66624
    -0.95057
    -0.93561
    -0.50163
    -0.14247
     0.17179
     0.33641
     0.62074
     0.77039
     0.83025
     0.81529
     0.94997
     1.00983
     1.06969
     1.02479
     0.93500
     0.99486
     0.93500
     0.96493
     0.93500
     0.84522
     0.87514
     0.86018
     0.78536
     0.81529
     0.71053
     0.62074
     0.63571
     0.65067
     0.53095
     0.60578
     0.56088
     0.50102
     0.48606
     0.45613
     0.51599
     0.38130
     0.36634
     0.35137
     0.45613
     0.41123
     0.41123
     0.32144
     0.35137
     0.35137
     0.35137
     0.35137
     0.36634
     0.24662
     0.32144
     0.32144
     0.33641
     0.30648
     0.27655
     0.24662
     0.27655
     0.32144
     0.27655
     0.23165
     0.14187
     0.30648
     0.23165
     0.23165
     0.29151
     0.12690
     0.18676
     0.24662
     0.21669
     0.24662
     0.09697
     0.23165
     0.15683
     0.26158
     0.23165
     0.26158
     0.17179
     0.15683
     0.18676
     0.17179
     0.30648
     0.12690
     0.05208
     0.12690
     0.17179
     0.09697
     0.11194
     0.03711
     0.00718
    -0.03771
    -0.06764
    -0.02275
     0.03711
    -0.08261
    -0.09757
    -0.20233
     0.00718
    -0.05268
    -0.06764
    -0.20233
    -0.12750
    -0.09757
    -0.14247
    -0.24722
    -0.32205
    -0.33701
    -0.24722
    -0.30708
    -0.14247
     0.06704
    -0.09757
    -0.18736
     0.36634
     1.06969
     1.17444
     1.90772
     2.04241
     1.44381
     1.56353
     1.80297
     1.57850
     0.90507
     0.20172
     0.72550
     1.53360
     1.84786
     1.84786
     0.59081
    -0.51659
    -0.95057
    -1.39952
    -1.54917
    -1.66889
    -1.98315
    -2.49196
    -2.13280
    -0.87575
    -0.50163
    -0.66624
    -0.72610
    -0.71113
    -0.59141
    -0.41184
    -0.14247
     0.23165
     0.68060
     0.99486
     0.93500
     1.11458
     1.42885
     1.56353
     1.59346
     1.44381
     1.32409
     1.20437
     1.18941
     1.17444
     1.02479
     0.92004
     0.84522
     0.81529
     0.90507
     0.90507
     0.84522
     0.72550
     0.66564
     0.74046
     0.71053
     0.71053
     0.59081
     0.54592
     0.51599
     0.57585
     0.53095
     0.44116
     0.38130
     0.39627
     0.38130
     0.44116
     0.45613
     0.38130
     0.42620
     0.38130
     0.47109
     0.36634
     0.44116
     0.45613
     0.38130
     0.50102
     0.38130
     0.45613
     0.39627
     0.44116
     0.45613
     0.45613
     0.48606
     0.47109
     0.38130
     0.42620
     0.44116
     0.45613
     0.48606
     0.42620
     0.44116
     0.48606
     0.42620
     0.42620
     0.42620
     0.38130
     0.38130
     0.50102
     0.47109
     0.42620
     0.33641
     0.35137
     0.41123
     0.39627
     0.42620
     0.33641
     0.47109
     0.38130
     0.42620
     0.36634
     0.33641
     0.38130
     0.30648
     0.41123
     0.38130
     0.36634
     0.32144
     0.29151
     0.27655
     0.29151
     0.23165
     0.21669
     0.26158
     0.21669
     0.23165
     0.08201
     0.09697
     0.12690
     0.06704
     0.06704
     0.12690
     0.06704
     0.12690
     0.09697
     0.05208
     0.05208
    -0.05268
     0.00718
    -0.09757
    -0.05268
    -0.00778
    -0.12750
    -0.09757
     0.08201
     0.48606
     0.38130
    -0.02275
    -0.06764
     0.92004
     1.75807
     2.08730
     2.20702
     1.87779
    -0.30708
    -2.86608
    -5.18564
    -4.24285
    -0.80092
     2.64100
     2.53625
     0.33641
    -2.28245
    -3.47964
    -3.97348
    -3.15041
    -1.89336
    -0.86078
    -0.33701
     0.09697
     0.42620
     0.63571
     0.86018
     1.00983
     1.21934
     1.30913
     1.35402
     1.39892
     1.30913
     1.32409
     1.33906
     1.27920
     1.20437
     1.08465
     1.00983
     1.02479
     0.97990
     0.97990
     0.94997
     0.89011
     0.81529
     0.78536
     0.72550
     0.74046
     0.57585
     0.51599
     0.57585
     0.54592
     0.44116
     0.42620
     0.44116
     0.36634
     0.36634
     0.36634
     0.41123
     0.36634
     0.32144
     0.26158
     0.38130
     0.38130
     0.36634
     0.21669
     0.36634
     0.38130
     0.47109
     0.29151
     0.15683
     0.32144
     0.32144
     0.39627
     0.38130
     0.38130
     0.35137
     0.27655
     0.32144
     0.36634
     0.32144
     0.27655
     0.36634
     0.41123
     0.38130
     0.42620
     0.42620
     0.39627
     0.38130
     0.38130
     0.38130
     0.42620
     0.48606
     0.35137
     0.42620
     0.38130
     0.38130
     0.30648
     0.35137
     0.41123
     0.33641
     0.26158
     0.32144
     0.33641
     0.20172
     0.15683
     0.17179
     0.21669
     0.15683
     0.18676
     0.14187
     0.14187
     0.06704
     0.09697
     0.03711
     0.00718
     0.08201
     0.03711
     0.08201
     0.06704
     0.03711
     0.11194
     0.03711
     0.14187
     0.17179
     0.12690
     0.21669
     0.17179
     0.29151
     0.27655
     0.24662
     0.32144
     0.29151
     0.26158
     0.36634
     0.41123
     0.41123
     0.41123
     0.39627
     0.42620
     0.41123
     0.33641
     0.17179
     0.29151
     0.12690
    -0.05268
    -0.27715
     0.41123
     1.74311
     2.28185
     2.35667
     2.04241
     1.62339
     1.42885
     1.26423
     0.74046
     0.08201
     0.23165
     0.38130
    -0.18736
    -0.62134
    -1.41448
    -2.02804
    -1.95322
    -1.69882
    -1.66889
    -2.16273
    -2.23755
    -2.20762
    -2.07294
    -1.69882
    -0.96554
    -0.20233
     0.39627
     0.94997
     1.33906
     1.65332
     1.65332
     1.90772
     1.99751
     1.96758
     1.80297
     1.66828
     1.51864
     1.38395
     1.20437
     1.08465
     0.96493
     1.05472
     0.92004
     0.89011
     0.83025
     0.74046
     0.75543
     0.77039
     0.69557
     0.71053
     0.65067
     0.68060
     0.66564
     0.69557
     0.63571
     0.57585
     0.56088
     0.60578
     0.65067
     0.62074
     0.57585
     0.59081
     0.57585
     0.62074
     0.56088
     0.56088
     0.59081
     0.53095
     0.60578
     0.57585
     0.63571
     0.57585
     0.56088
     0.54592
     0.57585
     0.60578
     0.59081
     0.53095
     0.50102
     0.48606
     0.53095
     0.54592
     0.53095
     0.47109
     0.36634
     0.48606
     0.50102
     0.38130
     0.33641
     0.33641
     0.33641
     0.44116
     0.38130
     0.29151
     0.26158
     0.27655
     0.24662
     0.24662
     0.38130
     0.24662
     0.24662
     0.21669
     0.30648
     0.32144
     0.30648
     0.23165
     0.24662
     0.38130
     0.36634
     0.42620
     0.33641
     0.32144
     0.38130
     0.45613
     0.44116
     0.48606
     0.35137
     0.44116
     0.45613
     0.48606
     0.44116
     0.39627
     0.36634
     0.42620
     0.41123
     0.41123
     0.42620
     0.30648
     0.38130
     0.50102
     0.59081
     0.53095
     0.65067
     0.99486
     0.97990
     0.59081
     0.06704
    -0.17240
    -0.08261
    -0.18736
    -0.78596
    -1.68385
    -2.07294
    -1.77364
    -1.63896
    -1.96819
    -1.92329
    -1.93826
    -1.95322
    -2.07294
    -2.02804
    -1.83350
    -1.26484
    -0.81589
    -0.27715
     0.14187
     0.62074
     0.71053
     1.00983
     1.36899
     1.38395
     1.53360
     1.50367
     1.56353
     1.35402
     1.20437
     1.11458
     1.09962
     0.99486
     0.89011
     0.69557
     0.68060
     0.65067
     0.60578
     0.59081
     0.54592
     0.57585
     0.51599
     0.56088
     0.56088
     0.57585
     0.50102
     0.41123
     0.44116
     0.48606
     0.41123
     0.35137
     0.32144
     0.38130
     0.41123
     0.35137
     0.35137
     0.30648
     0.30648
     0.29151
     0.39627
     0.33641
     0.30648
     0.24662
     0.33641
     0.32144
     0.38130
     0.32144
     0.29151
     0.29151
     0.35137
     0.38130
     0.44116
     0.35137
     0.38130
     0.33641
     0.38130
     0.45613
     0.44116
     0.38130
     0.41123
     0.38130
     0.47109
     0.42620
     0.44116
     0.44116
     0.38130
     0.53095
     0.50102
     0.45613
     0.45613
     0.48606
     0.39627
     0.53095
     0.56088
     0.47109
     0.48606
     0.42620
     0.56088
     0.50102
     0.44116
     0.39627
     0.44116
     0.42620
     0.42620
     0.41123
     0.38130
     0.36634
     0.26158
     0.39627
     0.38130
     0.42620
     0.38130
     0.36634
     0.24662
     0.42620
     0.71053
     1.20437
     1.21934
     1.06969
     1.53360
     1.95262
     2.10227
     2.11723
     1.98255
     1.53360
     1.33906
     1.26423
     1.69821
     1.72814
     1.60842
     1.74311
     1.57850
     1.23430
     0.69557
     0.53095
     0.06704
     0.02215
    -0.20233
    -0.63631
    -0.59141
    -0.11254
     0.14187
    -0.38191
    -0.86078
    -1.20498
    -1.54917
    -1.68385
    -2.01308
    -2.22259
    -2.28245
    -1.72875
    -1.13015
    -1.02540
    -1.07029
    -1.17505
    -1.16008
    -0.95057
    -0.57645
    -0.08261
     0.35137
     0.72550
     1.18941
     1.36899
     1.24927
     1.51864
     1.87779
     1.86283
     1.84786
     1.80297
     1.59346
     1.54857
     1.39892
     1.08465
     1.00983
     0.99486
     0.93500
     0.78536
     0.63571
     0.48606
     0.44116
     0.39627
     0.23165
     0.23165
     0.17179
     0.05208
     0.06704
     0.08201
     0.09697
     0.08201
     0.17179
     0.24662
     0.15683
     0.24662
     0.24662
     0.30648
     0.29151
     0.30648
     0.32144
     0.36634
     0.33641
     0.39627
     0.32144
     0.35137
     0.33641
     0.36634
     0.24662
     0.36634
     0.39627
     0.29151
     0.27655
     0.33641
     0.32144
     0.21669
     0.30648
     0.32144
     0.27655
     0.29151
     0.21669
     0.26158
     0.26158
     0.20172
     0.14187
     0.24662
     0.27655
     0.18676
     0.33641
     0.27655
     0.23165
     0.27655
     0.21669
     0.21669
     0.30648
     0.26158
     0.27655
     0.24662
     0.24662
     0.32144
     0.15683
     0.20172
     0.20172
     0.17179
     0.17179
     0.08201
    -0.00778
    -0.00778
    -0.14247
    -0.17240
    -0.30708
    -0.38191
    -0.51659
    -0.63631
    -0.50163
    -0.32205
    -0.33701
    -0.42680
    -0.80092
    -0.99547
    -0.14247
     0.48606
     0.32144
    -1.68385
    -4.37753
    -3.41978
    -0.56149
     0.12690
    -0.44177
    -0.60638
    -0.36694
    -0.57645
    -1.26484
    -1.72875
    -1.63896
    -0.90568
    -0.27715
     0.18676
     0.23165
     0.33641
     0.38130
     0.89011
     0.90507
     0.74046
     0.17179
    -0.36694
    -0.36694
    -0.06764
     0.12690
     0.27655
     0.30648
     0.15683
    -0.06764
     0.05208
     0.05208
     0.06704
     0.05208
     0.06704
     0.15683
     0.29151
     0.30648
     0.39627
     0.36634
     0.33641
     0.30648
     0.21669
     0.18676
     0.21669
     0.03711
     0.08201
     0.03711
     0.00718
    -0.02275
    -0.11254
    -0.08261
    -0.05268
    -0.05268
    -0.09757
    -0.08261
    -0.02275
     0.00718
     0.00718
     0.00718
     0.15683
     0.14187
     0.15683
     0.23165
     0.24662
     0.26158
     0.23165
     0.27655
     0.38130
     0.39627
     0.38130
     0.32144
     0.39627
     0.38130
     0.38130
     0.33641
     0.38130
     0.38130
     0.29151
     0.30648
     0.30648
     0.29151
     0.32144
     0.24662
     0.27655
     0.30648
     0.29151
     0.18676
     0.20172
     0.14187
     0.20172
     0.18676
     0.21669
     0.18676
     0.17179
     0.14187
     0.20172
     0.12690
     0.11194
     0.03711
     0.12690
     0.11194
     0.15683
     0.12690
    -0.02275
     0.09697
     0.08201
     0.11194
     0.11194
     0.12690
     0.05208
     0.03711
     0.06704
     0.12690
     0.05208
     0.08201
     0.06704
     0.09697
     0.14187
     0.09697
     0.08201
     0.05208
     0.03711
     0.00718
    -0.00778
     0.05208
     0.03711
    -0.05268
    -0.00778
    -0.05268
    -0.09757
    -0.06764
    -0.18736
    -0.11254
    -0.05268
    -0.11254
    -0.17240
    -0.14247
    -0.14247
    -0.12750
     0.03711
     0.21669
     0.27655
     0.56088
     0.66564
     0.33641
     0.26158
     0.86018
     1.06969
     0.86018
     1.71318
     3.06002
     2.01248
     0.32144
    -0.45673
    -0.95057
    -0.27715
     0.50102
    -0.15743
    -1.33966
    -1.19001
    -0.90568
    -0.65127
    -1.32469
    -1.71378
    -1.14512
    -0.29212
    -0.75603
    -1.05533
    -0.83085
    -0.66624
    -0.03771
     0.45613
     0.83025
     1.08465
     1.08465
     1.02479
     0.93500
     0.75543
     0.51599
     0.32144
     0.24662
     0.21669
     0.36634
     0.30648
     0.26158
     0.21669
     0.21669
     0.18676
     0.29151
     0.35137
     0.36634
     0.24662
     0.24662
     0.29151
     0.24662
     0.21669
     0.14187
     0.09697
     0.21669
     0.15683
     0.18676
     0.06704
     0.08201
     0.05208
     0.05208
     0.14187
     0.06704
     0.06704
     0.00718
     0.09697
     0.08201
     0.12690
    -0.00778
     0.03711
     0.11194
     0.09697
     0.05208
     0.03711
     0.05208
     0.03711
    -0.02275
     0.03711
     0.09697
     0.00718
    -0.02275
     0.03711
     0.03711
     0.06704
    -0.09757
    -0.03771
    -0.08261
     0.03711
     0.00718
     0.00718
     0.03711
    -0.08261
    -0.06764
    -0.05268
     0.02215
    -0.03771
    -0.03771
    -0.08261
    -0.06764
    -0.05268
    -0.05268
    -0.05268
    -0.08261
    -0.00778
    -0.12750
    -0.06764
    -0.06764
    -0.17240
    -0.15743
    -0.17240
    -0.05268
    -0.12750
    -0.08261
    -0.15743
    -0.18736
    -0.15743
    -0.20233
    -0.20233
    -0.21729
    -0.26219
    -0.17240
    -0.27715
    -0.32205
    -0.42680
    -0.48666
    -0.53156
    -0.39687
    -0.39687
    -0.45673
    -0.57645
    -0.60638
    -0.50163
    -0.59141
    -0.60638
    -0.53156
    -0.53156
    -0.47170
    -0.44177
    -0.39687
    -0.33701
    -0.39687
    -0.39687
    -0.23226
    -0.18736
    -0.23226
    -0.29212
    -0.15743
    -0.02275
    -0.06764
    -0.06764
    -0.26219
    -0.48666
    -0.60638
    -0.38191
    -0.41184
    -0.53156
     0.15683
     0.65067
     0.24662
    -0.65127
    -2.22259
    -2.04301
    -1.11519
    -1.07029
    -1.74371
    -1.19001
    -0.96554
    -0.95057
    -1.41448
    -2.25252
    -3.19531
    -3.62929
    -3.27013
    -2.32734
    -1.53420
    -0.93561
    -0.78596
    -1.04036
    -0.90568
    -0.69617
    -0.27715
     0.12690
     0.53095
     1.00983
     1.45878
     1.72814
     1.86283
     2.04241
     2.10227
     2.04241
     1.98255
     1.98255
     1.74311
     1.56353
     1.32409
     1.09962
     0.89011
     0.69557
     0.56088
     0.39627
     0.32144
     0.17179
     0.14187
     0.06704
     0.03711
    -0.00778
    -0.09757
    -0.06764
    -0.02275
    -0.08261
    -0.11254
    -0.06764
    -0.17240
    -0.06764
    -0.11254
    -0.15743
    -0.11254
    -0.11254
    -0.12750
    -0.14247
    -0.09757
    -0.09757
    -0.20233
    -0.18736
    -0.09757
    -0.14247
    -0.14247
    -0.12750
    -0.17240
    -0.15743
    -0.15743
    -0.11254
    -0.15743
    -0.14247
    -0.17240
    -0.11254
    -0.09757
    -0.09757
    -0.14247
    -0.14247
    -0.09757
    -0.05268
    -0.09757
    -0.11254
    -0.15743
    -0.06764
    -0.14247
    -0.08261
    -0.12750
    -0.08261
    -0.15743
    -0.11254
    -0.17240
    -0.26219
    -0.32205
    -0.38191
    -0.32205
    -0.32205
    -0.39687
    -0.36694
    -0.45673
    -0.42680
    -0.44177
    -0.48666
    -0.50163
    -0.45673
    -0.51659
    -0.42680
    -0.42680
    -0.42680
    -0.41184
    -0.38191
    -0.35198
    -0.29212
    -0.26219
    -0.26219
    -0.21729
    -0.21729
    -0.18736
    -0.18736
    -0.15743
    -0.15743
    -0.12750
    -0.24722
    -0.24722
    -0.27715
    -0.50163
    -0.71113
    -0.65127
    -0.17240
     0.17179
     0.09697
     0.00718
     0.06704
     0.57585
     0.96493
     0.81529
     0.39627
     0.14187
     0.41123
     0.59081
     0.87514
     0.74046
     0.69557
     0.38130
    -0.24722
    -0.41184
    -0.90568
    -1.56413
    -1.59406
    -1.53420
    -1.54917
    -1.44441
    -1.17505
    -1.21994
    -1.33966
    -1.45938
    -1.57910
    -1.60903
    -1.29476
    -0.78596
    -0.44177
     0.00718
     0.14187
     0.24662
     0.27655
     0.35137
     0.29151
     0.27655
     0.23165
     0.35137
     0.36634
     0.33641
     0.41123
     0.48606
     0.45613
     0.41123
     0.41123
     0.36634
     0.38130
     0.29151
     0.32144
     0.24662
     0.20172
     0.20172
     0.20172
     0.09697
     0.21669
     0.15683
     0.11194
     0.14187
     0.11194
     0.08201
    -0.02275
     0.05208
     0.09697
     0.14187
    -0.00778
     0.08201
     0.12690
     0.05208
     0.06704
     0.03711
     0.11194
     0.08201
     0.06704
     0.03711
     0.14187
     0.11194
     0.08201
     0.12690
     0.12690
     0.14187
     0.12690
     0.21669
     0.12690
     0.17179
     0.17179
     0.18676
     0.30648
     0.30648
     0.23165
     0.24662
     0.17179
     0.14187
     0.21669
     0.21669
     0.17179
     0.08201
     0.15683
     0.17179
     0.21669
     0.12690
     0.17179
     0.17179
     0.23165
     0.21669
     0.21669
     0.18676
     0.24662
     0.24662
     0.32144
     0.21669
     0.26158
     0.24662
     0.24662
     0.23165
     0.15683
    -0.05268
    -0.09757
    -0.23226
    -0.29212
    -0.44177
    -0.66624
    -0.89071
    -1.17505
    -1.32469
    -1.16008
    -1.47434
    -1.33966
    -1.62399
    -1.84847
    -1.69882
    -1.14512
    -1.24987
    -1.54917
    -1.08526
    -0.53156
    -0.26219
    -0.63631
    -0.92064
    -1.90833
    -2.70147
    -3.34496
    -4.15306
    -3.01573
    -1.04036
    -0.90568
    -1.95322
    -3.25517
    -4.07824
    -4.37753
    -3.88369
    -3.15041
    -2.73140
    -1.99812
    -1.80357
    -1.41448
    -0.93561
    -0.54652
     0.08201
     0.18676
    -0.14247
    -0.62134
    -1.13015
    -1.02540
    -0.57645
    -0.53156
    -0.71113
    -0.87575
    -0.75603
    -0.57645
    -0.71113
    -0.95057
    -1.23491
    -1.16008
    -0.98050
    -0.78596
    -0.50163
    -0.29212
    -0.20233
    -0.09757
    -0.02275
    -0.03771
    -0.11254
    -0.20233
    -0.41184
    -0.42680
    -0.57645
    -0.72610
    -0.89071
    -0.89071
    -0.92064
    -0.98050
    -0.92064
    -0.99547
    -1.01043
    -1.02540
    -0.96554
    -0.98050
    -1.01043
    -0.99547
    -0.99547
    -0.92064
    -0.90568
    -0.87575
    -0.93561
    -0.96554
    -0.98050
    -0.87575
    -0.92064
    -0.75603
    -0.83085
    -0.80092
    -0.80092
    -0.68120
    -0.72610
    -0.68120
    -0.71113
    -0.59141
    -0.51659
    -0.47170
    -0.57645
    -0.51659
    -0.45673
    -0.44177
    -0.42680
    -0.35198
    -0.42680
    -0.50163
    -0.59141
    -0.53156
    -0.57645
    -0.65127
    -0.69617
    -0.72610
    -0.66624
    -0.72610
    -0.74106
    -0.81589
    -0.87575
    -0.80092
    -0.84582
    -0.80092
    -0.75603
    -0.77099
    -0.68120
    -0.63631
    -0.66624
    -0.59141
    -0.57645
    -0.60638
    -0.50163
    -0.42680
    -0.41184
    -0.42680
    -0.42680
    -0.44177
    -0.47170
    -0.39687
    -0.38191
    -0.53156
    -0.62134
    -0.51659
    -0.14247
     0.03711
    -0.15743
    -0.15743
     0.03711
     0.06704
     0.00718
     0.17179
     0.38130
     0.87514
     1.05472
     0.72550
     0.39627
     0.18676
     0.18676
    -0.21729
    -0.30708
     0.12690
     0.32144
     0.05208
    -0.44177
    -0.51659
    -0.44177
    -0.56149
    -0.95057
    -1.07029
    -0.81589
    -0.20233
     0.23165
     0.12690
     0.02215
    -0.27715
    -0.68120
    -0.54652
    -0.45673
    -0.57645
    -0.68120
    -0.81589
    -0.87575
    -0.84582
    -0.65127
    -0.77099
    -0.90568
    -0.99547
    -0.90568
    -0.86078
    -0.86078
    -0.71113
    -0.47170
    -0.20233
     0.05208
     0.18676
     0.30648
     0.33641
     0.39627
     0.38130
     0.38130
     0.24662
     0.17179
     0.15683
     0.09697
     0.11194
     0.03711
    -0.03771
    -0.03771
    -0.03771
    -0.02275
    -0.09757
    -0.21729
    -0.08261
    -0.06764
    -0.08261
    -0.06764
    -0.14247
    -0.08261
    -0.17240
    -0.12750
     0.03711
    -0.06764
    -0.06764
    -0.12750
     0.03711
     0.00718
     0.09697
     0.05208
     0.03711
     0.09697
     0.18676
     0.21669
     0.18676
     0.12690
     0.09697
     0.09697
     0.24662
     0.20172
     0.14187
     0.00718
     0.02215
     0.00718
    -0.02275
    -0.15743
    -0.26219
    -0.27715
    -0.29212
    -0.35198
    -0.36694
    -0.39687
    -0.38191
    -0.48666
    -0.38191
    -0.33701
    -0.45673
    -0.42680
    -0.42680
    -0.42680
    -0.38191
    -0.30708
    -0.24722
    -0.21729
    -0.20233
    -0.11254
    -0.09757
     0.00718
     0.09697
    -0.00778
    -0.27715
    -0.41184
    -0.45673
    -0.30708
     0.00718
     0.14187
    -0.11254
     0.14187
     0.24662
    -0.23226
    -2.29741
    -3.09055
    -2.55182
    -1.63896
    -1.08526
    -0.78596
    -0.95057
    -1.20498
    -1.42945
    -1.74371
    -1.68385
    -1.41448
    -1.17505
    -0.83085
    -0.68120
    -0.42680
     0.08201
     0.50102
     0.81529
     0.99486
     1.14451
     1.27920
     1.36899
     1.54857
     1.74311
     1.66828
     1.84786
     1.96758
     1.99751
     1.54857
     1.17444
     1.15948
     0.54592
    -0.33701
    -0.90568
    -1.02540
    -1.05533
    -1.16008
    -1.10022
    -1.20498
    -1.42945
    -1.83350
    -2.11783
    -2.10287
    -1.80357
    -1.39952
    -0.98050
    -0.54652
    -0.11254
     0.18676
     0.50102
     0.66564
     0.69557
     0.78536
     0.60578
     0.59081
     0.60578
     0.44116
     0.35137
     0.29151
     0.23165
     0.18676
     0.17179
     0.20172
     0.14187
     0.17179
     0.15683
     0.23165
     0.17179
     0.21669
     0.23165
     0.17179
     0.33641
     0.26158
     0.29151
     0.27655
     0.26158
     0.26158
     0.24662
     0.24662
     0.26158
     0.26158
     0.14187
     0.21669
     0.15683
     0.09697
     0.08201
    -0.00778
     0.00718
    -0.00778
    -0.05268
    -0.08261
    -0.09757
    -0.15743
    -0.11254
    -0.17240
    -0.18736
    -0.14247
    -0.15743
    -0.08261
    -0.15743
    -0.12750
    -0.09757
    -0.12750
     0.00718
    -0.05268
     0.05208
     0.00718
     0.12690
     0.24662
     0.21669
     0.30648
     0.48606
     0.72550
     0.45613
     0.24662
     0.09697
     0.27655
     0.45613
     0.44116
    -0.17240
    -0.08261
    -0.15743
    -0.18736
    -0.57645
    -1.14512
    -1.08526
    -0.95057
    -0.51659
    -0.54652
    -0.90568
    -0.98050
    -1.04036
    -1.05533
    -0.75603
    -0.42680
    -0.51659
    -0.41184
    -0.12750
     0.06704
     0.32144
     0.48606
     0.47109
     0.48606
     0.72550
     0.87514
     0.99486
     1.11458
     1.20437
     1.39892
     1.29416
     1.30913
     1.27920
     1.44381
     1.32409
     0.92004
     0.72550
     0.50102
    -0.11254
    -0.53156
    -0.83085
    -1.13015
    -1.04036
    -0.80092
    -0.47170
    -0.92064
    -1.39952
    -1.78861
    -1.77364
    -1.65392
    -1.38455
    -1.08526
    -0.63631
    -0.44177
    -0.20233
    -0.02275
     0.20172
     0.26158
     0.32144
     0.38130
     0.39627
     0.38130
     0.51599
     0.54592
     0.56088
     0.57585
     0.63571
     0.59081
     0.62074
     0.69557
     0.66564
     0.60578
     0.69557
     0.69557
     0.69557
     0.77039
     0.81529
     0.78536
     0.83025
     0.87514
     0.90507
     0.83025
     0.96493
     0.96493
     0.97990
     0.96493
     0.86018
     0.86018
     0.75543
     0.77039
     0.71053
     0.71053
     0.75543
     0.62074
     0.50102
     0.41123
     0.35137
     0.29151
     0.27655
     0.18676
     0.08201
     0.05208
     0.08201
    -0.06764
    -0.20233
    -0.21729
    -0.24722
    -0.27715
    -0.30708
    -0.32205
    -0.33701
    -0.54652
    -0.66624
    -0.77099
    -0.77099
    -0.71113
    -0.66624
    -0.50163
    -0.41184
    -0.60638
    -0.77099
    -0.74106
    -0.68120
    -0.56149
    -0.38191
    -0.44177
    -0.32205
    -0.44177
    -0.38191
    -0.33701
    -0.27715
    -0.30708
    -0.48666
    -0.50163
    -0.21729
     0.08201
     0.17179
    -0.11254
    -0.44177
    -1.01043
    -0.77099
     0.47109
     0.44116
    -1.14512
    -3.82383
    -5.61962
    -3.91362
    -0.95057
     0.86018
     0.09697
    -0.80092
    -1.71378
    -2.41713
    -2.50692
    -1.87840
    -1.38455
    -0.35198
     0.71053
     1.11458
     1.02479
     1.51864
     1.53360
     0.53095
     0.27655
     0.45613
     0.89011
     1.38395
     1.38395
     0.92004
     0.47109
     0.17179
     0.00718
    -0.33701
    -0.33701
    -0.39687
    -0.20233
    -0.06764
    -0.12750
    -0.38191
    -0.36694
    -0.66624
    -0.78596
    -0.95057
    -0.95057
    -0.89071
    -0.89071
    -0.90568
    -0.92064
    -0.87575
    -0.83085
    -0.69617
    -0.72610
    -0.71113
    -0.75603
    -0.66624
    -0.66624
    -0.68120
    -0.66624
    -0.66624
    -0.72610
    -0.65127
    -0.59141
    -0.59141
    -0.57645
    -0.62134
    -0.51659
    -0.41184
    -0.39687
    -0.44177
    -0.38191
    -0.39687
    -0.29212
    -0.21729
    -0.12750
    -0.21729
    -0.09757
    -0.08261
    -0.00778
    -0.08261
    -0.06764
    -0.05268
    -0.03771
    -0.05268
    -0.11254
    -0.26219
    -0.26219
    -0.32205
    -0.35198
    -0.26219
    -0.27715
    -0.39687
    -0.44177
    -0.47170
    -0.47170
    -0.47170
    -0.48666
    -0.56149
    -0.41184
    -0.39687
    -0.30708
    -0.33701
    -0.32205
    -0.30708
    -0.38191
    -0.24722
    -0.14247
    -0.29212
    -0.23226
    -0.26219
    -0.23226
    -0.18736
    -0.20233
    -0.23226
    -0.24722
    -0.21729
    -0.18736
    -0.18736
    -0.21729
    -0.24722
    -0.23226
    -0.24722
    -0.15743
    -0.18736
    -0.24722
    -0.21729
    -0.24722
    -0.21729
    -0.15743
    -0.21729
    -0.23226
    -0.21729
    -0.20233
    -0.15743
    -0.20233
    -0.21729
    -0.23226
    -0.27715
    -0.15743
    -0.18736
    -0.14247
    -0.23226
    -0.26219
    -0.06764
    -0.12750
    -0.17240
    -0.17240
    -0.18736
    -0.14247
    -0.14247
    -0.17240
    -0.20233
    -0.20233
    -0.17240
    -0.02275
     0.23165
     0.44116
     0.69557
     1.54857
     2.01248
     2.41653
     1.75807
     0.03711
    -0.12750
     0.18676
     0.96493
     3.03009
     3.50897
     2.98520
     1.84786
    -0.33701
    -1.16008
    -0.53156
     0.38130
     0.23165
    -1.81854
    -5.00606
    -6.56241
    -5.23053
    -3.73404
    -2.62664
    -2.58175
    -3.40482
    -4.40746
    -4.88634
    -4.69180
    -3.97348
    -2.95587
    -2.26748
    -1.35462
    -0.42680
     0.21669
     0.77039
     1.20437
     1.45878
     1.66828
     1.74311
     1.77304
     1.63835
     1.48871
     1.33906
     1.18941
     0.96493
     0.97990
     0.89011
     0.75543
     0.69557
     0.63571
     0.66564
     0.56088
     0.47109
     0.44116
     0.35137
     0.44116
     0.36634
     0.30648
     0.33641
     0.17179
    -0.00778
     0.02215
     0.09697
    -0.02275
    -0.08261
    -0.14247
    -0.17240
    -0.26219
    -0.27715
    -0.32205
    -0.32205
    -0.42680
    -0.42680
    -0.47170
    -0.51659
    -0.60638
    -0.57645
    -0.68120
    -0.59141
    -0.69617
    -0.74106
    -0.83085
    -0.86078
    -0.83085
    -0.98050
    -1.05533
    -1.10022
    -1.04036
    -1.16008
    -1.10022
    -1.13015
    -1.17505
    -1.26484
    -1.33966
    -1.20498
    -1.17505
    -1.24987
    -1.30973
    -1.24987
    -1.20498
    -1.16008
    -1.16008
    -1.13015
    -1.16008
    -1.07029
    -1.02540
    -0.96554
    -0.98050
    -0.93561
    -0.99547
    -0.86078
    -0.75603
    -0.80092
    -0.74106
    -0.71113
    -0.63631
    -0.60638
    -0.62134
    -0.48666
    -0.47170
    -0.50163
    -0.39687
    -0.36694
    -0.23226
    -0.18736
    -0.21729
    -0.15743
    -0.05268
    -0.03771
     0.03711
     0.08201
     0.11194
     0.24662
     0.39627
     0.60578
     0.66564
     0.89011
     1.09962
     1.11458
     1.11458
     1.29416
     1.35402
     1.53360
     1.80297
     2.17709
     2.29681
     1.86283
     1.48871
     1.12955
     1.30913
     1.08465
     0.38130
    -0.80092
    -1.51924
    -1.56413
    -1.27980
    -0.23226
     0.66564
    -0.12750
    -1.07029
    -2.53685
    -3.71908
    -3.37489
    -2.01308
    -1.16008
    -0.62134
    -0.41184
    -0.42680
    -0.44177
    -0.33701
    -0.23226
    -0.06764
     0.08201
     0.23165
     0.32144
     0.48606
     0.66564
     0.81529
     0.94997
     1.00983
     1.05472
     1.00983
     1.03976
     0.97990
     0.96493
     0.93500
     0.93500
     0.84522
     0.84522
     0.71053
     0.60578
     0.50102
     0.53095
     0.51599
     0.50102
     0.54592
     0.47109
     0.38130
     0.42620
     0.33641
     0.42620
     0.36634
     0.27655
     0.29151
     0.33641
     0.39627
     0.39627
     0.32144
     0.38130
     0.38130
     0.35137
     0.38130
     0.33641
     0.26158
     0.30648
     0.27655
     0.27655
     0.29151
     0.24662
     0.18676
     0.20172
     0.17179
     0.21669
     0.05208
     0.17179
     0.14187
     0.14187
     0.05208
     0.09697
     0.11194
     0.05208
     0.00718
     0.09697
     0.06704
     0.08201
     0.03711
     0.00718
     0.09697
     0.03711
     0.08201
     0.02215
     0.12690
     0.05208
     0.06704
     0.12690
     0.14187
     0.08201
     0.08201
     0.03711
     0.12690
     0.18676
     0.12690
     0.09697
     0.17179
     0.14187
     0.14187
     0.12690
     0.29151
     0.20172
     0.32144
     0.48606
     0.54592
     0.72550
     0.77039
     0.83025
     1.06969
     1.33906
     1.56353
     1.66828
     1.53360
     1.38395
     1.23430
     1.23430
     1.41388
     1.57850
     1.41388
     1.60842
     2.10227
     1.59346
     0.89011
     1.17444
     1.65332
     1.84786
     1.90772
     2.16213
     2.49135
     3.04505
     3.00016
     2.59611
     2.62604
     1.87779
     0.99486
     0.56088
     0.59081
    -0.29212
    -1.93826
    -2.47699
    -2.40217
    -1.96819
    -1.84847
    -2.14776
    -2.55182
    -2.95587
    -3.09055
    -2.97083
    -2.34231
    -1.53420
    -0.84582
    -0.06764
     0.77039
     1.42885
     1.74311
     1.92269
     2.10227
     2.05737
     2.08730
     1.86283
     1.68325
     1.48871
     1.20437
     0.99486
     0.74046
     0.57585
     0.35137
     0.26158
     0.05208
     0.03711
    -0.09757
    -0.18736
    -0.30708
    -0.32205
    -0.27715
    -0.29212
    -0.35198
    -0.47170
    -0.63631
    -0.72610
    -0.92064
    -0.90568
    -0.98050
    -1.02540
    -1.14512
    -1.16008
    -1.24987
    -1.33966
    -1.42945
    -1.45938
    -1.44441
    -1.42945
    -1.36959
    -1.36959
    -1.33966
    -1.17505
    -1.13015
    -0.98050
    -0.87575
    -0.78596
    -0.68120
    -0.51659
    -0.35198
    -0.33701
    -0.30708
    -0.21729
    -0.09757
     0.03711
     0.08201
     0.15683
     0.18676
     0.23165
     0.21669
     0.36634
     0.42620
     0.42620
     0.39627
     0.39627
     0.44116
     0.42620
     0.36634
     0.32144
     0.38130
     0.33641
     0.33641
     0.26158
     0.18676
     0.14187
    -0.00778
     0.05208
     0.09697
    -0.08261
    -0.15743
    -0.20233
    -0.24722
    -0.29212
    -0.29212
    -0.39687
    -0.47170
    -0.53156
    -0.47170
    -0.51659
    -0.53156
    -0.54652
    -0.60638
    -0.54652
    -0.45673
    -0.54652
    -0.47170
    -0.20233
     0.30648
     0.94997
     1.75807
     2.82058
     3.01513
     1.45878
     1.33906
     1.95262
     1.42885
     1.74311
     2.04241
     3.01513
     4.69119
     3.86812
     3.83819
     3.70351
     2.61107
    -0.21729
    -3.40482
    -3.35992
    -2.43210
    -4.75166
    -4.75166
    -3.38985
    -3.09055
    -3.16538
    -4.19795
    -4.97613
    -5.44004
    -5.15571
    -4.73669
    -4.00341
    -2.89601
    -1.71378
    -0.66624
     0.44116
     1.38395
     2.01248
     2.41653
     2.68590
     2.73079
     2.65597
     2.55121
     2.40156
     2.19206
     2.14716
     1.93765
     1.69821
     1.56353
     1.44381
     1.33906
     1.26423
     1.23430
     1.06969
     1.12955
     0.89011
     0.90507
     0.97990
     0.90507
     0.89011
     0.69557
     0.75543
     0.69557
     0.56088
     0.44116
     0.47109
     0.41123
     0.30648
     0.15683
     0.09697
    -0.02275
    -0.20233
    -0.17240
    -0.26219
    -0.32205
    -0.45673
    -0.54652
    -0.39687
    -0.35198
    -0.59141
    -0.68120
    -0.75603
    -0.74106
    -0.65127
    -0.47170
    -0.39687
    -0.38191
    -0.39687
    -0.41184
    -0.38191
    -0.44177
    -0.39687
    -0.39687
    -0.29212
    -0.20233
    -0.30708
    -0.47170
    -0.39687
    -0.51659
    -0.56149
    -0.45673
    -0.51659
    -0.54652
    -0.63631
    -0.62134
    -0.66624
    -0.69617
    -0.72610
    -0.78596
    -0.89071
    -0.77099
    -0.57645
    -0.63631
    -0.59141
    -0.56149
    -0.53156
    -0.47170
    -0.27715
    -0.20233
    -0.24722
    -0.24722
    -0.08261
    -0.05268
     0.06704
     0.20172
     0.50102
     0.80032
     0.92004
     0.92004
     0.94997
     0.84522
     1.00983
     1.12955
     1.06969
     1.26423
     1.06969
     1.00983
     0.86018
     0.78536
     0.75543
     0.75543
     0.84522
     0.89011
     0.83025
     0.96493
     1.11458
     1.23430
     1.30913
     0.47109
    -0.59141
    -0.89071
    -0.30708
    -0.09757
    -0.59141
    -0.86078
    -1.14512
    -1.68385
    -1.69882
    -1.80357
    -1.75868
    -1.83350
    -1.86343
    -2.10287
    -1.75868
    -1.47434
    -1.05533
    -0.71113
    -0.29212
     0.05208
     0.17179
     0.38130
     0.60578
     0.75543
     0.77039
     0.66564
     0.72550
     0.62074
     0.54592
     0.38130
     0.21669
     0.23165
     0.24662
     0.05208
    -0.00778
    -0.05268
     0.00718
    -0.06764
    -0.00778
    -0.02275
    -0.05268
    -0.17240
    -0.00778
     0.03711
     0.08201
    -0.00778
     0.05208
     0.06704
     0.00718
     0.11194
     0.11194
     0.18676
     0.21669
     0.20172
     0.23165
     0.23165
     0.24662
     0.24662
     0.24662
     0.33641
     0.30648
     0.35137
     0.26158
     0.29151
     0.27655
     0.24662
     0.20172
     0.27655
     0.21669
     0.09697
     0.08201
     0.03711
     0.03711
    -0.06764
    -0.21729
    -0.15743
    -0.26219
    -0.39687
    -0.48666
    -0.56149
    -0.66624
    -0.69617
    -0.69617
    -0.71113
    -0.54652
    -0.62134
    -0.53156
    -0.48666
    -0.26219
    -0.26219
    -0.29212
    -0.18736
    -0.20233
    -0.15743
     0.12690
     0.30648
     0.27655
     0.41123
     0.68060
     0.89011
     0.99486
     0.60578
     0.26158
     0.24662
     1.50367
     2.53625
     2.61107
     2.74576
     2.94030
     2.73079
     2.61107
     1.14451
    -1.68385
    -2.31238
    -1.42945
    -0.71113
     1.14451
     1.23430
    -0.05268
    -2.05797
    -2.32734
    -3.15041
    -3.86873
    -4.49725
    -4.10817
    -3.49460
    -2.46203
    -1.75868
    -1.30973
    -1.01043
    -0.98050
    -1.20498
    -1.21994
    -1.01043
    -0.71113
    -0.30708
     0.11194
     0.47109
     0.51599
     0.71053
     0.90507
     1.02479
     1.15948
     1.18941
     1.11458
     1.02479
     0.97990
     0.97990
     0.93500
     0.86018
     0.72550
     0.51599
     0.35137
     0.30648
     0.12690
    -0.02275
     0.00718
    -0.08261
    -0.14247
    -0.05268
    -0.09757
    -0.12750
    -0.21729
    -0.12750
    -0.17240
    -0.11254
    -0.17240
    -0.20233
    -0.23226
    -0.26219
    -0.29212
    -0.29212
    -0.33701
    -0.35198
    -0.39687
    -0.44177
    -0.47170
    -0.47170
    -0.57645
    -0.66624
    -0.65127
    -0.57645
    -0.60638
    -0.71113
    -0.68120
    -0.71113
    -0.78596
    -0.74106
    -0.68120
    -0.63631
    -0.69617
    -0.65127
    -0.56149
    -0.56149
    -0.56149
    -0.57645
    -0.60638
    -0.53156
    -0.36694
    -0.38191
    -0.44177
    -0.44177
    -0.42680
    -0.38191
    -0.33701
    -0.33701
    -0.39687
    -0.48666
    -0.42680
    -0.45673
    -0.50163
    -0.54652
    -0.57645
    -0.53156
    -0.57645
    -0.53156
    -0.60638
    -0.63631
    -0.75603
    -0.80092
    -0.93561
    -0.93561
    -0.96554
    -1.05533
    -0.98050
    -0.86078
    -0.81589
    -0.87575
    -0.90568
    -0.87575
    -0.87575
    -0.93561
    -0.68120
    -0.78596
    -0.87575
    -0.60638
    -0.48666
    -0.56149
    -0.72610
    -0.62134
    -0.33701
     0.06704
     0.18676
     0.45613
     0.68060
     0.92004
     0.81529
    -0.12750
    -1.71378
    -1.83350
    -1.10022
    -0.41184
     0.30648
     0.32144
    -0.41184
    -0.95057
    -1.07029
    -1.42945
    -1.48931
    -1.42945
    -1.19001
    -0.78596
    -0.45673
    -0.32205
    -0.45673
    -0.36694
    -0.11254
     0.08201
     0.17179
     0.18676
     0.17179
     0.17179
     0.00718
    -0.06764
    -0.11254
    -0.03771
    -0.12750
    -0.21729
    -0.26219
    -0.20233
    -0.15743
    -0.18736
    -0.20233
    -0.26219
    -0.23226
    -0.32205
    -0.29212
    -0.17240
    -0.30708
    -0.27715
    -0.21729
    -0.21729
    -0.26219
    -0.29212
    -0.26219
    -0.26219
    -0.20233
    -0.23226
    -0.21729
    -0.33701
    -0.23226
    -0.33701
    -0.27715
    -0.20233
    -0.27715
    -0.30708
    -0.30708
    -0.27715
    -0.26219
    -0.32205
    -0.33701
    -0.35198
    -0.30708
    -0.26219
    -0.27715
    -0.32205
    -0.33701
    -0.29212
    -0.29212
    -0.21729
    -0.20233
    -0.38191
    -0.33701
    -0.23226
    -0.12750
    -0.15743
    -0.18736
    -0.21729
    -0.15743
    -0.02275
    -0.11254
    -0.02275
    -0.00778
    -0.05268
     0.02215
     0.14187
     0.12690
     0.03711
     0.09697
     0.12690
     0.15683
     0.17179
     0.11194
     0.06704
     0.09697
     0.12690
     0.06704
     0.03711
    -0.03771
    -0.12750
    -0.17240
    -0.20233
    -0.14247
    -0.27715
    -0.27715
    -0.26219
    -0.23226
    -0.26219
    -0.26219
    -0.29212
    -0.15743
     0.00718
     0.14187
     0.17179
     0.21669
     0.45613
     0.87514
     1.33906
     0.75543
    -1.35462
    -2.11783
    -1.59406
    -1.21994
    -0.42680
    -0.38191
    -0.89071
    -1.63896
    -2.02804
    -2.41713
    -2.77629
    -2.52189
    -2.13280
    -1.71378
    -1.20498
    -0.71113
    -0.47170
    -0.21729
     0.05208
     0.29151
     0.45613
     0.68060
     1.14451
     1.33906
     1.15948
     0.63571
     0.62074
     0.62074
     0.21669
    -0.12750
     0.00718
     0.02215
     0.15683
     0.05208
    -0.12750
    -0.21729
    -0.18736
    -0.23226
    -0.15743
    -0.05268
     0.15683
     0.32144
     0.50102
     0.57585
     0.57585
     0.59081
     0.39627
     0.35137
     0.23165
     0.02215
    -0.15743
    -0.38191
    -0.59141
    -0.63631
    -0.86078
    -0.89071
    -1.11519
    -1.13015
    -1.24987
    -1.23491
    -1.33966
    -1.44441
    -1.56413
    -1.48931
    -1.41448
    -1.48931
    -1.56413
    -1.51924
    -1.53420
    -1.50427
    -1.48931
    -1.50427
    -1.45938
    -1.44441
    -1.39952
    -1.29476
    -1.24987
    -1.23491
    -1.24987
    -1.27980
    -1.11519
    -1.07029
    -1.10022
    -1.11519
    -1.02540
    -0.96554
    -0.98050
    -0.99547
    -0.99547
    -0.98050
    -0.99547
    -0.92064
    -0.90568
    -0.92064
    -0.93561
    -0.99547
    -0.93561
    -0.87575
    -0.84582
    -1.02540
    -1.02540
    -1.02540
    -0.99547
    -0.95057
    -0.87575
    -0.98050
    -0.84582
    -0.86078
    -0.77099
    -0.83085
    -0.77099
    -0.69617
    -0.69617
    -0.45673
    -0.35198
    -0.27715
    -0.23226
    -0.17240
    -0.18736
    -0.11254
    -0.11254
    -0.12750
    -0.14247
    -0.20233
    -0.21729
    -0.29212
    -0.39687
    -0.47170
    -0.66624
    -0.71113
    -0.81589
    -0.98050
    -1.13015
    -1.23491
    -1.32469
    -1.38455
    -1.41448
    -1.50427
    -1.41448
    -1.38455
    -1.44441
    -1.59406
    -1.62399
    -1.63896
    -1.65392
    -1.54917
    -1.39952
    -1.51924
    -1.33966
    -1.33966
    -1.77364
    -1.77364
    -1.72875
    -1.77364
    -1.41448
    -0.66624
     0.92004
     1.38395
    -0.35198
    -1.77364
    -1.47434
    -0.29212
     1.30913
     2.52128
     3.35932
     2.71583
     2.47639
     1.54857
     0.74046
     0.44116
     0.24662
    -0.95057
    -1.78861
    -1.47434
    -0.86078
    -0.78596
    -1.13015
    -1.50427
    -2.05797
    -2.76132
    -3.19531
    -3.13545
    -2.70147
    -2.16273
    -1.56413
    -1.02540
    -0.38191
    -0.02275
     0.27655
     0.44116
     0.62074
     0.66564
     0.63571
     0.62074
     0.65067
     0.59081
     0.47109
     0.48606
     0.39627
     0.35137
     0.33641
     0.32144
     0.27655
     0.30648
     0.26158
     0.26158
     0.24662
     0.29151
     0.23165
     0.20172
     0.24662
     0.21669
     0.18676
     0.18676
     0.27655
     0.21669
     0.24662
     0.21669
     0.29151
     0.26158
     0.26158
     0.27655
     0.27655
     0.30648
     0.38130
     0.30648
     0.24662
     0.29151
     0.27655
     0.29151
     0.29151
     0.30648
     0.27655
     0.26158
     0.14187
     0.18676
     0.12690
     0.05208
    -0.08261
    -0.12750
    -0.12750
    -0.27715
    -0.24722
    -0.24722
    -0.27715
    -0.33701
    -0.33701
    -0.35198
    -0.44177
    -0.38191
    -0.42680
    -0.33701
    -0.26219
    -0.35198
    -0.29212
    -0.15743
    -0.23226
    -0.23226
    -0.24722
    -0.12750
    -0.18736
    -0.15743
    -0.11254
    -0.14247
    -0.15743
    -0.18736
    -0.24722
    -0.15743
    -0.15743
    -0.12750
    -0.15743
    -0.26219
    -0.15743
    -0.17240
    -0.20233
    -0.20233
    -0.12750
    -0.26219
    -0.20233
    -0.06764
    -0.17240
    -0.23226
    -0.20233
    -0.17240
    -0.20233
    -0.06764
    -0.14247
    -0.15743
    -0.08261
    -0.08261
    -0.02275
    -0.09757
     0.02215
    -0.05268
     0.03711
     0.05208
     0.02215
     0.03711
     0.00718
     0.09697
     0.11194
     0.15683
     0.12690
     0.17179
     0.24662
     0.27655
     0.47109
     0.60578
     0.69557
     0.74046
     0.63571
     0.42620
     0.24662
     0.14187
    -0.18736
    -0.09757
     0.14187
    -0.27715
    -0.24722
     0.57585
     0.87514
     0.39627
    -0.05268
     0.68060
     1.39892
    -0.06764
    -4.03334
    -4.87138
    -1.19001
     1.78800
     2.08730
     0.27655
    -1.38455
    -2.38720
    -2.94090
    -2.37224
    -1.60903
    -1.29476
    -0.92064
    -0.80092
    -0.59141
    -0.53156
    -0.45673
    -0.32205
    -0.02275
     0.36634
     0.48606
     0.59081
     0.71053
     0.89011
     0.94997
     0.90507
     0.87514
     0.75543
     0.78536
     0.69557
     0.69557
     0.63571
     0.53095
     0.48606
     0.32144
     0.41123
     0.33641
     0.27655
     0.18676
     0.15683
     0.12690
     0.12690
     0.09697
     0.05208
     0.05208
     0.02215
    -0.02275
     0.06704
     0.00718
    -0.08261
     0.00718
     0.06704
     0.03711
     0.08201
     0.00718
     0.03711
     0.09697
     0.09697
     0.06704
    -0.02275
     0.05208
     0.08201
     0.05208
     0.02215
     0.09697
    -0.02275
    -0.05268
     0.05208
     0.05208
     0.00718
     0.00718
    -0.05268
     0.03711
     0.00718
     0.00718
     0.00718
    -0.02275
    -0.03771
    -0.06764
     0.02215
    -0.02275
    -0.14247
    -0.06764
    -0.17240
    -0.09757
    -0.15743
    -0.20233
    -0.23226
    -0.21729
    -0.29212
    -0.21729
    -0.29212
    -0.39687
    -0.41184
    -0.33701
    -0.38191
    -0.33701
    -0.42680
    -0.42680
    -0.42680
    -0.41184
    -0.41184
    -0.42680
    -0.42680
    -0.50163
    -0.39687
    -0.41184
    -0.41184
    -0.45673
    -0.45673
    -0.48666
    -0.44177
    -0.35198
    -0.42680
    -0.48666
    -0.44177
    -0.44177
    -0.44177
    -0.47170
    -0.42680
    -0.50163
    -0.51659
    -0.36694
    -0.39687
    -0.33701
    -0.38191
    -0.33701
    -0.47170
    -0.50163
    -0.50163
    -0.56149
    -0.45673
    -0.15743
     0.09697
     0.09697
     0.21669
     0.33641
     0.23165
    -0.26219
    -0.35198
    -0.77099
    -0.80092
    -0.86078
    -0.60638
    -0.72610
    -1.17505
    -0.95057
    -0.96554
    -1.60903
    -1.75868
    -1.92329
    -1.96819
    -2.01308
    -1.60903
    -1.24987
    -1.19001
    -1.32469
    -1.45938
    -1.24987
    -1.17505
    -1.10022
    -0.77099
    -0.62134
    -0.68120
    -0.60638
    -0.65127
    -0.59141
    -0.77099
    -0.77099
    -0.77099
    -0.74106
    -0.69617
    -0.68120
    -0.62134
    -0.66624
    -0.65127
    -0.74106
    -0.57645
    -0.59141
    -0.71113
    -0.65127
    -0.75603
    -0.71113
    -0.68120
    -0.72610
    -0.72610
    -0.77099
    -0.66624
    -0.72610
    -0.69617
    -0.72610
    -0.77099
    -0.78596
    -0.68120
    -0.69617
    -0.71113
    -0.72610
    -0.71113
    -0.66624
    -0.71113
    -0.69617
    -0.74106
    -0.72610
    -0.66624
    -0.74106
    -0.69617
    -0.69617
    -0.72610
    -0.69617
    -0.72610
    -0.63631
    -0.71113
    -0.72610
    -0.65127
    -0.71113
    -0.68120
    -0.59141
    -0.74106
    -0.71113
    -0.65127
    -0.66624
    -0.68120
    -0.63631
    -0.66624
    -0.69617
    -0.69617
    -0.57645
    -0.60638
    -0.71113
    -0.62134
    -0.66624
    -0.62134
    -0.65127
    -0.66624
    -0.60638
    -0.59141
    -0.63631
    -0.60638
    -0.59141
    -0.62134
    -0.66624
    -0.65127
    -0.51659
    -0.51659
    -0.54652
    -0.60638
    -0.54652
    -0.62134
    -0.53156
    -0.53156
    -0.50163
    -0.50163
    -0.53156
    -0.53156
    -0.44177
    -0.42680
    -0.50163
    -0.51659
    -0.53156
    -0.33701
    -0.42680
    -0.41184
    -0.44177
    -0.36694
    -0.33701
    -0.35198
    -0.33701
    -0.36694
    -0.29212
    -0.21729
    -0.23226
    -0.11254
     0.03711
    -0.06764
     0.02215
     0.06704
     0.08201
     0.11194
     0.11194
     0.15683
     0.21669
     0.32144
     0.30648
     0.18676
     0.12690
     0.53095
     1.21934
     2.35667
     2.80562
     1.90772
    -0.42680
    -1.65392
    -2.07294
    -2.89601
    -2.29741
     0.32144
     0.03711
    -0.68120
    -0.93561
    -1.98315
    -2.23755
    -2.35727
    -2.46203
    -2.19266
    -1.74371
    -1.51924
    -0.71113
    -0.17240
     0.18676
     0.32144
     0.54592
     0.62074
     0.60578
     0.62074
     0.42620
     0.21669
     0.15683
     0.06704
    -0.08261
    -0.12750
    -0.15743
    -0.21729
    -0.42680
    -0.51659
    -0.47170
    -0.50163
    -0.56149
    -0.50163
    -0.60638
    -0.71113
    -0.83085
    -0.81589
    -0.90568
    -0.99547
    -1.04036
    -1.05533
    -1.11519
    -1.13015
    -1.19001
    -1.35462
    -1.27980
    -1.36959
    -1.44441
    -1.51924
    -1.53420
    -1.69882
    -1.69882
    -1.75868
    -1.77364
    -1.78861
    -1.84847
    -1.92329
    -1.93826
    -1.92329
    -1.98315
    -2.05797
    -1.98315
    -1.99812
    -2.02804
    -2.04301
    -1.98315
    -1.99812
    -2.02804
    -1.99812
    -1.96819
    -1.90833
    -1.96819
    -1.89336
    -1.90833
    -1.84847
    -1.89336
    -1.87840
    -1.72875
    -1.71378
    -1.80357
    -1.68385
    -1.63896
    -1.63896
    -1.57910
    -1.57910
    -1.56413
    -1.48931
    -1.51924
    -1.45938
    -1.42945
    -1.38455
    -1.26484
    -1.36959
    -1.30973
    -1.20498
    -1.27980
    -1.17505
    -1.19001
    -1.19001
    -1.16008
    -1.13015
    -1.13015
    -1.07029
    -1.10022
    -1.07029
    -1.13015
    -1.01043
    -1.11519
    -1.07029
    -1.04036
    -1.02540
    -1.01043
    -0.98050
    -0.98050
    -0.92064
    -0.86078
    -0.93561
    -0.84582
    -0.71113
    -0.71113
    -0.66624
    -0.54652
    -0.54652
    -0.47170
    -0.41184
    -0.38191
    -0.35198
    -0.39687
    -0.33701
    -0.30708
    -0.23226
    -0.00778
     0.06704
    -0.20233
    -0.00778
     0.36634
     0.47109
     0.41123
     0.77039
     1.39892
     1.86283
     1.41388
     0.84522
     0.80032
     0.02215
     0.03711
    -0.15743
    -1.90833
    -3.76397
    -2.97083
    -1.14512
    -1.08526
    -1.90833
    -2.95587
    -3.55446
    -3.68915
    -3.76397
    -3.55446
    -3.09055
    -2.49196
    -1.86343
    -1.39952
    -0.96554
    -0.42680
    -0.11254
     0.11194
     0.12690
     0.15683
     0.06704
     0.05208
     0.03711
     0.02215
    -0.05268
    -0.09757
    -0.18736
    -0.14247
    -0.26219
    -0.33701
    -0.38191
    -0.33701
    -0.33701
    -0.33701
    -0.33701
    -0.38191
    -0.26219
    -0.24722
    -0.35198
    -0.32205
    -0.35198
    -0.32205
    -0.33701
    -0.29212
    -0.33701
    -0.32205
    -0.41184
    -0.36694
    -0.35198
    -0.32205
    -0.39687
    -0.39687
    -0.35198
    -0.33701
    -0.33701
    -0.38191
    -0.36694
    -0.38191
    -0.42680
    -0.32205
    -0.33701
    -0.38191
    -0.35198
    -0.35198
    -0.33701
    -0.33701
    -0.41184
    -0.39687
    -0.39687
    -0.32205
    -0.33701
    -0.35198
    -0.44177
    -0.35198
    -0.41184
    -0.38191
    -0.32205
    -0.36694
    -0.39687
    -0.38191
    -0.33701
    -0.41184
    -0.38191
    -0.44177
    -0.38191
    -0.36694
    -0.29212
    -0.35198
    -0.44177
    -0.44177
    -0.42680
    -0.33701
    -0.27715
    -0.36694
    -0.33701
    -0.42680
    -0.41184
    -0.33701
    -0.30708
    -0.36694
    -0.42680
    -0.39687
    -0.39687
    -0.39687
    -0.33701
    -0.39687
    -0.41184
    -0.39687
    -0.38191
    -0.27715
    -0.38191
    -0.36694
    -0.30708
    -0.29212
    -0.38191
    -0.30708
    -0.23226
    -0.15743
    -0.09757
    -0.15743
    -0.11254
    -0.05268
    -0.24722
    -0.23226
    -0.12750
    -0.12750
    -0.02275
     0.00718
     0.08201
    -0.09757
    -0.20233
     0.33641
     0.50102
     0.57585
     1.11458
     1.60842
     0.92004
    -0.99547
    -1.69882
    -1.08526
    -0.54652
    -2.26748
    -2.97083
    -1.21994
    -0.09757
     0.02215
    -1.36959
    -2.64161
    -3.30006
    -2.71643
    -1.90833
    -1.78861
    -1.39952
    -1.07029
    -0.78596
    -0.48666
    -0.08261
     0.21669
     0.21669
     0.11194
     0.15683
     0.17179
     0.21669
     0.18676
     0.08201
     0.03711
     0.03711
     0.09697
     0.12690
     0.17179
     0.20172
     0.06704
     0.05208
     0.11194
     0.18676
     0.03711
     0.00718
    -0.03771
    -0.08261
    -0.02275
    -0.08261
    -0.14247
    -0.06764
    -0.05268
    -0.08261
    -0.09757
    -0.06764
    -0.11254
    -0.15743
    -0.11254
     0.05208
     0.03711
    -0.05268
    -0.02275
    -0.06764
     0.05208
     0.00718
     0.03711
    -0.08261
     0.05208
     0.05208
     0.03711
     0.00718
     0.02215
     0.00718
     0.00718
     0.05208
     0.08201
    -0.05268
    -0.00778
     0.06704
     0.06704
     0.00718
     0.03711
    -0.00778
     0.06704
     0.03711
     0.00718
     0.05208
     0.02215
    -0.05268
    -0.11254
     0.08201
     0.06704
    -0.03771
    -0.12750
     0.00718
    -0.02275
     0.00718
    -0.08261
    -0.09757
    -0.06764
    -0.05268
    -0.03771
    -0.02275
    -0.12750
    -0.11254
    -0.15743
     0.00718
     0.05208
     0.00718
    -0.02275
    -0.08261
     0.02215
    -0.06764
     0.02215
     0.00718
     0.03711
    -0.06764
     0.00718
     0.08201
     0.09697
    -0.02275
    -0.02275
     0.05208
     0.12690
     0.02215
     0.00718
     0.03711
    -0.06764
    -0.05268
     0.09697
     0.12690
     0.00718
     0.06704
     0.14187
     0.18676
     0.15683
     0.27655
     0.32144
     0.42620
     0.53095
     0.62074
     0.32144
     0.35137
     0.71053
     0.99486
     1.11458
     1.38395
     1.45878
     1.08465
     0.96493
     1.09962
     0.26158
    -0.29212
    -0.62134
    -1.35462
    -0.65127
     0.71053
     0.53095
    -0.78596
    -1.53420
    -2.07294
    -1.92329
    -1.62399
    -1.47434
    -1.24987
    -1.10022
    -0.83085
    -0.66624
    -0.47170
    -0.33701
    -0.18736
     0.03711
     0.24662
     0.41123
     0.39627
     0.54592
     0.69557
     0.74046
     0.74046
     0.69557
     0.72550
     0.86018
     0.65067
     0.63571
     0.65067
     0.66564
     0.54592
     0.50102
     0.68060
     0.59081
     0.50102
     0.53095
     0.41123
     0.41123
     0.35137
     0.30648
     0.38130
     0.33641
     0.23165
     0.27655
     0.38130
     0.35137
     0.30648
     0.20172
     0.36634
     0.29151
     0.32144
     0.30648
     0.33641
     0.23165
     0.24662
     0.35137
     0.39627
     0.33641
     0.35137
     0.29151
     0.29151
     0.38130
     0.32144
     0.26158
     0.35137
     0.32144
     0.38130
     0.36634
     0.30648
     0.23165
     0.27655
     0.27655
     0.21669
     0.21669
     0.24662
     0.23165
     0.20172
     0.18676
     0.14187
     0.20172
     0.17179
     0.20172
     0.18676
     0.23165
     0.18676
     0.26158
     0.21669
     0.26158
     0.27655
     0.27655
     0.32144
     0.33641
     0.33641
     0.33641
     0.24662
     0.24662
     0.26158
     0.18676
     0.24662
     0.23165
     0.18676
     0.17179
     0.17179
     0.15683
     0.11194
     0.09697
     0.06704
     0.09697
     0.15683
     0.09697
     0.06704
     0.08201
    -0.02275
     0.09697
     0.18676
     0.17179
     0.14187
     0.18676
     0.17179
     0.14187
     0.18676
     0.24662
     0.26158
     0.24662
     0.21669
     0.21669
     0.21669
     0.24662
     0.33641
     0.41123
     0.39627
     0.51599
     0.65067
     0.89011
     0.83025
     1.27920
     2.02744
     2.31177
     1.72814
     1.23430
     1.89276
     3.40421
     4.46672
     4.72112
     5.14014
     5.02042
     2.31177
     0.24662
    -0.12750
    -0.77099
    -0.66624
    -0.98050
     0.47109
     1.23430
     0.45613
    -2.88104
    -5.23053
    -5.61962
    -4.96116
    -4.72173
    -4.28774
    -3.83880
    -3.09055
    -2.77629
    -2.20762
    -1.66889
    -1.32469
    -1.08526
    -0.66624
    -0.30708
     0.00718
     0.35137
     0.71053
     0.89011
     1.02479
     1.08465
     1.27920
     1.29416
     1.32409
     1.32409
     1.23430
     1.15948
     1.12955
     0.99486
     1.00983
     0.89011
     0.80032
     0.75543
     0.74046
     0.69557
     0.57585
     0.63571
     0.57585
     0.57585
     0.51599
     0.56088
     0.54592
     0.48606
     0.56088
     0.50102
     0.44116
     0.47109
     0.45613
     0.54592
     0.56088
     0.50102
     0.48606
     0.48606
     0.56088
     0.53095
     0.50102
     0.59081
     0.60578
     0.48606
     0.60578
     0.65067
     0.62074
     0.59081
     0.54592
     0.66564
     0.72550
     0.69557
     0.71053
     0.66564
     0.60578
     0.59081
     0.65067
     0.78536
     0.71053
     0.62074
     0.65067
     0.72550
     0.77039
     0.63571
     0.54592
     0.56088
     0.59081
     0.63571
     0.51599
     0.53095
     0.39627
     0.36634
     0.39627
     0.39627
     0.42620
     0.32144
     0.26158
     0.39627
     0.35137
     0.30648
     0.24662
     0.26158
     0.27655
     0.32144
     0.36634
     0.29151
     0.30648
     0.32144
     0.29151
     0.33641
     0.44116
     0.24662
     0.33641
     0.32144
     0.32144
     0.36634
     0.35137
     0.41123
     0.39627
     0.41123
     0.45613
     0.47109
     0.42620
     0.53095
     0.47109
     0.45613
     0.54592
     0.60578
     0.50102
     0.57585
     0.63571
     0.54592
     0.50102
     0.53095
     0.44116
     0.53095
     0.54592
     0.66564
     0.84522
     0.77039
     0.99486
     1.54857
     1.87779
     1.68325
     1.39892
     1.41388
     1.54857
     1.53360
     1.39892
     1.38395
     1.09962
    -0.03771
    -1.48931
    -2.92594
    -3.28510
    -2.04301
    -0.72610
    -0.48666
    -0.86078
    -1.27980
    -2.13280
    -2.61168
    -2.34231
    -1.69882
    -0.87575
    -0.11254
     0.71053
     1.38395
     1.77304
     1.95262
     2.07234
     2.11723
     2.13220
     2.07234
     1.96758
     1.77304
     1.57850
     1.48871
     1.44381
     1.35402
     1.30913
     1.20437
     1.20437
     1.11458
     1.03976
     1.09962
     1.06969
     0.97990
     0.84522
     0.84522
     0.77039
     0.86018
     0.78536
     0.69557
     0.72550
     0.80032
     0.78536
     0.72550
     0.72550
     0.74046
     0.71053
     0.81529
     0.77039
     0.83025
     0.75543
     0.71053
     0.80032
     0.90507
     0.94997
     0.87514
     0.90507
     0.93500
     0.99486
     0.94997
     1.02479
     0.97990
     1.02479
     1.08465
     1.09962
     1.09962
     1.11458
     1.14451
     1.09962
     1.23430
     1.27920
     1.17444
     1.14451
     1.21934
     1.20437
     1.23430
     1.09962
     1.14451
     0.97990
     1.11458
     0.89011
     0.84522
     0.75543
     0.63571
     0.48606
     0.35137
     0.39627
     0.29151
     0.03711
     0.03711
    -0.00778
    -0.11254
    -0.24722
    -0.27715
    -0.27715
    -0.17240
    -0.24722
    -0.33701
    -0.38191
    -0.39687
    -0.33701
    -0.30708
    -0.11254
    -0.12750
    -0.21729
    -0.18736
    -0.17240
    -0.14247
    -0.09757
    -0.08261
    -0.02275
    -0.02275
     0.08201
     0.14187
     0.20172
     0.18676
     0.18676
     0.18676
     0.36634
     0.54592
     0.57585
     0.59081
     0.62074
     0.63571
     0.72550
     1.02479
     0.94997
     0.78536
     1.11458
     1.17444
     0.71053
    -0.26219
    -0.42680
    -0.48666
    -0.60638
    -0.69617
    -0.96554
    -0.69617
    -1.04036
    -1.19001
    -1.57910
    -1.89336
    -2.05797
    -2.38720
    -1.38455
    -0.74106
    -0.56149
    -0.32205
     0.03711
     0.59081
     1.06969
     1.11458
     1.29416
     1.45878
     1.74311
     1.96758
     1.93765
     2.28185
     2.35667
     2.38660
     2.34170
     2.10227
     1.99751
     1.77304
     1.60842
     1.44381
     1.29416
     1.36899
     1.21934
     1.15948
     1.02479
     0.96493
     0.89011
     0.89011
     0.83025
     0.75543
     0.60578
     0.60578
     0.56088
     0.57585
     0.51599
     0.41123
     0.29151
     0.32144
     0.48606
     0.38130
     0.26158
     0.27655
     0.23165
     0.27655
     0.21669
     0.21669
     0.23165
     0.18676
     0.23165
     0.20172
     0.26158
     0.18676
     0.12690
     0.17179
     0.23165
     0.18676
     0.14187
     0.12690
     0.17179
     0.06704
     0.15683
     0.18676
     0.12690
     0.08201
     0.09697
     0.05208
     0.08201
     0.09697
     0.03711
    -0.02275
     0.11194
     0.03711
    -0.05268
     0.03711
    -0.02275
    -0.09757
    -0.11254
    -0.12750
    -0.09757
    -0.18736
    -0.14247
    -0.14247
    -0.18736
    -0.20233
    -0.17240
    -0.27715
    -0.20233
    -0.14247
    -0.21729
    -0.14247
    -0.15743
    -0.15743
    -0.09757
    -0.00778
     0.00718
     0.00718
     0.08201
     0.06704
     0.15683
     0.14187
     0.21669
     0.14187
     0.24662
     0.33641
     0.38130
     0.38130
     0.42620
     0.44116
     0.44116
     0.54592
     0.56088
     0.62074
     0.60578
     0.36634
     0.29151
     0.50102
     1.30913
     1.80297
     1.18941
     0.63571
    -0.20233
    -1.17505
    -2.11783
    -3.10552
    -2.74636
    -1.68385
    -0.80092
    -0.78596
    -1.04036
    -1.26484
    -1.86343
    -2.31238
    -1.95322
    -1.51924
    -1.42945
    -1.05533
     0.00718
     1.27920
     2.34170
     2.38660
     1.98255
     1.57850
     1.50367
     1.38395
     1.36899
     1.26423
     1.36899
     1.47374
     1.44381
     1.38395
     1.03976
     0.92004
     0.81529
     0.69557
     0.78536
     0.86018
     0.86018
     0.96493
     0.92004
     1.00983
     1.00983
     1.15948
     1.08465
     1.02479
     0.97990
     0.92004
     0.87514
     0.77039
     0.83025
     0.74046
     0.72550
     0.72550
     0.65067
     0.62074
     0.63571
     0.60578
     0.66564
     0.69557
     0.62074
     0.68060
     0.71053
     0.72550
     0.66564
     0.75543
     0.77039
     0.78536
     0.78536
     0.84522
     0.78536
     0.83025
     0.87514
     0.81529
     0.87514
     0.83025
     0.86018
     0.75543
     0.84522
     0.81529
     0.86018
     0.71053
     0.75543
     0.72550
     0.72550
     0.69557
     0.69557
     0.60578
     0.63571
     0.54592
     0.56088
     0.56088
     0.54592
     0.56088
     0.44116
     0.53095
     0.54592
     0.54592
     0.45613
     0.21669
     0.36634
     0.39627
     0.50102
     0.53095
     0.38130
     0.35137
     0.51599
     0.53095
     0.51599
     0.51599
     0.56088
     0.54592
     0.62074
     0.69557
     0.75543
     0.72550
     0.75543
     0.72550
     0.81529
     0.81529
     0.72550
     0.71053
     0.60578
     0.66564
     0.65067
     0.65067
     0.56088
     0.62074
     0.71053
     0.74046
     0.78536
     0.93500
     0.66564
     0.56088
     0.66564
     0.78536
     0.54592
    -0.02275
    -0.26219
     0.03711
    -0.32205
    -0.50163
    -0.87575
    -0.80092
    -0.66624
    -0.60638
    -0.81589
    -0.80092
    -0.71113
    -0.68120
    -0.71113
    -0.95057
    -1.26484
    -1.21994
    -0.51659
    -0.03771
     0.00718
    -0.44177
    -0.14247
     0.03711
     0.06704
    -0.35198
    -0.54652
    -0.33701
    -0.23226
    -0.17240
    -0.06764
     0.02215
     0.08201
     0.05208
     0.09697
     0.17179
     0.30648
     0.29151
     0.26158
     0.24662
     0.24662
     0.23165
     0.29151
     0.23165
     0.29151
     0.20172
     0.18676
     0.18676
     0.23165
     0.21669
     0.17179
     0.11194
     0.15683
     0.20172
     0.20172
     0.18676
     0.06704
     0.09697
     0.12690
     0.11194
     0.18676
     0.18676
     0.08201
     0.09697
     0.14187
     0.18676
     0.14187
    -0.00778
     0.06704
     0.14187
     0.21669
     0.15683
     0.14187
     0.06704
     0.09697
     0.06704
     0.20172
     0.20172
     0.06704
     0.06704
     0.14187
     0.17179
     0.06704
     0.11194
     0.09697
     0.17179
     0.17179
     0.20172
     0.21669
     0.17179
     0.24662
     0.15683
     0.18676
     0.29151
     0.20172
     0.21669
     0.27655
     0.24662
     0.23165
     0.15683
     0.14187
     0.12690
     0.17179
     0.17179
     0.09697
     0.03711
     0.08201
     0.03711
     0.03711
     0.06704
     0.02215
    -0.05268
    -0.02275
     0.03711
    -0.06764
    -0.08261
    -0.09757
    -0.09757
    -0.06764
     0.08201
     0.17179
     0.08201
     0.06704
     0.24662
     0.53095
     0.97990
     0.89011
     0.99486
     1.30913
     1.71318
     1.68325
     1.26423
     0.24662
    -1.63896
    -2.02804
    -1.56413
    -0.68120
     0.11194
     0.54592
     0.00718
    -0.66624
    -1.47434
    -1.83350
    -1.74371
    -1.56413
    -1.41448
    -1.36959
    -0.86078
    -0.84582
    -0.14247
     0.69557
     1.24927
     1.06969
     0.72550
     0.63571
     0.65067
     0.54592
     0.56088
     0.93500
     1.09962
     1.23430
     1.36899
     1.51864
     1.57850
     1.63835
     1.66828
     1.59346
     1.62339
     1.56353
     1.42885
     1.35402
     1.29416
     1.17444
     0.99486
     0.99486
     0.94997
     0.81529
     0.72550
     0.62074
     0.62074
     0.47109
     0.41123
     0.32144
     0.27655
     0.20172
     0.08201
     0.00718
    -0.09757
    -0.17240
    -0.18736
    -0.02275
    -0.17240
    -0.18736
    -0.21729
    -0.26219
    -0.24722
    -0.29212
    -0.20233
    -0.21729
    -0.23226
    -0.17240
    -0.12750
    -0.09757
    -0.11254
    -0.08261
    -0.12750
    -0.00778
     0.12690
    -0.02275
     0.02215
     0.02215
     0.14187
     0.12690
     0.18676
     0.17179
     0.20172
     0.21669
     0.30648
     0.24662
     0.27655
     0.27655
     0.23165
     0.23165
     0.42620
     0.33641
     0.29151
     0.17179
     0.27655
     0.26158
     0.17179
     0.15683
     0.14187
     0.11194
     0.08201
     0.11194
     0.06704
     0.05208
    -0.11254
    -0.12750
     0.05208
    -0.02275
    -0.06764
    -0.11254
    -0.11254
    -0.02275
    -0.02275
     0.05208
     0.00718
     0.05208
     0.05208
     0.18676
     0.39627
     0.39627
     0.36634
     0.23165
     0.38130
     0.42620
     0.59081
     0.57585
     0.66564
     0.65067
     0.75543
     0.89011
     0.86018
     0.94997
     1.23430
     1.47374
     1.65332
     1.98255
     2.49135
     2.91037
     2.89541
     2.58114
     2.53625
     2.56618
     1.41388
     0.02215
    -1.20498
    -1.74371
    -0.96554
    -0.14247
    -0.20233
    -0.87575
    -2.04301
    -2.77629
    -3.19531
    -3.95852
    -4.07824
    -3.43475
    -2.58175
    -1.71378
    -1.16008
    -0.83085
    -0.60638
    -0.33701
    -0.12750
     0.24662
     0.48606
     0.56088
     0.77039
     0.89011
     0.83025
     0.74046
     0.72550
     0.75543
     0.71053
     0.75543
     0.71053
     0.65067
     0.65067
     0.57585
     0.56088
     0.50102
     0.44116
     0.44116
     0.42620
     0.47109
     0.45613
     0.44116
     0.21669
     0.32144
     0.33641
     0.35137
     0.29151
     0.26158
     0.21669
     0.17179
     0.17179
     0.18676
     0.20172
     0.18676
     0.15683
     0.14187
     0.27655
     0.20172
     0.15683
     0.09697
     0.21669
     0.12690
     0.15683
     0.17179
     0.17179
     0.17179
     0.15683
     0.15683
     0.15683
     0.11194
     0.17179
     0.15683
     0.15683
     0.08201
     0.03711
    -0.00778
     0.06704
     0.02215
    -0.05268
    -0.05268
    -0.06764
     0.00718
    -0.12750
    -0.14247
    -0.26219
    -0.24722
    -0.32205
    -0.26219
    -0.36694
    -0.39687
    -0.53156
    -0.51659
    -0.44177
    -0.33701
    -0.48666
    -0.50163
    -0.50163
    -0.51659
    -0.50163
    -0.26219
    -0.11254
    -0.29212
    -0.11254
    -0.02275
    -0.05268
    -0.02275
    -0.05268
     0.08201
     0.21669
     0.24662
     0.44116
     0.56088
     0.71053
     0.83025
     1.03976
     1.44381
     1.56353
     1.51864
     1.74311
     1.89276
     1.78800
     1.27920
     0.99486
     0.50102
     0.29151
     0.02215
    -0.59141
    -0.78596
    -0.57645
    -0.69617
    -1.16008
    -1.53420
    -1.74371
    -1.74371
    -1.78861
    -1.57910
    -1.21994
    -0.92064
    -0.48666
    -0.11254
     0.12690
     0.35137
     0.14187
     0.08201
     0.24662
     0.50102
     0.74046
     0.81529
     0.50102
     0.09697
     0.06704
    -0.11254
    -0.23226
    -0.24722
    -0.17240
    -0.12750
    -0.06764
     0.06704
     0.11194
     0.20172
     0.29151
     0.44116
     0.45613
     0.48606
     0.48606
     0.50102
     0.65067
     0.57585
     0.56088
     0.59081
     0.63571
     0.60578
     0.51599
     0.56088
     0.51599
     0.44116
     0.50102
     0.44116
     0.39627
     0.36634
     0.27655
     0.30648
     0.33641
     0.27655
     0.30648
     0.23165
     0.23165
     0.27655
     0.15683
     0.24662
     0.27655
     0.12690
     0.21669
     0.21669
     0.20172
     0.23165
     0.15683
     0.23165
     0.24662
     0.21669
     0.24662
     0.21669
     0.14187
     0.23165
     0.17179
     0.18676
     0.20172
     0.03711
     0.03711
     0.06704
     0.08201
     0.03711
    -0.03771
    -0.06764
    -0.09757
    -0.08261
    -0.06764
    -0.18736
    -0.21729
    -0.23226
    -0.23226
    -0.21729
    -0.05268
     0.09697
     0.02215
     0.05208
     0.06704
    -0.02275
    -0.03771
     0.17179
    -0.17240
    -0.95057
    -2.20762
    -1.39952
     0.38130
     0.27655
    -0.30708
    -0.20233
    -0.45673
    -0.66624
    -0.05268
     0.21669
    -0.15743
     0.08201
    -0.03771
     0.09697
     0.18676
     0.30648
     0.44116
     0.02215
    -0.11254
     0.02215
    -0.09757
    -0.05268
    -0.26219
    -0.45673
    -0.54652
    -0.63631
    -0.83085
    -0.62134
    -0.35198
    -0.18736
    -0.14247
    -0.05268
     0.09697
     0.14187
     0.24662
     0.26158
     0.35137
     0.36634
     0.24662
     0.20172
     0.15683
     0.11194
     0.27655
     0.35137
     0.29151
     0.32144
     0.24662
     0.26158
     0.32144
     0.36634
     0.33641
     0.24662
     0.21669
     0.24662
     0.23165
     0.32144
     0.32144
     0.21669
     0.18676
     0.29151
     0.24662
     0.18676
     0.20172
     0.18676
     0.20172
     0.29151
     0.27655
     0.18676
     0.17179
     0.24662
     0.20172
     0.24662
     0.32144
     0.23165
     0.20172
     0.20172
     0.30648
     0.29151
     0.35137
     0.26158
     0.26158
     0.44116
     0.42620
     0.38130
     0.38130
     0.33641
     0.36634
     0.44116
     0.59081
     0.48606
     0.38130
     0.44116
     0.44116
     0.54592
     0.51599
     0.47109
     0.41123
     0.36634
     0.44116
     0.42620
     0.39627
     0.29151
     0.29151
     0.20172
     0.42620
     0.32144
     0.23165
     0.18676
     0.17179
     0.17179
     0.18676
     0.14187
     0.12690
     0.14187
     0.20172
     0.20172
     0.15683
     0.26158
     0.24662
     0.24662
     0.44116
     0.54592
     0.50102
     0.71053
     1.17444
     1.23430
     0.99486
     1.47374
     2.04241
     2.29681
     2.32674
     2.35667
     2.32674
     2.41653
     2.61107
     2.88044
     2.85051
     2.79065
     2.19206
     2.08730
     1.69821
     0.62074
    -0.21729
    -0.63631
    -0.50163
    -0.47170
    -0.44177
    -0.51659
    -0.80092
    -1.23491
    -1.71378
    -1.75868
    -1.65392
    -1.29476
    -0.93561
    -0.59141
    -0.36694
    -0.29212
    -0.15743
    -0.02275
     0.17179
     0.35137
     0.27655
    -0.12750
    -0.53156
    -0.53156
    -0.29212
    -0.09757
    -0.11254
    -0.12750
    -0.05268
    -0.17240
    -0.41184
    -0.47170
    -0.47170
    -0.41184
    -0.20233
    -0.12750
    -0.03771
     0.03711
     0.03711
     0.02215
    -0.02275
    -0.18736
    -0.21729
    -0.12750
    -0.09757
    -0.08261
    -0.06764
    -0.12750
    -0.02275
     0.05208
     0.06704
     0.06704
     0.18676
     0.18676
     0.23165
     0.33641
     0.38130
     0.35137
     0.44116
     0.35137
     0.44116
     0.42620
     0.48606
     0.44116
     0.54592
     0.50102
     0.60578
     0.54592
     0.62074
     0.60578
     0.60578
     0.59081
     0.66564
     0.66564
     0.65067
     0.65067
     0.75543
     0.80032
     0.74046
     0.74046
     0.69557
     0.84522
     0.72550
     0.68060
     0.54592
     0.59081
     0.62074
     0.60578
     0.39627
     0.38130
     0.27655
     0.15683
     0.15683
     0.08201
     0.05208
    -0.08261
    -0.17240
    -0.21729
    -0.20233
    -0.35198
    -0.47170
    -0.60638
    -0.74106
    -0.96554
    -0.95057
    -0.86078
    -0.80092
    -0.72610
    -0.12750
     0.47109
     0.78536
     0.56088
     0.92004
     1.21934
     0.48606
    -0.05268
     0.36634
     0.44116
     0.03711
    -0.14247
    -0.78596
    -0.96554
    -0.80092
    -0.87575
    -0.95057
    -2.11783
    -3.15041
    -2.26748
    -1.44441
    -1.26484
    -0.93561
    -1.29476
    -1.39952
    -1.68385
    -2.07294
    -2.65657
    -1.78861
    -0.45673
     0.11194
     0.18676
    -0.45673
    -0.65127
    -1.02540
    -1.23491
    -1.14512
    -0.86078
    -0.38191
    -0.05268
     0.42620
     0.65067
     0.94997
     1.00983
     1.03976
     1.02479
     0.93500
     1.00983
     0.99486
     0.87514
     0.65067
     0.35137
     0.24662
     0.12690
    -0.11254
    -0.14247
    -0.18736
    -0.26219
    -0.33701
    -0.33701
    -0.38191
    -0.23226
    -0.11254
    -0.08261
     0.00718
    -0.02275
     0.12690
     0.12690
     0.11194
     0.21669
     0.11194
     0.21669
     0.21669
     0.18676
     0.20172
     0.23165
     0.26158
     0.29151
     0.30648
     0.35137
     0.30648
     0.21669
     0.33641
     0.36634
     0.29151
     0.33641
     0.29151
     0.32144
     0.24662
     0.26158
     0.26158
     0.27655
     0.21669
     0.18676
     0.20172
     0.29151
     0.21669
     0.15683
     0.24662
     0.20172
     0.21669
     0.27655
     0.30648
     0.23165
     0.24662
     0.24662
     0.30648
     0.29151
     0.36634
     0.27655
     0.30648
     0.33641
     0.38130
     0.32144
     0.38130
     0.42620
     0.36634
     0.36634
     0.36634
     0.42620
     0.38130
     0.38130
     0.38130
     0.48606
     0.57585
     0.59081
     0.66564
     0.75543
     0.80032
     0.94997
     1.05472
     1.27920
     1.14451
     1.42885
     1.41388
     1.11458
     0.77039
     0.57585
     0.65067
     0.59081
     0.47109
     0.77039
     0.65067
     0.63571
     0.89011
     1.02479
     1.48871
     0.99486
     0.60578
     0.78536
     0.63571
     1.12955
     2.07234
     2.80562
     4.12253
     5.06532
     4.43679
     3.70351
     2.80562
     2.20702
     1.86283
     1.95262
     1.59346
     1.38395
     1.36899
     0.74046
    -0.17240
    -0.47170
    -1.17505
    -1.87840
    -2.34231
    -2.55182
    -2.67154
    -2.58175
    -2.50692
    -2.32734
    -1.92329
    -1.69882
    -1.36959
    -1.05533
    -0.68120
    -0.53156
    -0.26219
    -0.02275
     0.17179
     0.14187
     0.14187
     0.18676
     0.30648
     0.38130
     0.39627
     0.41123
     0.35137
     0.38130
     0.38130
     0.35137
     0.47109
     0.33641
     0.32144
     0.32144
     0.38130
     0.35137
     0.24662
     0.27655
     0.24662
     0.30648
     0.35137
     0.30648
     0.24662
     0.18676
     0.21669
     0.24662
     0.26158
     0.29151
     0.21669
     0.23165
     0.27655
     0.24662
     0.18676
     0.20172
     0.14187
     0.23165
     0.21669
     0.17179
     0.14187
     0.14187
     0.11194
     0.06704
     0.17179
     0.15683
     0.06704
     0.15683
     0.14187
     0.11194
     0.03711
    -0.02275
     0.06704
     0.05208
     0.12690
     0.05208
     0.00718
    -0.02275
    -0.03771
    -0.00778
    -0.05268
     0.05208
    -0.14247
    -0.17240
    -0.09757
    -0.06764
    -0.02275
    -0.03771
     0.08201
     0.38130
     0.56088
     0.68060
     0.51599
     0.75543
     1.14451
     0.89011
     0.44116
     0.72550
    -0.27715
    -1.65392
    -1.80357
    -1.33966
    -1.47434
    -1.80357
    -1.78861
    -1.84847
    -2.46203
    -3.28510
    -3.58439
    -3.28510
    -2.77629
    -2.49196
    -2.23755
    -1.83350
    -1.44441
    -1.02540
    -0.29212
     0.24662
     0.77039
     0.84522
     1.17444
     1.23430
     1.11458
     0.62074
     0.24662
     0.35137
     0.77039
     0.93500
     1.12955
     1.18941
     1.20437
     1.09962
     0.84522
     0.83025
     0.66564
     0.62074
     0.39627
     0.15683
     0.44116
     0.72550
     0.86018
     0.74046
     0.57585
     0.27655
    -0.00778
    -0.11254
     0.02215
    -0.11254
    -0.21729
    -0.08261
    -0.03771
     0.03711
     0.06704
     0.17179
     0.26158
     0.47109
     0.75543
     0.77039
     0.83025
     0.87514
     0.89011
     0.83025
     0.78536
     0.68060
     0.63571
     0.54592
     0.54592
     0.56088
     0.45613
     0.44116
     0.30648
     0.29151
     0.27655
     0.24662
     0.15683
     0.12690
     0.12690
     0.03711
     0.17179
     0.12690
     0.05208
     0.08201
     0.15683
     0.21669
     0.15683
     0.11194
     0.11194
     0.15683
     0.14187
     0.15683
     0.17179
     0.15683
     0.11194
     0.21669
     0.18676
     0.26158
     0.20172
     0.18676
     0.32144
     0.26158
     0.32144
     0.35137
     0.33641
     0.38130
     0.44116
     0.56088
     0.53095
     0.48606
     0.50102
     0.56088
     0.74046
     0.78536
     0.66564
     0.59081
     0.69557
     0.68060
     0.65067
     0.65067
     0.54592
     0.41123
     0.33641
     0.24662
     0.09697
    -0.21729
    -0.75603
    -0.72610
    -0.15743
     0.09697
    -0.00778
    -0.93561
    -2.16273
    -2.23755
    -1.78861
    -1.36959
    -0.99547
    -0.65127
    -0.63631
    -0.87575
    -1.24987
    -0.95057
    -0.80092
    -0.56149
    -0.59141
    -0.41184
    -0.27715
    -0.12750
     0.00718
    -0.17240
    -0.20233
     0.20172
     0.65067
     1.26423
     1.66828
     1.32409
     0.27655
    -0.50163
    -0.95057
    -0.68120
    -0.23226
     0.29151
     0.35137
     0.29151
     0.11194
    -0.02275
    -0.42680
    -0.53156
    -0.60638
    -0.48666
    -0.29212
    -0.18736
     0.03711
     0.21669
     0.50102
     0.66564
     0.77039
     0.84522
     1.05472
     1.09962
     1.00983
     1.02479
     0.86018
     0.86018
     0.80032
     0.74046
     0.63571
     0.68060
     0.59081
     0.62074
     0.53095
     0.54592
     0.50102
     0.30648
     0.50102
     0.53095
     0.47109
     0.47109
     0.45613
     0.50102
     0.56088
     0.53095
     0.48606
     0.56088
     0.50102
     0.57585
     0.72550
     0.66564
     0.62074
     0.60578
     0.62074
     0.68060
     0.65067
     0.65067
     0.66564
     0.60578
     0.68060
     0.56088
     0.60578
     0.62074
     0.62074
     0.50102
     0.47109
     0.41123
     0.36634
     0.39627
     0.32144
     0.33641
     0.29151
     0.24662
     0.24662
     0.17179
     0.08201
     0.12690
     0.08201
     0.08201
     0.06704
     0.08201
     0.08201
     0.05208
     0.02215
    -0.00778
     0.00718
     0.17179
     0.15683
     0.23165
     0.33641
     0.54592
     0.90507
     1.12955
     1.23430
     1.38395
     1.92269
     2.43149
     2.22199
     1.23430
    -0.15743
    -2.16273
    -2.35727
    -1.30973
    -1.21994
    -1.62399
    -1.60903
    -1.72875
    -2.59671
    -4.06327
    -4.76662
    -4.55711
    -3.61432
    -2.85111
    -2.31238
    -1.77364
    -1.13015
    -0.33701
     0.56088
     1.12955
     1.93765
     2.52128
     3.58379
     3.92798
     4.01777
     4.19735
     3.71848
     3.23960
     2.92534
     2.10227
     2.01248
     2.19206
     1.89276
     1.39892
     0.27655
    -0.38191
    -0.24722
    -0.72610
    -1.48931
    -1.99812
    -2.13280
    -1.78861
    -1.47434
    -1.20498
    -1.11519
    -1.04036
    -0.80092
    -0.60638
    -0.30708
    -0.05268
     0.08201
     0.24662
     0.47109
     0.50102
     0.47109
     0.59081
     0.63571
     0.51599
     0.53095
     0.54592
     0.63571
     0.69557
     0.68060
     0.56088
     0.56088
     0.50102
     0.59081
     0.59081
     0.66564
     0.54592
     0.36634
     0.41123
     0.53095
     0.66564
     0.62074
     0.42620
     0.47109
     0.41123
     0.35137
     0.36634
     0.29151
     0.27655
     0.18676
     0.21669
     0.18676
     0.21669
     0.12690
     0.18676
     0.14187
     0.05208
     0.00718
    -0.08261
     0.00718
     0.00718
     0.03711
    -0.05268
    -0.06764
    -0.02275
     0.00718
     0.06704
    -0.05268
     0.02215
     0.00718
     0.03711
     0.03711
     0.08201
     0.06704
     0.06704
     0.12690
     0.11194
     0.18676
     0.17179
     0.14187
     0.08201
     0.15683
     0.18676
     0.14187
     0.21669
     0.26158
     0.33641
     0.48606
     0.38130
     0.62074
     0.56088
     0.54592
     0.63571
     0.65067
     0.77039
     0.97990
     0.90507
     0.77039
     0.71053
     0.96493
     1.08465
     0.93500
     1.12955
     1.26423
     1.18941
     1.00983
     0.69557
    -0.11254
    -0.54652
    -0.08261
     0.89011
     0.63571
     0.14187
    -0.66624
    -1.86343
    -2.49196
    -2.04301
    -1.32469
    -0.65127
    -0.47170
    -0.60638
    -1.90833
    -2.19266
    -2.41713
    -2.41713
    -1.59406
    -0.56149
    -0.36694
    -0.39687
    -0.51659
    -0.62134
    -0.62134
    -0.53156
    -0.21729
     0.12690
     0.42620
     0.47109
     0.50102
     0.35137
     0.00718
     0.02215
     0.35137
     0.29151
     0.26158
     0.29151
     0.26158
     0.20172
     0.11194
     0.06704
    -0.00778
    -0.03771
    -0.15743
    -0.08261
    -0.05268
     0.03711
     0.02215
     0.00718
     0.09697
     0.18676
     0.30648
     0.21669
     0.24662
     0.24662
     0.30648
     0.30648
     0.30648
     0.38130
     0.33641
     0.30648
     0.38130
     0.44116
     0.33641
     0.36634
     0.35137
     0.42620
     0.39627
     0.48606
     0.41123
     0.35137
     0.39627
     0.41123
     0.44116
     0.47109
     0.41123
     0.42620
     0.39627
     0.44116
     0.41123
     0.41123
     0.36634
     0.35137
     0.39627
     0.48606
     0.39627
     0.38130
     0.35137
     0.33641
     0.50102
     0.53095
     0.35137
     0.24662
     0.27655
     0.38130
     0.36634
     0.39627
     0.27655
     0.33641
     0.41123
     0.47109
     0.39627
     0.15683
     0.00718
    -0.05268
    -0.03771
     0.12690
     0.26158
     0.24662
    -0.03771
    -0.08261
     0.02215
     0.06704
     0.42620
     0.81529
     1.05472
     1.26423
     1.51864
     1.23430
     0.99486
     0.87514
     1.02479
     1.48871
     1.44381
     1.09962
     0.90507
     0.75543
     0.53095
     0.41123
     0.44116
     0.38130
     0.35137
     0.33641
     0.51599
     0.69557
     1.00983
     1.77304
     2.47639
     3.07498
     4.21232
     4.34700
     3.91302
     3.17974
     2.70086
     1.65332
     0.94997
     1.14451
     0.65067
     0.00718
    -0.80092
    -1.39952
    -1.57910
    -2.20762
    -3.19531
    -3.86873
    -4.01838
    -3.92859
    -3.82383
    -3.50957
    -3.21027
    -2.65657
    -2.29741
    -1.56413
    -0.75603
    -0.35198
    -0.26219
    -0.17240
    -0.20233
    -0.24722
    -0.26219
    -0.30708
    -0.15743
    -0.11254
    -0.15743
    -0.12750
    -0.12750
    -0.03771
     0.05208
     0.06704
    -0.02275
     0.09697
     0.06704
     0.14187
     0.09697
     0.12690
     0.03711
     0.06704
     0.09697
     0.21669
     0.09697
     0.08201
     0.06704
     0.06704
     0.09697
     0.14187
     0.08201
     0.03711
     0.11194
     0.15683
     0.09697
     0.11194
     0.08201
     0.02215
     0.06704
     0.17179
     0.15683
     0.03711
     0.00718
     0.06704
     0.11194
     0.08201
     0.11194
     0.05208
     0.02215
     0.08201
     0.18676
    -0.02275
     0.03711
     0.00718
     0.06704
     0.06704
     0.06704
     0.03711
     0.00718
     0.00718
     0.08201
     0.02215
     0.06704
    -0.02275
    -0.03771
     0.08201
     0.11194
     0.05208
     0.09697
     0.03711
     0.00718
     0.08201
     0.23165
     0.18676
     0.09697
     0.21669
     0.20172
     0.27655
     0.29151
     0.26158
     0.27655
     0.36634
     0.42620
     0.38130
     0.38130
     0.38130
     0.57585
     0.93500
     1.62339
     2.04241
     1.99751
     2.11723
     1.84786
     0.81529
     1.81793
     1.77304
     1.68325
     2.13220
    -1.27980
    -1.71378
     1.81793
     3.07498
     0.24662
    -2.16273
    -1.84847
    -1.19001
    -1.35462
    -1.80357
    -2.37224
    -3.10552
    -2.55182
    -1.59406
    -1.05533
    -0.71113
    -0.77099
    -0.80092
    -0.98050
    -0.89071
    -0.92064
    -0.93561
    -0.60638
    -0.39687
    -0.26219
     0.00718
     0.03711
     0.03711
    -0.05268
    -0.09757
    -0.14247
    -0.26219
    -0.23226
    -0.17240
    -0.20233
     0.00718
    -0.00778
     0.15683
     0.17179
     0.38130
     0.27655
     0.38130
     0.32144
     0.32144
     0.27655
     0.29151
     0.27655
     0.18676
     0.26158
     0.21669
     0.24662
     0.24662
     0.24662
     0.17179
     0.21669
     0.29151
     0.29151
     0.32144
     0.26158
     0.32144
     0.20172
     0.27655
     0.30648
     0.24662
     0.26158
     0.24662
     0.30648
     0.30648
     0.30648
     0.27655
     0.18676
     0.26158
     0.30648
     0.27655
     0.27655
     0.27655
     0.27655
     0.18676
     0.29151
     0.26158
     0.27655
     0.24662
     0.18676
     0.27655
     0.32144
     0.21669
     0.15683
     0.24662
     0.24662
     0.18676
     0.21669
     0.18676
     0.18676
     0.18676
     0.17179
     0.20172
     0.15683
     0.17179
     0.23165
     0.18676
     0.23165
     0.23165
     0.08201
     0.11194
     0.29151
     0.17179
     0.18676
     0.17179
     0.15683
     0.15683
     0.17179
     0.17179
     0.24662
     0.17179
     0.21669
     0.27655
     0.21669
     0.30648
     0.21669
     0.32144
     0.33641
     0.35137
     0.36634
     0.32144
     0.33641
     0.21669
     0.29151
     0.29151
     0.36634
     0.32144
     0.38130
     0.38130
     0.53095
     0.63571
     0.83025
     1.00983
     1.56353
     1.99751
     2.59611
     3.08995
     3.50897
     3.20967
     1.95262
     1.02479
    -0.33701
    -1.45938
    -1.13015
     0.48606
     2.53625
     2.02744
     0.50102
    -0.66624
    -1.81854
    -3.03069
    -3.61432
    -3.13545
    -2.11783
    -1.81854
    -1.26484
    -0.87575
    -0.81589
    -0.72610
    -0.65127
    -0.72610
    -0.75603
    -0.57645
    -0.50163
    -0.36694
    -0.38191
    -0.12750
    -0.00778
     0.06704
     0.21669
     0.29151
     0.20172
     0.29151
     0.29151
     0.39627
     0.39627
     0.33641
     0.32144
     0.29151
     0.38130
     0.35137
     0.29151
     0.30648
     0.26158
     0.29151
     0.24662
     0.30648
     0.21669
     0.20172
     0.20172
     0.32144
     0.27655
     0.27655
     0.26158
     0.26158
     0.21669
     0.30648
     0.26158
     0.29151
     0.29151
     0.30648
     0.30648
     0.32144
     0.35137
     0.26158
     0.33641
     0.30648
     0.32144
     0.36634
     0.32144
     0.27655
     0.33641
     0.33641
     0.30648
     0.38130
     0.36634
     0.29151
     0.36634
     0.38130
     0.41123
     0.27655
     0.30648
     0.33641
     0.38130
     0.38130
     0.42620
     0.35137
     0.38130
     0.38130
     0.39627
     0.33641
     0.38130
     0.33641
     0.35137
     0.38130
     0.36634
     0.27655
     0.23165
     0.24662
     0.21669
     0.24662
     0.21669
     0.05208
     0.03711
     0.08201
     0.05208
     0.06704
     0.11194
     0.03711
     0.00718
     0.03711
     0.06704
     0.17179
     0.05208
     0.11194
     0.12690
     0.15683
     0.24662
     0.26158
     0.29151
     0.21669
     0.35137
     0.38130
     0.38130
     0.38130
     0.30648
     0.42620
     0.41123
     0.39627
     0.45613
     0.41123
     0.44116
     0.56088
     0.63571
     0.62074
     0.60578
     0.47109
     0.56088
     0.50102
     0.35137
     0.21669
    -0.11254
    -0.51659
    -0.21729
     0.39627
     0.62074
     0.30648
     0.32144
     1.15948
     1.81793
     1.77304
     2.32674
     3.38925
     4.01777
     3.64365
     3.65862
     2.40156
     1.15948
    -0.86078
     0.03711
     2.40156
     2.86548
     1.29416
    -0.87575
    -2.01308
    -1.69882
    -2.26748
    -2.49196
    -2.74636
    -2.73140
    -2.58175
    -2.29741
    -1.59406
    -1.08526
    -0.65127
    -0.17240
     0.24662
     0.50102
     0.62074
     0.74046
     0.89011
     0.92004
     0.96493
     0.93500
     0.84522
     0.74046
     0.71053
     0.62074
     0.65067
     0.53095
     0.41123
     0.33641
     0.44116
     0.30648
     0.32144
     0.20172
     0.21669
     0.24662
     0.21669
     0.24662
     0.20172
     0.15683
     0.15683
     0.11194
     0.18676
     0.29151
     0.21669
     0.15683
     0.09697
     0.14187
     0.15683
     0.17179
     0.06704
     0.06704
    -0.05268
     0.06704
    -0.02275
    -0.05268
    -0.24722
    -0.20233
    -0.23226
    -0.15743
    -0.12750
    -0.30708
    -0.29212
    -0.24722
    -0.27715
    -0.26219
    -0.21729
    -0.20233
    -0.20233
    -0.17240
    -0.11254
    -0.12750
    -0.05268
    -0.06764
    -0.08261
     0.03711
     0.00718
     0.00718
    -0.02275
     0.00718
     0.08201
     0.03711
     0.00718
     0.03711
     0.00718
     0.06704
     0.09697
     0.03711
     0.05208
     0.02215
     0.02215
     0.05208
     0.11194
     0.03711
    -0.00778
    -0.03771
     0.00718
     0.00718
    -0.05268
    -0.06764
     0.09697
     0.14187
     0.09697
     0.15683
    -0.00778
     0.06704
    -0.02275
    -0.00778
     0.12690
    -0.02275
     0.00718
    -0.06764
    -0.15743
    -0.15743
    -0.26219
    -0.38191
    -0.36694
    -0.38191
    -0.27715
    -0.33701
    -0.33701
    -0.41184
    -0.39687
    -0.33701
    -0.15743
     0.00718
     0.12690
     0.21669
     0.20172
     0.30648
     0.53095
     0.84522
     0.94997
     1.18941
     1.41388
     1.47374
     1.18941
     0.66564
     0.33641
     0.32144
     0.90507
     1.50367
     1.30913
     0.54592
    -0.02275
    -0.71113
    -1.20498
    -0.62134
     0.32144
     0.48606
    -0.27715
    -0.71113
    -0.95057
    -1.08526
    -1.05533
    -0.36694
     0.26158
     0.78536
     1.24927
     1.32409
     0.84522
     0.65067
     0.65067
     0.68060
     0.89011
     1.21934
     1.41388
     1.38395
     1.33906
     1.06969
     0.78536
     0.56088
     0.36634
     0.24662
     0.03711
    -0.23226
    -0.27715
    -0.36694
    -0.39687
    -0.36694
    -0.39687
    -0.38191
    -0.38191
    -0.39687
    -0.38191
    -0.36694
    -0.32205
    -0.30708
    -0.30708
    -0.17240
    -0.09757
    -0.06764
    -0.09757
     0.00718
    -0.00778
    -0.00778
    -0.00778
     0.05208
     0.03711
    -0.02275
     0.05208
     0.06704
    -0.00778
    -0.03771
    -0.08261
     0.03711
     0.03711
     0.05208
    -0.03771
    -0.08261
    -0.02275
    -0.05268
     0.00718
    -0.00778
     0.02215
    -0.08261
    -0.03771
    -0.05268
     0.00718
     0.00718
    -0.06764
    -0.05268
     0.02215
     0.06704
     0.18676
     0.14187
     0.12690
     0.06704
     0.17179
     0.18676
     0.21669
     0.23165
     0.15683
     0.23165
     0.09697
     0.14187
     0.14187
    -0.06764
    -0.05268
     0.03711
    -0.02275
    -0.11254
    -0.23226
    -0.23226
    -0.12750
    -0.24722
    -0.27715
    -0.33701
    -0.30708
    -0.36694
    -0.50163
    -0.51659
    -0.68120
    -0.68120
    -0.51659
    -0.21729
    -0.30708
    -0.62134
    -0.02275
     0.62074
     0.14187
    -0.44177
    -0.59141
     0.14187
     0.74046
     1.05472
     0.80032
     0.03711
    -0.93561
    -1.50427
    -0.72610
     0.39627
     0.92004
     0.86018
     0.33641
    -0.20233
    -0.50163
    -0.50163
    -0.63631
    -0.84582
    -0.47170
     0.24662
     0.60578
     1.45878
     1.20437
     0.42620
    -0.41184
    -0.59141
    -0.48666
    -0.41184
    -0.27715
    -0.05268
    -0.00778
     0.06704
    -0.06764
    -0.12750
    -0.05268
    -0.06764
    -0.00778
     0.12690
     0.21669
     0.42620
     0.53095
     0.83025
     0.94997
     0.83025
     0.68060
     0.50102
     0.18676
     0.12690
     0.17179
     0.23165
     0.06704
    -0.14247
    -0.27715
    -0.44177
    -0.48666
    -0.45673
    -0.48666
    -0.42680
    -0.39687
    -0.30708
    -0.21729
    -0.12750
    -0.11254
    -0.09757
    -0.08261
    -0.09757
    -0.02275
     0.06704
    -0.03771
     0.00718
     0.03711
     0.05208
    -0.05268
    -0.02275
     0.02215
    -0.08261
     0.00718
     0.02215
     0.02215
    -0.11254
    -0.05268
    -0.02275
    -0.00778
    -0.00778
     0.05208
    -0.05268
    -0.11254
    -0.06764
    -0.11254
    -0.11254
     0.00718
    -0.05268
    -0.02275
    -0.06764
    -0.05268
    -0.05268
    -0.06764
    -0.09757
    -0.06764
    -0.03771
    -0.02275
    -0.06764
    -0.02275
    -0.03771
     0.05208
     0.00718
     0.08201
     0.00718
     0.03711
    -0.02275
     0.05208
     0.03711
    -0.06764
    -0.05268
    -0.06764
     0.03711
     0.00718
    -0.00778
    -0.11254
    -0.05268
    -0.00778
    -0.08261
    -0.11254
    -0.08261
    -0.15743
    -0.17240
    -0.11254
    -0.06764
    -0.14247
    -0.32205
    -0.33701
    -0.29212
    -0.35198
    -0.44177
    -0.39687
    -0.42680
    -0.36694
    -0.27715
    -0.12750
     0.12690
    -0.06764
    -0.24722
     0.17179
     0.35137
     0.89011
     1.00983
     1.66828
     2.07234
     1.57850
     0.39627
    -0.86078
    -0.45673
     1.33906
     2.40156
     2.29681
     1.53360
    -0.00778
    -0.84582
    -0.87575
    -1.11519
    -1.60903
    -2.20762
    -2.79125
    -2.41713
    -1.75868
    -1.27980
    -1.08526
    -0.98050
    -1.07029
    -1.29476
    -1.20498
    -0.92064
    -0.63631
    -0.15743
     0.44116
     1.06969
     1.47374
     1.59346
     1.56353
     1.53360
     1.36899
     1.33906
     1.14451
     0.94997
     0.74046
     0.51599
     0.39627
     0.35137
     0.24662
     0.14187
     0.20172
     0.17179
     0.17179
     0.17179
     0.18676
     0.17179
     0.23165
     0.24662
     0.36634
     0.30648
     0.24662
     0.21669
     0.24662
     0.27655
     0.27655
     0.24662
     0.15683
     0.20172
     0.24662
     0.20172
     0.14187
     0.08201
     0.09697
     0.17179
     0.18676
     0.12690
     0.03711
     0.02215
     0.03711
     0.02215
     0.06704
     0.00718
    -0.00778
    -0.00778
    -0.00778
     0.05208
     0.05208
    -0.08261
    -0.11254
     0.03711
     0.03711
     0.05208
     0.05208
    -0.05268
    -0.05268
    -0.05268
     0.05208
     0.03711
    -0.11254
    -0.14247
    -0.09757
    -0.06764
    -0.12750
    -0.18736
    -0.26219
    -0.27715
    -0.30708
    -0.24722
    -0.32205
    -0.39687
    -0.38191
    -0.41184
    -0.41184
    -0.38191
    -0.42680
    -0.47170
    -0.48666
    -0.42680
    -0.48666
    -0.50163
    -0.53156
    -0.53156
    -0.47170
    -0.50163
    -0.54652
    -0.60638
    -0.60638
    -0.54652
    -0.48666
    -0.45673
    -0.50163
    -0.59141
    -0.63631
    -0.60638
    -0.59141
    -0.50163
    -0.57645
    -0.53156
    -0.33701
     0.03711
     0.00718
    -0.23226
    -0.15743
    -0.11254
     0.24662
     0.89011
     1.36899
     1.72814
     1.27920
     0.02215
    -0.69617
    -0.54652
     0.39627
     1.45878
     1.89276
     2.28185
     2.20702
     1.93765
     1.02479
    -1.04036
    -2.74636
    -2.98580
    -2.40217
    -3.18034
    -4.30271
    -3.31503
    -2.50692
    -1.99812
    -2.67154
    -3.47964
    -3.85376
    -4.00341
    -3.52453
    -3.00076
    -2.16273
    -1.36959
    -0.44177
     0.38130
     1.17444
     1.62339
     1.86283
     1.96758
     2.04241
     1.90772
     1.74311
     1.62339
     1.39892
     1.18941
     1.03976
     0.97990
     0.84522
     0.68060
     0.60578
     0.53095
     0.56088
     0.50102
     0.39627
     0.41123
     0.38130
     0.39627
     0.44116
     0.42620
     0.36634
     0.32144
     0.35137
     0.36634
     0.41123
     0.41123
     0.32144
     0.30648
     0.44116
     0.44116
     0.29151
     0.33641
     0.35137
     0.32144
     0.35137
     0.29151
     0.18676
     0.27655
     0.21669
     0.20172
     0.21669
     0.17179
     0.11194
     0.02215
     0.14187
     0.12690
     0.00718
    -0.02275
     0.03711
    -0.03771
     0.02215
     0.00718
     0.02215
    -0.03771
     0.03711
    -0.03771
    -0.00778
     0.00718
    -0.00778
    -0.09757
     0.02215
     0.03711
     0.02215
    -0.08261
    -0.00778
    -0.03771
    -0.02275
    -0.02275
    -0.03771
    -0.02275
    -0.09757
     0.03711
    -0.00778
    -0.00778
     0.03711
    -0.12750
    -0.11254
     0.05208
     0.00718
     0.00718
    -0.02275
    -0.05268
    -0.00778
     0.03711
     0.08201
     0.02215
     0.03711
     0.03711
     0.12690
     0.05208
     0.14187
     0.08201
     0.05208
     0.12690
     0.24662
     0.15683
     0.20172
     0.27655
     0.29151
     0.30648
     0.36634
     0.56088
     0.65067
     0.69557
     0.96493
     0.97990
     0.59081
     0.39627
     0.56088
     0.54592
     0.12690
     0.69557
     0.66564
     0.17179
    -1.35462
    -1.32469
     0.02215
     0.86018
     0.81529
     0.90507
    -0.12750
    -1.81854
    -1.77364
    -1.83350
    -1.77364
    -1.08526
    -0.62134
    -0.39687
    -0.38191
    -0.54652
    -0.71113
    -0.65127
    -0.63631
    -0.48666
    -0.35198
    -0.15743
     0.15683
     0.45613
     0.83025
     1.03976
     1.24927
     1.30913
     1.53360
     1.59346
     1.47374
     1.39892
     1.20437
     1.15948
     1.03976
     0.99486
     0.90507
     0.77039
     0.78536
     0.72550
     0.72550
     0.69557
     0.74046
     0.62074
     0.68060
     0.66564
     0.69557
     0.66564
     0.71053
     0.68060
     0.71053
     0.77039
     0.69557
     0.74046
     0.72550
     0.66564
     0.72550
     0.77039
     0.75543
     0.71053
     0.65067
     0.68060
     0.68060
     0.63571
     0.68060
     0.65067
     0.56088
     0.63571
     0.65067
     0.62074
     0.60578
     0.54592
     0.54592
     0.60578
     0.62074
     0.57585
     0.59081
     0.63571
     0.69557
     0.62074
     0.62074
     0.69557
     0.60578
     0.69557
     0.65067
     0.65067
     0.69557
     0.69557
     0.72550
     0.68060
     0.69557
     0.65067
     0.65067
     0.74046
     0.69557
     0.56088
     0.59081
     0.50102
     0.47109
     0.27655
     0.20172
     0.12690
     0.09697
     0.00718
    -0.12750
    -0.21729
    -0.20233
    -0.27715
    -0.41184
    -0.42680
    -0.44177
    -0.59141
    -0.56149
    -0.53156
    -0.48666
    -0.50163
    -0.51659
    -0.48666
    -0.44177
    -0.36694
    -0.47170
    -0.36694
    -0.38191
    -0.38191
    -0.36694
    -0.39687
    -0.32205
    -0.33701
    -0.38191
    -0.38191
    -0.36694
    -0.41184
    -0.47170
    -0.45673
    -0.42680
    -0.41184
    -0.47170
    -0.48666
    -0.53156
    -0.56149
    -0.66624
    -0.71113
    -0.84582
    -0.87575
    -0.96554
    -1.27980
    -1.63896
    -1.57910
    -1.29476
    -0.96554
    -1.63896
    -2.04301
    -1.26484
     0.60578
     0.90507
     1.69821
     2.67093
     2.89541
     1.87779
     0.11194
    -0.29212
    -0.63631
    -1.13015
    -1.01043
    -0.17240
    -1.24987
    -2.64161
    -3.62929
    -3.61432
    -2.34231
    -2.41713
    -2.88104
    -3.88369
    -4.13810
    -3.56943
    -2.70147
    -1.62399
    -0.42680
     0.71053
     1.39892
     1.95262
     2.17709
     2.25192
     2.26688
     2.11723
     1.84786
     1.53360
     1.21934
     0.93500
     0.72550
     0.53095
     0.32144
     0.17179
     0.03711
     0.00718
    -0.08261
    -0.18736
    -0.30708
    -0.39687
    -0.39687
    -0.32205
    -0.42680
    -0.48666
    -0.45673
    -0.53156
    -0.51659
    -0.53156
    -0.47170
    -0.54652
    -0.57645
    -0.51659
    -0.45673
    -0.44177
    -0.51659
    -0.45673
    -0.42680
    -0.35198
    -0.32205
    -0.32205
    -0.38191
    -0.38191
    -0.35198
    -0.41184
    -0.36694
    -0.36694
    -0.41184
    -0.39687
    -0.47170
    -0.51659
    -0.65127
    -0.66624
    -0.80092
    -0.87575
    -0.86078
    -0.84582
    -0.90568
    -0.90568
    -0.99547
    -0.96554
    -0.92064
    -0.95057
    -1.07029
    -1.07029
    -0.96554
    -0.84582
    -0.81589
    -0.83085
    -0.77099
    -0.72610
    -0.69617
    -0.66624
    -0.71113
    -0.71113
    -0.71113
    -0.74106
    -0.66624
    -0.56149
    -0.66624
    -0.66624
    -0.74106
    -0.62134
    -0.68120
    -0.71113
    -0.74106
    -0.72610
    -0.68120
    -0.72610
    -0.65127
    -0.69617
    -0.71113
    -0.75603
    -0.72610
    -0.60638
    -0.66624
    -0.66624
    -0.71113
    -0.65127
    -0.53156
    -0.65127
    -0.66624
    -0.63631
    -0.63631
    -0.50163
    -0.51659
    -0.60638
    -0.60638
    -0.54652
    -0.66624
    -0.56149
    -0.54652
    -0.71113
    -0.78596
    -0.74106
    -0.74106
    -0.72610
    -0.81589
    -0.92064
    -0.84582
    -0.77099
    -0.56149
    -0.45673
    -0.51659
    -0.53156
    -0.41184
    -0.15743
     0.44116
     0.99486
     1.62339
     2.20702
     2.26688
     2.95527
     3.10491
     3.01513
     3.85316
     2.05737
    -1.19001
    -3.15041
    -2.41713
    -1.23491
    -0.23226
    -0.59141
    -1.74371
    -3.37489
    -4.06327
    -4.40746
    -3.79390
    -3.73404
    -3.44971
    -2.70147
    -1.86343
    -1.01043
    -0.09757
     0.84522
     1.41388
     1.96758
     2.25192
     2.34170
     2.43149
     2.31177
     1.96758
     1.77304
     1.35402
     1.17444
     0.87514
     0.47109
     0.32144
     0.03711
    -0.29212
    -0.56149
    -0.75603
    -0.93561
    -0.98050
    -1.08526
    -0.93561
    -0.89071
    -1.01043
    -1.11519
    -1.23491
    -1.17505
    -1.16008
    -1.01043
    -1.02540
    -0.99547
    -0.93561
    -0.80092
    -0.72610
    -0.69617
    -0.71113
    -0.63631
    -0.59141
    -0.51659
    -0.48666
    -0.59141
    -0.53156
    -0.47170
    -0.47170
    -0.54652
    -0.54652
    -0.47170
    -0.48666
    -0.47170
    -0.47170
    -0.50163
    -0.57645
    -0.56149
    -0.57645
    -0.50163
    -0.50163
    -0.54652
    -0.63631
    -0.54652
    -0.54652
    -0.54652
    -0.59141
    -0.54652
    -0.56149
    -0.54652
    -0.56149
    -0.50163
    -0.45673
    -0.53156
    -0.54652
    -0.48666
    -0.38191
    -0.44177
    -0.50163
    -0.44177
    -0.36694
    -0.35198
    -0.33701
    -0.27715
    -0.30708
    -0.30708
    -0.21729
    -0.20233
    -0.17240
    -0.18736
    -0.24722
    -0.12750
    -0.05268
    -0.11254
    -0.11254
    -0.24722
    -0.18736
    -0.02275
     0.03711
    -0.02275
    -0.02275
     0.02215
     0.20172
     0.24662
     0.44116
     0.74046
     0.60578
     0.63571
     0.99486
     1.05472
     1.15948
     1.45878
     1.80297
     1.95262
     1.63835
     1.51864
     1.44381
     1.72814
     2.05737
     1.72814
     0.62074
    -0.33701
    -0.09757
    -0.17240
    -0.27715
    -1.44441
    -2.01308
    -1.20498
    -1.42945
    -1.56413
    -1.99812
    -2.05797
    -2.25252
    -2.26748
    -2.07294
    -1.63896
    -1.33966
    -1.05533
    -0.69617
    -0.44177
     0.05208
     0.21669
     0.36634
     0.62074
     0.75543
     0.86018
     0.90507
     0.99486
     0.90507
     0.89011
     0.97990
     1.00983
     1.05472
     1.03976
     0.97990
     0.78536
     0.81529
     0.72550
     0.51599
     0.53095
     0.42620
     0.36634
     0.30648
     0.26158
     0.27655
     0.18676
     0.21669
     0.17179
     0.18676
     0.12690
     0.11194
     0.15683
     0.11194
     0.21669
     0.14187
     0.14187
     0.24662
     0.11194
     0.18676
     0.18676
     0.18676
     0.21669
     0.21669
     0.27655
     0.20172
     0.32144
     0.33641
     0.26158
     0.29151
     0.38130
     0.42620
     0.38130
     0.36634
     0.36634
     0.36634
     0.35137
     0.38130
     0.36634
     0.39627
     0.41123
     0.36634
     0.38130
     0.39627
     0.38130
     0.26158
     0.33641
     0.38130
     0.24662
     0.35137
     0.30648
     0.32144
     0.18676
     0.23165
     0.17179
     0.32144
     0.11194
     0.11194
     0.00718
     0.14187
     0.14187
     0.05208
     0.02215
     0.03711
     0.02215
     0.05208
     0.05208
     0.18676
     0.24662
     0.26158
     0.27655
     0.56088
     0.83025
     1.17444
     1.53360
     1.72814
     1.66828
     1.05472
     1.36899
     2.32674
     2.01248
     1.11458
    -0.42680
    -1.05533
    -0.59141
    -0.35198
     0.20172
     0.56088
     0.12690
    -0.56149
    -1.01043
    -1.26484
    -1.66889
    -2.04301
    -2.52189
    -1.92329
    -1.17505
    -0.77099
    -0.84582
    -0.92064
    -0.74106
    -0.63631
    -0.72610
    -0.81589
    -1.10022
    -1.04036
    -1.07029
    -0.90568
    -0.50163
    -0.21729
    -0.05268
     0.35137
     0.45613
     0.59081
     0.75543
     0.94997
     0.96493
     1.12955
     1.18941
     1.30913
     1.32409
     1.41388
     1.32409
     1.29416
     1.26423
     1.23430
     1.12955
     1.00983
     1.00983
     0.78536
     0.72550
     0.60578
     0.54592
     0.44116
     0.36634
     0.30648
     0.29151
     0.26158
     0.21669
     0.05208
     0.12690
     0.03711
     0.00718
    -0.02275
    -0.00778
    -0.03771
     0.00718
    -0.02275
    -0.00778
    -0.02275
    -0.03771
    -0.09757
    -0.03771
    -0.02275
    -0.08261
    -0.03771
    -0.11254
    -0.09757
    -0.06764
    -0.05268
    -0.00778
    -0.03771
    -0.12750
    -0.09757
     0.00718
    -0.05268
    -0.09757
    -0.09757
    -0.09757
    -0.08261
    -0.03771
     0.00718
    -0.06764
    -0.05268
    -0.09757
    -0.03771
    -0.00778
     0.00718
     0.02215
    -0.12750
     0.00718
     0.00718
     0.02215
     0.03711
    -0.06764
    -0.05268
    -0.03771
     0.06704
     0.02215
    -0.05268
     0.06704
     0.00718
     0.02215
     0.08201
     0.03711
     0.15683
     0.17179
     0.30648
     0.20172
     0.12690
     0.23165
     0.27655
     0.35137
     0.33641
     0.29151
     0.45613
     0.44116
     0.56088
     0.42620
     0.32144
     0.27655
     0.20172
     0.21669
     0.32144
     0.36634
     0.12690
    -0.15743
    -0.47170
    -0.59141
    -0.39687
    -0.15743
    -0.38191
    -0.53156
    -0.68120
    -0.62134
    -0.54652
    -0.50163
    -0.48666
    -0.45673
    -0.38191
    -0.26219
    -0.15743
    -0.18736
    -0.14247
    -0.05268
     0.09697
     0.15683
     0.11194
     0.12690
     0.27655
     0.15683
     0.26158
     0.26158
     0.30648
     0.26158
     0.21669
    -0.02275
    -0.00778
     0.03711
     0.11194
     0.21669
     0.18676
     0.21669
     0.17179
     0.11194
     0.00718
    -0.06764
     0.00718
     0.08201
     0.15683
     0.11194
     0.12690
     0.17179
     0.24662
     0.29151
     0.24662
     0.30648
     0.29151
     0.29151
     0.30648
     0.29151
     0.29151
     0.24662
     0.17179
     0.24662
     0.21669
     0.18676
     0.23165
     0.26158
     0.21669
     0.14187
     0.14187
     0.17179
     0.20172
     0.20172
     0.24662
     0.18676
     0.20172
     0.15683
     0.14187
     0.18676
     0.29151
     0.12690
     0.11194
     0.15683
     0.24662
     0.24662
     0.24662
     0.09697
     0.18676
     0.18676
     0.24662
     0.30648
     0.35137
     0.35137
     0.26158
     0.26158
     0.29151
     0.12690
     0.05208
     0.21669
     0.51599
     0.33641
     0.14187
    -0.05268
    -0.47170
    -0.66624
    -0.39687
    -0.60638
    -0.54652
    -0.47170
    -0.45673
    -0.63631
    -0.53156
    -0.18736
     0.05208
     0.38130
     0.60578
     0.29151
    -0.39687
    -0.68120
    -0.69617
    -0.03771
     0.65067
     1.21934
     1.18941
     0.65067
    -0.09757
    -0.50163
    -0.33701
     0.03711
     0.15683
     0.12690
    -0.33701
    -0.59141
    -0.32205
     0.03711
    -0.11254
    -0.21729
     0.11194
     0.32144
     0.24662
    -0.18736
    -0.14247
    -0.33701
    -0.27715
    -0.08261
    -0.00778
    -0.18736
    -0.15743
    -0.11254
    -0.14247
    -0.15743
    -0.15743
    -0.15743
    -0.18736
    -0.12750
    -0.06764
    -0.00778
     0.00718
     0.03711
     0.09697
     0.23165
     0.29151
     0.29151
     0.36634
     0.33641
     0.33641
     0.32144
     0.30648
     0.15683
     0.27655
     0.29151
     0.29151
     0.21669
     0.15683
     0.05208
     0.08201
     0.17179
     0.08201
     0.02215
    -0.06764
    -0.15743
    -0.12750
    -0.14247
    -0.23226
    -0.24722
    -0.33701
    -0.39687
    -0.47170
    -0.47170
    -0.66624
    -0.75603
    -0.81589
    -0.69617
    -0.80092
    -0.87575
    -0.95057
    -0.96554
    -1.02540
    -1.07029
    -1.08526
    -1.13015
    -1.17505
    -1.11519
    -1.05533
    -0.96554
    -0.92064
    -0.99547
    -0.99547
    -0.84582
    -0.66624
    -0.69617
    -0.62134
    -0.50163
    -0.56149
    -0.45673
    -0.32205
    -0.20233
    -0.06764
     0.02215
     0.24662
     0.56088
     0.65067
     0.66564
     0.75543
     0.87514
     0.51599
     0.38130
     0.35137
    -0.03771
    -0.66624
    -0.29212
    -0.12750
    -0.12750
    -0.59141
    -0.78596
    -1.02540
    -1.41448
    -1.33966
    -1.32469
    -1.24987
    -1.35462
    -1.16008
    -1.11519
    -0.90568
    -0.68120
    -0.41184
    -0.11254
     0.06704
     0.33641
     0.83025
     1.26423
     1.54857
     1.51864
     1.42885
     1.42885
     1.63835
     1.44381
     1.11458
     1.11458
     0.50102
     0.09697
     0.14187
     0.03711
     0.00718
    -0.15743
    -0.66624
    -0.93561
    -1.20498
    -1.56413
    -1.59406
    -1.39952
    -1.33966
    -1.10022
    -0.93561
    -0.66624
    -0.30708
    -0.27715
    -0.21729
    -0.21729
    -0.14247
    -0.09757
    -0.18736
    -0.15743
    -0.26219
    -0.33701
    -0.44177
    -0.33701
    -0.35198
    -0.45673
    -0.57645
    -0.47170
    -0.45673
    -0.47170
    -0.42680
    -0.36694
    -0.30708
    -0.32205
    -0.20233
    -0.12750
    -0.02275
    -0.08261
     0.00718
     0.06704
     0.11194
     0.03711
     0.02215
     0.06704
     0.06704
     0.03711
     0.11194
     0.00718
     0.09697
     0.27655
    -0.02275
     0.00718
     0.03711
     0.09697
     0.03711
     0.03711
     0.02215
     0.02215
    -0.06764
    -0.11254
    -0.18736
    -0.26219
    -0.27715
    -0.26219
    -0.32205
    -0.35198
    -0.47170
    -0.44177
    -0.30708
    -0.26219
    -0.17240
    -0.30708
    -0.51659
    -0.39687
    -0.21729
     0.12690
     0.41123
     0.50102
     0.72550
     0.66564
     0.36634
    -0.15743
    -0.47170
    -0.44177
     0.12690
     0.62074
     0.59081
     0.18676
    -0.26219
    -0.53156
    -0.77099
    -1.11519
    -1.07029
    -1.13015
    -1.05533
    -0.95057
    -1.01043
    -1.01043
    -1.07029
    -1.16008
    -1.13015
    -0.98050
    -1.02540
    -1.01043
    -1.01043
    -0.92064
    -0.86078
    -0.75603
    -0.63631
    -0.45673
    -0.23226
    -0.11254
     0.17179
     0.38130
     0.59081
     0.72550
     0.89011
     1.20437
     1.36899
     1.62339
     1.60842
     1.41388
     1.18941
     1.03976
     1.30913
     1.41388
     1.29416
     1.24927
     1.23430
     0.75543
     0.21669
     0.15683
     0.12690
    -0.02275
    -0.18736
    -0.27715
    -0.44177
    -0.81589
    -1.11519
    -1.11519
    -1.29476
    -1.47434
    -1.53420
    -1.36959
    -1.26484
    -1.65392
    -1.72875
    -1.62399
    -1.53420
    -1.35462
    -1.21994
    -0.96554
    -0.75603
    -0.56149
    -0.39687
    -0.20233
    -0.08261
     0.18676
     0.30648
     0.38130
     0.50102
     0.48606
     0.53095
     0.42620
     0.38130
     0.41123
     0.44116
     0.30648
     0.23165
     0.14187
     0.08201
     0.05208
     0.12690
     0.08201
     0.08201
    -0.09757
     0.00718
    -0.00778
    -0.05268
    -0.14247
    -0.15743
    -0.12750
    -0.05268
    -0.02275
    -0.11254
    -0.02275
     0.02215
     0.08201
     0.05208
     0.18676
     0.29151
     0.23165
     0.29151
     0.36634
     0.44116
     0.60578
     0.62074
     0.71053
     0.75543
     0.72550
     0.66564
     0.56088
     0.51599
     0.62074
     0.50102
     0.50102
     0.38130
     0.30648
     0.24662
     0.17179
     0.06704
    -0.26219
    -0.71113
    -0.75603
    -1.23491
    -1.21994
    -0.66624
    -0.38191
    -0.69617
    -1.02540
    -1.05533
    -1.29476
    -1.36959
    -1.20498
    -0.96554
    -0.78596
    -0.66624
    -0.56149
    -0.51659
    -0.36694
    -0.14247
     0.11194
     0.39627
     0.36634
     0.38130
     0.56088
     0.71053
     0.83025
     1.08465
     1.11458
     1.06969
     0.99486
     0.89011
     0.60578
     0.56088
     0.62074
     0.72550
     0.71053
     0.65067
     0.53095
     0.39627
     0.29151
     0.21669
     0.29151
     0.14187
    -0.29212
    -0.30708
    -0.12750
    -0.02275
    -0.18736
    -0.35198
    -0.60638
    -0.74106
    -0.45673
    -0.42680
    -0.63631
    -0.81589
    -0.81589
    -0.84582
    -0.77099
    -0.96554
    -1.16008
    -0.77099
    -0.54652
    -0.41184
    -0.33701
    -0.32205
    -0.39687
    -0.38191
    -0.36694
    -0.24722
    -0.20233
    -0.15743
    -0.08261
    -0.08261
    -0.06764
    -0.02275
     0.09697
     0.17179
     0.09697
     0.06704
     0.20172
     0.12690
     0.14187
     0.08201
     0.11194
     0.11194
     0.15683
     0.09697
     0.15683
     0.09697
     0.00718
     0.02215
     0.11194
     0.17179
     0.05208
     0.08201
     0.11194
     0.14187
     0.15683
     0.18676
     0.18676
     0.15683
     0.20172
     0.21669
     0.33641
     0.18676
     0.12690
     0.29151
     0.41123
     0.50102
     0.09697
    -0.14247
    -0.15743
    -0.32205
    -0.30708
    -0.44177
    -0.59141
    -0.63631
    -0.71113
    -0.84582
    -0.84582
    -0.92064
    -0.86078
    -0.92064
    -0.96554
    -0.87575
    -0.95057
    -0.92064
    -0.98050
    -0.75603
    -0.60638
    -0.17240
     0.08201
     0.11194
     0.20172
     0.21669
     0.24662
     0.35137
     0.38130
     0.50102
     0.65067
     0.77039
     0.65067
     0.36634
     0.24662
     0.26158
     0.24662
     0.11194
     0.23165
     0.29151
     0.20172
     0.06704
     0.12690
    -0.06764
     0.00718
    -0.14247
     0.03711
     0.12690
     0.27655
     0.38130
     0.30648
     0.50102
     0.59081
     0.59081
     0.60578
     0.53095
     0.47109
     0.51599
     0.48606
     0.36634
     0.42620
     0.35137
     0.32144
     0.33641
     0.50102
     0.41123
     0.26158
     0.20172
     0.14187
     0.21669
     0.15683
     0.12690
    -0.02275
     0.08201
     0.15683
     0.15683
     0.15683
     0.09697
     0.00718
    -0.12750
     0.00718
     0.09697
     0.02215
     0.08201
     0.11194
     0.06704
     0.00718
     0.08201
     0.09697
    -0.03771
     0.02215
     0.00718
     0.05208
     0.08201
     0.05208
     0.02215
     0.15683
     0.26158
     0.20172
     0.29151
     0.20172
     0.21669
     0.18676
     0.18676
     0.33641
     0.50102
     0.62074
     0.50102
     0.59081
     0.65067
     0.65067
     0.33641
     0.47109
     1.06969
     1.27920
     1.12955
     0.71053
     0.03711
    -0.59141
    -0.81589
    -0.68120
    -0.75603
    -0.65127
    -0.81589
    -1.11519
    -1.54917
    -1.77364
    -1.86343
    -2.14776
    -2.08790
    -2.08790
    -2.02804
    -1.92329
    -1.50427
    -1.14512
    -0.92064
    -0.78596
    -0.80092
    -0.60638
    -0.50163
    -0.66624
    -0.56149
    -0.26219
    -0.14247
    -0.14247
     0.03711
    -0.03771
     0.03711
     0.08201
     0.12690
     0.08201
     0.11194
     0.14187
     0.12690
     0.06704
     0.23165
     0.41123
     0.54592
     0.63571
     0.56088
     0.12690
    -0.15743
    -0.48666
    -0.41184
    -0.14247
    -0.02275
     0.09697
    -0.02275
    -0.21729
    -0.20233
    -0.23226
    -0.18736
    -0.11254
    -0.12750
    -0.17240
    -0.02275
     0.23165
     0.33641
     0.38130
     0.38130
     0.36634
     0.42620
     0.33641
     0.29151
     0.21669
     0.09697
    -0.00778
    -0.12750
    -0.15743
    -0.12750
    -0.05268
    -0.02275
    -0.05268
    -0.26219
    -0.14247
    -0.21729
    -0.15743
    -0.08261
    -0.12750
     0.00718
    -0.02275
     0.00718
     0.12690
     0.20172
     0.35137
     0.42620
     0.36634
     0.33641
     0.30648
     0.15683
     0.24662
     0.21669
     0.29151
     0.18676
     0.20172
     0.21669
     0.09697
    -0.00778
    -0.02275
    -0.00778
    -0.23226
    -0.39687
    -0.36694
    -0.29212
    -0.21729
    -0.12750
    -0.12750
    -0.27715
    -0.26219
    -0.30708
    -0.21729
    -0.35198
    -0.29212
    -0.27715
    -0.32205
    -0.35198
    -0.42680
    -0.60638
    -0.68120
    -0.57645
    -0.41184
    -0.63631
    -0.72610
    -0.69617
    -0.74106
    -0.75603
    -0.66624
    -0.68120
    -0.59141
    -0.54652
    -0.36694
    -0.41184
    -0.23226
    -0.23226
    -0.18736
    -0.15743
    -0.08261
    -0.08261
    -0.09757
    -0.12750
    -0.09757
    -0.20233
    -0.11254
    -0.05268
    -0.05268
    -0.09757
    -0.09757
    -0.15743
    -0.02275
     0.26158
     0.27655
     0.26158
     0.14187
     0.17179
    -0.05268
    -0.08261
    -0.09757
     0.02215
     0.32144
     0.30648
     0.06704
    -0.51659
    -0.71113
    -0.54652
    -0.21729
    -0.18736
    -0.42680
    -0.51659
    -0.45673
    -0.51659
    -0.51659
    -0.41184
    -0.08261
     0.08201
     0.14187
     0.15683
     0.20172
     0.24662
     0.27655
     0.41123
     0.45613
     0.45613
     0.42620
     0.60578
     0.57585
     0.21669
     0.03711
    -0.08261
     0.02215
     0.06704
     0.09697
     0.09697
    -0.05268
    -0.15743
    -0.26219
    -0.27715
    -0.27715
    -0.21729
    -0.20233
    -0.12750
    -0.15743
    -0.06764
     0.03711
    -0.05268
     0.03711
     0.08201
    -0.02275
     0.06704
     0.05208
     0.06704
     0.08201
     0.08201
     0.00718
     0.12690
     0.15683
     0.05208
    -0.02275
    -0.06764
     0.02215
     0.14187
     0.03711
     0.09697
     0.00718
     0.09697
     0.09697
     0.00718
    -0.05268
    -0.30708
    -0.30708
    -0.12750
    -0.03771
    -0.03771
    -0.11254
    -0.17240
    -0.27715
    -0.29212
    -0.27715
    -0.23226
    -0.24722
    -0.26219
    -0.15743
    -0.02275
    -0.05268
    -0.18736
    -0.26219
    -0.14247
    -0.03771
    -0.00778
    -0.00778
    -0.15743
    -0.21729
    -0.11254
    -0.14247
     0.05208
    -0.08261
    -0.15743
    -0.15743
    -0.08261
     0.00718
     0.00718
     0.02215
     0.05208
     0.12690
     0.17179
     0.32144
     0.30648
     0.15683
     0.17179
     0.17179
     0.24662
     0.15683
     0.17179
     0.14187
     0.12690
     0.14187
    -0.02275
    -0.11254
    -0.06764
    -0.02275
     0.08201
    -0.00778
     0.03711
     0.17179
     0.15683
     0.32144
     0.33641
     0.30648
     0.62074
     0.57585
     0.42620
     0.08201
    -0.30708
    -0.39687
    -0.26219
    -0.14247
    -0.11254
    -0.17240
    -0.35198
    -0.50163
    -0.69617
    -0.80092
    -0.86078
    -0.75603
    -0.68120
    -0.59141
    -0.35198
    -0.18736
    -0.09757
    -0.06764
     0.12690
     0.18676
     0.32144
     0.39627
     0.41123
     0.44116
     0.41123
     0.29151
     0.35137
     0.42620
     0.29151
     0.20172
     0.29151
     0.23165
     0.18676
     0.18676
     0.14187
     0.00718
     0.15683
     0.12690
     0.05208
     0.12690
     0.06704
    -0.02275
     0.08201
     0.20172
     0.14187
     0.08201
     0.11194
     0.05208
     0.14187
     0.12690
     0.21669
     0.20172
     0.21669
     0.18676
     0.30648
     0.33641
     0.32144
     0.47109
     0.18676
    -0.15743
    -0.29212
    -0.93561
    -1.21994
    -0.77099
    -0.15743
    -0.17240
    -0.38191
    -0.35198
    -0.47170
    -0.72610
    -0.72610
    -0.60638
    -0.50163
    -0.50163
    -0.18736
     0.24662
     0.54592
     0.63571
     0.66564
     0.68060
     0.75543
     0.71053
     0.72550
     0.71053
     0.66564
     0.59081
     0.69557
     0.63571
     0.60578
     0.60578
     0.56088
     0.39627
     0.35137
     0.35137
     0.18676
     0.18676
     0.17179
     0.20172
     0.21669
     0.12690
     0.09697
     0.08201
     0.12690
     0.17179
     0.17179
     0.17179
     0.17179
     0.12690
     0.21669
     0.27655
     0.23165
     0.35137
     0.35137
     0.39627
     0.33641
     0.32144
     0.15683
    -0.08261
    -0.14247
    -0.15743
    -0.18736
    -0.11254
    -0.06764
    -0.21729
    -0.08261
     0.06704
    -0.02275
    -0.32205
    -0.83085
    -0.81589
    -0.12750
    -0.00778
     0.26158
     0.30648
     0.15683
     0.08201
     0.48606
     0.72550
     0.86018
     1.15948
     1.21934
     1.18941
     1.36899
     0.71053
     0.15683
     0.30648
     0.97990
     1.35402
     0.84522
     0.56088
     0.54592
     0.06704
     0.08201
     0.24662
     0.23165
     0.41123
     0.36634
     0.57585
     0.53095
     0.65067
     0.81529
     0.90507
     1.09962
     1.12955
     0.83025
     0.65067
     0.69557
     0.86018
     0.72550
    -0.06764
    -0.39687
    -0.71113
    -0.80092
    -0.81589
    -0.99547
    -1.08526
    -1.16008
    -1.41448
    -1.39952
    -1.39952
    -1.41448
    -1.45938
    -1.17505
    -1.04036
    -0.89071
    -0.71113
    -0.56149
    -0.50163
    -0.38191
    -0.29212
    -0.08261
    -0.09757
    -0.06764
    -0.05268
     0.00718
     0.02215
     0.17179
     0.11194
     0.15683
     0.17179
     0.21669
     0.24662
     0.20172
     0.09697
     0.15683
     0.03711
    -0.03771
     0.03711
    -0.15743
    -0.27715
    -0.42680
    -0.45673
    -0.63631
    -0.69617
    -0.78596
    -0.87575
    -1.02540
    -1.08526
    -1.24987
    -1.29476
    -1.41448
    -1.54917
    -1.41448
    -1.45938
    -1.50427
    -1.57910
    -1.63896
    -1.65392
    -1.60903
    -1.69882
    -1.65392
    -1.66889
    -1.66889
    -1.72875
    -1.71378
    -1.62399
    -1.69882
    -1.74371
    -1.75868
    -1.68385
    -1.66889
    -1.65392
    -1.71378
    -1.60903
    -1.60903
    -1.63896
    -1.57910
    -1.47434
    -1.33966
    -1.16008
    -0.87575
    -0.71113
    -0.72610
    -1.11519
    -1.20498
    -1.90833
    -3.01573
    -3.73404
    -3.21027
    -1.36959
    -1.19001
    -2.55182
    -3.31503
    -3.40482
    -2.86608
    -3.01573
    -3.10552
    -2.77629
    -2.83615
    -2.76132
    -2.59671
    -1.68385
    -1.33966
    -1.44441
    -1.90833
    -1.29476
    -0.80092
    -0.75603
    -0.60638
    -0.71113
    -0.92064
    -0.84582
    -0.66624
    -0.74106
    -0.74106
    -0.56149
    -0.41184
    -0.09757
     0.00718
    -0.08261
    -0.03771
    -0.11254
    -0.30708
    -0.23226
    -0.09757
    -0.14247
    -0.06764
    -0.11254
    -0.21729
    -0.15743
    -0.30708
    -0.26219
    -0.33701
    -0.29212
    -0.27715
    -0.20233
    -0.27715
    -0.24722
    -0.32205
    -0.30708
    -0.30708
    -0.33701
    -0.27715
    -0.30708
    -0.36694
    -0.33701
    -0.36694
    -0.39687
    -0.32205
    -0.41184
    -0.36694
    -0.41184
    -0.33701
    -0.36694
    -0.33701
    -0.33701
    -0.35198
    -0.41184
    -0.39687
    -0.29212
    -0.30708
    -0.30708
    -0.32205
    -0.33701
    -0.33701
    -0.36694
    -0.21729
    -0.30708
    -0.26219
    -0.27715
    -0.20233
    -0.23226
    -0.21729
    -0.26219
    -0.21729
    -0.15743
    -0.12750
    -0.17240
    -0.20233
    -0.14247
    -0.11254
    -0.15743
    -0.09757
    -0.11254
    -0.05268
    -0.06764
    -0.03771
    -0.06764
    -0.11254
    -0.06764
    -0.02275
    -0.03771
     0.03711
    -0.03771
     0.03711
    -0.00778
     0.05208
    -0.02275
     0.03711
     0.05208
     0.02215
     0.11194
     0.11194
     0.12690
    -0.00778
    -0.05268
    -0.05268
    -0.03771
     0.05208
     0.15683
     0.03711
     0.08201
     0.09697
     0.18676
     0.02215
     0.03711
     0.06704
     0.14187
     0.24662
     0.42620
     0.71053
     0.94997
     1.05472
     0.99486
     0.35137
    -0.20233
    -1.01043
    -1.16008
    -0.57645
     0.18676
     0.69557
     0.84522
     0.29151
    -0.78596
    -1.65392
