# Supplementary material for: Software algorithm and hardware design for real-time implementation of new spectral estimator
Source: Biomed Eng Online. 2014 May 9;13:61. doi: 10.1186/1475-925X-13-61 (PMC4057578; doi:10.1186/1475-925X-13-61)
Supplement: Additional file 2 — txtfiles.zip. [file 1475-925X-13-61-S2.zip › FILE050.TXT]

     0.52191
     0.55592
     0.43689
     0.40288
     0.35187
     0.30086
     0.36888
     0.36888
     0.41989
     0.43689
     0.48790
     0.60693
     0.52191
     0.50491
     0.48790
     0.41989
     0.60693
     0.65794
     0.52191
     0.53891
     0.58992
     0.57292
     0.52191
     0.55592
     0.43689
     0.41989
     0.38588
     0.28386
     0.31787
     0.21585
     0.13083
     0.02881
     0.07982
     0.06281
    -0.05621
    -0.10722
    -0.14123
    -0.12423
    -0.20924
    -0.12423
    -0.22625
    -0.07322
    -0.10722
    -0.07322
    -0.07322
    -0.00520
    -0.05621
    -0.03921
     0.07982
     0.23285
     0.26686
     0.30086
     0.35187
     0.35187
     0.35187
     0.47090
     0.52191
     0.57292
     0.58992
     0.64093
     0.60693
     0.57292
     0.70895
     0.57292
     0.53891
     0.64093
     0.64093
     0.55592
     0.53891
     0.47090
     0.43689
     0.40288
     0.52191
     0.50491
     0.36888
     0.41989
     0.41989
     0.38588
     0.33487
     0.24985
     0.23285
     0.28386
     0.30086
     0.23285
     0.21585
     0.21585
     0.14783
     0.26686
     0.19884
     0.28386
     0.26686
     0.40288
     0.64093
     0.57292
     0.57292
     0.65794
     0.81097
     0.96400
     0.96400
     0.96400
     0.96400
     0.96400
     0.69195
     0.38588
     0.41989
     0.26686
     0.24985
     0.02881
    -0.19224
    -0.32827
    -0.53231
    -0.61733
    -0.71935
    -0.85538
    -0.80437
    -0.70235
    -0.61733
    -0.53231
    -0.46430
    -0.37928
    -0.24325
    -0.09022
     0.04581
     0.11382
     0.23285
     0.33487
     0.45390
     0.55592
     0.65794
     0.64093
     0.81097
     0.86198
     0.89599
     0.96400
     0.99801
     0.96400
     0.86198
     0.82797
     0.96400
     1.01501
     0.84498
     0.86198
     0.75996
     0.72595
     0.70895
     0.50491
     0.47090
     0.53891
     0.48790
     0.40288
     0.36888
     0.43689
     0.47090
     0.48790
     0.48790
     0.65794
     0.67494
     0.82797
     0.86198
     0.86198
     1.08303
     1.08303
     1.16805
     1.44010
     1.44010
     1.57613
     1.67815
     1.67815
     1.84819
     1.83119
     1.86519
     2.00122
     2.05223
     2.00122
     2.00122
     1.98422
     1.95021
     1.78018
     1.74617
     1.61014
     1.42310
     1.27007
     1.13404
     0.98101
     0.93000
     0.69195
     0.58992
     0.47090
     0.48790
     0.45390
     0.36888
     0.26686
     0.41989
     0.47090
     0.24985
     0.57292
     0.69195
     0.57292
     0.70895
     0.77696
     0.75996
     0.91299
     0.81097
     0.87899
     0.93000
     0.91299
     0.77696
     0.75996
     0.72595
     0.64093
     0.55592
     0.38588
     0.48790
     0.35187
     0.33487
     0.24985
     0.26686
     0.19884
     0.18184
     0.21585
     0.33487
     0.31787
     0.41989
     0.36888
     0.43689
     0.40288
     0.57292
     0.52191
     0.62393
     0.53891
     0.67494
     0.70895
     0.70895
     0.69195
     0.65794
     0.72595
     0.72595
     0.79397
     0.82797
     0.81097
     0.89599
     0.86198
     1.03202
     1.03202
     1.13404
     1.13404
     1.25306
     1.30407
     1.40610
     1.32108
     1.30407
     1.20205
     1.18505
     1.03202
     0.94700
     0.81097
     0.58992
     0.38588
     0.31787
    -0.03921
    -0.17524
    -0.43029
    -0.80437
    -0.94040
    -0.99141
    -1.07643
    -1.29747
    -1.51852
    -1.77357
    -1.82459
    -1.89260
    -1.79058
    -1.72256
    -1.70556
    -1.65455
    -1.73957
    -1.85859
    -1.87560
    -1.63755
    -1.58654
    -1.45051
    -1.12744
    -0.75336
    -0.95740
    -1.38249
    -1.31448
    -1.19545
    -0.90639
    -0.61733
    -0.58332
    -0.60033
    -0.63433
    -0.70235
    -0.60033
    -0.66834
    -0.65134
    -0.65134
    -0.58332
    -0.46430
    -0.37928
    -0.51531
    -0.46430
    -0.39628
    -0.41329
    -0.39628
    -0.44729
    -0.48130
    -0.37928
    -0.46430
    -0.37928
    -0.37928
    -0.46430
    -0.44729
    -0.37928
    -0.39628
    -0.46430
    -0.41329
    -0.44729
    -0.41329
    -0.39628
    -0.44729
    -0.48130
    -0.43029
    -0.43029
    -0.43029
    -0.37928
    -0.32827
    -0.36228
    -0.36228
    -0.36228
    -0.31127
    -0.31127
    -0.32827
    -0.31127
    -0.32827
    -0.20924
    -0.29426
    -0.24325
    -0.34527
    -0.26026
    -0.24325
    -0.19224
    -0.09022
    -0.27726
    -0.22625
    -0.24325
    -0.22625
    -0.29426
    -0.34527
    -0.41329
    -0.39628
    -0.43029
    -0.54932
    -0.71935
    -0.95740
    -1.09343
    -1.33148
    -1.56953
    -1.68856
    -1.94361
    -2.07964
    -2.09664
    -2.04563
    -1.97762
    -1.96061
    -1.90960
    -1.85859
    -1.73957
    -1.43350
    -1.24646
    -0.97441
    -0.80437
    -0.48130
    -0.20924
     0.16483
     0.40288
     0.41989
     0.62393
     0.74296
     0.74296
     0.72595
     0.52191
     0.57292
     0.55592
     0.58992
     0.52191
     0.48790
     0.24985
     0.18184
     0.04581
     0.02881
    -0.00520
    -0.10722
    -0.10722
    -0.05621
     0.01180
    -0.12423
    -0.26026
    -0.17524
    -0.29426
    -0.29426
    -0.29426
    -0.32827
    -0.49831
    -0.54932
    -0.60033
    -0.54932
    -0.48130
    -0.49831
    -0.58332
    -0.60033
    -0.54932
    -0.51531
    -0.53231
    -0.80437
    -0.88939
    -0.71935
    -0.44729
    -0.32827
    -0.34527
    -0.41329
    -0.36228
    -0.24325
    -0.22625
    -0.12423
    -0.26026
    -0.24325
    -0.49831
    -0.75336
    -0.65134
    -0.63433
    -0.51531
    -0.92340
    -1.02542
    -0.88939
    -0.94040
    -0.87238
    -0.92340
    -1.11043
    -1.09343
    -0.88939
    -0.97441
    -0.78737
    -0.60033
    -0.46430
    -0.27726
    -0.20924
    -0.09022
     0.01180
     0.16483
     0.16483
     0.30086
     0.26686
     0.23285
     0.09682
     0.24985
     0.26686
     0.23285
     0.11382
     0.18184
     0.09682
     0.18184
     0.14783
    -0.00520
     0.01180
     0.09682
     0.01180
     0.01180
    -0.00520
    -0.09022
    -0.03921
    -0.09022
     0.07982
    -0.00520
    -0.10722
    -0.07322
    -0.10722
     0.01180
    -0.05621
     0.07982
     0.16483
    -0.07322
     0.01180
    -0.07322
     0.07982
    -0.07322
     0.02881
     0.04581
     0.01180
     0.07982
    -0.05621
    -0.03921
    -0.05621
    -0.05621
    -0.07322
    -0.10722
    -0.02221
    -0.09022
     0.01180
    -0.07322
    -0.00520
    -0.09022
    -0.12423
    -0.02221
    -0.03921
    -0.02221
    -0.10722
    -0.12423
    -0.12423
    -0.15823
    -0.09022
    -0.07322
    -0.05621
    -0.05621
     0.02881
     0.11382
     0.19884
     0.23285
     0.33487
     0.40288
     0.64093
     0.67494
     0.67494
     0.84498
     0.87899
     1.04902
     1.18505
     1.30407
     1.18505
     1.13404
     0.94700
     0.93000
     0.53891
     0.07982
    -0.43029
    -0.88939
    -0.87238
    -0.78737
    -0.83838
    -1.02542
    -1.33148
    -1.73957
    -2.19866
    -2.62375
    -2.38570
    -2.18166
    -2.01163
    -1.89260
    -1.48451
    -1.28047
    -1.12744
    -0.95740
    -0.85538
    -0.65134
    -0.37928
    -0.32827
    -0.15823
     0.06281
     0.02881
     0.16483
     0.18184
     0.33487
     0.43689
     0.38588
     0.31787
     0.24985
     0.28386
     0.31787
     0.21585
     0.26686
     0.45390
     0.38588
     0.36888
     0.43689
     0.41989
     0.48790
     0.35187
     0.41989
     0.35187
     0.45390
     0.45390
     0.35187
     0.38588
     0.36888
     0.28386
     0.18184
     0.24985
     0.19884
     0.21585
     0.21585
     0.18184
     0.14783
     0.21585
     0.19884
     0.18184
     0.23285
     0.24985
     0.21585
     0.30086
     0.24985
     0.23285
     0.26686
     0.36888
     0.50491
     0.43689
     0.40288
     0.41989
     0.43689
     0.41989
     0.48790
     0.45390
     0.57292
     0.45390
     0.50491
     0.57292
     0.57292
     0.62393
     0.53891
     0.67494
     0.58992
     0.62393
     0.64093
     0.57292
     0.64093
     0.58992
     0.58992
     0.65794
     0.64093
     0.58992
     0.55592
     0.55592
     0.55592
     0.57292
     0.50491
     0.50491
     0.55592
     0.50491
     0.60693
     0.62393
     0.64093
     0.69195
     0.69195
     0.82797
     0.89599
     0.87899
     1.04902
     1.01501
     1.11704
     1.15104
     1.21906
     1.25306
     1.33808
     1.40610
     1.30407
     1.28707
     1.20205
     1.15104
     1.04902
     1.13404
     1.11704
     1.21906
     1.13404
     1.11704
     1.06602
     0.94700
     0.75996
     0.70895
     0.87899
     0.79397
     0.75996
     0.84498
     0.69195
     0.62393
     0.53891
     0.43689
     0.38588
     0.48790
     0.43689
     0.33487
     0.30086
     0.31787
     0.18184
     0.09682
     0.26686
     0.41989
     0.35187
     0.40288
     0.36888
    -0.07322
    -0.83838
    -1.39950
    -2.31769
    -2.48773
    -2.13065
    -2.40271
    -2.60675
    -2.21567
    -1.92661
    -1.97762
    -2.21567
    -1.99462
    -2.21567
    -2.26668
    -1.77357
    -1.26347
    -0.46430
     0.01180
     0.58992
     1.11704
     1.35509
     1.47411
     1.45711
     1.42310
     1.38909
     1.55913
     1.40610
     1.59314
     1.54213
     1.50812
     1.67815
     1.61014
     1.59314
     1.67815
     1.76317
     1.69516
     1.64415
     1.66115
     1.55913
     1.28707
     1.18505
     1.03202
     0.84498
     0.84498
     0.57292
     0.24985
     0.02881
    -0.12423
    -0.31127
    -0.68535
    -0.99141
    -1.22946
    -1.41650
    -1.51852
    -1.51852
    -1.55253
    -1.79058
    -1.90960
    -1.96061
    -2.01163
    -1.94361
    -1.97762
    -1.90960
    -1.79058
    -1.73957
    -1.75657
    -1.79058
    -1.60354
    -1.51852
    -1.39950
    -1.48451
    -1.34849
    -1.29747
    -1.24646
    -1.28047
    -1.22946
    -1.21246
    -1.31448
    -1.19545
    -1.16145
    -1.12744
    -1.02542
    -1.00841
    -0.97441
    -1.02542
    -0.78737
    -0.80437
    -0.80437
    -0.75336
    -0.65134
    -0.54932
    -0.44729
    -0.32827
    -0.37928
    -0.27726
    -0.26026
    -0.22625
    -0.20924
    -0.29426
    -0.31127
    -0.34527
    -0.27726
    -0.34527
    -0.36228
    -0.51531
    -0.49831
    -0.53231
    -0.68535
    -0.58332
    -0.68535
    -0.73636
    -0.88939
    -0.68535
    -0.73636
    -0.68535
    -0.70235
    -0.83838
    -0.63433
    -0.65134
    -0.58332
    -0.61733
    -0.66834
    -0.46430
    -0.41329
    -0.36228
    -0.32827
    -0.37928
    -0.22625
    -0.29426
    -0.15823
    -0.20924
    -0.36228
    -0.41329
    -0.34527
    -0.39628
    -0.34527
    -0.44729
    -0.58332
    -0.53231
    -0.68535
    -0.88939
    -0.94040
    -1.24646
    -1.65455
    -1.85859
    -1.80758
    -1.77357
    -1.72256
    -1.90960
    -1.82459
    -1.87560
    -1.90960
    -1.96061
    -1.89260
    -1.92661
    -1.82459
    -1.73957
    -1.48451
    -1.31448
    -1.31448
    -1.14444
    -1.22946
    -1.04242
    -1.07643
    -1.09343
    -1.19545
    -1.14444
    -1.07643
    -1.14444
    -1.31448
    -1.28047
    -1.12744
    -1.04242
    -1.29747
    -1.41650
    -1.41650
    -1.11043
    -1.00841
    -0.82137
    -0.94040
    -0.82137
    -0.70235
    -0.53231
    -0.26026
    -0.02221
     0.02881
     0.09682
     0.04581
    -0.24325
    -0.22625
     0.24985
     0.45390
     0.35187
     0.31787
     0.14783
     0.09682
     0.04581
    -0.09022
    -0.14123
    -0.17524
    -0.19224
    -0.12423
    -0.24325
    -0.22625
    -0.22625
    -0.32827
    -0.10722
    -0.14123
    -0.22625
    -0.20924
    -0.14123
    -0.15823
    -0.10722
    -0.12423
    -0.09022
    -0.09022
    -0.03921
    -0.03921
    -0.07322
    -0.07322
    -0.02221
    -0.03921
    -0.02221
    -0.00520
    -0.03921
    -0.05621
    -0.05621
    -0.05621
    -0.12423
    -0.20924
    -0.26026
    -0.24325
    -0.19224
    -0.26026
    -0.24325
    -0.36228
    -0.37928
    -0.44729
    -0.39628
    -0.37928
    -0.41329
    -0.44729
    -0.46430
    -0.41329
    -0.41329
    -0.43029
    -0.37928
    -0.37928
    -0.31127
    -0.32827
    -0.31127
    -0.36228
    -0.41329
    -0.34527
    -0.31127
    -0.31127
    -0.24325
    -0.43029
    -0.34527
    -0.37928
    -0.29426
    -0.34527
    -0.36228
    -0.31127
    -0.36228
    -0.32827
    -0.31127
    -0.36228
    -0.39628
    -0.37928
    -0.48130
    -0.43029
    -0.46430
    -0.48130
    -0.34527
    -0.20924
    -0.07322
    -0.00520
    -0.03921
    -0.02221
     0.06281
     0.13083
     0.09682
     0.07982
     0.04581
     0.09682
     0.11382
     0.21585
     0.19884
    -0.07322
    -0.09022
    -0.17524
    -0.20924
    -0.39628
    -0.58332
    -0.78737
    -0.80437
    -0.75336
    -0.82137
    -0.87238
    -0.88939
    -0.94040
    -0.94040
    -0.95740
    -0.90639
    -0.95740
    -1.09343
    -1.09343
    -1.04242
    -1.09343
    -1.14444
    -1.29747
    -1.45051
    -1.41650
    -1.38249
    -1.41650
    -1.28047
    -1.31448
    -1.34849
    -1.17845
    -0.88939
    -0.73636
    -0.58332
    -0.60033
    -0.34527
    -0.02221
     0.09682
     0.24985
     0.48790
     0.81097
     0.91299
     0.99801
     0.94700
     0.98101
     0.81097
     0.35187
     0.06281
     0.16483
     0.24985
     0.30086
     0.19884
     0.09682
    -0.10722
    -0.20924
    -0.27726
    -0.46430
    -0.37928
    -0.36228
    -0.24325
    -0.05621
    -0.07322
    -0.02221
     0.09682
     0.19884
     0.07982
     0.19884
     0.02881
     0.04581
     0.13083
     0.07982
     0.11382
     0.16483
     0.01180
     0.16483
     0.07982
     0.11382
     0.07982
     0.07982
     0.14783
     0.14783
     0.24985
     0.26686
     0.16483
     0.28386
     0.13083
     0.26686
     0.21585
     0.21585
     0.19884
     0.21585
     0.23285
     0.21585
     0.23285
     0.14783
     0.14783
     0.11382
     0.14783
     0.07982
     0.01180
    -0.00520
    -0.03921
    -0.09022
    -0.02221
    -0.10722
    -0.14123
    -0.09022
    -0.17524
    -0.14123
    -0.17524
    -0.10722
    -0.17524
    -0.07322
    -0.05621
    -0.05621
    -0.07322
    -0.00520
     0.07982
     0.07982
     0.19884
     0.18184
     0.28386
     0.28386
     0.26686
     0.28386
     0.28386
     0.36888
     0.24985
     0.24985
     0.36888
     0.30086
     0.24985
     0.21585
     0.13083
     0.21585
     0.18184
     0.28386
     0.35187
     0.38588
     0.33487
     0.24985
     0.36888
     0.36888
     0.30086
     0.16483
     0.47090
     0.53891
     0.60693
     0.57292
     0.43689
     0.43689
     0.41989
     0.35187
     0.33487
     0.30086
     0.28386
     0.24985
     0.18184
     0.21585
     0.14783
     0.19884
     0.23285
     0.21585
     0.19884
     0.35187
     0.36888
     0.35187
     0.47090
     0.33487
     0.36888
     0.60693
     0.89599
     0.94700
     1.01501
     0.96400
     0.69195
     0.77696
     0.87899
     0.87899
     0.74296
     0.72595
     0.70895
     0.57292
     0.35187
     0.11382
     0.04581
     0.02881
    -0.07322
    -0.32827
    -0.51531
    -0.66834
    -0.66834
    -0.66834
    -0.61733
    -0.63433
    -0.58332
    -0.58332
    -0.56632
    -0.46430
    -0.34527
    -0.31127
    -0.17524
     0.11382
     0.33487
     0.50491
     0.58992
     0.79397
     1.04902
     1.20205
     1.38909
     1.62714
     1.69516
     1.91620
     2.06924
     2.30729
     2.39230
     2.39230
     2.54534
     2.73238
     2.81739
     2.83440
     2.78339
     2.71537
     2.63035
     2.57934
     2.40931
     2.34129
     2.15425
     2.00122
     1.83119
     1.66115
     1.40610
     1.23606
     1.04902
     0.81097
     0.62393
     0.48790
     0.30086
     0.11382
    -0.05621
    -0.10722
    -0.26026
    -0.48130
    -0.49831
    -0.54932
    -0.49831
    -0.61733
    -0.61733
    -0.66834
    -0.70235
    -0.60033
    -0.48130
    -0.37928
    -0.29426
    -0.27726
    -0.32827
    -0.20924
    -0.14123
    -0.05621
     0.14783
     0.07982
     0.09682
     0.23285
     0.35187
     0.33487
     0.28386
     0.19884
     0.28386
     0.24985
     0.43689
     0.57292
     0.74296
     0.64093
     0.60693
     0.69195
     0.86198
     0.77696
     0.67494
     0.65794
     0.82797
     0.87899
     0.75996
     0.64093
     0.64093
     0.72595
     0.69195
     0.53891
     0.36888
     0.18184
     0.40288
     0.41989
     0.58992
     0.57292
     0.40288
     0.50491
     0.60693
     0.72595
     0.65794
     0.64093
     0.70895
     0.82797
     0.82797
     0.84498
     0.84498
     0.84498
     0.72595
     0.57292
     0.53891
     0.47090
     0.24985
     0.06281
     0.11382
    -0.02221
    -0.15823
    -0.43029
    -0.48130
    -0.56632
    -0.75336
    -0.80437
    -0.73636
    -0.66834
    -0.95740
    -1.07643
    -1.22946
    -1.36549
    -1.17845
    -1.05942
    -1.28047
    -1.16145
    -1.16145
    -1.21246
    -1.12744
    -0.90639
    -0.85538
    -0.85538
    -0.97441
    -0.90639
    -0.61733
    -0.49831
    -0.46430
    -0.31127
    -0.29426
    -0.32827
    -0.19224
    -0.03921
     0.06281
     0.06281
     0.01180
     0.04581
     0.01180
     0.04581
    -0.03921
    -0.17524
    -0.15823
    -0.14123
    -0.17524
    -0.14123
    -0.17524
    -0.26026
    -0.34527
    -0.31127
    -0.27726
    -0.31127
    -0.34527
    -0.41329
    -0.43029
    -0.34527
    -0.36228
    -0.44729
    -0.44729
    -0.48130
    -0.44729
    -0.49831
    -0.39628
    -0.53231
    -0.53231
    -0.51531
    -0.63433
    -0.49831
    -0.61733
    -0.63433
    -0.65134
    -0.56632
    -0.54932
    -0.61733
    -0.58332
    -0.61733
    -0.65134
    -0.68535
    -0.54932
    -0.65134
    -0.77036
    -0.88939
    -0.80437
    -0.80437
    -0.87238
    -0.88939
    -0.92340
    -0.97441
    -1.11043
    -1.17845
    -1.07643
    -1.17845
    -1.17845
    -1.29747
    -1.05942
    -1.04242
    -1.14444
    -1.17845
    -0.92340
    -0.95740
    -0.87238
    -0.94040
    -0.83838
    -0.73636
    -0.73636
    -0.78737
    -0.63433
    -0.54932
    -0.56632
    -0.63433
    -0.54932
    -0.48130
    -0.85538
    -0.85538
    -0.80437
    -0.77036
    -0.75336
    -0.63433
    -0.73636
    -0.83838
    -0.82137
    -0.68535
    -0.71935
    -0.65134
    -0.66834
    -0.66834
    -0.61733
    -0.44729
    -0.48130
    -0.51531
    -0.41329
    -0.37928
    -0.32827
    -0.27726
    -0.41329
    -0.37928
    -0.36228
    -0.22625
    -0.27726
    -0.27726
    -0.34527
    -0.34527
    -0.27726
    -0.17524
    -0.27726
    -0.36228
    -0.41329
    -0.36228
    -0.39628
    -0.48130
    -0.66834
    -0.78737
    -0.80437
    -0.77036
    -0.85538
    -1.02542
    -1.11043
    -1.29747
    -1.36549
    -1.17845
    -1.14444
    -1.29747
    -1.24646
    -1.28047
    -1.29747
    -1.12744
    -0.90639
    -0.85538
    -0.88939
    -0.80437
    -0.77036
    -0.88939
    -0.71935
    -0.85538
    -1.00841
    -1.04242
    -1.16145
    -1.51852
    -1.56953
    -1.22946
    -1.33148
    -1.11043
    -1.46751
    -1.48451
    -1.62054
    -1.56953
    -1.16145
    -1.33148
    -1.26347
    -1.21246
    -0.94040
    -0.66834
    -0.43029
    -0.34527
    -0.31127
    -0.24325
    -0.20924
    -0.10722
    -0.05621
    -0.07322
    -0.09022
    -0.03921
    -0.05621
    -0.02221
    -0.02221
    -0.07322
    -0.12423
    -0.20924
    -0.07322
    -0.15823
    -0.26026
    -0.29426
    -0.36228
    -0.34527
    -0.36228
    -0.39628
    -0.37928
    -0.37928
    -0.34527
    -0.31127
    -0.26026
    -0.17524
    -0.20924
    -0.44729
    -0.37928
    -0.36228
    -0.49831
    -0.68535
    -0.94040
    -1.02542
    -1.09343
    -1.12744
    -1.09343
    -0.88939
    -0.87238
    -0.92340
    -1.02542
    -1.00841
    -0.97441
    -0.90639
    -0.99141
    -1.00841
    -0.75336
    -0.43029
    -0.19224
    -0.19224
    -0.09022
    -0.09022
    -0.12423
    -0.14123
    -0.17524
    -0.22625
    -0.17524
    -0.17524
    -0.17524
    -0.36228
    -0.29426
    -0.15823
     0.01180
    -0.22625
    -0.27726
    -0.31127
    -0.34527
    -0.36228
    -0.24325
    -0.36228
    -0.24325
    -0.24325
    -0.29426
    -0.24325
    -0.20924
    -0.27726
    -0.26026
    -0.15823
    -0.09022
    -0.27726
     0.01180
    -0.05621
    -0.02221
    -0.17524
    -0.32827
    -0.39628
    -0.36228
    -0.32827
    -0.37928
    -0.49831
    -0.66834
    -0.44729
    -0.31127
    -0.41329
    -0.51531
    -0.70235
    -0.71935
    -0.54932
    -0.31127
    -0.19224
    -0.10722
    -0.29426
    -0.32827
    -0.22625
    -0.27726
    -0.37928
    -0.37928
    -0.17524
    -0.34527
    -0.54932
    -0.56632
    -0.48130
    -0.49831
    -0.63433
    -0.71935
    -0.82137
    -0.97441
    -0.97441
    -0.85538
    -0.80437
    -0.87238
    -0.85538
    -0.80437
    -1.02542
    -1.14444
    -1.09343
    -0.78737
    -0.82137
    -0.87238
    -0.75336
    -0.85538
    -0.77036
    -0.80437
    -0.73636
    -0.70235
    -0.60033
    -0.56632
    -0.48130
    -0.31127
    -0.14123
    -0.15823
    -0.32827
    -0.31127
    -0.27726
    -0.20924
    -0.10722
     0.01180
     0.01180
    -0.14123
     0.01180
     0.06281
     0.14783
     0.01180
    -0.15823
    -0.24325
    -0.24325
     0.13083
     0.21585
     0.19884
     0.40288
     0.57292
     0.55592
     0.60693
     0.57292
     0.75996
     0.70895
     0.98101
     1.23606
     1.27007
     1.44010
     1.49111
     1.62714
     1.74617
     1.71216
     1.89920
     2.00122
     1.88220
     1.88220
     2.22227
     2.22227
     2.20527
     2.32429
     2.35830
     2.57934
     2.57934
     2.59635
     2.66436
     2.59635
     2.47732
     2.69837
     2.59635
     2.66436
     2.63035
     2.49433
     2.34129
     2.13725
     2.25628
     2.13725
     2.06924
     2.00122
     1.88220
     1.93321
     1.69516
     1.62714
     1.42310
     1.32108
     1.11704
     1.10003
     1.15104
     0.91299
     0.94700
     0.98101
     0.89599
     0.81097
     0.87899
     0.70895
     0.74296
     0.99801
     0.93000
     0.84498
     0.77696
     0.87899
     0.94700
     1.06602
     0.99801
     0.99801
     0.94700
     1.08303
     1.03202
     0.98101
     0.93000
     0.89599
     0.94700
     0.84498
     0.89599
     0.79397
     0.89599
     0.75996
     0.82797
     0.72595
     0.81097
     0.72595
     0.67494
     0.69195
     0.69195
     0.62393
     0.53891
     0.43689
     0.50491
     0.43689
     0.53891
     0.53891
     0.45390
     0.33487
     0.36888
     0.23285
     0.31787
     0.36888
     0.28386
     0.24985
     0.24985
     0.30086
     0.21585
     0.14783
     0.18184
     0.19884
     0.23285
     0.18184
     0.11382
     0.13083
     0.14783
     0.14783
     0.16483
     0.21585
     0.07982
     0.14783
     0.18184
     0.24985
     0.24985
     0.21585
     0.24985
     0.21585
     0.33487
     0.33487
     0.30086
     0.40288
     0.35187
     0.43689
     0.47090
     0.50491
     0.47090
     0.57292
     0.74296
     0.81097
     0.96400
     0.98101
     1.06602
     1.18505
     1.27007
     1.42310
     1.47411
     1.54213
     1.62714
     1.71216
     1.64415
     1.76317
     1.74617
     1.74617
     1.66115
     1.62714
     1.50812
     1.37209
     1.23606
     1.03202
     0.96400
     0.89599
     0.69195
     0.50491
     0.33487
     0.09682
    -0.29426
    -0.70235
    -1.17845
    -1.68856
    -1.80758
    -1.73957
    -1.62054
    -1.80758
    -2.13065
    -2.26668
    -2.45372
    -2.35170
    -2.31769
    -2.14765
    -1.92661
    -1.60354
    -1.55253
    -1.58654
    -1.43350
    -1.48451
    -1.24646
    -1.12744
    -1.21246
    -1.26347
    -1.26347
    -1.60354
    -1.84159
    -1.96061
    -2.14765
    -2.19866
    -2.47072
    -2.82780
    -2.92982
    -2.91282
    -2.64076
    -2.69177
    -2.52173
    -2.19866
    -2.18166
    -2.11365
    -1.85859
    -1.73957
    -1.36549
    -1.11043
    -0.78737
    -0.61733
    -0.46430
    -0.36228
    -0.17524
    -0.02221
     0.07982
     0.16483
     0.06281
     0.13083
     0.13083
     0.23285
     0.18184
     0.13083
     0.07982
    -0.00520
     0.07982
     0.09682
    -0.07322
     0.04581
    -0.05621
    -0.03921
     0.01180
     0.02881
    -0.03921
    -0.09022
    -0.00520
    -0.02221
     0.07982
    -0.02221
    -0.07322
    -0.02221
     0.09682
     0.07982
     0.02881
     0.13083
     0.13083
     0.13083
     0.21585
     0.35187
     0.21585
     0.19884
     0.19884
     0.26686
     0.31787
     0.35187
     0.14783
     0.24985
     0.13083
     0.18184
     0.13083
     0.04581
     0.01180
    -0.02221
    -0.10722
    -0.09022
    -0.09022
    -0.22625
    -0.31127
    -0.34527
    -0.29426
    -0.37928
    -0.46430
    -0.51531
    -0.44729
    -0.53231
    -0.46430
    -0.53231
    -0.54932
    -0.58332
    -0.60033
    -0.54932
    -0.46430
    -0.56632
    -0.56632
    -0.58332
    -0.48130
    -0.54932
    -0.53231
    -0.49831
    -0.46430
    -0.43029
    -0.36228
    -0.39628
    -0.43029
    -0.41329
    -0.39628
    -0.37928
    -0.29426
    -0.36228
    -0.36228
    -0.31127
    -0.20924
    -0.24325
    -0.24325
    -0.29426
    -0.22625
    -0.24325
    -0.24325
    -0.22625
    -0.22625
    -0.27726
    -0.39628
    -0.26026
    -0.17524
    -0.24325
    -0.29426
    -0.26026
    -0.24325
    -0.22625
    -0.27726
    -0.26026
    -0.27726
    -0.17524
    -0.10722
    -0.17524
    -0.17524
    -0.10722
    -0.14123
    -0.17524
    -0.03921
    -0.05621
    -0.12423
    -0.00520
    -0.07322
     0.02881
     0.07982
     0.04581
     0.01180
    -0.07322
    -0.03921
    -0.07322
    -0.07322
    -0.26026
    -0.48130
    -0.65134
    -0.87238
    -1.36549
    -1.99462
    -2.69177
    -2.99783
    -2.67477
    -2.07964
    -1.51852
    -1.65455
    -2.16466
    -2.60675
    -2.75978
    -2.64076
    -1.77357
    -1.29747
    -1.29747
    -0.85538
    -0.26026
     0.06281
    -0.07322
    -0.10722
     0.09682
     0.14783
     0.07982
    -0.10722
    -0.05621
    -0.15823
    -0.14123
    -0.24325
    -0.15823
    -0.05621
    -0.10722
    -0.19224
    -0.22625
    -0.32827
    -0.32827
    -0.24325
     0.01180
     0.07982
     0.18184
     0.21585
     0.16483
     0.14783
     0.18184
     0.09682
     0.06281
    -0.02221
     0.01180
     0.01180
    -0.02221
     0.04581
    -0.02221
    -0.10722
    -0.10722
    -0.12423
    -0.24325
    -0.17524
    -0.17524
    -0.20924
    -0.22625
    -0.15823
    -0.34527
    -0.19224
    -0.26026
    -0.36228
    -0.31127
    -0.20924
    -0.29426
    -0.32827
    -0.34527
    -0.29426
    -0.36228
    -0.32827
    -0.34527
    -0.29426
    -0.39628
    -0.37928
    -0.39628
    -0.41329
    -0.36228
    -0.49831
    -0.53231
    -0.36228
    -0.46430
    -0.48130
    -0.44729
    -0.44729
    -0.44729
    -0.43029
    -0.43029
    -0.41329
    -0.31127
    -0.29426
    -0.31127
    -0.31127
    -0.27726
    -0.29426
    -0.22625
    -0.09022
    -0.12423
    -0.05621
    -0.02221
    -0.00520
    -0.12423
    -0.02221
    -0.09022
     0.02881
    -0.02221
     0.02881
    -0.10722
    -0.05621
     0.01180
    -0.05621
    -0.07322
    -0.02221
    -0.03921
    -0.05621
    -0.09022
    -0.12423
    -0.12423
    -0.07322
    -0.17524
    -0.12423
    -0.09022
    -0.07322
    -0.09022
    -0.15823
    -0.14123
    -0.10722
    -0.20924
    -0.12423
    -0.03921
    -0.05621
    -0.09022
    -0.03921
    -0.02221
    -0.09022
    -0.05621
    -0.03921
     0.04581
     0.01180
     0.06281
     0.04581
     0.06281
     0.13083
     0.07982
     0.13083
     0.30086
     0.30086
     0.28386
     0.48790
     0.48790
     0.64093
     0.67494
     0.60693
     0.74296
     0.64093
     0.50491
     0.33487
     0.33487
     0.35187
     0.28386
     0.19884
     0.31787
     0.24985
     0.11382
    -0.29426
    -0.37928
    -0.24325
    -0.17524
     0.06281
     0.21585
     0.33487
     0.40288
     0.57292
     0.69195
     0.96400
     1.18505
     1.13404
     0.67494
    -0.02221
    -0.97441
    -1.50152
    -1.31448
    -1.63755
    -2.04563
    -1.72256
    -1.56953
    -1.48451
    -1.84159
    -2.35170
    -2.11365
    -1.80758
    -1.75657
    -1.63755
    -1.09343
    -0.44729
    -0.05621
     0.19884
     0.86198
     1.42310
     1.67815
     1.47411
     1.16805
     0.89599
     0.87899
     0.74296
     0.62393
     0.55592
     0.50491
     0.45390
     0.38588
     0.45390
     0.33487
     0.40288
     0.36888
     0.47090
     0.48790
     0.26686
     0.40288
     0.40288
     0.43689
     0.47090
     0.52191
     0.30086
     0.47090
     0.55592
     0.62393
     0.64093
     0.69195
     0.52191
     0.60693
     0.74296
     0.82797
     0.81097
     0.94700
     0.99801
     1.15104
     1.25306
     1.23606
     1.30407
     1.30407
     1.30407
     1.27007
     1.25306
     1.20205
     1.04902
     1.04902
     0.89599
     0.77696
     0.53891
     0.38588
     0.30086
     0.07982
    -0.02221
    -0.22625
    -0.37928
    -0.58332
    -0.75336
    -0.82137
    -0.92340
    -1.00841
    -1.14444
    -1.14444
    -1.12744
    -1.16145
    -1.11043
    -1.09343
    -1.09343
    -0.97441
    -0.90639
    -0.82137
    -0.73636
    -0.63433
    -0.46430
    -0.43029
    -0.32827
    -0.14123
    -0.27726
    -0.14123
    -0.07322
     0.07982
     0.11382
     0.07982
     0.04581
     0.18184
     0.31787
     0.38588
     0.36888
     0.36888
     0.40288
     0.43689
     0.43689
     0.60693
     0.70895
     0.55592
     0.62393
     0.69195
     0.82797
     0.72595
     0.70895
     0.67494
     0.79397
     0.82797
     0.89599
     0.86198
     0.94700
     0.96400
     1.10003
     1.06602
     1.25306
     1.25306
     1.28707
     1.28707
     1.20205
     1.20205
     1.13404
     1.06602
     1.06602
     1.10003
     1.11704
     1.10003
     0.87899
     0.89599
     0.77696
     0.81097
     0.87899
     0.77696
     0.81097
     0.74296
     0.87899
     0.79397
     0.86198
     0.70895
     0.87899
     1.04902
     1.03202
     1.06602
     0.98101
     0.89599
     1.03202
     0.87899
     0.94700
     0.89599
     0.82797
     0.86198
     1.01501
     1.32108
     1.37209
     1.57613
     1.50812
     1.33808
     0.86198
     0.57292
     0.50491
     0.55592
     0.35187
     0.67494
     1.13404
     1.03202
     0.74296
     0.45390
     0.26686
     0.04581
     0.04581
     0.11382
     0.26686
     0.40288
     0.58992
     0.72595
     0.75996
     0.74296
     0.72595
     0.69195
     0.77696
     0.84498
     0.77696
     0.70895
     0.72595
     0.77696
     0.77696
     0.75996
     0.70895
     0.62393
     0.74296
     0.74296
     0.75996
     0.70895
     0.69195
     0.57292
     0.57292
     0.70895
     0.70895
     0.64093
     0.57292
     0.43689
     0.50491
     0.53891
     0.40288
     0.45390
     0.43689
     0.41989
     0.45390
     0.38588
     0.43689
     0.35187
     0.24985
     0.35187
     0.43689
     0.24985
     0.26686
     0.30086
     0.28386
     0.30086
     0.21585
     0.11382
     0.24985
     0.21585
     0.14783
     0.13083
     0.11382
     0.04581
     0.07982
     0.11382
     0.13083
     0.07982
     0.01180
     0.02881
     0.06281
     0.07982
     0.09682
    -0.02221
    -0.00520
     0.11382
     0.07982
     0.06281
     0.01180
    -0.02221
     0.07982
     0.04581
     0.13083
     0.09682
     0.07982
     0.01180
     0.07982
     0.04581
     0.13083
     0.09682
     0.02881
     0.04581
     0.09682
     0.16483
     0.04581
     0.09682
     0.09682
    -0.02221
     0.11382
     0.09682
     0.04581
     0.02881
     0.07982
     0.07982
     0.21585
     0.24985
     0.47090
     0.50491
     0.72595
     1.21906
     1.47411
     1.66115
     1.81418
     1.69516
     1.54213
     1.40610
     1.01501
     0.72595
     0.09682
    -0.10722
    -0.37928
    -0.80437
    -1.34849
    -1.60354
    -1.85859
    -2.33469
    -2.62375
    -3.04884
    -3.32090
    -3.74599
    -3.52494
    -3.20188
    -2.79379
    -2.48773
    -2.14765
    -1.63755
    -1.34849
    -1.33148
    -1.07643
    -0.95740
    -0.82137
    -0.61733
    -0.58332
    -0.14123
    -0.22625
    -0.37928
    -0.77036
    -0.87238
    -0.77036
    -0.54932
    -0.60033
    -0.37928
    -0.58332
    -0.75336
    -0.41329
    -0.39628
    -0.31127
    -0.34527
    -0.20924
    -0.15823
    -0.05621
     0.04581
     0.07982
     0.31787
     0.43689
     0.35187
     0.31787
     0.28386
     0.24985
     0.26686
     0.16483
     0.09682
     0.09682
     0.04581
     0.06281
     0.04581
    -0.02221
    -0.00520
    -0.10722
    -0.12423
     0.09682
    -0.07322
    -0.02221
     0.04581
    -0.00520
    -0.02221
     0.04581
     0.01180
     0.18184
     0.04581
     0.07982
     0.02881
     0.13083
     0.13083
    -0.05621
     0.07982
     0.07982
     0.18184
     0.11382
     0.07982
     0.04581
     0.06281
     0.02881
     0.07982
     0.06281
     0.11382
     0.09682
     0.07982
     0.09682
     0.18184
     0.07982
     0.09682
     0.14783
     0.21585
     0.14783
     0.16483
     0.18184
     0.16483
     0.19884
     0.18184
     0.23285
     0.24985
     0.26686
     0.26686
     0.23285
     0.23285
     0.24985
     0.14783
     0.21585
     0.33487
     0.23285
     0.19884
     0.28386
     0.33487
     0.24985
     0.19884
     0.28386
     0.28386
     0.28386
     0.21585
     0.36888
     0.33487
     0.31787
     0.18184
     0.28386
     0.50491
     0.41989
     0.41989
     0.40288
     0.48790
     0.40288
     0.43689
     0.50491
     0.45390
     0.43689
     0.30086
     0.31787
     0.18184
     0.07982
    -0.03921
    -0.02221
    -0.00520
    -0.14123
    -0.29426
    -0.37928
    -0.20924
    -0.20924
     0.06281
     0.38588
     0.72595
     1.08303
     1.40610
     1.95021
     2.52833
     2.95342
     2.86841
     2.61335
     2.10324
     1.30407
     0.86198
     1.25306
     1.74617
     1.55913
     1.01501
     0.06281
    -0.61733
    -1.51852
    -2.52173
    -3.08285
    -3.15087
    -2.86180
    -2.67477
    -2.41971
    -2.35170
    -2.58975
    -2.45372
    -2.14765
    -1.45051
    -0.66834
    -0.22625
     0.11382
     0.41989
     0.67494
     0.99801
     1.11704
     1.47411
     1.81418
     2.01823
     2.15425
     2.25628
     2.37530
     2.22227
     2.20527
     2.10324
     2.10324
     2.00122
     1.81418
     1.71216
     1.69516
     1.61014
     1.52512
     1.32108
     1.01501
     0.87899
     0.70895
     0.65794
     0.69195
     0.47090
     0.31787
     0.19884
     0.13083
     0.04581
    -0.12423
    -0.14123
    -0.15823
    -0.10722
    -0.17524
    -0.09022
    -0.07322
    -0.03921
    -0.12423
    -0.12423
    -0.02221
     0.01180
    -0.07322
     0.02881
     0.07982
     0.11382
     0.01180
    -0.07322
     0.09682
     0.13083
     0.16483
     0.07982
     0.11382
     0.11382
     0.07982
     0.11382
     0.21585
     0.28386
     0.21585
     0.24985
     0.45390
     0.41989
     0.35187
     0.36888
     0.47090
     0.48790
     0.67494
     0.75996
     0.67494
     0.74296
     0.74296
     0.89599
     0.93000
     0.99801
     1.10003
     1.15104
     1.25306
     1.33808
     1.32108
     1.37209
     1.35509
     1.40610
     1.44010
     1.47411
     1.38909
     1.32108
     1.30407
     1.28707
     1.13404
     1.11704
     1.06602
     0.99801
     0.87899
     0.91299
     0.94700
     0.79397
     0.82797
     0.84498
     0.89599
     0.84498
     0.69195
     0.57292
     0.60693
     0.74296
     0.75996
     0.79397
     0.81097
     0.74296
     0.72595
     0.60693
     0.52191
     0.33487
     0.35187
     0.28386
     0.24985
     0.19884
     0.18184
     0.14783
     0.09682
    -0.14123
    -0.44729
    -0.60033
    -0.82137
    -0.99141
    -1.14444
    -1.14444
    -1.00841
    -1.05942
    -1.11043
    -1.02542
    -1.05942
    -1.00841
    -0.94040
    -0.88939
    -0.65134
    -0.32827
     0.09682
     0.57292
     1.30407
     1.64415
     2.08624
     2.46032
     2.61335
     2.23927
     1.59314
     0.94700
     0.33487
    -0.29426
    -0.56632
    -0.90639
    -0.85538
    -1.07643
    -1.79058
    -2.91282
    -3.03184
    -2.77679
    -3.32090
    -3.52494
    -3.40592
    -3.08285
    -2.69177
    -2.14765
    -1.58654
    -1.04242
    -0.48130
    -0.07322
     0.21585
     0.47090
     0.60693
     0.57292
     0.74296
     0.69195
     0.57292
     0.55592
     0.41989
     0.43689
     0.45390
     0.33487
     0.24985
     0.21585
     0.16483
     0.21585
     0.14783
     0.02881
     0.01180
    -0.02221
     0.06281
     0.06281
     0.04581
     0.01180
     0.02881
     0.11382
     0.06281
     0.04581
     0.07982
     0.09682
     0.19884
     0.21585
     0.23285
     0.23285
     0.14783
     0.09682
     0.11382
     0.30086
     0.21585
     0.06281
     0.14783
     0.04581
     0.14783
     0.09682
    -0.03921
     0.01180
     0.02881
    -0.02221
    -0.05621
    -0.10722
    -0.14123
    -0.15823
    -0.20924
    -0.07322
    -0.15823
    -0.17524
    -0.22625
    -0.24325
    -0.17524
    -0.24325
    -0.20924
    -0.34527
    -0.26026
    -0.17524
    -0.19224
    -0.19224
    -0.24325
    -0.27726
    -0.29426
    -0.14123
    -0.15823
    -0.20924
    -0.29426
    -0.20924
    -0.20924
    -0.14123
    -0.24325
    -0.17524
    -0.24325
    -0.20924
    -0.17524
    -0.07322
    -0.15823
    -0.19224
    -0.15823
    -0.20924
    -0.05621
    -0.00520
    -0.05621
    -0.09022
     0.04581
     0.16483
     0.16483
     0.18184
     0.21585
     0.28386
     0.47090
     0.62393
     0.70895
     0.75996
     0.87899
     0.87899
     1.06602
     0.87899
     0.74296
     0.52191
     0.24985
    -0.22625
    -0.58332
    -0.58332
    -0.61733
    -0.82137
    -1.12744
    -1.84159
    -2.09664
    -2.18166
    -2.04563
    -2.06264
    -1.87560
    -1.96061
    -1.84159
    -1.82459
    -1.53552
    -1.29747
    -1.05942
    -0.70235
    -0.39628
    -0.36228
    -0.32827
    -0.22625
     0.04581
     0.09682
     0.02881
     0.01180
     0.48790
     0.89599
     1.49111
     1.78018
     2.06924
     1.95021
     1.62714
     0.72595
    -0.29426
    -0.88939
    -0.61733
    -0.14123
     0.09682
    -0.36228
    -0.88939
    -1.16145
    -1.33148
    -1.80758
    -2.26668
    -2.52173
    -2.38570
    -2.04563
    -1.73957
    -1.38249
    -0.94040
    -0.66834
    -0.41329
    -0.00520
     0.19884
     0.36888
     0.41989
     0.31787
     0.24985
     0.28386
     0.23285
     0.16483
     0.04581
     0.02881
     0.04581
    -0.02221
     0.11382
     0.04581
     0.04581
     0.01180
     0.02881
     0.14783
     0.07982
     0.09682
     0.01180
     0.04581
     0.11382
     0.06281
     0.18184
     0.01180
     0.11382
     0.04581
     0.11382
     0.11382
     0.18184
     0.14783
     0.19884
     0.19884
     0.26686
     0.33487
     0.26686
     0.26686
     0.41989
     0.40288
     0.35187
     0.35187
     0.36888
     0.31787
     0.35187
     0.36888
     0.30086
     0.26686
     0.28386
     0.23285
     0.28386
     0.21585
     0.14783
     0.07982
     0.19884
     0.21585
     0.11382
     0.06281
     0.09682
     0.16483
     0.13083
     0.14783
     0.11382
     0.06281
     0.11382
     0.11382
     0.16483
     0.09682
     0.16483
     0.02881
     0.18184
     0.16483
     0.04581
     0.09682
     0.16483
     0.09682
     0.09682
     0.14783
     0.18184
     0.13083
     0.14783
     0.21585
     0.23285
     0.24985
     0.24985
     0.21585
     0.30086
     0.38588
     0.45390
     0.41989
     0.47090
     0.52191
     0.43689
     0.48790
     0.60693
     0.53891
     0.53891
     0.45390
     0.57292
     0.53891
     0.45390
     0.47090
     0.41989
     0.64093
     0.67494
     0.69195
     0.70895
     0.82797
     0.87899
     1.27007
     1.03202
     0.43689
     0.01180
    -0.09022
    -0.29426
    -0.17524
    -0.17524
    -0.14123
    -0.58332
    -1.07643
    -1.50152
    -1.87560
    -1.82459
    -1.73957
    -1.60354
    -1.68856
    -1.34849
    -0.95740
    -0.70235
    -0.49831
    -0.29426
    -0.07322
     0.87899
     1.67815
     2.00122
     2.25628
     2.57934
     2.81739
     3.19147
     3.29349
     3.58256
     3.59956
     3.70158
     3.70158
     3.29349
     2.97043
     2.78339
     2.69837
     2.64736
     2.64736
     2.39230
     2.25628
     1.91620
     1.62714
     1.25306
     1.18505
     1.04902
     1.15104
     1.11704
     1.33808
     1.32108
     1.20205
     1.06602
     1.06602
     1.16805
     1.13404
     1.13404
     1.18505
     1.28707
     1.18505
     1.13404
     1.20205
     1.20205
     1.13404
     1.11704
     1.16805
     1.15104
     1.27007
     1.25306
     1.15104
     1.15104
     1.18505
     1.21906
     1.23606
     1.28707
     1.30407
     1.27007
     1.44010
     1.45711
     1.45711
     1.42310
     1.44010
     1.45711
     1.67815
     1.72916
     1.79718
     1.86519
     1.91620
     2.06924
     2.15425
     2.32429
     2.35830
     2.34129
     2.47732
     2.39230
     2.42631
     2.47732
     2.51133
     2.42631
     2.37530
     2.40931
     2.10324
     1.93321
     1.71216
     1.44010
     1.28707
     1.11704
     0.89599
     0.55592
     0.41989
     0.28386
     0.13083
    -0.24325
    -0.58332
    -0.73636
    -0.90639
    -0.99141
    -0.99141
    -0.94040
    -1.14444
    -1.26347
    -1.33148
    -1.41650
    -1.21246
    -1.05942
    -1.04242
    -0.87238
    -0.63433
    -0.56632
    -0.60033
    -0.61733
    -0.56632
    -0.37928
    -0.24325
    -0.22625
    -0.46430
    -0.51531
    -0.70235
    -0.99141
    -0.78737
    -0.58332
    -0.85538
    -0.90639
    -1.02542
    -1.51852
    -1.26347
    -1.26347
    -1.11043
    -0.95740
    -0.73636
    -0.68535
    -0.68535
    -0.46430
    -0.31127
    -0.14123
    -0.02221
     0.09682
     0.06281
     0.18184
     0.24985
     0.18184
     0.11382
    -0.02221
    -0.05621
     0.01180
     0.01180
    -0.10722
    -0.20924
    -0.36228
    -0.48130
    -0.54932
    -0.43029
    -0.54932
    -0.63433
    -0.65134
    -0.58332
    -0.63433
    -0.82137
    -0.82137
    -0.80437
    -0.77036
    -0.58332
    -0.48130
    -0.49831
    -0.80437
    -0.66834
    -0.27726
     0.18184
     0.70895
     0.98101
     1.01501
     1.11704
     1.20205
     1.30407
     1.37209
     1.32108
     1.06602
     0.91299
     0.87899
     0.86198
     0.75996
     0.36888
    -0.14123
    -0.34527
    -0.39628
    -0.75336
    -1.21246
    -1.28047
    -1.39950
    -1.36549
    -1.22946
    -1.16145
    -0.97441
    -0.73636
    -0.60033
    -0.39628
    -0.32827
    -0.27726
    -0.15823
    -0.12423
    -0.02221
     0.11382
    -0.17524
    -0.14123
     0.04581
     0.06281
     0.02881
    -0.07322
    -0.14123
    -0.12423
    -0.09022
    -0.19224
    -0.20924
    -0.26026
    -0.15823
    -0.27726
    -0.19224
    -0.14123
    -0.14123
    -0.31127
    -0.24325
    -0.24325
    -0.29426
    -0.36228
    -0.48130
    -0.48130
    -0.49831
    -0.53231
    -0.54932
    -0.66834
    -0.71935
    -0.77036
    -0.80437
    -0.75336
    -0.66834
    -0.82137
    -0.88939
    -0.94040
    -0.73636
    -0.73636
    -0.77036
    -0.82137
    -0.77036
    -0.66834
    -0.58332
    -0.58332
    -0.61733
    -0.58332
    -0.60033
    -0.39628
    -0.36228
    -0.39628
    -0.32827
    -0.37928
    -0.27726
    -0.27726
    -0.31127
    -0.31127
    -0.27726
    -0.19224
    -0.09022
    -0.14123
    -0.14123
    -0.09022
    -0.07322
     0.04581
     0.16483
    -0.02221
     0.01180
    -0.05621
     0.13083
     0.11382
     0.06281
    -0.05621
    -0.17524
    -0.34527
    -0.31127
    -0.20924
    -0.15823
    -0.20924
    -0.24325
    -0.26026
    -0.17524
    -0.22625
    -0.29426
    -0.14123
    -0.29426
    -0.03921
     0.16483
     0.30086
     0.06281
    -0.27726
    -0.53231
    -0.75336
    -1.05942
    -1.05942
    -1.00841
    -1.33148
    -1.48451
    -1.67155
    -1.80758
    -1.87560
    -1.80758
    -1.82459
    -1.85859
    -1.75657
    -1.70556
    -1.43350
    -1.09343
    -0.90639
    -0.70235
    -0.48130
    -0.34527
    -0.12423
     0.31787
     0.57292
     0.93000
     1.06602
     1.49111
     1.81418
     1.96721
     1.74617
     1.55913
     1.47411
     1.10003
     0.77696
     0.64093
     0.53891
     0.18184
    -0.03921
    -0.17524
    -0.63433
    -1.22946
    -2.02863
    -2.38570
    -2.75978
    -3.26989
    -3.06585
    -2.99783
    -2.77679
    -2.41971
    -2.30069
    -2.23267
    -1.87560
    -1.58654
    -1.65455
    -1.63755
    -1.48451
    -1.09343
    -0.83838
    -0.24325
     0.43689
     0.38588
    -0.32827
    -0.58332
    -0.65134
    -0.71935
    -0.03921
     0.36888
     0.21585
     0.07982
    -0.15823
    -0.31127
    -0.22625
    -0.27726
    -0.20924
    -0.24325
    -0.24325
    -0.20924
    -0.10722
    -0.17524
    -0.22625
    -0.24325
    -0.19224
    -0.19224
    -0.15823
    -0.20924
    -0.22625
    -0.20924
    -0.17524
     0.01180
     0.01180
    -0.05621
     0.04581
     0.04581
     0.09682
     0.11382
     0.14783
     0.11382
     0.14783
     0.14783
     0.13083
     0.16483
     0.07982
     0.06281
    -0.03921
     0.11382
     0.14783
    -0.02221
    -0.02221
     0.01180
    -0.00520
    -0.00520
     0.13083
     0.09682
     0.07982
     0.07982
     0.09682
     0.11382
     0.18184
     0.21585
     0.11382
     0.28386
     0.24985
     0.28386
     0.36888
     0.24985
     0.30086
     0.33487
     0.33487
     0.38588
     0.36888
     0.40288
     0.36888
     0.35187
     0.45390
     0.40288
     0.33487
     0.43689
     0.57292
     0.50491
     0.50491
     0.55592
     0.57292
     0.58992
     0.60693
     0.69195
     0.72595
     0.82797
     0.74296
     0.74296
     0.77696
     0.62393
     0.58992
     0.47090
     0.57292
     0.45390
     0.45390
     0.47090
     0.74296
     0.74296
     0.87899
     0.98101
     1.06602
     1.11704
     1.13404
     1.49111
     1.55913
     1.50812
     1.45711
     1.42310
     1.57613
     1.52512
     1.11704
     1.11704
     0.93000
     0.86198
     0.70895
     0.43689
     0.24985
     0.07982
    -0.10722
    -0.24325
    -0.27726
    -0.37928
    -0.70235
    -1.17845
    -1.77357
    -1.97762
    -1.60354
    -1.17845
    -1.14444
    -1.36549
    -1.75657
    -1.89260
    -2.30069
    -1.92661
    -1.77357
    -1.36549
    -1.24646
    -1.33148
    -0.90639
    -0.77036
    -0.51531
    -0.17524
    -0.34527
    -0.17524
    -0.10722
     0.02881
     0.26686
     0.19884
     0.30086
     0.33487
     0.18184
    -0.31127
    -0.49831
    -0.24325
     0.01180
     0.04581
    -0.10722
    -0.05621
    -0.14123
    -0.15823
    -0.02221
    -0.05621
     0.04581
     0.06281
     0.11382
     0.18184
     0.33487
     0.36888
     0.28386
     0.40288
     0.38588
     0.50491
     0.53891
     0.60693
     0.69195
     0.69195
     0.81097
     0.86198
     0.91299
     0.93000
     0.87899
     1.01501
     1.11704
     1.20205
     1.21906
     1.33808
     1.37209
     1.37209
     1.42310
     1.57613
     1.64415
     1.54213
     1.76317
     1.72916
     1.79718
     1.84819
     1.95021
     2.01823
     2.05223
     2.06924
     2.08624
     2.05223
     2.15425
     2.23927
     2.22227
     2.32429
     2.40931
     2.66436
     2.68137
     2.80039
     2.83440
     2.93642
     2.98743
     3.19147
     3.24248
     3.32750
     3.34451
     3.32750
     3.39552
     3.32750
     3.34451
     3.12346
     3.03844
     2.88541
     2.64736
     2.49433
     2.34129
     2.06924
     1.76317
     1.47411
     1.32108
     1.23606
     1.08303
     0.70895
     0.33487
     0.24985
     0.13083
    -0.10722
    -0.02221
     0.02881
    -0.17524
    -0.24325
    -0.15823
    -0.29426
    -0.29426
    -0.20924
    -0.14123
    -0.03921
     0.31787
     0.35187
     0.30086
     0.40288
     0.43689
     0.02881
     0.16483
     0.48790
     0.50491
     0.70895
     0.87899
     0.74296
     0.74296
     1.01501
     1.23606
     1.54213
     1.59314
     1.49111
     1.15104
     0.41989
     0.09682
     0.33487
     0.28386
     0.19884
    -0.29426
    -0.99141
    -1.28047
    -1.28047
    -1.19545
    -1.60354
    -1.90960
    -2.18166
    -2.13065
    -2.23267
    -2.31769
    -2.23267
    -2.02863
    -1.72256
    -1.24646
    -0.83838
    -0.61733
    -0.49831
    -0.41329
    -0.31127
    -0.15823
    -0.17524
    -0.07322
     0.11382
     0.21585
     0.45390
     0.48790
     0.53891
     0.69195
     0.69195
     0.72595
     0.77696
     0.79397
     0.67494
     0.58992
     0.65794
     0.81097
     0.84498
     0.70895
     0.74296
     0.84498
     0.84498
     0.86198
     0.69195
     0.60693
     0.58992
     0.65794
     0.69195
     0.75996
     0.58992
     0.58992
     0.47090
     0.35187
     0.33487
     0.09682
    -0.09022
    -0.10722
    -0.02221
    -0.14123
    -0.19224
    -0.24325
    -0.39628
    -0.37928
    -0.36228
    -0.17524
    -0.29426
    -0.48130
    -0.43029
    -0.36228
    -0.36228
    -0.29426
    -0.37928
    -0.34527
    -0.34527
    -0.29426
    -0.22625
    -0.26026
    -0.24325
    -0.24325
    -0.22625
    -0.07322
    -0.10722
    -0.12423
    -0.14123
    -0.09022
     0.01180
     0.04581
     0.04581
     0.02881
     0.06281
     0.19884
     0.18184
     0.07982
     0.14783
     0.16483
     0.09682
     0.16483
     0.21585
     0.16483
     0.11382
     0.09682
     0.16483
     0.09682
     0.04581
     0.01180
     0.02881
     0.06281
     0.09682
     0.01180
     0.04581
     0.04581
     0.07982
     0.09682
     0.26686
     0.13083
     0.16483
     0.18184
     0.33487
     0.35187
     0.24985
     0.26686
     0.40288
     0.28386
     0.38588
     0.18184
     0.11382
     0.14783
     0.11382
     0.04581
     0.16483
     0.14783
    -0.02221
    -0.07322
    -0.14123
    -0.15823
    -0.07322
     0.02881
     0.21585
     0.60693
     0.87899
     1.21906
     1.55913
     1.72916
     1.21906
     0.96400
     1.15104
     0.58992
    -0.49831
    -1.34849
    -1.73957
    -1.63755
    -1.14444
    -0.82137
    -1.17845
    -2.19866
    -3.45693
    -4.95325
    -5.75241
    -5.32733
    -4.13707
    -3.15087
    -3.23588
    -3.30390
    -3.40592
    -3.30390
    -3.03184
    -2.31769
    -1.84159
    -1.58654
    -1.07643
    -0.87238
    -0.71935
    -0.54932
    -0.36228
    -0.19224
    -0.15823
    -0.03921
     0.04581
     0.24985
     0.28386
     0.30086
     0.26686
     0.14783
     0.01180
    -0.05621
    -0.07322
    -0.24325
    -0.22625
    -0.22625
    -0.24325
    -0.20924
    -0.31127
    -0.32827
    -0.43029
    -0.34527
    -0.43029
    -0.43029
    -0.48130
    -0.51531
    -0.34527
    -0.36228
    -0.44729
    -0.39628
    -0.41329
    -0.34527
    -0.34527
    -0.34527
    -0.36228
    -0.36228
    -0.34527
    -0.22625
    -0.24325
    -0.22625
    -0.24325
    -0.27726
    -0.12423
    -0.19224
    -0.17524
    -0.15823
    -0.10722
    -0.17524
    -0.17524
    -0.17524
    -0.15823
    -0.14123
    -0.19224
    -0.19224
    -0.12423
    -0.10722
    -0.17524
    -0.14123
    -0.17524
    -0.17524
    -0.15823
    -0.17524
    -0.09022
    -0.10722
    -0.10722
    -0.02221
    -0.00520
    -0.02221
    -0.12423
    -0.07322
     0.04581
     0.06281
     0.06281
    -0.02221
     0.04581
    -0.02221
     0.02881
     0.01180
     0.07982
     0.02881
    -0.02221
     0.06281
     0.07982
     0.01180
     0.01180
    -0.10722
     0.06281
     0.07982
     0.14783
     0.06281
     0.11382
     0.19884
     0.21585
     0.24985
     0.30086
     0.36888
     0.43689
     0.48790
     0.52191
     0.65794
     0.55592
     0.41989
     0.50491
     0.41989
     0.38588
     0.28386
     0.11382
     0.07982
     0.01180
     0.18184
     0.07982
     0.14783
     0.24985
     0.35187
     0.35187
     0.53891
     0.58992
     0.91299
     1.10003
     1.64415
     2.00122
     2.06924
     1.84819
     1.08303
     0.19884
    -0.88939
    -0.68535
    -0.37928
    -0.29426
    -0.43029
    -0.71935
    -1.31448
    -2.02863
    -2.47072
    -2.82780
    -3.08285
    -3.32090
    -3.40592
    -3.23588
    -2.43671
    -2.02863
    -2.04563
    -2.02863
    -1.87560
    -1.51852
    -1.24646
    -0.95740
    -0.85538
    -0.68535
    -0.46430
    -0.41329
    -0.12423
     0.16483
     0.36888
     0.64093
     0.72595
     0.87899
     0.96400
     1.13404
     1.04902
     1.13404
     1.10003
     0.93000
     0.82797
     0.81097
     0.82797
     0.75996
     0.65794
     0.55592
     0.41989
     0.53891
     0.36888
     0.36888
     0.24985
     0.19884
     0.14783
     0.18184
     0.16483
     0.16483
     0.09682
     0.09682
     0.09682
     0.11382
     0.11382
     0.04581
     0.14783
     0.06281
     0.01180
     0.04581
     0.02881
     0.04581
     0.07982
     0.02881
     0.14783
     0.06281
     0.11382
     0.06281
     0.07982
     0.14783
    -0.10722
     0.06281
     0.09682
     0.02881
     0.09682
     0.09682
     0.07982
     0.07982
     0.07982
     0.09682
     0.16483
     0.18184
     0.14783
     0.13083
     0.23285
     0.24985
     0.07982
     0.36888
     0.35187
     0.28386
     0.33487
     0.41989
     0.36888
     0.43689
     0.30086
     0.41989
     0.41989
     0.47090
     0.41989
     0.35187
     0.31787
     0.33487
     0.19884
     0.21585
     0.19884
     0.09682
     0.09682
     0.04581
     0.01180
    -0.07322
    -0.10722
    -0.05621
     0.04581
     0.09682
     0.11382
     0.14783
     0.21585
     0.35187
     0.50491
     0.53891
     0.74296
     0.72595
     0.87899
     1.01501
     1.27007
     1.40610
     1.42310
     1.52512
     1.69516
     1.79718
     1.83119
     1.86519
     1.96721
     2.00122
     1.95021
     1.91620
     1.89920
     1.74617
     1.69516
     1.89920
     2.13725
     2.32429
     2.40931
     2.76638
     3.03844
     2.97043
     2.95342
     2.83440
     2.51133
     1.54213
     1.59314
     1.84819
     2.30729
     2.23927
     1.86519
     1.72916
     1.54213
     1.54213
     1.27007
     0.86198
     0.14783
     0.06281
     0.16483
     0.21585
     0.36888
     0.18184
     0.53891
     0.60693
     0.45390
     0.81097
     0.57292
     0.43689
     0.24985
     0.16483
     0.02881
    -0.05621
    -0.07322
     0.09682
     0.31787
     0.21585
     0.11382
    -0.02221
    -0.02221
     0.01180
    -0.02221
    -0.09022
     0.04581
    -0.03921
     0.11382
     0.07982
     0.02881
     0.02881
     0.04581
     0.13083
     0.18184
     0.26686
     0.26686
     0.30086
     0.28386
     0.41989
     0.41989
     0.52191
     0.57292
     0.62393
     0.70895
     0.79397
     1.04902
     1.03202
     1.08303
     1.16805
     1.27007
     1.35509
     1.38909
     1.32108
     1.32108
     1.21906
     1.21906
     1.21906
     1.15104
     0.96400
     0.96400
     0.75996
     0.77696
     0.62393
     0.47090
     0.40288
     0.35187
     0.36888
     0.24985
     0.13083
     0.18184
     0.06281
     0.13083
     0.16483
     0.24985
     0.18184
     0.14783
     0.24985
     0.18184
     0.24985
     0.14783
     0.21585
     0.09682
     0.14783
     0.18184
     0.11382
     0.01180
     0.04581
     0.04581
    -0.12423
    -0.05621
    -0.10722
    -0.17524
    -0.24325
    -0.29426
    -0.27726
    -0.41329
    -0.54932
    -0.51531
    -0.43029
    -0.36228
    -0.29426
    -0.31127
    -0.43029
    -0.37928
    -0.43029
    -0.37928
    -0.26026
    -0.34527
    -0.29426
    -0.09022
     0.07982
     0.04581
    -0.03921
    -0.09022
     0.02881
     0.16483
     0.28386
     0.23285
     0.31787
     0.40288
     0.50491
     0.67494
     0.69195
     0.65794
     0.40288
     0.47090
     0.43689
     0.35187
     0.43689
     0.57292
     0.60693
     0.81097
     1.10003
     1.15104
     1.25306
     1.21906
     0.65794
    -0.29426
    -0.83838
    -0.94040
    -0.73636
    -0.31127
    -0.36228
    -0.88939
    -1.80758
    -2.60675
    -2.65776
    -2.77679
    -3.03184
    -3.15087
    -3.16787
    -2.79379
    -2.55574
    -2.31769
    -2.11365
    -1.92661
    -1.84159
    -1.67155
    -1.55253
    -1.19545
    -0.66834
    -0.43029
    -0.15823
     0.04581
     0.11382
    -0.12423
    -0.14123
    -0.31127
    -0.27726
    -0.22625
    -0.12423
    -0.03921
    -0.12423
    -0.15823
    -0.15823
    -0.09022
    -0.12423
    -0.15823
    -0.09022
    -0.09022
    -0.10722
    -0.02221
    -0.00520
    -0.02221
    -0.02221
    -0.05621
     0.06281
     0.14783
     0.07982
     0.14783
     0.23285
     0.24985
     0.33487
     0.24985
     0.18184
     0.21585
     0.19884
     0.19884
     0.24985
     0.18184
     0.07982
     0.04581
     0.01180
     0.11382
     0.06281
    -0.02221
    -0.02221
    -0.03921
    -0.03921
     0.06281
    -0.02221
    -0.12423
    -0.10722
     0.01180
    -0.00520
     0.02881
    -0.00520
    -0.05621
    -0.00520
     0.19884
     0.21585
     0.11382
     0.13083
     0.13083
     0.06281
     0.16483
     0.19884
     0.14783
     0.09682
     0.14783
     0.18184
     0.07982
     0.14783
     0.01180
    -0.02221
     0.04581
     0.09682
     0.06281
     0.02881
    -0.02221
    -0.05621
    -0.02221
    -0.09022
     0.06281
    -0.10722
    -0.09022
    -0.07322
    -0.07322
    -0.09022
    -0.07322
    -0.09022
    -0.05621
     0.09682
     0.04581
    -0.12423
     0.01180
     0.07982
     0.13083
     0.24985
     0.43689
     0.57292
     0.57292
     0.62393
     0.50491
     0.52191
     0.57292
     0.38588
     0.19884
     0.09682
    -0.19224
    -0.22625
    -0.15823
    -0.05621
     0.36888
     0.57292
     0.75996
     0.87899
     0.86198
     0.57292
    -0.09022
    -1.02542
     0.02881
     1.86519
     2.22227
     1.96721
     1.62714
     0.31787
    -0.94040
    -1.94361
    -1.89260
    -1.55253
    -1.19545
    -1.31448
    -1.62054
    -1.99462
    -2.62375
    -2.79379
    -2.52173
    -2.23267
    -1.72256
    -1.11043
    -0.61733
    -0.34527
    -0.07322
     0.36888
     0.64093
     0.72595
     0.96400
     1.18505
     1.33808
     1.52512
     1.37209
     1.15104
     0.91299
     0.81097
     0.47090
     0.36888
     0.24985
     0.16483
     0.14783
     0.14783
     0.13083
     0.18184
     0.02881
     0.07982
     0.14783
     0.18184
     0.11382
     0.09682
     0.19884
     0.21585
     0.24985
     0.16483
     0.21585
     0.31787
     0.31787
     0.31787
     0.28386
     0.38588
     0.28386
     0.38588
     0.38588
     0.41989
     0.30086
     0.23285
     0.33487
     0.28386
     0.19884
     0.18184
     0.16483
     0.18184
     0.14783
     0.16483
     0.18184
     0.18184
     0.13083
     0.18184
     0.16483
     0.28386
     0.19884
     0.24985
     0.24985
     0.31787
     0.35187
     0.26686
     0.30086
     0.41989
     0.45390
     0.43689
     0.38588
     0.40288
     0.43689
     0.43689
     0.40288
     0.41989
     0.52191
     0.47090
     0.36888
     0.52191
     0.47090
     0.53891
     0.52191
     0.60693
     0.60693
     0.64093
     0.72595
     0.72595
     0.70895
     0.82797
     0.79397
     0.94700
     1.01501
     1.21906
     1.20205
     1.44010
     1.54213
     1.67815
     1.64415
     1.86519
     1.98422
     1.89920
     1.89920
     1.98422
     2.06924
     1.98422
     1.93321
     1.88220
     1.76317
     1.64415
     1.52512
     1.37209
     1.33808
     1.25306
     0.96400
     0.93000
     0.77696
     0.64093
     0.70895
     0.87899
     0.89599
     1.11704
     1.23606
     1.57613
     1.95021
     2.46032
     2.54534
     2.51133
     2.34129
     1.55913
     0.64093
    -0.77036
    -1.65455
    -2.11365
    -1.55253
    -1.36549
    -1.77357
    -2.58975
    -3.11686
    -3.66097
    -4.25610
    -4.46014
    -4.56216
    -4.23910
    -3.67798
    -3.03184
    -2.35170
    -1.75657
    -1.19545
    -0.63433
    -0.17524
     0.11382
     0.36888
     0.47090
     0.50491
     0.50491
     0.52191
     0.43689
     0.48790
     0.43689
     0.43689
     0.43689
     0.41989
     0.35187
     0.41989
     0.40288
     0.43689
     0.50491
     0.57292
     0.52191
     0.58992
     0.55592
     0.60693
     0.69195
     0.74296
     0.69195
     0.75996
     0.70895
     0.72595
     0.69195
     0.72595
     0.77696
     0.67494
     0.74296
     0.67494
     0.67494
     0.64093
     0.65794
     0.60693
     0.69195
     0.67494
     0.67494
     0.64093
     0.62393
     0.72595
     0.72595
     0.67494
     0.79397
     0.72595
     0.77696
     0.75996
     0.81097
     0.79397
     0.74296
     0.81097
     0.75996
     0.86198
     0.91299
     0.77696
     0.79397
     0.74296
     0.75996
     0.79397
     0.81097
     0.77696
     0.79397
     0.74296
     0.79397
     0.82797
     0.79397
     0.69195
     0.75996
     0.82797
     0.94700
     0.89599
     0.87899
     0.81097
     0.89599
     1.01501
     1.11704
     1.08303
     1.04902
     1.11704
     1.15104
     1.15104
     1.16805
     1.13404
     1.13404
     1.03202
     0.98101
     0.87899
     0.81097
     0.77696
     0.74296
     0.74296
     0.82797
     0.87899
     0.86198
     0.86198
     1.08303
     1.54213
     1.95021
     2.05223
     1.69516
     0.62393
     0.01180
    -0.43029
    -0.41329
     0.99801
     0.84498
    -0.20924
    -1.34849
    -1.80758
    -1.94361
    -2.07964
    -2.07964
    -1.87560
    -1.75657
    -2.02863
    -1.79058
    -1.36549
    -0.83838
    -0.48130
    -0.22625
     0.09682
     0.31787
     0.93000
     1.69516
     2.17126
     2.37530
     2.44332
     2.57934
     2.35830
     2.32429
     2.27328
     2.20527
     2.27328
     2.61335
     2.37530
     1.71216
     0.94700
     0.81097
     1.01501
     0.77696
     0.40288
    -0.22625
    -0.77036
    -0.87238
    -0.54932
    -0.22625
     0.01180
    -0.10722
    -0.34527
    -0.36228
    -0.22625
    -0.05621
     0.28386
     0.65794
     0.89599
     1.01501
     1.27007
     1.44010
     1.54213
     1.45711
     1.38909
     1.42310
     1.35509
     1.27007
     1.15104
     1.10003
     1.10003
     1.01501
     1.01501
     0.89599
     0.87899
     0.75996
     0.74296
     0.86198
     0.81097
     0.67494
     0.62393
     0.72595
     0.65794
     0.60693
     0.58992
     0.62393
     0.64093
     0.65794
     0.67494
     0.65794
     0.67494
     0.65794
     0.67494
     0.74296
     0.81097
     0.70895
     0.67494
     0.67494
     0.75996
     0.69195
     0.67494
     0.52191
     0.55592
     0.57292
     0.53891
     0.50491
     0.52191
     0.70895
     0.38588
     0.45390
     0.47090
     0.47090
     0.52191
     0.58992
     0.62393
     0.74296
     0.72595
     0.74296
     0.87899
     0.93000
     0.96400
     1.04902
     0.98101
     0.94700
     0.96400
     0.94700
     1.15104
     1.10003
     0.98101
     0.91299
     0.94700
     0.77696
     0.65794
     0.67494
     0.62393
     0.41989
     0.24985
     0.18184
     0.02881
    -0.03921
    -0.07322
    -0.09022
     0.07982
     0.04581
     0.07982
     0.09682
    -0.02221
    -0.12423
    -0.70235
    -1.00841
    -0.95740
    -0.66834
    -0.48130
    -0.37928
    -0.37928
    -0.39628
    -0.37928
    -0.32827
    -0.24325
    -0.20924
    -0.27726
    -0.27726
     0.04581
     0.26686
     0.55592
     0.65794
     0.89599
     0.82797
     0.87899
     0.62393
     0.69195
     0.93000
     1.01501
     1.11704
     1.15104
     1.10003
     0.89599
     0.79397
     0.94700
     1.06602
     1.04902
     1.25306
     1.21906
     1.06602
     0.96400
     0.79397
     0.81097
     0.47090
    -0.02221
    -0.60033
    -0.83838
    -0.49831
    -0.19224
    -0.17524
    -0.31127
    -0.43029
    -0.75336
    -0.71935
    -0.63433
    -0.29426
    -0.02221
     0.18184
     0.31787
     0.48790
     0.65794
     0.93000
     0.89599
     1.16805
     1.04902
     1.06602
     1.01501
     0.87899
     0.89599
     0.87899
     0.84498
     0.75996
     0.79397
     0.74296
     0.74296
     0.72595
     0.74296
     0.67494
     0.67494
     0.75996
     0.75996
     0.81097
     0.82797
     0.87899
     0.93000
     0.86198
     0.93000
     0.96400
     0.89599
     1.03202
     0.98101
     1.01501
     1.04902
     1.18505
     1.06602
     1.06602
     1.18505
     1.30407
     1.44010
     1.64415
     1.96721
     2.22227
     2.10324
     1.33808
     0.75996
    -0.02221
     0.01180
     1.44010
     1.81418
     1.50812
     1.08303
     0.62393
     0.53891
     0.36888
     0.36888
     0.33487
     0.38588
     0.52191
     0.57292
     0.75996
     0.84498
     0.93000
     1.01501
     1.13404
     1.32108
     1.42310
     1.44010
     1.27007
     1.52512
     1.59314
     1.59314
     1.35509
     1.35509
     1.42310
     1.45711
     1.52512
     1.42310
     1.33808
     1.33808
     1.21906
     1.13404
     1.06602
     1.01501
     0.65794
     0.30086
     0.28386
     0.18184
     0.01180
     0.19884
     0.11382
    -0.24325
    -0.48130
    -0.49831
    -0.71935
    -0.88939
    -0.82137
    -0.95740
    -0.94040
    -1.00841
    -1.12744
    -1.21246
    -1.04242
    -1.11043
    -0.92340
    -0.85538
    -0.80437
    -0.92340
    -0.83838
    -0.83838
    -0.75336
    -0.56632
    -0.56632
    -0.51531
    -0.51531
    -0.46430
    -0.48130
    -0.49831
    -0.29426
    -0.48130
    -0.61733
    -0.61733
    -0.58332
    -0.56632
    -0.48130
    -0.51531
    -0.29426
    -0.17524
     0.09682
     0.36888
     0.48790
     0.89599
     0.99801
     0.79397
     0.75996
     0.77696
     0.79397
     0.96400
     1.32108
     1.35509
     1.35509
     1.11704
     1.08303
     0.94700
     0.96400
     0.75996
     0.62393
     0.55592
     0.60693
     0.52191
     0.50491
     0.41989
     0.52191
     0.81097
     1.01501
     1.30407
     1.32108
     1.20205
     0.98101
     1.04902
     1.23606
     1.35509
     1.35509
     1.54213
     1.66115
     1.62714
     1.59314
     1.55913
     1.64415
     1.52512
     1.55913
     1.59314
     1.55913
     1.28707
     1.25306
     1.28707
     1.28707
     1.30407
     1.25306
     1.10003
     0.99801
     1.01501
     0.79397
     0.64093
     0.45390
     0.21585
     0.09682
     0.07982
    -0.15823
    -0.36228
    -0.43029
    -0.46430
    -0.44729
    -0.37928
    -0.36228
    -0.48130
    -0.53231
    -0.68535
    -0.53231
    -0.39628
    -0.22625
    -0.22625
    -0.17524
     0.06281
     0.13083
     0.09682
     0.19884
     0.18184
     0.24985
     0.24985
     0.21585
     0.28386
     0.28386
     0.21585
     0.09682
     0.14783
     0.19884
     0.09682
     0.07982
     0.06281
    -0.02221
    -0.17524
    -0.29426
    -0.17524
    -0.14123
    -0.17524
    -0.12423
    -0.22625
    -0.26026
    -0.19224
    -0.26026
    -0.20924
    -0.31127
    -0.20924
    -0.32827
    -0.15823
    -0.00520
     0.06281
    -0.07322
    -0.09022
    -0.15823
    -0.07322
    -0.17524
    -0.15823
    -0.31127
    -0.29426
    -0.26026
    -0.29426
    -0.22625
    -0.15823
    -0.34527
    -0.36228
    -0.37928
    -0.29426
    -0.17524
    -0.31127
    -0.27726
    -0.26026
    -0.12423
    -0.10722
    -0.19224
    -0.15823
     0.06281
     0.24985
     0.33487
     0.19884
     0.06281
     0.11382
     0.18184
     0.23285
     0.33487
     0.09682
     0.06281
     0.06281
    -0.09022
    -0.43029
    -0.56632
    -0.32827
    -0.27726
    -0.56632
    -0.90639
    -0.95740
    -0.88939
    -0.99141
    -0.80437
    -0.61733
    -0.56632
    -0.63433
    -0.56632
     0.02881
     1.15104
     1.54213
     0.81097
     0.31787
     0.01180
     0.84498
     2.15425
     2.76638
     2.30729
     1.35509
     0.41989
     1.64415
     2.81739
     2.56234
     1.86519
     0.82797
     0.45390
     0.26686
     0.47090
     0.43689
     0.74296
     0.45390
     0.24985
     0.13083
    -0.09022
    -0.20924
    -0.19224
    -0.09022
    -0.07322
    -0.05621
     0.01180
     0.06281
    -0.00520
     0.23285
     0.28386
     0.28386
     0.31787
     0.45390
     0.41989
     0.43689
     0.53891
     0.43689
     0.38588
     0.40288
     0.43689
     0.53891
     0.53891
     0.45390
     0.57292
     0.60693
     0.67494
     0.62393
     0.50491
     0.53891
     0.52191
     0.57292
     0.57292
     0.43689
     0.26686
     0.13083
     0.07982
    -0.00520
    -0.00520
    -0.10722
    -0.05621
    -0.12423
    -0.09022
    -0.17524
    -0.17524
    -0.17524
    -0.19224
    -0.34527
    -0.51531
    -0.61733
    -0.95740
    -0.92340
    -0.75336
    -0.43029
    -0.48130
    -0.53231
    -0.63433
    -0.73636
    -0.68535
    -0.78737
    -0.75336
    -0.75336
    -0.71935
    -0.75336
    -0.39628
    -0.10722
     0.06281
    -0.10722
    -0.37928
    -0.54932
    -0.70235
    -0.44729
    -0.12423
    -0.27726
    -0.31127
    -0.27726
    -0.09022
    -0.31127
    -0.41329
    -0.44729
    -0.27726
    -0.17524
    -0.03921
     0.04581
     0.11382
     0.01180
     0.07982
     0.06281
     0.21585
     0.28386
     0.48790
     0.50491
     0.52191
     0.43689
     0.45390
     0.48790
     0.55592
     0.70895
     0.65794
     0.60693
     0.75996
     0.74296
     0.69195
     0.60693
     0.60693
     0.70895
     0.64093
     0.67494
     0.67494
     0.57292
     0.33487
     0.48790
     0.53891
     0.62393
     0.53891
     0.50491
     0.36888
     0.26686
     0.45390
     0.62393
     1.04902
     1.42310
     1.13404
     0.79397
     0.89599
     1.03202
     1.10003
     1.15104
     1.06602
     0.40288
     0.26686
     0.41989
     0.84498
     1.11704
     1.25306
     1.10003
     0.36888
    -0.10722
    -0.36228
    -0.29426
    -0.10722
    -0.09022
     0.06281
     0.21585
     0.07982
     0.21585
     0.70895
     0.86198
     0.89599
     0.69195
     0.57292
     0.70895
     0.75996
     0.93000
     1.21906
     1.54213
     1.62714
     1.37209
     0.67494
     0.50491
     0.82797
     0.89599
     1.11704
     0.99801
     0.72595
     0.55592
     0.36888
     0.36888
     0.36888
     0.33487
     0.36888
     0.47090
     0.52191
     0.57292
     0.64093
     0.65794
     0.55592
     0.53891
     0.50491
     0.58992
     0.41989
     0.26686
    -0.03921
    -0.36228
    -0.51531
    -0.68535
    -0.60033
    -0.60033
    -0.51531
    -0.61733
    -0.66834
    -0.70235
    -0.71935
    -0.85538
    -0.70235
    -0.58332
    -0.48130
    -0.49831
    -0.46430
    -0.46430
    -0.46430
    -0.31127
    -0.09022
    -0.05621
    -0.12423
    -0.37928
    -0.61733
    -0.63433
    -0.56632
    -0.56632
    -0.65134
    -0.51531
    -0.54932
    -0.44729
    -0.43029
    -0.37928
    -0.31127
    -0.26026
    -0.34527
    -0.34527
    -0.34527
    -0.31127
    -0.10722
     0.04581
     0.18184
     0.18184
    -0.02221
     0.06281
     0.11382
     0.14783
     0.19884
     0.21585
     0.09682
     0.28386
     0.36888
     0.23285
     0.04581
    -0.10722
     0.06281
     0.18184
     0.21585
     0.04581
    -0.09022
    -0.05621
    -0.17524
    -0.22625
    -0.22625
    -0.27726
    -0.26026
    -0.26026
    -0.10722
     0.02881
     0.07982
     0.23285
     0.65794
     0.77696
     0.98101
     0.87899
     0.62393
     0.47090
     0.98101
     1.13404
     1.52512
     1.50812
     1.76317
     1.81418
     1.83119
     1.54213
     1.23606
     1.42310
     1.40610
     1.27007
     1.11704
     1.04902
     0.74296
     0.31787
     0.30086
     0.06281
    -0.09022
    -0.31127
    -0.54932
    -0.70235
    -0.94040
    -1.05942
    -0.95740
    -0.77036
    -0.61733
    -0.66834
    -0.78737
    -0.77036
    -0.71935
    -0.65134
    -0.36228
    -0.09022
     0.14783
     0.33487
     0.43689
     0.40288
     0.36888
     0.23285
     0.33487
     0.35187
     0.47090
     0.48790
     0.50491
     0.50491
     0.62393
     0.50491
     0.53891
     0.57292
     0.41989
     0.14783
     0.09682
     0.07982
     0.06281
     0.11382
     0.04581
    -0.05621
     0.01180
    -0.22625
    -0.49831
    -0.44729
    -0.46430
    -0.49831
    -0.53231
    -0.44729
    -0.27726
    -0.34527
    -0.31127
    -0.27726
    -0.26026
    -0.22625
    -0.14123
    -0.10722
     0.01180
     0.01180
     0.02881
     0.11382
     0.24985
     0.28386
     0.24985
     0.38588
     0.43689
     0.40288
     0.45390
     0.50491
     0.50491
     0.50491
     0.43689
     0.60693
     0.64093
     0.70895
     0.62393
     0.57292
     0.65794
     0.57292
     0.48790
     0.48790
     0.53891
     0.41989
     0.48790
     0.53891
     0.50491
     0.47090
     0.36888
     0.31787
     0.38588
     0.47090
     0.38588
     0.41989
     0.35187
     0.31787
     0.28386
     0.38588
     0.48790
     0.36888
     0.28386
     0.40288
     0.35187
     0.36888
     0.35187
     0.24985
     0.28386
     0.30086
     0.36888
     0.40288
     0.38588
     0.40288
     0.48790
     0.43689
     0.62393
     0.53891
     0.65794
     0.82797
     1.01501
     1.18505
     1.40610
     1.52512
     1.64415
     1.88220
     2.01823
     1.93321
     1.76317
     1.78018
     2.10324
     2.40931
     2.59635
     2.59635
     2.64736
     2.35830
     2.22227
     2.29028
     2.20527
     1.95021
     1.79718
     1.81418
     1.76317
     1.93321
     1.74617
     1.54213
     1.21906
     1.01501
     0.89599
     0.91299
     0.84498
     0.70895
     0.62393
     0.53891
     0.43689
     0.43689
     0.35187
     0.41989
     0.21585
    -0.07322
    -0.02221
    -0.20924
    -0.22625
    -0.22625
    -0.02221
    -0.10722
    -0.37928
    -0.58332
    -0.71935
    -0.61733
    -0.56632
    -0.61733
    -0.66834
    -0.61733
    -0.60033
    -0.49831
    -0.58332
    -0.46430
    -0.49831
    -0.48130
    -0.54932
    -0.44729
    -0.41329
    -0.37928
    -0.39628
    -0.37928
    -0.31127
    -0.36228
    -0.34527
    -0.34527
    -0.27726
    -0.14123
    -0.14123
    -0.20924
    -0.09022
    -0.09022
    -0.09022
     0.07982
     0.21585
     0.11382
     0.18184
     0.24985
     0.31787
     0.31787
     0.30086
     0.33487
     0.36888
     0.47090
     0.50491
     0.45390
     0.41989
     0.43689
     0.43689
     0.47090
     0.58992
     0.47090
     0.55592
     0.50491
     0.64093
     0.60693
     0.64093
     0.57292
     0.52191
     0.65794
     0.67494
     0.74296
     0.64093
     0.58992
     0.55592
     0.57292
     0.60693
     0.57292
     0.38588
     0.43689
     0.45390
     0.48790
     0.33487
     0.30086
     0.19884
     0.09682
     0.18184
     0.11382
     0.13083
     0.18184
     0.14783
     0.23285
     0.31787
     0.31787
     0.30086
     0.40288
     0.40288
     0.48790
     0.55592
     0.64093
     0.70895
     0.84498
     0.64093
     0.55592
     0.70895
     0.60693
     0.57292
     0.48790
     0.52191
     0.41989
     0.40288
     0.26686
     0.24985
     0.26686
     0.26686
     0.28386
     0.01180
     0.16483
     0.09682
     0.09682
     0.04581
     0.01180
     0.16483
     0.09682
    -0.07322
    -0.07322
    -0.19224
    -0.31127
    -0.36228
    -0.49831
    -0.46430
    -0.70235
    -0.85538
    -0.77036
    -0.87238
    -0.75336
    -0.82137
    -0.75336
    -0.53231
    -0.58332
    -0.97441
    -0.65134
    -0.53231
    -0.44729
    -0.19224
    -0.02221
     0.30086
     0.28386
     0.33487
     0.47090
     0.64093
     0.67494
     0.70895
     0.69195
     0.67494
     0.65794
     0.55592
     0.75996
     0.99801
     0.70895
     0.77696
     0.67494
     0.52191
     0.36888
     0.38588
     0.38588
     0.35187
     0.43689
     0.60693
     0.50491
     0.52191
     0.45390
     0.36888
     0.41989
     0.60693
     0.53891
     0.43689
     0.43689
     0.48790
     0.48790
     0.48790
     0.48790
     0.48790
     0.50491
     0.45390
     0.40288
     0.47090
     0.33487
     0.33487
     0.30086
     0.35187
     0.35187
     0.28386
     0.31787
     0.24985
     0.28386
     0.23285
     0.30086
     0.18184
     0.14783
     0.19884
     0.18184
     0.16483
     0.11382
     0.18184
     0.02881
     0.16483
     0.11382
     0.06281
     0.04581
     0.06281
     0.07982
     0.04581
    -0.00520
    -0.02221
     0.01180
     0.13083
     0.11382
     0.16483
     0.18184
     0.14783
     0.09682
     0.21585
     0.35187
     0.35187
     0.24985
     0.41989
     0.43689
     0.55592
     0.53891
     0.62393
     0.64093
     0.84498
     0.93000
     0.94700
     1.06602
     1.20205
     1.21906
     1.25306
     0.94700
     0.72595
     1.10003
     1.25306
     1.32108
     1.47411
     1.44010
     1.04902
     0.82797
     0.48790
     0.21585
    -0.02221
    -0.10722
    -0.09022
    -0.10722
    -0.15823
    -0.14123
    -0.20924
    -0.58332
    -0.87238
    -0.90639
    -0.88939
    -0.78737
    -0.34527
     0.01180
    -0.00520
     0.11382
     0.33487
     0.35187
     0.36888
     0.48790
     0.53891
     0.67494
     0.87899
     0.81097
     0.93000
     0.84498
     0.75996
     0.69195
     0.69195
     0.64093
     0.65794
     0.75996
     0.74296
     0.93000
     0.69195
     0.13083
    -0.48130
    -0.37928
     0.21585
     0.62393
     0.43689
     0.24985
    -0.09022
    -0.36228
    -0.51531
    -0.48130
    -0.60033
    -0.48130
    -0.49831
    -0.82137
    -0.88939
    -1.02542
    -1.21246
    -1.21246
    -0.87238
    -0.63433
    -0.48130
    -0.85538
    -1.19545
    -1.24646
    -1.17845
    -0.82137
    -0.15823
    -0.10722
    -0.10722
    -0.15823
    -0.09022
    -0.09022
     0.04581
     0.16483
     0.40288
     0.41989
     0.38588
     0.41989
     0.40288
     0.28386
     0.35187
     0.24985
     0.14783
     0.19884
     0.11382
     0.13083
     0.14783
     0.19884
     0.19884
     0.13083
     0.11382
     0.24985
     0.19884
     0.24985
     0.21585
     0.18184
     0.09682
    -0.02221
     0.04581
     0.06281
     0.11382
     0.01180
    -0.05621
     0.01180
    -0.02221
    -0.09022
    -0.12423
    -0.02221
    -0.15823
    -0.19224
    -0.14123
     0.01180
     0.14783
     0.19884
     0.35187
     0.48790
     0.50491
     0.64093
     0.87899
     1.11704
     1.11704
     1.32108
     1.40610
     1.55913
     1.86519
     2.29028
     2.63035
     2.17126
     2.01823
     1.47411
     0.86198
     0.57292
     0.28386
     0.65794
     1.93321
     1.44010
     0.70895
     0.31787
    -0.02221
    -0.00520
    -0.00520
    -0.41329
    -1.38249
    -1.94361
    -1.62054
    -1.00841
    -0.53231
    -0.36228
    -0.54932
    -1.26347
    -1.43350
    -1.50152
    -1.53552
    -1.63755
    -1.55253
    -1.41650
    -1.19545
    -0.97441
    -0.71935
    -0.44729
    -0.41329
    -0.24325
    -0.05621
    -0.02221
     0.04581
     0.30086
     0.40288
     0.36888
     0.35187
     0.35187
     0.40288
     0.50491
     0.74296
     0.93000
     0.74296
     0.52191
     0.58992
     0.41989
     0.31787
     0.28386
     0.36888
     0.47090
     0.41989
     0.24985
     0.19884
     0.11382
     0.09682
    -0.09022
    -0.24325
    -0.31127
    -0.36228
    -0.19224
    -0.10722
    -0.12423
    -0.24325
    -0.22625
    -0.26026
    -0.24325
    -0.36228
    -0.44729
    -0.56632
    -0.48130
    -0.24325
    -0.15823
     0.01180
    -0.07322
    -0.03921
    -0.17524
    -0.05621
    -0.05621
    -0.05621
    -0.20924
    -0.39628
    -0.29426
    -0.19224
    -0.10722
    -0.07322
    -0.17524
    -0.24325
    -0.39628
    -0.41329
    -0.58332
    -0.60033
    -0.61733
    -0.61733
    -0.71935
    -0.94040
    -1.14444
    -1.36549
    -1.53552
    -1.41650
    -1.00841
    -0.73636
    -0.36228
     0.13083
     0.13083
    -0.14123
    -0.29426
    -0.43029
    -0.32827
     0.16483
     0.48790
     0.81097
     1.04902
     1.10003
     1.10003
     1.10003
     1.15104
     1.06602
     1.13404
     1.15104
     1.27007
     1.40610
     1.67815
     1.76317
     1.84819
     2.08624
     2.10324
     1.91620
     1.88220
     1.67815
     0.69195
     0.40288
     0.74296
     0.53891
     0.19884
    -0.27726
    -0.83838
    -1.39950
    -1.70556
    -2.04563
    -2.41971
    -2.52173
    -2.55574
    -2.57274
    -2.75978
    -2.99783
    -3.09985
    -3.20188
    -3.59296
    -3.45693
    -3.37191
    -3.76300
    -4.22209
    -4.37512
    -4.54516
    -4.46014
    -4.85122
    -4.88523
    -4.78321
    -4.74920
    -4.90224
    -4.90224
    -4.83422
    -4.69819
    -4.59617
    -4.39213
    -4.27310
    -4.13707
    -3.93303
    -3.71198
    -3.59296
    -3.30390
    -3.30390
    -3.40592
    -3.43993
    -3.20188
    -2.94682
    -3.03184
    -2.81079
    -2.81079
    -2.62375
    -2.40271
    -2.30069
    -2.16466
    -2.07964
    -1.84159
    -1.72256
    -1.48451
    -1.36549
    -1.21246
    -1.09343
    -0.95740
    -0.73636
    -0.68535
    -0.77036
    -0.75336
    -0.65134
    -0.46430
    -0.34527
    -0.19224
    -0.12423
    -0.05621
    -0.14123
    -0.10722
    -0.03921
    -0.17524
    -0.17524
    -0.19224
    -0.22625
    -0.26026
    -0.37928
    -0.41329
    -0.46430
    -0.54932
    -0.70235
    -0.82137
    -0.97441
    -1.11043
    -1.29747
    -1.29747
    -1.34849
    -1.51852
    -1.70556
    -1.77357
    -1.87560
    -1.87560
    -2.13065
    -2.30069
    -2.38570
    -2.35170
    -2.18166
    -2.14765
    -2.21567
    -2.35170
    -2.48773
    -3.06585
    -3.13386
    -3.03184
    -3.35491
    -3.08285
    -2.89581
    -2.91282
    -3.16787
    -3.30390
    -3.43993
    -3.59296
    -3.43993
    -3.26989
    -3.03184
    -2.86180
    -2.62375
    -3.04884
    -3.06585
    -3.30390
    -3.16787
    -2.99783
    -3.04884
    -3.01484
    -3.13386
    -3.21888
    -3.45693
    -3.57596
    -3.79700
    -3.83101
    -4.01805
    -4.06906
    -4.22209
    -4.27310
    -4.30711
    -4.25610
    -4.30711
    -4.20509
    -4.10307
    -4.00105
    -3.95003
    -4.05206
    -4.15408
    -4.13707
    -4.12007
    -4.10307
    -4.08606
    -4.05206
    -4.05206
    -4.05206
    -3.78000
    -3.57596
    -3.54195
    -3.71198
    -3.69498
    -3.45693
    -3.30390
    -3.21888
    -3.06585
    -2.86180
    -2.79379
    -2.67477
    -2.50473
    -2.50473
    -2.60675
    -2.55574
    -2.35170
    -2.01163
    -2.38570
    -3.03184
    -3.43993
    -3.79700
    -3.72899
    -3.21888
    -3.01484
    -3.08285
    -3.25289
    -3.50794
    -3.79700
    -3.81401
    -3.79700
    -3.62697
    -3.60996
    -3.57596
    -3.26989
    -2.75978
    -2.45372
    -2.26668
    -2.18166
    -2.09664
    -2.04563
    -2.01163
    -1.90960
    -1.75657
    -1.65455
    -1.46751
    -1.39950
    -1.39950
    -1.34849
    -1.21246
    -1.11043
    -1.11043
    -1.26347
    -1.34849
    -1.31448
    -1.29747
    -1.26347
    -1.28047
    -1.33148
    -1.33148
    -1.22946
    -1.12744
    -1.05942
    -1.11043
    -1.11043
    -1.07643
    -0.85538
    -0.92340
    -0.94040
    -0.85538
    -0.78737
    -0.75336
    -0.71935
    -0.63433
    -0.56632
    -0.61733
    -0.63433
    -0.49831
    -0.58332
    -0.48130
    -0.53231
    -0.54932
    -0.37928
    -0.34527
    -0.27726
    -0.32827
    -0.29426
    -0.31127
    -0.32827
    -0.29426
    -0.24325
    -0.17524
    -0.14123
    -0.09022
    -0.03921
    -0.03921
     0.01180
    -0.17524
    -0.22625
    -0.14123
    -0.17524
    -0.20924
    -0.09022
    -0.03921
     0.09682
     0.28386
     0.28386
     0.36888
     0.43689
     0.50491
     0.60693
     0.70895
     0.75996
     0.89599
     0.96400
     0.91299
     0.91299
     0.86198
     0.75996
     0.55592
     0.16483
    -0.17524
    -0.46430
    -0.70235
    -0.94040
    -0.85538
    -0.58332
    -0.80437
    -1.39950
    -1.38249
    -1.28047
    -1.04242
    -1.12744
    -1.11043
    -0.88939
    -0.70235
    -0.56632
    -0.48130
    -0.34527
    -0.05621
     0.02881
     0.14783
     0.01180
    -0.02221
    -0.17524
    -0.34527
    -0.58332
    -0.63433
    -0.48130
    -0.29426
     0.01180
    -0.17524
    -0.31127
    -0.22625
    -0.10722
    -0.02221
     0.09682
     0.04581
     0.14783
     0.01180
    -0.09022
    -0.22625
    -0.05621
     0.52191
     0.75996
     0.62393
     0.47090
     0.19884
    -0.09022
    -0.43029
    -0.61733
    -0.44729
    -0.31127
    -0.05621
     0.02881
     0.04581
     0.11382
     0.19884
    -0.00520
    -0.07322
     0.11382
    -0.03921
     0.11382
     0.16483
     0.24985
     0.30086
     0.36888
     0.38588
     0.45390
     0.55592
     0.53891
     0.47090
     0.43689
     0.40288
     0.48790
     0.38588
     0.62393
     0.57292
     0.65794
     0.70895
     0.64093
     0.74296
     0.74296
     0.74296
     0.84498
     0.81097
     0.65794
     0.64093
     0.64093
     0.65794
     0.70895
     0.57292
     0.57292
     0.64093
     0.50491
     0.47090
     0.52191
     0.50491
     0.43689
     0.41989
     0.43689
     0.48790
     0.47090
     0.43689
     0.36888
     0.41989
     0.47090
     0.48790
     0.41989
     0.52191
     0.48790
     0.47090
     0.48790
     0.45390
     0.41989
     0.40288
     0.48790
     0.70895
     0.79397
     0.82797
     0.64093
     0.60693
     0.74296
     0.77696
     0.75996
     0.94700
     0.87899
     0.96400
     1.01501
     1.03202
     1.04902
     1.01501
     1.03202
     1.13404
     1.35509
     1.62714
     1.69516
     1.83119
     1.76317
     1.93321
     2.15425
     2.39230
     2.59635
     2.64736
     2.85140
     2.93642
     2.61335
     2.29028
     1.71216
     1.21906
     0.67494
     0.35187
     0.57292
     0.69195
     0.55592
    -0.24325
    -1.12744
    -1.79058
    -2.31769
    -2.48773
    -2.45372
    -2.40271
    -2.52173
    -2.35170
    -2.24968
    -2.24968
    -2.23267
    -2.11365
    -1.79058
    -1.87560
    -1.70556
    -1.68856
    -1.53552
    -1.29747
    -1.04242
    -1.09343
    -0.99141
    -0.70235
    -0.53231
    -0.43029
    -0.53231
    -0.41329
    -0.15823
    -0.22625
    -0.07322
     0.06281
     0.24985
     0.33487
     0.41989
     0.41989
     0.67494
     0.70895
     0.75996
     0.87899
     0.96400
     1.08303
     0.94700
     0.98101
     1.01501
     1.16805
     1.11704
     1.04902
     1.01501
     1.01501
     1.10003
     0.99801
     1.03202
     0.98101
     0.93000
     0.94700
     0.93000
     1.03202
     0.91299
     0.87899
     0.74296
     0.81097
     0.82797
     0.84498
     0.65794
     0.60693
     0.64093
     0.67494
     0.67494
     0.60693
     0.50491
     0.45390
     0.45390
     0.57292
     0.52191
     0.50491
     0.36888
     0.45390
     0.57292
     0.55592
     0.48790
     0.45390
     0.50491
     0.64093
     0.67494
     0.84498
     0.87899
     0.87899
     0.87899
     0.84498
     0.87899
     0.89599
     0.84498
     0.93000
     0.93000
     0.96400
     0.98101
     0.86198
     0.81097
     0.67494
     0.64093
     0.52191
     0.52191
     0.31787
     0.28386
     0.31787
     0.48790
     0.38588
     0.28386
     0.07982
     0.04581
    -0.03921
     0.04581
     0.04581
     0.23285
     0.38588
     0.41989
     0.55592
     0.70895
     0.64093
     0.74296
     0.89599
     0.81097
     0.33487
    -0.27726
    -0.31127
    -0.05621
     0.07982
     0.55592
     0.43689
     0.36888
     0.14783
    -0.15823
    -0.41329
    -0.60033
    -0.71935
    -0.77036
    -0.95740
    -0.92340
    -0.73636
    -0.73636
    -0.70235
    -0.78737
    -0.94040
    -1.19545
    -1.41650
    -1.70556
    -1.55253
    -1.67155
    -1.56953
    -1.39950
    -1.24646
    -1.43350
    -1.41650
    -1.36549
    -1.19545
    -1.05942
    -0.97441
    -0.73636
    -0.65134
    -0.56632
    -0.71935
    -0.75336
    -0.29426
    -0.12423
    -0.12423
     0.07982
    -0.03921
     0.02881
     0.02881
    -0.05621
     0.01180
     0.18184
     0.43689
     0.52191
     0.38588
     0.40288
     0.40288
     0.41989
     0.43689
     0.45390
     0.48790
     0.48790
     0.55592
     0.48790
     0.43689
     0.45390
     0.55592
     0.52191
     0.48790
     0.43689
     0.45390
     0.45390
     0.50491
     0.40288
     0.41989
     0.31787
     0.26686
     0.28386
     0.41989
     0.43689
     0.30086
     0.26686
     0.28386
     0.40288
     0.40288
     0.41989
     0.40288
     0.33487
     0.38588
     0.43689
     0.33487
     0.28386
     0.30086
     0.24985
     0.35187
     0.36888
     0.19884
     0.21585
     0.13083
     0.13083
     0.26686
     0.24985
     0.28386
     0.31787
     0.36888
     0.41989
     0.47090
     0.40288
     0.50491
     0.43689
     0.60693
     0.62393
     0.52191
     0.43689
     0.38588
     0.40288
     0.38588
     0.30086
     0.21585
     0.07982
    -0.00520
    -0.07322
    -0.17524
    -0.12423
    -0.27726
    -0.34527
    -0.41329
    -0.43029
    -0.46430
    -0.44729
    -0.60033
    -0.66834
    -0.63433
    -0.68535
    -0.63433
    -0.65134
    -0.66834
    -0.56632
    -0.61733
    -0.77036
    -0.85538
    -0.75336
    -0.66834
    -0.49831
    -0.37928
     0.04581
     0.45390
     0.55592
     0.01180
    -0.73636
    -1.39950
    -0.88939
    -0.12423
     0.13083
     0.24985
     0.16483
    -0.20924
    -0.61733
    -0.77036
    -0.82137
    -0.75336
    -0.75336
    -0.73636
    -0.65134
    -0.56632
    -0.53231
    -0.48130
    -0.54932
    -0.60033
    -0.68535
    -0.61733
    -0.56632
    -0.66834
    -0.63433
    -0.65134
    -0.73636
    -0.63433
    -0.60033
    -0.71935
    -0.58332
    -0.61733
    -0.48130
    -0.32827
    -0.34527
    -0.24325
    -0.24325
    -0.32827
    -0.07322
    -0.02221
    -0.03921
    -0.17524
    -0.19224
     0.11382
     0.33487
     0.16483
    -0.12423
    -0.10722
    -0.05621
     0.19884
     0.19884
     0.24985
     0.06281
     0.21585
     0.31787
     0.38588
     0.28386
     0.30086
     0.24985
     0.55592
     0.58992
     0.58992
     0.67494
     0.62393
     0.67494
     0.72595
     0.77696
     0.75996
     0.74296
     0.75996
     0.81097
     0.86198
     0.94700
     0.79397
     0.74296
     0.86198
     0.91299
     0.77696
     0.84498
     0.81097
     0.70895
     0.72595
     0.75996
     0.79397
     0.70895
     0.62393
     0.64093
     0.69195
     0.65794
     0.64093
     0.60693
     0.69195
     0.82797
     0.75996
     0.69195
     0.50491
     0.48790
     0.33487
     0.31787
     0.30086
     0.24985
     0.09682
    -0.02221
    -0.20924
    -0.36228
    -0.48130
    -0.54932
    -0.77036
    -0.83838
    -0.88939
    -0.99141
    -1.02542
    -1.09343
    -1.14444
    -1.05942
    -0.92340
    -0.83838
    -0.83838
    -0.70235
    -0.83838
    -0.56632
    -0.51531
    -0.31127
    -0.43029
    -0.24325
    -0.24325
    -0.12423
    -0.02221
     0.02881
     0.21585
     0.28386
     0.36888
     0.43689
     0.57292
     0.70895
     0.70895
     0.72595
     0.81097
     0.86198
     0.79397
     1.18505
     0.99801
     0.93000
     0.81097
     0.77696
     0.65794
     0.57292
     0.48790
     0.33487
     0.09682
    -0.10722
    -0.31127
    -0.31127
    -0.36228
    -0.37928
    -0.46430
    -0.46430
    -0.63433
    -0.92340
    -0.90639
    -0.44729
    -0.36228
    -1.07643
    -2.33469
    -2.62375
    -2.55574
    -2.23267
    -1.84159
    -1.94361
    -2.04563
    -2.45372
    -2.77679
    -3.25289
    -3.35491
    -3.55895
    -3.40592
    -2.87881
    -3.01484
    -2.98083
    -2.64076
    -2.33469
    -2.31769
    -2.13065
    -2.04563
    -1.68856
    -1.58654
    -1.45051
    -1.12744
    -1.05942
    -0.78737
    -0.75336
    -0.63433
    -0.44729
    -0.27726
    -0.17524
    -0.24325
    -0.20924
    -0.31127
    -0.24325
    -0.12423
    -0.27726
    -0.32827
    -0.34527
    -0.27726
    -0.32827
    -0.27726
    -0.29426
    -0.29426
    -0.41329
    -0.36228
    -0.49831
    -0.63433
    -0.73636
    -0.73636
    -0.87238
    -1.00841
    -1.17845
    -1.31448
    -1.50152
    -2.02863
    -2.45372
    -2.41971
    -2.23267
    -2.36870
    -2.57274
    -2.62375
    -2.74278
    -2.92982
    -2.92982
    -2.98083
    -2.86180
    -2.81079
    -2.81079
    -2.74278
    -2.62375
    -2.60675
    -2.75978
    -2.57274
    -2.26668
    -2.14765
    -2.06264
    -2.07964
    -1.99462
    -1.97762
    -1.97762
    -1.90960
    -1.79058
    -1.60354
    -1.51852
    -1.50152
    -1.55253
    -1.51852
    -1.53552
    -1.65455
    -1.65455
    -1.65455
    -1.77357
    -1.79058
    -1.75657
    -1.72256
    -1.77357
    -1.84159
    -1.75657
    -1.75657
    -1.68856
    -1.63755
    -1.58654
    -1.62054
    -1.60354
    -1.56953
    -1.51852
    -1.43350
    -1.60354
    -1.65455
    -1.51852
    -1.60354
    -1.60354
    -1.68856
    -1.68856
    -1.67155
    -1.63755
    -1.75657
    -1.80758
    -1.92661
    -1.87560
    -1.77357
    -1.75657
    -1.70556
    -1.58654
    -1.56953
    -1.53552
    -1.26347
    -1.17845
    -1.14444
    -1.12744
    -1.05942
    -0.95740
    -0.85538
    -0.82137
    -0.78737
    -0.73636
    -0.71935
    -0.71935
    -0.71935
    -0.83838
    -0.94040
    -0.85538
    -0.73636
    -0.90639
    -0.90639
    -0.85538
    -0.83838
    -0.94040
    -1.14444
    -1.53552
    -1.36549
    -1.34849
    -1.33148
    -1.55253
    -1.80758
    -1.63755
    -1.31448
    -0.75336
    -0.85538
    -1.04242
    -1.24646
    -1.33148
    -1.26347
    -0.97441
    -0.53231
    -0.44729
    -0.41329
    -0.54932
    -0.70235
    -0.73636
    -0.73636
    -0.71935
    -0.90639
    -1.22946
    -1.39950
    -1.33148
    -1.46751
    -1.51852
    -1.63755
    -1.73957
    -1.94361
    -1.89260
    -1.85859
    -1.99462
    -1.96061
    -2.01163
    -1.94361
    -1.56953
    -1.68856
    -1.62054
    -1.65455
    -1.60354
    -1.53552
    -1.41650
    -1.31448
    -1.24646
    -1.19545
    -1.09343
    -1.00841
    -1.02542
    -1.04242
    -0.88939
    -0.83838
    -0.75336
    -0.82137
    -0.77036
    -0.82137
    -0.80437
    -0.87238
    -0.73636
    -0.73636
    -0.73636
    -0.65134
    -0.65134
    -0.65134
    -0.65134
    -0.65134
    -0.71935
    -0.56632
    -0.43029
    -0.41329
    -0.58332
    -0.73636
    -0.66834
    -0.70235
    -0.61733
    -0.58332
    -0.60033
    -0.56632
    -0.48130
    -0.32827
    -0.36228
    -0.31127
    -0.26026
    -0.27726
    -0.17524
     0.07982
     0.13083
     0.19884
     0.21585
     0.33487
     0.40288
     0.41989
     0.36888
     0.35187
     0.19884
     0.40288
     0.24985
    -0.00520
     0.02881
    -0.09022
     0.02881
     0.07982
     0.09682
    -0.00520
    -0.12423
    -0.17524
    -0.14123
    -0.03921
    -0.10722
    -0.00520
    -0.02221
     0.07982
     0.07982
     0.07982
     0.04581
     0.06281
    -0.00520
     0.11382
     0.07982
     0.01180
    -0.00520
    -0.05621
    -0.05621
     0.01180
    -0.03921
    -0.10722
    -0.07322
    -0.14123
    -0.02221
    -0.02221
    -0.09022
    -0.14123
    -0.19224
    -0.09022
    -0.02221
    -0.05621
    -0.09022
    -0.09022
    -0.07322
     0.06281
     0.04581
     0.01180
     0.06281
     0.09682
     0.16483
     0.19884
     0.28386
     0.30086
     0.30086
     0.31787
     0.35187
     0.38588
     0.36888
     0.36888
     0.30086
     0.35187
     0.38588
     0.35187
     0.23285
     0.14783
     0.16483
     0.24985
     0.28386
     0.36888
     0.38588
     0.35187
     0.48790
     0.48790
     0.50491
     0.58992
     0.84498
     0.99801
     0.87899
     0.35187
    -0.31127
    -1.21246
    -1.04242
    -0.37928
     0.01180
    -0.02221
    -0.36228
    -1.04242
    -1.28047
    -1.36549
    -1.58654
    -1.46751
    -1.43350
    -1.26347
    -0.94040
    -0.77036
    -0.68535
    -0.66834
    -0.60033
    -0.65134
    -0.71935
    -0.75336
    -0.77036
    -0.77036
    -0.58332
    -0.43029
    -0.73636
    -1.21246
    -0.61733
    -0.32827
    -0.27726
    -0.58332
    -0.58332
    -0.63433
    -0.48130
    -0.61733
    -0.22625
    -0.24325
    -0.02221
     0.21585
     0.23285
     0.35187
     0.30086
     0.16483
     0.11382
     0.07982
    -0.00520
     0.06281
     0.21585
     0.45390
     0.50491
     0.30086
    -0.00520
    -0.10722
    -0.07322
    -0.07322
    -0.22625
    -0.09022
    -0.09022
    -0.15823
    -0.12423
    -0.12423
    -0.15823
    -0.19224
    -0.09022
    -0.09022
     0.04581
     0.02881
     0.11382
     0.07982
     0.24985
     0.14783
     0.14783
     0.16483
     0.31787
     0.23285
     0.35187
     0.33487
     0.31787
     0.23285
     0.24985
     0.19884
     0.19884
     0.24985
     0.21585
     0.21585
     0.28386
     0.30086
     0.19884
     0.16483
     0.28386
     0.21585
     0.26686
     0.28386
     0.31787
     0.31787
     0.36888
     0.48790
     0.57292
     0.57292
     0.55592
     0.67494
     0.72595
     0.77696
     0.79397
     0.70895
     0.58992
     0.33487
     0.16483
     0.52191
     0.91299
     1.20205
     1.28707
     1.32108
     1.33808
     1.52512
     1.61014
     1.59314
     1.62714
     1.98422
     2.22227
     2.05223
     2.15425
     2.25628
     2.08624
     2.06924
     1.91620
     1.66115
     1.50812
     1.21906
     1.03202
     0.69195
     0.47090
     0.31787
     0.24985
     0.16483
     0.07982
    -0.00520
     0.01180
    -0.09022
    -0.26026
    -0.15823
    -0.14123
    -0.24325
    -0.43029
    -0.65134
    -0.73636
    -0.71935
    -0.85538
    -1.17845
    -1.34849
    -1.67155
    -2.16466
    -2.84480
    -3.74599
    -4.20509
    -4.49415
    -4.34112
    -4.27310
    -4.27310
    -4.17108
    -4.39213
    -4.47715
    -4.44314
    -4.13707
    -3.67798
    -2.94682
    -2.16466
    -1.43350
    -0.78737
    -0.39628
     0.21585
     0.62393
     0.84498
     1.18505
     1.49111
     1.66115
     1.79718
     1.95021
     1.89920
     1.84819
     1.67815
     1.45711
     1.23606
     1.03202
     0.98101
     0.77696
     0.72595
     0.57292
     0.43689
     0.47090
     0.30086
     0.31787
     0.11382
    -0.07322
    -0.27726
    -0.34527
    -0.24325
    -0.22625
    -0.37928
    -0.43029
    -0.70235
    -0.88939
    -1.07643
    -1.04242
    -1.24646
    -1.50152
    -1.43350
    -1.34849
    -1.07643
    -0.94040
    -1.09343
    -1.17845
    -1.16145
    -1.26347
    -1.31448
    -1.24646
    -0.90639
    -0.80437
    -0.82137
    -0.71935
    -0.75336
    -0.75336
    -0.71935
    -0.75336
    -0.88939
    -0.99141
    -0.95740
    -1.05942
    -0.99141
    -0.95740
    -1.14444
    -1.12744
    -1.09343
    -1.11043
    -1.11043
    -1.14444
    -1.07643
    -1.16145
    -1.17845
    -1.16145
    -1.09343
    -1.22946
    -1.21246
    -1.28047
    -1.16145
    -1.17845
    -1.26347
    -1.28047
    -1.36549
    -1.26347
    -1.36549
    -1.28047
    -1.33148
    -1.39950
    -1.38249
    -1.36549
    -1.33148
    -1.38249
    -1.45051
    -1.41650
    -1.33148
    -1.33148
    -1.33148
    -1.41650
    -1.43350
    -1.33148
    -1.34849
    -1.29747
    -1.24646
    -1.28047
    -1.31448
    -1.17845
    -1.21246
    -1.12744
    -1.14444
    -1.17845
    -1.14444
    -0.99141
    -1.04242
    -1.05942
    -1.09343
    -1.00841
    -0.97441
    -1.00841
    -0.95740
    -0.95740
    -1.00841
    -0.97441
    -0.90639
    -0.92340
    -0.95740
    -1.16145
    -0.97441
    -0.83838
    -0.77036
    -0.78737
    -0.78737
    -0.77036
    -0.66834
    -0.63433
    -0.44729
    -0.37928
    -0.29426
    -0.07322
     0.33487
     0.67494
     1.15104
     1.49111
     1.79718
     1.83119
     1.06602
    -0.53231
    -1.21246
    -0.71935
    -0.34527
    -1.04242
    -1.56953
    -1.80758
    -2.31769
    -2.64076
    -2.92982
    -3.49094
    -4.06906
    -4.47715
    -4.57917
    -4.68119
    -4.15408
    -3.64397
    -3.16787
    -2.69177
    -2.48773
    -2.01163
    -1.73957
    -1.53552
    -1.34849
    -1.31448
    -1.05942
    -0.97441
    -0.66834
    -0.58332
    -0.58332
    -0.34527
    -0.41329
    -0.34527
    -0.41329
    -0.49831
    -0.48130
    -0.48130
    -0.53231
    -0.39628
    -0.43029
    -0.51531
    -0.49831
    -0.49831
    -0.48130
    -0.37928
    -0.41329
    -0.27726
    -0.14123
    -0.17524
    -0.07322
     0.04581
    -0.02221
     0.04581
     0.11382
     0.31787
     0.40288
     0.18184
     0.13083
     0.06281
    -0.12423
    -0.07322
    -0.12423
    -0.09022
    -0.05621
    -0.15823
    -0.32827
    -0.34527
    -0.46430
    -0.60033
    -0.61733
    -0.51531
    -0.53231
    -0.51531
    -0.46430
    -0.48130
    -0.31127
    -0.36228
    -0.24325
    -0.31127
    -0.24325
    -0.20924
    -0.24325
    -0.15823
    -0.12423
    -0.26026
    -0.14123
    -0.17524
    -0.12423
    -0.07322
    -0.14123
    -0.10722
    -0.12423
    -0.17524
    -0.05621
    -0.14123
    -0.14123
    -0.02221
    -0.05621
    -0.10722
    -0.02221
    -0.03921
    -0.07322
    -0.15823
    -0.07322
    -0.02221
    -0.02221
    -0.05621
    -0.10722
    -0.03921
    -0.03921
    -0.07322
    -0.07322
    -0.02221
    -0.07322
    -0.10722
     0.01180
     0.01180
    -0.05621
    -0.19224
    -0.03921
     0.04581
     0.04581
    -0.05621
    -0.03921
    -0.02221
     0.01180
    -0.05621
    -0.00520
     0.01180
     0.02881
    -0.02221
    -0.05621
    -0.02221
    -0.00520
    -0.05621
    -0.10722
     0.01180
    -0.02221
    -0.09022
    -0.12423
    -0.10722
    -0.07322
    -0.12423
    -0.09022
    -0.05621
    -0.07322
    -0.00520
     0.04581
     0.06281
     0.19884
     0.28386
     0.38588
     0.75996
     0.99801
     1.10003
     1.15104
     1.25306
     1.16805
     1.04902
     0.75996
     0.65794
     0.53891
     0.60693
     0.48790
     0.30086
     0.21585
    -0.07322
    -0.27726
    -0.51531
    -1.12744
    -1.97762
    -2.31769
    -2.26668
    -1.96061
    -1.41650
    -0.66834
    -0.20924
     0.18184
     0.24985
    -0.15823
    -0.46430
    -0.36228
     0.16483
     0.53891
     0.99801
     1.23606
     1.11704
     0.87899
     0.74296
     0.43689
     0.01180
    -0.22625
    -0.53231
    -0.83838
    -1.07643
    -1.22946
    -1.33148
    -1.46751
    -1.53552
    -1.55253
    -1.48451
    -1.45051
    -1.36549
    -1.28047
    -1.24646
    -1.22946
    -1.19545
    -1.21246
    -0.94040
    -0.60033
    -0.41329
    -0.43029
    -0.36228
    -0.32827
    -0.29426
    -0.26026
    -0.20924
     0.06281
     0.09682
     0.21585
     0.36888
     0.35187
     0.40288
     0.45390
     0.45390
     0.41989
     0.40288
     0.41989
     0.36888
     0.35187
     0.33487
     0.31787
     0.19884
     0.28386
     0.28386
     0.18184
     0.24985
     0.16483
     0.18184
     0.16483
     0.11382
     0.14783
     0.19884
     0.16483
     0.11382
     0.18184
     0.02881
     0.11382
     0.02881
    -0.02221
     0.11382
     0.01180
     0.04581
    -0.15823
    -0.07322
    -0.07322
    -0.15823
    -0.07322
    -0.10722
    -0.14123
    -0.03921
    -0.10722
    -0.05621
    -0.03921
    -0.00520
    -0.12423
     0.09682
    -0.02221
     0.14783
     0.16483
     0.18184
     0.18184
     0.30086
     0.31787
     0.28386
     0.40288
     0.36888
     0.36888
     0.40288
     0.47090
     0.45390
     0.47090
     0.48790
     0.47090
     0.45390
     0.50491
     0.57292
     0.57292
     0.50491
     0.43689
     0.48790
     0.52191
     0.58992
     0.52191
     0.48790
     0.53891
     0.55592
     0.47090
     0.55592
     0.53891
     0.50491
     0.55592
     0.50491
     0.52191
     0.52191
     0.47090
     0.45390
     0.52191
     0.50491
     0.43689
     0.45390
     0.43689
     0.35187
     0.35187
     0.33487
     0.30086
     0.31787
     0.21585
     0.24985
     0.28386
     0.24985
     0.13083
    -0.00520
     0.04581
     0.09682
     0.01180
     0.02881
     0.01180
     0.19884
     0.33487
     0.43689
     0.84498
     1.13404
     1.35509
     1.45711
     1.62714
     1.61014
     1.54213
     1.61014
     1.38909
     1.47411
     1.40610
     1.49111
     1.81418
     1.81418
     1.47411
     1.10003
     0.60693
     0.47090
     0.50491
     0.64093
     0.81097
     0.84498
     0.53891
    -0.22625
    -0.58332
    -1.11043
    -1.14444
    -1.28047
    -1.43350
    -1.85859
    -2.31769
    -3.18487
    -3.37191
    -3.16787
    -2.91282
    -3.15087
    -2.99783
    -2.86180
    -2.69177
    -2.70877
    -2.26668
    -1.90960
    -1.19545
    -0.65134
    -0.09022
     0.24985
     0.62393
     0.91299
     1.03202
     1.25306
     1.21906
     1.16805
     1.18505
     1.33808
     1.23606
     1.06602
     1.08303
     1.03202
     1.08303
     1.01501
     0.87899
     0.86198
     0.84498
     0.79397
     0.75996
     0.72595
     0.70895
     0.65794
     0.64093
     0.65794
     0.65794
     0.50491
     0.43689
     0.47090
     0.50491
     0.48790
     0.41989
     0.36888
     0.33487
     0.24985
     0.21585
     0.28386
     0.24985
     0.18184
     0.04581
     0.21585
     0.18184
     0.07982
     0.01180
     0.04581
     0.07982
     0.04581
     0.04581
    -0.02221
    -0.09022
    -0.09022
    -0.10722
    -0.09022
    -0.09022
    -0.15823
    -0.20924
    -0.15823
    -0.09022
    -0.19224
    -0.26026
    -0.29426
    -0.24325
    -0.22625
    -0.17524
    -0.20924
    -0.20924
    -0.29426
    -0.29426
    -0.27726
    -0.24325
    -0.29426
    -0.31127
    -0.27726
    -0.31127
    -0.31127
    -0.34527
    -0.37928
    -0.37928
    -0.32827
    -0.20924
    -0.34527
    -0.34527
    -0.37928
    -0.27726
    -0.34527
    -0.24325
    -0.22625
    -0.37928
    -0.22625
    -0.27726
    -0.24325
    -0.24325
    -0.34527
    -0.36228
    -0.24325
    -0.20924
    -0.15823
    -0.32827
    -0.24325
    -0.34527
    -0.41329
    -0.29426
    -0.20924
    -0.34527
    -0.31127
    -0.34527
    -0.22625
    -0.15823
    -0.12423
    -0.07322
     0.07982
     0.09682
     0.01180
     0.04581
    -0.02221
    -0.03921
    -0.00520
    -0.07322
    -0.12423
    -0.32827
    -0.32827
    -0.09022
     0.04581
    -0.03921
    -0.02221
    -0.49831
    -0.68535
    -0.34527
     0.01180
     0.13083
     0.38588
     0.36888
     0.14783
     0.16483
     0.28386
     0.06281
    -0.20924
    -0.71935
    -1.60354
    -2.06264
    -2.31769
    -2.33469
    -2.40271
    -2.58975
    -3.20188
    -3.64397
    -3.67798
    -3.59296
    -3.38892
    -3.06585
    -2.87881
    -2.70877
    -2.41971
    -1.85859
    -1.28047
    -0.85538
    -0.32827
     0.07982
     0.43689
     0.52191
     0.70895
     0.93000
     0.94700
     0.84498
     0.72595
     0.69195
     0.74296
     0.75996
     0.62393
     0.47090
     0.43689
     0.43689
     0.38588
     0.33487
     0.31787
     0.19884
     0.16483
     0.31787
     0.28386
     0.26686
     0.24985
     0.23285
     0.33487
     0.43689
     0.50491
     0.43689
     0.52191
     0.50491
     0.65794
     0.72595
     0.82797
     0.89599
     0.91299
     1.15104
     1.35509
     1.38909
     1.47411
     1.54213
     1.54213
     1.83119
     1.83119
     1.93321
     1.95021
     1.91620
     1.96721
     1.96721
     1.93321
     1.76317
     1.72916
     1.61014
     1.40610
     1.23606
     1.04902
     0.87899
     0.69195
     0.50491
     0.30086
     0.01180
    -0.09022
    -0.20924
    -0.46430
    -0.75336
    -1.00841
    -1.16145
    -1.34849
    -1.17845
    -1.16145
    -1.48451
    -1.70556
    -1.84159
    -1.99462
    -1.84159
    -1.79058
    -1.75657
    -1.80758
    -1.68856
    -1.68856
    -1.53552
    -1.45051
    -1.29747
    -1.26347
    -1.12744
    -1.11043
    -0.85538
    -0.73636
    -0.70235
    -0.65134
    -0.61733
    -0.36228
    -0.22625
    -0.36228
    -0.29426
    -0.20924
    -0.07322
     0.06281
    -0.03921
     0.09682
     0.16483
     0.21585
     0.50491
     0.64093
     0.77696
     0.70895
     0.70895
     0.96400
     1.06602
     1.03202
     1.03202
     1.13404
     0.93000
     0.72595
     0.48790
     0.43689
    -0.02221
    -0.24325
    -0.34527
    -0.26026
    -0.27726
    -0.41329
    -0.54932
    -0.63433
    -0.61733
    -0.41329
    -0.14123
    -0.14123
    -0.20924
     0.21585
     0.33487
     0.47090
     0.69195
     0.35187
    -0.15823
    -0.27726
    -0.09022
    -0.37928
    -0.24325
    -0.60033
    -1.21246
    -1.24646
    -1.33148
    -0.94040
    -1.09343
    -1.28047
    -1.39950
    -1.29747
    -1.19545
    -0.65134
    -0.32827
    -0.09022
     0.09682
     0.33487
     0.35187
     0.52191
     0.65794
     0.79397
     0.87899
     0.67494
     0.70895
     0.58992
     0.70895
     0.55592
     0.52191
     0.45390
     0.38588
     0.31787
     0.36888
     0.26686
     0.19884
     0.14783
     0.18184
     0.21585
     0.14783
     0.14783
     0.21585
     0.18184
     0.21585
     0.24985
     0.33487
     0.33487
     0.33487
     0.28386
     0.30086
     0.40288
     0.48790
     0.35187
     0.31787
     0.48790
     0.33487
     0.41989
     0.41989
     0.35187
     0.38588
     0.31787
     0.47090
     0.36888
     0.40288
     0.24985
     0.31787
     0.30086
     0.36888
     0.28386
     0.16483
     0.21585
     0.21585
     0.21585
     0.28386
     0.07982
     0.11382
     0.11382
     0.01180
     0.09682
     0.01180
     0.01180
     0.01180
    -0.05621
     0.01180
    -0.00520
    -0.17524
    -0.00520
    -0.02221
    -0.10722
    -0.09022
    -0.17524
    -0.17524
    -0.10722
    -0.19224
    -0.19224
    -0.07322
    -0.05621
    -0.02221
     0.01180
    -0.00520
     0.02881
    -0.02221
     0.06281
     0.13083
     0.14783
     0.21585
     0.28386
     0.43689
     0.40288
     0.53891
     0.65794
     0.57292
     0.64093
     0.64093
     0.64093
     0.77696
     0.87899
     0.82797
     0.89599
     1.03202
     1.18505
     1.28707
     1.27007
     1.25306
     1.30407
     1.49111
     1.45711
     1.64415
     1.66115
     1.67815
     1.61014
     1.66115
     1.72916
     1.96721
     1.93321
     1.74617
     1.54213
     1.38909
     1.28707
     1.27007
     1.61014
     1.44010
     0.16483
    -0.87238
    -0.73636
    -0.05621
     0.13083
     0.16483
    -0.37928
    -0.77036
    -1.39950
    -1.56953
    -1.85859
    -2.06264
    -2.04563
    -1.99462
    -1.97762
    -1.53552
    -1.53552
    -1.39950
    -1.17845
    -1.26347
    -1.12744
    -1.02542
    -0.80437
    -0.56632
    -0.32827
    -0.00520
     0.33487
     0.50491
     0.69195
     0.91299
     1.06602
     1.11704
     1.04902
     1.18505
     1.13404
     1.16805
     1.11704
     1.06602
     1.01501
     0.94700
     0.89599
     0.75996
     0.79397
     0.62393
     0.64093
     0.52191
     0.62393
     0.52191
     0.28386
     0.36888
     0.31787
     0.28386
     0.30086
     0.24985
     0.13083
     0.26686
     0.28386
     0.21585
     0.33487
     0.31787
     0.30086
     0.35187
     0.45390
     0.47090
     0.36888
     0.50491
     0.47090
     0.52191
     0.57292
     0.45390
     0.47090
     0.50491
     0.53891
     0.38588
     0.45390
     0.41989
     0.30086
     0.33487
     0.31787
     0.26686
     0.24985
     0.13083
     0.18184
     0.23285
     0.23285
     0.21585
     0.16483
     0.16483
     0.23285
     0.21585
     0.30086
     0.33487
     0.28386
     0.28386
     0.43689
     0.48790
     0.41989
     0.33487
     0.31787
     0.38588
     0.41989
     0.33487
     0.31787
     0.28386
     0.45390
     0.57292
     0.72595
     0.75996
     0.52191
     0.52191
     0.72595
     0.75996
     0.74296
     0.86198
     0.96400
     1.03202
     1.06602
     1.11704
     1.15104
     1.11704
     1.03202
     1.01501
     0.94700
     1.10003
     1.04902
     1.06602
     1.13404
     1.20205
     1.16805
     1.11704
     1.10003
     1.11704
     1.13404
     0.82797
     0.84498
     0.75996
     0.81097
     0.98101
     1.03202
     1.18505
     1.01501
     0.99801
     0.86198
     0.62393
     0.55592
     0.53891
     0.55592
     0.48790
     0.69195
     1.18505
     1.04902
     0.52191
     0.28386
    -0.00520
    -1.00841
    -1.80758
    -1.45051
    -1.67155
    -1.21246
    -0.71935
    -0.46430
    -0.68535
    -1.11043
    -1.53552
    -1.34849
    -1.05942
    -0.66834
    -0.36228
     0.04581
     0.38588
     0.70895
     0.93000
     1.13404
     1.21906
     1.16805
     1.23606
     1.32108
     1.20205
     1.13404
     0.94700
     0.91299
     0.93000
     0.84498
     0.72595
     0.69195
     0.67494
     0.55592
     0.53891
     0.62393
     0.62393
     0.43689
     0.45390
     0.45390
     0.47090
     0.43689
     0.28386
     0.31787
     0.21585
     0.30086
     0.33487
     0.16483
     0.13083
    -0.10722
    -0.10722
    -0.14123
    -0.17524
    -0.27726
    -0.26026
    -0.24325
    -0.22625
    -0.17524
    -0.17524
    -0.07322
    -0.02221
     0.02881
     0.18184
     0.28386
     0.41989
     0.57292
     0.62393
     0.98101
     1.06602
     1.16805
     1.23606
     1.32108
     1.47411
     1.40610
     1.50812
     1.50812
     1.54213
     1.57613
     1.62714
     1.57613
     1.49111
     1.49111
     1.49111
     1.33808
     1.42310
     1.37209
     1.30407
     1.28707
     1.45711
     1.47411
     1.35509
     1.21906
     1.20205
     1.21906
     1.27007
     1.28707
     1.32108
     1.21906
     1.16805
     1.18505
     1.23606
     1.23606
     1.10003
     1.13404
     1.06602
     1.16805
     1.15104
     1.01501
     1.01501
     0.99801
     1.01501
     1.04902
     1.08303
     0.99801
     0.89599
     0.87899
     1.06602
     1.15104
     1.10003
     1.01501
     1.08303
     0.96400
     1.01501
     0.96400
     0.86198
     0.89599
     0.81097
     0.74296
     0.67494
     0.72595
     0.81097
     0.89599
     0.81097
     0.75996
     0.50491
     0.18184
     0.11382
     0.16483
     0.07982
    -0.20924
    -0.02221
     0.01180
     0.13083
     0.09682
    -0.09022
    -0.09022
    -0.60033
    -1.24646
    -1.72256
    -1.80758
    -2.11365
    -2.47072
    -2.33469
    -1.92661
    -2.14765
    -2.60675
    -2.69177
    -2.67477
    -2.48773
    -2.57274
    -2.33469
    -2.09664
    -1.48451
    -1.05942
    -0.78737
    -0.29426
     0.18184
     0.62393
     0.94700
     1.23606
     1.44010
     1.79718
     2.06924
     2.18826
     2.35830
     2.40931
     2.49433
     2.59635
     2.76638
     2.71537
     2.51133
     2.44332
     2.51133
     2.47732
     2.29028
     2.17126
     1.95021
     1.76317
     1.52512
     1.30407
     0.91299
     0.64093
     0.40288
     0.02881
    -0.15823
    -0.44729
    -0.68535
    -0.95740
    -1.16145
    -1.48451
    -1.72256
    -1.90960
    -2.04563
    -1.94361
    -2.07964
    -2.16466
    -2.21567
    -2.36870
    -2.45372
    -2.36870
    -2.26668
    -2.19866
    -2.19866
    -2.11365
    -2.07964
    -1.96061
    -1.77357
    -1.68856
    -1.62054
    -1.58654
    -1.43350
    -1.29747
    -1.05942
    -0.99141
    -0.92340
    -0.83838
    -0.66834
    -0.48130
    -0.46430
    -0.41329
    -0.22625
    -0.07322
    -0.00520
     0.09682
     0.11382
     0.21585
     0.19884
     0.24985
     0.33487
     0.40288
     0.43689
     0.48790
     0.40288
     0.40288
     0.45390
     0.35187
     0.38588
     0.40288
     0.41989
     0.38588
     0.30086
     0.23285
     0.23285
     0.23285
     0.33487
     0.30086
     0.35187
     0.26686
     0.26686
     0.28386
     0.23285
     0.24985
     0.06281
     0.16483
     0.16483
     0.21585
     0.23285
     0.26686
     0.35187
     0.43689
     0.47090
     0.36888
     0.33487
     0.53891
     0.50491
     0.64093
     0.60693
     0.69195
     0.45390
     0.24985
     0.04581
     0.14783
     0.26686
     0.18184
     0.07982
     0.18184
     0.01180
    -0.15823
    -0.41329
    -0.49831
    -0.44729
    -0.15823
    -0.17524
    -0.17524
    -0.00520
     0.30086
     0.48790
     0.35187
     0.06281
    -0.31127
    -0.78737
    -0.99141
    -0.97441
    -1.00841
    -1.09343
    -1.11043
    -1.19545
    -1.75657
    -1.94361
    -1.87560
    -1.94361
    -1.85859
    -1.70556
    -1.65455
    -1.60354
    -1.24646
    -0.88939
    -0.73636
    -0.36228
    -0.07322
     0.11382
     0.38588
     0.50491
     0.60693
     0.69195
     0.74296
     0.74296
     0.75996
     0.84498
     0.84498
     0.79397
     0.72595
     0.75996
     0.75996
     0.65794
     0.62393
     0.58992
     0.60693
     0.53891
     0.47090
     0.47090
     0.40288
     0.24985
     0.24985
     0.19884
     0.24985
     0.11382
     0.11382
     0.13083
     0.09682
    -0.05621
    -0.05621
     0.02881
    -0.00520
    -0.10722
    -0.15823
    -0.12423
    -0.22625
    -0.20924
    -0.32827
    -0.27726
    -0.31127
    -0.53231
    -0.53231
    -0.65134
    -0.68535
    -0.90639
    -1.04242
    -1.00841
    -1.19545
    -1.34849
    -1.50152
    -1.58654
    -1.62054
    -1.41650
    -1.39950
    -1.45051
    -1.33148
    -1.28047
    -1.28047
    -1.19545
    -1.04242
    -0.97441
    -0.92340
    -0.70235
    -0.32827
    -0.43029
    -0.41329
    -0.37928
    -0.34527
    -0.20924
    -0.22625
    -0.36228
    -0.20924
    -0.29426
    -0.41329
    -0.41329
    -0.27726
    -0.29426
    -0.41329
    -0.36228
    -0.37928
    -0.24325
    -0.26026
    -0.20924
    -0.29426
    -0.31127
    -0.31127
    -0.34527
    -0.26026
    -0.24325
    -0.27726
    -0.22625
    -0.27726
    -0.17524
    -0.15823
    -0.22625
    -0.15823
    -0.15823
    -0.15823
    -0.14123
    -0.05621
    -0.02221
     0.02881
     0.13083
     0.14783
     0.06281
     0.19884
     0.06281
     0.07982
    -0.14123
    -0.44729
    -0.53231
    -0.83838
    -0.95740
    -0.77036
    -0.68535
    -0.71935
    -0.92340
    -1.21246
    -1.63755
    -1.92661
    -1.75657
    -1.53552
    -1.39950
    -1.28047
    -1.24646
    -1.45051
    -1.50152
    -1.82459
    -1.94361
    -2.19866
    -1.56953
    -1.09343
    -1.36549
    -1.90960
    -1.92661
    -1.63755
    -1.34849
    -1.34849
    -1.38249
    -1.29747
    -0.99141
    -0.77036
    -0.68535
    -0.51531
    -0.29426
     0.02881
     0.16483
     0.19884
     0.33487
     0.40288
     0.47090
     0.50491
     0.65794
     0.74296
     0.58992
     0.55592
     0.60693
     0.57292
     0.60693
     0.53891
     0.43689
     0.43689
     0.50491
     0.55592
     0.41989
     0.41989
     0.40288
     0.33487
     0.33487
     0.52191
     0.40288
     0.30086
     0.26686
     0.31787
     0.36888
     0.40288
     0.30086
     0.24985
     0.31787
     0.33487
     0.28386
     0.38588
     0.31787
     0.33487
     0.36888
     0.53891
     0.45390
     0.50491
     0.55592
     0.60693
     0.65794
     0.84498
     0.81097
     0.87899
     1.03202
     1.10003
     1.20205
     1.16805
     1.13404
     0.98101
     0.82797
     0.86198
     0.91299
     0.62393
     0.52191
     0.45390
     0.36888
     0.31787
     0.13083
    -0.03921
    -0.10722
    -0.10722
    -0.20924
    -0.41329
    -0.66834
    -1.02542
    -0.87238
    -0.78737
    -0.61733
    -0.70235
    -0.66834
    -0.78737
    -0.66834
    -0.66834
    -0.82137
    -0.83838
    -0.73636
    -0.46430
    -0.36228
    -0.27726
    -0.07322
    -0.05621
     0.16483
     0.24985
     0.47090
     0.58992
     0.69195
     0.87899
     0.75996
     0.84498
     0.84498
     0.75996
     0.75996
     0.86198
     0.86198
     0.87899
     0.77696
     0.72595
     0.67494
     0.62393
     0.81097
     0.79397
     0.57292
     0.62393
     0.62393
     0.65794
     0.72595
     0.48790
     0.38588
     0.28386
     0.72595
     0.93000
     0.84498
     0.72595
     0.38588
    -0.17524
    -0.20924
    -0.02221
     0.04581
     0.04581
    -0.17524
    -0.29426
    -0.29426
    -0.36228
    -0.44729
    -0.44729
    -0.31127
    -0.24325
    -0.37928
    -0.41329
    -0.31127
    -0.14123
    -0.09022
     0.01180
     0.16483
     0.18184
     0.28386
     0.38588
     0.36888
     0.24985
     0.19884
     0.36888
     0.40288
     0.57292
     0.64093
     0.67494
     0.67494
     0.75996
     0.70895
     0.91299
     0.99801
     0.94700
     1.06602
     1.08303
     1.20205
     1.23606
     1.44010
     1.49111
     1.54213
     1.62714
     1.69516
     1.71216
     1.81418
     1.81418
     1.74617
     1.96721
     1.98422
     2.00122
     1.98422
     1.93321
     1.95021
     1.88220
     1.89920
     1.72916
     1.62714
     1.49111
     1.47411
     1.33808
     1.15104
     1.03202
     0.94700
     0.89599
     0.84498
     0.65794
     0.62393
     0.50491
     0.50491
     0.52191
     0.62393
     0.62393
     0.69195
     0.70895
     0.70895
     0.84498
     0.87899
     0.93000
     0.91299
     0.87899
     0.98101
     1.08303
     1.08303
     1.03202
     0.87899
     0.87899
     0.74296
     0.65794
     0.64093
     0.70895
     0.62393
     0.60693
     0.48790
     0.36888
     0.35187
     0.19884
     0.40288
     0.43689
     0.43689
     0.45390
     0.35187
     0.35187
     0.31787
     0.45390
     0.62393
     0.60693
     0.57292
     0.55592
     0.62393
     0.60693
     0.69195
     0.69195
     0.86198
     0.86198
     0.82797
     0.84498
     0.87899
     0.93000
     0.94700
     1.10003
     1.15104
     1.25306
     1.49111
     1.37209
     1.44010
     1.27007
     1.03202
     1.01501
     1.03202
     1.38909
     1.32108
     1.28707
     1.15104
     0.89599
     0.81097
     0.79397
     0.74296
     0.84498
     0.62393
     0.55592
     0.55592
     0.40288
     0.41989
     0.53891
     0.53891
     0.64093
     0.69195
     0.48790
     0.43689
     0.38588
     0.40288
     0.47090
     0.62393
     0.67494
     0.70895
     0.67494
     0.62393
     0.60693
     0.65794
     0.52191
     0.36888
     0.33487
     0.45390
     0.60693
     0.69195
     0.55592
     0.43689
     0.33487
     0.28386
     0.30086
     0.47090
     0.41989
     0.36888
     0.40288
     0.47090
     0.50491
     0.40288
     0.55592
     0.62393
     0.58992
     0.53891
     0.64093
     0.55592
     0.53891
     0.48790
     0.53891
     0.52191
     0.60693
     0.53891
     0.43689
     0.41989
     0.50491
     0.35187
     0.36888
     0.48790
     0.45390
     0.38588
     0.33487
     0.40288
     0.33487
     0.33487
     0.35187
     0.38588
     0.38588
     0.41989
     0.30086
     0.38588
     0.35187
     0.35187
     0.28386
     0.36888
     0.33487
     0.33487
     0.41989
     0.33487
     0.35187
     0.38588
     0.35187
     0.43689
     0.45390
     0.47090
     0.45390
     0.36888
     0.43689
     0.50491
     0.36888
     0.36888
     0.52191
     0.43689
     0.60693
     0.70895
     0.81097
     0.86198
     1.08303
     1.44010
     1.50812
     1.54213
     1.42310
     1.20205
     0.87899
     0.64093
     0.33487
     0.14783
     0.14783
    -0.09022
    -0.54932
    -0.78737
    -1.14444
    -1.55253
    -1.77357
    -1.94361
    -2.07964
    -1.99462
    -2.01163
    -1.97762
    -1.79058
    -1.56953
    -1.39950
    -1.28047
    -1.05942
    -0.87238
    -0.71935
    -0.60033
    -0.49831
    -0.37928
    -0.31127
    -0.37928
    -0.41329
    -0.32827
    -0.48130
    -0.46430
    -0.51531
    -0.54932
    -0.46430
    -0.46430
    -0.31127
    -0.22625
    -0.12423
    -0.02221
     0.06281
     0.09682
     0.16483
     0.40288
     0.38588
     0.40288
     0.43689
     0.50491
     0.47090
     0.57292
     0.60693
     0.38588
     0.21585
     0.11382
     0.43689
     0.70895
     0.28386
    -0.44729
    -0.68535
    -1.58654
    -1.77357
    -1.11043
    -0.73636
    -0.44729
    -0.87238
    -1.17845
    -1.46751
    -1.50152
    -1.31448
    -1.17845
    -1.02542
    -0.92340
    -0.70235
    -0.44729
    -0.44729
    -0.31127
    -0.26026
    -0.05621
     0.07982
     0.09682
     0.11382
     0.09682
     0.19884
     0.19884
     0.21585
     0.24985
     0.19884
     0.11382
     0.24985
     0.28386
     0.23285
     0.19884
     0.13083
     0.09682
     0.31787
     0.26686
     0.19884
     0.21585
     0.19884
     0.19884
     0.14783
     0.26686
     0.18184
     0.14783
     0.18184
     0.26686
     0.26686
     0.26686
     0.09682
     0.18184
     0.26686
     0.31787
     0.30086
     0.24985
     0.24985
     0.24985
     0.19884
     0.28386
     0.36888
     0.33487
     0.28386
     0.35187
     0.31787
     0.38588
     0.28386
     0.28386
     0.28386
     0.24985
     0.31787
     0.28386
     0.21585
     0.16483
     0.11382
     0.06281
     0.09682
     0.04581
    -0.17524
    -0.14123
    -0.19224
    -0.17524
    -0.17524
    -0.17524
    -0.14123
    -0.14123
    -0.12423
    -0.09022
    -0.07322
     0.04581
     0.30086
     0.57292
     0.96400
     1.13404
     1.30407
     1.15104
     1.04902
     0.62393
     0.41989
     0.19884
     0.04581
     0.26686
     0.18184
    -0.03921
    -0.43029
    -0.70235
    -0.99141
    -1.41650
    -1.73957
    -1.80758
    -1.85859
    -1.90960
    -1.79058
    -1.50152
    -1.53552
    -1.45051
    -1.46751
    -1.21246
    -0.88939
    -0.63433
    -0.53231
    -0.43029
    -0.31127
    -0.22625
    -0.02221
     0.19884
     0.33487
     0.36888
     0.31787
     0.21585
     0.38588
     0.33487
     0.38588
     0.26686
     0.36888
     0.36888
     0.18184
    -0.02221
    -0.15823
    -0.15823
    -0.22625
    -0.14123
    -0.46430
    -0.49831
    -0.43029
    -0.54932
    -0.53231
    -0.68535
    -0.61733
    -0.39628
    -0.31127
    -0.17524
    -0.20924
    -0.27726
    -0.26026
    -0.22625
    -0.17524
     0.06281
     0.18184
     0.07982
     0.06281
     0.07982
     0.23285
     0.31787
     0.36888
     0.38588
     0.38588
     0.41989
     0.31787
     0.21585
     0.31787
     0.28386
     0.30086
     0.43689
     0.47090
     0.31787
     0.35187
     0.35187
     0.43689
     0.35187
     0.38588
     0.35187
     0.36888
     0.30086
     0.33487
     0.33487
     0.23285
     0.19884
     0.23285
     0.21585
     0.31787
     0.30086
     0.09682
     0.14783
     0.18184
     0.21585
     0.21585
     0.18184
     0.28386
     0.26686
     0.36888
     0.52191
     0.55592
     0.55592
     0.60693
     0.69195
     0.93000
     0.98101
     0.96400
     1.03202
     1.16805
     1.25306
     1.28707
     1.40610
     1.45711
     1.40610
     1.44010
     1.49111
     1.50812
     1.50812
     1.54213
     1.47411
     1.55913
     1.69516
     1.59314
     1.64415
     1.62714
     1.74617
     1.78018
     2.01823
     2.03523
     2.29028
     2.25628
     2.32429
     2.44332
     2.59635
     2.56234
     2.52833
     2.71537
     2.90241
     2.98743
     3.00443
     2.97043
     2.97043
     2.83440
     2.80039
     2.64736
     2.52833
     2.42631
     2.42631
     2.22227
     2.10324
     1.96721
     1.79718
     1.57613
     1.38909
     1.10003
     0.79397
     0.57292
     0.28386
     0.19884
    -0.09022
    -0.48130
    -0.94040
    -1.02542
    -1.21246
    -1.19545
    -1.33148
    -1.67155
    -1.65455
    -1.67155
    -1.53552
    -1.55253
    -1.34849
    -1.34849
    -1.34849
    -1.29747
    -1.17845
    -0.80437
    -0.63433
    -0.70235
    -0.61733
    -0.29426
    -0.03921
     0.01180
    -0.05621
    -0.10722
    -0.32827
    -0.56632
    -0.51531
    -0.41329
    -0.39628
    -0.48130
    -0.61733
    -0.56632
    -0.53231
    -0.49831
    -0.54932
    -0.60033
    -0.68535
    -0.75336
    -0.68535
    -0.32827
    -0.26026
    -0.24325
    -0.05621
     0.02881
     0.35187
     0.62393
     0.64093
     0.72595
     0.69195
     0.82797
     0.81097
     0.75996
     1.08303
     1.11704
     1.15104
     1.06602
     0.91299
     0.96400
     0.99801
     0.86198
     0.86198
     0.84498
     0.79397
     0.69195
     0.72595
     0.74296
     0.77696
     0.77696
     0.64093
     0.74296
     0.72595
     0.74296
     0.69195
     0.77696
     0.84498
     0.74296
     0.84498
     0.79397
     0.77696
     0.81097
     0.70895
     0.79397
     0.72595
     0.77696
     0.64093
     0.69195
     0.69195
     0.57292
     0.48790
     0.52191
     0.58992
     0.52191
     0.41989
     0.41989
     0.41989
     0.33487
     0.33487
     0.36888
     0.31787
     0.35187
     0.23285
     0.31787
     0.21585
     0.28386
     0.19884
     0.11382
     0.19884
     0.13083
     0.09682
     0.06281
     0.09682
     0.07982
    -0.00520
     0.01180
     0.06281
     0.02881
    -0.02221
    -0.05621
    -0.03921
    -0.02221
     0.04581
    -0.12423
     0.06281
    -0.07322
     0.04581
     0.09682
     0.02881
     0.01180
    -0.05621
    -0.05621
    -0.00520
    -0.02221
    -0.02221
    -0.10722
    -0.19224
    -0.17524
    -0.19224
    -0.20924
    -0.19224
    -0.17524
    -0.26026
    -0.26026
    -0.20924
    -0.31127
    -0.34527
    -0.31127
    -0.26026
    -0.12423
    -0.07322
     0.02881
     0.06281
     0.35187
     0.58992
     0.87899
     1.25306
     1.57613
     1.66115
     2.01823
     2.25628
     2.03523
     1.83119
     1.52512
     1.01501
     0.55592
     0.14783
    -0.29426
    -0.66834
    -1.05942
    -1.68856
    -2.35170
    -2.70877
    -2.64076
    -2.86180
    -3.04884
    -2.77679
    -2.50473
    -2.28368
    -1.84159
    -1.43350
    -1.24646
    -1.14444
    -1.17845
    -1.33148
    -1.46751
    -1.56953
    -1.79058
    -1.68856
    -1.63755
    -1.65455
    -2.11365
    -2.64076
    -2.89581
    -3.16787
    -3.26989
    -3.06585
    -2.70877
    -2.31769
    -1.82459
    -1.56953
    -1.12744
    -0.66834
    -0.24325
    -0.07322
     0.16483
     0.28386
     0.36888
     0.48790
     0.53891
     0.55592
     0.48790
     0.47090
     0.38588
     0.45390
     0.50491
     0.36888
     0.36888
     0.30086
     0.35187
     0.31787
     0.28386
     0.31787
     0.19884
     0.28386
     0.24985
     0.41989
     0.31787
     0.31787
     0.40288
     0.43689
     0.50491
     0.50491
     0.55592
     0.47090
     0.53891
     0.62393
     0.52191
     0.55592
     0.58992
     0.50491
     0.57292
     0.47090
     0.53891
     0.40288
     0.41989
     0.36888
     0.36888
     0.30086
     0.30086
     0.24985
     0.28386
     0.19884
     0.23285
     0.24985
     0.13083
     0.14783
     0.14783
     0.13083
     0.14783
     0.04581
     0.01180
     0.04581
     0.02881
     0.11382
    -0.00520
    -0.12423
    -0.15823
    -0.24325
    -0.27726
    -0.27726
    -0.29426
    -0.41329
    -0.46430
    -0.41329
    -0.49831
    -0.49831
    -0.58332
    -0.56632
    -0.54932
    -0.43029
    -0.43029
    -0.49831
    -0.48130
    -0.37928
    -0.22625
    -0.14123
    -0.03921
    -0.12423
     0.07982
     0.18184
     0.35187
     0.43689
     0.33487
     0.40288
     0.50491
     0.64093
     0.62393
     0.67494
     0.70895
     0.65794
     0.65794
     0.58992
     0.75996
     0.67494
     0.58992
     0.79397
     0.96400
     1.20205
     1.44010
     1.50812
     1.30407
     1.03202
     0.62393
    -0.09022
    -0.95740
    -1.29747
    -0.97441
    -0.39628
     0.06281
    -0.17524
    -0.78737
    -0.83838
    -1.02542
    -0.83838
    -0.88939
    -1.29747
    -1.41650
    -1.34849
    -1.17845
    -1.45051
    -1.73957
    -1.68856
    -1.17845
    -1.07643
    -1.12744
    -1.11043
    -1.50152
    -1.67155
    -1.87560
    -1.67155
    -1.68856
    -1.34849
    -1.04242
    -0.58332
     0.01180
     0.24985
     0.57292
     0.72595
     0.82797
     1.01501
     1.13404
     1.20205
     1.11704
     0.98101
     0.99801
     0.93000
     0.84498
     0.91299
     0.81097
     0.75996
     0.86198
     0.84498
     0.82797
     0.79397
     0.69195
     0.79397
     0.75996
     0.87899
     0.84498
     0.70895
     0.72595
     0.79397
     0.82797
     0.81097
     0.72595
     0.67494
     0.72595
     0.79397
     0.77696
     0.81097
     0.72595
     0.72595
     0.60693
     0.74296
     0.79397
     0.70895
     0.62393
     0.65794
     0.70895
     0.64093
     0.57292
     0.60693
     0.57292
     0.57292
     0.60693
     0.67494
     0.53891
     0.53891
     0.57292
     0.62393
     0.74296
     0.72595
     0.69195
     0.84498
     0.89599
     0.89599
     1.04902
     1.27007
     1.35509
     1.50812
     1.55913
     1.71216
     1.84819
     1.95021
     2.01823
     2.13725
     2.30729
     2.40931
     2.51133
     2.49433
     2.57934
     2.54534
     2.57934
     2.59635
     2.51133
     2.42631
     2.37530
     2.29028
     2.13725
     2.01823
     1.78018
     1.67815
     1.66115
     1.61014
     1.28707
     0.96400
     0.84498
     0.64093
     0.47090
     0.35187
     0.36888
     0.43689
     0.38588
     0.41989
     0.35187
     0.16483
     0.16483
     0.09682
     0.28386
     0.31787
     0.28386
     0.41989
     0.57292
     0.57292
     0.55592
     0.64093
     0.57292
     0.62393
     0.67494
     0.48790
     0.31787
     0.16483
    -0.15823
    -0.51531
    -0.68535
    -0.78737
    -0.85538
    -1.05942
    -1.36549
    -1.60354
    -1.73957
    -1.94361
    -2.06264
    -2.04563
    -2.11365
    -2.11365
    -2.13065
    -2.07964
    -1.70556
    -1.53552
    -1.29747
    -0.83838
    -0.71935
    -0.53231
    -0.41329
    -0.24325
    -0.15823
    -0.03921
     0.02881
     0.04581
    -0.00520
     0.04581
     0.14783
     0.35187
     0.38588
     0.28386
     0.21585
     0.33487
     0.38588
     0.47090
     0.55592
     0.64093
     0.69195
     0.84498
     0.93000
     1.06602
     1.15104
     1.21906
     1.25306
     1.35509
     1.33808
     1.28707
     1.11704
     1.08303
     1.08303
     0.94700
     0.86198
     0.74296
     0.64093
     0.53891
     0.38588
     0.36888
     0.35187
     0.24985
     0.14783
     0.11382
     0.11382
     0.04581
    -0.03921
    -0.05621
    -0.00520
    -0.05621
    -0.02221
    -0.02221
    -0.00520
    -0.05621
     0.01180
    -0.03921
     0.01180
    -0.05621
    -0.10722
    -0.05621
    -0.00520
    -0.07322
    -0.17524
    -0.22625
    -0.19224
    -0.17524
    -0.19224
    -0.27726
    -0.27726
    -0.32827
    -0.34527
    -0.34527
    -0.36228
    -0.31127
    -0.39628
    -0.44729
    -0.32827
    -0.29426
    -0.34527
    -0.48130
    -0.43029
    -0.31127
    -0.34527
    -0.37928
    -0.39628
    -0.36228
    -0.37928
    -0.31127
    -0.37928
    -0.24325
    -0.31127
    -0.24325
    -0.26026
    -0.10722
    -0.09022
    -0.15823
    -0.00520
     0.18184
     0.16483
     0.21585
     0.38588
     0.40288
     0.55592
     0.64093
     0.45390
     0.47090
     0.35187
     0.18184
    -0.15823
    -0.26026
    -0.22625
    -0.24325
    -0.53231
    -1.02542
    -0.99141
    -0.71935
    -0.77036
    -1.22946
    -1.24646
    -1.28047
    -1.56953
    -1.65455
    -1.51852
    -1.77357
    -2.01163
    -2.09664
    -2.31769
    -2.50473
    -2.81079
    -2.70877
    -2.58975
    -2.60675
    -2.57274
    -2.45372
    -2.33469
    -1.90960
    -1.51852
    -1.16145
    -0.87238
    -0.63433
    -0.15823
     0.07982
     0.40288
     0.72595
     0.81097
     0.96400
     0.98101
     0.98101
     0.82797
     0.64093
     0.35187
    -0.12423
    -0.29426
    -0.37928
    -0.46430
    -0.53231
    -0.75336
    -0.87238
    -0.83838
    -0.87238
    -0.77036
    -0.73636
    -0.54932
    -0.61733
    -0.41329
    -0.34527
    -0.24325
    -0.29426
    -0.19224
    -0.14123
    -0.09022
    -0.00520
    -0.02221
    -0.00520
    -0.07322
    -0.10722
    -0.00520
    -0.00520
     0.02881
    -0.02221
    -0.09022
     0.02881
     0.04581
    -0.07322
    -0.07322
    -0.02221
    -0.05621
    -0.03921
     0.01180
    -0.03921
    -0.02221
     0.04581
    -0.00520
     0.02881
    -0.00520
     0.11382
    -0.00520
     0.11382
     0.11382
     0.06281
     0.09682
     0.02881
     0.09682
     0.14783
     0.23285
     0.16483
     0.07982
     0.19884
     0.21585
     0.11382
     0.24985
     0.16483
     0.19884
     0.21585
     0.24985
     0.21585
     0.23285
     0.19884
     0.19884
     0.18184
     0.28386
     0.19884
     0.23285
     0.13083
     0.19884
     0.21585
     0.13083
     0.30086
     0.19884
     0.21585
     0.33487
     0.28386
     0.24985
     0.23285
     0.18184
     0.33487
     0.43689
     0.28386
     0.16483
     0.14783
     0.31787
     0.35187
     0.31787
     0.48790
     0.43689
     0.50491
     0.60693
     0.60693
     0.45390
     0.16483
     0.01180
     0.11382
    -0.05621
    -0.36228
    -0.39628
    -0.37928
    -0.36228
    -0.24325
    -0.34527
    -0.56632
    -0.70235
    -0.95740
    -0.97441
    -0.85538
    -0.58332
    -0.34527
    -0.36228
    -0.12423
    -0.07322
     0.24985
     0.33487
     0.33487
     0.30086
     0.38588
     0.47090
     0.52191
     0.58992
     0.16483
    -0.31127
    -0.83838
    -1.29747
    -1.60354
    -1.55253
    -1.56953
    -1.65455
    -1.80758
    -1.96061
    -2.21567
    -2.23267
    -2.04563
    -1.63755
    -1.24646
    -1.05942
    -0.90639
    -0.71935
    -0.36228
    -0.05621
     0.19884
     0.28386
     0.50491
     0.67494
     0.81097
     0.87899
     0.67494
     0.50491
     0.23285
     0.11382
     0.09682
     0.06281
     0.09682
    -0.10722
    -0.02221
     0.06281
     0.13083
     0.11382
     0.06281
     0.16483
     0.16483
     0.24985
     0.26686
     0.21585
     0.16483
     0.26686
     0.19884
     0.28386
     0.28386
     0.21585
     0.24985
     0.26686
     0.33487
     0.31787
     0.30086
     0.23285
     0.30086
     0.28386
     0.31787
     0.33487
     0.26686
     0.23285
     0.33487
     0.24985
     0.33487
     0.28386
     0.31787
     0.28386
     0.28386
     0.40288
     0.30086
     0.21585
     0.26686
     0.31787
     0.40288
     0.33487
     0.33487
     0.23285
     0.28386
     0.33487
     0.45390
     0.41989
     0.30086
     0.38588
     0.38588
     0.48790
     0.50491
     0.52191
     0.47090
     0.57292
     0.72595
     0.55592
     0.41989
     0.45390
     0.43689
     0.43689
     0.58992
     0.53891
     0.40288
     0.31787
     0.36888
     0.36888
     0.31787
     0.36888
     0.36888
     0.36888
     0.53891
     0.57292
     0.43689
     0.45390
     0.55592
     0.75996
     0.74296
     1.01501
     1.15104
     1.10003
     1.40610
     1.52512
     1.62714
     1.55913
     1.42310
     1.44010
     1.54213
     1.59314
     1.57613
     1.62714
     1.32108
     1.18505
     1.42310
     1.42310
     1.10003
     1.01501
     0.94700
     0.94700
     1.03202
     0.91299
     0.87899
     0.75996
     0.41989
     0.18184
     0.23285
     0.36888
     0.14783
     0.09682
    -0.00520
    -0.22625
    -0.46430
    -0.95740
    -1.21246
    -1.50152
    -1.56953
    -1.62054
    -1.45051
    -1.68856
    -1.70556
    -1.65455
    -1.50152
    -1.14444
    -1.00841
    -0.90639
    -0.95740
    -0.75336
    -0.54932
    -0.26026
     0.02881
     0.24985
     0.47090
     0.57292
     0.67494
     0.72595
     0.72595
     0.79397
     0.74296
     0.62393
     0.57292
     0.64093
     0.50491
     0.48790
     0.53891
     0.48790
     0.41989
     0.45390
     0.50491
     0.55592
     0.60693
     0.62393
     0.75996
     0.75996
     0.91299
     1.08303
     1.23606
     1.44010
     1.57613
     1.62714
     1.88220
     1.98422
     2.05223
     2.18826
     2.23927
     2.32429
     2.39230
     2.32429
     2.23927
     2.20527
     2.15425
     2.06924
     1.89920
     1.81418
     1.47411
     1.21906
     1.15104
     0.96400
     0.81097
     0.50491
     0.31787
     0.04581
     0.01180
    -0.09022
    -0.37928
    -0.68535
    -0.75336
    -0.85538
    -0.99141
    -0.99141
    -1.07643
    -1.36549
    -1.38249
    -1.46751
    -1.60354
    -1.58654
    -1.60354
    -1.67155
    -1.67155
    -1.53552
    -1.62054
    -1.55253
    -1.41650
    -1.38249
    -1.29747
    -1.21246
    -1.17845
    -1.07643
    -1.02542
    -0.82137
    -0.65134
    -0.70235
    -0.61733
    -0.63433
    -0.61733
    -0.53231
    -0.46430
    -0.46430
    -0.39628
    -0.36228
    -0.39628
    -0.26026
    -0.32827
    -0.32827
    -0.34527
    -0.29426
    -0.17524
    -0.10722
    -0.02221
     0.02881
     0.19884
     0.30086
     0.38588
     0.38588
     0.33487
     0.36888
     0.55592
     0.60693
     0.94700
     0.94700
     0.87899
     1.01501
     1.13404
     0.67494
     0.14783
     0.01180
    -0.10722
     0.26686
     0.24985
    -0.22625
    -0.43029
    -0.53231
    -0.82137
    -1.14444
    -1.36549
    -1.70556
    -1.89260
    -1.97762
    -1.94361
    -1.77357
    -1.92661
    -1.90960
    -1.87560
    -1.90960
    -1.94361
    -1.92661
    -2.02863
    -2.01163
    -1.94361
    -1.63755
    -1.14444
    -0.95740
    -0.83838
    -0.92340
    -0.75336
    -0.65134
    -0.44729
    -0.24325
    -0.12423
    -0.07322
     0.09682
     0.36888
     0.43689
     0.50491
     0.48790
     0.52191
     0.53891
     0.43689
     0.43689
     0.30086
     0.30086
     0.28386
     0.19884
     0.19884
     0.11382
     0.02881
    -0.14123
    -0.14123
    -0.14123
    -0.20924
    -0.22625
    -0.27726
    -0.31127
    -0.27726
    -0.34527
    -0.32827
    -0.34527
    -0.32827
    -0.24325
    -0.24325
    -0.26026
    -0.22625
    -0.27726
    -0.07322
    -0.12423
    -0.02221
    -0.00520
    -0.02221
    -0.05621
     0.01180
     0.02881
    -0.03921
     0.02881
     0.06281
     0.04581
     0.07982
     0.11382
     0.06281
    -0.05621
     0.01180
    -0.00520
     0.07982
    -0.02221
     0.04581
     0.02881
    -0.02221
     0.01180
    -0.02221
    -0.02221
     0.13083
     0.09682
     0.16483
     0.21585
     0.31787
     0.28386
     0.28386
     0.18184
     0.11382
     0.02881
    -0.14123
    -0.24325
    -0.20924
    -0.15823
    -0.09022
    -0.14123
    -0.05621
    -0.09022
    -0.24325
    -0.32827
    -0.37928
    -0.29426
    -0.27726
    -0.17524
    -0.00520
     0.18184
     0.33487
     0.41989
     0.47090
     0.58992
     0.72595
     0.77696
     0.91299
     1.08303
     1.06602
     0.94700
     0.82797
     0.67494
     0.48790
     0.65794
     0.75996
     0.82797
     0.82797
     0.70895
     0.53891
     0.31787
     0.01180
     0.53891
     0.14783
    -0.12423
     0.09682
     0.04581
    -0.51531
    -1.48451
    -1.53552
    -1.70556
    -1.60354
    -1.50152
    -1.50152
    -1.70556
    -1.92661
    -2.14765
    -2.31769
    -2.40271
    -2.35170
    -2.18166
    -2.04563
    -1.77357
    -1.43350
    -1.09343
    -0.90639
    -0.65134
    -0.58332
    -0.44729
    -0.31127
    -0.17524
    -0.14123
    -0.24325
    -0.14123
    -0.07322
    -0.07322
     0.01180
    -0.03921
    -0.15823
    -0.17524
    -0.22625
    -0.22625
    -0.37928
    -0.46430
    -0.54932
    -0.51531
    -0.49831
    -0.58332
    -0.66834
    -0.75336
    -0.75336
    -0.54932
    -0.41329
    -0.44729
    -0.53231
    -0.58332
    -0.31127
    -0.19224
    -0.17524
    -0.07322
    -0.09022
     0.01180
     0.14783
     0.16483
     0.06281
     0.18184
     0.19884
     0.24985
     0.19884
     0.28386
     0.18184
     0.14783
     0.19884
     0.23285
     0.26686
     0.19884
     0.21585
     0.18184
     0.26686
     0.31787
     0.30086
     0.21585
     0.26686
     0.21585
     0.21585
     0.28386
     0.26686
     0.16483
     0.18184
     0.24985
     0.24985
     0.19884
     0.19884
     0.09682
     0.18184
     0.26686
     0.24985
     0.16483
     0.18184
     0.16483
     0.13083
     0.26686
     0.28386
     0.23285
     0.24985
     0.19884
     0.36888
     0.35187
     0.31787
     0.35187
     0.41989
     0.55592
     0.60693
     0.70895
     0.74296
     0.79397
     0.87899
     1.03202
     1.13404
     1.03202
     0.84498
     0.70895
     0.75996
     0.72595
     0.70895
     0.47090
     0.14783
     0.02881
    -0.03921
    -0.41329
    -0.43029
    -0.44729
    -0.14123
    -0.05621
     0.11382
     0.11382
     0.09682
     0.06281
     0.18184
    -0.03921
    -0.31127
     0.28386
     0.98101
     1.13404
     1.28707
     1.16805
     1.01501
     0.74296
     0.43689
     0.23285
     0.69195
     0.77696
     0.52191
     0.35187
     0.13083
     0.06281
     0.09682
    -0.03921
    -0.15823
     0.18184
     0.40288
     0.31787
     0.06281
    -0.03921
     0.02881
     0.16483
     0.13083
     0.21585
     0.28386
     0.60693
     0.82797
     0.81097
     0.84498
     0.84498
     0.84498
     0.79397
     0.69195
     0.55592
     0.55592
     0.45390
     0.45390
     0.50491
     0.40288
     0.31787
     0.04581
    -0.10722
    -0.24325
    -0.15823
    -0.15823
    -0.09022
    -0.15823
    -0.26026
    -0.22625
    -0.12423
    -0.12423
    -0.19224
    -0.29426
    -0.20924
    -0.29426
    -0.03921
    -0.10722
    -0.29426
    -0.24325
    -0.20924
    -0.17524
    -0.14123
    -0.19224
    -0.34527
    -0.15823
    -0.05621
    -0.07322
    -0.05621
    -0.03921
     0.16483
     0.07982
     0.31787
     0.45390
     0.33487
     0.43689
     0.30086
     0.45390
     0.45390
     0.36888
     0.43689
     0.38588
     0.40288
     0.41989
     0.48790
     0.36888
     0.36888
     0.33487
     0.40288
     0.52191
     0.43689
     0.45390
     0.48790
     0.55592
     0.62393
     0.57292
     0.62393
     0.67494
     0.77696
     0.81097
     0.93000
     0.91299
     1.01501
     1.04902
     1.11704
     1.30407
     1.33808
     1.44010
     1.49111
     1.64415
     1.69516
     1.79718
     1.93321
     1.93321
     2.06924
     2.23927
     2.29028
     2.37530
     2.52833
     2.61335
     2.69837
     2.91942
     3.02144
     3.02144
     3.25949
     3.24248
     3.32750
     3.29349
     3.44653
     3.41252
     3.49754
     3.39552
     3.29349
     3.37851
     3.10646
     3.02144
     2.85140
     2.80039
     2.76638
     2.66436
     2.61335
     2.35830
     2.29028
     2.23927
     2.15425
     1.84819
     1.62714
     1.49111
     1.27007
     1.13404
     0.99801
     0.77696
     0.35187
     0.11382
    -0.17524
    -0.44729
    -0.71935
    -0.80437
    -1.14444
    -1.26347
    -1.41650
    -1.56953
    -1.53552
    -1.45051
    -1.38249
    -1.21246
    -1.07643
    -1.09343
    -1.17845
    -1.26347
    -1.17845
    -1.14444
    -0.94040
    -0.97441
    -1.17845
    -1.38249
    -1.36549
    -1.39950
    -1.41650
    -1.41650
    -1.53552
    -1.63755
    -1.70556
    -1.85859
    -1.89260
    -1.63755
    -1.09343
    -0.70235
    -0.61733
    -0.53231
    -0.29426
    -0.05621
     0.26686
     0.53891
     0.60693
     0.84498
     0.99801
     1.08303
     1.01501
     0.89599
     0.93000
     0.86198
     0.87899
     0.81097
     0.64093
     0.26686
     0.06281
    -0.05621
    -0.22625
    -0.36228
    -0.41329
    -0.31127
    -0.37928
    -0.41329
    -0.53231
    -0.71935
    -0.90639
    -0.70235
    -0.61733
    -0.48130
    -0.29426
    -0.31127
    -0.31127
    -0.29426
    -0.46430
    -0.34527
    -0.27726
    -0.09022
    -0.02221
     0.04581
     0.01180
     0.11382
     0.21585
     0.23285
     0.18184
     0.21585
     0.35187
     0.31787
     0.31787
     0.31787
     0.33487
     0.33487
     0.33487
     0.36888
     0.43689
     0.28386
     0.33487
     0.26686
     0.30086
     0.33487
     0.16483
     0.19884
     0.26686
     0.16483
     0.21585
     0.18184
     0.09682
     0.01180
     0.04581
    -0.02221
     0.04581
    -0.02221
     0.01180
    -0.12423
    -0.09022
    -0.03921
    -0.22625
    -0.17524
    -0.15823
    -0.19224
    -0.24325
    -0.22625
    -0.27726
    -0.09022
    -0.22625
    -0.32827
    -0.34527
    -0.37928
    -0.29426
    -0.49831
    -0.39628
    -0.39628
    -0.37928
    -0.48130
    -0.46430
    -0.48130
    -0.51531
    -0.48130
    -0.51531
    -0.60033
    -0.61733
    -0.61733
    -0.49831
    -0.56632
    -0.53231
    -0.56632
    -0.53231
    -0.44729
    -0.44729
    -0.58332
    -0.48130
    -0.49831
    -0.44729
    -0.37928
    -0.39628
    -0.41329
    -0.48130
    -0.49831
    -0.43029
    -0.27726
    -0.39628
    -0.41329
    -0.37928
    -0.29426
    -0.32827
    -0.27726
    -0.24325
    -0.03921
     0.06281
     0.31787
     0.60693
     0.81097
     0.81097
     0.79397
     0.86198
     0.84498
     0.58992
     0.16483
    -0.24325
    -0.43029
    -0.63433
    -0.94040
    -0.94040
    -1.33148
    -1.39950
    -1.56953
    -1.62054
    -2.18166
    -2.50473
    -2.53874
    -2.55574
    -2.21567
    -1.82459
    -1.28047
    -1.26347
    -1.21246
    -0.97441
    -0.37928
    -0.51531
    -0.46430
    -0.46430
    -0.80437
    -0.75336
    -0.65134
    -0.66834
    -0.95740
    -0.88939
    -1.05942
    -1.38249
    -1.48451
    -1.48451
    -1.29747
    -1.24646
    -1.11043
    -1.09343
    -1.38249
    -1.63755
    -1.41650
    -1.07643
    -1.05942
    -0.88939
    -0.82137
    -0.83838
    -0.82137
    -0.66834
    -0.75336
    -0.63433
    -0.68535
    -0.63433
    -0.51531
    -0.49831
    -0.48130
    -0.31127
    -0.27726
    -0.15823
     0.02881
     0.01180
     0.04581
     0.09682
     0.07982
     0.11382
     0.14783
     0.23285
     0.23285
     0.19884
     0.16483
     0.13083
     0.13083
     0.13083
     0.07982
     0.06281
     0.07982
     0.13083
     0.14783
     0.06281
     0.01180
     0.02881
     0.07982
     0.11382
     0.04581
     0.06281
    -0.02221
     0.01180
    -0.00520
     0.07982
    -0.02221
    -0.14123
    -0.02221
    -0.02221
    -0.02221
    -0.10722
    -0.10722
    -0.22625
    -0.07322
    -0.07322
    -0.07322
    -0.09022
    -0.17524
    -0.14123
    -0.17524
    -0.10722
    -0.10722
    -0.22625
    -0.20924
    -0.17524
    -0.15823
    -0.12423
    -0.20924
    -0.24325
    -0.17524
    -0.12423
    -0.09022
    -0.12423
    -0.20924
    -0.15823
    -0.14123
    -0.03921
    -0.05621
    -0.07322
    -0.07322
    -0.07322
    -0.05621
     0.01180
    -0.03921
    -0.09022
     0.06281
     0.01180
     0.09682
     0.06281
     0.01180
     0.07982
     0.01180
     0.07982
     0.18184
     0.18184
     0.07982
     0.02881
     0.11382
     0.04581
     0.02881
    -0.12423
    -0.07322
    -0.05621
    -0.03921
    -0.10722
    -0.20924
    -0.29426
    -0.31127
    -0.37928
    -0.24325
    -0.27726
    -0.37928
    -0.27726
    -0.15823
    -0.00520
     0.09682
     0.31787
     0.74296
     1.10003
     1.28707
     1.35509
     1.28707
     1.11704
     0.84498
     0.52191
     0.57292
     0.75996
     0.53891
    -0.22625
    -1.11043
    -1.48451
    -1.21246
    -0.88939
    -0.87238
    -1.05942
    -1.41650
    -1.28047
    -1.34849
    -0.90639
    -0.12423
     0.11382
     0.47090
     0.36888
    -0.70235
    -1.24646
    -0.90639
    -0.05621
     0.62393
     0.60693
     0.09682
    -0.37928
    -0.82137
    -1.16145
    -1.36549
    -1.39950
    -1.28047
    -1.14444
    -0.83838
    -0.44729
    -0.10722
     0.01180
     0.18184
     0.36888
     0.47090
     0.55592
     0.62393
     0.52191
     0.58992
     0.64093
     0.60693
     0.64093
     0.50491
     0.50491
     0.47090
     0.58992
     0.58992
     0.47090
     0.43689
     0.45390
     0.55592
     0.50491
     0.48790
     0.41989
     0.50491
     0.58992
     0.57292
     0.64093
     0.64093
     0.50491
     0.52191
     0.62393
     0.70895
     0.69195
     0.67494
     0.67494
     0.69195
     0.74296
     0.72595
     0.65794
     0.69195
     0.77696
     0.79397
     0.81097
     0.82797
     0.82797
     0.77696
     0.91299
     1.04902
     1.06602
     1.15104
     1.10003
     1.28707
     1.38909
     1.49111
     1.49111
     1.61014
     1.72916
     1.96721
     2.15425
     2.25628
     2.40931
     2.54534
     2.69837
     2.88541
     3.03844
     3.19147
     3.27649
     3.27649
     3.37851
     3.48053
     3.53155
     3.54855
     3.53155
     3.41252
     3.39552
     3.22548
     3.10646
     2.83440
     2.69837
     2.42631
     2.35830
     2.06924
     1.89920
     1.64415
     1.49111
     1.23606
     0.93000
     0.74296
     0.55592
     0.35187
     0.26686
     0.26686
    -0.02221
    -0.10722
    -0.27726
    -0.41329
    -0.29426
    -0.37928
    -0.51531
    -0.46430
    -0.48130
    -0.48130
    -0.54932
    -0.41329
    -0.63433
    -0.61733
    -0.60033
    -0.68535
    -0.78737
    -0.75336
    -0.77036
    -0.94040
    -0.85538
    -0.95740
    -0.95740
    -1.00841
    -1.00841
    -0.85538
    -0.82137
    -0.71935
    -0.71935
    -0.60033
    -0.44729
    -0.14123
     0.06281
     0.48790
     0.70895
     0.96400
     1.54213
     1.84819
     1.79718
     1.83119
     1.83119
     1.84819
     1.76317
     1.62714
     1.59314
     1.37209
     0.96400
     0.69195
     0.38588
     0.02881
    -0.34527
    -0.75336
    -0.80437
    -0.99141
    -1.28047
    -1.68856
    -1.68856
    -1.29747
    -0.95740
    -0.94040
    -0.63433
    -0.43029
    -0.46430
    -0.31127
     0.02881
     0.30086
     0.35187
     0.48790
     0.52191
     0.64093
     0.67494
     0.62393
     0.57292
     0.41989
     0.33487
     0.31787
     0.24985
     0.11382
     0.09682
    -0.02221
    -0.02221
    -0.00520
    -0.05621
    -0.03921
    -0.20924
    -0.12423
    -0.05621
    -0.07322
    -0.00520
    -0.09022
    -0.12423
    -0.05621
     0.01180
    -0.02221
    -0.12423
    -0.07322
    -0.10722
     0.01180
    -0.07322
     0.01180
    -0.19224
    -0.09022
    -0.07322
    -0.12423
    -0.15823
    -0.14123
    -0.17524
    -0.17524
    -0.17524
    -0.09022
    -0.19224
    -0.19224
    -0.15823
    -0.20924
    -0.15823
    -0.14123
    -0.20924
    -0.17524
    -0.12423
    -0.20924
    -0.05621
    -0.17524
    -0.07322
    -0.15823
    -0.14123
    -0.20924
    -0.10722
    -0.22625
    -0.17524
    -0.17524
    -0.10722
    -0.17524
    -0.15823
    -0.22625
    -0.15823
    -0.14123
    -0.17524
    -0.10722
    -0.17524
    -0.17524
    -0.14123
    -0.15823
    -0.09022
    -0.12423
    -0.14123
    -0.12423
    -0.00520
    -0.07322
    -0.07322
    -0.10722
     0.11382
    -0.03921
     0.01180
     0.16483
     0.11382
     0.18184
     0.06281
     0.07982
     0.09682
     0.04581
    -0.10722
    -0.26026
    -0.34527
    -0.27726
    -0.27726
    -0.43029
    -0.41329
    -0.48130
    -0.71935
    -0.87238
    -0.85538
    -0.94040
    -1.04242
    -1.09343
    -0.94040
    -0.83838
    -0.82137
    -0.88939
    -0.87238
    -0.90639
    -0.95740
    -0.88939
    -0.97441
    -0.49831
    -0.41329
    -0.10722
    -0.02221
    -0.36228
    -0.48130
    -0.17524
     0.13083
     0.19884
     0.04581
    -0.22625
    -0.82137
    -1.56953
    -2.55574
    -2.92982
    -2.28368
    -1.60354
    -1.36549
    -1.56953
    -2.06264
    -2.74278
    -3.15087
    -3.18487
    -3.01484
    -2.67477
    -2.19866
    -1.60354
    -1.16145
    -0.82137
    -0.54932
    -0.37928
    -0.19224
    -0.03921
     0.01180
     0.19884
     0.24985
     0.40288
     0.50491
     0.52191
     0.55592
     0.67494
     0.72595
     0.69195
     0.70895
     0.60693
     0.58992
     0.58992
     0.41989
     0.45390
     0.47090
     0.30086
     0.31787
     0.33487
     0.19884
     0.16483
     0.07982
     0.04581
     0.07982
     0.11382
     0.11382
     0.04581
    -0.02221
     0.04581
    -0.05621
    -0.00520
     0.04581
    -0.05621
    -0.09022
     0.01180
    -0.00520
     0.01180
    -0.10722
    -0.07322
    -0.03921
    -0.02221
    -0.00520
    -0.03921
    -0.19224
    -0.09022
    -0.09022
    -0.03921
    -0.00520
    -0.19224
    -0.17524
    -0.10722
    -0.10722
    -0.09022
    -0.10722
    -0.17524
    -0.17524
    -0.02221
    -0.02221
    -0.09022
    -0.09022
    -0.14123
    -0.09022
    -0.14123
    -0.07322
     0.01180
    -0.12423
    -0.05621
     0.01180
    -0.00520
     0.02881
    -0.03921
    -0.07322
     0.01180
     0.04581
     0.01180
    -0.05621
    -0.19224
    -0.17524
    -0.10722
     0.02881
     0.04581
    -0.15823
    -0.19224
    -0.09022
    -0.17524
    -0.20924
    -0.15823
    -0.07322
    -0.00520
    -0.00520
     0.07982
     0.16483
     0.19884
     0.16483
     0.36888
     0.50491
     0.69195
     0.81097
     0.94700
     1.08303
     1.25306
     1.25306
     1.06602
     0.70895
     0.41989
     0.30086
     0.67494
     0.99801
     1.03202
     1.10003
     1.16805
     0.93000
     0.62393
     0.04581
    -0.31127
    -0.94040
    -1.14444
    -1.00841
    -1.31448
    -2.02863
    -3.26989
    -3.49094
    -3.37191
    -3.74599
    -3.91603
    -3.69498
    -3.88202
    -3.64397
    -3.32090
    -3.06585
    -2.65776
    -1.97762
    -1.22946
    -0.63433
    -0.31127
     0.23285
     0.47090
     0.82797
     1.16805
     1.49111
     1.88220
     1.91620
     1.61014
     1.23606
     0.99801
     0.70895
     0.52191
     0.30086
     0.26686
     0.26686
     0.28386
     0.31787
     0.31787
     0.30086
     0.38588
     0.35187
     0.38588
     0.36888
     0.30086
     0.21585
     0.24985
     0.36888
     0.28386
     0.16483
     0.21585
     0.19884
     0.16483
     0.09682
     0.14783
     0.18184
     0.16483
     0.18184
     0.07982
     0.13083
     0.13083
     0.04581
     0.06281
     0.11382
     0.16483
     0.07982
     0.07982
     0.13083
     0.07982
     0.11382
     0.11382
     0.06281
     0.11382
     0.16483
     0.09682
     0.18184
     0.07982
     0.14783
     0.07982
     0.16483
     0.24985
     0.16483
     0.09682
     0.14783
     0.23285
     0.24985
     0.24985
     0.21585
     0.24985
     0.28386
     0.40288
     0.35187
     0.47090
     0.41989
     0.47090
     0.50491
     0.64093
     0.72595
     0.62393
     0.67494
     0.79397
     0.84498
     0.91299
     0.86198
     0.89599
     0.94700
     0.96400
     1.01501
     1.03202
     1.01501
     1.06602
     1.01501
     1.13404
     1.18505
     1.13404
     1.20205
     1.23606
     1.27007
     1.33808
     1.35509
     1.57613
     1.52512
     1.54213
     1.67815
     1.76317
     1.84819
     1.95021
     2.17126
     2.34129
     2.52833
     2.63035
     2.86841
     3.20848
     2.95342
     3.05544
     3.14046
     3.12346
     3.31050
     3.25949
     3.29349
     3.15747
     2.73238
     2.37530
     2.15425
     2.08624
     1.98422
     1.69516
     1.40610
     1.16805
     0.96400
     1.06602
     1.32108
     1.67815
     1.69516
     1.74617
     1.91620
     1.66115
     1.54213
     1.55913
     1.04902
     0.16483
    -0.32827
    -0.85538
    -1.11043
    -1.22946
    -1.67155
    -2.40271
    -2.91282
    -3.71198
    -4.32411
    -4.49415
    -4.63018
    -4.46014
    -4.08606
    -3.74599
    -3.16787
    -2.62375
    -2.28368
    -1.79058
    -1.38249
    -0.87238
    -0.29426
     0.11382
     0.52191
     0.62393
     0.82797
     0.91299
     0.87899
     0.94700
     0.98101
     0.94700
     0.84498
     0.72595
     0.74296
     0.79397
     0.81097
     0.79397
     0.70895
     0.64093
     0.64093
     0.64093
     0.58992
     0.69195
     0.60693
     0.58992
     0.58992
     0.62393
     0.52191
     0.55592
     0.43689
     0.60693
     0.58992
     0.50491
     0.48790
     0.47090
     0.50491
     0.47090
     0.45390
     0.52191
     0.43689
     0.43689
     0.38588
     0.36888
     0.30086
     0.30086
     0.18184
     0.11382
     0.19884
     0.06281
     0.01180
    -0.02221
    -0.10722
    -0.12423
    -0.10722
    -0.22625
    -0.24325
    -0.34527
    -0.27726
    -0.36228
    -0.34527
    -0.43029
    -0.48130
    -0.43029
    -0.27726
    -0.51531
    -0.43029
    -0.44729
    -0.56632
    -0.60033
    -0.60033
    -0.54932
    -0.63433
    -0.53231
    -0.61733
    -0.68535
    -0.70235
    -0.66834
    -0.83838
    -0.71935
    -0.71935
    -0.75336
    -0.80437
    -0.83838
    -0.83838
    -0.80437
    -0.78737
    -0.83838
    -0.75336
    -0.80437
    -0.77036
    -0.78737
    -0.80437
    -0.68535
    -0.68535
    -0.75336
    -0.58332
    -0.60033
    -0.65134
    -0.49831
    -0.58332
    -0.73636
    -0.70235
    -0.70235
    -0.78737
    -0.94040
    -0.85538
    -0.88939
    -0.90639
    -0.80437
    -0.97441
    -1.02542
    -0.90639
    -0.88939
    -0.88939
    -0.85538
    -0.68535
    -0.56632
    -0.22625
    -0.02221
     0.30086
     0.48790
    -0.20924
    -0.60033
     0.09682
     0.64093
     1.10003
     0.69195
     0.01180
    -1.07643
    -2.09664
    -2.40271
    -2.62375
    -2.55574
    -2.70877
    -2.57274
    -2.69177
    -2.94682
    -3.26989
    -3.55895
    -3.83101
    -3.84801
    -3.35491
    -2.87881
    -2.65776
    -2.48773
    -2.35170
    -1.85859
    -1.26347
    -0.80437
    -0.66834
    -0.58332
    -0.54932
    -0.37928
    -0.43029
    -0.41329
    -0.27726
    -0.27726
    -0.07322
    -0.02221
     0.07982
     0.28386
     0.35187
     0.24985
     0.21585
     0.06281
     0.06281
    -0.14123
    -0.17524
    -0.02221
    -0.02221
    -0.03921
    -0.20924
    -0.20924
    -0.24325
    -0.27726
    -0.36228
    -0.20924
    -0.24325
    -0.20924
    -0.19224
    -0.03921
    -0.15823
    -0.14123
    -0.07322
    -0.09022
    -0.05621
     0.02881
    -0.10722
    -0.05621
    -0.07322
    -0.00520
    -0.10722
    -0.03921
    -0.05621
    -0.10722
    -0.05621
    -0.07322
    -0.09022
    -0.17524
    -0.15823
    -0.20924
    -0.14123
    -0.15823
    -0.19224
    -0.31127
    -0.27726
    -0.24325
    -0.24325
    -0.32827
    -0.29426
    -0.34527
    -0.36228
    -0.24325
    -0.26026
    -0.34527
    -0.32827
    -0.39628
    -0.24325
    -0.27726
    -0.32827
    -0.27726
    -0.36228
    -0.32827
    -0.20924
    -0.19224
    -0.17524
    -0.22625
    -0.22625
    -0.15823
    -0.05621
    -0.07322
    -0.15823
    -0.14123
    -0.15823
    -0.10722
    -0.10722
    -0.26026
    -0.34527
    -0.24325
    -0.19224
    -0.27726
    -0.17524
    -0.24325
    -0.34527
    -0.27726
    -0.27726
    -0.27726
    -0.17524
    -0.29426
    -0.26026
    -0.17524
    -0.12423
    -0.05621
    -0.09022
    -0.20924
    -0.05621
    -0.09022
    -0.26026
    -0.43029
    -0.58332
    -0.73636
    -0.77036
    -0.85538
    -0.87238
    -1.00841
    -0.99141
    -0.95740
    -0.73636
    -0.99141
    -0.99141
    -1.02542
    -0.99141
    -0.83838
    -0.63433
    -0.39628
    -0.10722
     0.01180
     0.04581
    -0.02221
    -0.14123
    -0.26026
    -0.15823
    -0.36228
    -0.00520
     0.28386
     0.60693
     0.72595
     0.38588
     0.21585
    -0.32827
    -0.51531
    -0.43029
     0.11382
     0.45390
     0.23285
    -0.29426
    -0.65134
    -0.41329
    -0.20924
     0.28386
    -0.31127
    -1.33148
    -1.51852
    -0.94040
    -0.49831
    -0.53231
    -0.32827
    -0.44729
    -0.60033
    -0.61733
    -0.34527
    -0.17524
    -0.14123
     0.04581
     0.14783
     0.24985
     0.31787
     0.40288
     0.43689
     0.45390
     0.40288
     0.40288
     0.40288
     0.48790
     0.33487
     0.28386
     0.26686
     0.28386
     0.24985
     0.28386
     0.26686
     0.14783
     0.26686
     0.28386
     0.18184
     0.23285
     0.14783
     0.13083
     0.16483
     0.24985
     0.13083
     0.06281
     0.14783
     0.11382
     0.21585
     0.16483
     0.09682
     0.07982
     0.14783
     0.18184
     0.19884
     0.18184
     0.14783
     0.11382
     0.13083
     0.35187
     0.24985
     0.19884
     0.23285
     0.26686
     0.30086
     0.33487
     0.35187
     0.31787
     0.35187
     0.43689
     0.41989
     0.40288
     0.31787
     0.19884
     0.13083
     0.33487
     0.36888
     0.28386
     0.41989
     0.47090
     0.67494
     0.72595
     0.87899
     1.21906
     1.42310
     1.44010
     1.08303
    -0.65134
    -1.87560
    -0.15823
     1.59314
     1.49111
     0.72595
    -0.10722
    -0.61733
    -0.99141
    -1.28047
    -1.41650
    -1.46751
    -1.41650
    -1.43350
    -1.38249
    -1.14444
    -1.14444
    -0.90639
    -0.70235
    -0.77036
    -0.65134
    -0.29426
    -0.12423
     0.21585
     0.55592
     0.81097
     1.25306
     1.47411
     1.83119
     2.15425
     2.44332
     2.57934
     2.61335
     2.61335
     2.78339
     3.14046
     2.97043
     3.08945
     3.32750
     3.36151
     2.95342
     2.80039
     2.59635
     2.63035
     2.51133
     2.44332
     2.34129
     2.06924
     1.98422
     1.93321
     1.83119
     1.25306
     0.94700
     0.86198
     0.98101
     0.72595
     0.58992
     0.52191
     0.33487
     0.21585
     0.23285
     0.06281
    -0.17524
    -0.31127
    -0.24325
     0.01180
     0.38588
     0.48790
     0.60693
     0.69195
     0.75996
     0.48790
     0.45390
     0.72595
     0.93000
     1.08303
     1.47411
     1.38909
     1.10003
     1.35509
     1.44010
     0.86198
     0.60693
     0.55592
     0.47090
     0.55592
     0.57292
     0.50491
     0.45390
     0.31787
     0.16483
     0.21585
     0.26686
     0.24985
     0.28386
     0.30086
     0.41989
     0.50491
     0.57292
     0.60693
     0.55592
     0.57292
     0.58992
     0.69195
     0.64093
     0.50491
     0.50491
     0.45390
     0.48790
     0.35187
     0.38588
     0.33487
     0.26686
     0.23285
     0.26686
     0.24985
     0.16483
     0.09682
     0.21585
     0.26686
     0.24985
     0.24985
     0.18184
     0.31787
     0.35187
     0.38588
     0.24985
     0.35187
     0.28386
     0.43689
     0.40288
     0.18184
     0.07982
    -0.00520
    -0.12423
     0.06281
     0.14783
     0.09682
     0.11382
     0.01180
    -0.05621
    -0.10722
     0.01180
     0.04581
     0.11382
     0.01180
    -0.07322
    -0.10722
    -0.14123
    -0.31127
    -0.49831
    -0.53231
    -0.78737
    -0.92340
    -0.77036
    -0.80437
    -0.90639
    -0.97441
    -1.28047
    -1.36549
    -1.24646
    -1.22946
    -1.11043
    -1.04242
    -0.87238
    -0.70235
    -0.70235
    -0.54932
    -0.51531
    -0.48130
    -0.37928
    -0.22625
    -0.26026
    -0.14123
    -0.05621
    -0.07322
    -0.07322
    -0.20924
    -0.22625
    -0.05621
    -0.05621
     0.07982
     0.02881
    -0.03921
    -0.10722
    -0.14123
     0.07982
     0.14783
     0.19884
    -0.00520
    -0.19224
    -0.02221
    -0.05621
     0.07982
     0.06281
     0.11382
    -0.17524
    -0.19224
    -0.29426
    -0.48130
    -0.36228
    -0.20924
    -0.41329
    -0.44729
    -0.61733
    -0.80437
    -1.04242
    -0.90639
    -0.83838
    -0.65134
    -0.83838
    -1.16145
    -1.22946
    -1.36549
    -1.55253
    -1.68856
    -1.39950
    -1.21246
    -1.33148
    -1.24646
    -0.95740
    -0.82137
    -1.34849
    -1.58654
    -1.11043
    -0.80437
    -0.36228
    -0.17524
    -0.31127
    -0.20924
    -0.02221
    -0.20924
    -0.41329
    -0.34527
    -0.37928
    -0.41329
    -0.31127
    -0.29426
    -0.68535
    -0.71935
    -0.82137
    -0.80437
    -1.04242
    -1.02542
    -0.92340
    -0.90639
    -0.77036
    -0.65134
    -0.71935
    -0.60033
    -0.48130
    -0.36228
    -0.19224
    -0.07322
    -0.10722
    -0.05621
    -0.02221
     0.01180
    -0.02221
    -0.05621
    -0.03921
     0.01180
    -0.09022
     0.01180
    -0.15823
     0.02881
    -0.02221
    -0.12423
     0.01180
    -0.07322
    -0.10722
    -0.10722
    -0.10722
    -0.15823
    -0.20924
    -0.12423
     0.04581
     0.21585
     0.38588
     0.69195
     0.86198
     0.70895
    -0.14123
    -1.00841
    -0.94040
    -0.10722
     0.38588
     0.86198
     0.36888
    -0.00520
    -0.19224
    -0.66834
    -1.33148
    -2.07964
    -2.33469
    -2.07964
    -2.02863
    -1.80758
    -1.73957
    -2.13065
    -2.24968
    -2.06264
    -1.96061
    -1.80758
    -1.79058
    -1.55253
    -1.34849
    -1.07643
    -0.71935
    -0.44729
    -0.07322
     0.16483
     0.40288
     0.50491
     0.64093
     0.67494
     0.70895
     0.74296
     0.58992
     0.50491
     0.40288
     0.45390
     0.38588
     0.57292
     0.53891
     0.43689
     0.36888
     0.43689
     0.30086
    -0.02221
    -0.07322
    -0.12423
    -0.02221
     0.07982
     0.26686
     0.31787
     0.19884
    -0.02221
    -0.05621
     0.01180
     0.19884
     0.07982
    -0.03921
    -0.10722
    -0.14123
    -0.24325
    -0.26026
    -0.20924
    -0.19224
    -0.14123
    -0.31127
    -0.66834
    -0.68535
    -0.82137
    -1.14444
    -1.34849
    -1.28047
    -1.53552
    -1.60354
    -1.56953
    -1.48451
    -1.05942
    -0.56632
    -0.12423
    -0.36228
    -0.66834
    -0.95740
    -0.66834
    -0.24325
     0.02881
     0.45390
     0.81097
     0.64093
     0.35187
     0.04581
    -0.00520
     0.07982
     0.09682
    -0.02221
    -0.10722
    -0.36228
    -0.46430
    -0.63433
    -0.71935
    -0.65134
    -0.80437
    -0.87238
    -0.68535
    -0.54932
    -0.46430
    -0.37928
    -0.43029
    -0.34527
    -0.29426
    -0.07322
     0.23285
     0.30086
    -0.05621
    -0.12423
     0.01180
     0.18184
     0.36888
     0.38588
     0.47090
     0.48790
     0.48790
     0.48790
     0.41989
     0.41989
     0.45390
     0.36888
     0.33487
     0.45390
     0.38588
     0.50491
     0.45390
     0.52191
     0.52191
     0.40288
     0.28386
     0.35187
     0.35187
     0.35187
     0.43689
     0.48790
     0.47090
     0.36888
     0.36888
     0.30086
     0.02881
    -0.26026
    -0.34527
    -0.49831
    -0.58332
    -0.80437
    -0.99141
    -1.02542
    -1.07643
    -0.99141
    -1.09343
    -1.21246
    -1.34849
    -1.29747
    -1.29747
    -0.94040
    -0.80437
    -0.75336
    -0.58332
    -0.31127
    -0.14123
     0.09682
     0.14783
     0.11382
     0.21585
     0.33487
     0.52191
     0.69195
     0.60693
     0.35187
     0.41989
     0.81097
     0.84498
     0.47090
     0.36888
     0.55592
     0.64093
     0.31787
     0.14783
     0.28386
     0.57292
     0.87899
     0.81097
     0.64093
     0.40288
     0.26686
     0.07982
     0.09682
     0.30086
     0.31787
     0.48790
     0.58992
     0.70895
     0.74296
     0.81097
     0.64093
     0.53891
     0.31787
     0.33487
     0.50491
     1.16805
     1.38909
     1.62714
     1.98422
     2.40931
     2.54534
     2.46032
     2.46032
     2.35830
     2.52833
     2.86841
     2.98743
     3.22548
     3.24248
     3.12346
     2.95342
     2.90241
     2.78339
     2.47732
     2.17126
     2.01823
     1.78018
     1.61014
     1.42310
     1.30407
     1.21906
     0.89599
     0.69195
     0.45390
     0.33487
     0.21585
     0.21585
     0.04581
    -0.19224
    -0.37928
    -0.56632
    -0.56632
    -0.53231
    -0.66834
    -0.56632
    -0.60033
    -0.53231
    -0.46430
    -0.51531
    -0.37928
    -0.27726
    -0.05621
    -0.02221
     0.16483
     0.41989
     0.48790
     0.55592
     0.70895
     0.79397
     0.64093
     0.52191
     0.52191
     0.75996
     0.70895
     0.70895
     0.60693
     0.55592
     0.52191
     0.43689
     0.35187
     0.41989
     0.57292
     1.03202
     0.94700
     0.62393
    -0.10722
     0.07982
     0.60693
     0.75996
     0.82797
     0.74296
     0.45390
     0.21585
    -0.00520
    -0.17524
    -0.32827
    -0.37928
    -0.44729
    -0.48130
    -0.70235
    -0.71935
    -0.70235
    -0.80437
    -0.75336
    -0.80437
    -0.73636
    -0.71935
    -0.61733
    -0.63433
    -0.43029
    -0.39628
    -0.29426
    -0.22625
    -0.00520
    -0.05621
    -0.14123
    -0.02221
     0.04581
    -0.07322
    -0.10722
    -0.31127
    -0.26026
    -0.05621
    -0.02221
    -0.00520
    -0.20924
    -0.27726
    -0.34527
    -0.27726
    -0.32827
    -0.56632
    -0.70235
    -0.66834
    -0.56632
    -0.41329
    -0.29426
    -0.36228
    -0.43029
    -0.61733
    -0.75336
    -0.75336
    -0.65134
    -0.63433
    -0.58332
    -0.53231
    -0.46430
    -0.49831
    -0.53231
    -0.63433
    -0.63433
    -0.56632
    -0.68535
    -0.63433
    -0.71935
    -0.68535
    -0.71935
    -0.66834
    -0.73636
    -0.94040
    -0.92340
    -1.00841
    -1.04242
    -0.95740
    -1.12744
    -1.22946
    -1.26347
    -1.07643
    -1.05942
    -1.22946
    -1.43350
    -1.38249
    -1.09343
    -0.77036
    -0.85538
    -0.83838
    -0.61733
    -0.44729
     0.04581
     0.23285
    -0.02221
    -0.22625
    -0.34527
    -0.36228
    -0.41329
    -0.46430
    -0.63433
    -0.46430
    -0.44729
    -0.53231
    -0.61733
    -0.75336
    -1.04242
    -1.28047
    -1.34849
    -1.31448
    -1.19545
    -1.09343
    -0.92340
    -0.63433
    -0.61733
    -0.54932
    -0.34527
    -0.36228
    -0.31127
    -0.31127
    -0.17524
    -0.09022
    -0.17524
    -0.31127
    -0.27726
    -0.37928
    -0.31127
    -0.19224
    -0.34527
    -0.32827
    -0.43029
    -0.51531
    -0.43029
    -0.26026
    -0.34527
    -0.48130
    -0.46430
    -0.36228
    -0.24325
    -0.27726
    -0.19224
     0.04581
     0.14783
     0.35187
     0.13083
    -0.14123
    -0.95740
    -1.87560
    -1.85859
    -1.63755
    -1.51852
    -1.58654
    -1.62054
    -1.72256
    -1.96061
    -2.14765
    -2.43671
    -2.41971
    -2.28368
    -2.02863
    -1.75657
    -1.34849
    -0.99141
    -0.73636
    -0.49831
    -0.37928
    -0.34527
    -0.31127
    -0.10722
     0.04581
     0.16483
    -0.02221
    -0.17524
    -0.32827
    -0.31127
    -0.43029
    -0.34527
    -0.49831
    -0.56632
    -0.66834
    -0.75336
    -0.71935
    -0.65134
    -0.66834
    -0.75336
    -0.78737
    -0.66834
    -0.58332
    -0.61733
    -0.68535
    -0.68535
    -0.53231
    -0.43029
    -0.29426
    -0.31127
    -0.34527
    -0.37928
    -0.32827
    -0.14123
    -0.17524
    -0.34527
    -0.37928
    -0.39628
    -0.37928
    -0.41329
    -0.31127
    -0.48130
    -0.48130
    -0.37928
    -0.46430
    -0.39628
    -0.48130
    -0.58332
    -0.66834
    -0.54932
    -0.49831
    -0.48130
    -0.41329
    -0.44729
    -0.37928
    -0.51531
    -0.73636
    -0.80437
    -0.95740
    -1.07643
    -1.12744
    -0.95740
    -0.75336
    -0.92340
    -1.11043
    -1.09343
    -0.94040
    -1.05942
    -1.05942
    -0.80437
    -0.68535
    -0.37928
    -0.41329
    -0.71935
    -0.95740
    -0.83838
    -0.70235
    -0.58332
    -0.68535
    -0.88939
    -0.85538
    -0.71935
    -0.73636
    -0.78737
    -1.05942
    -1.36549
    -1.24646
    -1.39950
    -1.60354
    -1.36549
    -0.71935
    -0.07322
     0.26686
     0.41989
     0.62393
     0.74296
     1.20205
     1.55913
    -0.07322
    -1.39950
    -0.88939
     0.35187
     2.25628
     1.21906
    -0.83838
    -0.09022
     0.72595
     0.30086
    -0.27726
    -0.78737
    -0.77036
    -0.66834
    -0.58332
    -0.43029
    -0.03921
     0.04581
    -0.17524
    -0.41329
    -0.88939
    -1.34849
    -1.65455
    -1.85859
    -1.85859
    -1.68856
    -1.65455
    -1.73957
    -1.92661
    -2.02863
    -2.11365
    -1.90960
    -1.75657
    -1.53552
    -1.21246
    -0.97441
    -0.60033
    -0.26026
     0.19884
     0.19884
     0.26686
     0.28386
     0.28386
     0.24985
     0.24985
     0.28386
     0.19884
     0.06281
     0.01180
    -0.02221
    -0.09022
    -0.15823
    -0.17524
    -0.17524
    -0.09022
    -0.10722
    -0.09022
    -0.20924
    -0.20924
    -0.14123
    -0.19224
    -0.03921
     0.01180
    -0.05621
    -0.00520
     0.14783
     0.18184
     0.13083
     0.07982
     0.13083
     0.16483
     0.16483
     0.24985
     0.24985
     0.09682
     0.09682
     0.11382
     0.19884
     0.24985
     0.11382
     0.06281
     0.13083
     0.21585
     0.13083
     0.02881
     0.09682
     0.04581
     0.09682
     0.09682
     0.18184
     0.14783
     0.14783
     0.16483
     0.23285
     0.19884
     0.02881
    -0.12423
    -0.24325
    -0.19224
    -0.14123
    -0.17524
    -0.20924
    -0.32827
    -0.31127
    -0.43029
    -0.49831
    -0.61733
    -0.78737
    -0.92340
    -0.94040
    -0.68535
    -0.61733
    -0.61733
    -0.48130
    -0.49831
    -0.37928
    -0.34527
    -0.32827
    -0.48130
    -0.17524
    -0.22625
     0.07982
     0.35187
     0.26686
     0.35187
     0.48790
     0.38588
     0.64093
     0.50491
     0.26686
     0.02881
     0.30086
     0.58992
     0.58992
     0.43689
     0.38588
     0.21585
     0.06281
     0.04581
    -0.00520
     0.06281
    -0.09022
     0.04581
     0.06281
     0.16483
    -0.03921
    -0.20924
    -0.14123
     0.14783
     0.35187
     0.24985
     0.31787
     0.77696
     0.87899
     0.74296
     1.06602
     1.23606
     1.37209
     1.40610
     1.32108
     1.08303
     1.21906
     1.25306
     1.54213
     1.62714
     1.54213
     1.47411
     1.44010
     1.16805
     1.18505
     1.23606
     1.25306
     1.30407
     1.42310
     1.37209
     1.44010
     1.33808
     1.15104
     1.37209
     1.37209
     1.25306
     1.08303
     0.94700
     0.72595
     0.58992
     0.45390
     0.38588
     0.07982
    -0.24325
    -0.46430
    -0.73636
    -0.97441
    -0.78737
    -0.80437
    -1.12744
    -1.09343
    -1.31448
    -1.38249
    -1.36549
    -1.38249
    -1.34849
    -1.24646
    -1.12744
    -1.14444
    -1.05942
    -0.97441
    -0.99141
    -0.95740
    -0.61733
    -0.56632
    -0.60033
    -0.49831
    -0.37928
    -0.24325
    -0.20924
    -0.17524
    -0.15823
    -0.07322
    -0.10722
     0.04581
     0.16483
     0.16483
     0.16483
     0.14783
     0.30086
     0.30086
     0.31787
     0.28386
     0.30086
     0.33487
     0.36888
     0.45390
     0.47090
     0.41989
     0.57292
     0.48790
     0.60693
     0.57292
     0.55592
     0.55592
     0.69195
     0.81097
     0.82797
     0.75996
     0.79397
     0.89599
     0.77696
     0.77696
     0.74296
     0.79397
     0.64093
     0.62393
     0.55592
     0.50491
     0.43689
     0.35187
     0.35187
     0.24985
     0.16483
     0.01180
    -0.02221
    -0.07322
    -0.05621
    -0.05621
    -0.14123
    -0.10722
    -0.09022
    -0.10722
     0.01180
     0.09682
     0.13083
    -0.12423
    -0.29426
    -0.37928
    -0.24325
    -0.34527
    -0.15823
    -0.22625
    -0.17524
    -0.20924
    -0.19224
    -0.17524
    -0.31127
    -0.36228
    -0.44729
    -0.43029
    -0.44729
    -0.48130
    -0.51531
    -0.44729
    -0.41329
    -0.41329
    -0.44729
    -0.49831
    -0.66834
    -0.75336
    -0.68535
    -0.71935
    -0.71935
    -0.77036
    -0.83838
    -0.77036
    -0.75336
    -0.73636
    -0.83838
    -0.94040
    -0.85538
    -0.87238
    -0.87238
    -0.83838
    -0.78737
    -0.90639
    -0.80437
    -0.82137
    -0.80437
    -0.82137
    -0.66834
    -0.61733
    -0.48130
    -0.24325
    -0.27726
     0.26686
     0.53891
     0.60693
     0.82797
     0.48790
    -0.02221
    -0.34527
    -0.27726
     0.14783
     0.28386
     0.30086
     0.07982
    -0.56632
    -1.55253
    -1.75657
    -1.75657
    -1.72256
    -1.67155
    -1.65455
    -1.63755
    -1.48451
    -1.39950
    -1.26347
    -1.21246
    -1.07643
    -0.88939
    -0.51531
    -0.22625
    -0.03921
     0.18184
     0.33487
     0.41989
     0.43689
     0.48790
     0.41989
     0.31787
     0.35187
     0.26686
     0.18184
     0.11382
     0.06281
     0.01180
    -0.02221
    -0.19224
    -0.24325
    -0.24325
    -0.31127
    -0.24325
    -0.34527
    -0.37928
    -0.36228
    -0.39628
    -0.44729
    -0.39628
    -0.48130
    -0.46430
    -0.51531
    -0.51531
    -0.43029
    -0.43029
    -0.44729
    -0.51531
    -0.43029
    -0.46430
    -0.37928
    -0.41329
    -0.37928
    -0.31127
    -0.39628
    -0.31127
    -0.27726
    -0.24325
    -0.29426
    -0.27726
    -0.17524
    -0.14123
    -0.22625
    -0.22625
    -0.20924
    -0.12423
    -0.12423
    -0.15823
    -0.10722
    -0.20924
    -0.26026
    -0.26026
    -0.29426
    -0.29426
    -0.36228
    -0.58332
    -0.54932
    -0.56632
    -0.61733
    -0.58332
    -0.71935
    -0.53231
    -0.70235
    -0.70235
    -0.54932
    -0.63433
    -0.80437
    -0.83838
    -0.85538
    -0.82137
    -0.92340
    -0.90639
    -0.85538
    -0.82137
    -0.73636
    -0.83838
    -0.99141
    -1.04242
    -1.12744
    -1.11043
    -1.11043
    -1.04242
    -1.11043
    -1.19545
    -1.11043
    -1.04242
    -0.92340
    -0.87238
    -0.94040
    -0.85538
    -0.78737
    -0.94040
    -0.95740
    -0.77036
    -0.71935
    -0.58332
    -0.75336
    -0.71935
    -0.75336
    -0.88939
    -0.87238
    -1.00841
    -0.94040
    -0.94040
    -0.75336
    -0.77036
    -0.70235
    -0.71935
    -0.63433
    -0.60033
    -0.34527
    -0.15823
     0.01180
     0.35187
     0.60693
     0.75996
     0.91299
     0.87899
     0.99801
     1.01501
     1.01501
     1.16805
     1.20205
     0.94700
     0.43689
     0.52191
     0.40288
     0.14783
    -0.37928
    -0.60033
    -0.70235
    -0.53231
    -0.63433
    -0.80437
    -1.11043
    -1.31448
    -1.24646
    -1.21246
    -1.07643
    -0.99141
    -0.73636
    -0.71935
    -0.51531
    -0.49831
    -0.34527
    -0.26026
    -0.03921
    -0.09022
    -0.10722
     0.09682
     0.21585
     0.21585
     0.36888
     0.41989
     0.47090
     0.43689
     0.41989
     0.24985
     0.11382
     0.06281
     0.09682
     0.04581
     0.11382
    -0.05621
    -0.15823
    -0.17524
    -0.24325
    -0.24325
    -0.34527
    -0.41329
    -0.37928
    -0.44729
    -0.27726
    -0.17524
    -0.19224
    -0.22625
    -0.10722
    -0.09022
    -0.03921
     0.07982
    -0.09022
    -0.22625
    -0.10722
    -0.17524
    -0.02221
     0.13083
     0.21585
     0.45390
     0.64093
     0.55592
     0.45390
     0.09682
     0.19884
     0.19884
     0.26686
     0.21585
     0.16483
     0.35187
     0.11382
     0.06281
     0.06281
     0.04581
     0.02881
     0.04581
    -0.27726
    -0.53231
    -0.54932
    -0.70235
    -0.80437
    -0.63433
    -0.48130
    -0.26026
    -0.37928
    -0.53231
    -0.58332
    -0.51531
    -0.66834
    -0.71935
    -0.73636
    -0.56632
    -0.34527
    -0.20924
    -0.14123
    -0.19224
    -0.17524
    -0.05621
     0.01180
     0.35187
     0.50491
     0.43689
     0.31787
     0.21585
     0.31787
     0.33487
     0.23285
     0.06281
    -0.19224
    -0.48130
    -0.31127
    -0.26026
    -0.31127
    -0.58332
    -0.60033
    -0.03921
     0.13083
     0.01180
    -0.07322
     0.09682
     0.11382
     0.21585
     0.53891
     0.77696
     1.11704
     1.10003
     1.10003
     0.87899
     0.93000
     1.01501
     1.06602
     1.38909
     1.64415
     1.71216
     1.59314
     1.30407
     0.91299
     0.53891
     0.18184
    -0.00520
     0.48790
     0.99801
     0.82797
     0.48790
     0.07982
    -0.17524
    -0.34527
    -0.44729
    -0.44729
    -0.46430
    -0.61733
    -0.54932
    -0.36228
    -0.09022
     0.04581
     0.06281
     0.33487
     0.58992
     0.89599
     1.11704
     1.37209
     1.42310
     1.55913
     1.69516
     2.01823
     2.22227
     2.15425
     2.15425
     2.22227
     2.35830
     2.40931
     2.42631
     2.20527
     2.06924
     1.83119
     1.86519
     1.69516
     1.55913
     1.32108
     1.03202
     0.93000
     0.87899
     0.75996
     0.62393
     0.28386
    -0.03921
    -0.05621
    -0.22625
    -0.46430
    -0.60033
    -0.54932
    -0.54932
    -0.75336
    -0.75336
    -0.99141
    -1.02542
    -0.95740
    -0.94040
    -0.88939
    -0.82137
    -0.78737
    -0.71935
    -0.60033
    -0.48130
    -0.49831
    -0.51531
    -0.27726
    -0.07322
    -0.10722
    -0.03921
    -0.09022
    -0.05621
     0.11382
     0.45390
     0.47090
     0.38588
     0.43689
     0.52191
     0.69195
     0.69195
     0.67494
     0.64093
     0.70895
     0.70895
     0.75996
     0.81097
     0.74296
     0.79397
     0.67494
     0.74296
     0.65794
     0.70895
     0.69195
     0.62393
     0.62393
     0.57292
     0.62393
     0.79397
     0.87899
     1.03202
     0.98101
     1.08303
     1.08303
     1.10003
     1.15104
     1.28707
     1.35509
     1.28707
     1.35509
     1.21906
     1.27007
     1.21906
     1.11704
     1.08303
     1.16805
     0.98101
     1.03202
     1.06602
     0.98101
     0.91299
     0.70895
     0.69195
     0.86198
     0.96400
     1.04902
     0.87899
     0.58992
     0.35187
     0.53891
     0.93000
     0.91299
     1.15104
     1.38909
     1.23606
     1.18505
     0.70895
    -0.34527
    -0.65134
     0.13083
     1.13404
     1.20205
     0.98101
     0.79397
     0.55592
     0.14783
     0.07982
     0.11382
     0.09682
     0.14783
     0.24985
     0.33487
     0.41989
     0.28386
    -0.02221
     0.06281
     0.04581
    -0.10722
    -0.22625
    -0.27726
    -0.34527
    -0.43029
    -0.37928
    -0.27726
    -0.44729
    -0.39628
    -0.34527
    -0.27726
    -0.20924
    -0.31127
    -0.24325
    -0.07322
     0.04581
     0.07982
     0.11382
     0.13083
     0.21585
     0.18184
     0.18184
     0.26686
     0.24985
     0.33487
     0.40288
     0.40288
     0.35187
     0.16483
     0.01180
    -0.00520
    -0.05621
    -0.15823
    -0.20924
    -0.10722
     0.02881
    -0.05621
    -0.24325
    -0.31127
    -0.39628
    -0.37928
    -0.46430
    -0.43029
    -0.48130
    -0.49831
    -0.31127
    -0.37928
    -0.34527
    -0.43029
    -0.37928
    -0.29426
    -0.37928
    -0.53231
    -0.48130
    -0.53231
    -0.46430
    -0.49831
    -0.48130
    -0.48130
    -0.65134
    -0.56632
    -0.63433
    -0.71935
    -0.70235
    -0.75336
    -0.85538
    -0.88939
    -0.85538
    -0.87238
    -0.88939
    -0.97441
    -1.05942
    -1.07643
    -1.00841
    -1.00841
    -1.02542
    -1.11043
    -1.04242
    -1.05942
    -0.90639
    -0.77036
    -0.71935
    -0.83838
    -0.78737
    -0.70235
    -0.56632
    -0.63433
    -0.58332
    -0.43029
    -0.48130
    -0.41329
    -0.37928
    -0.34527
    -0.44729
    -0.48130
    -0.58332
    -0.43029
    -0.49831
    -0.61733
    -0.71935
    -0.65134
    -0.71935
    -0.68535
    -0.83838
    -0.80437
    -0.77036
    -0.78737
    -0.83838
    -0.73636
    -0.82137
    -0.80437
    -0.92340
    -0.75336
    -0.85538
    -0.92340
    -0.80437
    -0.87238
    -0.80437
    -0.73636
    -0.63433
    -0.66834
    -0.56632
    -0.51531
    -0.53231
    -0.43029
    -0.39628
    -0.29426
    -0.29426
    -0.09022
    -0.05621
     0.04581
     0.14783
     0.28386
     0.01180
    -0.05621
     0.04581
     0.21585
     0.40288
     0.64093
     0.58992
     0.75996
     0.72595
     0.67494
     0.55592
     0.31787
    -0.39628
    -0.87238
    -0.77036
    -0.03921
     0.53891
     0.64093
    -0.43029
    -1.41650
    -1.41650
    -1.12744
    -0.99141
    -0.97441
    -1.11043
    -1.26347
    -1.05942
    -0.85538
    -0.60033
    -0.53231
    -0.39628
    -0.20924
    -0.19224
    -0.34527
    -0.34527
    -0.14123
    -0.12423
     0.02881
     0.04581
    -0.02221
    -0.03921
    -0.02221
     0.01180
     0.09682
     0.18184
     0.18184
     0.14783
     0.23285
     0.18184
     0.24985
     0.14783
     0.19884
     0.30086
     0.36888
     0.43689
     0.36888
     0.36888
     0.35187
     0.28386
     0.30086
     0.28386
     0.33487
     0.21585
     0.18184
     0.21585
     0.14783
     0.04581
     0.09682
     0.01180
     0.04581
     0.01180
    -0.05621
    -0.09022
    -0.00520
    -0.00520
    -0.09022
    -0.14123
    -0.10722
    -0.19224
     0.01180
    -0.07322
     0.06281
    -0.10722
    -0.37928
    -0.24325
    -0.19224
    -0.12423
    -0.26026
    -0.29426
    -0.26026
    -0.24325
    -0.12423
    -0.05621
     0.02881
     0.13083
     0.09682
     0.06281
     0.26686
     0.16483
     0.24985
     0.23285
     0.19884
     0.33487
     0.41989
     0.43689
     0.35187
     0.28386
     0.13083
    -0.05621
    -0.02221
    -0.05621
    -0.24325
    -0.31127
    -0.27726
    -0.26026
    -0.20924
    -0.19224
    -0.14123
     0.06281
     0.06281
     0.14783
     0.24985
     0.19884
     0.24985
     0.31787
     0.41989
     0.43689
     0.45390
     0.35187
     0.35187
     0.31787
     0.33487
     0.16483
     0.04581
     0.16483
     0.14783
     0.09682
     0.01180
    -0.05621
    -0.10722
     0.04581
    -0.00520
     0.16483
     0.19884
     0.14783
     0.19884
     0.36888
     0.47090
     0.43689
     0.45390
     0.50491
     0.57292
     0.62393
     0.64093
     0.69195
     0.70895
     0.69195
     0.86198
     1.10003
     1.38909
     1.40610
     1.78018
     1.98422
     2.20527
     2.29028
     2.34129
     2.49433
     2.73238
     2.63035
     2.71537
     2.74938
     2.68137
     3.10646
     3.51454
     3.27649
     2.40931
     1.01501
     0.01180
    -0.41329
    -0.61733
    -0.48130
     0.14783
     0.19884
    -0.20924
    -1.00841
    -1.72256
    -2.01163
    -2.16466
    -2.06264
    -1.84159
    -1.55253
    -0.97441
    -0.94040
    -0.78737
    -0.61733
    -0.43029
    -0.26026
    -0.24325
    -0.07322
    -0.07322
    -0.00520
     0.06281
     0.18184
     0.28386
     0.31787
     0.30086
     0.31787
     0.43689
     0.52191
     0.52191
     0.57292
     0.52191
     0.55592
     0.60693
     0.62393
     0.55592
     0.69195
     0.74296
     0.82797
     0.94700
     0.87899
     0.89599
     0.93000
     1.03202
     1.16805
     1.13404
     1.08303
     1.01501
     0.99801
     0.93000
     0.94700
     1.01501
     0.98101
     0.98101
     0.87899
     0.87899
     0.74296
     0.65794
     0.65794
     0.58992
     0.77696
     0.74296
     0.69195
     0.86198
     0.96400
     1.01501
     0.94700
     1.08303
     1.16805
     1.23606
     1.42310
     1.55913
     1.71216
     1.71216
     1.66115
     1.62714
     1.71216
     1.64415
     1.50812
     1.38909
     1.32108
     1.37209
     1.20205
     1.11704
     0.87899
     0.72595
     0.60693
     0.41989
     0.23285
     0.07982
    -0.14123
    -0.34527
    -0.17524
    -0.19224
    -0.29426
    -0.32827
    -0.27726
    -0.26026
    -0.03921
     0.16483
     0.18184
     0.30086
     0.43689
     0.50491
     0.67494
     0.75996
     0.89599
     0.86198
     1.04902
     1.20205
     1.23606
     1.15104
     1.15104
     1.04902
     1.04902
     0.94700
     0.75996
     0.72595
     0.65794
     0.52191
     0.43689
     0.36888
     0.40288
     0.33487
     0.36888
     0.48790
     0.47090
     0.55592
     0.55592
     0.40288
     0.33487
     0.23285
     0.21585
     0.30086
     0.41989
     0.43689
     0.43689
     0.45390
     0.30086
     0.28386
     0.21585
     0.35187
     0.26686
     0.28386
     0.48790
     0.62393
     0.64093
     0.94700
     0.94700
     0.87899
     0.89599
     0.91299
     0.98101
     1.01501
     0.99801
     1.15104
     0.84498
     1.03202
     1.27007
     0.96400
     1.08303
     1.08303
     0.64093
     0.14783
     0.53891
     1.35509
     0.93000
    -0.34527
    -1.68856
    -1.96061
    -1.24646
    -0.68535
    -1.02542
    -1.50152
    -1.75657
    -1.99462
    -2.02863
    -2.06264
    -2.23267
    -2.06264
    -1.67155
    -1.53552
    -1.11043
    -0.83838
    -0.56632
    -0.46430
    -0.12423
     0.16483
     0.24985
     0.30086
     0.43689
     0.43689
     0.41989
     0.47090
     0.45390
     0.28386
     0.24985
     0.23285
     0.23285
     0.26686
     0.26686
     0.14783
     0.16483
     0.18184
     0.24985
     0.21585
     0.24985
     0.26686
     0.38588
     0.47090
     0.50491
     0.62393
     0.67494
     0.72595
     0.79397
     0.94700
     0.93000
     0.87899
     0.89599
     1.01501
     0.99801
     0.94700
     0.96400
     0.77696
     0.58992
     0.45390
     0.30086
     0.26686
     0.06281
    -0.10722
    -0.20924
    -0.19224
    -0.43029
    -0.63433
    -0.77036
    -0.83838
    -0.90639
    -0.95740
    -0.92340
    -0.73636
    -0.88939
    -0.99141
    -0.94040
    -0.78737
    -0.82137
    -0.63433
    -0.58332
    -0.58332
    -0.49831
    -0.49831
    -0.39628
    -0.24325
    -0.10722
    -0.09022
    -0.03921
     0.18184
     0.11382
     0.24985
     0.33487
     0.33487
     0.35187
     0.45390
     0.48790
     0.64093
     0.67494
     0.64093
     0.67494
     0.91299
     0.99801
     1.18505
     1.15104
     1.11704
     0.94700
     0.69195
     0.64093
     0.60693
     0.77696
     1.01501
     1.21906
     1.11704
     0.81097
     0.81097
     0.74296
     0.70895
     0.70895
     0.62393
     0.57292
     0.48790
     0.31787
     0.33487
     0.31787
     0.23285
     0.11382
    -0.02221
    -0.14123
    -0.32827
    -0.70235
    -0.61733
    -0.56632
    -0.44729
    -0.48130
    -0.41329
    -0.41329
    -0.31127
    -0.27726
    -0.41329
    -0.24325
    -0.07322
    -0.15823
    -0.03921
    -0.34527
    -0.22625
     0.07982
     0.04581
     0.01180
    -0.17524
    -0.34527
    -0.39628
    -0.70235
    -0.66834
    -0.39628
    -0.48130
    -0.53231
    -0.54932
    -0.82137
    -0.87238
    -0.60033
    -0.37928
    -0.34527
    -0.43029
    -0.37928
    -0.41329
    -0.41329
    -0.31127
    -0.20924
    -0.14123
     0.02881
     0.06281
     0.11382
     0.14783
     0.41989
     0.41989
     0.33487
     0.41989
     0.48790
     0.62393
     0.67494
     0.69195
     0.65794
     0.62393
     0.74296
     0.77696
     0.77696
     0.84498
     0.74296
     0.67494
     0.74296
     0.70895
     0.65794
     0.52191
     0.38588
     0.26686
     0.21585
     0.11382
    -0.20924
    -0.41329
    -0.44729
    -0.49831
    -0.44729
    -0.44729
    -0.53231
    -0.60033
    -0.66834
    -0.53231
    -0.53231
    -0.51531
    -0.46430
    -0.46430
    -0.17524
    -0.12423
    -0.15823
    -0.12423
    -0.19224
    -0.14123
    -0.05621
    -0.03921
    -0.07322
    -0.12423
    -0.07322
    -0.05621
    -0.00520
    -0.05621
    -0.07322
     0.04581
     0.09682
     0.13083
     0.30086
     0.26686
     0.31787
     0.47090
     0.53891
     0.72595
     0.75996
     0.87899
     0.81097
     0.94700
     1.10003
     1.27007
     1.25306
     1.35509
     1.57613
     1.84819
     1.96721
     2.18826
     2.25628
     2.17126
     2.29028
     2.73238
     3.12346
     3.10646
     3.15747
     3.14046
     3.19147
     3.25949
     3.29349
     3.37851
     3.32750
     3.76960
     3.76960
     3.14046
     2.83440
     3.00443
     3.00443
     2.83440
     2.80039
     2.63035
     2.42631
     2.13725
     2.25628
     2.05223
     1.71216
     1.42310
     1.20205
     1.11704
     1.13404
     0.87899
     0.52191
     0.13083
     0.02881
    -0.24325
    -0.56632
    -0.54932
    -1.24646
    -1.29747
    -1.50152
    -1.53552
    -1.46751
    -1.65455
    -1.72256
    -1.56953
    -1.63755
    -1.53552
    -1.62054
    -1.72256
    -1.75657
    -1.46751
    -1.12744
    -0.88939
    -0.71935
    -0.73636
    -0.82137
    -0.71935
    -0.70235
    -0.65134
    -0.61733
    -0.58332
    -0.61733
    -0.54932
    -0.44729
    -0.46430
    -0.46430
    -0.46430
    -0.32827
    -0.12423
    -0.10722
    -0.02221
    -0.10722
    -0.02221
     0.13083
     0.23285
     0.21585
     0.38588
     0.48790
     0.57292
     0.64093
     0.67494
     0.64093
     0.79397
     0.72595
     0.86198
     0.87899
     0.72595
     0.70895
     0.74296
     0.75996
     0.67494
     0.48790
     0.43689
     0.50491
     0.28386
     0.11382
    -0.00520
    -0.39628
    -0.58332
    -0.75336
    -0.70235
    -0.60033
    -0.73636
    -0.85538
    -0.99141
    -0.94040
    -0.92340
    -0.83838
    -0.83838
    -0.80437
    -0.61733
    -0.63433
    -0.36228
    -0.34527
    -0.36228
    -0.26026
    -0.07322
     0.04581
     0.01180
    -0.07322
    -0.02221
    -0.02221
     0.07982
    -0.00520
     0.04581
    -0.05621
    -0.00520
     0.04581
     0.11382
     0.11382
     0.04581
     0.02881
    -0.00520
     0.16483
     0.09682
     0.07982
    -0.02221
    -0.05621
    -0.02221
    -0.00520
    -0.10722
    -0.12423
    -0.24325
    -0.24325
    -0.12423
    -0.36228
    -0.43029
    -0.49831
    -0.56632
    -0.48130
    -0.44729
    -0.43029
    -0.48130
    -0.54932
    -0.44729
    -0.37928
    -0.24325
    -0.29426
    -0.22625
    -0.32827
    -0.46430
    -0.26026
    -0.14123
     0.09682
    -0.12423
    -0.12423
    -0.27726
    -0.37928
    -0.14123
     0.02881
    -0.20924
    -0.58332
    -0.99141
    -0.99141
    -0.31127
    -0.12423
    -0.31127
    -0.58332
    -0.54932
    -0.66834
    -0.71935
    -0.71935
    -1.16145
    -1.09343
    -1.04242
    -0.95740
    -0.60033
    -0.70235
    -0.88939
    -0.97441
    -1.00841
    -1.00841
    -1.04242
    -1.07643
    -1.00841
    -0.95740
    -0.77036
    -0.80437
    -0.44729
    -0.46430
    -0.43029
    -0.43029
    -0.46430
    -0.44729
    -0.22625
    -0.15823
    -0.12423
    -0.12423
     0.06281
     0.02881
    -0.09022
     0.06281
    -0.07322
    -0.07322
    -0.02221
     0.01180
    -0.05621
    -0.05621
    -0.07322
    -0.12423
    -0.22625
    -0.20924
    -0.32827
    -0.34527
    -0.43029
    -0.43029
    -0.51531
    -0.46430
    -0.48130
    -0.43029
    -0.43029
    -0.34527
    -0.32827
    -0.24325
    -0.32827
    -0.31127
    -0.27726
    -0.20924
    -0.15823
    -0.05621
    -0.00520
    -0.05621
    -0.02221
    -0.05621
    -0.09022
    -0.12423
    -0.10722
    -0.05621
    -0.14123
    -0.05621
    -0.20924
    -0.17524
    -0.34527
    -0.26026
    -0.32827
    -0.32827
    -0.26026
    -0.26026
    -0.34527
    -0.27726
    -0.41329
    -0.48130
    -0.53231
    -0.31127
    -0.14123
    -0.36228
    -0.27726
    -0.26026
    -0.19224
    -0.12423
     0.01180
     0.01180
     0.11382
     0.18184
     0.14783
     0.23285
     0.31787
     0.35187
     0.33487
     0.43689
     0.47090
     0.47090
     0.40288
     0.28386
     0.24985
    -0.02221
    -0.14123
    -0.27726
    -0.46430
    -0.53231
    -0.63433
    -0.68535
    -0.68535
    -0.51531
    -0.65134
    -0.82137
    -0.73636
    -0.73636
    -0.70235
    -0.68535
    -0.56632
    -0.43029
    -0.46430
    -0.36228
    -0.19224
    -0.26026
    -0.17524
    -0.24325
    -0.19224
    -0.27726
    -0.29426
    -0.29426
    -0.24325
    -0.27726
    -0.29426
    -0.22625
    -0.20924
    -0.20924
    -0.12423
     0.02881
     0.19884
     0.35187
     0.24985
     0.24985
     0.21585
     0.36888
     0.52191
     0.52191
     0.55592
     0.50491
     0.87899
     0.87899
     0.47090
     0.28386
     0.09682
    -0.09022
    -0.39628
    -0.27726
    -0.29426
    -0.68535
    -0.58332
    -0.20924
    -0.12423
    -0.90639
    -1.75657
    -1.94361
    -1.48451
    -0.87238
    -0.37928
    -0.31127
    -0.43029
    -0.54932
    -0.53231
    -0.43029
    -0.24325
    -0.12423
     0.13083
     0.33487
     0.60693
     0.48790
     0.52191
     0.50491
     0.47090
     0.43689
     0.48790
     0.38588
     0.26686
     0.30086
     0.21585
     0.24985
     0.21585
     0.02881
    -0.00520
    -0.00520
    -0.05621
    -0.12423
    -0.24325
    -0.20924
    -0.29426
    -0.27726
    -0.24325
    -0.31127
    -0.26026
    -0.54932
    -0.41329
    -0.43029
    -0.37928
    -0.53231
    -0.48130
    -0.54932
    -0.48130
    -0.41329
    -0.48130
    -0.37928
    -0.43029
    -0.44729
    -0.41329
    -0.26026
    -0.24325
    -0.32827
    -0.27726
    -0.17524
    -0.20924
    -0.17524
    -0.17524
    -0.14123
    -0.05621
    -0.00520
     0.04581
     0.06281
     0.06281
    -0.10722
    -0.07322
    -0.00520
    -0.09022
    -0.17524
    -0.44729
    -0.49831
    -0.43029
    -0.60033
    -0.39628
    -0.60033
    -0.71935
    -0.63433
    -0.70235
    -0.68535
    -0.54932
    -0.71935
    -0.66834
    -0.66834
    -0.63433
    -0.61733
    -0.63433
    -0.63433
    -0.63433
    -0.44729
    -0.39628
    -0.51531
    -0.75336
    -0.92340
    -0.85538
    -0.90639
    -0.92340
    -0.85538
    -0.85538
    -0.75336
    -0.63433
    -0.68535
    -0.58332
    -0.58332
    -0.61733
    -0.26026
    -0.00520
     0.06281
     0.28386
     0.53891
     0.69195
     0.64093
     0.84498
     0.94700
     0.89599
     1.01501
     1.28707
     1.71216
     1.72916
     1.67815
     1.86519
     2.12025
     2.47732
     2.20527
     2.10324
     2.22227
     2.49433
     2.64736
     2.74938
     2.61335
     2.32429
     2.12025
     2.34129
     2.56234
     2.46032
     2.12025
     2.08624
     2.08624
     2.08624
     1.98422
     1.83119
     1.83119
     1.79718
     1.72916
     1.61014
     1.78018
     1.54213
     1.40610
     1.35509
     1.27007
     1.03202
     0.72595
     0.53891
     0.26686
     0.16483
    -0.02221
    -0.22625
    -0.61733
    -0.75336
    -0.77036
    -1.07643
    -1.12744
    -1.12744
    -1.34849
    -1.34849
    -1.24646
    -1.29747
    -1.21246
    -1.17845
    -1.11043
    -1.02542
    -0.88939
    -0.83838
    -0.83838
    -0.68535
    -0.73636
    -0.73636
    -0.61733
    -0.53231
    -0.63433
    -0.56632
    -0.61733
    -0.54932
    -0.44729
    -0.48130
    -0.53231
    -0.43029
    -0.31127
    -0.32827
    -0.24325
    -0.29426
    -0.20924
    -0.14123
    -0.00520
    -0.02221
     0.02881
    -0.02221
     0.06281
     0.24985
     0.21585
     0.24985
     0.31787
     0.43689
     0.50491
     0.64093
     0.67494
     0.64093
     0.72595
     0.82797
     0.93000
     1.10003
     1.03202
     0.99801
     0.94700
     0.98101
     0.93000
     0.77696
     0.58992
     0.45390
     0.24985
     0.01180
    -0.19224
    -0.36228
    -0.60033
    -0.80437
    -1.05942
    -0.97441
    -1.31448
    -1.45051
    -1.90960
    -1.90960
    -1.92661
    -1.99462
    -2.09664
    -2.01163
    -1.94361
    -2.04563
    -2.07964
    -2.16466
    -2.01163
    -1.82459
    -1.56953
    -1.29747
    -1.26347
    -1.14444
    -0.99141
    -0.95740
    -0.77036
    -0.54932
    -0.39628
    -0.22625
    -0.20924
    -0.20924
    -0.17524
    -0.09022
    -0.24325
    -0.27726
    -0.24325
    -0.32827
    -0.26026
    -0.43029
    -0.71935
    -0.88939
    -0.92340
    -1.02542
    -0.87238
    -0.49831
    -0.37928
    -0.27726
    -0.43029
    -0.58332
    -0.78737
    -0.80437
    -0.65134
    -0.37928
    -0.05621
     0.13083
     0.02881
     0.06281
     0.11382
     0.04581
    -0.17524
     0.07982
     0.36888
    -0.36228
    -0.66834
    -0.22625
     0.19884
     0.19884
     0.01180
    -0.19224
    -0.14123
    -0.15823
    -0.24325
    -0.31127
    -0.31127
    -0.27726
    -0.17524
    -0.12423
    -0.22625
    -0.24325
    -0.22625
    -0.17524
    -0.10722
    -0.17524
    -0.26026
    -0.24325
    -0.22625
    -0.14123
    -0.20924
    -0.34527
    -0.34527
    -0.39628
    -0.36228
    -0.29426
    -0.24325
    -0.20924
    -0.34527
    -0.27726
    -0.31127
    -0.27726
    -0.31127
    -0.46430
    -0.48130
    -0.31127
    -0.32827
    -0.34527
    -0.36228
    -0.39628
    -0.44729
    -0.48130
    -0.37928
    -0.43029
    -0.46430
    -0.37928
    -0.36228
    -0.31127
    -0.27726
    -0.24325
    -0.31127
    -0.19224
    -0.15823
    -0.10722
    -0.07322
    -0.02221
    -0.03921
    -0.09022
    -0.09022
    -0.15823
    -0.05621
    -0.02221
    -0.09022
    -0.24325
    -0.22625
    -0.34527
    -0.48130
    -0.37928
    -0.37928
    -0.34527
    -0.46430
    -0.49831
    -0.63433
    -0.75336
    -0.85538
    -0.85538
    -0.68535
    -0.60033
    -0.56632
    -0.65134
    -0.65134
    -0.70235
    -0.73636
    -0.68535
    -0.70235
    -0.58332
    -0.60033
    -0.53231
    -0.60033
    -0.49831
    -0.44729
    -0.48130
    -0.44729
    -0.44729
    -0.46430
    -0.51531
    -0.44729
    -0.49831
    -0.66834
    -0.70235
    -0.90639
    -0.95740
    -0.51531
    -0.53231
    -0.65134
    -0.56632
    -0.60033
    -0.61733
    -0.41329
    -0.39628
    -0.46430
    -0.63433
    -0.73636
    -0.29426
    -0.24325
    -0.36228
    -0.27726
    -0.48130
    -0.56632
    -0.68535
    -0.90639
    -0.90639
    -0.97441
    -0.94040
    -1.09343
    -1.19545
    -1.24646
    -1.12744
    -1.11043
    -1.02542
    -1.00841
    -0.90639
    -0.73636
    -0.41329
    -0.29426
    -0.17524
    -0.09022
     0.11382
     0.11382
     0.28386
     0.58992
     0.77696
     0.81097
     0.65794
     0.62393
     0.77696
     0.50491
     0.40288
     0.31787
     0.31787
     0.30086
     0.21585
    -0.00520
    -0.10722
    -0.27726
    -0.41329
    -0.34527
    -0.36228
    -0.27726
    -0.17524
    -0.09022
    -0.05621
    -0.17524
    -0.03921
    -0.20924
     0.02881
     0.07982
     0.07982
     0.18184
     0.21585
     0.18184
     0.19884
    -0.00520
     0.02881
     0.06281
    -0.02221
    -0.05621
    -0.09022
    -0.03921
    -0.07322
    -0.07322
    -0.05621
    -0.07322
    -0.02221
     0.06281
    -0.00520
    -0.03921
    -0.05621
    -0.07322
     0.07982
     0.11382
     0.09682
     0.07982
    -0.00520
     0.07982
     0.09682
     0.06281
     0.13083
     0.14783
     0.21585
     0.24985
     0.38588
     0.31787
     0.33487
     0.24985
     0.31787
     0.21585
     0.38588
     0.21585
     0.14783
     0.11382
     0.02881
     0.11382
     0.07982
     0.09682
     0.01180
     0.06281
     0.04581
     0.14783
     0.11382
     0.04581
    -0.00520
     0.11382
     0.24985
     0.36888
     0.48790
     0.38588
     0.41989
     0.23285
     0.28386
     0.43689
     0.36888
     0.26686
     0.40288
     0.40288
     0.33487
     0.36888
     0.19884
     0.23285
     0.28386
     0.24985
     0.04581
    -0.15823
    -0.22625
     0.07982
     0.11382
    -0.02221
    -0.20924
    -0.15823
    -0.17524
    -0.02221
    -0.14123
    -0.29426
    -0.39628
    -0.26026
    -0.17524
    -0.12423
    -0.31127
    -0.31127
    -0.19224
    -0.29426
    -0.27726
    -0.39628
    -0.36228
    -0.29426
    -0.24325
    -0.20924
    -0.39628
    -0.48130
    -0.46430
    -0.31127
    -0.20924
    -0.05621
    -0.15823
    -0.19224
    -0.02221
    -0.14123
     0.09682
     0.18184
     0.14783
     0.02881
    -0.12423
     0.11382
     0.19884
     0.38588
     0.26686
     0.23285
     0.40288
     0.40288
     0.28386
     0.31787
     0.53891
     0.53891
     0.64093
     0.86198
     0.98101
     1.10003
     1.08303
     1.03202
     1.40610
     1.61014
     1.67815
     1.69516
     1.64415
     1.57613
     1.91620
     2.06924
     1.95021
     1.74617
     1.28707
     1.40610
     1.45711
     1.66115
     1.72916
     1.67815
     1.06602
     1.04902
     0.94700
     0.96400
     0.99801
     1.06602
     1.13404
     1.06602
     1.10003
     1.08303
     1.10003
     0.96400
     1.03202
     0.99801
     0.89599
     0.91299
     0.86198
     0.89599
     0.94700
     0.79397
     0.82797
     0.84498
     0.87899
     0.81097
     0.81097
     0.81097
     0.84498
     0.86198
     0.86198
     1.01501
     0.82797
     0.82797
     0.93000
     0.94700
     0.87899
     0.81097
     0.75996
     0.79397
     0.75996
     0.74296
     0.65794
     0.48790
     0.57292
     0.48790
     0.45390
     0.53891
     0.45390
     0.31787
     0.26686
     0.24985
     0.31787
     0.21585
     0.09682
     0.11382
     0.14783
     0.19884
     0.24985
     0.16483
     0.24985
     0.18184
     0.18184
     0.36888
     0.52191
     0.45390
     0.43689
     0.58992
     0.64093
     0.74296
     0.53891
     0.69195
     0.81097
     0.65794
     0.67494
     0.65794
     0.75996
     0.75996
     0.94700
     0.84498
     0.91299
     0.96400
     0.87899
     0.69195
     0.60693
     0.74296
     0.75996
     0.74296
     0.72595
     0.82797
     0.79397
     0.74296
     0.64093
     0.50491
     0.40288
     0.72595
     0.84498
     0.55592
     0.48790
     0.35187
     0.47090
     0.36888
     0.21585
     0.09682
    -0.00520
     0.14783
     0.21585
     0.09682
     0.13083
     0.16483
    -0.02221
    -0.17524
    -0.24325
    -0.17524
    -0.07322
     0.11382
     0.06281
     0.09682
     0.07982
    -0.12423
    -0.20924
    -0.36228
    -0.48130
    -0.63433
    -0.75336
    -0.94040
    -0.92340
    -1.07643
    -1.22946
    -1.33148
    -1.38249
    -1.34849
    -1.55253
    -1.36549
    -1.11043
    -0.97441
    -0.95740
    -0.99141
    -1.39950
    -1.21246
    -1.09343
    -1.50152
    -1.38249
    -0.94040
    -0.92340
    -0.73636
    -0.77036
    -1.00841
    -1.09343
    -1.05942
    -1.07643
    -0.90639
    -0.71935
    -0.43029
    -0.34527
    -0.29426
    -0.24325
    -0.07322
    -0.05621
    -0.02221
    -0.09022
     0.13083
     0.04581
    -0.05621
    -0.14123
    -0.24325
    -0.27726
    -0.32827
    -0.39628
    -0.44729
    -0.56632
    -0.61733
    -0.61733
    -0.65134
    -0.71935
    -0.77036
    -0.87238
    -0.83838
    -0.77036
    -0.85538
    -0.92340
    -0.99141
    -0.94040
    -0.95740
    -0.90639
    -0.99141
    -1.00841
    -0.97441
    -0.95740
    -1.02542
    -0.95740
    -1.02542
    -1.07643
    -1.09343
    -0.95740
    -0.97441
    -1.05942
    -1.07643
    -1.07643
    -1.07643
    -1.07643
    -1.04242
    -1.05942
    -1.02542
    -1.11043
    -0.97441
    -1.05942
    -1.12744
    -1.02542
    -1.05942
    -0.95740
    -1.04242
    -1.02542
    -1.04242
    -1.09343
    -1.00841
    -0.99141
    -1.04242
    -1.04242
    -0.97441
    -0.99141
    -0.88939
    -0.88939
    -0.75336
    -0.87238
    -0.73636
    -0.56632
    -0.49831
    -0.48130
    -0.44729
    -0.43029
    -0.37928
    -0.31127
    -0.26026
    -0.15823
    -0.10722
    -0.02221
     0.01180
     0.01180
     0.18184
     0.38588
     0.36888
     0.45390
     0.62393
     0.74296
     0.86198
     0.94700
     1.01501
     1.01501
     1.01501
     1.03202
     1.11704
     0.98101
     0.93000
     0.98101
     0.89599
     0.58992
     0.31787
     0.09682
    -0.00520
    -0.09022
    -0.34527
    -0.39628
    -0.78737
    -0.95740
    -0.92340
    -0.97441
    -1.33148
    -1.36549
    -1.36549
    -1.50152
    -1.55253
    -1.39950
    -1.48451
    -1.68856
    -1.87560
    -2.01163
    -1.75657
    -1.33148
    -1.45051
    -1.24646
    -1.05942
    -0.90639
    -1.07643
    -1.24646
    -1.48451
    -1.17845
    -0.60033
    -0.53231
    -0.94040
    -1.48451
    -1.67155
    -2.01163
    -1.90960
    -1.75657
    -1.90960
    -2.16466
    -1.94361
    -1.50152
    -1.48451
    -1.73957
    -1.79058
    -1.75657
    -1.50152
    -1.24646
    -0.95740
    -0.73636
    -0.48130
    -0.15823
     0.07982
     0.13083
     0.21585
     0.07982
     0.14783
     0.06281
     0.06281
     0.14783
     0.14783
     0.04581
     0.04581
     0.14783
     0.19884
     0.18184
     0.13083
     0.24985
     0.23285
     0.28386
     0.31787
     0.31787
     0.30086
     0.24985
     0.33487
     0.38588
     0.45390
     0.36888
     0.36888
     0.38588
     0.41989
     0.43689
     0.38588
     0.45390
     0.36888
     0.41989
     0.40288
     0.48790
     0.45390
     0.31787
     0.36888
     0.45390
     0.41989
     0.43689
     0.43689
     0.41989
     0.47090
     0.38588
     0.40288
     0.45390
     0.53891
     0.40288
     0.55592
     0.53891
     0.57292
     0.50491
     0.48790
     0.48790
     0.60693
     0.58992
     0.53891
     0.48790
     0.53891
     0.53891
     0.45390
     0.50491
     0.41989
     0.41989
     0.43689
     0.43689
     0.40288
     0.36888
     0.36888
     0.33487
     0.38588
     0.40288
     0.31787
     0.28386
     0.26686
     0.26686
     0.31787
     0.30086
     0.30086
     0.38588
     0.28386
     0.30086
     0.31787
     0.28386
     0.23285
     0.31787
     0.28386
     0.26686
     0.28386
     0.24985
     0.21585
     0.21585
     0.23285
     0.19884
     0.28386
     0.21585
     0.09682
     0.18184
     0.16483
     0.16483
     0.09682
     0.01180
    -0.02221
     0.14783
     0.06281
     0.02881
     0.06281
    -0.00520
     0.01180
     0.04581
     0.11382
     0.07982
    -0.02221
     0.13083
     0.09682
     0.21585
     0.24985
     0.21585
     0.35187
     0.53891
     0.57292
     0.60693
     0.70895
     0.70895
     0.75996
     0.79397
     0.89599
     0.89599
     1.03202
     1.10003
     1.27007
     1.33808
     1.15104
     0.98101
     0.93000
     0.67494
     0.38588
    -0.37928
    -1.31448
    -1.87560
    -2.23267
    -2.18166
    -2.06264
    -1.58654
    -1.16145
    -1.11043
    -1.19545
    -1.33148
    -1.38249
    -1.29747
    -1.07643
    -0.63433
     0.24985
     1.08303
     1.59314
     1.72916
