# Supplementary material for: Software algorithm and hardware design for real-time implementation of new spectral estimator
Source: Biomed Eng Online. 2014 May 9;13:61. doi: 10.1186/1475-925X-13-61 (PMC4057578; doi:10.1186/1475-925X-13-61)
Supplement: Additional file 2 — txtfiles.zip. [file 1475-925X-13-61-S2.zip › FILE051.TXT]

    -0.03360
    -0.25150
    -0.20792
    -0.12076
    -0.18613
    -0.20792
    -0.16434
    -0.22971
    -0.20792
    -0.27329
    -0.18613
    -0.29507
    -0.25150
    -0.22971
    -0.29507
    -0.25150
    -0.29507
    -0.29507
    -0.33865
    -0.20792
    -0.25150
    -0.29507
    -0.25150
    -0.25150
    -0.22971
    -0.27329
    -0.29507
    -0.22971
    -0.18613
     0.03177
     0.03177
     0.07535
     0.03177
     0.14072
     0.16251
     0.38040
     0.66367
     0.55472
     0.66367
     0.64188
     0.55472
     0.53293
     0.55472
     0.66367
     0.81620
     0.66367
     0.53293
     0.53293
     0.57651
     0.51114
     0.44577
     0.35861
     0.46756
     0.33682
     0.18430
     0.24967
     0.22788
     0.33682
     0.24967
     0.20609
     0.14072
     0.11893
     0.14072
     0.09714
     0.05356
    -0.01181
    -0.12076
    -0.16434
    -0.01181
    -0.12076
    -0.12076
    -0.09897
    -0.05539
    -0.29507
    -0.20792
    -0.20792
    -0.09897
    -0.05539
    -0.05539
     0.03177
     0.11893
     0.03177
     0.22788
     0.14072
     0.27146
     0.33682
     0.46756
     0.48935
     0.40219
     0.35861
    -0.14255
    -0.77445
    -1.60245
    -2.25614
    -2.14719
    -1.77677
    -0.90518
    -0.60013
    -1.90751
    -3.19310
    -3.21489
    -2.23435
    -1.88572
    -1.77677
    -1.79856
    -0.92697
    -0.62192
    -0.60013
    -0.38223
    -0.22971
    -0.83982
    -0.53476
    -0.01181
     0.83799
     1.01230
     0.94693
     0.46756
     0.33682
     0.14072
     0.00998
     0.20609
     0.18430
     0.24967
     0.24967
     0.38040
     0.48935
     0.42398
     0.44577
     0.31503
     0.29324
     0.16251
     0.07535
    -0.03360
    -0.01181
    -0.14255
    -0.18613
    -0.14255
    -0.18613
    -0.18613
    -0.20792
    -0.44760
    -0.38223
    -0.29507
    -0.20792
    -0.14255
    -0.05539
    -0.01181
     0.16251
     0.29324
     0.44577
     0.68546
     0.59830
     0.77262
     0.90335
     0.83799
     0.85978
     0.96872
     1.01230
     1.14304
     1.05588
     1.01230
     0.83799
     0.83799
     0.68546
     0.44577
     0.35861
     0.33682
     0.11893
     0.05356
     0.05356
     0.03177
    -0.01181
    -0.09897
    -0.14255
    -0.14255
    -0.05539
    -0.09897
    -0.12076
    -0.05539
    -0.05539
    -0.09897
    -0.01181
     0.07535
     0.20609
     0.44577
     0.31503
     0.40219
     0.38040
     0.40219
     0.46756
     0.46756
     0.57651
     0.53293
     0.72904
     0.64188
     0.72904
     0.72904
     0.62009
     0.68546
     0.66367
     0.59830
     0.44577
     0.42398
     0.44577
     0.22788
     0.22788
     0.29324
     0.27146
     0.29324
     0.18430
    -0.05539
     0.00998
    -0.05539
    -0.09897
    -0.09897
    -0.09897
    -0.09897
    -0.03360
    -0.05539
    -0.01181
     0.16251
     0.20609
     0.38040
     0.59830
     0.66367
     0.57651
     0.64188
     0.72904
     0.79441
     0.92514
     1.07767
     1.16483
     1.14304
     0.96872
     0.99051
     0.88156
     0.70725
     0.62009
     0.59830
     0.57651
     0.48935
     0.40219
     0.38040
     0.18430
     0.05356
    -0.01181
    -0.12076
     0.07535
     0.05356
    -0.07718
    -0.27329
    -0.40402
    -0.29507
    -0.64371
    -0.97055
    -1.14487
    -1.36277
    -1.53708
    -1.95109
    -2.56120
    -2.73551
    -2.62656
    -3.10594
    -3.17131
    -3.12773
    -3.06236
    -2.80088
    -2.62656
    -2.69193
    -3.30204
    -3.04057
    -2.53941
    -1.21024
     0.16251
    -0.44760
    -2.23435
    -1.25382
    -0.44760
    -0.33865
     0.03177
     0.07535
    -0.01181
    -0.12076
    -0.07718
    -0.09897
    -0.14255
    -0.07718
    -0.01181
     0.11893
     0.16251
     0.29324
     0.48935
     0.38040
     0.55472
     0.59830
     0.81620
     0.99051
     1.09946
     1.05588
     1.18662
     1.27378
     1.25199
     1.16483
     1.07767
     1.12125
     1.14304
     1.16483
     1.12125
     1.18662
     1.18662
     1.18662
     0.99051
     1.05588
     0.96872
     0.75083
     0.66367
     0.55472
     0.55472
     0.48935
     0.55472
     0.38040
     0.35861
     0.42398
     0.42398
     0.27146
     0.18430
     0.05356
     0.03177
     0.14072
     0.24967
     0.20609
     0.18430
     0.24967
     0.29324
     0.22788
     0.07535
     0.05356
     0.11893
     0.07535
     0.07535
    -0.01181
    -0.07718
    -0.12076
    -0.09897
    -0.09897
     0.00998
    -0.14255
    -0.09897
    -0.16434
    -0.16434
    -0.01181
    -0.09897
    -0.16434
    -0.03360
    -0.03360
    -0.03360
    -0.03360
    -0.03360
    -0.05539
    -0.18613
    -0.09897
     0.03177
     0.07535
    -0.05539
     0.03177
    -0.05539
     0.03177
    -0.01181
    -0.01181
     0.14072
     0.07535
     0.07535
    -0.09897
     0.11893
     0.00998
    -0.07718
    -0.07718
     0.11893
     0.07535
    -0.14255
    -0.05539
    -0.20792
    -0.12076
    -0.18613
    -0.18613
    -0.16434
    -0.20792
    -0.22971
    -0.27329
    -0.18613
    -0.22971
    -0.29507
    -0.31686
    -0.27329
    -0.12076
    -0.25150
    -0.20792
    -0.31686
    -0.20792
    -0.29507
    -0.40402
    -0.38223
    -0.40402
    -0.27329
    -0.20792
    -0.33865
    -0.36044
    -0.42581
    -0.46939
    -0.36044
    -0.38223
    -0.55655
    -0.44760
    -0.20792
    -0.42581
    -0.66550
    -0.94876
    -1.86393
    -3.12773
    -3.69426
    -2.93162
    -3.49815
    -2.32151
    -1.92930
    -3.01878
    -4.45689
    -4.58763
    -3.10594
    -2.21256
    -2.29972
    -2.27793
    -1.79856
    -1.25382
    -0.90518
    -0.14255
     0.48935
     0.70725
     1.01230
     1.09946
     1.20841
     1.40452
     1.42631
     1.44810
     1.53525
     1.27378
     1.16483
     1.09946
     0.90335
     0.77262
     0.88156
     0.96872
     0.96872
     0.92514
     0.94693
     0.94693
     0.94693
     0.90335
     0.72904
     0.85978
     0.88156
     0.70725
     0.77262
     0.75083
     0.72904
     0.68546
     0.59830
     0.66367
     0.57651
     0.64188
     0.62009
     0.55472
     0.57651
     0.59830
     0.46756
     0.42398
     0.44577
     0.40219
     0.40219
     0.40219
     0.29324
     0.20609
     0.29324
     0.20609
     0.16251
     0.07535
     0.14072
     0.03177
     0.07535
     0.07535
     0.11893
    -0.01181
     0.09714
     0.09714
     0.05356
     0.03177
     0.11893
     0.16251
     0.16251
     0.22788
     0.20609
     0.27146
     0.22788
     0.38040
     0.31503
     0.33682
     0.24967
     0.20609
     0.29324
     0.29324
     0.20609
     0.20609
     0.14072
     0.16251
     0.14072
     0.16251
     0.14072
     0.22788
     0.22788
     0.29324
     0.29324
     0.35861
     0.16251
     0.18430
     0.05356
     0.03177
    -0.03360
    -0.01181
    -0.01181
     0.18430
    -0.01181
    -0.16434
    -0.25150
    -0.25150
    -0.25150
    -0.42581
    -0.46939
    -0.44760
    -0.33865
    -0.38223
    -0.38223
    -0.29507
    -0.33865
    -0.36044
    -0.29507
    -0.22971
    -0.36044
    -0.36044
    -0.42581
    -0.33865
    -0.31686
    -0.44760
    -0.42581
    -0.36044
    -0.40402
    -0.38223
    -0.51297
    -0.40402
    -0.46939
    -0.55655
    -0.51297
    -0.51297
    -0.73087
    -0.88339
    -0.90518
    -0.79624
    -0.86161
    -0.92697
    -0.77445
    -0.83982
    -0.73087
    -0.92697
    -1.25382
    -1.01413
    -0.92697
    -0.55655
     0.09714
     0.29324
    -0.03360
    -0.40402
    -0.33865
    -0.27329
    -0.05539
     0.03177
     0.33682
     0.62009
     0.83799
     0.57651
     0.66367
     0.29324
     0.07535
     0.27146
     0.29324
     0.44577
     0.48935
     0.44577
     0.46756
     0.40219
     0.38040
     0.53293
     0.40219
     0.44577
     0.48935
     0.40219
     0.44577
     0.46756
     0.62009
     0.62009
     0.55472
     0.57651
     0.62009
     0.64188
     0.57651
     0.66367
     0.70725
     0.66367
     0.75083
     0.59830
     0.59830
     0.55472
     0.66367
     0.40219
     0.57651
     0.64188
     0.48935
     0.44577
     0.59830
     0.46756
     0.44577
     0.33682
     0.42398
     0.40219
     0.48935
     0.35861
     0.35861
     0.27146
     0.29324
     0.16251
     0.14072
     0.20609
     0.14072
     0.03177
     0.09714
     0.03177
    -0.01181
    -0.07718
    -0.05539
    -0.07718
    -0.18613
    -0.33865
    -0.42581
    -0.49118
    -0.38223
    -0.64371
    -0.62192
    -0.70908
    -0.79624
    -0.97055
    -0.99234
    -1.14487
    -1.27561
    -1.38456
    -1.42814
    -1.53708
    -1.58066
    -1.66782
    -1.71140
    -1.86393
    -1.88572
    -1.97288
    -1.95109
    -1.99467
    -2.12540
    -2.08182
    -2.10361
    -2.21256
    -2.19077
    -2.29972
    -2.40867
    -2.38688
    -2.36509
    -2.43046
    -2.38688
    -2.40867
    -2.38688
    -2.34330
    -2.43046
    -2.43046
    -2.38688
    -2.43046
    -2.36509
    -2.34330
    -2.34330
    -2.27793
    -2.16898
    -2.14719
    -2.16898
    -2.01646
    -1.97288
    -2.03825
    -1.82035
    -1.86393
    -1.84214
    -1.71140
    -1.62424
    -1.64603
    -1.55887
    -1.58066
    -1.53708
    -1.55887
    -1.47171
    -1.44993
    -1.49350
    -1.49350
    -1.47171
    -1.60245
    -1.58066
    -1.88572
    -1.92930
    -1.99467
    -1.95109
    -2.01646
    -2.10361
    -2.29972
    -2.25614
    -2.36509
    -2.43046
    -2.58299
    -2.51762
    -2.47404
    -2.49583
    -2.56120
    -2.69193
    -2.62656
    -2.62656
    -2.62656
    -2.47404
    -2.43046
    -2.53941
    -2.60478
    -2.60478
    -2.49583
    -2.58299
    -2.58299
    -2.58299
    -2.53941
    -2.60478
    -2.56120
    -2.53941
    -2.60478
    -2.53941
    -2.73551
    -2.53941
    -2.38688
    -2.49583
    -2.56120
    -2.43046
    -2.32151
    -2.56120
    -2.77909
    -2.58299
    -2.60478
    -2.90983
    -3.51994
    -4.52226
    -4.43510
    -4.69658
    -3.93394
    -1.21024
     0.33682
    -0.97055
    -3.80321
    -3.82499
    -2.67014
    -1.88572
    -0.94876
    -0.49118
    -0.55655
     0.48935
    -0.49118
    -1.25382
    -0.77445
     0.07535
     0.27146
    -0.20792
    -0.60013
    -1.03592
    -1.25382
    -1.29740
    -1.23203
    -1.23203
    -1.05771
    -1.14487
    -1.07950
    -0.88339
    -0.99234
    -0.86161
    -0.92697
    -0.94876
    -0.94876
    -0.92697
    -0.79624
    -0.77445
    -0.92697
    -0.92697
    -0.79624
    -0.79624
    -0.73087
    -0.73087
    -0.77445
    -0.66550
    -0.62192
    -0.62192
    -0.55655
    -0.70908
    -0.60013
    -0.60013
    -0.51297
    -0.44760
    -0.51297
    -0.46939
    -0.46939
    -0.40402
    -0.36044
    -0.36044
    -0.44760
    -0.62192
    -0.75266
    -0.27329
    -0.29507
    -0.36044
    -0.44760
    -0.55655
    -0.49118
    -0.25150
    -0.36044
    -0.25150
    -0.33865
    -0.33865
    -0.27329
    -0.27329
    -0.29507
    -0.20792
    -0.18613
    -0.12076
    -0.09897
    -0.18613
    -0.07718
    -0.12076
    -0.05539
     0.03177
     0.03177
    -0.03360
     0.03177
    -0.01181
     0.07535
     0.05356
    -0.05539
    -0.07718
     0.03177
     0.03177
    -0.01181
    -0.01181
    -0.09897
    -0.20792
    -0.42581
    -0.33865
    -0.29507
    -0.38223
    -0.29507
    -0.27329
    -0.27329
    -0.36044
    -0.29507
    -0.38223
    -0.40402
    -0.38223
    -0.29507
    -0.33865
    -0.38223
    -0.33865
    -0.36044
    -0.27329
    -0.27329
    -0.25150
    -0.38223
    -0.27329
    -0.42581
    -0.42581
    -0.40402
    -0.36044
    -0.27329
    -0.40402
    -0.29507
    -0.25150
    -0.25150
    -0.29507
    -0.20792
    -0.20792
     0.00998
    -0.05539
     0.09714
     0.03177
     0.05356
     0.11893
     0.18430
     0.22788
     0.27146
     0.48935
     0.53293
     0.57651
     0.72904
     0.77262
     0.77262
     0.75083
     0.83799
     0.79441
     0.83799
     0.85978
     0.83799
     0.79441
     0.64188
     0.62009
     0.57651
     0.40219
     0.38040
     0.24967
     0.16251
     0.03177
     0.11893
    -0.22971
    -0.18613
    -0.09897
    -0.29507
    -0.29507
    -0.31686
    -0.29507
    -0.16434
    -0.22971
    -0.20792
    -0.16434
    -0.09897
     0.20609
     0.33682
     0.31503
     0.03177
    -0.27329
    -0.66550
    -0.86161
    -1.12308
    -1.55887
    -1.75498
    -1.82035
    -1.79856
    -1.34098
    -1.03592
    -0.94876
    -1.40635
    -2.19077
    -2.14719
    -1.53708
    -1.14487
    -0.75266
    -0.31686
     0.11893
     0.46756
     0.88156
     0.92514
     0.64188
     0.66367
     0.85978
     1.14304
     1.01230
     0.90335
     0.92514
     0.72904
     0.59830
     0.59830
     0.59830
     0.48935
     0.53293
     0.44577
     0.33682
     0.33682
     0.31503
     0.18430
     0.11893
     0.18430
     0.20609
     0.24967
     0.14072
     0.09714
     0.00998
    -0.05539
    -0.07718
    -0.07718
    -0.01181
     0.09714
     0.07535
    -0.01181
     0.03177
     0.07535
    -0.03360
    -0.03360
     0.09714
     0.09714
     0.09714
     0.07535
     0.09714
     0.09714
     0.03177
    -0.09897
    -0.20792
    -0.20792
    -0.05539
     0.03177
     0.29324
     0.18430
     0.09714
    -0.07718
    -0.16434
     0.03177
     0.18430
     0.11893
     0.20609
     0.14072
     0.18430
     0.00998
     0.05356
     0.20609
     0.11893
    -0.05539
     0.03177
    -0.07718
    -0.16434
    -0.07718
    -0.09897
    -0.12076
    -0.09897
    -0.07718
     0.00998
    -0.05539
     0.07535
     0.07535
     0.00998
     0.18430
     0.33682
     0.24967
     0.27146
     0.29324
     0.29324
     0.29324
     0.27146
     0.29324
     0.44577
     0.29324
     0.31503
     0.24967
     0.29324
     0.29324
     0.16251
     0.18430
     0.24967
     0.22788
     0.05356
     0.29324
     0.11893
     0.14072
    -0.03360
     0.07535
     0.00998
     0.07535
     0.00998
     0.03177
     0.00998
    -0.03360
     0.00998
    -0.01181
     0.03177
     0.07535
     0.20609
     0.20609
     0.16251
     0.35861
     0.40219
     0.35861
     0.53293
     0.66367
     0.77262
     0.96872
     0.92514
     0.94693
     0.81620
     0.75083
     0.64188
     0.55472
     0.38040
     0.24967
     0.00998
     0.11893
     0.46756
     0.83799
     0.90335
     0.64188
    -0.07718
    -0.90518
    -2.90983
    -5.15416
    -5.08879
    -4.30437
    -3.47636
    -1.23203
     0.83799
     0.27146
    -2.12540
    -3.32383
    -3.99931
    -4.78374
    -3.43278
    -1.79856
    -0.14255
     0.35861
     0.51114
     1.03409
     1.23020
     0.94693
     0.79441
     0.66367
     0.57651
     0.66367
     0.77262
     0.75083
     0.79441
     0.88156
     0.92514
     1.01230
     1.01230
     1.05588
     0.92514
     0.92514
     0.83799
     0.81620
     0.70725
     0.68546
     0.57651
     0.53293
     0.48935
     0.44577
     0.48935
     0.42398
     0.24967
     0.27146
     0.35861
     0.48935
     0.40219
     0.42398
     0.38040
     0.35861
     0.22788
     0.53293
     0.42398
     0.35861
     0.46756
     0.64188
     0.64188
     0.64188
     0.55472
     0.48935
     0.51114
     0.53293
     0.53293
     0.59830
     0.53293
     0.68546
     0.62009
     0.62009
     0.48935
     0.11893
     0.24967
     0.11893
    -0.07718
    -0.09897
    -0.16434
    -0.01181
    -0.03360
    -0.14255
    -0.29507
    -0.31686
    -0.36044
    -0.36044
    -0.31686
    -0.33865
    -0.16434
    -0.25150
    -0.18613
    -0.05539
    -0.07718
    -0.14255
    -0.09897
    -0.12076
     0.00998
    -0.07718
    -0.03360
    -0.01181
    -0.20792
    -0.18613
    -0.18613
    -0.22971
    -0.12076
    -0.18613
    -0.31686
    -0.29507
    -0.20792
    -0.25150
    -0.38223
    -0.40402
    -0.40402
    -0.38223
    -0.36044
    -0.42581
    -0.44760
    -0.38223
    -0.51297
    -0.46939
    -0.33865
    -0.40402
    -0.33865
    -0.36044
    -0.31686
    -0.25150
    -0.25150
    -0.29507
    -0.36044
    -0.20792
    -0.16434
    -0.14255
    -0.20792
    -0.12076
    -0.09897
    -0.25150
    -0.07718
     0.05356
    -0.14255
    -0.03360
    -0.03360
    -0.01181
     0.05356
     0.18430
     0.03177
     0.14072
     0.18430
     0.18430
     0.20609
     0.22788
     0.20609
     0.22788
     0.16251
     0.31503
     0.27146
     0.27146
     0.20609
     0.20609
     0.14072
     0.09714
     0.03177
     0.03177
     0.05356
     0.07535
    -0.05539
    -0.01181
    -0.01181
     0.03177
    -0.18613
    -0.07718
    -0.01181
    -0.16434
     0.11893
     0.38040
     0.62009
     0.51114
     0.03177
    -0.25150
    -0.33865
    -0.90518
    -1.27561
    -0.53476
    -0.12076
    -0.27329
    -1.29740
    -1.71140
    -1.79856
    -2.10361
    -1.68961
    -1.38456
    -1.44993
    -1.71140
    -1.75498
    -1.86393
    -2.27793
    -2.23435
    -2.01646
    -1.47171
    -0.90518
    -0.57834
    -0.46939
    -0.46939
    -0.64371
    -0.53476
    -0.36044
    -0.09897
     0.09714
     0.38040
     0.59830
     0.77262
     0.92514
     1.20841
     1.23020
     1.29557
     1.16483
     1.18662
     1.05588
     0.99051
     1.03409
     0.94693
     0.96872
     0.77262
     0.70725
     0.66367
     0.62009
     0.62009
     0.66367
     0.55472
     0.57651
     0.53293
     0.55472
     0.55472
     0.46756
     0.48935
     0.62009
     0.42398
     0.38040
     0.38040
     0.38040
     0.46756
     0.46756
     0.40219
     0.35861
     0.44577
     0.38040
     0.53293
     0.57651
     0.55472
     0.53293
     0.53293
     0.70725
     0.88156
     0.70725
     0.88156
     0.96872
     1.03409
     1.12125
     1.05588
     1.14304
     1.16483
     1.29557
     1.31736
     1.36094
     1.27378
     1.33915
     1.33915
     1.29557
     1.40452
     1.18662
     1.25199
     1.16483
     1.12125
     0.99051
     0.88156
     0.83799
     0.77262
     0.68546
     0.66367
     0.55472
     0.46756
     0.33682
     0.46756
     0.40219
     0.46756
     0.29324
     0.24967
     0.24967
     0.20609
     0.27146
     0.29324
     0.27146
     0.27146
     0.31503
     0.29324
     0.31503
     0.31503
     0.29324
     0.18430
     0.05356
     0.16251
     0.31503
     0.16251
     0.20609
     0.11893
     0.20609
     0.05356
     0.18430
     0.05356
     0.07535
    -0.05539
    -0.01181
    -0.09897
    -0.12076
    -0.20792
    -0.27329
    -0.18613
    -0.29507
    -0.38223
    -0.51297
    -0.60013
    -0.68729
    -0.94876
    -1.01413
    -1.29740
    -1.66782
    -1.68961
    -1.82035
    -1.99467
    -2.21256
    -2.49583
    -2.67014
    -2.86625
    -3.06236
    -3.25846
    -3.30204
    -3.47636
    -3.65068
    -3.65068
    -3.71605
    -3.78142
    -3.75963
    -3.89036
    -4.02110
    -4.10826
    -4.10826
    -4.02110
    -4.17363
    -4.34795
    -4.28258
    -4.17363
    -4.17363
    -4.28258
    -4.58763
    -4.78374
    -4.89269
    -4.82732
    -5.19774
    -5.26311
    -4.43510
    -3.41099
    -2.12540
    -1.95109
    -2.21256
    -2.64835
    -2.86625
    -3.04057
    -3.97752
    -5.82964
    -5.06700
    -3.86857
    -1.55887
    -1.27561
    -2.60478
    -3.49815
    -4.54405
    -5.48101
    -6.26543
    -6.26543
    -5.78606
    -5.28490
    -4.65300
    -4.02110
    -3.65068
    -3.45457
    -3.43278
    -3.30204
    -3.17131
    -2.86625
    -2.53941
    -2.23435
    -1.86393
    -1.64603
    -1.47171
    -1.12308
    -1.05771
    -0.97055
    -0.90518
    -0.86161
    -0.88339
    -0.88339
    -0.86161
    -0.97055
    -0.90518
    -1.01413
    -1.07950
    -1.03592
    -1.07950
    -1.25382
    -1.14487
    -1.05771
    -1.12308
    -1.12308
    -1.10129
    -1.16666
    -1.12308
    -1.25382
    -1.21024
    -1.10129
    -1.23203
    -1.25382
    -1.27561
    -1.21024
    -1.27561
    -1.18845
    -1.34098
    -1.38456
    -1.21024
    -1.34098
    -1.31919
    -1.27561
    -1.16666
    -1.27561
    -1.25382
    -1.36277
    -1.25382
    -1.25382
    -1.25382
    -1.18845
    -1.18845
    -1.14487
    -1.10129
    -1.18845
    -1.03592
    -1.05771
    -1.05771
    -1.01413
    -0.86161
    -0.90518
    -0.86161
    -0.90518
    -0.88339
    -0.83982
    -0.83982
    -0.86161
    -0.70908
    -0.64371
    -0.66550
    -0.73087
    -0.66550
    -0.68729
    -0.70908
    -0.68729
    -0.44760
    -0.62192
    -0.49118
    -0.55655
    -0.46939
    -0.57834
    -0.46939
    -0.57834
    -0.42581
    -0.46939
    -0.44760
    -0.46939
    -0.55655
    -0.49118
    -0.57834
    -0.60013
    -0.53476
    -0.60013
    -0.68729
    -0.66550
    -0.40402
    -0.46939
    -0.42581
    -0.25150
    -0.12076
     0.05356
     0.03177
    -0.01181
     0.00998
     0.22788
     0.35861
     0.33682
     0.42398
     0.44577
     0.33682
     0.14072
     0.16251
     0.07535
    -0.05539
    -0.22971
    -0.33865
    -0.36044
    -0.42581
    -0.33865
    -0.46939
    -0.57834
    -0.46939
    -0.49118
    -0.36044
    -0.38223
    -0.40402
    -0.42581
    -0.27329
    -0.29507
    -0.33865
    -0.31686
    -0.36044
    -0.44760
    -0.53476
    -0.75266
    -0.92697
    -0.94876
    -0.66550
    -0.46939
    -0.42581
    -0.38223
    -0.90518
    -1.55887
    -1.38456
    -0.46939
     0.00998
     0.27146
     0.53293
     0.68546
     1.36094
     0.99051
     0.44577
     0.40219
     0.68546
     0.92514
     1.09946
     1.75315
     1.99284
     0.99051
    -0.01181
    -1.60245
    -2.88804
    -3.17131
    -3.32383
    -2.75730
    -2.49583
    -2.32151
    -2.88804
    -3.86857
    -4.06468
    -4.10826
    -3.93394
    -3.45457
    -2.93162
    -2.29972
    -1.77677
    -1.10129
    -0.60013
    -0.07718
     0.20609
     0.35861
     0.55472
     0.70725
     0.81620
     0.75083
     0.72904
     0.64188
     0.68546
     0.62009
     0.75083
     0.59830
     0.44577
     0.57651
     0.48935
     0.44577
     0.44577
     0.44577
     0.40219
     0.38040
     0.46756
     0.38040
     0.42398
     0.40219
     0.35861
     0.35861
     0.48935
     0.48935
     0.38040
     0.33682
     0.42398
     0.33682
     0.40219
     0.33682
     0.31503
     0.35861
     0.31503
     0.29324
     0.40219
     0.38040
     0.31503
     0.20609
     0.31503
     0.38040
     0.29324
     0.14072
     0.16251
     0.24967
     0.24967
     0.14072
     0.11893
     0.11893
     0.14072
     0.18430
     0.07535
     0.11893
    -0.07718
     0.05356
     0.07535
     0.20609
     0.11893
     0.05356
     0.05356
     0.05356
     0.14072
     0.09714
     0.14072
     0.11893
     0.16251
     0.16251
     0.20609
     0.07535
     0.05356
     0.11893
     0.09714
     0.11893
     0.14072
     0.00998
     0.11893
     0.07535
     0.11893
     0.07535
     0.03177
    -0.05539
     0.07535
     0.07535
     0.09714
     0.03177
     0.03177
    -0.01181
    -0.01181
     0.18430
     0.22788
     0.14072
     0.31503
     0.51114
     0.46756
     0.40219
     0.40219
     0.44577
     0.51114
     0.57651
     0.46756
     0.46756
     0.46756
     0.38040
     0.22788
     0.42398
     0.22788
     0.00998
    -0.20792
    -0.46939
    -0.44760
    -0.70908
    -0.88339
    -0.68729
    -0.62192
    -0.44760
    -0.01181
     0.33682
     0.53293
     0.14072
     0.00998
     0.14072
     0.38040
     0.59830
     0.75083
     0.99051
     1.09946
     1.03409
     0.96872
     0.75083
     0.53293
     0.29324
     0.09714
    -0.22971
    -0.62192
    -1.38456
    -1.73319
    -2.06003
    -1.88572
    -1.97288
    -2.12540
    -2.80088
    -2.58299
    -2.21256
    -2.16898
    -2.14719
    -1.88572
    -1.51529
    -1.31919
    -1.38456
    -0.86161
    -0.14255
     0.09714
    -0.36044
    -0.05539
     0.51114
     0.55472
     0.77262
     1.05588
     0.99051
     0.66367
     0.62009
     0.44577
     0.33682
     0.44577
     0.53293
     0.46756
     0.57651
     0.46756
     0.51114
     0.59830
     0.59830
     0.55472
     0.44577
     0.42398
     0.40219
     0.48935
     0.48935
     0.51114
     0.33682
     0.44577
     0.44577
     0.46756
     0.38040
     0.53293
     0.44577
     0.51114
     0.55472
     0.62009
     0.55472
     0.64188
     0.64188
     0.59830
     0.66367
     0.72904
     0.66367
     0.83799
     0.83799
     0.94693
     0.90335
     0.83799
     0.90335
     0.75083
     0.83799
     0.85978
     0.85978
     0.83799
     0.90335
     0.92514
     0.99051
     0.83799
     0.83799
     0.90335
     1.05588
     0.92514
     1.05588
     1.01230
     0.99051
     0.92514
     1.03409
     1.16483
     1.07767
     1.09946
     0.96872
     1.05588
     0.99051
     0.88156
     0.85978
     0.72904
     0.70725
     0.51114
     0.48935
     0.46756
     0.33682
     0.18430
     0.07535
     0.09714
    -0.01181
    -0.12076
    -0.14255
    -0.33865
    -0.36044
    -0.55655
    -0.46939
    -0.64371
    -0.75266
    -0.81803
    -0.94876
    -0.90518
    -1.03592
    -1.14487
    -1.10129
    -1.12308
    -1.27561
    -1.44993
    -1.42814
    -1.42814
    -1.38456
    -1.42814
    -1.42814
    -1.42814
    -1.51529
    -1.47171
    -1.49350
    -1.47171
    -1.44993
    -1.40635
    -1.42814
    -1.10129
    -1.01413
    -0.97055
    -0.92697
    -0.97055
    -0.94876
    -0.94876
    -0.90518
    -0.83982
    -0.77445
    -0.70908
    -0.70908
    -0.73087
    -0.92697
    -0.99234
    -1.21024
    -1.23203
    -1.25382
    -1.29740
    -1.44993
    -1.47171
    -1.51529
    -1.66782
    -1.77677
    -1.73319
    -1.75498
    -1.68961
    -1.90751
    -1.88572
    -1.84214
    -1.77677
    -1.86393
    -1.86393
    -1.51529
    -1.47171
    -1.66782
    -1.60245
    -1.47171
    -1.47171
    -1.34098
    -1.16666
    -1.21024
    -1.44993
    -1.79856
    -1.99467
    -2.06003
    -2.49583
    -2.95341
    -2.97520
    -2.19077
    -2.14719
    -2.80088
    -3.32383
    -3.58531
    -3.67247
    -4.21721
    -4.45689
    -3.80321
    -3.12773
    -2.97520
    -3.47636
    -3.19310
    -2.56120
    -2.12540
    -2.08182
    -2.34330
    -1.95109
    -1.51529
    -1.23203
    -0.94876
    -0.73087
    -0.51297
    -0.38223
    -0.31686
    -0.01181
    -0.03360
     0.11893
    -0.07718
     0.05356
    -0.05539
    -0.09897
    -0.18613
    -0.14255
    -0.18613
    -0.22971
    -0.20792
    -0.27329
    -0.25150
    -0.31686
    -0.27329
    -0.18613
    -0.27329
    -0.22971
    -0.12076
    -0.12076
    -0.07718
    -0.03360
    -0.01181
     0.18430
     0.20609
     0.14072
     0.11893
     0.11893
     0.20609
     0.14072
     0.11893
     0.07535
     0.22788
     0.16251
     0.14072
     0.09714
     0.09714
     0.00998
    -0.03360
     0.03177
     0.00998
    -0.01181
     0.03177
    -0.01181
     0.03177
     0.00998
     0.00998
     0.03177
     0.14072
     0.14072
     0.05356
    -0.05539
    -0.01181
     0.03177
    -0.09897
    -0.20792
    -0.27329
    -0.38223
    -0.55655
    -0.70908
    -0.83982
    -0.99234
    -0.90518
    -0.88339
    -0.94876
    -0.94876
    -1.01413
    -1.05771
    -0.79624
    -0.57834
    -0.27329
    -0.18613
     0.11893
     0.09714
     0.29324
     0.57651
     0.81620
     0.90335
     1.01230
     1.18662
     1.33915
     1.40452
     1.20841
     1.16483
     0.96872
     0.94693
     0.70725
     0.77262
     0.72904
     0.57651
     0.33682
     0.44577
     0.33682
     0.24967
     0.07535
    -0.05539
     0.07535
     0.00998
    -0.01181
    -0.07718
    -0.12076
    -0.01181
     0.05356
     0.14072
     0.35861
     0.46756
     0.53293
     0.44577
     0.44577
     0.38040
     0.44577
     0.44577
     0.57651
     0.75083
     0.77262
     0.75083
     0.75083
     0.70725
     0.53293
     0.48935
     0.44577
     0.31503
     0.33682
     0.35861
     0.51114
     0.44577
     0.33682
     0.22788
     0.38040
     0.44577
     0.48935
     0.53293
     0.44577
     0.35861
     0.24967
     0.18430
     0.24967
     0.38040
     0.31503
     0.11893
     0.22788
     0.07535
    -0.01181
     0.00998
    -0.03360
    -0.03360
     0.03177
    -0.01181
    -0.14255
    -0.01181
     0.16251
     0.22788
     0.11893
     0.18430
     0.20609
     0.07535
     0.03177
    -0.25150
    -0.70908
    -1.29740
    -1.90751
    -2.29972
    -2.36509
    -1.84214
    -0.55655
     0.59830
     0.22788
    -0.60013
    -1.07950
    -1.25382
    -0.94876
    -0.68729
    -0.38223
    -0.83982
    -0.18613
     0.18430
    -1.16666
    -1.73319
    -0.36044
    -0.77445
    -2.19077
    -1.97288
    -1.73319
    -2.01646
    -1.21024
    -1.10129
    -1.55887
    -1.44993
    -0.86161
    -0.33865
     0.31503
     0.79441
     1.18662
     1.49167
     1.55704
     1.60062
     1.55704
     1.42631
     1.42631
     1.25199
     0.99051
     0.96872
     0.92514
     0.70725
     0.55472
     0.40219
     0.42398
     0.33682
     0.18430
     0.11893
     0.11893
     0.03177
    -0.09897
    -0.07718
    -0.25150
    -0.14255
    -0.38223
    -0.40402
    -0.16434
    -0.20792
    -0.46939
    -0.33865
    -0.25150
    -0.18613
    -0.16434
    -0.16434
    -0.25150
    -0.16434
     0.14072
     0.18430
     0.29324
     0.20609
     0.35861
     0.24967
     0.42398
     0.51114
     0.42398
     0.57651
     0.57651
     0.57651
     0.70725
     0.57651
     0.70725
     0.68546
     0.85978
     0.75083
     0.79441
     0.72904
     0.75083
     0.66367
     0.70725
     0.79441
     0.83799
     0.57651
     0.57651
     0.64188
     0.57651
     0.62009
     0.40219
     0.38040
     0.48935
     0.62009
     0.66367
     0.53293
     0.42398
     0.42398
     0.31503
     0.55472
     0.48935
     0.42398
     0.42398
     0.53293
     0.68546
     0.75083
     0.66367
     0.64188
     0.77262
     0.88156
     0.94693
     0.96872
     0.99051
     0.94693
     0.75083
     1.01230
     1.07767
     1.07767
     0.81620
     0.94693
     1.01230
     0.96872
     0.88156
     0.83799
     0.81620
     0.66367
     0.62009
     0.55472
     0.42398
     0.55472
     0.33682
     0.31503
     0.44577
     0.40219
     0.20609
     0.40219
     0.27146
     0.29324
     0.22788
     0.16251
     0.27146
     0.27146
     0.29324
     0.33682
     0.35861
     0.22788
     0.24967
     0.35861
     0.42398
     0.42398
     0.35861
     0.35861
     0.31503
     0.33682
     0.33682
     0.31503
     0.24967
     0.27146
     0.42398
     0.33682
     0.31503
     0.16251
     0.27146
    -0.05539
     0.09714
    -0.07718
    -0.25150
    -0.64371
    -0.97055
    -1.12308
    -1.34098
    -1.58066
    -1.86393
    -1.53708
    -0.99234
    -0.38223
     0.20609
     0.53293
     0.44577
    -0.12076
    -0.27329
    -0.05539
    -0.62192
    -1.01413
     0.20609
     1.40452
     1.18662
     0.40219
    -0.27329
    -0.55655
    -1.05771
    -1.75498
    -1.68961
    -1.12308
    -0.75266
    -0.92697
    -1.27561
    -1.36277
    -1.05771
    -0.49118
     0.03177
     0.27146
     0.59830
     0.72904
     0.94693
     1.14304
     1.40452
     1.44810
     1.55704
     1.38273
     1.60062
     1.44810
     1.42631
     1.60062
     1.40452
     1.42631
     1.42631
     1.49167
     1.40452
     1.31736
     1.25199
     1.23020
     1.25199
     1.27378
     1.23020
     1.18662
     1.20841
     1.09946
     1.03409
     1.12125
     1.16483
     0.99051
     1.03409
     0.96872
     0.94693
     0.99051
     0.85978
     0.88156
     0.79441
     0.81620
     0.81620
     0.75083
     0.72904
     0.57651
     0.48935
     0.57651
     0.59830
     0.55472
     0.51114
     0.38040
     0.44577
     0.38040
     0.42398
     0.31503
     0.44577
     0.33682
     0.29324
     0.27146
     0.31503
     0.33682
     0.27146
     0.20609
     0.31503
     0.22788
     0.29324
     0.42398
     0.27146
     0.35861
     0.38040
     0.35861
     0.44577
     0.42398
     0.48935
     0.44577
     0.53293
     0.62009
     0.46756
     0.48935
     0.48935
     0.51114
     0.44577
     0.51114
     0.48935
     0.55472
     0.38040
     0.18430
     0.27146
     0.29324
     0.24967
     0.03177
     0.03177
     0.07535
     0.11893
    -0.01181
     0.18430
     0.18430
     0.29324
     0.29324
     0.48935
     0.44577
     0.44577
     0.22788
     0.31503
     0.35861
     0.64188
     0.75083
     0.81620
     0.88156
     0.81620
     0.46756
     0.57651
     0.66367
     0.51114
     0.55472
     0.64188
     0.57651
     0.44577
     0.51114
     0.51114
     0.48935
     0.46756
     0.42398
     0.29324
     0.48935
     0.42398
     0.38040
     0.35861
     0.57651
     0.38040
     0.33682
     0.33682
     0.31503
     0.64188
     0.62009
     0.66367
     0.46756
     0.29324
    -0.92697
    -2.21256
    -0.97055
     0.18430
    -0.09897
    -1.40635
    -1.55887
    -0.70908
     0.44577
     0.42398
    -0.27329
    -0.49118
    -0.70908
    -0.51297
     0.38040
     0.90335
     1.14304
     1.42631
     1.18662
     1.25199
     1.12125
     0.35861
    -0.46939
    -1.68961
    -2.77909
    -3.25846
    -3.80321
    -4.21721
    -4.30437
    -4.39152
    -4.08647
    -4.13005
    -4.19542
    -4.10826
    -3.91215
    -3.25846
    -2.56120
    -1.86393
    -0.86161
    -0.05539
     0.75083
     1.27378
     1.81852
     2.47221
     2.88621
     2.86442
     3.01695
     3.08232
     2.84263
     2.69010
     2.47221
     2.10178
     2.07999
     1.75315
     1.70957
     1.79673
     1.70957
     1.53525
     1.51346
     1.53525
     1.40452
     1.38273
     1.27378
     1.25199
     1.27378
     1.25199
     1.18662
     1.07767
     1.14304
     1.05588
     1.01230
     1.03409
     1.03409
     1.01230
     1.05588
     1.12125
     0.96872
     0.96872
     0.92514
     0.99051
     1.05588
     1.05588
     0.96872
     0.99051
     1.03409
     1.03409
     0.94693
     0.99051
     1.05588
     0.81620
     0.90335
     1.03409
     0.96872
     0.77262
     0.75083
     0.81620
     0.79441
     0.88156
     0.79441
     0.70725
     0.70725
     0.68546
     0.68546
     0.75083
     0.79441
     0.66367
     0.51114
     0.53293
     0.64188
     0.66367
     0.57651
     0.53293
     0.46756
     0.70725
     0.62009
     0.55472
     0.46756
     0.46756
     0.48935
     0.42398
     0.68546
     0.70725
     0.64188
     0.53293
     0.38040
     0.38040
     0.14072
    -0.16434
    -0.09897
    -0.12076
    -0.16434
    -0.05539
    -0.12076
    -0.49118
    -0.60013
    -0.25150
     0.38040
     0.70725
     0.75083
     0.70725
     0.44577
     0.14072
     0.42398
     0.83799
     1.57883
     2.38505
     2.99516
     2.53758
     2.03642
     1.81852
     1.86210
     2.10178
     2.38505
     2.34147
     2.10178
     1.86210
     1.66599
     1.51346
     1.01230
     0.77262
     0.51114
     0.11893
     0.14072
     0.29324
     0.53293
     0.83799
     0.72904
     0.31503
     0.29324
     0.16251
    -1.64603
    -3.01878
    -1.10129
     2.12357
     2.69010
     0.96872
    -0.42581
    -1.62424
    -2.64835
    -2.62656
    -2.86625
    -3.21489
    -2.47404
    -0.73087
     1.40452
     1.57883
    -0.57834
    -2.36509
    -2.60478
    -1.75498
    -0.66550
     0.53293
     1.25199
     1.44810
     1.70957
     1.68778
     1.66599
     1.49167
     1.51346
     1.18662
     1.05588
     1.09946
     1.05588
     0.92514
     0.83799
     0.94693
     0.96872
     0.85978
     0.88156
     0.64188
     0.62009
     0.62009
     0.70725
     0.75083
     0.70725
     0.75083
     0.70725
     0.62009
     0.79441
     0.70725
     0.59830
     0.64188
     0.75083
     0.75083
     0.79441
     0.81620
     0.83799
     0.99051
     0.94693
     0.96872
     0.99051
     0.81620
     0.85978
     0.83799
     0.90335
     0.92514
     0.75083
     0.81620
     0.72904
     0.79441
     0.79441
     0.62009
     0.75083
     0.72904
     0.72904
     0.57651
     0.62009
     0.44577
     0.53293
     0.46756
     0.55472
     0.51114
     0.29324
     0.38040
     0.40219
     0.38040
     0.38040
     0.27146
     0.20609
     0.29324
     0.27146
     0.31503
     0.33682
     0.20609
     0.24967
     0.22788
     0.35861
     0.42398
     0.35861
     0.18430
     0.33682
     0.31503
     0.46756
     0.42398
     0.38040
     0.33682
     0.35861
     0.53293
     0.51114
     0.46756
     0.42398
     0.33682
     0.38040
     0.55472
     0.57651
     0.48935
     0.42398
     0.42398
     0.44577
     0.59830
     0.42398
     0.40219
     0.33682
     0.44577
     0.44577
     0.33682
     0.29324
     0.27146
     0.20609
     0.35861
     0.33682
     0.14072
     0.07535
     0.07535
     0.11893
     0.11893
    -0.03360
    -0.18613
    -0.03360
    -0.31686
    -0.57834
    -0.75266
    -0.64371
    -0.40402
    -0.18613
     0.62009
     0.72904
     0.35861
     0.55472
    -0.12076
    -0.77445
    -0.29507
     0.24967
     0.18430
     0.31503
     0.07535
    -0.16434
    -0.27329
    -0.44760
    -0.81803
    -0.97055
    -0.70908
    -0.53476
    -1.07950
    -1.75498
    -2.60478
    -4.36974
    -4.71837
    -4.17363
    -0.57834
     0.79441
    -0.53476
    -2.10361
    -3.32383
    -2.67014
    -1.58066
    -0.94876
    -0.40402
     0.20609
     0.38040
     0.72904
     1.07767
     1.25199
     1.60062
     1.70957
     1.81852
     1.90568
     1.84031
     1.88389
     1.86210
     1.81852
     1.75315
     1.57883
     1.66599
     1.62241
     1.68778
     1.49167
     1.53525
     1.49167
     1.46988
     1.51346
     1.57883
     1.42631
     1.42631
     1.46988
     1.44810
     1.33915
     1.40452
     1.36094
     1.31736
     1.31736
     1.38273
     1.36094
     1.31736
     1.31736
     1.23020
     1.16483
     1.07767
     1.16483
     1.05588
     1.03409
     1.03409
     1.01230
     1.03409
     0.85978
     0.79441
     0.96872
     0.85978
     0.81620
     0.81620
     0.79441
     0.77262
     0.77262
     0.79441
     0.75083
     0.90335
     0.75083
     0.77262
     0.70725
     0.66367
     0.64188
     0.57651
     0.46756
     0.57651
     0.66367
     0.51114
     0.51114
     0.44577
     0.48935
     0.31503
     0.38040
     0.31503
     0.29324
     0.35861
     0.31503
     0.33682
     0.33682
     0.29324
     0.20609
     0.46756
     0.38040
     0.33682
     0.33682
     0.35861
     0.35861
     0.40219
     0.44577
     0.35861
     0.53293
     0.46756
     0.38040
     0.48935
     0.53293
     0.48935
     0.40219
     0.40219
     0.62009
     0.40219
     0.48935
     0.53293
     0.42398
     0.48935
     0.48935
     0.62009
     0.62009
     0.55472
     0.53293
     0.62009
     0.66367
     0.64188
     0.59830
     0.55472
     0.59830
     0.57651
     0.62009
     0.75083
     0.48935
     0.51114
     0.40219
     0.46756
     0.51114
     0.64188
     0.38040
     0.48935
     0.46756
     0.42398
     0.42398
     0.24967
     0.48935
     0.66367
     0.77262
     1.07767
     0.83799
     0.75083
     0.83799
     0.92514
     0.99051
     1.07767
     1.25199
     1.33915
     1.31736
     1.31736
     1.09946
     0.83799
     1.05588
     0.94693
     0.62009
     0.38040
     0.33682
    -0.18613
    -0.66550
    -1.07950
    -1.62424
    -1.95109
    -1.79856
    -1.71140
    -2.32151
    -2.82267
    -2.71372
    -1.44993
     0.31503
     1.44810
     0.79441
    -1.42814
    -1.58066
     0.68546
     1.92747
     2.34147
     2.51579
     2.84263
     2.99516
     2.82084
     2.75547
     2.69010
     2.51579
     2.10178
     1.86210
     1.62241
     1.36094
     1.09946
     1.12125
     0.92514
     0.66367
     0.57651
     0.53293
     0.64188
     0.57651
     0.48935
     0.42398
     0.40219
     0.31503
     0.40219
     0.38040
     0.33682
     0.38040
     0.38040
     0.40219
     0.33682
     0.33682
     0.27146
     0.29324
     0.31503
     0.46756
     0.38040
     0.38040
     0.44577
     0.33682
     0.42398
     0.35861
     0.51114
     0.46756
     0.24967
     0.38040
     0.46756
     0.53293
     0.44577
     0.27146
     0.38040
     0.33682
     0.55472
     0.48935
     0.38040
     0.29324
     0.44577
     0.81620
     0.29324
     0.22788
     0.22788
     0.31503
     0.46756
     0.27146
     0.42398
     0.31503
     0.35861
     0.29324
     0.22788
     0.14072
     0.27146
     0.16251
     0.14072
     0.18430
     0.16251
     0.20609
     0.22788
     0.14072
     0.22788
     0.14072
     0.18430
     0.07535
     0.07535
     0.14072
     0.16251
     0.18430
     0.14072
     0.20609
     0.07535
     0.14072
     0.05356
     0.16251
     0.27146
     0.14072
     0.14072
     0.22788
     0.33682
     0.24967
     0.31503
     0.35861
     0.46756
     0.46756
     0.46756
     0.48935
     0.48935
     0.64188
     0.62009
     0.70725
     0.51114
     0.64188
     0.64188
     0.77262
     0.75083
     0.66367
     0.55472
     0.48935
     0.70725
     0.88156
     0.70725
     0.53293
     0.48935
     0.51114
     0.51114
     0.53293
     0.59830
     0.46756
     0.42398
     0.40219
     0.31503
     0.33682
     0.22788
     0.27146
     0.22788
     0.22788
     0.11893
     0.14072
     0.09714
     0.11893
     0.00998
     0.16251
     0.18430
     0.11893
     0.07535
     0.09714
     0.07535
     0.11893
     0.20609
     0.07535
     0.09714
     0.09714
     0.29324
     0.24967
     0.18430
     0.14072
     0.09714
     0.14072
     0.29324
     0.33682
     0.29324
     0.16251
     0.20609
     0.22788
     0.29324
     0.18430
     0.18430
     0.22788
     0.20609
     0.07535
     0.05356
    -0.05539
    -0.09897
    -0.25150
    -0.73087
    -1.10129
    -1.60245
    -2.40867
    -3.08415
    -3.10594
    -2.86625
    -2.77909
    -2.62656
    -2.49583
    -2.32151
    -2.21256
    -2.53941
    -3.12773
    -2.75730
    -1.71140
     0.44577
     2.42863
     1.31736
     1.12125
     1.44810
    -0.27329
     0.40219
     3.19127
     3.40916
     3.32200
     2.86442
     2.45042
     2.10178
     1.79673
     1.66599
     1.70957
     1.49167
     1.79673
     1.57883
     1.49167
     1.42631
     1.53525
     1.46988
     1.31736
     1.14304
     1.12125
     1.05588
     1.05588
     0.96872
     0.92514
     0.83799
     0.72904
     0.62009
     0.72904
     0.79441
     0.64188
     0.59830
     0.62009
     0.55472
     0.59830
     0.70725
     0.59830
     0.55472
     0.57651
     0.62009
     0.66367
     0.62009
     0.64188
     0.59830
     0.66367
     0.72904
     0.64188
     0.66367
     0.68546
     0.68546
     0.66367
     0.70725
     0.68546
     0.55472
     0.68546
     0.53293
     0.59830
     0.62009
     0.57651
     0.48935
     0.55472
     0.66367
     0.72904
     0.46756
     0.46756
     0.48935
     0.46756
     0.44577
     0.44577
     0.51114
     0.51114
     0.55472
     0.48935
     0.44577
     0.46756
     0.29324
     0.27146
     0.35861
     0.33682
     0.24967
     0.27146
     0.18430
     0.24967
     0.27146
     0.20609
     0.09714
     0.09714
     0.09714
     0.22788
     0.16251
     0.18430
     0.14072
     0.14072
     0.29324
     0.33682
     0.33682
     0.29324
     0.27146
     0.40219
     0.44577
     0.44577
     0.42398
     0.44577
     0.44577
     0.42398
     0.53293
     0.51114
     0.40219
     0.44577
     0.29324
     0.55472
     0.46756
     0.44577
     0.51114
     0.48935
     0.38040
     0.44577
     0.53293
     0.46756
     0.59830
     0.44577
     0.46756
     0.53293
     0.55472
     0.44577
     0.35861
     0.46756
     0.51114
     0.44577
     0.40219
     0.29324
     0.33682
     0.31503
     0.14072
     0.24967
     0.20609
     0.14072
     0.03177
     0.11893
     0.00998
     0.20609
     0.20609
     0.22788
     0.27146
     0.05356
     0.03177
     0.03177
     0.14072
     0.24967
     0.33682
     0.40219
     0.24967
     0.38040
     0.48935
     0.51114
     0.42398
     0.40219
     0.42398
     0.29324
     0.51114
     0.31503
     0.24967
     0.07535
    -0.05539
    -0.20792
    -0.68729
    -1.25382
    -1.53708
    -1.73319
    -2.03825
    -2.73551
    -3.01878
    -1.95109
    -0.73087
    -0.25150
     1.46988
     1.29557
     0.16251
    -1.14487
    -1.16666
     1.07767
     2.40684
     2.55937
     3.49632
     3.40916
     3.21306
     3.01695
     2.69010
     2.49400
     2.18894
     1.64420
     1.49167
     1.36094
     1.12125
     0.90335
     0.77262
     0.66367
     0.48935
     0.53293
     0.57651
     0.53293
     0.53293
     0.46756
     0.33682
     0.48935
     0.46756
     0.31503
     0.40219
     0.55472
     0.53293
     0.48935
     0.46756
     0.53293
     0.42398
     0.53293
     0.53293
     0.66367
     0.55472
     0.55472
     0.44577
     0.55472
     0.55472
     0.51114
     0.48935
     0.62009
     0.53293
     0.44577
     0.48935
     0.44577
     0.35861
     0.29324
     0.33682
     0.29324
     0.29324
     0.24967
     0.22788
     0.16251
     0.09714
     0.05356
    -0.12076
     0.03177
    -0.01181
     0.05356
    -0.01181
    -0.01181
     0.03177
     0.03177
    -0.03360
    -0.07718
     0.00998
     0.00998
     0.03177
     0.07535
     0.11893
     0.09714
     0.18430
     0.16251
     0.22788
     0.18430
     0.14072
     0.20609
     0.11893
     0.07535
     0.07535
     0.18430
     0.16251
     0.07535
     0.00998
     0.05356
     0.07535
    -0.01181
    -0.07718
    -0.12076
    -0.07718
    -0.14255
    -0.09897
    -0.12076
    -0.07718
    -0.14255
    -0.16434
    -0.16434
    -0.01181
    -0.14255
    -0.05539
    -0.14255
    -0.09897
    -0.14255
    -0.09897
    -0.07718
     0.00998
     0.00998
    -0.09897
     0.00998
     0.03177
     0.03177
    -0.07718
    -0.01181
    -0.07718
     0.07535
    -0.09897
    -0.01181
     0.03177
    -0.05539
     0.03177
     0.00998
     0.11893
     0.05356
    -0.09897
    -0.01181
    -0.03360
     0.18430
     0.03177
     0.07535
     0.03177
     0.22788
     0.09714
     0.24967
     0.11893
     0.22788
     0.20609
     0.24967
     0.29324
     0.27146
     0.29324
     0.29324
     0.33682
     0.33682
     0.27146
     0.27146
     0.18430
     0.16251
     0.09714
     0.03177
    -0.12076
    -0.33865
    -0.25150
    -0.68729
    -0.53476
    -0.60013
    -0.94876
    -0.77445
    -0.86161
    -1.14487
    -1.25382
    -0.94876
    -0.27329
    -0.03360
    -0.12076
    -0.42581
    -2.75730
    -2.73551
    -2.32151
    -2.03825
    -1.12308
    -0.83982
    -1.42814
    -1.34098
    -0.29507
     0.05356
    -0.09897
    -0.31686
    -0.55655
    -0.14255
     0.51114
     1.23020
     1.73136
     2.05820
     2.38505
     2.58116
     2.51579
     2.60295
     2.23252
     1.97105
     1.75315
     1.64420
     1.46988
     1.12125
     0.96872
     0.79441
     0.79441
     0.81620
     0.68546
     0.48935
     0.44577
     0.46756
     0.42398
     0.53293
     0.44577
     0.22788
     0.33682
     0.24967
     0.38040
     0.38040
     0.31503
     0.35861
     0.31503
     0.38040
     0.35861
     0.29324
     0.35861
     0.35861
     0.24967
     0.35861
     0.53293
     0.42398
     0.42398
     0.38040
     0.38040
     0.55472
     0.53293
     0.44577
     0.53293
     0.53293
     0.55472
     0.48935
     0.53293
     0.48935
     0.46756
     0.55472
     0.59830
     0.55472
     0.46756
     0.62009
     0.38040
     0.53293
     0.42398
     0.48935
     0.44577
     0.42398
     0.44577
     0.44577
     0.40219
     0.33682
     0.42398
     0.27146
     0.33682
     0.35861
     0.16251
     0.24967
     0.29324
     0.22788
     0.16251
     0.09714
     0.09714
     0.18430
     0.20609
     0.16251
     0.09714
    -0.01181
     0.07535
     0.07535
     0.18430
     0.40219
     0.14072
    -0.12076
     0.05356
     0.16251
     0.11893
     0.16251
     0.14072
     0.18430
     0.18430
     0.16251
     0.16251
     0.16251
     0.14072
     0.14072
     0.09714
     0.27146
     0.29324
     0.24967
     0.27146
     0.20609
     0.22788
     0.29324
     0.24967
     0.33682
     0.22788
     0.35861
     0.31503
     0.27146
     0.16251
     0.20609
     0.07535
     0.29324
     0.22788
     0.18430
     0.22788
     0.11893
     0.20609
     0.16251
     0.27146
     0.33682
     0.33682
     0.38040
     0.44577
     0.46756
     0.42398
     0.51114
     0.33682
     0.42398
     0.46756
     0.18430
     0.09714
    -0.20792
    -0.38223
    -0.62192
    -0.77445
    -1.10129
    -1.25382
    -1.16666
    -1.38456
    -1.58066
    -1.64603
    -1.60245
    -1.29740
    -0.16434
     1.09946
     2.34147
     2.10178
    -0.73087
    -1.27561
    -1.27561
     0.51114
     2.45042
     2.82084
     2.82084
     2.07999
     1.51346
     1.01230
     0.59830
     0.27146
     0.31503
     0.33682
     0.31503
     0.24967
     0.14072
    -0.01181
    -0.03360
    -0.01181
    -0.12076
    -0.29507
    -0.33865
    -0.36044
    -0.22971
    -0.29507
    -0.38223
    -0.29507
    -0.44760
    -0.22971
    -0.14255
    -0.22971
    -0.22971
    -0.20792
    -0.14255
    -0.03360
     0.09714
     0.00998
    -0.05539
     0.07535
     0.14072
     0.11893
     0.24967
     0.14072
     0.14072
     0.16251
     0.18430
     0.07535
     0.11893
     0.11893
     0.16251
     0.20609
     0.05356
     0.18430
     0.24967
     0.14072
     0.20609
     0.14072
     0.20609
     0.20609
     0.03177
     0.11893
     0.18430
     0.18430
     0.16251
     0.11893
     0.07535
     0.16251
     0.11893
     0.09714
     0.11893
     0.03177
     0.09714
     0.07535
     0.03177
     0.11893
     0.03177
    -0.05539
     0.16251
     0.07535
     0.11893
     0.03177
     0.03177
     0.07535
     0.09714
     0.14072
     0.11893
     0.22788
     0.14072
     0.35861
     0.27146
     0.24967
     0.22788
     0.27146
     0.35861
     0.38040
     0.33682
     0.31503
     0.31503
     0.33682
     0.29324
     0.40219
     0.31503
     0.27146
     0.24967
     0.22788
     0.22788
     0.27146
     0.22788
     0.14072
     0.22788
     0.33682
     0.11893
     0.24967
     0.18430
     0.20609
     0.14072
     0.16251
     0.27146
     0.31503
     0.31503
     0.29324
     0.33682
     0.53293
     0.55472
     0.53293
     0.57651
     0.68546
     0.62009
     0.68546
     0.83799
     0.85978
     0.90335
     0.92514
     0.96872
     0.99051
     0.90335
     0.88156
     0.72904
     0.77262
     0.83799
     0.81620
     0.72904
     0.94693
     0.90335
     0.75083
     0.70725
     0.64188
     0.51114
     0.57651
     0.48935
     0.31503
     0.29324
     0.20609
    -0.01181
    -0.03360
    -0.31686
    -0.49118
    -0.60013
    -1.03592
    -1.07950
    -1.29740
    -1.29740
    -1.42814
    -1.53708
    -1.31919
    -1.12308
    -1.42814
    -1.68961
    -1.10129
    -0.77445
     0.14072
     0.64188
    -1.79856
    -0.68729
    -0.14255
     1.20841
     1.40452
     1.16483
     0.90335
     1.01230
     1.14304
     1.23020
     1.46988
     1.46988
     1.49167
     1.46988
     1.31736
     1.40452
     1.07767
     1.16483
     0.96872
     1.09946
     0.85978
     0.88156
     0.77262
     0.70725
     0.57651
     0.57651
     0.51114
     0.55472
     0.48935
     0.46756
     0.48935
     0.42398
     0.55472
     0.46756
     0.33682
     0.44577
     0.48935
     0.51114
     0.53293
     0.57651
     0.46756
     0.48935
     0.46756
     0.51114
     0.57651
     0.62009
     0.44577
     0.48935
     0.48935
     0.40219
     0.44577
     0.44577
     0.46756
     0.35861
     0.42398
     0.35861
     0.40219
     0.27146
     0.22788
     0.20609
     0.31503
     0.38040
     0.22788
     0.22788
     0.20609
     0.16251
     0.18430
     0.29324
     0.27146
     0.20609
     0.18430
     0.29324
     0.24967
     0.29324
     0.09714
     0.16251
     0.22788
     0.29324
     0.22788
     0.20609
     0.20609
     0.18430
     0.20609
     0.24967
     0.24967
     0.24967
     0.20609
     0.33682
     0.29324
     0.29324
     0.31503
     0.33682
     0.38040
     0.42398
     0.42398
     0.38040
     0.29324
     0.35861
     0.35861
     0.29324
     0.42398
     0.38040
     0.38040
     0.42398
     0.35861
     0.29324
     0.24967
     0.33682
     0.31503
     0.38040
     0.33682
     0.38040
     0.29324
     0.38040
     0.35861
     0.33682
     0.38040
     0.51114
     0.42398
     0.42398
     0.46756
     0.42398
     0.29324
     0.27146
     0.20609
     0.27146
     0.42398
     0.29324
     0.16251
     0.07535
     0.03177
     0.03177
     0.05356
     0.07535
    -0.05539
    -0.14255
    -0.18613
    -0.20792
    -0.05539
    -0.29507
    -0.29507
    -0.33865
    -0.25150
    -0.07718
    -0.31686
    -0.29507
    -0.27329
    -0.29507
    -0.29507
     0.07535
     0.18430
     0.09714
     0.09714
    -0.16434
    -0.18613
    -0.29507
    -0.46939
    -0.77445
    -0.94876
    -0.86161
    -1.05771
    -1.44993
    -1.92930
    -2.49583
    -2.99699
    -3.34562
    -3.10594
    -2.56120
    -1.95109
    -1.14487
    -0.79624
    -1.90751
    -2.12540
    -1.44993
    -0.88339
    -0.25150
     0.18430
     0.59830
     0.92514
     1.09946
     1.14304
     1.25199
     1.14304
     0.81620
     0.75083
     0.68546
     0.40219
     0.22788
    -0.07718
    -0.12076
    -0.20792
    -0.29507
    -0.38223
    -0.46939
    -0.51297
    -0.55655
    -0.62192
    -0.53476
    -0.44760
    -0.60013
    -0.57834
    -0.51297
    -0.42581
    -0.42581
    -0.36044
    -0.36044
    -0.25150
    -0.27329
    -0.14255
    -0.05539
    -0.18613
    -0.07718
    -0.07718
    -0.01181
     0.14072
     0.11893
    -0.03360
     0.09714
     0.14072
     0.16251
     0.27146
     0.07535
     0.09714
     0.18430
     0.24967
     0.18430
     0.14072
     0.20609
     0.16251
     0.11893
     0.18430
     0.33682
     0.16251
     0.24967
     0.18430
     0.29324
     0.20609
     0.16251
     0.27146
     0.27146
     0.35861
     0.33682
     0.31503
     0.16251
     0.22788
     0.14072
     0.27146
     0.29324
     0.18430
     0.09714
     0.14072
     0.29324
     0.44577
     0.38040
     0.42398
     0.48935
     0.46756
     0.53293
     0.53293
     0.48935
     0.51114
     0.48935
     0.33682
     0.64188
     0.44577
     0.44577
     0.42398
     0.38040
     0.29324
     0.29324
     0.05356
     0.09714
     0.00998
     0.07535
     0.09714
     0.07535
    -0.01181
     0.00998
     0.03177
     0.22788
     0.22788
     0.14072
     0.05356
     0.05356
     0.11893
     0.14072
     0.14072
     0.11893
     0.16251
     0.18430
     0.09714
     0.14072
     0.00998
    -0.07718
    -0.14255
     0.07535
     0.03177
    -0.05539
    -0.09897
    -0.09897
    -0.09897
    -0.03360
    -0.14255
    -0.16434
    -0.18613
    -0.18613
    -0.05539
    -0.09897
    -0.20792
    -0.07718
    -0.14255
    -0.16434
     0.03177
    -0.14255
    -0.01181
    -0.12076
    -0.12076
    -0.07718
    -0.16434
    -0.25150
    -0.22971
    -0.25150
    -0.36044
    -0.36044
    -0.49118
    -0.51297
    -0.70908
    -0.83982
    -1.05771
    -1.55887
    -2.01646
    -2.64835
    -2.80088
    -1.79856
    -1.31919
    -1.84214
    -1.77677
    -1.16666
    -0.94876
    -0.97055
    -0.92697
    -0.57834
    -0.88339
    -1.36277
    -0.20792
    -0.09897
     0.16251
     1.79673
     1.57883
     1.33915
     0.81620
     0.57651
     0.42398
     0.38040
     0.48935
     0.53293
     0.62009
     0.64188
     0.64188
     0.57651
     0.57651
     0.79441
     0.64188
     0.70725
     0.62009
     0.57651
     0.72904
     0.75083
     0.77262
     0.75083
     0.79441
     0.85978
     0.99051
     0.92514
     0.99051
     0.90335
     0.90335
     1.03409
     1.09946
     0.94693
     0.96872
     0.96872
     0.99051
     0.96872
     0.81620
     0.90335
     0.96872
     0.83799
     0.81620
     0.85978
     0.70725
     0.72904
     0.72904
     0.72904
     0.72904
     0.70725
     0.72904
     0.66367
     0.64188
     0.72904
     0.62009
     0.64188
     0.70725
     0.62009
     0.72904
     0.72904
     0.70725
     0.66367
     0.57651
     0.68546
     0.77262
     0.62009
     0.55472
     0.57651
     0.53293
     0.57651
     0.44577
     0.44577
     0.35861
     0.35861
     0.29324
     0.11893
     0.29324
     0.16251
     0.07535
     0.05356
     0.03177
    -0.12076
    -0.14255
    -0.09897
    -0.14255
    -0.14255
    -0.20792
    -0.29507
    -0.27329
    -0.14255
    -0.27329
    -0.29507
    -0.29507
    -0.27329
    -0.29507
    -0.33865
    -0.14255
    -0.20792
    -0.25150
    -0.33865
    -0.38223
    -0.42581
    -0.38223
    -0.38223
    -0.53476
    -0.40402
    -0.53476
    -0.46939
    -0.55655
    -0.55655
    -0.62192
    -0.66550
    -0.68729
    -0.57834
    -0.64371
    -0.53476
    -0.53476
    -0.49118
    -0.53476
    -0.40402
    -0.33865
    -0.25150
    -0.22971
    -0.18613
    -0.29507
    -0.18613
    -0.25150
    -0.31686
    -0.29507
    -0.18613
    -0.31686
    -0.18613
    -0.18613
    -0.22971
    -0.31686
    -0.16434
    -0.16434
    -0.18613
    -0.31686
    -0.12076
    -0.03360
    -0.09897
     0.03177
     0.00998
     0.00998
     0.14072
     0.05356
     0.03177
     0.09714
    -0.05539
    -0.29507
    -0.49118
    -0.88339
    -1.03592
    -1.18845
    -0.88339
    -0.46939
    -0.18613
    -0.49118
    -1.12308
    -0.27329
     0.64188
     0.24967
     0.18430
    -0.16434
    -0.09897
     0.22788
     0.24967
     0.40219
     0.70725
     1.27378
     1.46988
     0.70725
    -0.38223
     0.35861
     0.62009
     0.35861
    -0.01181
     0.03177
    -0.12076
    -0.03360
     0.09714
     0.09714
     0.29324
     0.38040
     0.33682
     0.40219
     0.33682
     0.29324
     0.20609
     0.20609
     0.18430
     0.07535
     0.20609
     0.31503
     0.22788
     0.16251
     0.16251
     0.11893
     0.27146
     0.20609
     0.16251
     0.16251
     0.09714
     0.11893
     0.14072
     0.03177
     0.09714
     0.09714
     0.18430
     0.11893
     0.11893
     0.20609
     0.16251
     0.16251
     0.16251
     0.14072
     0.31503
     0.27146
     0.33682
     0.44577
     0.24967
     0.42398
     0.35861
     0.40219
     0.29324
     0.55472
     0.38040
     0.33682
     0.44577
     0.44577
     0.42398
     0.35861
     0.31503
     0.33682
     0.51114
     0.38040
     0.38040
     0.35861
     0.38040
     0.48935
     0.29324
     0.53293
     0.38040
     0.35861
     0.31503
     0.33682
     0.38040
     0.31503
     0.33682
     0.33682
     0.35861
     0.29324
     0.27146
     0.18430
     0.22788
     0.22788
     0.16251
     0.29324
     0.27146
     0.33682
     0.31503
     0.27146
     0.38040
     0.29324
     0.22788
     0.35861
     0.38040
     0.35861
     0.42398
     0.33682
     0.31503
     0.24967
     0.33682
     0.46756
     0.46756
     0.31503
     0.29324
     0.29324
     0.24967
     0.27146
     0.31503
     0.29324
     0.22788
     0.42398
     0.64188
     0.77262
     0.75083
     0.99051
     0.81620
     0.70725
     0.75083
     0.75083
     0.83799
     0.99051
     1.03409
     1.07767
     0.92514
     0.94693
     0.81620
     0.81620
     0.72904
     0.62009
     0.46756
     0.33682
     0.46756
     0.33682
     0.48935
     0.38040
     0.22788
     0.38040
     0.42398
     0.46756
     0.42398
     0.42398
     0.38040
     0.55472
     0.55472
     0.62009
     0.55472
     0.59830
     0.46756
     0.59830
     0.62009
     0.68546
     0.64188
     0.53293
     0.66367
     0.72904
     0.66367
     0.57651
     0.66367
     0.70725
     0.66367
     0.72904
     0.62009
     0.62009
     0.55472
     0.62009
     0.57651
     0.57651
     0.64188
     0.53293
     0.46756
     0.53293
     0.48935
     0.42398
     0.42398
     0.35861
     0.35861
     0.33682
     0.31503
     0.31503
     0.18430
     0.16251
     0.09714
     0.22788
     0.22788
     0.05356
     0.05356
     0.14072
     0.00998
     0.07535
     0.07535
     0.03177
     0.07535
     0.07535
     0.22788
     0.22788
     0.07535
     0.05356
    -0.14255
    -0.07718
    -0.42581
    -1.05771
    -1.55887
    -2.14719
    -2.88804
    -3.71605
    -3.78142
    -2.80088
    -1.03592
    -0.94876
    -0.12076
     0.88156
    -1.31919
    -1.75498
    -0.36044
     0.81620
    -0.79624
     1.05588
     3.51811
     3.16948
     2.64652
     3.14769
     2.88621
     2.75547
     2.29789
     1.88389
     1.44810
     1.20841
     0.83799
     0.72904
     0.62009
     0.51114
     0.62009
     0.59830
     0.42398
     0.38040
     0.42398
     0.48935
     0.38040
     0.27146
     0.22788
     0.22788
     0.29324
     0.31503
     0.20609
     0.16251
     0.14072
     0.03177
     0.24967
     0.27146
     0.14072
     0.11893
     0.05356
     0.16251
     0.16251
     0.16251
     0.14072
     0.09714
     0.18430
     0.27146
     0.18430
     0.24967
     0.14072
     0.14072
     0.14072
     0.38040
     0.16251
     0.22788
     0.24967
     0.24967
     0.22788
     0.00998
     0.07535
     0.05356
     0.03177
    -0.01181
    -0.14255
    -0.18613
    -0.31686
    -0.36044
    -0.49118
    -0.36044
    -0.40402
    -0.40402
    -0.25150
    -0.07718
     0.03177
     0.09714
     0.18430
     0.16251
     0.33682
     0.48935
     0.62009
     0.81620
     0.83799
     0.94693
     0.85978
     1.12125
     1.09946
     0.88156
     0.90335
     0.77262
     0.83799
     0.79441
     0.66367
     0.57651
     0.55472
     0.55472
     0.53293
     0.53293
     0.44577
     0.40219
     0.31503
     0.51114
     0.53293
     0.33682
     0.31503
     0.29324
     0.40219
     0.24967
     0.24967
     0.33682
     0.22788
     0.33682
     0.24967
     0.33682
     0.29324
     0.27146
     0.22788
     0.29324
     0.38040
     0.24967
     0.33682
     0.18430
     0.20609
     0.31503
     0.20609
     0.18430
     0.27146
     0.18430
     0.16251
     0.07535
     0.09714
     0.11893
    -0.09897
     0.03177
     0.07535
     0.03177
    -0.09897
    -0.12076
    -0.01181
    -0.12076
    -0.14255
    -0.09897
    -0.03360
    -0.18613
    -0.18613
    -0.20792
    -0.18613
    -0.27329
    -0.29507
    -0.33865
    -0.25150
    -0.20792
    -0.33865
    -0.36044
    -0.44760
    -0.46939
    -0.42581
    -0.44760
    -0.42581
    -0.53476
    -0.51297
    -0.46939
    -0.49118
    -0.46939
    -0.57834
    -0.64371
    -0.60013
    -0.44760
    -0.66550
    -0.66550
    -0.55655
    -0.64371
    -0.60013
    -0.60013
    -0.70908
    -0.68729
    -0.94876
    -1.10129
    -1.10129
    -1.18845
    -1.40635
    -1.77677
    -2.12540
    -2.47404
    -2.53941
    -2.25614
    -1.84214
    -1.82035
    -2.08182
    -2.25614
    -2.06003
    -1.82035
    -1.44993
    -1.38456
    -1.42814
    -0.77445
     0.42398
     0.77262
     0.62009
     0.81620
     0.96872
     1.14304
     1.20841
     1.40452
     1.51346
     1.55704
     1.49167
     1.33915
     1.25199
     1.14304
     1.09946
     0.81620
     0.77262
     0.53293
     0.22788
     0.27146
     0.35861
     0.24967
     0.16251
     0.07535
     0.09714
     0.24967
     0.11893
     0.27146
     0.31503
     0.29324
     0.22788
     0.33682
     0.38040
     0.46756
     0.53293
     0.57651
     0.66367
     0.75083
     0.77262
     0.79441
     0.72904
     0.40219
     0.53293
     0.44577
     0.48935
     0.44577
     0.09714
     0.29324
     0.35861
     0.46756
     0.24967
     0.07535
     0.22788
     0.07535
    -0.03360
     0.18430
     0.16251
     0.18430
     0.29324
     0.18430
     0.35861
     0.31503
     0.29324
     0.29324
     0.35861
     0.27146
     0.38040
     0.20609
     0.38040
     0.31503
     0.27146
     0.29324
     0.38040
     0.31503
     0.35861
     0.20609
     0.33682
     0.27146
     0.29324
     0.29324
     0.29324
     0.31503
     0.29324
     0.22788
     0.24967
     0.33682
     0.29324
     0.33682
     0.27146
     0.33682
     0.24967
     0.24967
     0.29324
     0.29324
     0.29324
     0.31503
     0.20609
     0.24967
     0.31503
     0.27146
     0.31503
     0.22788
     0.16251
     0.24967
     0.33682
     0.22788
     0.14072
     0.22788
     0.16251
     0.24967
     0.27146
     0.24967
     0.09714
     0.18430
     0.20609
     0.09714
     0.07535
     0.16251
     0.11893
     0.05356
     0.03177
    -0.01181
     0.00998
    -0.05539
    -0.16434
    -0.14255
    -0.03360
    -0.07718
    -0.20792
    -0.22971
    -0.03360
    -0.07718
    -0.12076
    -0.03360
    -0.05539
    -0.03360
     0.03177
     0.11893
     0.18430
     0.20609
     0.29324
     0.24967
     0.35861
     0.40219
     0.48935
     0.44577
     0.48935
     0.44577
     0.55472
     0.68546
     0.57651
     0.46756
     0.40219
     0.44577
     0.35861
     0.09714
    -0.18613
    -0.44760
    -0.53476
    -0.55655
    -1.10129
    -1.36277
    -1.68961
    -2.10361
    -2.43046
    -2.88804
    -3.32383
    -2.08182
    -0.01181
     1.36094
     0.11893
    -1.05771
    -1.18845
    -0.60013
    -0.07718
     0.09714
     0.85978
     3.69243
     4.28075
     2.18894
    -0.33865
    -1.84214
     2.62474
     3.34379
     2.25431
     1.12125
     0.55472
     0.24967
     0.14072
     0.07535
     0.27146
     0.46756
     0.51114
     0.64188
     0.57651
     0.64188
     0.66367
     0.64188
     0.68546
     0.62009
     0.59830
     0.62009
     0.53293
     0.57651
     0.59830
     0.53293
     0.40219
     0.57651
     0.55472
     0.51114
     0.44577
     0.42398
     0.40219
     0.31503
     0.57651
     0.44577
     0.38040
     0.29324
     0.46756
     0.35861
     0.33682
     0.22788
     0.20609
     0.27146
     0.29324
     0.33682
     0.22788
     0.24967
     0.22788
     0.22788
     0.14072
     0.29324
     0.24967
     0.14072
     0.33682
     0.27146
     0.31503
     0.18430
     0.27146
     0.20609
     0.29324
     0.24967
     0.16251
     0.14072
     0.22788
     0.11893
     0.16251
     0.24967
     0.03177
     0.07535
     0.03177
    -0.01181
     0.11893
    -0.07718
    -0.20792
    -0.12076
    -0.09897
    -0.01181
    -0.20792
    -0.20792
    -0.27329
    -0.29507
    -0.33865
    -0.25150
    -0.29507
    -0.36044
    -0.36044
    -0.20792
    -0.36044
    -0.31686
    -0.38223
    -0.38223
    -0.33865
    -0.25150
    -0.27329
    -0.20792
    -0.33865
    -0.27329
    -0.29507
    -0.14255
     0.07535
    -0.18613
    -0.29507
    -0.09897
    -0.16434
    -0.20792
    -0.20792
    -0.16434
    -0.05539
    -0.16434
    -0.03360
     0.03177
    -0.16434
    -0.16434
    -0.25150
    -0.09897
    -0.03360
     0.03177
    -0.09897
    -0.07718
     0.09714
     0.22788
     0.27146
     0.20609
     0.18430
     0.14072
     0.20609
     0.31503
     0.16251
     0.29324
     0.18430
     0.03177
     0.27146
     0.20609
     0.07535
     0.03177
     0.00998
    -0.07718
    -0.03360
    -0.05539
    -0.09897
    -0.12076
    -0.14255
    -0.05539
    -0.01181
    -0.01181
     0.00998
     0.05356
     0.14072
     0.24967
     0.27146
     0.33682
     0.38040
     0.42398
     0.40219
     0.44577
     0.42398
     0.38040
     0.53293
     0.55472
     0.55472
     0.46756
     0.42398
     0.48935
     0.62009
     0.90335
     0.90335
     0.68546
     0.70725
     0.55472
     0.66367
     0.33682
    -0.12076
    -0.20792
    -0.31686
    -0.46939
    -0.88339
    -0.90518
    -1.07950
    -1.25382
    -1.64603
    -1.51529
    -1.31919
    -1.60245
    -1.51529
    -0.83982
    -0.42581
    -1.01413
    -0.83982
    -0.33865
     0.03177
     0.40219
     0.70725
     0.96872
     0.96872
     0.99051
     0.99051
     1.03409
     0.96872
     0.88156
     0.88156
     0.79441
     0.68546
     0.66367
     0.62009
     0.51114
     0.44577
     0.59830
     0.46756
     0.46756
     0.53293
     0.42398
     0.29324
     0.33682
     0.46756
     0.48935
     0.48935
     0.40219
     0.35861
     0.42398
     0.38040
     0.38040
     0.42398
     0.42398
     0.40219
     0.38040
     0.46756
     0.38040
     0.40219
     0.38040
     0.42398
     0.46756
     0.38040
     0.29324
     0.24967
     0.42398
     0.29324
     0.27146
     0.31503
     0.20609
     0.29324
     0.22788
     0.31503
     0.31503
     0.20609
     0.09714
     0.22788
     0.20609
     0.22788
     0.11893
     0.18430
     0.16251
     0.20609
     0.14072
     0.09714
     0.09714
     0.07535
     0.05356
     0.22788
     0.16251
     0.07535
    -0.09897
     0.05356
     0.05356
     0.03177
     0.09714
     0.07535
    -0.01181
     0.07535
     0.03177
     0.07535
     0.09714
    -0.01181
     0.09714
     0.09714
     0.16251
     0.03177
     0.11893
     0.11893
     0.18430
     0.29324
     0.11893
     0.11893
     0.20609
     0.24967
     0.27146
     0.27146
     0.27146
     0.29324
     0.31503
     0.29324
     0.40219
     0.33682
     0.27146
     0.16251
     0.29324
     0.48935
     0.40219
     0.33682
     0.38040
     0.35861
     0.35861
     0.48935
     0.51114
     0.46756
     0.48935
     0.48935
     0.64188
     0.55472
     0.64188
     0.55472
     0.59830
     0.66367
     0.59830
     0.55472
     0.53293
     0.62009
     0.53293
     0.53293
     0.48935
     0.46756
     0.51114
     0.48935
     0.38040
     0.38040
     0.42398
     0.48935
     0.40219
     0.48935
     0.33682
     0.38040
     0.40219
     0.40219
     0.35861
     0.27146
     0.03177
    -0.14255
    -0.40402
    -0.66550
    -0.81803
    -0.77445
    -1.01413
    -1.38456
    -1.92930
    -2.14719
    -2.38688
    -2.64835
    -2.29972
    -2.08182
    -2.67014
    -2.77909
    -2.97520
    -2.86625
    -2.88804
    -2.58299
    -1.58066
    -0.29507
    -0.57834
    -1.75498
    -1.12308
    -0.03360
     0.07535
     0.03177
    -0.40402
    -1.68961
    -1.36277
     0.42398
     1.60062
     1.40452
     1.23020
     0.57651
     0.22788
     0.16251
     0.46756
     0.68546
     0.96872
     1.31736
     1.44810
     1.68778
     1.73136
     1.79673
     1.81852
     1.70957
     1.57883
     1.60062
     1.57883
     1.38273
     1.20841
     1.12125
     0.96872
     0.90335
     0.77262
     0.75083
     0.83799
     0.72904
     0.53293
     0.59830
     0.55472
     0.40219
     0.42398
     0.48935
     0.48935
     0.44577
     0.44577
     0.44577
     0.51114
     0.44577
     0.33682
     0.31503
     0.55472
     0.42398
     0.31503
     0.35861
     0.42398
     0.44577
     0.27146
     0.33682
     0.44577
     0.44577
     0.27146
     0.27146
     0.29324
     0.16251
     0.35861
     0.07535
     0.22788
     0.24967
     0.16251
     0.14072
     0.24967
     0.07535
     0.14072
     0.05356
     0.07535
     0.20609
     0.07535
     0.07535
     0.07535
     0.03177
     0.18430
     0.09714
     0.18430
     0.18430
     0.20609
     0.14072
     0.22788
     0.20609
     0.07535
     0.09714
     0.14072
     0.20609
     0.29324
     0.11893
     0.14072
     0.11893
     0.11893
     0.24967
     0.03177
     0.18430
     0.11893
     0.09714
     0.20609
     0.24967
     0.09714
     0.09714
     0.05356
     0.29324
     0.16251
     0.14072
     0.14072
     0.16251
     0.16251
     0.29324
     0.11893
     0.22788
     0.16251
     0.18430
     0.24967
     0.29324
     0.20609
     0.09714
     0.11893
     0.16251
     0.16251
     0.24967
     0.11893
     0.03177
    -0.05539
     0.16251
    -0.12076
     0.09714
    -0.01181
    -0.09897
    -0.09897
    -0.22971
    -0.18613
    -0.33865
    -0.22971
    -0.29507
    -0.20792
    -0.22971
    -0.31686
    -0.38223
    -0.44760
    -0.12076
     0.09714
     0.27146
     0.24967
     0.07535
     0.05356
     0.18430
     0.05356
    -0.05539
    -0.14255
     0.09714
     1.03409
     1.23020
     0.38040
     0.14072
    -0.14255
    -0.20792
    -0.36044
    -1.07950
    -1.42814
    -0.29507
     0.35861
     0.27146
    -0.81803
    -1.90751
    -1.42814
    -1.03592
    -1.53708
    -1.66782
    -0.90518
    -0.81803
    -0.77445
    -0.83982
    -0.99234
    -0.79624
    -0.49118
    -0.53476
    -0.46939
    -0.27329
     0.11893
     0.14072
     0.33682
     0.42398
     0.42398
     0.64188
     0.88156
     0.75083
     0.75083
     0.81620
     0.83799
     0.72904
     0.83799
     0.90335
     0.90335
     0.85978
     0.79441
     0.83799
     0.75083
     0.53293
     0.51114
     0.51114
     0.59830
     0.48935
     0.38040
     0.42398
     0.42398
     0.33682
     0.46756
     0.48935
     0.29324
     0.27146
     0.35861
     0.42398
     0.33682
     0.27146
     0.33682
     0.35861
     0.38040
     0.38040
     0.33682
     0.29324
     0.29324
     0.31503
     0.29324
     0.42398
     0.33682
     0.27146
     0.29324
     0.31503
     0.24967
     0.22788
     0.24967
     0.22788
     0.27146
     0.16251
     0.22788
     0.16251
     0.05356
     0.07535
     0.09714
     0.20609
     0.16251
     0.03177
    -0.03360
     0.09714
     0.07535
     0.07535
    -0.03360
    -0.01181
     0.05356
     0.05356
     0.16251
     0.03177
     0.03177
    -0.01181
    -0.01181
    -0.01181
     0.11893
     0.00998
    -0.09897
    -0.05539
     0.07535
     0.03177
    -0.03360
     0.03177
    -0.01181
     0.09714
     0.16251
     0.14072
     0.07535
    -0.03360
     0.03177
     0.07535
     0.22788
     0.11893
     0.09714
     0.16251
     0.18430
     0.14072
     0.09714
     0.05356
     0.07535
    -0.01181
     0.14072
     0.14072
     0.16251
     0.14072
    -0.01181
    -0.12076
     0.03177
    -0.03360
    -0.07718
    -0.14255
    -0.16434
    -0.20792
    -0.27329
    -0.18613
    -0.36044
    -0.36044
    -0.25150
    -0.36044
    -0.27329
    -0.42581
    -0.36044
    -0.36044
    -0.16434
    -0.14255
    -0.33865
    -0.22971
    -0.29507
    -0.18613
    -0.09897
    -0.03360
    -0.14255
    -0.09897
    -0.12076
     0.00998
    -0.12076
    -0.03360
    -0.07718
    -0.14255
    -0.01181
     0.14072
     0.03177
    -0.05539
     0.07535
    -0.01181
     0.05356
    -0.01181
     0.00998
     0.03177
     0.03177
     0.03177
    -0.03360
     0.05356
    -0.03360
    -0.01181
    -0.07718
    -0.01181
    -0.07718
    -0.01181
    -0.01181
    -0.14255
    -0.05539
    -0.14255
    -0.25150
    -0.20792
    -0.31686
    -0.46939
    -0.64371
    -0.73087
    -0.83982
    -0.90518
    -0.81803
    -0.62192
    -0.07718
     1.33915
     1.23020
    -0.12076
    -1.38456
    -2.49583
    -2.34330
    -0.92697
    -0.33865
     0.51114
     0.07535
    -0.38223
    -1.40635
    -1.31919
    -0.70908
    -0.46939
    -0.55655
    -0.70908
    -0.75266
    -0.42581
     0.03177
     0.29324
     0.66367
     0.75083
     0.75083
     0.77262
     0.94693
     0.96872
     0.70725
     0.48935
     0.57651
     0.38040
     0.46756
     0.33682
     0.22788
     0.16251
     0.09714
     0.14072
     0.09714
     0.07535
     0.07535
     0.09714
     0.07535
     0.07535
     0.14072
     0.00998
    -0.07718
    -0.01181
     0.05356
     0.16251
     0.11893
     0.11893
     0.05356
     0.09714
    -0.01181
     0.07535
     0.03177
     0.03177
     0.05356
     0.11893
     0.07535
     0.18430
     0.05356
    -0.05539
     0.11893
     0.20609
     0.14072
     0.16251
     0.14072
     0.11893
     0.22788
     0.14072
     0.24967
     0.29324
     0.33682
     0.22788
     0.29324
     0.33682
     0.33682
     0.24967
     0.33682
     0.38040
     0.38040
     0.29324
     0.31503
     0.29324
     0.33682
     0.31503
     0.33682
     0.20609
     0.11893
     0.22788
     0.20609
     0.24967
     0.09714
     0.14072
     0.05356
     0.14072
     0.16251
     0.14072
     0.05356
     0.03177
    -0.09897
    -0.29507
    -0.09897
    -0.20792
    -0.05539
    -0.12076
    -0.25150
    -0.29507
    -0.29507
    -0.42581
    -0.46939
    -0.40402
    -0.44760
    -0.29507
    -0.31686
    -0.33865
    -0.36044
    -0.29507
    -0.18613
    -0.20792
    -0.12076
    -0.20792
    -0.12076
    -0.14255
    -0.03360
     0.07535
    -0.16434
    -0.05539
     0.00998
    -0.07718
     0.00998
     0.03177
    -0.01181
    -0.07718
     0.00998
    -0.09897
     0.05356
     0.07535
    -0.03360
    -0.01181
     0.07535
     0.11893
    -0.05539
     0.03177
     0.07535
     0.05356
     0.18430
     0.16251
     0.11893
     0.11893
     0.07535
     0.14072
     0.09714
     0.27146
     0.16251
     0.16251
     0.14072
     0.09714
     0.09714
     0.07535
    -0.09897
    -0.09897
    -0.14255
    -0.16434
    -0.42581
    -0.49118
    -0.44760
    -0.60013
    -0.62192
    -0.81803
    -0.86161
    -1.01413
    -0.99234
    -1.14487
    -1.18845
    -1.07950
    -0.60013
    -0.27329
    -0.07718
     0.31503
     0.62009
     0.38040
    -0.49118
    -1.10129
    -1.23203
    -1.71140
    -1.55887
    -1.53708
    -1.58066
    -1.34098
    -1.07950
    -0.57834
    -0.20792
    -0.62192
    -1.10129
    -1.18845
    -1.10129
    -0.46939
     0.09714
     0.75083
     1.33915
     1.88389
     2.07999
     2.12357
     2.03642
     1.88389
     1.68778
     1.42631
     1.27378
     1.07767
     0.83799
     0.66367
     0.64188
     0.46756
     0.42398
     0.24967
     0.22788
     0.29324
     0.31503
     0.38040
     0.20609
     0.11893
     0.22788
     0.18430
     0.18430
     0.27146
     0.14072
     0.07535
     0.16251
     0.07535
     0.16251
    -0.01181
     0.03177
     0.07535
     0.03177
     0.03177
    -0.09897
    -0.03360
    -0.07718
    -0.09897
    -0.09897
    -0.05539
    -0.03360
    -0.07718
     0.00998
     0.03177
    -0.03360
    -0.09897
    -0.18613
    -0.29507
    -0.22971
    -0.14255
    -0.22971
    -0.36044
    -0.09897
     0.03177
    -0.33865
    -0.27329
    -0.22971
    -0.46939
    -0.40402
    -0.25150
    -0.20792
    -0.20792
    -0.27329
    -0.22971
    -0.03360
    -0.05539
     0.05356
    -0.18613
     0.03177
     0.03177
     0.14072
     0.07535
     0.18430
     0.11893
     0.00998
     0.07535
     0.24967
     0.14072
     0.07535
     0.09714
     0.11893
     0.03177
    -0.01181
     0.03177
     0.16251
     0.00998
     0.05356
    -0.05539
     0.14072
    -0.05539
     0.00998
     0.05356
     0.09714
     0.14072
     0.07535
    -0.01181
     0.09714
     0.20609
     0.20609
     0.16251
     0.16251
     0.09714
     0.14072
     0.07535
     0.14072
     0.20609
     0.07535
     0.07535
     0.20609
     0.16251
     0.07535
     0.09714
     0.03177
     0.11893
     0.14072
     0.14072
     0.09714
     0.03177
     0.07535
    -0.01181
     0.11893
     0.09714
    -0.05539
    -0.05539
     0.00998
    -0.07718
    -0.03360
    -0.25150
    -0.22971
    -0.20792
    -0.20792
    -0.20792
    -0.25150
    -0.36044
    -0.44760
    -0.64371
    -0.68729
    -0.66550
    -0.77445
    -0.92697
    -0.81803
    -0.77445
    -0.92697
    -0.57834
     0.20609
     0.46756
     0.77262
     0.70725
    -1.10129
    -0.83982
    -0.27329
     0.92514
     1.49167
     1.33915
     0.29324
     0.00998
    -0.09897
    -0.42581
    -0.79624
    -1.25382
    -1.75498
    -1.99467
    -1.44993
    -0.66550
    -0.73087
    -1.03592
    -1.03592
    -1.10129
    -1.01413
    -0.57834
    -0.14255
     0.18430
     0.55472
     0.88156
     1.36094
     1.40452
     1.60062
     1.60062
     1.53525
     1.60062
     1.36094
     1.36094
     1.07767
     0.94693
     0.70725
     0.72904
     0.79441
     0.53293
     0.35861
     0.29324
     0.40219
     0.33682
     0.29324
     0.22788
     0.16251
     0.18430
     0.14072
     0.18430
     0.05356
     0.05356
    -0.07718
    -0.07718
     0.07535
    -0.01181
    -0.16434
    -0.14255
    -0.09897
    -0.07718
    -0.27329
    -0.29507
    -0.33865
    -0.38223
    -0.36044
    -0.44760
    -0.49118
    -0.60013
    -0.51297
    -0.73087
    -0.62192
    -0.46939
    -0.75266
    -0.73087
    -0.70908
    -0.86161
    -0.77445
    -0.75266
    -0.73087
    -0.73087
    -0.66550
    -0.73087
    -0.73087
    -0.57834
    -0.57834
    -0.68729
    -0.68729
    -0.51297
    -0.62192
    -0.64371
    -0.55655
    -0.51297
    -0.46939
    -0.55655
    -0.57834
    -0.57834
    -0.44760
    -0.38223
    -0.38223
    -0.33865
    -0.44760
    -0.40402
    -0.46939
    -0.12076
    -0.20792
    -0.18613
    -0.14255
    -0.09897
    -0.03360
     0.18430
     0.07535
    -0.05539
     0.03177
    -0.03360
    -0.18613
    -0.18613
    -0.18613
    -0.16434
    -0.33865
    -0.33865
    -0.62192
    -0.40402
    -0.55655
    -0.60013
    -0.77445
    -0.90518
    -0.90518
    -0.88339
    -0.88339
    -0.88339
    -0.79624
    -0.77445
    -0.73087
    -0.83982
    -0.94876
    -0.66550
    -0.73087
    -0.66550
    -0.66550
    -0.55655
    -0.57834
    -0.55655
    -0.60013
    -0.49118
    -0.46939
    -0.46939
    -0.49118
    -0.38223
    -0.42581
    -0.36044
    -0.57834
    -0.38223
    -0.29507
    -0.29507
    -0.29507
    -0.33865
    -0.38223
    -0.42581
    -0.38223
    -0.27329
    -0.29507
    -0.38223
    -0.33865
    -0.40402
    -0.51297
    -0.57834
    -0.68729
    -0.73087
    -0.49118
    -0.36044
    -0.44760
    -0.44760
    -0.46939
    -0.42581
    -0.14255
     0.09714
     0.48935
     0.51114
     0.46756
     0.42398
    -0.20792
    -0.18613
     0.48935
     0.62009
     0.85978
     0.90335
     0.27146
    -0.46939
    -0.46939
    -0.73087
    -0.97055
    -1.53708
    -2.03825
    -1.86393
    -1.18845
    -0.79624
    -0.99234
    -1.42814
    -1.79856
    -1.75498
    -1.29740
    -0.88339
    -0.44760
    -0.12076
     0.38040
     0.66367
     0.77262
     1.05588
     1.29557
     1.33915
     1.51346
     1.53525
     1.55704
     1.66599
     1.64420
     1.42631
     1.40452
     1.42631
     1.18662
     1.07767
     0.92514
     0.77262
     0.66367
     0.57651
     0.53293
     0.38040
     0.38040
     0.33682
     0.22788
     0.20609
     0.24967
     0.09714
     0.09714
     0.09714
     0.14072
     0.09714
     0.05356
     0.07535
    -0.07718
    -0.07718
    -0.01181
    -0.01181
    -0.09897
     0.03177
    -0.20792
    -0.09897
    -0.16434
    -0.16434
    -0.31686
    -0.18613
    -0.27329
    -0.31686
    -0.27329
    -0.33865
    -0.36044
    -0.40402
    -0.40402
    -0.42581
    -0.40402
    -0.25150
    -0.29507
    -0.36044
    -0.25150
    -0.22971
    -0.27329
    -0.27329
    -0.16434
    -0.22971
    -0.16434
    -0.09897
    -0.18613
    -0.12076
    -0.05539
    -0.01181
     0.00998
     0.09714
    -0.01181
     0.00998
     0.00998
     0.07535
    -0.05539
     0.00998
     0.07535
     0.03177
     0.05356
    -0.01181
    -0.05539
    -0.07718
    -0.16434
    -0.14255
    -0.16434
    -0.16434
    -0.09897
    -0.25150
    -0.29507
    -0.22971
    -0.25150
    -0.22971
    -0.03360
     0.07535
    -0.36044
    -0.12076
    -0.14255
    -0.16434
    -0.01181
     0.05356
     0.03177
    -0.03360
     0.03177
    -0.07718
    -0.07718
     0.03177
     0.03177
    -0.05539
    -0.09897
    -0.05539
    -0.12076
    -0.01181
     0.00998
    -0.09897
    -0.27329
    -0.14255
    -0.07718
    -0.18613
    -0.16434
    -0.20792
    -0.38223
    -0.38223
    -0.51297
    -0.53476
    -0.55655
    -0.60013
    -0.64371
    -0.62192
    -0.38223
    -0.29507
    -0.40402
    -0.51297
    -0.01181
     0.75083
     0.99051
     1.55704
     1.09946
    -1.05771
    -0.64371
     0.22788
     0.38040
     0.79441
     1.07767
     0.99051
     0.27146
     0.03177
    -0.03360
    -0.07718
    -0.60013
    -0.97055
    -1.03592
    -0.86161
    -0.68729
    -0.55655
    -0.94876
    -1.14487
    -1.77677
    -2.34330
    -2.62656
    -2.67014
    -2.29972
    -1.75498
    -1.62424
    -1.49350
    -1.60245
    -1.53708
    -1.05771
    -0.83982
    -0.60013
    -0.20792
     0.33682
     0.81620
     1.09946
     1.40452
     1.70957
     1.77494
     1.79673
     1.70957
     1.55704
     1.46988
     1.14304
     0.92514
     0.77262
     0.59830
     0.38040
     0.27146
    -0.01181
     0.03177
    -0.20792
    -0.14255
    -0.20792
    -0.42581
    -0.44760
    -0.44760
    -0.38223
    -0.42581
    -0.57834
    -0.66550
    -0.57834
    -0.46939
    -0.60013
    -0.60013
    -0.60013
    -0.53476
    -0.51297
    -0.57834
    -0.40402
    -0.42581
    -0.57834
    -0.44760
    -0.27329
    -0.27329
    -0.25150
    -0.27329
    -0.14255
    -0.18613
    -0.05539
    -0.16434
    -0.07718
    -0.09897
    -0.03360
    -0.07718
     0.22788
     0.09714
    -0.01181
     0.07535
     0.11893
     0.14072
     0.05356
     0.09714
     0.03177
     0.11893
     0.07535
     0.14072
     0.07535
    -0.01181
     0.07535
    -0.05539
     0.05356
     0.07535
    -0.01181
    -0.16434
     0.07535
    -0.07718
     0.03177
    -0.07718
    -0.16434
     0.11893
     0.00998
    -0.05539
     0.07535
     0.05356
    -0.07718
    -0.14255
    -0.07718
    -0.01181
    -0.14255
    -0.16434
    -0.12076
    -0.12076
    -0.16434
    -0.36044
    -0.38223
    -0.38223
    -0.29507
    -0.36044
    -0.44760
    -0.60013
    -0.62192
    -0.66550
    -0.55655
    -0.46939
    -0.46939
    -0.57834
    -0.51297
    -0.40402
    -0.42581
    -0.31686
    -0.44760
    -0.29507
    -0.12076
     0.09714
     0.03177
     0.07535
     0.29324
     0.42398
     0.53293
     0.83799
     0.72904
     0.72904
     0.75083
     0.83799
     0.92514
     0.68546
     0.35861
     0.46756
     0.77262
     0.96872
     0.85978
     0.70725
     0.33682
     0.24967
     0.31503
     0.40219
     0.53293
     0.27146
     0.14072
     0.22788
     0.24967
     0.14072
     0.00998
    -0.01181
    -0.27329
    -0.60013
    -0.88339
    -1.40635
    -1.64603
    -1.86393
    -1.82035
    -1.66782
    -1.31919
    -1.03592
    -0.90518
    -1.03592
    -1.27561
    -1.21024
    -1.05771
    -0.70908
    -0.25150
     0.22788
     0.53293
     0.75083
     0.81620
     0.79441
     0.75083
     0.59830
     0.70725
     0.57651
     0.44577
     0.14072
     0.14072
     0.09714
    -0.03360
    -0.05539
    -0.33865
    -0.25150
    -0.29507
    -0.31686
    -0.42581
    -0.46939
    -0.46939
    -0.64371
    -0.53476
    -0.42581
    -0.62192
    -0.66550
    -0.62192
    -0.62192
    -0.53476
    -0.60013
    -0.55655
    -0.55655
    -0.55655
    -0.49118
    -0.38223
    -0.46939
    -0.44760
    -0.46939
    -0.33865
    -0.20792
    -0.20792
    -0.18613
    -0.03360
     0.05356
     0.14072
     0.16251
     0.29324
     0.24967
     0.24967
     0.35861
     0.38040
     0.31503
     0.38040
     0.20609
     0.33682
     0.55472
     0.27146
     0.16251
     0.24967
     0.09714
     0.00998
     0.07535
     0.09714
    -0.05539
    -0.01181
    -0.07718
    -0.01181
    -0.05539
     0.03177
    -0.12076
    -0.01181
    -0.05539
     0.03177
    -0.03360
    -0.01181
    -0.07718
    -0.01181
     0.05356
     0.11893
     0.03177
    -0.03360
     0.03177
     0.14072
     0.09714
     0.16251
     0.11893
     0.00998
     0.22788
     0.38040
     0.24967
     0.22788
     0.33682
     0.29324
     0.46756
     0.24967
     0.40219
     0.38040
     0.35861
     0.31503
     0.31503
     0.33682
     0.22788
     0.16251
     0.18430
     0.14072
     0.07535
     0.18430
    -0.05539
    -0.27329
    -0.31686
    -0.62192
    -0.88339
    -1.03592
    -1.03592
    -1.36277
    -1.31919
    -0.57834
    -0.12076
    -0.05539
    -0.51297
    -0.60013
    -1.03592
    -2.36509
    -2.19077
    -0.29507
    -0.03360
    -0.29507
     0.66367
     0.96872
     0.44577
     0.11893
     0.07535
     0.27146
     0.38040
     0.51114
     0.53293
     0.75083
     0.83799
     0.79441
     0.46756
     0.22788
    -0.18613
    -0.55655
    -0.83982
    -1.03592
    -1.21024
    -1.90751
    -2.49583
    -2.71372
    -2.71372
    -2.25614
    -2.25614
    -1.97288
    -1.82035
    -1.79856
    -1.68961
    -1.44993
    -1.12308
    -0.70908
    -0.16434
     0.24967
     0.59830
     0.99051
     1.12125
     1.29557
     1.33915
     1.38273
     1.38273
     1.23020
     1.25199
     1.25199
     1.05588
     1.01230
     0.96872
     0.83799
     0.70725
     0.64188
     0.64188
     0.70725
     0.62009
     0.46756
     0.57651
     0.48935
     0.48935
     0.27146
     0.48935
     0.46756
     0.38040
     0.48935
     0.46756
     0.33682
     0.38040
     0.35861
     0.46756
     0.42398
     0.35861
     0.40219
     0.44577
     0.48935
     0.44577
     0.29324
     0.55472
     0.48935
     0.35861
     0.55472
     0.48935
     0.35861
     0.35861
     0.40219
     0.33682
     0.38040
     0.35861
     0.24967
     0.31503
     0.31503
     0.27146
     0.11893
     0.16251
     0.22788
     0.14072
     0.14072
     0.22788
     0.16251
     0.16251
     0.07535
     0.07535
     0.03177
     0.18430
     0.03177
     0.03177
     0.14072
     0.05356
     0.07535
     0.03177
     0.05356
     0.11893
     0.05356
     0.18430
     0.11893
     0.05356
    -0.01181
     0.05356
     0.14072
     0.16251
     0.11893
     0.07535
     0.11893
     0.18430
     0.22788
     0.33682
     0.29324
     0.40219
     0.35861
     0.38040
     0.48935
     0.53293
     0.55472
     0.44577
     0.48935
     0.46756
     0.46756
     0.33682
     0.16251
     0.24967
     0.00998
    -0.20792
    -0.05539
    -0.09897
    -0.33865
    -0.46939
    -0.44760
    -0.55655
    -0.66550
    -0.75266
    -0.70908
    -0.77445
    -0.77445
    -0.86161
    -0.86161
    -0.94876
    -0.94876
    -1.01413
    -1.05771
    -1.25382
    -1.25382
    -0.97055
    -0.83982
    -0.73087
    -0.53476
    -0.27329
    -0.36044
    -0.46939
    -0.31686
    -0.40402
    -0.83982
    -1.07950
    -0.36044
     0.55472
     0.53293
     0.05356
    -0.18613
    -0.36044
    -0.14255
    -0.12076
    -0.40402
    -0.60013
    -0.62192
    -0.33865
    -0.16434
    -0.27329
    -0.57834
    -0.60013
    -0.75266
    -1.29740
    -1.58066
    -1.64603
    -1.51529
    -1.55887
    -1.47171
    -1.55887
    -1.47171
    -1.66782
    -1.71140
    -1.55887
    -1.42814
    -1.10129
    -0.94876
    -0.73087
    -0.53476
    -0.14255
    -0.05539
     0.31503
     0.46756
     0.57651
     0.66367
     0.66367
     0.79441
     0.75083
     0.83799
     0.62009
     0.75083
     0.72904
     0.75083
     0.77262
     0.57651
     0.53293
     0.51114
     0.59830
     0.66367
     0.48935
     0.44577
     0.42398
     0.40219
     0.42398
     0.22788
     0.22788
     0.33682
     0.48935
     0.35861
     0.38040
     0.38040
     0.40219
     0.42398
     0.48935
     0.57651
     0.51114
     0.42398
     0.46756
     0.57651
     0.53293
     0.48935
     0.44577
     0.51114
     0.46756
     0.48935
     0.38040
     0.29324
     0.29324
     0.20609
     0.09714
     0.33682
     0.31503
     0.16251
     0.14072
     0.20609
     0.07535
     0.11893
     0.09714
     0.05356
     0.18430
     0.09714
     0.05356
     0.03177
     0.14072
     0.07535
     0.03177
     0.07535
     0.22788
    -0.01181
     0.09714
     0.14072
     0.16251
     0.16251
     0.03177
    -0.05539
     0.16251
     0.09714
     0.11893
     0.07535
     0.07535
    -0.03360
    -0.03360
     0.07535
     0.27146
     0.09714
     0.09714
     0.09714
     0.22788
     0.29324
     0.29324
     0.20609
     0.24967
     0.40219
     0.55472
     0.44577
     0.31503
     0.33682
     0.22788
     0.16251
     0.20609
     0.35861
     0.24967
     0.46756
     0.57651
     0.57651
     0.57651
     0.51114
     0.29324
     0.29324
     0.27146
     0.35861
     0.40219
     0.38040
     0.22788
     0.07535
     0.11893
     0.05356
    -0.27329
    -0.29507
    -0.42581
    -0.44760
    -0.55655
    -0.68729
    -0.55655
    -0.60013
    -0.29507
    -0.12076
    -0.88339
    -2.29972
    -1.92930
    -0.31686
    -0.81803
    -1.36277
    -1.79856
    -1.34098
    -1.42814
    -1.36277
    -1.53708
    -2.12540
    -2.23435
    -2.19077
    -1.58066
    -1.12308
    -1.05771
    -1.12308
    -1.05771
    -0.92697
    -0.77445
    -0.40402
    -0.49118
    -0.49118
    -0.46939
    -0.20792
    -0.20792
    -0.22971
    -0.29507
    -0.38223
    -0.38223
    -0.53476
    -0.49118
    -0.73087
    -0.79624
    -1.07950
    -1.16666
    -1.16666
    -1.29740
    -1.47171
    -1.58066
    -1.64603
    -1.64603
    -1.66782
    -1.79856
    -1.92930
    -1.86393
    -1.75498
    -1.88572
    -1.75498
    -1.88572
    -1.97288
    -2.01646
    -1.95109
    -1.88572
    -1.99467
    -2.10361
    -2.03825
    -2.14719
    -2.12540
    -2.21256
    -2.27793
    -2.43046
    -2.29972
    -2.40867
    -2.40867
    -2.40867
    -2.40867
    -2.56120
    -2.34330
    -2.23435
    -2.27793
    -2.27793
    -2.25614
    -2.08182
    -2.12540
    -2.12540
    -2.03825
    -2.01646
    -1.84214
    -1.97288
    -1.84214
    -1.79856
    -1.86393
    -1.92930
    -1.92930
    -1.79856
    -1.84214
    -1.82035
    -1.84214
    -1.84214
    -1.86393
    -1.82035
    -1.84214
    -1.82035
    -1.86393
    -1.75498
    -1.79856
    -1.71140
    -1.86393
    -1.77677
    -1.90751
    -1.75498
    -1.71140
    -1.77677
    -1.75498
    -1.79856
    -1.68961
    -1.73319
    -1.79856
    -1.75498
    -1.79856
    -1.68961
    -1.71140
    -1.68961
    -1.71140
    -1.77677
    -1.79856
    -1.71140
    -1.64603
    -1.73319
    -1.71140
    -1.84214
    -1.75498
    -1.75498
    -1.64603
    -1.58066
    -1.66782
    -1.68961
    -1.73319
    -1.82035
    -1.77677
    -1.64603
    -1.44993
    -1.23203
    -1.05771
    -1.03592
    -0.94876
    -1.18845
    -1.25382
    -1.18845
    -0.92697
    -0.81803
    -0.57834
    -0.66550
    -0.64371
    -0.70908
    -0.83982
    -0.83982
    -0.94876
    -1.31919
    -1.25382
    -1.23203
    -1.40635
    -1.58066
    -1.71140
    -1.77677
    -1.92930
    -2.06003
    -2.27793
    -2.34330
    -2.51762
    -2.62656
    -2.86625
    -2.86625
    -2.71372
    -2.49583
    -2.25614
    -2.82267
    -3.21489
    -3.78142
    -4.10826
    -3.54173
    -2.80088
    -2.58299
    -2.34330
    -2.29972
    -2.38688
    -2.40867
    -1.77677
    -1.10129
    -0.77445
    -1.40635
    -1.62424
    -0.31686
     0.09714
     0.33682
     0.51114
     0.29324
     0.33682
     0.29324
     0.33682
     0.33682
     0.09714
    -0.14255
    -0.01181
    -0.12076
    -0.25150
    -0.42581
    -0.57834
    -0.31686
    -0.46939
    -0.57834
    -0.55655
    -0.51297
    -0.44760
    -0.42581
    -0.44760
    -0.40402
    -0.40402
    -0.49118
    -0.38223
    -0.44760
    -0.31686
    -0.33865
    -0.46939
    -0.29507
    -0.31686
    -0.36044
    -0.38223
    -0.36044
    -0.31686
    -0.38223
    -0.40402
    -0.29507
    -0.36044
    -0.31686
    -0.38223
    -0.36044
    -0.38223
    -0.31686
    -0.38223
    -0.27329
    -0.36044
    -0.31686
    -0.42581
    -0.25150
    -0.40402
    -0.29507
    -0.44760
    -0.33865
    -0.38223
    -0.40402
    -0.27329
    -0.44760
    -0.36044
    -0.29507
    -0.44760
    -0.44760
    -0.40402
    -0.44760
    -0.29507
    -0.38223
    -0.51297
    -0.42581
    -0.42581
    -0.44760
    -0.44760
    -0.22971
    -0.36044
    -0.42581
    -0.36044
    -0.38223
    -0.38223
    -0.33865
    -0.29507
    -0.36044
    -0.40402
    -0.33865
    -0.36044
    -0.40402
    -0.38223
    -0.46939
    -0.38223
    -0.46939
    -0.46939
    -0.51297
    -0.62192
    -0.46939
    -0.46939
    -0.62192
    -0.44760
    -0.55655
    -0.57834
    -0.57834
    -0.46939
    -0.57834
    -0.46939
    -0.49118
    -0.57834
    -0.33865
    -0.55655
    -0.57834
    -0.38223
    -0.38223
    -0.36044
    -0.18613
    -0.25150
    -0.20792
    -0.20792
    -0.07718
     0.14072
     0.14072
     0.07535
     0.05356
     0.03177
    -0.01181
    -0.01181
     0.09714
     0.07535
    -0.14255
    -0.03360
    -0.05539
    -0.18613
    -0.20792
    -0.27329
    -0.36044
    -0.33865
    -0.36044
    -0.46939
    -0.51297
    -0.75266
    -0.90518
    -1.05771
    -1.18845
    -1.42814
    -1.64603
    -1.62424
    -1.55887
    -1.42814
    -1.29740
    -1.34098
    -1.27561
    -1.29740
    -1.42814
    -1.60245
    -1.60245
    -1.82035
    -1.79856
    -1.36277
    -0.99234
    -0.77445
    -0.75266
    -0.83982
    -0.79624
    -0.79624
    -0.22971
     0.09714
     0.09714
    -0.57834
    -0.38223
     0.00998
     0.20609
    -0.88339
    -0.03360
     0.88156
     1.46988
     0.92514
     0.53293
     0.51114
     0.35861
     0.27146
     0.29324
     0.46756
     0.44577
     0.55472
     0.66367
     0.70725
     0.70725
     0.57651
     0.64188
     0.66367
     0.72904
     0.53293
     0.57651
     0.55472
     0.44577
     0.42398
     0.42398
     0.53293
     0.46756
     0.33682
     0.33682
     0.46756
     0.33682
     0.33682
     0.29324
     0.27146
     0.38040
     0.33682
     0.31503
     0.20609
     0.27146
     0.24967
     0.20609
     0.31503
     0.22788
     0.11893
     0.16251
     0.22788
     0.14072
     0.00998
     0.05356
     0.03177
     0.07535
    -0.03360
    -0.01181
    -0.14255
    -0.20792
    -0.18613
    -0.27329
    -0.18613
    -0.27329
    -0.42581
    -0.33865
    -0.38223
    -0.42581
    -0.33865
    -0.29507
    -0.31686
    -0.01181
     0.03177
     0.03177
     0.09714
    -0.03360
     0.03177
     0.05356
    -0.01181
     0.11893
     0.09714
     0.27146
     0.44577
     0.46756
     0.35861
     0.18430
     0.16251
     0.11893
     0.20609
     0.09714
     0.11893
     0.05356
     0.00998
     0.07535
     0.07535
     0.14072
    -0.01181
    -0.07718
    -0.09897
    -0.01181
    -0.03360
    -0.12076
    -0.18613
    -0.20792
    -0.09897
    -0.03360
    -0.05539
    -0.09897
    -0.05539
    -0.09897
    -0.05539
     0.16251
     0.27146
     0.11893
     0.16251
     0.22788
     0.44577
     0.42398
     0.42398
     0.31503
     0.48935
     0.42398
     0.46756
     0.38040
     0.33682
     0.20609
     0.20609
     0.14072
     0.20609
    -0.09897
    -0.25150
    -0.25150
    -0.22971
    -0.33865
    -0.44760
    -0.53476
    -0.44760
    -0.55655
    -0.68729
    -0.77445
    -1.03592
    -1.66782
    -2.90983
    -3.95573
    -3.54173
    -1.07950
     0.59830
     0.18430
    -0.46939
    -0.92697
    -2.12540
    -1.68961
    -0.66550
    -0.27329
     0.31503
     0.88156
     1.29557
     1.53525
     1.60062
     1.49167
     1.44810
     0.79441
    -0.12076
    -0.25150
    -0.29507
    -0.20792
     0.57651
    -0.07718
    -0.53476
    -0.83982
    -0.88339
    -0.77445
    -0.68729
    -0.60013
    -0.46939
    -0.29507
    -0.12076
     0.09714
     0.11893
     0.29324
     0.33682
     0.46756
     0.55472
     0.62009
     0.55472
     0.57651
     0.70725
     0.62009
     0.62009
     0.57651
     0.55472
     0.44577
     0.46756
     0.59830
     0.48935
     0.42398
     0.38040
     0.29324
     0.22788
     0.31503
     0.24967
     0.11893
     0.29324
     0.24967
     0.20609
     0.16251
    -0.05539
    -0.07718
    -0.01181
     0.11893
     0.00998
    -0.05539
    -0.12076
    -0.07718
    -0.12076
    -0.14255
    -0.16434
    -0.18613
    -0.27329
    -0.16434
    -0.14255
    -0.27329
    -0.25150
    -0.31686
    -0.29507
    -0.20792
    -0.16434
    -0.33865
    -0.36044
    -0.44760
    -0.42581
    -0.33865
    -0.38223
    -0.33865
    -0.49118
    -0.49118
    -0.49118
    -0.42581
    -0.51297
    -0.49118
    -0.53476
    -0.44760
    -0.36044
    -0.46939
    -0.46939
    -0.49118
    -0.40402
    -0.36044
    -0.33865
    -0.22971
    -0.20792
    -0.29507
    -0.22971
    -0.18613
    -0.12076
    -0.14255
    -0.27329
    -0.12076
    -0.03360
    -0.20792
    -0.18613
    -0.14255
    -0.14255
    -0.18613
    -0.14255
    -0.16434
    -0.12076
    -0.14255
    -0.22971
    -0.22971
    -0.25150
    -0.18613
    -0.20792
    -0.36044
    -0.22971
    -0.20792
    -0.18613
    -0.27329
    -0.29507
    -0.33865
    -0.36044
    -0.29507
    -0.29507
    -0.33865
    -0.42581
    -0.27329
    -0.38223
    -0.20792
    -0.29507
    -0.44760
    -0.29507
    -0.20792
    -0.27329
    -0.22971
    -0.14255
    -0.14255
    -0.09897
    -0.12076
     0.05356
    -0.01181
     0.11893
     0.05356
     0.14072
     0.11893
     0.03177
     0.00998
     0.07535
     0.20609
     0.09714
     0.09714
     0.05356
    -0.01181
     0.14072
     0.05356
     0.03177
     0.03177
     0.00998
    -0.03360
     0.00998
    -0.05539
    -0.12076
    -0.01181
    -0.05539
     0.05356
    -0.01181
     0.05356
    -0.03360
    -0.16434
    -0.09897
    -0.09897
    -0.09897
    -0.03360
    -0.07718
    -0.01181
     0.09714
     0.07535
    -0.01181
    -0.01181
    -0.09897
    -0.07718
    -0.20792
    -0.57834
    -0.90518
    -1.07950
    -1.29740
    -1.16666
    -1.31919
    -0.90518
     0.46756
     0.62009
     0.27146
    -0.70908
    -1.47171
    -1.07950
    -0.62192
     0.09714
     0.35861
     0.46756
     0.94693
     1.40452
     0.99051
     0.83799
     0.38040
     0.70725
     0.42398
    -0.14255
     0.07535
     0.24967
     1.03409
     0.96872
     0.85978
     0.66367
     0.59830
     0.48935
     0.51114
     0.59830
     0.77262
     0.81620
     0.64188
     0.68546
     0.81620
     0.83799
     0.70725
     0.53293
     0.42398
     0.38040
     0.27146
     0.29324
     0.31503
     0.09714
     0.11893
     0.09714
     0.07535
    -0.05539
     0.03177
     0.03177
     0.00998
     0.07535
     0.00998
    -0.05539
    -0.01181
     0.09714
     0.07535
     0.03177
     0.20609
     0.20609
     0.07535
     0.24967
     0.24967
     0.18430
     0.20609
     0.18430
     0.27146
     0.29324
     0.33682
     0.24967
     0.31503
     0.24967
     0.35861
     0.27146
     0.38040
     0.14072
     0.20609
     0.18430
     0.27146
     0.16251
     0.11893
     0.14072
     0.16251
     0.18430
     0.16251
     0.05356
     0.03177
    -0.16434
     0.05356
     0.03177
    -0.01181
     0.07535
    -0.07718
    -0.03360
    -0.03360
    -0.01181
    -0.05539
    -0.07718
    -0.14255
     0.03177
    -0.01181
     0.07535
    -0.07718
    -0.01181
    -0.03360
     0.14072
     0.05356
     0.22788
     0.03177
     0.20609
     0.20609
     0.31503
     0.35861
     0.42398
     0.35861
     0.57651
     0.57651
     0.55472
     0.53293
     0.46756
     0.55472
     0.62009
     0.51114
     0.57651
     0.64188
     0.57651
     0.48935
     0.55472
     0.62009
     0.48935
     0.44577
     0.53293
     0.46756
     0.53293
     0.57651
     0.48935
     0.42398
     0.44577
     0.51114
     0.51114
     0.55472
     0.53293
     0.46756
     0.42398
     0.51114
     0.31503
     0.33682
     0.24967
     0.29324
     0.24967
     0.16251
     0.11893
     0.09714
     0.22788
     0.20609
     0.11893
     0.20609
     0.09714
    -0.12076
     0.07535
     0.03177
     0.05356
    -0.01181
    -0.12076
     0.07535
     0.05356
     0.09714
    -0.03360
    -0.09897
    -0.09897
     0.09714
    -0.07718
     0.05356
    -0.03360
    -0.12076
     0.03177
     0.09714
     0.20609
    -0.12076
    -0.20792
    -0.33865
    -0.20792
    -0.29507
    -0.55655
    -0.79624
    -0.81803
    -1.03592
    -2.10361
    -3.23668
    -4.67479
    -5.48101
    -5.39385
    -4.80553
    -3.36741
    -2.97520
    -4.34795
    -6.28722
    -7.59460
    -7.39849
    -3.51994
    -2.32151
    -2.95341
    -2.77909
    -2.29972
    -1.47171
    -0.70908
    -0.01181
     0.66367
     1.20841
     1.68778
     2.12357
     2.40684
     2.38505
     2.45042
     2.45042
     2.36326
     2.34147
     2.18894
     2.07999
     2.05820
     1.88389
     1.92747
     1.88389
     1.66599
     1.60062
     1.51346
     1.44810
     1.40452
     1.23020
     1.18662
     1.16483
     1.09946
     0.90335
     0.66367
     0.68546
     0.62009
     0.51114
     0.51114
     0.27146
     0.20609
     0.40219
     0.29324
     0.24967
     0.05356
     0.03177
    -0.03360
     0.03177
     0.14072
     0.14072
     0.18430
     0.24967
     0.22788
     0.27146
     0.35861
     0.38040
     0.27146
     0.35861
     0.38040
     0.40219
     0.46756
     0.38040
     0.29324
     0.42398
     0.40219
     0.38040
     0.31503
     0.27146
     0.18430
     0.24967
     0.29324
     0.51114
     0.31503
     0.27146
     0.16251
     0.24967
     0.24967
     0.22788
     0.27146
     0.40219
     0.55472
     0.72904
     0.75083
     0.57651
     0.57651
     0.57651
     0.46756
     0.75083
     0.64188
     0.62009
     0.64188
     0.55472
     0.53293
     0.59830
     0.44577
     0.31503
     0.29324
     0.27146
     0.20609
     0.07535
     0.07535
     0.00998
     0.00998
    -0.03360
    -0.01181
     0.00998
    -0.12076
    -0.09897
    -0.18613
    -0.14255
    -0.31686
    -0.31686
    -0.38223
    -0.36044
    -0.42581
    -0.42581
    -0.53476
    -0.49118
    -0.60013
    -0.44760
    -0.44760
    -0.53476
    -0.57834
    -0.27329
    -0.07718
     0.18430
     0.27146
     0.16251
     0.20609
     0.33682
     0.33682
     0.38040
     0.48935
     0.48935
     0.48935
     0.55472
     0.62009
     0.38040
     0.22788
     0.11893
     0.05356
    -0.01181
     0.00998
    -0.25150
    -0.31686
    -0.27329
    -0.31686
    -0.42581
    -0.01181
     0.18430
     0.05356
     0.14072
     0.24967
    -0.09897
    -0.25150
    -0.14255
    -0.33865
    -0.09897
    -0.22971
    -0.38223
    -0.77445
    -1.14487
    -1.75498
    -1.99467
    -2.12540
    -2.19077
    -2.19077
    -2.14719
    -2.43046
    -1.92930
    -1.25382
    -1.21024
    -1.40635
    -1.53708
    -1.21024
    -0.64371
    -0.33865
    -0.25150
    -0.22971
     0.11893
     0.03177
    -0.18613
    -0.20792
    -0.07718
     0.59830
     0.75083
    -0.16434
    -0.31686
    -0.38223
    -0.53476
    -0.40402
    -0.22971
     0.07535
     0.09714
     0.27146
     0.35861
     0.42398
     0.59830
     0.55472
     0.51114
     0.51114
     0.70725
     0.55472
     0.48935
     0.44577
     0.46756
     0.62009
     0.55472
     0.57651
     0.64188
     0.66367
     0.68546
     0.59830
     0.57651
     0.62009
     0.57651
     0.53293
     0.70725
     0.79441
     0.68546
     0.51114
     0.68546
     0.59830
     0.51114
     0.48935
     0.46756
     0.51114
     0.51114
     0.55472
     0.64188
     0.68546
     0.64188
     0.51114
     0.46756
     0.62009
     0.57651
     0.57651
     0.46756
     0.57651
     0.51114
     0.57651
     0.57651
     0.48935
     0.38040
     0.29324
     0.29324
     0.35861
     0.29324
     0.07535
     0.11893
     0.20609
     0.22788
     0.27146
     0.24967
     0.33682
     0.09714
     0.22788
     0.29324
     0.22788
     0.24967
     0.18430
     0.20609
     0.33682
     0.24967
     0.29324
     0.07535
     0.20609
     0.16251
     0.05356
     0.09714
     0.07535
    -0.16434
    -0.05539
    -0.03360
     0.03177
    -0.03360
     0.11893
    -0.07718
     0.00998
    -0.01181
    -0.01181
     0.05356
     0.18430
     0.20609
     0.03177
     0.16251
     0.03177
     0.20609
     0.11893
     0.16251
     0.16251
     0.22788
     0.38040
     0.44577
     0.53293
     0.62009
     0.70725
     0.59830
     0.70725
     0.62009
     0.70725
     0.75083
     0.70725
     0.70725
     0.88156
     1.01230
     1.23020
     1.16483
     0.88156
     0.68546
     0.64188
     0.55472
     0.62009
     0.59830
     0.64188
     0.75083
     0.62009
     0.64188
     0.66367
     0.53293
     0.51114
     0.38040
     0.46756
     0.57651
     0.48935
     0.53293
     0.44577
     0.48935
     0.62009
     0.42398
     0.24967
     0.24967
     0.22788
     0.00998
     0.09714
     0.07535
    -0.07718
    -0.57834
    -0.86161
    -0.77445
    -1.23203
    -1.40635
    -0.92697
    -0.88339
    -1.53708
    -1.55887
    -1.86393
    -1.99467
    -1.88572
    -1.71140
    -1.29740
    -1.31919
    -1.71140
    -0.70908
    -0.33865
    -0.38223
    -0.33865
    -0.12076
     0.11893
     0.38040
     0.75083
     0.99051
     1.20841
     1.38273
     1.57883
     1.57883
     1.60062
     1.66599
     1.60062
     1.60062
     1.38273
     1.51346
     1.49167
     1.53525
     1.44810
     1.40452
     1.38273
     1.25199
     1.23020
     1.25199
     1.23020
     1.09946
     1.12125
     1.16483
     1.14304
     1.07767
     1.14304
     1.12125
     1.20841
     1.05588
     0.99051
     0.92514
     0.96872
     1.05588
     0.88156
     0.85978
     0.81620
     0.88156
     0.81620
     0.77262
     0.64188
     0.46756
     0.35861
     0.24967
     0.03177
     0.00998
    -0.07718
    -0.16434
    -0.38223
    -0.53476
    -0.57834
    -0.79624
    -1.03592
    -1.14487
    -1.44993
    -1.55887
    -1.58066
    -1.71140
    -1.88572
    -2.14719
    -2.23435
    -2.16898
    -2.21256
    -2.34330
    -2.45225
    -2.60478
    -2.58299
    -2.58299
    -2.69193
    -2.51762
    -2.58299
    -2.82267
    -2.51762
    -2.53941
    -2.62656
    -2.69193
    -2.75730
    -2.67014
    -2.64835
    -2.58299
    -2.56120
    -2.64835
    -2.67014
    -2.62656
    -2.58299
    -2.56120
    -2.47404
    -2.58299
    -2.49583
    -2.47404
    -2.49583
    -2.51762
    -2.43046
    -2.40867
    -2.53941
    -2.32151
    -2.45225
    -2.27793
    -2.49583
    -2.34330
    -2.45225
    -2.45225
    -2.43046
    -2.53941
    -2.45225
    -2.38688
    -2.34330
    -2.06003
    -2.03825
    -1.77677
    -1.73319
    -1.75498
    -1.71140
    -1.68961
    -1.68961
    -1.55887
    -1.55887
    -1.34098
    -1.27561
    -1.36277
    -1.27561
    -1.25382
    -1.27561
    -1.21024
    -1.23203
    -1.47171
    -1.49350
    -1.31919
    -0.94876
    -0.94876
    -0.90518
    -1.34098
    -1.53708
    -1.71140
    -1.31919
    -1.01413
    -1.07950
    -1.34098
    -1.40635
    -1.71140
    -2.19077
    -2.29972
    -2.21256
    -2.21256
    -2.23435
    -2.12540
    -2.19077
    -2.62656
    -2.97520
    -3.34562
    -2.95341
    -2.47404
    -2.36509
    -2.32151
    -2.34330
    -2.25614
    -2.29972
    -2.58299
    -2.77909
    -2.49583
    -1.99467
    -1.66782
    -1.60245
    -1.31919
    -1.23203
    -1.62424
    -1.58066
    -1.58066
    -1.82035
    -1.47171
    -0.86161
    -0.70908
    -0.64371
    -0.90518
    -1.01413
    -1.01413
    -1.03592
    -0.94876
    -0.99234
    -0.86161
    -0.97055
    -0.99234
    -0.97055
    -1.16666
    -1.47171
    -1.62424
    -1.60245
    -1.40635
    -1.23203
    -1.27561
    -1.18845
    -1.23203
    -1.12308
    -1.05771
    -0.99234
    -0.97055
    -0.77445
    -0.68729
    -0.38223
    -0.20792
    -0.14255
    -0.12076
    -0.05539
    -0.07718
    -0.03360
     0.00998
    -0.16434
    -0.14255
    -0.12076
    -0.16434
    -0.20792
    -0.20792
    -0.25150
    -0.31686
    -0.33865
    -0.20792
    -0.25150
    -0.46939
    -0.44760
    -0.33865
    -0.22971
    -0.18613
    -0.25150
    -0.20792
    -0.20792
    -0.20792
    -0.16434
    -0.16434
    -0.12076
    -0.18613
    -0.09897
    -0.01181
     0.11893
    -0.01181
    -0.05539
    -0.09897
    -0.01181
    -0.07718
    -0.16434
    -0.22971
    -0.20792
    -0.22971
    -0.14255
    -0.16434
    -0.31686
    -0.36044
    -0.36044
    -0.31686
    -0.27329
    -0.29507
    -0.33865
    -0.20792
    -0.29507
    -0.33865
    -0.40402
    -0.53476
    -0.53476
    -0.55655
    -0.36044
    -0.40402
    -0.51297
    -0.62192
    -0.60013
    -0.55655
    -0.53476
    -0.64371
    -0.73087
    -0.66550
    -0.66550
    -0.64371
    -0.53476
    -0.57834
    -0.46939
    -0.38223
    -0.36044
    -0.33865
    -0.36044
    -0.31686
    -0.36044
    -0.33865
    -0.16434
    -0.20792
    -0.38223
    -0.31686
    -0.29507
    -0.40402
    -0.27329
    -0.33865
    -0.42581
    -0.51297
    -0.36044
    -0.29507
    -0.20792
     0.03177
     0.11893
     0.11893
     0.27146
     0.42398
     0.57651
     0.75083
     0.94693
     1.18662
     1.51346
     1.49167
     1.49167
     1.46988
     1.42631
     1.49167
     1.42631
     1.40452
     1.03409
     1.14304
     0.92514
     0.83799
     0.44577
     0.27146
     0.18430
     0.14072
     0.11893
     0.11893
     0.16251
    -0.05539
    -0.38223
    -1.01413
    -1.58066
    -2.32151
    -2.93162
    -3.10594
    -2.97520
    -2.43046
    -3.04057
    -3.47636
    -3.65068
    -4.04289
    -3.89036
    -3.71605
    -3.12773
    -2.60478
    -2.97520
    -2.36509
    -1.40635
    -0.75266
    -0.29507
     0.03177
    -0.14255
     0.07535
     0.33682
     0.44577
     0.27146
     0.31503
     0.31503
     0.24967
     0.57651
     0.88156
     0.99051
     0.81620
     0.70725
     0.64188
     0.70725
     0.96872
     1.23020
     1.64420
     1.84031
     1.92747
     2.16715
     2.10178
     2.03642
     1.79673
     1.84031
     1.70957
     1.53525
     1.38273
     1.29557
     1.16483
     1.01230
     0.96872
     0.83799
     0.85978
     0.92514
     0.75083
     0.59830
     0.70725
     0.75083
     0.62009
     0.57651
     0.62009
     0.46756
     0.57651
     0.62009
     0.42398
     0.48935
     0.40219
     0.40219
     0.29324
     0.33682
     0.31503
     0.33682
     0.18430
     0.24967
     0.14072
     0.16251
     0.16251
     0.11893
     0.07535
     0.16251
    -0.05539
     0.00998
     0.03177
     0.11893
    -0.03360
     0.03177
     0.27146
     0.42398
     0.83799
     0.83799
     0.75083
     0.57651
     0.70725
     0.68546
     0.72904
     0.68546
     0.70725
     0.53293
     0.42398
     0.38040
     0.24967
     0.27146
     0.22788
     0.18430
     0.31503
     0.33682
     0.27146
    -0.01181
     0.05356
     0.18430
     0.44577
     0.77262
     0.92514
     1.03409
     1.18662
     1.29557
     1.23020
     1.20841
     1.31736
     1.12125
     1.12125
     1.09946
     1.20841
     1.12125
     1.01230
     0.83799
     0.94693
     0.81620
     0.88156
     0.79441
     0.83799
     0.81620
     0.75083
     0.75083
     0.94693
     0.77262
     0.81620
     0.83799
     0.81620
     0.79441
     0.68546
     0.75083
     0.75083
     0.59830
     0.79441
     0.55472
     0.51114
     0.44577
     0.46756
     0.35861
     0.38040
     0.42398
     0.35861
     0.29324
     0.29324
     0.27146
     0.20609
     0.09714
     0.09714
     0.29324
     0.46756
     0.53293
     0.68546
     0.75083
     0.79441
     0.57651
     0.55472
     0.72904
     0.64188
     0.68546
     0.83799
     0.83799
     0.53293
     0.62009
     0.38040
     0.40219
     0.48935
     0.33682
     0.05356
    -0.09897
    -0.31686
    -0.57834
    -0.94876
    -0.66550
    -0.44760
    -0.33865
    -0.18613
    -0.25150
    -0.38223
    -0.79624
    -1.03592
    -0.79624
    -0.51297
    -0.20792
    -0.20792
    -0.22971
    -0.05539
     0.11893
    -0.12076
     0.14072
     0.57651
     0.57651
     0.81620
     0.99051
     0.99051
     0.96872
     0.57651
     0.51114
     0.83799
     1.38273
     1.44810
     1.40452
     1.27378
     0.96872
     0.79441
     0.83799
     0.92514
     0.70725
     0.77262
     0.66367
     0.70725
     0.64188
     0.62009
     0.55472
     0.55472
     0.55472
     0.44577
     0.53293
     0.44577
     0.40219
     0.40219
     0.44577
     0.64188
     0.53293
     0.40219
     0.51114
     0.51114
     0.66367
     0.59830
     0.64188
     0.66367
     0.88156
     0.81620
     0.83799
     0.83799
     0.66367
     0.99051
     0.79441
     1.03409
     0.90335
     0.85978
     0.92514
     1.01230
     1.16483
     1.07767
     1.05588
     1.38273
     1.75315
     1.68778
     1.51346
     1.46988
     1.60062
     1.75315
     1.86210
     1.99284
     1.84031
     1.60062
     1.60062
     1.73136
     1.60062
     1.44810
     1.40452
     1.20841
     1.18662
     1.09946
     0.81620
     0.55472
     0.31503
     0.29324
     0.24967
     0.07535
    -0.01181
    -0.20792
    -0.42581
    -0.38223
    -0.38223
    -0.64371
    -0.73087
    -0.92697
    -0.90518
    -0.86161
    -0.92697
    -0.90518
    -0.99234
    -0.92697
    -0.86161
    -0.88339
    -0.62192
    -0.66550
    -0.68729
    -0.53476
    -0.66550
    -0.55655
    -0.66550
    -0.70908
    -0.62192
    -0.55655
    -0.55655
    -0.73087
    -0.70908
    -0.81803
    -0.86161
    -0.94876
    -0.88339
    -1.07950
    -1.21024
    -1.21024
    -1.25382
    -1.23203
    -1.31919
    -1.23203
    -1.31919
    -1.29740
    -1.21024
    -1.21024
    -1.29740
    -1.25382
    -1.25382
    -1.34098
    -1.10129
    -1.03592
    -1.21024
    -1.12308
    -0.94876
    -1.03592
    -1.01413
    -1.03592
    -1.07950
    -0.97055
    -0.83982
    -0.83982
    -0.81803
    -0.79624
    -0.88339
    -0.88339
    -0.79624
    -0.57834
    -0.77445
    -0.77445
    -0.70908
    -0.68729
    -0.62192
    -0.66550
    -0.68729
    -0.86161
    -0.64371
    -0.03360
     0.57651
     0.81620
     0.59830
     0.07535
    -0.73087
    -1.36277
    -2.08182
    -2.56120
    -2.25614
    -1.97288
    -2.06003
    -2.32151
    -2.69193
    -2.23435
    -2.23435
    -2.97520
    -3.71605
    -3.91215
    -3.73784
    -2.95341
    -2.90983
    -2.51762
    -1.66782
    -1.29740
    -1.05771
    -1.12308
    -1.10129
    -1.07950
    -0.97055
    -0.68729
    -0.18613
     0.14072
     0.46756
     0.62009
     0.48935
     0.53293
     0.53293
     0.59830
     1.23020
     1.31736
     1.42631
     1.40452
     1.36094
     1.36094
     1.31736
     1.27378
     1.18662
     1.14304
     1.16483
     1.03409
     1.05588
     0.88156
     0.99051
     1.07767
     1.23020
     1.16483
     1.16483
     1.12125
     1.18662
     1.16483
     1.03409
     0.94693
     0.81620
     0.88156
     0.81620
     0.75083
     0.57651
     0.55472
     0.48935
     0.42398
     0.55472
     0.59830
     0.33682
     0.38040
     0.31503
     0.40219
     0.44577
     0.38040
     0.33682
     0.44577
     0.46756
     0.48935
     0.35861
     0.33682
     0.24967
     0.20609
     0.33682
     0.42398
     0.42398
     0.42398
     0.42398
     0.51114
     0.48935
     0.24967
     0.24967
     0.40219
     0.38040
     0.42398
     0.72904
     0.83799
     0.72904
     0.75083
     0.90335
     0.94693
     0.68546
     0.66367
     0.70725
     0.64188
     0.79441
     0.81620
     0.72904
     0.83799
     0.77262
     0.68546
     0.81620
     0.81620
     0.72904
     0.66367
     0.70725
     0.85978
     0.90335
     0.92514
     0.99051
     0.83799
     0.79441
     0.72904
     0.94693
     0.83799
     0.94693
     0.75083
     0.66367
     0.59830
     0.62009
     0.53293
     0.44577
     0.55472
     0.46756
     0.42398
     0.51114
     0.46756
     0.53293
     0.62009
     0.57651
     0.64188
     0.66367
     0.68546
     0.77262
     0.66367
     0.70725
     0.57651
     0.62009
     0.81620
     0.81620
     0.62009
     0.59830
     0.57651
     0.55472
     0.66367
     0.51114
     0.57651
     0.55472
     0.53293
     0.57651
     0.46756
     0.57651
     0.44577
     0.40219
     0.48935
     0.66367
     0.53293
     0.46756
     0.62009
     0.59830
     0.53293
     0.20609
    -0.09897
    -0.20792
    -0.07718
    -0.14255
    -0.31686
    -0.73087
    -0.75266
    -0.77445
    -1.07950
    -1.27561
    -1.75498
    -1.82035
    -1.68961
    -1.23203
    -1.18845
    -1.16666
    -0.86161
    -0.79624
    -0.73087
    -0.70908
    -0.55655
    -0.77445
    -0.70908
    -0.88339
    -1.10129
    -0.20792
     1.62241
     2.58116
     2.66831
     1.97105
     1.44810
     1.23020
     1.25199
     1.79673
     2.21073
     2.75547
     2.86442
     2.88621
     2.79905
     2.69010
     2.34147
     2.01463
     1.68778
     1.44810
     1.25199
     1.12125
     0.81620
     0.79441
     0.64188
     0.66367
     0.57651
     0.64188
     0.48935
     0.44577
     0.64188
     0.53293
     0.51114
     0.48935
     0.55472
     0.57651
     0.53293
     0.55472
     0.44577
     0.51114
     0.46756
     0.55472
     0.51114
     0.53293
     0.51114
     0.55472
     0.55472
     0.55472
     0.55472
     0.42398
     0.62009
     0.55472
     0.51114
     0.66367
     0.53293
     0.51114
     0.48935
     0.59830
     0.57651
     0.62009
     0.51114
     0.66367
     0.57651
     0.72904
     0.70725
     0.75083
     0.88156
     0.72904
     0.55472
     0.42398
     0.51114
     0.44577
     0.44577
     0.55472
     0.42398
     0.42398
     0.57651
     0.51114
     0.18430
     0.24967
     0.29324
     0.20609
     0.33682
     0.38040
     0.29324
     0.38040
     0.46756
     0.59830
     0.66367
     0.81620
     1.07767
     1.14304
     1.07767
     1.01230
     1.18662
     1.18662
     1.25199
     1.36094
     1.42631
     1.46988
     1.46988
     1.46988
     1.44810
     1.38273
     1.33915
     1.33915
     0.99051
     0.85978
     1.12125
     1.29557
     1.23020
     1.27378
     1.42631
     1.44810
     1.16483
     0.66367
     0.85978
     0.94693
     0.99051
     1.07767
     1.14304
     0.96872
     0.83799
     0.70725
     0.66367
     0.62009
     0.66367
     0.42398
     0.57651
     0.59830
     0.57651
     0.68546
     0.68546
     0.53293
     0.51114
     0.94693
     0.66367
    -0.12076
    -0.57834
    -0.83982
    -1.21024
    -1.18845
    -0.51297
    -0.14255
    -0.55655
    -2.75730
    -3.73784
    -3.25846
    -2.71372
    -2.43046
    -2.36509
    -1.90751
    -1.27561
    -1.01413
    -1.05771
    -0.92697
    -0.51297
     0.24967
     0.48935
     1.09946
     1.64420
     1.77494
     2.03642
     2.18894
     2.51579
     2.49400
     2.27610
     2.14536
     1.90568
     1.73136
     1.51346
     1.29557
     1.18662
     1.31736
     1.33915
     1.18662
     0.85978
     0.77262
     0.81620
     0.88156
     1.12125
     1.12125
     1.05588
     1.14304
     1.23020
     1.16483
     1.27378
     1.05588
     1.03409
     1.07767
     1.09946
     1.14304
     1.07767
     0.99051
     0.99051
     0.92514
     0.94693
     1.05588
     0.81620
     0.66367
     0.83799
     0.81620
     0.75083
     0.66367
     0.62009
     0.53293
     0.51114
     0.40219
     0.31503
     0.20609
     0.07535
     0.03177
    -0.12076
    -0.01181
    -0.22971
    -0.22971
    -0.29507
    -0.22971
    -0.25150
    -0.40402
    -0.29507
    -0.38223
    -0.33865
    -0.33865
    -0.27329
    -0.38223
    -0.38223
    -0.27329
    -0.27329
    -0.07718
    -0.18613
    -0.16434
    -0.14255
    -0.05539
    -0.01181
    -0.03360
    -0.03360
    -0.03360
     0.05356
     0.09714
     0.05356
    -0.01181
    -0.03360
    -0.01181
    -0.20792
    -0.01181
    -0.07718
    -0.20792
    -0.29507
    -0.33865
    -0.31686
    -0.42581
    -0.46939
    -0.55655
    -0.57834
    -0.53476
    -0.53476
    -0.49118
    -0.60013
    -0.60013
    -0.77445
    -0.60013
    -0.38223
    -0.60013
    -0.60013
    -0.51297
    -0.57834
    -0.57834
    -0.64371
    -0.77445
    -0.86161
    -0.97055
    -0.64371
    -0.03360
     0.53293
     0.85978
     0.94693
     0.81620
     0.96872
     1.07767
     1.36094
     2.03642
     2.23252
     1.66599
     1.36094
     1.29557
     1.36094
     1.90568
     2.34147
     3.12590
     3.10411
     1.73136
     0.55472
    -0.46939
    -0.68729
    -0.75266
    -0.81803
    -0.29507
    -0.12076
    -0.75266
    -1.23203
    -1.29740
    -1.88572
    -2.38688
    -3.51994
    -3.95573
    -3.36741
    -3.14952
    -2.75730
    -2.43046
    -1.97288
    -2.49583
    -3.41099
    -2.64835
    -2.01646
    -1.44993
    -1.10129
    -1.12308
    -1.21024
    -1.05771
    -0.62192
    -0.27329
    -0.01181
    -0.57834
    -1.07950
    -0.66550
    -0.25150
     0.48935
     0.31503
    -0.05539
    -0.20792
     0.00998
     0.05356
     0.22788
     0.42398
     0.29324
     0.53293
     0.59830
     0.72904
     0.77262
     0.70725
     0.75083
     0.64188
     0.51114
     0.70725
     0.57651
     0.48935
     0.46756
     0.38040
     0.42398
     0.29324
     0.20609
     0.24967
     0.20609
     0.29324
     0.27146
     0.35861
     0.31503
     0.29324
     0.46756
     0.55472
     0.48935
     0.53293
     0.64188
     0.66367
     0.72904
     0.75083
     0.75083
     0.88156
     0.90335
     0.88156
     1.01230
     1.05588
     1.05588
     0.90335
     0.99051
     1.07767
     0.96872
     0.83799
     0.88156
     0.94693
     0.83799
     0.75083
     0.81620
     0.79441
     0.79441
     0.77262
     0.77262
     0.77262
     0.66367
     0.66367
     0.66367
     0.90335
     0.70725
     0.66367
     0.75083
     0.68546
     0.68546
     0.72904
     0.75083
     0.64188
     0.68546
     0.70725
     0.64188
     0.72904
     0.62009
     0.55472
     0.57651
     0.72904
     0.62009
     0.57651
     0.44577
     0.42398
     0.46756
     0.51114
     0.35861
     0.42398
     0.35861
     0.38040
     0.38040
     0.38040
     0.44577
     0.29324
     0.16251
     0.33682
     0.44577
     0.29324
     0.35861
     0.33682
     0.38040
     0.40219
     0.44577
     0.48935
     0.35861
     0.33682
     0.46756
     0.48935
     0.57651
     0.48935
     0.46756
     0.57651
     0.53293
     0.64188
     0.46756
     0.46756
     0.53293
     0.48935
     0.29324
     0.18430
    -0.09897
    -0.44760
    -0.64371
    -0.73087
    -0.25150
     0.24967
     0.77262
     1.29557
     1.73136
     2.38505
     2.45042
     2.01463
     1.68778
     2.07999
     2.60295
     3.08232
     3.30021
     3.21306
     2.75547
     2.53758
     2.18894
     2.12357
     1.75315
     1.33915
     0.57651
    -0.16434
    -0.12076
     0.09714
    -0.75266
    -1.23203
    -1.71140
    -1.99467
    -1.40635
    -0.18613
     0.51114
     0.20609
    -0.36044
    -0.70908
    -1.31919
    -2.08182
    -2.16898
    -2.01646
    -1.12308
    -0.31686
    -0.79624
    -1.44993
    -1.23203
    -0.79624
    -1.31919
    -1.16666
    -0.44760
    -0.33865
    -0.18613
     0.16251
     0.44577
     0.70725
     1.03409
     1.36094
     1.57883
     1.94926
     2.14536
     2.14536
     2.12357
     2.10178
     2.03642
     2.03642
     1.77494
     1.70957
     1.60062
     1.42631
     1.44810
     1.44810
     1.18662
     1.23020
     1.12125
     0.96872
     1.09946
     1.03409
     0.90335
     0.85978
     0.77262
     0.83799
     0.88156
     0.96872
     0.88156
     0.77262
     0.85978
     0.90335
     0.92514
     0.94693
     0.90335
     0.99051
     0.96872
     0.99051
     0.94693
     0.83799
     0.94693
     0.96872
     0.99051
     0.99051
     1.03409
     0.85978
     0.88156
     0.83799
     0.83799
     0.79441
     0.85978
     0.83799
     0.85978
     0.77262
     0.68546
     0.72904
     0.77262
     0.68546
     0.72904
     0.72904
     0.57651
     0.64188
     0.70725
     0.57651
     0.68546
     0.51114
     0.68546
     0.59830
     0.55472
     0.64188
     0.64188
     0.53293
     0.51114
     0.59830
     0.53293
     0.66367
     0.57651
     0.53293
     0.42398
     0.59830
     0.46756
     0.35861
     0.22788
     0.18430
    -0.05539
     0.09714
     0.03177
    -0.01181
    -0.20792
    -0.18613
    -0.12076
    -0.05539
    -0.16434
    -0.22971
    -0.16434
    -0.14255
    -0.12076
    -0.14255
     0.03177
     0.03177
     0.14072
     0.16251
     0.27146
     0.27146
     0.11893
     0.16251
     0.18430
     0.35861
     0.44577
     0.33682
     0.35861
     0.22788
     0.29324
     0.14072
     0.22788
     0.48935
     0.35861
     0.29324
     0.44577
     0.57651
     0.48935
     0.51114
     0.40219
     0.57651
     0.64188
     0.59830
     0.53293
     0.62009
     0.59830
     0.51114
     0.55472
     0.66367
     0.57651
     0.62009
     0.70725
     0.79441
     0.85978
     0.88156
     0.92514
     0.96872
     0.85978
     0.90335
     1.03409
     0.92514
     0.96872
     1.03409
     0.99051
     1.16483
     1.12125
     0.99051
     0.94693
     0.88156
     0.90335
     0.81620
     0.77262
     0.77262
     0.90335
     0.92514
     0.83799
     0.79441
     0.92514
     0.96872
     0.90335
     1.05588
     1.07767
     0.94693
     0.90335
     0.77262
     0.85978
     0.48935
     0.29324
    -0.07718
    -0.49118
    -1.36277
    -3.12773
    -5.30669
    -6.65765
    -4.78374
     0.20609
     2.88621
     2.01463
    -1.60245
    -5.45922
    -5.50280
    -2.29972
     0.29324
     1.25199
     0.99051
     2.84263
     3.67064
     3.53990
     3.45274
     3.08232
     1.01230
     0.90335
     1.79673
     2.62474
     3.69243
     2.60295
     2.18894
     1.42631
     1.03409
     0.83799
     0.88156
     0.83799
     1.16483
     1.31736
     1.31736
     1.36094
     1.14304
     0.99051
     0.96872
     1.05588
     0.83799
     0.75083
     0.66367
     0.66367
     0.66367
     0.57651
     0.55472
     0.53293
     0.64188
     0.55472
     0.68546
     0.68546
     0.66367
     0.70725
     0.62009
     0.64188
     0.81620
     0.64188
     0.68546
     0.62009
     0.66367
     0.68546
     0.72904
     0.53293
     0.75083
     0.66367
     0.53293
     0.59830
     0.57651
     0.48935
     0.31503
     0.48935
     0.51114
     0.35861
     0.31503
     0.29324
     0.27146
     0.24967
     0.20609
     0.18430
     0.14072
     0.11893
     0.22788
     0.16251
     0.18430
     0.20609
     0.18430
     0.16251
     0.27146
     0.27146
     0.07535
     0.09714
     0.29324
     0.38040
     0.42398
     0.42398
     0.48935
     0.57651
     0.66367
     0.59830
     0.62009
     0.59830
     0.59830
     0.53293
     0.64188
     0.83799
     0.62009
     0.59830
     0.59830
     0.57651
     0.48935
     0.51114
     0.48935
     0.33682
     0.46756
     0.66367
     0.62009
     0.68546
     0.64188
     0.57651
     0.64188
     0.92514
     0.83799
     0.83799
     0.99051
     1.18662
     1.09946
     1.23020
     1.03409
     1.05588
     0.90335
     0.94693
     1.07767
     1.01230
     0.92514
     0.88156
     0.72904
     0.75083
     0.70725
     0.59830
     0.66367
     0.38040
     0.40219
     0.38040
     0.31503
     0.27146
     0.29324
     0.31503
     0.29324
     0.33682
     0.14072
     0.14072
     0.05356
     0.33682
     0.24967
     0.18430
     0.24967
     0.11893
     0.29324
     0.18430
     0.31503
     0.22788
     0.46756
     0.35861
     0.33682
     0.48935
     0.46756
     0.48935
     0.38040
     0.53293
     0.70725
     0.70725
     0.57651
     0.48935
     0.55472
     0.55472
     0.46756
     0.33682
     0.35861
     0.29324
     0.40219
     0.22788
     0.18430
     0.09714
     0.09714
     0.05356
     0.09714
    -0.14255
    -0.29507
    -0.60013
    -0.77445
    -1.01413
    -1.25382
    -1.29740
    -1.23203
    -1.64603
    -2.53941
    -2.56120
    -2.14719
    -2.10361
    -2.49583
    -2.75730
    -3.34562
    -5.11058
    -5.41564
    -3.89036
    -1.66782
    -1.38456
    -1.90751
    -1.47171
    -0.73087
    -2.21256
    -2.53941
    -0.60013
     0.46756
     0.94693
     1.29557
     1.46988
     1.77494
     2.05820
     2.18894
     2.23252
     2.05820
     1.94926
     1.88389
     1.84031
     1.68778
     1.57883
     1.49167
     1.29557
     1.16483
     1.01230
     0.85978
     0.75083
     0.75083
     0.66367
     0.62009
     0.66367
     0.59830
     0.57651
     0.46756
     0.53293
     0.55472
     0.64188
     0.55472
     0.53293
     0.62009
     0.70725
     0.64188
     0.48935
     0.66367
     0.79441
     0.72904
     0.64188
     0.59830
     0.57651
     0.51114
     0.51114
     0.62009
     0.46756
     0.35861
     0.27146
     0.35861
     0.31503
     0.48935
     0.57651
     0.38040
     0.44577
     0.31503
     0.29324
     0.27146
     0.33682
     0.44577
     0.20609
     0.31503
     0.24967
     0.29324
     0.20609
     0.18430
     0.20609
     0.11893
     0.03177
    -0.09897
    -0.12076
    -0.01181
    -0.01181
     0.03177
     0.05356
    -0.01181
    -0.01181
     0.00998
     0.03177
     0.09714
     0.05356
     0.05356
     0.07535
     0.18430
     0.35861
     0.18430
     0.11893
     0.33682
     0.29324
     0.29324
     0.38040
     0.33682
     0.22788
     0.24967
     0.38040
     0.44577
     0.42398
     0.38040
     0.27146
     0.31503
     0.31503
     0.16251
     0.18430
     0.33682
     0.14072
     0.20609
     0.20609
     0.31503
     0.18430
     0.09714
     0.22788
     0.27146
     0.44577
     0.55472
     0.57651
     0.57651
     0.51114
     0.51114
     0.42398
     0.53293
     0.75083
     0.64188
     0.70725
     0.77262
     0.66367
     0.59830
     0.51114
     0.55472
     0.55472
     0.55472
     0.40219
     0.42398
     0.40219
     0.38040
     0.33682
     0.40219
     0.40219
     0.27146
     0.29324
     0.22788
     0.27146
     0.24967
     0.20609
     0.20609
     0.20609
     0.22788
     0.07535
    -0.16434
    -0.29507
    -0.44760
    -0.88339
    -1.36277
    -1.51529
    -1.99467
    -2.29972
    -2.29972
    -2.45225
    -2.38688
    -2.49583
    -2.75730
    -3.25846
    -4.30437
    -6.59228
    -7.79071
    -6.67944
    -4.80553
    -1.40635
    -0.94876
    -3.60710
    -2.19077
    -0.03360
     0.99051
    -0.36044
    -0.16434
     0.59830
     1.88389
     3.03874
     3.95390
     4.49864
     4.65117
     4.47685
     4.06285
     3.60527
     3.03874
     2.55937
     2.01463
     1.55704
     1.12125
     0.90335
     0.75083
     0.53293
     0.29324
     0.33682
     0.33682
     0.42398
     0.46756
     0.38040
     0.55472
     0.55472
     0.57651
     0.68546
     0.75083
     0.70725
     0.68546
     0.96872
     0.94693
     0.96872
     0.83799
     0.88156
     1.01230
     1.05588
     0.96872
     1.01230
     0.85978
     1.05588
     1.12125
     1.03409
     1.09946
     0.99051
     0.92514
     1.01230
     0.94693
     0.81620
     0.81620
     0.81620
     0.83799
     0.75083
     0.72904
     0.62009
     0.51114
     0.46756
     0.55472
     0.42398
     0.31503
     0.24967
     0.07535
     0.07535
    -0.03360
     0.07535
     0.03177
    -0.01181
    -0.01181
    -0.05539
    -0.01181
    -0.07718
    -0.22971
    -0.18613
    -0.18613
    -0.18613
    -0.05539
     0.03177
    -0.09897
    -0.12076
     0.07535
     0.05356
     0.03177
    -0.01181
    -0.09897
     0.07535
     0.09714
     0.05356
     0.16251
     0.03177
     0.11893
     0.09714
     0.14072
     0.29324
     0.03177
     0.00998
     0.16251
     0.22788
     0.18430
     0.16251
     0.09714
     0.14072
     0.16251
     0.20609
     0.20609
     0.20609
     0.29324
     0.35861
     0.24967
     0.33682
     0.11893
     0.11893
     0.24967
     0.22788
     0.24967
     0.16251
     0.20609
     0.07535
     0.14072
     0.09714
     0.05356
    -0.01181
    -0.07718
    -0.05539
    -0.09897
     0.11893
    -0.01181
    -0.12076
    -0.14255
     0.00998
    -0.01181
    -0.14255
    -0.20792
    -0.29507
    -0.22971
    -0.20792
    -0.25150
    -0.33865
    -0.40402
    -0.38223
    -0.75266
    -0.57834
    -0.83982
    -1.07950
    -1.23203
    -1.10129
    -1.01413
    -1.07950
    -1.25382
    -1.25382
    -1.16666
    -1.03592
    -1.38456
    -1.97288
    -2.47404
    -3.19310
    -5.08879
    -5.89501
    -4.52226
    -2.34330
    -0.55655
     0.33682
    -0.03360
    -1.38456
    -2.27793
    -2.12540
    -1.10129
     0.11893
     1.20841
     2.10178
     2.73368
     3.10411
     3.27842
     3.27842
     3.25663
     2.90800
     2.58116
     2.14536
     1.94926
     1.75315
     1.49167
     1.12125
     1.03409
     0.90335
     0.88156
     0.77262
     0.64188
     0.70725
     0.44577
     0.46756
     0.62009
     0.59830
     0.31503
     0.40219
     0.42398
     0.35861
     0.42398
     0.42398
     0.38040
     0.22788
     0.31503
     0.44577
     0.27146
     0.27146
     0.24967
     0.14072
     0.20609
     0.33682
     0.24967
     0.11893
     0.09714
     0.18430
     0.20609
     0.11893
     0.14072
     0.14072
     0.11893
     0.20609
     0.20609
     0.27146
     0.29324
     0.27146
     0.31503
     0.51114
     0.51114
     0.38040
     0.48935
     0.46756
     0.48935
     0.48935
     0.51114
     0.38040
     0.40219
     0.33682
     0.14072
     0.16251
     0.16251
    -0.05539
    -0.29507
    -0.07718
    -0.22971
    -0.33865
    -0.51297
    -0.46939
    -0.51297
    -0.60013
    -0.55655
    -0.66550
    -0.57834
    -0.66550
    -0.55655
    -0.60013
    -0.51297
    -0.44760
    -0.57834
    -0.42581
    -0.33865
    -0.38223
    -0.38223
    -0.38223
    -0.27329
    -0.20792
    -0.20792
    -0.16434
    -0.22971
    -0.16434
    -0.07718
    -0.20792
    -0.09897
    -0.05539
    -0.12076
    -0.01181
     0.09714
     0.07535
     0.00998
     0.05356
     0.03177
     0.09714
     0.07535
     0.11893
     0.16251
     0.14072
     0.09714
     0.07535
     0.11893
     0.03177
    -0.01181
     0.05356
     0.09714
     0.03177
    -0.01181
    -0.01181
     0.09714
    -0.12076
    -0.01181
     0.03177
    -0.01181
    -0.01181
    -0.07718
    -0.09897
    -0.07718
    -0.29507
    -0.36044
    -0.51297
    -0.42581
    -0.38223
    -0.51297
    -0.60013
    -0.62192
    -0.44760
    -0.64371
    -0.86161
    -0.81803
    -0.68729
    -0.46939
    -0.31686
    -0.09897
     0.46756
     0.85978
     0.90335
     1.20841
     1.44810
     1.31736
     1.31736
     1.23020
     1.27378
     0.70725
     0.72904
     0.42398
    -0.49118
    -2.16898
    -3.19310
    -1.86393
     0.14072
    -1.51529
    -2.75730
    -2.40867
    -2.21256
    -2.56120
    -2.64835
    -2.36509
    -1.82035
    -1.25382
    -0.49118
     0.11893
     0.53293
     0.94693
     1.14304
     1.27378
     1.33915
     1.40452
     1.36094
     1.29557
     1.44810
     1.42631
     1.44810
     1.25199
     1.23020
     1.27378
     1.25199
     1.18662
     1.18662
     1.18662
     1.03409
     1.07767
     0.99051
     0.94693
     0.79441
     0.70725
     0.85978
     0.72904
     0.75083
     0.57651
     0.68546
     0.57651
     0.53293
     0.46756
     0.38040
     0.38040
     0.44577
     0.38040
     0.42398
     0.33682
     0.44577
     0.27146
     0.31503
     0.33682
     0.24967
     0.38040
     0.29324
     0.35861
     0.38040
     0.38040
     0.31503
     0.31503
     0.35861
     0.33682
     0.24967
     0.42398
     0.27146
     0.35861
     0.27146
     0.22788
     0.29324
     0.18430
     0.18430
     0.11893
     0.05356
     0.07535
     0.03177
     0.03177
    -0.05539
    -0.22971
    -0.14255
    -0.03360
    -0.09897
    -0.18613
    -0.25150
    -0.07718
    -0.16434
    -0.18613
    -0.14255
     0.00998
    -0.12076
    -0.09897
    -0.20792
    -0.01181
    -0.01181
     0.00998
    -0.03360
     0.03177
     0.05356
     0.00998
    -0.09897
    -0.01181
     0.07535
     0.11893
     0.14072
     0.05356
     0.00998
     0.09714
     0.00998
     0.07535
     0.22788
     0.20609
     0.14072
     0.16251
     0.22788
     0.27146
     0.18430
     0.20609
     0.33682
     0.35861
     0.27146
     0.29324
     0.29324
     0.24967
     0.29324
     0.31503
     0.31503
     0.24967
     0.29324
     0.18430
     0.20609
     0.24967
     0.22788
     0.07535
     0.16251
     0.11893
     0.07535
    -0.01181
     0.07535
     0.03177
    -0.16434
    -0.07718
    -0.03360
     0.07535
     0.05356
    -0.01181
    -0.14255
    -0.36044
    -0.33865
    -0.46939
    -0.38223
    -0.62192
    -0.70908
    -0.73087
    -0.90518
    -1.03592
    -1.27561
    -1.55887
    -1.75498
    -1.86393
    -1.82035
    -2.01646
    -1.95109
    -1.82035
    -1.38456
    -1.27561
    -1.27561
    -1.27561
    -1.27561
    -1.18845
    -0.94876
    -1.03592
    -1.47171
    -1.79856
    -1.82035
    -2.06003
    -2.16898
    -2.19077
    -1.77677
    -0.55655
    -0.51297
    -1.27561
    -1.79856
    -1.66782
    -1.49350
    -0.94876
    -0.42581
     0.11893
     0.55472
     0.81620
     1.12125
     1.33915
     1.57883
     1.55704
     1.46988
     1.33915
     1.25199
     1.25199
     1.23020
     1.09946
     1.01230
     0.79441
     0.75083
     0.88156
     0.75083
     0.70725
     0.64188
     0.59830
     0.70725
     0.62009
     0.66367
     0.51114
     0.59830
     0.59830
     0.51114
     0.59830
     0.51114
     0.48935
     0.40219
     0.40219
     0.51114
     0.57651
     0.44577
     0.46756
     0.38040
     0.48935
     0.31503
     0.35861
     0.29324
     0.29324
     0.27146
     0.33682
     0.42398
     0.29324
     0.20609
     0.24967
     0.35861
     0.27146
     0.09714
    -0.01181
    -0.03360
    -0.01181
    -0.01181
    -0.18613
    -0.18613
    -0.14255
    -0.36044
    -0.27329
    -0.22971
    -0.38223
    -0.44760
    -0.36044
    -0.49118
    -0.46939
    -0.46939
    -0.44760
    -0.42581
    -0.36044
    -0.29507
    -0.36044
    -0.44760
    -0.36044
    -0.40402
    -0.18613
    -0.01181
    -0.03360
     0.03177
    -0.03360
    -0.01181
    -0.01181
     0.00998
    -0.05539
     0.03177
     0.00998
     0.24967
     0.27146
     0.11893
     0.05356
     0.09714
     0.03177
     0.07535
     0.07535
     0.00998
    -0.07718
    -0.09897
     0.00998
    -0.09897
    -0.22971
    -0.20792
    -0.12076
     0.00998
    -0.14255
    -0.14255
    -0.16434
    -0.22971
    -0.29507
    -0.20792
    -0.05539
    -0.18613
    -0.22971
    -0.25150
    -0.20792
    -0.14255
    -0.18613
    -0.16434
    -0.20792
    -0.18613
    -0.20792
    -0.14255
    -0.12076
    -0.14255
    -0.29507
    -0.18613
    -0.03360
    -0.36044
    -0.42581
    -0.62192
    -0.64371
    -0.55655
    -0.62192
    -0.57834
    -0.66550
    -0.70908
    -0.77445
    -0.79624
    -1.10129
    -1.40635
    -1.29740
    -1.38456
    -0.90518
    -0.81803
    -0.25150
     0.18430
     0.48935
     0.46756
     0.24967
     0.03177
     0.05356
     0.33682
     0.68546
     1.03409
     0.99051
     0.77262
     0.85978
     0.44577
    -0.38223
    -1.82035
    -1.16666
    -0.92697
    -2.08182
    -1.55887
    -1.34098
    -1.40635
    -1.38456
    -1.60245
    -1.62424
    -1.44993
    -1.29740
    -0.88339
    -0.40402
    -0.22971
     0.18430
     0.62009
     0.75083
     0.75083
     0.90335
     0.92514
     0.96872
     0.94693
     0.81620
     0.75083
     0.75083
     0.70725
     0.72904
     0.59830
     0.57651
     0.48935
     0.48935
     0.64188
     0.40219
     0.44577
     0.38040
     0.33682
     0.35861
     0.24967
     0.31503
     0.20609
     0.14072
     0.22788
     0.14072
     0.05356
    -0.14255
    -0.16434
    -0.29507
    -0.22971
    -0.20792
    -0.33865
    -0.44760
    -0.40402
    -0.57834
    -0.60013
    -0.64371
    -0.68729
    -0.66550
    -0.73087
    -0.77445
    -0.81803
    -1.03592
    -1.05771
    -1.07950
    -1.03592
    -0.73087
    -0.75266
    -0.92697
    -0.90518
    -0.92697
    -0.90518
    -0.88339
    -0.81803
    -0.79624
    -0.79624
    -0.70908
    -0.68729
    -0.60013
    -0.57834
    -0.51297
    -0.29507
    -0.16434
    -0.22971
    -0.07718
    -0.14255
    -0.07718
     0.03177
     0.11893
     0.35861
     0.44577
     0.31503
     0.51114
     0.57651
     0.62009
     0.53293
     0.48935
     0.46756
     0.53293
     0.66367
     0.48935
     0.44577
     0.40219
     0.38040
     0.35861
     0.31503
     0.27146
     0.24967
     0.27146
     0.29324
     0.18430
     0.22788
     0.14072
     0.09714
     0.11893
     0.20609
     0.03177
     0.03177
     0.03177
     0.07535
     0.16251
     0.09714
    -0.01181
     0.07535
     0.11893
     0.07535
     0.18430
    -0.05539
    -0.12076
    -0.16434
    -0.14255
    -0.01181
     0.03177
     0.27146
     0.22788
    -0.01181
    -0.12076
     0.00998
     0.05356
     0.16251
     0.18430
     0.16251
     0.27146
     0.42398
     0.44577
     0.59830
     0.55472
     0.40219
     0.40219
     0.46756
     0.53293
     0.44577
     0.48935
     0.51114
     0.38040
     0.42398
     0.27146
     0.33682
     0.27146
     0.11893
     0.18430
     0.09714
    -0.01181
    -0.09897
    -0.05539
    -0.22971
    -0.22971
    -0.40402
    -0.51297
    -0.42581
    -0.49118
    -0.55655
    -0.62192
    -0.79624
    -0.77445
    -1.12308
    -1.16666
    -1.10129
    -0.75266
    -0.03360
     0.46756
     0.68546
     1.12125
     1.27378
     0.46756
    -0.51297
    -1.34098
    -1.60245
    -1.36277
    -0.46939
     0.68546
     0.79441
     0.62009
    -0.20792
    -0.90518
    -1.29740
    -1.14487
    -0.90518
    -0.92697
    -0.53476
    -0.07718
     0.11893
     0.38040
     0.72904
     0.83799
     0.96872
     0.88156
     0.90335
     0.72904
     0.72904
     0.57651
     0.44577
     0.55472
     0.46756
     0.33682
     0.29324
     0.40219
     0.18430
     0.31503
     0.33682
     0.27146
     0.33682
     0.31503
     0.22788
     0.24967
     0.38040
     0.29324
     0.27146
     0.33682
     0.38040
     0.29324
     0.29324
     0.24967
     0.29324
     0.27146
     0.16251
     0.14072
     0.27146
     0.20609
     0.00998
     0.07535
     0.03177
     0.05356
    -0.05539
    -0.03360
    -0.05539
    -0.05539
    -0.12076
    -0.07718
    -0.14255
    -0.20792
    -0.29507
    -0.22971
    -0.29507
    -0.12076
    -0.18613
    -0.31686
    -0.29507
    -0.25150
    -0.27329
    -0.18613
    -0.18613
    -0.14255
    -0.09897
    -0.01181
     0.03177
     0.03177
     0.00998
     0.05356
     0.14072
     0.33682
     0.33682
     0.38040
     0.29324
     0.29324
     0.42398
     0.46756
     0.57651
     0.64188
     0.55472
     0.51114
     0.64188
     0.62009
     0.48935
     0.55472
     0.64188
     0.81620
     0.77262
     0.70725
     0.62009
     0.62009
     0.53293
     0.53293
     0.57651
     0.59830
     0.55472
     0.57651
     0.64188
     0.51114
     0.48935
     0.42398
     0.40219
     0.42398
     0.51114
     0.38040
     0.38040
     0.33682
     0.42398
     0.27146
     0.31503
     0.24967
     0.16251
     0.00998
     0.14072
     0.09714
    -0.07718
    -0.16434
    -0.27329
    -0.12076
    -0.18613
    -0.29507
    -0.27329
    -0.44760
    -0.44760
    -0.46939
    -0.36044
    -0.44760
    -0.42581
    -0.38223
    -0.36044
    -0.31686
    -0.27329
    -0.38223
    -0.22971
    -0.22971
    -0.16434
    -0.07718
    -0.14255
    -0.05539
    -0.01181
     0.05356
     0.09714
     0.16251
     0.20609
     0.14072
     0.24967
     0.33682
     0.35861
     0.27146
     0.33682
     0.33682
     0.40219
     0.53293
     0.38040
     0.33682
     0.18430
     0.14072
     0.20609
     0.48935
     0.29324
     0.11893
     0.16251
     0.29324
     0.20609
     0.03177
    -0.01181
    -0.01181
    -0.01181
     0.18430
     0.07535
    -0.01181
    -0.12076
    -0.36044
    -0.49118
    -0.44760
    -0.70908
    -1.38456
    -1.88572
    -2.47404
    -3.36741
    -4.15184
    -4.76195
    -4.67479
    -3.91215
    -2.97520
    -1.10129
     1.51346
     1.09946
    -0.46939
    -1.55887
    -0.97055
     0.11893
     1.36094
     1.38273
     2.21073
     3.08232
     4.17180
     4.21538
     3.82316
     2.77726
     1.99284
     1.29557
     0.77262
     0.46756
     0.33682
     0.22788
     0.20609
     0.40219
     0.51114
     0.38040
     0.46756
     0.57651
     0.57651
     0.62009
     0.44577
     0.62009
     0.55472
     0.62009
     0.57651
     0.53293
     0.64188
     0.55472
     0.51114
     0.64188
     0.64188
     0.62009
     0.48935
     0.66367
     0.59830
     0.70725
     0.57651
     0.53293
     0.57651
     0.62009
     0.64188
     0.66367
     0.53293
     0.42398
     0.46756
     0.48935
     0.62009
     0.51114
     0.44577
     0.35861
     0.33682
     0.46756
     0.46756
     0.51114
     0.55472
     0.62009
     0.64188
     0.57651
     0.62009
     0.57651
     0.53293
     0.51114
     0.68546
     0.70725
     0.57651
     0.55472
     0.64188
     0.55472
     0.51114
     0.40219
     0.33682
     0.38040
     0.53293
     0.44577
     0.38040
     0.24967
     0.29324
     0.27146
     0.46756
     0.48935
     0.27146
     0.38040
     0.48935
     0.38040
     0.31503
     0.31503
     0.33682
     0.35861
     0.35861
     0.42398
     0.35861
     0.22788
     0.24967
     0.11893
     0.35861
     0.33682
     0.16251
     0.07535
     0.03177
     0.11893
     0.03177
     0.03177
    -0.01181
     0.03177
     0.11893
     0.09714
    -0.01181
     0.03177
    -0.05539
    -0.09897
     0.00998
     0.09714
     0.14072
     0.07535
     0.03177
     0.03177
     0.20609
     0.18430
     0.07535
     0.18430
     0.09714
     0.27146
     0.24967
     0.31503
     0.20609
     0.22788
     0.14072
     0.27146
     0.27146
     0.20609
     0.14072
     0.11893
     0.20609
     0.22788
     0.14072
    -0.07718
    -0.12076
    -0.03360
    -0.07718
    -0.27329
    -0.33865
    -0.55655
    -0.42581
    -0.36044
    -0.27329
    -0.49118
    -0.53476
    -0.46939
    -0.40402
    -0.22971
    -0.38223
    -0.29507
    -0.20792
    -0.25150
    -0.14255
    -0.01181
     0.00998
    -0.20792
    -0.33865
    -0.29507
    -0.18613
    -0.51297
    -0.57834
    -0.73087
    -1.10129
    -1.18845
    -1.53708
    -1.75498
    -2.14719
    -2.10361
    -2.03825
    -2.08182
    -2.51762
    -3.21489
    -3.99931
    -4.78374
    -4.82732
    -3.99931
    -2.95341
    -2.32151
    -2.32151
    -2.19077
    -2.43046
    -2.58299
    -3.04057
    -2.64835
    -1.38456
    -0.51297
     0.05356
     0.68546
     0.77262
     0.96872
     1.14304
     1.27378
     1.25199
     1.31736
     1.46988
     1.42631
     1.53525
     1.46988
     1.40452
     1.36094
     1.27378
     1.27378
     1.23020
     1.20841
     1.03409
     0.83799
     0.96872
     0.96872
     0.88156
     0.81620
     0.83799
     0.70725
     0.70725
     0.75083
     0.70725
     0.64188
     0.70725
     0.75083
     0.72904
     0.66367
     0.64188
     0.55472
     0.53293
     0.62009
     0.53293
     0.46756
     0.53293
     0.51114
     0.46756
     0.46756
     0.42398
     0.42398
     0.35861
     0.44577
     0.38040
     0.40219
     0.42398
     0.38040
     0.44577
     0.51114
     0.62009
     0.48935
     0.64188
     0.48935
     0.46756
     0.46756
     0.59830
     0.44577
     0.44577
     0.42398
     0.48935
     0.40219
     0.51114
     0.29324
     0.14072
     0.18430
     0.27146
     0.18430
     0.24967
     0.07535
     0.09714
     0.18430
     0.16251
     0.03177
     0.16251
     0.03177
     0.14072
     0.09714
     0.22788
     0.20609
    -0.09897
     0.14072
     0.14072
     0.03177
     0.07535
     0.11893
     0.05356
     0.03177
    -0.05539
     0.07535
     0.09714
     0.00998
     0.00998
    -0.03360
    -0.05539
    -0.12076
    -0.14255
    -0.14255
     0.07535
    -0.05539
    -0.12076
    -0.01181
    -0.03360
     0.14072
    -0.05539
    -0.01181
     0.03177
     0.20609
     0.22788
     0.20609
     0.31503
     0.59830
     0.62009
     0.57651
     0.57651
     0.53293
     0.53293
     0.55472
     0.62009
     0.59830
     0.59830
     0.62009
     0.68546
     0.57651
     0.62009
     0.44577
     0.38040
     0.33682
     0.24967
     0.09714
     0.16251
     0.07535
     0.03177
     0.07535
     0.03177
    -0.03360
    -0.14255
    -0.22971
    -0.25150
    -0.12076
    -0.16434
    -0.18613
    -0.33865
    -0.22971
    -0.20792
    -0.20792
    -0.29507
    -0.20792
    -0.22971
    -0.20792
    -0.27329
    -0.29507
    -0.31686
    -0.36044
    -0.51297
    -0.64371
    -0.68729
    -1.03592
    -1.64603
    -1.86393
    -2.12540
    -2.77909
    -3.17131
    -2.53941
    -1.47171
    -0.64371
    -0.36044
    -0.79624
    -1.10129
    -1.31919
    -1.42814
    -1.29740
    -0.83982
    -0.38223
     0.46756
     1.05588
     1.77494
     1.51346
     1.03409
     0.70725
     0.51114
     0.44577
     0.48935
     0.40219
     0.35861
     0.29324
     0.35861
     0.35861
     0.46756
     0.44577
     0.42398
     0.27146
     0.31503
     0.31503
     0.29324
     0.27146
     0.24967
     0.20609
     0.24967
     0.22788
     0.27146
     0.03177
     0.16251
     0.27146
     0.42398
     0.55472
     0.38040
     0.35861
     0.44577
     0.55472
     0.42398
     0.44577
     0.57651
     0.57651
     0.44577
     0.68546
     0.62009
     0.55472
     0.46756
     0.48935
     0.48935
     0.48935
     0.38040
     0.27146
     0.27146
     0.20609
     0.14072
     0.07535
     0.16251
     0.09714
     0.07535
    -0.01181
     0.09714
     0.07535
    -0.03360
    -0.01181
     0.03177
     0.18430
     0.14072
     0.09714
     0.14072
     0.11893
     0.16251
     0.14072
     0.16251
     0.14072
     0.03177
     0.11893
     0.07535
     0.07535
     0.03177
    -0.12076
    -0.07718
     0.00998
    -0.05539
    -0.07718
    -0.09897
    -0.18613
    -0.16434
    -0.27329
    -0.14255
    -0.16434
    -0.20792
    -0.22971
    -0.25150
    -0.12076
    -0.25150
    -0.40402
    -0.33865
    -0.40402
    -0.31686
    -0.44760
    -0.53476
    -0.55655
    -0.66550
    -0.66550
    -0.77445
    -0.55655
    -0.70908
    -0.79624
    -0.83982
    -0.86161
    -0.83982
    -0.90518
    -0.94876
    -0.97055
    -0.81803
    -0.83982
    -0.94876
    -0.99234
    -1.14487
    -1.03592
    -0.99234
    -0.88339
    -1.03592
    -1.27561
    -1.21024
    -1.07950
    -1.21024
    -1.14487
    -1.23203
    -1.27561
    -1.31919
    -1.27561
    -1.25382
    -1.44993
    -1.55887
    -1.40635
    -1.01413
    -0.77445
    -0.57834
    -0.68729
    -0.75266
    -0.73087
    -0.60013
    -0.33865
    -0.40402
    -0.46939
    -0.46939
    -0.55655
    -0.53476
    -0.60013
    -0.75266
    -0.86161
    -1.01413
    -1.05771
    -1.27561
    -1.60245
    -1.71140
    -1.73319
    -1.88572
    -1.92930
    -1.92930
    -1.97288
    -1.95109
    -1.92930
    -1.88572
    -2.06003
    -2.16898
    -2.34330
    -2.62656
    -2.75730
    -2.82267
    -3.36741
    -4.17363
    -4.78374
    -4.78374
    -4.30437
    -2.84446
    -2.43046
    -4.43510
    -5.63353
    -5.41564
    -4.58763
    -3.62889
    -2.60478
    -2.27793
    -2.58299
    -1.66782
    -1.62424
    -1.53708
    -1.16666
    -0.88339
    -0.62192
    -0.44760
    -0.31686
    -0.25150
    -0.20792
    -0.22971
    -0.44760
    -0.57834
    -0.64371
    -0.79624
    -0.94876
    -0.88339
    -0.90518
    -1.05771
    -1.16666
    -1.14487
    -1.10129
    -1.01413
    -1.05771
    -1.07950
    -1.10129
    -1.05771
    -1.03592
    -1.05771
    -1.03592
    -0.99234
    -0.97055
    -0.88339
    -0.73087
    -0.77445
    -0.79624
    -0.75266
    -0.60013
    -0.40402
    -0.44760
    -0.42581
    -0.46939
    -0.38223
    -0.27329
    -0.16434
    -0.16434
    -0.14255
    -0.14255
    -0.20792
    -0.03360
     0.22788
     0.20609
    -0.29507
    -0.20792
    -0.01181
     0.11893
     0.16251
     0.20609
     0.29324
     0.24967
     0.29324
     0.33682
     0.29324
     0.51114
     0.31503
     0.57651
     0.51114
     0.40219
     0.57651
     0.46756
     0.57651
     0.38040
     0.35861
     0.27146
     0.33682
     0.20609
     0.22788
     0.22788
     0.03177
     0.07535
    -0.07718
    -0.05539
     0.09714
    -0.07718
    -0.12076
    -0.01181
    -0.12076
     0.07535
     0.03177
     0.03177
    -0.05539
     0.07535
     0.05356
     0.20609
     0.18430
     0.14072
     0.09714
     0.09714
     0.33682
     0.24967
     0.18430
     0.16251
     0.07535
     0.20609
     0.27146
     0.18430
     0.11893
     0.33682
     0.29324
     0.29324
     0.14072
     0.16251
     0.14072
     0.24967
     0.42398
     0.38040
     0.38040
     0.33682
     0.27146
     0.42398
     0.35861
     0.31503
     0.22788
     0.35861
     0.38040
     0.31503
     0.35861
     0.33682
     0.20609
     0.03177
     0.14072
     0.11893
    -0.01181
    -0.07718
    -0.20792
    -0.33865
    -0.44760
    -0.55655
    -0.36044
    -0.01181
     0.09714
     0.40219
     0.66367
     0.88156
     1.05588
     0.94693
     0.75083
     0.66367
     0.72904
     1.23020
     1.20841
     1.12125
     1.29557
     1.23020
     0.20609
     0.07535
     0.14072
     0.46756
     0.05356
    -0.75266
    -1.27561
    -1.82035
    -1.97288
    -1.71140
    -1.60245
    -1.90751
    -2.62656
    -3.91215
    -3.45457
    -2.29972
    -1.34098
    -1.79856
    -2.64835
    -3.19310
    -2.49583
    -1.55887
    -1.36277
    -2.03825
    -1.71140
    -0.12076
    -0.77445
    -1.77677
    -0.57834
     0.31503
     1.31736
     0.79441
     0.42398
     0.38040
     0.35861
     0.42398
     0.62009
     0.59830
     0.90335
     0.99051
     0.85978
     1.05588
     1.07767
     1.05588
     0.77262
     0.92514
     0.72904
     0.64188
     0.46756
     0.53293
     0.55472
     0.46756
     0.38040
     0.40219
     0.46756
     0.53293
     0.38040
     0.46756
     0.57651
     0.57651
     0.53293
     0.62009
     0.46756
     0.46756
     0.46756
     0.55472
     0.48935
     0.44577
     0.33682
     0.42398
     0.31503
     0.33682
     0.18430
     0.07535
     0.14072
     0.16251
     0.11893
     0.11893
     0.18430
     0.03177
     0.07535
     0.09714
     0.16251
     0.16251
     0.14072
     0.03177
     0.07535
     0.14072
     0.16251
    -0.01181
     0.00998
     0.07535
     0.11893
     0.11893
     0.05356
     0.03177
     0.03177
     0.07535
     0.03177
     0.03177
     0.18430
     0.07535
     0.18430
     0.11893
     0.14072
     0.07535
     0.14072
     0.20609
     0.03177
     0.07535
     0.09714
     0.16251
    -0.01181
    -0.07718
    -0.01181
     0.03177
     0.00998
    -0.05539
    -0.09897
    -0.07718
    -0.07718
    -0.01181
    -0.05539
    -0.01181
    -0.09897
    -0.05539
    -0.09897
    -0.14255
    -0.18613
    -0.25150
    -0.20792
    -0.22971
    -0.22971
    -0.25150
    -0.36044
    -0.46939
    -0.22971
    -0.16434
    -0.27329
    -0.12076
    -0.05539
    -0.22971
    -0.38223
    -0.49118
    -0.51297
    -0.57834
    -0.33865
    -0.31686
    -0.29507
    -0.36044
    -0.44760
    -0.46939
    -0.49118
    -0.64371
    -0.55655
    -0.22971
     0.29324
     0.38040
     0.44577
     0.66367
     0.83799
     0.79441
     0.77262
     0.83799
     1.03409
     1.23020
     1.25199
     1.12125
     1.14304
     0.96872
     0.96872
     0.64188
     0.42398
     0.22788
     0.00998
     0.07535
    -0.33865
    -0.51297
    -0.79624
    -1.10129
    -1.05771
    -1.18845
    -1.18845
    -1.49350
    -1.68961
    -1.99467
    -2.03825
    -2.16898
    -2.27793
    -2.77909
    -3.14952
    -3.12773
    -2.40867
    -1.75498
    -1.75498
    -1.84214
    -2.19077
    -2.08182
    -1.77677
    -1.77677
    -1.44993
    -0.86161
    -0.40402
    -0.14255
     0.14072
     0.07535
     0.11893
     0.18430
     0.46756
     0.51114
     0.46756
     0.57651
     0.66367
     0.68546
     0.62009
     0.57651
     0.59830
     0.51114
     0.53293
     0.42398
     0.48935
     0.38040
     0.22788
     0.33682
     0.29324
     0.33682
     0.24967
     0.24967
     0.14072
     0.24967
     0.31503
     0.31503
     0.16251
     0.14072
     0.11893
     0.20609
     0.33682
     0.35861
     0.22788
     0.22788
     0.31503
     0.40219
     0.42398
     0.42398
     0.29324
     0.33682
     0.44577
     0.48935
     0.62009
     0.53293
     0.66367
     0.59830
     0.57651
     0.48935
     0.38040
     0.40219
     0.35861
     0.38040
     0.51114
     0.29324
     0.16251
     0.14072
     0.20609
     0.14072
    -0.05539
    -0.07718
    -0.03360
    -0.03360
    -0.05539
     0.14072
     0.27146
     0.00998
     0.07535
     0.11893
     0.22788
     0.20609
     0.07535
     0.24967
     0.11893
     0.24967
     0.24967
     0.11893
    -0.01181
     0.00998
    -0.07718
     0.09714
     0.14072
    -0.01181
    -0.12076
    -0.14255
     0.09714
    -0.09897
    -0.07718
    -0.14255
    -0.09897
    -0.14255
    -0.09897
    -0.16434
    -0.14255
    -0.20792
    -0.05539
     0.27146
     0.46756
     0.53293
     0.51114
     0.59830
     0.79441
     0.77262
     0.90335
     1.05588
     1.29557
     1.53525
     1.75315
     1.64420
     1.33915
     1.27378
     1.20841
     1.12125
     1.25199
     1.09946
     0.81620
     0.72904
     0.62009
     0.38040
     0.24967
     0.31503
     0.24967
     0.31503
     0.27146
     0.35861
     0.33682
     0.38040
     0.40219
     0.33682
     0.46756
     0.44577
     0.38040
     0.42398
     0.57651
     0.48935
     0.46756
     0.33682
     0.22788
    -0.12076
    -0.22971
    -0.29507
    -0.09897
    -0.16434
    -0.16434
    -0.46939
    -0.57834
    -0.60013
    -0.53476
    -0.29507
    -0.29507
    -0.38223
    -0.36044
    -0.18613
    -0.20792
     0.00998
     0.07535
     0.18430
     0.18430
     0.16251
     0.35861
     0.48935
     0.40219
    -0.09897
    -0.12076
     0.38040
     0.83799
     0.90335
     0.64188
     0.46756
     0.44577
     0.35861
     0.42398
     0.70725
     0.64188
     0.68546
     0.68546
     0.79441
     0.72904
     0.83799
     0.94693
     0.81620
     0.77262
     0.83799
     0.88156
     0.90335
     0.81620
     0.85978
     0.88156
     0.81620
     0.83799
     0.96872
     0.96872
     0.94693
     0.77262
     0.92514
     1.05588
     1.01230
     1.03409
     0.94693
     1.09946
     1.03409
     1.01230
     1.09946
     1.12125
     1.14304
     1.14304
     1.20841
     1.20841
     1.12125
     1.01230
     1.01230
     1.20841
     0.99051
     0.99051
     0.83799
     0.72904
     0.62009
     0.55472
     0.46756
     0.53293
     0.29324
     0.14072
     0.00998
     0.03177
    -0.27329
    -0.20792
    -0.42581
    -0.36044
    -0.44760
    -0.68729
    -0.77445
    -0.81803
    -0.88339
    -1.01413
    -1.18845
    -1.12308
    -1.21024
    -1.18845
    -1.25382
    -1.31919
    -1.55887
    -1.47171
    -1.51529
    -1.51529
    -1.55887
    -1.62424
    -1.60245
    -1.66782
    -1.77677
    -1.68961
    -1.49350
    -1.66782
    -1.64603
    -1.73319
    -1.86393
    -1.73319
    -1.62424
    -1.84214
    -1.92930
    -1.90751
    -1.73319
    -1.92930
    -1.95109
    -2.08182
    -1.82035
    -1.51529
    -1.38456
    -1.36277
    -1.12308
    -0.86161
    -0.70908
    -0.60013
    -0.73087
    -0.55655
    -0.38223
    -0.42581
    -0.18613
    -0.25150
    -0.25150
    -0.40402
    -0.44760
    -0.68729
    -0.86161
    -1.12308
    -1.29740
    -1.53708
    -1.79856
    -2.06003
    -2.01646
    -2.19077
    -2.29972
    -2.60478
    -2.53941
    -2.58299
    -2.64835
    -2.71372
    -2.82267
    -2.71372
    -2.71372
    -2.64835
    -2.60478
    -2.67014
    -2.45225
    -2.43046
    -2.23435
    -2.16898
    -2.21256
    -2.71372
    -2.84446
    -2.84446
    -3.01878
    -2.80088
    -2.97520
    -2.95341
    -2.75730
    -3.06236
    -3.21489
    -3.43278
    -3.25846
    -2.99699
    -3.06236
    -3.08415
    -2.64835
    -2.19077
    -1.86393
    -1.34098
    -1.36277
    -1.49350
    -1.12308
    -0.83982
    -0.57834
    -0.33865
    -0.14255
     0.11893
     0.11893
     0.07535
     0.07535
     0.09714
    -0.01181
     0.03177
    -0.07718
     0.07535
     0.07535
     0.03177
     0.03177
    -0.05539
    -0.31686
    -0.20792
    -0.22971
    -0.27329
    -0.29507
    -0.31686
    -0.36044
    -0.40402
    -0.42581
    -0.36044
    -0.49118
    -0.38223
    -0.40402
    -0.44760
    -0.42581
    -0.42581
    -0.36044
    -0.42581
    -0.44760
    -0.38223
    -0.29507
    -0.31686
    -0.42581
    -0.31686
    -0.25150
    -0.25150
    -0.22971
    -0.25150
    -0.14255
    -0.20792
    -0.20792
    -0.16434
    -0.18613
    -0.16434
    -0.27329
    -0.12076
    -0.12076
    -0.09897
    -0.09897
    -0.16434
    -0.18613
    -0.14255
    -0.14255
    -0.16434
    -0.09897
    -0.12076
    -0.03360
     0.03177
     0.05356
    -0.01181
    -0.07718
     0.03177
     0.03177
     0.03177
     0.03177
    -0.01181
     0.03177
    -0.01181
    -0.01181
    -0.09897
    -0.14255
    -0.27329
    -0.27329
    -0.16434
    -0.14255
    -0.36044
    -0.55655
    -0.60013
    -0.64371
    -0.57834
    -0.68729
    -0.88339
    -0.77445
    -0.66550
    -0.66550
    -0.77445
    -0.81803
    -0.73087
    -0.86161
    -0.75266
    -0.94876
    -1.23203
    -1.44993
    -1.23203
    -0.49118
     0.14072
     0.85978
     1.23020
     1.05588
     1.25199
     1.62241
     1.86210
     2.21073
     2.47221
     2.45042
     2.64652
     2.69010
     2.77726
     2.58116
     2.49400
     2.05820
     1.57883
     1.27378
     0.90335
     0.64188
     0.31503
     0.11893
     0.07535
    -0.09897
    -0.20792
    -0.40402
    -0.27329
    -0.09897
     0.11893
     0.20609
     0.24967
     0.11893
     0.16251
     0.24967
     0.16251
     0.14072
     0.00998
    -0.20792
    -0.60013
    -0.92697
    -0.92697
    -1.16666
    -1.44993
    -1.62424
    -1.55887
    -1.60245
    -1.58066
    -1.88572
    -2.43046
    -2.16898
    -2.19077
    -3.28025
    -3.36741
    -2.73551
    -3.12773
    -2.77909
    -2.53941
    -1.58066
    -2.27793
    -2.86625
    -2.56120
    -1.66782
    -1.10129
    -1.60245
    -1.71140
    -1.05771
    -0.75266
    -0.83982
    -0.75266
    -0.31686
     0.33682
     0.96872
     0.79441
     0.53293
     0.33682
     0.29324
     0.55472
     0.57651
     0.66367
     0.75083
     0.92514
     1.05588
     1.03409
     1.03409
     0.92514
     0.83799
     0.77262
     0.79441
     0.72904
     0.68546
     0.57651
     0.48935
     0.44577
     0.46756
     0.46756
     0.42398
     0.35861
     0.22788
     0.42398
     0.29324
     0.35861
     0.31503
     0.29324
     0.35861
     0.38040
     0.48935
     0.46756
     0.33682
     0.42398
     0.42398
     0.46756
     0.42398
     0.33682
     0.33682
     0.38040
     0.48935
     0.44577
     0.27146
     0.24967
     0.33682
     0.22788
     0.29324
     0.31503
     0.20609
     0.20609
     0.24967
     0.27146
     0.35861
     0.27146
     0.20609
     0.22788
     0.24967
     0.38040
     0.29324
     0.11893
     0.07535
    -0.07718
     0.16251
     0.07535
    -0.07718
    -0.18613
    -0.25150
    -0.27329
    -0.38223
    -0.42581
    -0.55655
    -0.60013
    -0.66550
    -0.77445
    -0.99234
    -0.97055
    -0.99234
    -0.90518
    -0.94876
    -0.79624
    -0.77445
    -0.38223
     0.42398
     1.01230
     1.62241
     1.60062
     1.23020
     1.16483
     1.14304
     1.66599
     2.10178
     1.97105
     2.21073
     2.16715
     2.18894
     2.03642
     1.70957
     1.14304
     0.79441
     0.59830
     0.40219
     0.18430
     0.00998
    -0.14255
    -0.18613
    -0.27329
    -0.09897
    -0.20792
    -0.22971
    -0.29507
    -0.46939
    -0.49118
    -0.33865
    -0.62192
    -0.79624
    -1.03592
    -1.14487
    -1.31919
    -1.73319
    -1.77677
    -1.53708
    -1.18845
    -0.81803
    -0.55655
    -0.62192
    -0.97055
    -1.07950
    -0.90518
    -0.42581
    -0.27329
    -0.18613
     0.07535
     0.38040
     0.46756
     0.42398
     0.27146
     0.09714
    -0.03360
    -0.31686
    -0.55655
    -0.70908
    -0.86161
    -0.83982
    -1.14487
    -1.18845
    -1.25382
    -1.42814
    -1.27561
    -1.25382
    -0.92697
    -0.92697
    -0.83982
    -0.94876
    -0.79624
    -0.46939
    -0.33865
    -0.77445
    -1.03592
    -0.49118
    -0.31686
    -0.18613
    -0.05539
    -0.14255
    -0.25150
    -0.40402
    -0.29507
    -0.27329
    -0.12076
    -0.09897
     0.03177
     0.22788
     0.35861
     0.35861
     0.42398
     0.46756
     0.44577
     0.57651
     0.70725
     0.66367
     0.62009
     0.59830
     0.66367
     0.66367
     0.57651
     0.64188
     0.55472
     0.66367
     0.64188
     0.66367
     0.55472
     0.57651
     0.62009
     0.48935
     0.68546
     0.64188
     0.55472
     0.46756
     0.59830
     0.44577
     0.48935
     0.42398
     0.38040
     0.35861
     0.38040
     0.35861
     0.38040
     0.20609
     0.22788
     0.11893
     0.24967
     0.33682
     0.20609
     0.07535
     0.03177
    -0.05539
     0.20609
     0.33682
     0.38040
     0.35861
     0.35861
     0.48935
     0.42398
     0.44577
     0.38040
     0.44577
     0.64188
     0.70725
     0.75083
     0.79441
     0.79441
     0.72904
     0.79441
     0.83799
     0.88156
     0.94693
     0.94693
     1.12125
     0.88156
     0.94693
     0.94693
     1.01230
     1.05588
     1.16483
     1.27378
     1.27378
     1.20841
     1.14304
     1.16483
     1.20841
     1.05588
     1.14304
     1.05588
     1.07767
     0.90335
     1.03409
     0.94693
     0.77262
     0.68546
     0.79441
     0.72904
     0.57651
     0.55472
     0.48935
     0.27146
     0.38040
     0.31503
     0.33682
     0.33682
     0.24967
     0.20609
     0.18430
     0.11893
     0.05356
     0.09714
     0.03177
     0.00998
    -0.12076
    -0.29507
    -0.60013
    -0.70908
    -0.73087
    -0.51297
    -0.55655
    -0.73087
    -0.90518
    -1.10129
    -1.25382
    -1.12308
    -1.01413
    -1.03592
    -1.27561
    -1.23203
    -1.31919
    -1.36277
    -1.42814
    -1.36277
    -1.03592
    -0.79624
    -0.68729
    -0.94876
    -0.99234
    -0.90518
    -0.88339
    -2.86625
    -2.34330
     0.03177
     0.46756
    -0.42581
    -1.42814
    -1.82035
    -1.82035
    -1.44993
    -0.68729
    -0.09897
    -0.09897
    -0.86161
    -0.99234
    -0.97055
    -1.14487
    -0.86161
     0.05356
     0.81620
     0.44577
     0.42398
     0.40219
     0.29324
     0.46756
     0.53293
     0.70725
     0.79441
     0.99051
     0.99051
     0.99051
     1.09946
     0.94693
     1.09946
     1.07767
     0.96872
     0.88156
     0.88156
     0.88156
     0.83799
     0.83799
     0.75083
     0.83799
     0.68546
     0.70725
     0.64188
     0.62009
     0.64188
     0.51114
     0.42398
     0.35861
     0.20609
     0.07535
    -0.16434
    -0.36044
    -0.33865
    -0.14255
    -0.01181
    -0.01181
    -0.07718
    -0.03360
    -0.12076
     0.05356
     0.05356
     0.11893
     0.29324
     0.42398
     0.66367
     0.72904
     0.72904
     0.90335
     0.81620
     0.85978
     0.88156
     0.83799
     0.79441
     0.72904
     0.57651
     0.64188
     0.72904
     0.57651
     0.53293
     0.51114
     0.53293
     0.51114
     0.46756
     0.35861
     0.27146
     0.27146
     0.27146
     0.29324
     0.20609
     0.24967
     0.53293
     0.62009
     0.66367
     0.70725
     0.75083
     0.83799
     0.85978
     0.96872
     0.79441
     0.99051
     1.03409
     0.92514
     1.01230
     0.94693
     0.81620
     0.83799
     0.68546
     0.44577
     0.38040
     0.16251
     0.07535
    -0.20792
    -0.07718
    -0.05539
    -0.25150
    -0.33865
    -0.31686
    -0.29507
    -0.31686
    -0.29507
    -0.36044
    -0.29507
    -0.36044
    -0.29507
    -0.38223
    -0.36044
    -0.53476
    -0.60013
    -0.66550
    -0.73087
    -0.66550
    -0.62192
    -0.38223
    -0.29507
    -0.12076
    -0.07718
    -0.29507
    -0.46939
    -0.46939
    -0.22971
    -0.12076
     0.07535
     0.11893
     0.18430
     0.20609
     0.33682
     0.40219
     0.29324
     0.18430
    -0.07718
    -0.16434
     0.29324
     0.68546
     1.29557
     1.70957
     1.42631
     0.83799
     0.75083
    -0.12076
    -1.90751
    -3.56352
    -3.65068
    -2.38688
    -1.25382
    -1.38456
    -2.32151
    -2.60478
    -3.38920
    -4.10826
    -4.34795
    -4.47868
    -4.28258
    -3.95573
    -3.32383
    -2.51762
    -1.55887
    -1.16666
    -0.99234
    -0.92697
    -0.88339
    -0.66550
    -0.33865
    -0.36044
    -0.16434
    -0.12076
     0.09714
     0.31503
     0.16251
     0.11893
     0.44577
     0.51114
     0.68546
     0.62009
     0.55472
     0.46756
     0.53293
     0.38040
     0.51114
     0.29324
     0.31503
     0.29324
     0.24967
     0.16251
     0.03177
    -0.01181
    -0.12076
    -0.18613
    -0.18613
    -0.20792
    -0.22971
    -0.36044
    -0.49118
    -0.36044
    -0.12076
     0.03177
    -0.14255
    -0.18613
    -0.01181
     0.09714
    -0.05539
     0.05356
    -0.01181
     0.03177
     0.16251
     0.24967
     0.31503
     0.27146
     0.53293
     0.42398
     0.53293
     0.44577
     0.38040
     0.40219
     0.42398
     0.57651
     0.59830
     0.53293
     0.55472
     0.70725
     0.68546
     0.70725
     0.77262
     0.64188
     0.72904
     0.64188
     0.66367
     0.79441
     0.53293
     0.55472
     0.75083
     0.68546
     0.83799
     0.70725
     0.70725
     0.83799
     0.79441
     0.83799
     0.79441
     0.77262
     0.66367
     0.72904
     0.64188
     0.92514
     0.64188
     0.42398
     0.40219
     0.46756
     0.35861
     0.22788
     0.22788
     0.31503
     0.33682
     0.40219
     0.68546
     0.70725
     0.77262
     0.40219
     0.24967
     0.62009
     0.81620
     0.81620
     0.92514
     0.88156
     0.81620
     0.72904
     0.59830
     0.33682
     0.22788
     0.55472
     0.53293
     0.59830
     0.48935
     0.38040
     0.11893
     0.42398
     0.22788
     0.18430
    -0.01181
    -0.05539
    -0.12076
    -0.20792
    -0.38223
    -0.40402
    -0.40402
    -0.33865
    -0.25150
    -0.12076
     0.07535
     0.16251
     0.07535
     0.09714
     0.59830
     1.07767
     1.20841
     1.20841
     1.18662
     0.68546
     0.09714
     1.20841
     1.55704
     1.36094
     0.07535
     0.03177
     1.07767
     1.99284
     1.57883
     0.40219
    -0.01181
    -0.09897
    -0.29507
     0.24967
     0.66367
     0.81620
     0.90335
     0.90335
     0.48935
    -0.07718
    -0.92697
    -1.29740
    -1.21024
     0.05356
     1.38273
    -0.16434
    -2.06003
    -4.02110
    -4.23900
    -4.10826
    -3.38920
    -2.49583
    -1.40635
    -0.90518
    -0.77445
    -1.31919
    -1.84214
    -1.75498
    -1.34098
    -0.73087
    -0.01181
     0.70725
     1.29557
     1.90568
     2.10178
     2.12357
     2.27610
     2.27610
     2.21073
     2.07999
     1.92747
     1.73136
     1.66599
     1.66599
     1.57883
     1.51346
     1.25199
     1.23020
     1.25199
     1.40452
     1.25199
     1.12125
     0.90335
     1.14304
     1.14304
     0.92514
     0.94693
     0.96872
     0.94693
     0.88156
     0.88156
     0.83799
     0.83799
     0.81620
     0.66367
     0.85978
     0.85978
     0.83799
     0.75083
     0.75083
     0.81620
     0.92514
     0.85978
     0.81620
     0.90335
     0.83799
     0.85978
     0.79441
     0.83799
     0.81620
     0.70725
     0.81620
     0.94693
     0.77262
     0.79441
     0.66367
     0.72904
     0.79441
     0.75083
     0.88156
     0.83799
     1.03409
     1.23020
     1.29557
     1.27378
     1.31736
     1.14304
     1.09946
     1.05588
     1.16483
     1.16483
     1.09946
     1.07767
     0.99051
     0.90335
     0.66367
     0.46756
     0.40219
     0.40219
     0.29324
     0.14072
     0.05356
     0.03177
    -0.07718
     0.00998
     0.09714
     0.24967
     0.38040
     0.35861
     0.03177
     0.03177
     0.20609
     0.44577
     0.38040
     0.33682
     0.24967
     0.29324
     0.29324
     0.09714
    -0.07718
     0.05356
     0.07535
    -0.14255
    -0.25150
    -0.75266
    -1.10129
    -1.38456
    -1.66782
    -1.62424
    -1.60245
    -1.53708
    -1.23203
    -0.49118
    -0.07718
    -0.07718
    -0.36044
    -0.27329
     0.07535
     0.44577
     0.96872
     1.33915
     1.86210
     2.12357
     2.38505
     1.94926
     1.29557
     0.55472
    -0.64371
    -0.53476
     1.49167
     2.23252
     0.90335
    -0.73087
    -1.10129
    -1.38456
    -1.73319
    -1.14487
    -0.55655
    -0.14255
    -0.44760
    -0.75266
    -1.14487
    -1.68961
    -1.71140
    -1.88572
    -1.73319
    -1.64603
    -1.77677
    -1.99467
    -2.25614
    -2.34330
    -2.40867
    -2.16898
    -2.16898
    -1.92930
    -1.77677
    -1.12308
    -0.77445
    -0.18613
     0.35861
     0.62009
     0.70725
     1.14304
     1.40452
     1.60062
     1.79673
     1.90568
     1.92747
     1.92747
     2.01463
     2.12357
     1.97105
     1.88389
     1.66599
     1.53525
     1.20841
     1.23020
     1.14304
     1.18662
     1.25199
     1.16483
     1.07767
     1.09946
     1.12125
     1.05588
     1.05588
     0.96872
     0.99051
     1.01230
     0.90335
     0.94693
     0.94693
     0.81620
     0.81620
     0.83799
     0.83799
     0.77262
     0.64188
     0.72904
     0.79441
     0.64188
     0.66367
     0.70725
     0.59830
     0.55472
     0.62009
     0.62009
     0.68546
     0.55472
     0.55472
     0.48935
     0.57651
     0.62009
     0.42398
     0.53293
     0.48935
     0.38040
     0.64188
     0.51114
     0.44577
     0.46756
     0.51114
     0.55472
     0.64188
     0.66367
     0.66367
     0.75083
     0.81620
     0.68546
     0.79441
     0.83799
     0.90335
     0.68546
     0.75083
     0.81620
     0.79441
     0.62009
     0.57651
     0.55472
     0.53293
     0.48935
     0.29324
     0.11893
     0.18430
     0.29324
     0.22788
    -0.05539
    -0.09897
    -0.36044
    -0.53476
    -0.42581
    -0.44760
    -0.51297
    -0.44760
    -0.05539
     0.72904
     0.66367
     0.44577
     0.20609
    -0.20792
    -0.12076
    -0.01181
     0.09714
     0.35861
     0.55472
     0.46756
     0.11893
    -0.44760
    -0.88339
    -1.27561
    -1.55887
    -1.75498
    -1.95109
    -2.29972
    -2.45225
    -2.67014
    -2.43046
    -2.16898
    -2.43046
    -2.45225
    -2.49583
    -2.45225
    -2.19077
    -1.82035
    -2.06003
    -1.86393
    -1.40635
    -0.97055
    -0.29507
     0.05356
     0.11893
     0.14072
     0.57651
     1.51346
     1.60062
     1.62241
     1.23020
    -0.01181
    -0.03360
     2.23252
     3.14769
     2.77726
     2.47221
     2.07999
     1.64420
     1.60062
     1.49167
     1.46988
     1.38273
     1.46988
     1.51346
     1.51346
     1.70957
     1.64420
     1.38273
     1.40452
     1.42631
     1.20841
     1.16483
     0.94693
     0.94693
     1.03409
     0.92514
     0.83799
     0.75083
     0.57651
     0.62009
     0.57651
     0.48935
     0.57651
     0.48935
     0.40219
     0.44577
     0.51114
     0.44577
     0.38040
     0.27146
     0.35861
     0.38040
     0.38040
     0.27146
     0.29324
     0.22788
     0.27146
     0.38040
     0.42398
     0.27146
     0.31503
     0.27146
     0.31503
     0.29324
     0.35861
     0.27146
     0.29324
     0.35861
     0.44577
     0.40219
     0.42398
     0.29324
     0.33682
     0.46756
     0.42398
     0.35861
     0.33682
     0.38040
     0.48935
     0.46756
     0.44577
     0.38040
     0.42398
     0.40219
     0.55472
     0.57651
     0.35861
     0.31503
     0.51114
     0.46756
     0.51114
     0.44577
     0.46756
     0.48935
     0.44577
     0.48935
     0.53293
     0.44577
     0.38040
     0.38040
     0.57651
     0.48935
     0.51114
     0.48935
     0.55472
     0.48935
     0.48935
     0.44577
     0.33682
     0.38040
     0.55472
     0.38040
     0.40219
     0.31503
     0.18430
     0.29324
     0.14072
     0.24967
     0.09714
     0.03177
     0.11893
     0.03177
     0.16251
     0.29324
     0.11893
    -0.16434
    -0.12076
    -0.09897
    -0.09897
    -0.12076
    -0.12076
    -0.12076
    -0.03360
    -0.05539
    -0.14255
    -0.03360
     0.07535
    -0.03360
    -0.05539
     0.11893
     0.07535
     0.09714
     0.11893
     0.18430
     0.29324
     0.33682
     0.42398
     0.38040
     0.31503
     0.38040
     0.38040
     0.40219
     0.29324
     0.20609
     0.16251
     0.27146
     0.22788
     0.07535
     0.05356
    -0.14255
    -0.03360
    -0.29507
    -0.68729
    -0.66550
    -0.64371
    -0.97055
    -1.86393
    -2.47404
    -3.01878
    -3.32383
    -3.95573
    -3.43278
    -1.77677
    -1.38456
    -1.68961
    -2.73551
    -3.17131
    -3.25846
    -3.54173
    -2.56120
    -0.83982
     0.40219
     0.90335
     0.70725
     0.81620
     0.81620
     1.03409
     1.33915
     1.73136
     1.86210
     1.99284
     2.01463
     2.12357
     2.12357
     2.01463
     1.90568
     1.70957
     1.68778
     1.66599
     1.46988
     1.46988
     1.29557
     1.18662
     1.07767
     1.18662
     1.12125
     0.92514
     0.88156
     0.77262
     0.79441
     0.81620
     0.77262
     0.66367
     0.68546
     0.68546
     0.42398
     0.42398
     0.62009
     0.55472
     0.48935
     0.62009
     0.57651
     0.48935
     0.44577
     0.40219
     0.48935
     0.64188
     0.53293
     0.62009
     0.62009
     0.68546
     0.64188
     0.66367
     0.72904
     0.64188
     0.51114
     0.66367
     0.66367
     0.59830
     0.46756
     0.53293
     0.51114
     0.44577
     0.48935
     0.33682
     0.51114
     0.46756
     0.38040
     0.38040
     0.51114
     0.46756
     0.42398
     0.40219
     0.48935
     0.62009
     0.53293
     0.64188
     0.59830
     0.62009
     0.64188
     0.66367
     0.70725
     0.64188
     0.68546
     0.77262
     0.79441
     0.75083
     0.70725
     0.68546
     0.88156
     0.70725
     0.83799
     0.72904
     0.72904
     0.68546
     0.72904
     0.66367
     0.75083
     0.55472
     0.57651
     0.57651
     0.64188
     0.48935
     0.38040
     0.20609
     0.46756
     0.51114
     0.64188
     0.81620
     0.85978
     0.75083
     0.64188
     0.75083
     0.68546
     0.62009
     0.62009
     0.77262
     0.81620
     0.81620
     0.70725
     0.42398
     0.18430
     0.07535
    -0.03360
    -0.09897
    -0.20792
    -0.36044
    -0.66550
    -0.73087
    -0.77445
    -0.94876
    -0.79624
    -0.90518
    -1.03592
    -0.94876
    -0.81803
    -0.92697
    -1.01413
    -0.73087
    -0.75266
    -0.83982
    -0.83982
    -0.86161
    -0.97055
    -0.94876
    -1.12308
    -1.05771
    -1.03592
    -1.01413
    -1.01413
    -1.12308
    -1.29740
    -1.64603
    -2.14719
    -1.97288
    -1.73319
    -1.88572
    -1.73319
    -1.10129
    -0.66550
    -1.12308
    -1.16666
    -2.21256
    -3.43278
    -3.65068
    -1.55887
    -0.70908
    -0.38223
    -0.44760
    -0.94876
    -1.10129
    -0.81803
    -0.79624
    -0.57834
    -0.22971
     0.00998
     0.44577
     0.70725
     0.90335
     1.20841
     1.25199
     1.33915
     1.53525
     1.51346
     1.33915
     1.29557
     1.20841
     1.14304
     1.14304
     1.05588
     0.96872
     0.94693
     0.81620
     0.83799
     0.75083
     0.75083
     0.70725
     0.59830
     0.59830
     0.64188
     0.64188
     0.62009
     0.55472
     0.64188
     0.70725
     0.68546
     0.68546
     0.70725
     0.66367
     0.70725
     0.66367
     0.72904
     0.75083
     0.57651
     0.53293
     0.59830
     0.64188
     0.79441
     0.48935
     0.57651
     0.55472
     0.57651
     0.62009
     0.57651
     0.57651
     0.55472
     0.46756
     0.57651
     0.72904
     0.77262
     0.62009
     0.75083
     0.68546
     0.68546
     0.72904
     0.72904
     0.83799
     0.83799
     0.85978
     0.85978
     0.92514
     0.96872
     0.81620
     0.94693
     0.90335
     0.99051
     0.96872
     0.85978
     0.83799
     0.83799
     0.79441
     0.77262
     0.75083
     0.70725
     0.66367
     0.64188
     0.57651
     0.48935
     0.44577
     0.38040
     0.46756
     0.40219
     0.29324
     0.27146
     0.29324
     0.18430
     0.11893
     0.07535
     0.03177
     0.07535
    -0.09897
    -0.09897
    -0.33865
    -0.36044
    -0.40402
    -0.38223
    -0.33865
    -0.05539
    -0.12076
    -0.14255
    -0.18613
    -0.20792
     0.18430
     0.31503
     0.83799
     1.07767
     1.20841
     1.33915
     1.14304
     1.14304
     1.14304
     1.09946
     1.20841
     1.14304
     1.09946
     1.05588
     0.51114
     0.24967
    -0.14255
    -0.33865
    -0.66550
    -1.05771
    -1.62424
    -1.95109
    -2.10361
    -2.16898
    -2.16898
    -1.95109
    -1.51529
    -1.21024
    -0.75266
    -0.90518
    -0.66550
    -0.38223
    -0.55655
    -0.83982
    -0.70908
    -0.60013
    -0.25150
     0.00998
     0.33682
     0.55472
     0.57651
     0.07535
    -0.33865
    -0.31686
    -0.22971
    -0.73087
    -1.23203
    -0.53476
     0.20609
     0.03177
     0.11893
     0.22788
     0.35861
     0.38040
     0.46756
     0.64188
     0.62009
     0.64188
     0.66367
     0.66367
     0.68546
     0.81620
     0.81620
     0.81620
     0.77262
     0.75083
     0.70725
     0.75083
     0.83799
     0.57651
     0.57651
     0.57651
     0.62009
     0.57651
     0.48935
     0.62009
     0.59830
     0.68546
     0.66367
     0.57651
     0.53293
     0.51114
     0.51114
     0.64188
     0.68546
     0.57651
     0.53293
     0.64188
     0.55472
     0.64188
     0.57651
     0.42398
     0.48935
     0.51114
     0.48935
     0.55472
     0.46756
     0.51114
     0.40219
     0.51114
     0.62009
     0.51114
     0.46756
     0.48935
     0.48935
     0.53293
     0.51114
     0.48935
     0.51114
     0.53293
     0.66367
     0.57651
     0.55472
     0.44577
     0.46756
     0.44577
     0.59830
     0.57651
     0.46756
     0.29324
     0.40219
     0.44577
     0.38040
     0.31503
     0.27146
     0.20609
     0.33682
     0.29324
     0.33682
     0.24967
     0.14072
     0.07535
     0.22788
     0.22788
     0.22788
     0.20609
     0.27146
     0.24967
     0.27146
     0.14072
     0.18430
     0.11893
     0.16251
     0.11893
     0.16251
     0.14072
    -0.05539
     0.00998
     0.00998
    -0.01181
    -0.09897
    -0.12076
    -0.12076
    -0.25150
    -0.07718
    -0.14255
    -0.16434
    -0.16434
    -0.03360
    -0.03360
     0.00998
     0.07535
    -0.01181
     0.05356
     0.11893
     0.29324
     0.29324
     0.27146
     0.33682
     0.33682
     0.40219
     0.44577
     0.29324
     0.22788
     0.27146
     0.24967
     0.20609
     0.18430
     0.11893
    -0.01181
    -0.16434
    -0.09897
    -0.12076
    -0.31686
    -0.51297
    -0.57834
    -0.60013
    -0.60013
    -0.75266
    -0.94876
    -1.31919
    -1.58066
    -1.79856
    -2.19077
    -2.51762
    -2.25614
    -2.34330
    -2.38688
    -2.29972
    -2.49583
    -2.19077
    -2.36509
    -2.60478
    -2.16898
    -2.08182
    -2.45225
    -2.36509
    -1.58066
    -0.77445
    -0.66550
    -1.18845
    -1.58066
    -0.92697
    -0.49118
    -0.27329
    -0.16434
     0.05356
    -0.05539
     0.11893
     0.42398
     0.75083
     0.88156
     0.88156
     1.07767
     0.81620
     0.62009
     0.00998
     0.44577
     2.29789
     1.20841
     1.33915
     1.05588
     0.70725
     0.66367
     0.59830
     0.68546
     0.66367
     0.75083
     0.83799
     0.83799
     0.99051
     1.03409
     1.07767
     1.03409
     0.99051
     0.88156
     0.94693
     1.05588
     0.92514
     0.81620
     0.83799
     0.90335
     0.88156
     0.85978
     0.70725
     0.62009
     0.66367
     0.66367
     0.75083
     0.79441
     0.62009
     0.66367
     0.59830
     0.81620
     0.72904
     0.70725
     0.66367
     0.66367
     0.72904
     0.77262
     0.79441
     0.68546
     0.77262
     0.68546
     0.77262
     0.81620
     0.81620
     0.72904
     0.62009
     0.81620
     0.64188
     0.75083
     0.59830
     0.62009
     0.68546
     0.55472
     0.62009
     0.48935
     0.51114
     0.53293
     0.48935
     0.40219
     0.40219
     0.44577
     0.33682
     0.42398
     0.35861
     0.38040
     0.38040
     0.22788
     0.27146
     0.24967
     0.14072
     0.16251
     0.16251
     0.18430
     0.18430
     0.16251
     0.11893
     0.11893
    -0.09897
    -0.05539
     0.03177
    -0.12076
     0.03177
    -0.01181
     0.00998
     0.03177
     0.03177
     0.00998
     0.16251
     0.14072
     0.20609
     0.16251
     0.31503
     0.18430
     0.11893
     0.18430
     0.33682
     0.29324
     0.27146
     0.27146
     0.38040
     0.24967
     0.22788
     0.11893
     0.20609
     0.22788
     0.16251
     0.16251
     0.33682
     0.16251
     0.18430
     0.16251
     0.24967
     0.14072
     0.16251
     0.07535
     0.00998
    -0.29507
    -0.42581
    -0.57834
    -0.70908
    -0.92697
    -1.14487
    -1.25382
    -1.14487
    -0.81803
    -0.94876
    -1.29740
    -1.31919
    -1.49350
    -1.55887
    -1.23203
    -1.40635
    -1.36277
    -0.68729
    -0.07718
    -0.27329
    -0.62192
    -0.92697
    -0.86161
    -0.77445
    -0.36044
     0.27146
    -0.36044
    -0.73087
    -0.31686
     0.11893
     0.35861
    -0.12076
    -0.22971
    -0.18613
    -0.03360
     0.20609
     0.31503
     0.42398
     0.40219
     0.33682
     0.44577
     0.48935
     0.38040
     0.35861
     0.44577
     0.35861
     0.42398
     0.38040
     0.42398
     0.44577
     0.33682
     0.35861
     0.48935
     0.48935
     0.55472
     0.53293
     0.48935
     0.51114
     0.53293
     0.46756
     0.57651
     0.53293
     0.55472
     0.57651
     0.51114
     0.62009
     0.48935
     0.57651
     0.55472
     0.64188
     0.55472
     0.57651
     0.62009
     0.57651
     0.59830
     0.51114
     0.57651
     0.66367
     0.57651
     0.53293
     0.62009
     0.59830
     0.42398
     0.51114
     0.38040
     0.35861
     0.40219
     0.27146
     0.31503
     0.40219
     0.38040
     0.33682
     0.38040
     0.46756
     0.44577
     0.44577
     0.51114
     0.62009
     0.44577
     0.51114
     0.64188
     0.79441
     0.90335
     0.83799
     0.75083
     0.75083
     0.92514
     0.90335
     0.77262
     0.81620
     0.77262
     0.62009
     0.90335
     0.85978
     0.85978
     0.90335
     0.70725
     0.83799
     0.85978
     0.85978
     0.83799
     0.72904
     0.70725
     0.94693
     0.90335
     0.88156
     0.85978
     0.68546
     0.72904
     0.83799
     0.72904
     0.59830
     0.59830
     0.57651
     0.64188
     0.59830
     0.55472
     0.53293
     0.42398
     0.48935
     0.42398
     0.38040
     0.46756
     0.38040
     0.31503
     0.42398
     0.42398
     0.33682
     0.33682
     0.22788
     0.29324
     0.31503
     0.27146
     0.31503
     0.16251
     0.09714
     0.16251
     0.14072
     0.20609
     0.14072
    -0.07718
    -0.05539
    -0.09897
    -0.25150
    -0.31686
    -0.51297
    -0.53476
    -0.60013
    -0.79624
    -1.03592
    -1.27561
    -1.29740
    -1.40635
    -1.55887
    -1.62424
    -1.82035
    -2.19077
    -2.36509
    -2.32151
    -2.12540
    -2.58299
    -2.45225
    -2.29972
    -1.53708
    -0.79624
    -0.75266
    -0.86161
    -2.14719
    -3.04057
    -1.66782
     0.35861
     0.94693
     0.90335
     0.53293
     0.62009
     0.57651
     0.70725
     0.96872
     1.03409
     1.42631
     1.64420
     1.57883
     1.60062
     1.57883
     1.60062
     1.57883
     1.57883
     1.46988
     1.29557
     1.20841
     1.16483
     1.20841
     1.12125
     0.92514
     0.90335
     0.94693
     1.01230
     1.03409
     0.83799
     0.81620
     0.79441
     0.75083
     0.85978
     0.81620
     0.75083
     0.79441
     0.72904
     0.70725
     0.75083
     0.64188
     0.57651
     0.55472
     0.62009
     0.53293
     0.57651
     0.38040
     0.53293
     0.33682
     0.42398
     0.55472
     0.64188
     0.42398
     0.35861
     0.48935
     0.57651
     0.57651
     0.51114
     0.46756
     0.59830
     0.68546
     0.66367
     0.53293
     0.57651
     0.57651
     0.44577
     0.57651
     0.48935
     0.22788
     0.27146
     0.31503
     0.40219
     0.24967
     0.20609
     0.11893
     0.24967
     0.31503
     0.22788
     0.16251
     0.03177
     0.18430
     0.11893
     0.22788
     0.33682
     0.27146
     0.18430
     0.18430
     0.24967
     0.16251
     0.16251
     0.09714
     0.11893
     0.16251
     0.24967
     0.22788
     0.11893
     0.03177
     0.09714
     0.07535
     0.22788
     0.24967
     0.16251
     0.07535
     0.24967
     0.24967
     0.24967
     0.27146
     0.22788
     0.35861
     0.46756
     0.51114
     0.64188
     0.48935
     0.46756
     0.51114
     0.57651
     0.62009
     0.42398
     0.40219
     0.35861
     0.44577
     0.31503
     0.27146
     0.07535
     0.07535
    -0.05539
    -0.31686
    -0.36044
    -0.44760
    -0.81803
    -1.01413
    -1.05771
    -0.90518
    -0.94876
    -0.81803
    -0.86161
    -0.77445
    -0.70908
    -0.92697
    -1.05771
    -1.16666
    -1.18845
    -0.86161
    -0.83982
    -0.51297
    -0.53476
    -0.64371
    -0.44760
    -0.12076
    -0.03360
    -0.20792
    -0.36044
    -0.60013
    -0.29507
     0.03177
    -0.18613
    -0.09897
     0.03177
     0.35861
     0.59830
     0.59830
     0.46756
     0.33682
     0.38040
     0.55472
     0.62009
     0.55472
     0.64188
     0.77262
     0.72904
     0.85978
     0.75083
     0.72904
     0.70725
     0.70725
     0.66367
     0.70725
     0.53293
     0.55472
     0.35861
     0.70725
     0.66367
     0.55472
     0.55472
     0.70725
     0.51114
     0.62009
     0.48935
     0.62009
     0.57651
     0.62009
     0.57651
     0.68546
     0.59830
     0.55472
     0.38040
     0.59830
     0.55472
     0.48935
     0.40219
     0.48935
     0.40219
     0.38040
     0.44577
     0.51114
     0.48935
     0.38040
     0.35861
     0.48935
     0.38040
     0.38040
     0.33682
     0.20609
     0.44577
     0.35861
     0.31503
     0.40219
     0.38040
     0.31503
     0.38040
     0.35861
     0.24967
     0.29324
     0.42398
     0.33682
     0.35861
     0.20609
     0.16251
     0.11893
     0.29324
     0.29324
     0.09714
     0.05356
    -0.09897
    -0.05539
    -0.20792
    -0.09897
    -0.29507
    -0.22971
    -0.29507
    -0.29507
    -0.25150
    -0.38223
    -0.33865
    -0.57834
    -0.38223
    -0.27329
    -0.36044
    -0.36044
    -0.29507
    -0.29507
    -0.22971
    -0.22971
    -0.14255
    -0.18613
     0.03177
    -0.05539
     0.11893
     0.16251
     0.18430
     0.11893
     0.16251
     0.35861
     0.38040
     0.33682
     0.42398
     0.38040
     0.44577
     0.46756
     0.51114
     0.53293
     0.62009
     0.57651
     0.62009
     0.64188
     0.75083
     0.72904
     0.66367
     0.77262
     0.77262
     0.83799
     0.88156
     0.96872
     0.88156
     0.92514
     0.96872
     1.03409
     1.01230
     0.96872
     0.83799
     1.01230
     0.90335
     0.81620
     0.70725
     0.75083
     0.88156
     0.66367
     0.59830
     0.68546
     0.51114
     0.46756
     0.35861
     0.31503
     0.07535
     0.14072
    -0.05539
    -0.16434
    -0.38223
    -0.38223
    -0.49118
    -0.49118
    -0.73087
    -0.94876
    -0.70908
    -0.18613
     0.09714
     0.72904
    -1.51529
    -2.80088
    -2.80088
    -2.14719
    -1.68961
    -2.60478
    -3.65068
    -4.43510
    -4.36974
    -2.60478
    -0.90518
    -0.09897
    -0.75266
    -1.71140
    -1.84214
    -1.58066
    -0.68729
     0.16251
     1.27378
     2.05820
     2.66831
     2.84263
     2.88621
     2.88621
     2.66831
     2.23252
     2.03642
     1.73136
     1.42631
     1.27378
     0.99051
     0.81620
     0.75083
     0.62009
     0.77262
     0.79441
     0.79441
     0.66367
     0.88156
     0.90335
     0.94693
     0.81620
     0.88156
     0.85978
     0.83799
     0.96872
     0.94693
     1.03409
     0.75083
     0.70725
     0.81620
     0.81620
     0.77262
     0.64188
     0.57651
     0.62009
     0.62009
     0.46756
     0.40219
     0.38040
     0.38040
     0.20609
     0.40219
     0.29324
     0.20609
     0.20609
     0.20609
     0.29324
     0.24967
     0.20609
     0.11893
     0.05356
     0.16251
     0.11893
     0.18430
     0.14072
     0.11893
     0.07535
     0.14072
     0.14072
     0.05356
     0.03177
    -0.03360
     0.03177
     0.11893
     0.16251
     0.05356
    -0.05539
     0.07535
    -0.03360
    -0.05539
     0.11893
     0.05356
     0.05356
     0.20609
     0.20609
     0.27146
     0.20609
     0.11893
     0.27146
     0.38040
     0.22788
     0.22788
     0.18430
     0.07535
     0.20609
     0.16251
     0.24967
     0.16251
     0.03177
     0.03177
    -0.03360
    -0.05539
    -0.12076
    -0.18613
    -0.14255
    -0.01181
     0.09714
    -0.01181
     0.03177
     0.03177
     0.00998
     0.11893
     0.09714
     0.20609
     0.07535
     0.20609
     0.24967
     0.27146
     0.24967
     0.16251
     0.18430
     0.33682
     0.40219
     0.42398
     0.27146
     0.29324
     0.24967
     0.29324
     0.22788
     0.38040
     0.27146
     0.29324
     0.22788
     0.27146
     0.22788
     0.05356
     0.07535
    -0.07718
    -0.05539
    -0.01181
    -0.09897
    -0.31686
    -0.40402
    -0.40402
    -0.42581
    -0.27329
    -0.36044
    -0.64371
    -0.49118
    -0.57834
    -0.60013
    -0.60013
    -0.70908
    -0.57834
    -0.53476
    -0.36044
    -0.38223
    -0.18613
    -0.09897
    -0.16434
    -0.40402
    -0.44760
    -0.44760
    -0.38223
    -0.44760
    -0.51297
    -0.53476
    -0.75266
    -1.10129
    -1.21024
    -1.73319
    -2.01646
    -1.82035
    -2.19077
    -2.16898
    -1.92930
    -1.66782
    -1.58066
    -0.81803
    -0.53476
    -0.31686
     0.03177
     0.53293
     0.33682
     0.18430
     1.12125
     1.70957
     1.94926
     2.34147
     2.31968
     2.23252
     2.01463
     1.90568
     1.64420
     1.49167
     1.27378
     1.01230
     0.94693
     0.79441
     0.72904
     0.40219
     0.16251
     0.27146
     0.55472
     0.53293
     0.31503
     0.20609
     0.20609
     0.38040
     0.48935
     0.75083
     0.70725
     0.75083
     0.90335
     0.92514
     0.81620
     0.77262
     0.66367
     0.75083
     1.05588
     1.29557
     1.20841
     1.03409
     0.92514
     0.83799
     0.72904
     0.83799
     0.99051
     0.72904
     0.72904
     0.77262
     0.88156
     0.85978
     0.83799
     0.75083
     0.83799
     0.83799
     0.85978
     0.83799
     0.81620
     0.79441
     0.75083
     0.75083
     0.96872
     0.83799
     0.70725
     0.79441
     0.85978
     0.90335
     0.90335
     0.88156
     0.79441
     0.85978
     0.81620
     0.83799
     0.83799
     0.75083
     0.72904
     0.66367
     0.79441
     0.70725
     0.64188
     0.55472
     0.57651
     0.55472
     0.48935
     0.38040
     0.46756
     0.35861
     0.38040
     0.44577
     0.38040
     0.31503
     0.33682
     0.31503
     0.42398
     0.48935
     0.35861
     0.38040
     0.42398
     0.51114
     0.33682
     0.44577
     0.38040
     0.33682
     0.51114
     0.42398
     0.42398
     0.29324
     0.16251
     0.18430
     0.22788
     0.35861
     0.22788
     0.09714
     0.16251
     0.16251
     0.16251
     0.11893
     0.11893
     0.09714
     0.20609
     0.16251
     0.16251
     0.18430
    -0.01181
     0.05356
     0.00998
     0.27146
     0.22788
     0.11893
     0.05356
     0.16251
     0.16251
     0.14072
     0.11893
     0.16251
     0.09714
     0.27146
     0.22788
     0.27146
     0.18430
     0.03177
     0.09714
     0.11893
     0.22788
     0.14072
     0.07535
     0.05356
     0.03177
    -0.03360
     0.09714
     0.03177
    -0.01181
     0.07535
    -0.09897
    -0.03360
    -0.07718
    -0.18613
    -0.16434
     0.00998
     0.38040
     0.31503
     0.57651
     0.64188
     0.66367
     0.57651
     0.24967
     0.29324
     0.18430
     0.24967
     0.33682
    -0.01181
    -0.49118
    -0.68729
    -0.94876
    -1.05771
    -1.07950
    -1.51529
    -1.82035
    -2.03825
    -2.40867
    -2.60478
    -2.77909
    -2.47404
    -3.19310
    -4.02110
    -2.86625
    -1.07950
    -0.64371
    -0.90518
    -1.27561
    -0.92697
    -0.31686
    -0.55655
    -0.33865
     0.42398
     0.99051
     1.51346
     1.77494
     2.12357
     1.99284
     1.97105
     1.84031
     1.73136
     1.79673
     1.73136
     1.53525
     1.36094
     1.38273
     1.42631
     1.25199
     1.12125
     0.94693
     0.92514
     0.79441
     0.85978
     0.77262
     0.77262
     0.64188
     0.64188
     0.72904
     0.83799
     0.81620
     0.62009
     0.64188
     0.77262
     0.75083
     0.75083
     0.79441
     0.70725
     0.70725
     0.70725
     0.83799
     0.77262
     0.79441
     0.75083
     0.66367
     0.77262
     0.75083
     0.64188
     0.66367
     0.79441
     0.75083
     0.72904
     0.81620
     0.75083
     0.68546
     0.75083
     0.66367
     0.68546
     0.77262
     0.99051
     0.64188
     0.59830
     0.57651
     0.59830
     0.51114
     0.68546
     0.64188
     0.46756
     0.44577
     0.31503
     0.33682
     0.29324
     0.27146
     0.27146
     0.18430
     0.22788
     0.14072
     0.16251
     0.22788
     0.11893
    -0.05539
     0.14072
     0.24967
     0.07535
     0.05356
     0.05356
     0.07535
     0.11893
     0.09714
     0.11893
     0.07535
    -0.01181
     0.03177
    -0.03360
     0.03177
    -0.09897
    -0.01181
    -0.20792
    -0.07718
    -0.14255
    -0.07718
    -0.18613
    -0.25150
    -0.38223
    -0.29507
    -0.22971
    -0.12076
    -0.01181
    -0.07718
    -0.20792
    -0.18613
    -0.07718
     0.00998
    -0.07718
    -0.09897
    -0.01181
    -0.05539
    -0.07718
    -0.05539
    -0.20792
    -0.29507
    -0.20792
     0.00998
    -0.05539
    -0.09897
    -0.16434
    -0.09897
     0.09714
     0.03177
     0.11893
     0.22788
     0.38040
     0.48935
     0.66367
     0.83799
     0.85978
     0.75083
     0.90335
     0.88156
     0.88156
     0.85978
     0.79441
     0.81620
     0.79441
     0.66367
     0.44577
     0.24967
    -0.07718
    -0.46939
    -1.03592
    -1.29740
    -1.79856
    -2.69193
    -3.06236
    -2.99699
    -2.34330
    -1.07950
     0.03177
     0.53293
    -0.49118
    -1.42814
    -1.47171
    -0.86161
    -0.38223
     0.03177
     0.40219
     1.07767
     1.62241
     1.97105
     1.94926
     1.51346
     1.05588
     0.62009
     0.33682
     0.29324
     0.11893
     0.07535
     0.03177
     0.44577
     0.46756
     0.46756
     0.59830
     0.79441
     0.68546
     0.75083
     0.79441
     0.75083
     0.59830
     0.48935
     0.51114
     0.48935
     0.57651
     0.55472
     0.57651
     0.42398
     0.38040
     0.33682
     0.14072
     0.22788
     0.18430
     0.16251
     0.22788
     0.11893
     0.20609
     0.33682
     0.42398
     0.40219
     0.27146
     0.33682
     0.42398
     0.48935
     0.42398
     0.44577
     0.42398
     0.40219
     0.48935
     0.51114
     0.44577
     0.40219
     0.40219
     0.44577
     0.51114
     0.46756
     0.40219
     0.38040
     0.24967
     0.33682
     0.35861
     0.46756
     0.22788
     0.11893
     0.07535
     0.00998
     0.05356
    -0.14255
    -0.20792
    -0.20792
    -0.25150
    -0.20792
    -0.33865
    -0.36044
    -0.46939
    -0.57834
    -0.53476
    -0.42581
    -0.51297
    -0.46939
    -0.51297
    -0.42581
    -0.44760
    -0.40402
    -0.51297
    -0.51297
    -0.29507
    -0.46939
    -0.33865
    -0.27329
    -0.44760
    -0.22971
    -0.36044
    -0.18613
    -0.16434
    -0.16434
    -0.14255
    -0.01181
     0.05356
     0.09714
     0.00998
     0.07535
     0.11893
     0.27146
     0.27146
     0.29324
     0.31503
     0.35861
     0.33682
     0.44577
     0.42398
     0.42398
     0.38040
     0.53293
     0.59830
     0.59830
     0.51114
     0.64188
     0.75083
     0.77262
     0.83799
     0.83799
     0.77262
     0.83799
     0.77262
     0.79441
     0.83799
     0.64188
     0.66367
     0.55472
     0.59830
     0.57651
     0.48935
     0.27146
     0.11893
     0.14072
     0.16251
     0.07535
    -0.05539
    -0.01181
    -0.05539
    -0.01181
     0.16251
     0.05356
    -0.05539
     0.07535
     0.07535
     0.07535
     0.16251
     0.14072
     0.11893
     0.14072
     0.14072
     0.00998
    -0.16434
    -0.31686
    -0.33865
    -0.68729
    -0.70908
    -0.99234
    -1.18845
    -1.47171
    -1.68961
    -1.97288
    -2.47404
    -3.04057
    -2.99699
    -2.36509
    -2.32151
    -2.49583
    -2.25614
    -1.99467
    -1.90751
    -1.75498
    -1.84214
    -1.60245
    -1.58066
    -0.97055
    -0.55655
    -0.29507
     0.07535
     0.20609
     0.40219
     0.16251
     0.38040
     0.29324
     0.18430
     0.07535
     0.18430
     0.27146
     0.29324
     0.46756
     0.35861
     0.16251
     0.22788
     0.27146
     0.35861
     0.22788
     0.18430
     0.24967
     0.20609
     0.29324
     0.18430
     0.16251
     0.09714
     0.03177
    -0.09897
     0.07535
    -0.05539
    -0.09897
    -0.12076
    -0.20792
     0.00998
    -0.09897
    -0.14255
    -0.18613
    -0.18613
    -0.20792
    -0.18613
    -0.14255
    -0.20792
    -0.20792
    -0.27329
    -0.18613
    -0.07718
    -0.16434
    -0.20792
    -0.12076
    -0.14255
    -0.03360
    -0.03360
    -0.07718
    -0.03360
    -0.07718
     0.05356
     0.09714
     0.07535
     0.07535
    -0.01181
     0.03177
     0.18430
     0.22788
     0.07535
     0.22788
     0.14072
     0.09714
     0.05356
     0.09714
     0.07535
     0.07535
     0.03177
     0.00998
     0.07535
     0.07535
    -0.07718
    -0.14255
     0.05356
    -0.07718
    -0.05539
    -0.14255
    -0.14255
     0.07535
    -0.05539
    -0.09897
    -0.18613
    -0.20792
    -0.07718
    -0.03360
    -0.05539
    -0.07718
    -0.07718
    -0.14255
     0.18430
     0.16251
     0.14072
     0.09714
     0.07535
     0.14072
     0.27146
     0.33682
     0.20609
     0.29324
     0.38040
     0.46756
     0.42398
     0.40219
     0.31503
     0.24967
     0.33682
     0.51114
     0.40219
     0.35861
     0.24967
     0.42398
     0.35861
     0.33682
     0.40219
     0.44577
     0.46756
     0.22788
     0.24967
     0.35861
     0.24967
     0.27146
     0.18430
     0.27146
     0.22788
     0.09714
    -0.03360
    -0.14255
    -0.25150
    -0.27329
    -0.40402
    -0.27329
    -0.12076
     0.03177
     0.31503
     0.40219
     0.46756
     0.11893
    -0.01181
     0.20609
     0.35861
     0.48935
     0.62009
     0.68546
     0.59830
     0.57651
     0.44577
     0.31503
     0.33682
     0.29324
     0.05356
     0.03177
     0.07535
     0.18430
     0.11893
     0.22788
     0.31503
     0.14072
     0.03177
    -0.09897
    -0.29507
    -0.57834
    -0.64371
    -0.70908
    -0.44760
    -0.29507
    -0.46939
    -0.27329
    -0.42581
    -1.31919
    -2.06003
    -2.10361
    -1.97288
    -1.90751
    -1.66782
    -0.36044
     0.75083
     0.38040
    -0.40402
    -0.55655
    -0.46939
    -0.20792
     0.09714
     0.83799
     1.03409
     0.88156
     1.14304
     0.96872
     1.16483
     1.14304
     1.03409
     0.68546
     0.70725
     0.51114
     0.51114
     0.51114
     0.38040
     0.27146
     0.20609
     0.24967
     0.18430
     0.24967
     0.22788
     0.07535
     0.22788
     0.24967
     0.07535
     0.05356
    -0.01181
     0.03177
    -0.22971
    -0.09897
    -0.18613
     0.00998
    -0.07718
    -0.09897
    -0.16434
    -0.09897
    -0.20792
    -0.18613
    -0.27329
    -0.14255
    -0.18613
    -0.14255
    -0.14255
    -0.14255
    -0.20792
    -0.25150
    -0.25150
    -0.14255
    -0.16434
    -0.18613
    -0.22971
    -0.16434
    -0.14255
    -0.20792
    -0.18613
    -0.20792
    -0.18613
    -0.18613
    -0.07718
    -0.09897
    -0.09897
    -0.14255
    -0.03360
    -0.01181
    -0.07718
     0.03177
     0.00998
    -0.05539
     0.05356
    -0.01181
    -0.03360
    -0.01181
     0.16251
     0.05356
     0.20609
     0.16251
     0.18430
     0.29324
     0.27146
     0.33682
     0.29324
     0.38040
     0.33682
     0.55472
     0.44577
     0.42398
     0.51114
     0.55472
     0.59830
     0.44577
     0.46756
     0.48935
     0.31503
     0.33682
     0.38040
     0.38040
     0.40219
     0.35861
     0.31503
     0.29324
     0.42398
     0.40219
     0.35861
     0.35861
     0.33682
     0.42398
     0.38040
     0.48935
     0.33682
     0.33682
     0.16251
     0.14072
     0.24967
     0.20609
     0.07535
    -0.05539
    -0.05539
     0.16251
     0.07535
    -0.01181
     0.03177
    -0.05539
    -0.12076
     0.11893
     0.07535
     0.09714
    -0.05539
     0.09714
     0.27146
     0.29324
     0.33682
     0.20609
     0.18430
     0.29324
     0.27146
     0.27146
     0.24967
     0.24967
     0.07535
     0.07535
     0.31503
     0.24967
     0.29324
     0.09714
     0.16251
     0.16251
     0.11893
     0.09714
     0.05356
     0.07535
    -0.07718
    -0.38223
    -0.38223
    -0.29507
    -0.60013
    -0.60013
    -0.44760
    -0.73087
    -1.05771
    -1.18845
    -0.99234
    -0.94876
    -0.99234
    -0.92697
    -0.81803
    -0.79624
    -0.70908
    -0.57834
    -0.70908
    -0.38223
    -0.18613
     0.09714
     0.29324
     0.42398
     0.46756
     0.55472
     0.62009
     0.77262
     0.94693
     0.94693
     1.01230
     0.90335
     0.96872
     0.90335
     0.90335
     1.01230
     0.96872
     0.81620
     1.01230
     0.81620
     0.66367
     0.48935
     0.62009
     0.64188
     0.57651
     0.48935
     0.46756
     0.46756
     0.48935
     0.51114
     0.22788
     0.40219
     0.38040
     0.22788
     0.20609
     0.38040
     0.31503
     0.24967
     0.22788
     0.18430
     0.24967
     0.24967
     0.14072
     0.14072
     0.03177
    -0.01181
    -0.07718
     0.03177
     0.05356
     0.05356
    -0.03360
    -0.05539
     0.05356
    -0.05539
    -0.07718
     0.00998
    -0.07718
    -0.07718
    -0.01181
    -0.12076
    -0.01181
    -0.09897
    -0.18613
    -0.31686
    -0.07718
    -0.42581
    -0.46939
    -0.55655
    -0.57834
    -0.66550
    -0.77445
    -0.77445
    -0.92697
    -0.99234
    -1.07950
    -1.21024
    -1.18845
    -1.29740
    -1.38456
    -1.42814
    -1.40635
    -1.40635
    -1.51529
    -1.47171
    -1.53708
    -1.53708
    -1.62424
    -1.68961
    -1.64603
    -1.40635
    -1.42814
    -1.51529
    -1.55887
    -1.49350
    -1.40635
    -1.38456
    -1.40635
    -1.47171
    -1.55887
    -1.62424
    -1.44993
    -1.38456
    -1.40635
    -1.40635
    -1.47171
    -1.47171
    -1.44993
    -1.53708
    -1.53708
    -1.58066
    -1.53708
    -1.42814
    -1.29740
    -1.12308
    -1.21024
    -1.18845
    -0.99234
    -0.79624
    -0.77445
    -0.77445
    -0.79624
    -0.68729
    -0.64371
    -0.46939
    -0.38223
    -0.53476
    -0.53476
    -0.46939
    -0.42581
    -0.29507
    -0.46939
    -0.57834
    -0.64371
    -0.53476
    -0.57834
    -0.79624
    -0.73087
    -0.79624
    -0.79624
    -0.83982
    -0.81803
    -0.97055
    -0.88339
    -1.01413
    -1.18845
    -1.03592
    -1.10129
    -1.16666
    -1.27561
    -1.27561
    -1.34098
    -1.77677
    -2.01646
    -1.99467
    -1.97288
    -1.68961
    -1.86393
    -2.43046
    -2.90983
    -3.04057
    -2.45225
    -2.16898
    -2.23435
    -2.45225
    -2.93162
    -2.82267
    -2.36509
    -2.23435
    -2.23435
    -1.92930
    -1.73319
    -1.51529
    -1.38456
    -1.36277
    -1.16666
    -0.75266
    -0.66550
    -0.51297
    -0.55655
    -0.60013
    -0.53476
    -0.27329
    -0.16434
    -0.07718
    -0.27329
    -0.25150
    -0.31686
    -0.22971
    -0.27329
    -0.22971
    -0.38223
    -0.46939
    -0.62192
    -0.44760
    -0.25150
    -0.40402
    -0.42581
    -0.40402
    -0.42581
    -0.36044
    -0.36044
    -0.33865
    -0.25150
    -0.27329
    -0.22971
    -0.25150
    -0.22971
    -0.25150
    -0.27329
    -0.29507
    -0.14255
    -0.18613
    -0.22971
    -0.31686
    -0.25150
    -0.33865
    -0.31686
    -0.36044
    -0.42581
    -0.40402
    -0.36044
    -0.27329
    -0.22971
    -0.29507
    -0.40402
    -0.49118
    -0.42581
    -0.16434
    -0.42581
    -0.29507
    -0.38223
    -0.38223
    -0.42581
    -0.22971
    -0.27329
    -0.29507
    -0.42581
    -0.31686
    -0.33865
    -0.36044
    -0.31686
    -0.44760
    -0.44760
    -0.01181
    -0.01181
    -0.09897
     0.07535
     0.16251
     0.18430
     0.22788
     0.27146
     0.24967
     0.31503
     0.48935
