# Supplementary material for: Software algorithm and hardware design for real-time implementation of new spectral estimator
Source: Biomed Eng Online. 2014 May 9;13:61. doi: 10.1186/1475-925X-13-61 (PMC4057578; doi:10.1186/1475-925X-13-61)
Supplement: Additional file 2 — txtfiles.zip. [file 1475-925X-13-61-S2.zip › FILE052.TXT]

     0.31817
     0.16038
     0.16038
     0.16038
     0.00259
    -0.21831
    -0.09208
    -0.12363
    -0.18675
    -0.37609
    -0.47076
    -0.53388
    -0.56543
    -0.59699
    -0.62855
    -0.75478
    -0.91256
    -0.66011
    -0.84945
    -0.78634
    -0.94412
    -0.81789
    -0.88101
    -0.59699
    -0.62855
    -0.94412
    -0.69166
    -0.69166
    -0.81789
    -0.69166
    -0.72322
    -0.78634
    -0.72322
    -0.56543
    -0.56543
    -0.59699
    -0.47076
    -0.53388
    -0.59699
    -0.40765
    -0.31298
    -0.47076
    -0.59699
    -0.28142
    -0.34453
    -0.31298
    -0.31298
    -0.28142
    -0.37609
    -0.21831
    -0.09208
    -0.12363
    -0.15519
    -0.21831
    -0.24986
     0.00259
     0.22349
    -0.02896
    -0.02896
     0.00259
     0.06571
     0.03415
    -0.09208
     0.00259
    -0.12363
    -0.12363
    -0.12363
     0.00259
    -0.15519
    -0.24986
    -0.24986
    -0.31298
    -0.24986
    -0.18675
    -0.21831
    -0.24986
    -0.02896
    -0.12363
    -0.18675
    -0.15519
    -0.24986
    -0.02896
    -0.09208
    -0.06052
    -0.09208
    -0.15519
    -0.15519
    -0.15519
     0.06571
     0.03415
    -0.28142
    -0.15519
    -0.18675
    -0.18675
    -0.09208
    -0.24986
    -0.15519
    -0.28142
    -0.09208
    -0.06052
    -0.02896
    -0.24986
    -0.28142
    -0.24986
    -0.18675
    -0.02896
    -0.06052
    -0.09208
    -0.12363
    -0.02896
     0.00259
     0.19194
     0.09727
     0.12882
     0.09727
     0.19194
     0.19194
     0.16038
    -0.15519
    -0.50232
    -0.40765
    -0.06052
    -0.28142
    -0.47076
    -0.59699
    -0.72322
    -0.59699
    -0.69166
    -0.62855
    -0.50232
    -0.59699
    -0.69166
    -0.47076
    -0.21831
     0.03415
    -0.02896
    -0.02896
     0.28661
     0.53907
     0.50751
     0.57062
     0.57062
     0.60218
     0.50751
     0.63374
     0.50751
     0.31817
     0.41284
     0.34972
     0.34972
     0.31817
     0.12882
    -0.21831
     0.06571
     0.25505
     0.00259
    -0.06052
     0.00259
     0.09727
     0.12882
     0.19194
     0.22349
     0.12882
     0.34972
     0.28661
     0.28661
     0.31817
     0.25505
     0.12882
     0.25505
     0.28661
     0.25505
     0.28661
     0.12882
     0.19194
     0.09727
    -0.06052
     0.09727
     0.12882
     0.16038
     0.16038
     0.12882
     0.16038
     0.12882
     0.03415
     0.12882
     0.34972
     0.16038
     0.25505
     0.16038
     0.22349
     0.22349
     0.19194
     0.28661
     0.22349
     0.22349
     0.22349
     0.28661
     0.25505
     0.25505
     0.22349
     0.12882
     0.31817
     0.31817
     0.22349
     0.25505
     0.25505
     0.06571
     0.28661
     0.19194
     0.25505
     0.12882
     0.16038
     0.09727
     0.34972
     0.12882
     0.12882
     0.00259
     0.12882
     0.22349
     0.12882
     0.25505
    -0.09208
     0.19194
     0.16038
     0.09727
     0.25505
     0.31817
     0.06571
     0.34972
     0.28661
     0.44440
     0.38128
     0.25505
     0.44440
     0.34972
     0.41284
     0.34972
     0.66530
     0.44440
     0.53907
     0.38128
     0.44440
     0.44440
     0.28661
     0.44440
     0.34972
     0.31817
     0.38128
     0.09727
     0.06571
     0.31817
     0.31817
     0.19194
     0.41284
     0.25505
     0.06571
     0.22349
     0.09727
     0.22349
     0.28661
     0.22349
     0.06571
     0.19194
     0.16038
     0.19194
     0.00259
     0.22349
     0.19194
     0.12882
     0.12882
     0.00259
     0.06571
     0.00259
     0.09727
     0.09727
     0.03415
     0.06571
     0.12882
     0.25505
     0.47595
     0.41284
    -0.47076
    -0.62855
     0.66530
     0.44440
    -0.50232
    -0.97568
    -0.53388
    -0.40765
    -0.12363
     0.28661
    -0.47076
    -0.88101
    -0.84945
    -1.25969
    -1.25969
    -1.32281
    -0.81789
    -0.81789
    -1.07035
    -1.03879
    -1.03879
    -0.72322
    -0.59699
    -0.34453
    -0.43921
    -0.34453
    -0.15519
     0.12882
     0.31817
     0.31817
     0.50751
     0.60218
     0.75997
     0.75997
     1.04398
     1.64357
     1.67513
     1.23332
     1.26488
     0.91775
     1.01242
     0.91775
     1.13865
     1.29644
     1.17021
     0.91775
     1.01242
     0.91775
     0.91775
     0.66530
     0.79152
     0.82308
     0.66530
     0.50751
     0.60218
     0.60218
     0.47595
     0.47595
     0.60218
     0.57062
     0.69685
     0.47595
     0.41284
     0.66530
     0.69685
     0.47595
     0.63374
     0.63374
     0.79152
     0.94931
     0.75997
     0.82308
     0.47595
     0.60218
     0.63374
     0.69685
     0.75997
     0.72841
     0.41284
     0.47595
     0.44440
     0.44440
     0.28661
     0.34972
     0.28661
     0.38128
     0.25505
     0.28661
     0.38128
     0.16038
     0.16038
     0.25505
     0.34972
     0.28661
     0.06571
    -0.02896
     0.00259
    -0.09208
    -0.12363
     0.06571
     0.16038
    -0.09208
     0.12882
    -0.06052
    -0.15519
    -0.15519
    -0.15519
    -0.09208
     0.00259
     0.06571
     0.12882
    -0.12363
    -0.12363
    -0.02896
    -0.12363
    -0.06052
    -0.28142
    -0.50232
    -0.47076
    -0.47076
    -0.43921
    -0.47076
    -0.56543
    -0.53388
    -0.59699
    -0.53388
    -0.69166
    -0.62855
    -0.66011
    -0.53388
    -0.43921
    -0.34453
    -0.34453
    -0.34453
    -0.28142
    -0.18675
    -0.06052
     0.00259
     0.06571
     0.03415
     0.16038
     0.34972
     0.44440
     0.34972
     0.57062
     0.72841
     1.07554
     1.17021
     0.98087
     0.53907
     0.94931
     1.73824
     2.27471
     1.83291
     1.04398
     1.10710
     1.10710
     0.41284
     1.39111
     2.08537
     1.61201
     1.29644
     1.07554
     0.66530
     0.50751
    -0.06052
     0.03415
     0.60218
     0.50751
     0.41284
     0.34972
     0.09727
     0.09727
     0.03415
     0.00259
     0.06571
    -0.09208
     0.09727
     0.09727
     0.16038
     0.28661
     0.44440
     0.28661
     0.12882
     0.41284
     0.28661
     0.31817
     0.22349
     0.19194
     0.22349
     0.57062
     0.44440
     0.38128
     0.12882
     0.19194
     0.12882
     0.03415
     0.28661
     0.19194
     0.06571
     0.06571
     0.19194
     0.31817
     0.41284
     0.16038
     0.41284
     0.34972
     0.57062
     0.38128
     0.50751
     0.63374
     0.50751
     0.66530
     0.91775
     0.79152
     0.75997
     0.85464
     0.85464
     0.82308
     0.91775
     0.82308
     0.88620
     0.88620
     1.07554
     0.91775
     0.85464
     0.82308
     0.79152
     0.75997
     0.91775
     0.85464
     0.41284
     0.47595
     0.34972
     0.47595
     0.44440
     0.34972
     0.09727
     0.09727
     0.12882
     0.16038
     0.03415
    -0.06052
    -0.15519
    -0.02896
    -0.02896
     0.06571
     0.06571
    -0.18675
    -0.02896
    -0.02896
     0.03415
    -0.06052
     0.06571
    -0.06052
     0.16038
     0.12882
     0.19194
     0.34972
     0.06571
     0.19194
     0.28661
     0.50751
     0.47595
     0.34972
     0.50751
     0.53907
     0.66530
     0.63374
     0.63374
     0.69685
     0.82308
     0.91775
     0.85464
     0.98087
     0.85464
     0.91775
     0.98087
     1.17021
     1.07554
     0.98087
     1.04398
     1.01242
     1.17021
     1.07554
     1.10710
     1.04398
     1.01242
     1.32800
     0.98087
     1.01242
     1.01242
     0.98087
     0.79152
     1.13865
     1.10710
     0.75997
     0.66530
     0.63374
     0.50751
     0.50751
     0.79152
     0.79152
     0.91775
     1.01242
     1.13865
     0.91775
     0.82308
     0.44440
     0.41284
     0.34972
     0.72841
     1.04398
     1.39111
     2.18004
     2.81118
     2.27471
     1.07554
     1.20177
     0.98087
    -0.24986
    -0.15519
     0.50751
     1.04398
     1.64357
     0.50751
     0.12882
    -0.21831
    -0.72322
    -0.91256
    -1.10191
    -1.22814
    -0.81789
    -0.72322
    -0.75478
    -0.47076
    -0.50232
    -0.34453
    -0.28142
     0.25505
     0.25505
     0.12882
     0.34972
     0.66530
     0.66530
     0.66530
     0.75997
     0.79152
     0.66530
     0.66530
     0.60218
     0.66530
     0.72841
     0.66530
     0.53907
     0.44440
     0.50751
     0.44440
     0.19194
     0.41284
     0.47595
     0.34972
     0.28661
     0.19194
     0.22349
     0.19194
     0.19194
     0.22349
     0.25505
     0.22349
     0.34972
     0.22349
     0.38128
     0.19194
     0.06571
     0.16038
     0.41284
     0.38128
     0.19194
     0.03415
     0.16038
     0.09727
     0.28661
     0.00259
     0.09727
    -0.02896
     0.00259
     0.00259
     0.03415
    -0.12363
    -0.31298
    -0.34453
    -0.02896
    -0.18675
    -0.31298
    -0.31298
    -0.18675
    -0.24986
    -0.28142
    -0.21831
    -0.34453
    -0.28142
    -0.31298
    -0.21831
    -0.24986
    -0.34453
    -0.28142
    -0.40765
    -0.15519
    -0.06052
    -0.31298
    -0.21831
    -0.24986
    -0.15519
    -0.24986
    -0.18675
    -0.06052
    -0.06052
    -0.06052
    -0.02896
     0.16038
     0.00259
    -0.09208
    -0.34453
    -0.06052
     0.22349
     0.00259
     0.00259
    -0.12363
    -0.12363
    -0.06052
    -0.28142
    -0.12363
    -0.18675
    -0.21831
    -0.12363
    -0.28142
    -0.31298
    -0.21831
    -0.28142
    -0.34453
    -0.40765
    -0.53388
    -0.40765
     0.12882
     0.47595
     0.47595
     0.09727
     0.00259
    -0.15519
     0.00259
     0.06571
     0.06571
    -0.15519
    -0.21831
    -0.43921
    -0.34453
    -0.18675
    -0.50232
    -1.13346
    -1.54371
    -1.60682
    -1.63838
    -1.89084
    -1.48059
    -1.95395
    -1.89084
    -1.10191
    -0.59699
    -0.56543
    -0.47076
    -0.28142
    -0.47076
    -0.78634
    -1.00724
    -0.72322
     0.38128
     1.13865
     1.32800
     0.79152
     1.32800
     1.42267
     1.73824
     2.02225
     1.17021
     1.04398
     1.01242
     1.35955
     1.29644
     1.70668
     1.89603
     1.83291
     1.61201
     1.29644
     1.04398
     0.47595
     0.38128
     0.31817
     0.38128
     0.44440
     0.12882
    -0.06052
     0.22349
     0.06571
     0.12882
     0.06571
     0.50751
     0.41284
     0.38128
     0.75997
     0.91775
     1.04398
     0.85464
     0.75997
     0.69685
     0.72841
     0.72841
     0.69685
     0.69685
     0.63374
     0.57062
     0.19194
     0.22349
     0.06571
    -0.09208
    -0.24986
    -0.06052
    -0.21831
    -0.40765
    -0.31298
    -0.40765
    -0.31298
    -0.18675
    -0.24986
    -0.40765
    -0.12363
    -0.31298
    -0.24986
    -0.06052
    -0.06052
    -0.15519
     0.03415
    -0.06052
    -0.09208
    -0.02896
    -0.09208
    -0.12363
     0.06571
     0.06571
     0.06571
    -0.28142
     0.06571
    -0.12363
    -0.09208
    -0.21831
     0.00259
    -0.06052
    -0.15519
    -0.02896
    -0.06052
     0.00259
    -0.12363
    -0.12363
     0.06571
     0.00259
     0.00259
    -0.12363
    -0.09208
     0.03415
     0.06571
    -0.15519
     0.09727
     0.00259
    -0.02896
     0.09727
    -0.09208
    -0.09208
    -0.24986
    -0.28142
    -0.15519
    -0.06052
    -0.02896
    -0.21831
    -0.18675
    -0.12363
    -0.09208
    -0.15519
     0.12882
     0.06571
     0.06571
     0.25505
     0.60218
     0.44440
     0.50751
     0.28661
     0.03415
    -1.19658
    -2.42731
    -3.12157
    -2.71132
    -0.84945
    -0.94412
    -2.26952
    -3.37402
    -3.46870
    -3.18468
    -2.45887
    -1.82772
    -1.60682
    -1.98551
    -1.92239
    -1.32281
    -1.00724
    -0.50232
    -0.12363
     0.50751
     1.17021
     1.13865
     0.88620
     0.85464
     0.63374
     0.41284
     0.53907
     0.38128
     0.12882
     0.19194
     0.22349
     0.25505
     0.41284
     0.47595
     0.31817
    -0.18675
    -0.37609
    -0.31298
    -0.06052
     0.25505
     0.91775
     0.94931
     0.79152
     0.69685
     0.60218
     0.63374
     0.69685
     0.82308
     1.13865
     1.29644
     1.29644
     1.23332
     1.17021
     1.20177
     1.13865
     1.01242
     0.91775
     0.79152
     0.69685
     0.75997
     0.63374
     0.57062
     0.41284
     0.16038
     0.22349
     0.25505
     0.31817
     0.09727
     0.16038
    -0.02896
    -0.02896
    -0.06052
    -0.06052
     0.06571
    -0.12363
    -0.34453
    -0.06052
    -0.15519
    -0.18675
    -0.31298
    -0.47076
    -0.56543
    -0.28142
     0.12882
     0.12882
    -0.06052
    -0.28142
    -0.18675
    -0.34453
     0.09727
     0.06571
     0.12882
     0.06571
     0.31817
     0.38128
     0.16038
     0.25505
     0.25505
     0.38128
     0.34972
     0.34972
     0.34972
     0.41284
     0.34972
     0.16038
     0.38128
     0.38128
     0.31817
     0.16038
     0.38128
     0.22349
     0.28661
     0.09727
     0.06571
     0.16038
     0.22349
     0.28661
     0.19194
     0.12882
     0.09727
     0.12882
     0.16038
     0.34972
     0.16038
     0.22349
     0.38128
     0.34972
     0.41284
     0.31817
     0.44440
     0.53907
     0.69685
     0.72841
     0.66530
     0.69685
     0.75997
     0.85464
     1.01242
     1.01242
     1.04398
     0.94931
     1.23332
     1.35955
     1.26488
     1.29644
     1.29644
     1.29644
     1.58045
     1.58045
     1.76980
     1.61201
     1.48578
     1.51734
     1.67513
     1.80135
     1.73824
     1.39111
     1.54890
     1.83291
     2.02225
     1.86447
     1.83291
     1.58045
     1.32800
     1.20177
     1.58045
     1.51734
     1.01242
     1.13865
     1.17021
     1.13865
     1.07554
     0.88620
     0.57062
     0.60218
     0.63374
     0.82308
     0.53907
     0.44440
     0.50751
     0.72841
     0.66530
     0.50751
     0.50751
     0.57062
     0.57062
     0.60218
     0.75997
     0.79152
     0.60218
     0.63374
     0.63374
     0.63374
     0.57062
     0.57062
     0.57062
     0.79152
     0.66530
     0.75997
     0.60218
     0.60218
     0.53907
     0.44440
     0.72841
     0.60218
     0.50751
     0.63374
     0.75997
     0.69685
     0.60218
     0.53907
     0.57062
     0.63374
     0.63374
     0.63374
     0.69685
     0.41284
     0.44440
     0.31817
     0.66530
     0.44440
     0.38128
     0.44440
     0.38128
     0.47595
     0.44440
     0.44440
     0.34972
     0.28661
     0.47595
     0.50751
     0.60218
     0.34972
     0.44440
     0.38128
     0.57062
     0.60218
     0.47595
     0.53907
     0.44440
     0.47595
     0.41284
     0.41284
     0.34972
     0.22349
     0.44440
     0.44440
     0.44440
     0.22349
     0.31817
     0.16038
     0.31817
     0.19194
     0.31817
     0.19194
     0.06571
     0.06571
     0.22349
     0.25505
     0.12882
     0.06571
     0.06571
    -0.02896
     0.12882
     0.12882
     0.03415
     0.06571
     0.00259
     0.31817
     0.22349
     0.19194
     0.38128
     0.34972
     0.25505
     0.38128
     0.41284
     0.44440
     0.57062
     0.57062
     0.69685
     0.60218
     0.50751
     0.34972
     0.44440
     0.53907
     0.50751
     0.41284
     0.38128
     0.22349
     0.38128
     0.28661
     0.28661
     0.19194
     0.31817
     0.19194
     0.06571
     0.12882
     0.12882
    -0.06052
     0.03415
    -0.02896
     0.16038
     0.06571
    -0.18675
     0.06571
    -0.06052
    -0.02896
    -0.24986
    -0.15519
    -0.18675
    -0.09208
    -0.02896
    -0.02896
    -0.02896
    -0.09208
    -0.12363
    -0.12363
     0.06571
    -0.21831
    -0.06052
    -0.09208
     0.00259
     0.06571
    -0.06052
    -0.15519
    -0.06052
     0.00259
    -0.06052
    -0.06052
     0.00259
    -0.06052
    -0.18675
    -0.02896
     0.16038
     0.22349
    -0.02896
     0.22349
    -0.02896
     0.06571
     0.16038
     0.19194
     0.22349
     0.22349
     0.31817
     0.12882
     0.19194
     0.19194
     0.12882
    -0.02896
     0.22349
     0.19194
     0.09727
     0.12882
     0.16038
     0.12882
     0.09727
     0.28661
     0.09727
     0.31817
     0.03415
     0.22349
     0.22349
     0.22349
     0.38128
     0.19194
     0.19194
     0.47595
     0.34972
     0.31817
     0.28661
     0.41284
     0.34972
     0.34972
     0.44440
     0.50751
     0.66530
     0.38128
     0.50751
     0.57062
     0.53907
     0.34972
     0.22349
     0.47595
     0.44440
     0.31817
     0.31817
     0.12882
     0.19194
     0.06571
    -0.02896
    -0.12363
    -0.15519
    -0.24986
    -0.43921
    -0.34453
    -0.40765
    -0.53388
    -0.66011
    -0.59699
    -0.40765
    -0.56543
    -0.53388
    -0.75478
    -0.75478
    -0.69166
    -0.69166
    -0.66011
    -0.66011
    -0.75478
    -0.84945
    -0.56543
    -0.56543
    -0.62855
    -0.78634
    -0.66011
    -0.62855
    -0.56543
    -0.72322
    -0.50232
    -0.53388
    -0.59699
    -0.50232
    -0.31298
    -0.24986
    -0.24986
    -0.50232
    -0.31298
     0.19194
     0.50751
     0.28661
     0.06571
     0.38128
     0.12882
     0.34972
     0.25505
    -0.18675
     0.25505
     0.09727
     0.12882
     0.06571
     0.12882
    -0.09208
    -0.37609
    -0.37609
    -0.43921
    -0.43921
    -0.62855
    -0.62855
    -0.56543
    -0.56543
    -0.59699
    -0.50232
    -0.40765
    -0.59699
    -0.47076
    -0.43921
    -0.34453
    -0.43921
    -0.43921
    -0.43921
    -0.37609
    -0.47076
    -0.47076
    -0.24986
    -0.24986
    -0.31298
    -0.31298
    -0.28142
    -0.34453
    -0.31298
    -0.43921
    -0.43921
    -0.43921
    -0.43921
    -0.43921
    -0.34453
    -0.43921
    -0.34453
    -0.62855
    -0.56543
    -0.37609
    -0.50232
    -0.40765
    -0.43921
    -0.40765
    -0.43921
    -0.37609
    -0.62855
    -0.34453
    -0.28142
    -0.34453
    -0.28142
    -0.28142
    -0.31298
    -0.34453
    -0.24986
    -0.21831
    -0.31298
    -0.31298
    -0.18675
    -0.12363
    -0.15519
    -0.15519
    -0.09208
    -0.12363
    -0.15519
     0.00259
     0.03415
    -0.24986
    -0.15519
    -0.15519
    -0.18675
     0.06571
    -0.06052
    -0.09208
    -0.06052
     0.00259
    -0.09208
    -0.18675
    -0.09208
    -0.18675
     0.06571
    -0.06052
     0.09727
    -0.18675
    -0.12363
    -0.06052
    -0.21831
     0.03415
     0.06571
    -0.15519
    -0.18675
     0.03415
    -0.24986
    -0.02896
    -0.24986
    -0.28142
    -0.02896
    -0.02896
     0.03415
    -0.18675
    -0.24986
    -0.47076
    -0.43921
    -0.24986
    -0.06052
    -0.21831
    -0.15519
    -0.31298
    -0.09208
    -0.09208
    -0.12363
    -0.18675
    -0.21831
    -0.21831
    -0.06052
    -0.06052
    -0.06052
     0.03415
     0.12882
    -0.06052
     0.12882
     0.06571
    -0.02896
     0.06571
     0.19194
     0.19194
     0.06571
    -0.06052
     0.03415
     0.06571
    -0.15519
    -0.15519
     0.00259
    -0.31298
    -0.18675
    -0.28142
    -0.24986
    -0.66011
    -0.69166
    -0.69166
    -0.53388
    -0.88101
    -1.22814
    -1.07035
    -1.10191
    -1.03879
    -1.10191
    -1.25969
    -1.60682
    -1.73305
    -1.76461
    -1.22814
    -0.59699
    -0.84945
    -0.56543
    -0.09208
     0.25505
     1.10710
     0.85464
     0.38128
     0.44440
     1.07554
     1.70668
     1.86447
     1.92758
     2.18004
     1.99070
     1.51734
     1.42267
     1.58045
     1.20177
     1.04398
     0.85464
     0.72841
     0.60218
     0.57062
     0.25505
     0.22349
     0.38128
     0.47595
     0.44440
     0.22349
     0.12882
     0.22349
     0.16038
     0.34972
     0.38128
     0.12882
     0.28661
     0.16038
     0.34972
     0.16038
     0.19194
     0.09727
     0.22349
     0.16038
     0.34972
     0.03415
     0.12882
     0.12882
    -0.09208
     0.16038
     0.28661
     0.06571
     0.09727
     0.16038
     0.12882
    -0.06052
     0.03415
     0.03415
    -0.02896
     0.12882
     0.03415
    -0.06052
     0.16038
    -0.06052
     0.03415
     0.12882
     0.09727
    -0.15519
    -0.02896
     0.06571
     0.16038
     0.00259
    -0.12363
     0.06571
     0.06571
     0.19194
    -0.02896
    -0.06052
     0.06571
    -0.02896
    -0.06052
     0.00259
     0.19194
     0.03415
    -0.02896
    -0.02896
     0.09727
     0.12882
     0.09727
     0.06571
    -0.09208
     0.09727
     0.09727
     0.06571
     0.00259
    -0.02896
     0.00259
    -0.21831
     0.12882
    -0.15519
    -0.43921
    -0.53388
    -0.56543
    -0.37609
    -0.40765
    -0.37609
    -0.31298
    -0.21831
     0.28661
     0.91775
     0.57062
    -0.31298
    -0.28142
     0.06571
     0.53907
     0.60218
     0.44440
     0.00259
    -1.25969
    -0.78634
     1.01242
     1.07554
    -0.15519
    -1.54371
    -2.14329
    -1.85928
    -1.38592
    -1.10191
    -0.72322
    -0.43921
    -0.34453
    -0.78634
    -0.94412
    -1.29125
    -1.29125
    -1.00724
    -0.81789
    -0.97568
    -0.84945
    -0.56543
    -0.40765
    -0.53388
    -0.72322
    -0.31298
     0.44440
     1.35955
     1.95914
     2.33783
     1.83291
     1.35955
     1.35955
     2.05381
     2.68496
     3.31610
     3.31610
     3.60011
     3.09520
     2.65340
     2.24316
     1.99070
     1.58045
     1.10710
     0.82308
     0.88620
     0.57062
     0.41284
     0.38128
     0.28661
     0.12882
     0.06571
     0.09727
     0.12882
    -0.12363
     0.09727
     0.12882
     0.19194
     0.09727
    -0.06052
    -0.12363
     0.22349
     0.16038
     0.00259
    -0.06052
    -0.18675
    -0.18675
     0.12882
     0.16038
     0.25505
     0.34972
     0.41284
     0.53907
     0.47595
     0.60218
     0.79152
     0.69685
     0.85464
     0.88620
     0.75997
     0.25505
     0.47595
     0.38128
     0.57062
     0.50751
     0.41284
     0.44440
     0.06571
    -0.06052
    -0.09208
    -0.15519
     0.00259
    -0.09208
    -0.21831
     0.09727
     0.19194
     0.19194
     0.28661
     0.25505
     0.34972
     0.38128
     0.41284
     0.44440
     0.57062
     0.57062
     0.63374
     0.53907
     0.60218
     0.47595
     0.57062
     0.53907
     0.41284
     0.28661
     0.44440
     0.41284
     0.16038
     0.19194
     0.41284
     0.66530
     0.79152
     0.50751
     0.06571
     0.06571
    -0.12363
     0.25505
     0.53907
     0.63374
     0.34972
     0.22349
     0.06571
     0.03415
    -0.18675
    -0.06052
    -0.15519
    -0.28142
    -0.59699
    -0.59699
    -0.47076
    -0.47076
    -0.53388
    -0.69166
    -0.88101
    -0.81789
    -0.40765
    -0.18675
    -0.28142
    -0.24986
    -0.31298
    -0.24986
    -0.02896
     0.06571
     0.44440
     0.69685
     0.75997
     0.94931
     1.04398
     1.10710
     1.07554
     0.98087
     1.20177
     1.42267
     1.35955
     1.26488
     1.17021
     1.26488
     1.32800
     1.10710
     1.10710
     0.98087
     1.01242
     0.88620
     0.79152
     0.69685
     0.82308
     0.63374
     0.69685
     0.82308
     0.69685
     0.72841
     0.79152
     0.60218
     0.47595
     0.66530
     0.63374
     0.66530
     0.75997
     0.69685
     0.63374
     0.66530
     0.79152
     0.63374
     0.75997
     0.82308
     0.69685
     0.82308
     0.91775
     0.85464
     0.85464
     0.88620
     0.79152
     1.07554
     1.10710
     0.98087
     1.01242
     1.04398
     0.91775
     1.17021
     1.01242
     1.13865
     1.23332
     1.01242
     1.23332
     1.17021
     1.17021
     1.20177
     1.29644
     1.20177
     1.29644
     1.29644
     1.29644
     1.26488
     1.29644
     1.39111
     1.13865
     1.32800
     1.42267
     1.32800
     1.29644
     1.32800
     1.35955
     1.42267
     1.17021
     1.32800
     1.32800
     1.35955
     1.32800
     1.35955
     1.54890
     1.42267
     1.35955
     1.45423
     1.48578
     1.29644
     1.64357
     1.54890
     1.61201
     1.54890
     1.48578
     1.54890
     1.76980
     1.70668
     1.73824
     1.58045
     1.45423
     1.48578
     1.35955
     1.51734
     1.48578
     1.29644
     1.23332
     1.39111
     1.29644
     1.32800
     1.29644
     1.73824
     1.95914
     1.80135
     1.76980
     1.73824
     1.51734
     1.35955
     1.23332
     1.29644
     1.23332
     1.04398
     1.01242
     1.04398
     0.72841
     0.12882
     0.06571
    -0.24986
    -0.40765
    -0.31298
    -0.53388
    -0.56543
    -0.66011
    -0.69166
    -0.59699
    -0.66011
    -0.47076
    -0.28142
    -0.34453
    -0.28142
    -0.31298
    -0.24986
    -0.09208
    -0.18675
    -0.12363
     0.00259
     0.09727
    -0.02896
    -0.06052
    -0.02896
     0.06571
    -0.02896
     0.00259
     0.31817
     0.00259
     0.12882
     0.19194
     0.12882
     0.06571
     0.09727
     0.06571
     0.09727
     0.19194
     0.16038
     0.28661
     0.09727
     0.16038
     0.09727
     0.00259
     0.31817
     0.09727
     0.12882
     0.31817
     0.28661
     0.25505
     0.25505
     0.28661
     0.34972
     0.31817
     0.34972
     0.16038
     0.00259
     0.16038
     0.28661
     0.16038
     0.34972
     0.22349
     0.06571
     0.03415
     0.16038
     0.09727
    -0.09208
     0.00259
    -0.12363
    -0.12363
     0.12882
     0.06571
    -0.09208
    -0.24986
    -0.02896
    -0.12363
    -0.06052
     0.00259
    -0.18675
    -0.15519
    -0.12363
     0.00259
    -0.09208
    -0.24986
    -0.28142
    -0.18675
    -0.12363
     0.00259
    -0.12363
    -0.12363
    -0.24986
    -0.28142
    -0.02896
     0.00259
    -0.21831
    -0.06052
    -0.02896
    -0.06052
     0.12882
     0.03415
    -0.06052
     0.09727
     0.16038
     0.06571
     0.06571
     0.03415
    -0.02896
    -0.06052
     0.00259
     0.16038
     0.06571
     0.12882
     0.16038
    -0.02896
    -0.02896
     0.06571
     0.12882
     0.38128
     0.22349
    -0.06052
    -0.12363
    -0.21831
    -0.12363
    -0.31298
    -0.56543
    -0.34453
    -0.53388
    -0.91256
    -0.78634
    -1.03879
    -0.91256
    -0.81789
    -1.10191
    -1.07035
    -0.66011
    -0.40765
    -0.69166
    -0.59699
    -0.43921
    -0.47076
    -0.34453
    -0.28142
    -0.02896
    -0.09208
     0.06571
     0.31817
     0.19194
     0.16038
    -0.09208
    -0.09208
    -0.09208
    -0.02896
     0.41284
     0.44440
     0.41284
     0.50751
     0.63374
     0.85464
     0.85464
     0.60218
     0.63374
     0.94931
     1.01242
     1.07554
     0.94931
     0.91775
     0.69685
     0.75997
     0.79152
     0.60218
     0.53907
     0.28661
     0.12882
    -0.06052
     0.19194
     0.00259
    -0.09208
    -0.15519
    -0.28142
    -0.24986
    -0.24986
    -0.40765
    -0.62855
    -0.56543
    -0.53388
    -0.62855
    -0.43921
    -0.40765
    -0.31298
    -0.56543
    -0.18675
    -0.18675
    -0.18675
    -0.18675
    -0.02896
     0.09727
     0.09727
     0.19194
     0.00259
     0.06571
     0.38128
     0.79152
     0.57062
     0.66530
     0.31817
     0.03415
     0.44440
     0.66530
     0.53907
     0.31817
     0.28661
     0.41284
     0.12882
     0.09727
     0.06571
    -0.09208
    -0.09208
    -0.09208
    -0.06052
    -0.31298
    -0.47076
    -0.43921
    -0.56543
    -0.28142
    -0.43921
    -0.47076
    -0.28142
    -0.31298
    -0.24986
    -0.31298
    -0.18675
    -0.18675
     0.06571
    -0.02896
     0.22349
     0.16038
     0.16038
    -0.06052
    -0.12363
     0.19194
     0.12882
     0.09727
     0.06571
    -0.12363
    -0.12363
    -0.12363
    -0.31298
    -0.21831
    -0.28142
    -0.28142
    -0.24986
    -0.37609
    -0.34453
    -0.43921
    -0.47076
    -0.31298
    -0.31298
    -0.34453
    -0.53388
    -0.50232
    -0.47076
    -0.02896
     0.12882
     0.12882
    -0.34453
    -1.03879
    -1.79617
    -2.20641
    -1.66994
    -1.63838
    -2.14329
    -1.57527
    -1.29125
    -1.44904
    -1.54371
    -1.32281
    -1.76461
    -1.92239
    -1.79617
    -0.94412
    -0.43921
     0.16038
     0.19194
     0.16038
     0.31817
     0.41284
     0.34972
     0.50751
     0.63374
     0.53907
     0.19194
     0.12882
    -0.15519
    -0.24986
    -0.06052
    -0.40765
    -0.34453
    -0.28142
    -0.18675
    -0.31298
    -0.18675
    -0.06052
    -0.37609
    -0.24986
     0.09727
     0.22349
     0.12882
     0.03415
     0.19194
     0.44440
     0.66530
     0.53907
     0.63374
     0.57062
     0.57062
     0.50751
     0.09727
    -0.09208
     0.06571
     0.22349
     0.94931
     1.07554
     0.53907
     0.34972
     0.00259
    -0.21831
    -0.28142
    -0.15519
    -0.28142
    -0.24986
    -0.40765
    -0.62855
    -0.66011
    -0.43921
    -0.24986
    -0.34453
    -0.47076
    -0.09208
    -0.31298
    -0.18675
     0.06571
     0.16038
     0.12882
     0.38128
     0.57062
     0.82308
     1.01242
     0.98087
     1.07554
     0.82308
     0.79152
     0.75997
     0.63374
     0.57062
     0.44440
     0.31817
     0.28661
     0.25505
     0.06571
     0.09727
    -0.06052
    -0.15519
    -0.12363
     0.06571
     0.03415
    -0.02896
     0.03415
     0.09727
     0.00259
     0.28661
     0.19194
     0.19194
     0.41284
     0.25505
     0.22349
     0.34972
     0.31817
     0.34972
     0.34972
     0.31817
     0.28661
     0.22349
     0.19194
     0.19194
    -0.09208
     0.06571
     0.06571
    -0.02896
    -0.12363
    -0.12363
    -0.28142
    -0.31298
    -0.50232
    -0.97568
    -1.54371
    -1.25969
     0.47595
     2.93741
     2.90586
     0.44440
    -0.72322
    -0.72322
    -0.21831
     0.50751
     1.10710
     1.61201
     1.07554
     0.91775
     0.53907
     0.16038
     0.00259
    -0.18675
    -0.56543
    -0.47076
    -0.59699
    -0.59699
    -0.40765
    -0.62855
    -0.53388
    -0.21831
    -0.47076
    -0.28142
    -0.34453
    -0.66011
    -0.81789
    -1.10191
    -0.62855
    -0.31298
    -0.37609
    -0.91256
    -1.25969
    -1.54371
    -1.44904
    -1.60682
    -1.48059
    -1.38592
    -1.38592
    -0.94412
    -1.07035
    -0.94412
    -0.84945
    -0.81789
    -0.66011
    -0.21831
    -0.18675
     0.00259
    -0.06052
     0.09727
     0.16038
     0.22349
     0.38128
     0.41284
     0.41284
     0.22349
     0.34972
     0.38128
     0.28661
     0.22349
     0.38128
     0.19194
     0.34972
     0.25505
     0.31817
     0.25505
     0.25505
     0.28661
     0.34972
     0.63374
     0.72841
     0.60218
     0.28661
     0.16038
     0.28661
     0.47595
     0.44440
     0.60218
     0.60218
     0.60218
     0.44440
     0.38128
     0.44440
     0.34972
     0.22349
     0.44440
     0.41284
     0.31817
     0.44440
     0.34972
     0.53907
     0.31817
     0.34972
     0.34972
     0.63374
     0.63374
     0.63374
     0.63374
     0.72841
     0.66530
     0.53907
     0.60218
     0.72841
     0.69685
     0.69685
     0.60218
     0.63374
     0.44440
     0.47595
     0.44440
     0.34972
     0.47595
     0.16038
     0.06571
    -0.02896
     0.06571
    -0.02896
     0.00259
     0.09727
    -0.09208
    -0.06052
     0.06571
     0.06571
     0.09727
     0.00259
    -0.09208
     0.06571
     0.16038
     0.16038
     0.09727
     0.12882
     0.06571
     0.03415
     0.09727
     0.34972
     0.12882
     0.12882
    -0.02896
     0.12882
     0.12882
     0.09727
     0.06571
    -0.02896
     0.12882
     0.16038
     0.19194
    -0.09208
    -0.21831
     0.03415
    -0.06052
     0.16038
     0.19194
    -0.15519
    -0.12363
     0.03415
     0.00259
     0.00259
     0.06571
    -0.02896
     0.19194
     0.31817
     0.25505
     0.28661
     0.34972
     0.12882
     0.25505
     0.41284
     0.50751
     0.34972
     0.44440
     0.28661
     0.41284
     0.41284
    -0.02896
     0.06571
     0.12882
     0.16038
     0.38128
     0.38128
     0.09727
    -0.28142
    -0.59699
     0.12882
     0.91775
     1.13865
     1.26488
     1.13865
     1.83291
     2.14848
     1.73824
     1.73824
     1.80135
     1.86447
     2.05381
     2.05381
     1.61201
     1.35955
     1.13865
     0.50751
     0.44440
     0.12882
    -0.18675
    -0.40765
    -0.72322
    -0.94412
    -1.10191
    -1.44904
    -1.19658
    -1.10191
    -0.88101
    -0.66011
    -0.56543
    -0.40765
    -0.18675
    -0.15519
     0.25505
     0.31817
     0.31817
     0.47595
     0.38128
     0.50751
     0.57062
     0.53907
     0.50751
     0.50751
     0.72841
     0.69685
     0.66530
     0.44440
     0.57062
     0.53907
     0.50751
     0.66530
     0.50751
     0.44440
     0.63374
     0.60218
     0.60218
     0.57062
     1.10710
     0.66530
     0.63374
     0.50751
     0.79152
     0.88620
     0.94931
     1.07554
     1.04398
     1.26488
     1.23332
     0.94931
     1.13865
     1.07554
     1.17021
     1.04398
     0.91775
     0.94931
     0.85464
     0.85464
     0.82308
     0.94931
     0.85464
     0.63374
     0.60218
     0.94931
     0.72841
     0.63374
     0.69685
     0.72841
     0.79152
     0.85464
     0.85464
     0.91775
     0.91775
     0.88620
     1.04398
     0.91775
     0.72841
     0.72841
     0.44440
     0.72841
     0.60218
     0.38128
     0.38128
     0.19194
     0.31817
     0.12882
     0.12882
    -0.15519
    -0.15519
    -0.15519
    -0.53388
    -0.34453
    -0.21831
    -0.06052
    -0.28142
    -0.28142
    -0.31298
    -0.28142
    -0.34453
    -0.28142
    -0.37609
     0.03415
    -0.06052
    -0.02896
    -0.02896
     0.06571
     0.16038
     0.19194
     0.16038
     0.12882
     0.12882
     0.03415
     0.28661
     0.25505
     0.22349
     0.25505
     0.19194
     0.28661
     0.25505
     0.25505
     0.38128
     0.22349
     0.25505
     0.34972
     0.34972
     0.31817
     0.25505
     0.09727
     0.34972
     0.16038
     0.09727
    -0.18675
    -0.21831
    -0.75478
    -1.00724
    -0.94412
    -0.81789
    -0.62855
    -0.34453
     0.28661
     0.16038
    -0.31298
    -0.21831
     0.12882
     0.69685
     1.29644
     1.70668
     2.02225
     1.95914
     1.58045
     1.58045
     1.61201
     2.11693
     2.40094
     2.18004
     1.80135
     1.04398
     0.69685
    -0.28142
    -0.53388
    -0.69166
    -0.88101
    -0.84945
    -0.59699
    -1.00724
    -1.32281
    -1.35436
    -1.16502
    -1.19658
    -0.94412
    -1.00724
    -0.59699
    -0.21831
     0.12882
     0.16038
     0.50751
     0.60218
     1.01242
     1.13865
     1.04398
     1.23332
     1.32800
     1.32800
     1.32800
     1.32800
     1.35955
     1.32800
     1.13865
     1.17021
     1.17021
     1.13865
     1.13865
     0.88620
     0.91775
     0.98087
     0.82308
     0.79152
     0.91775
     0.79152
     0.66530
     0.63374
     0.69685
     0.72841
     0.79152
     0.66530
     0.69685
     0.63374
     0.79152
     0.53907
     0.72841
     0.88620
     0.69685
     0.75997
     0.91775
     0.72841
     0.79152
     0.79152
     0.75997
     0.72841
     0.69685
     0.66530
     0.66530
     0.50751
     0.38128
     0.50751
     0.53907
     0.22349
     0.38128
     1.35955
     2.18004
     2.18004
     2.36938
     2.21160
     1.86447
     2.02225
     2.46406
     2.59028
     2.46406
     2.40094
     2.46406
     2.74807
     2.55873
     2.62184
     2.33783
     1.86447
     1.17021
     0.63374
     0.34972
     0.44440
     1.01242
     0.91775
     0.88620
     0.98087
     0.75997
     0.72841
     0.79152
     1.23332
     0.98087
     1.29644
     1.48578
     1.54890
     1.61201
     1.51734
     1.48578
     1.64357
     1.70668
     1.70668
     1.64357
     1.45423
     1.32800
     1.10710
     1.10710
     1.20177
     0.98087
     0.66530
     0.57062
     0.31817
     0.16038
     0.28661
     0.25505
     0.03415
     0.06571
    -0.06052
    -0.34453
    -0.37609
    -0.43921
    -0.43921
    -0.24986
    -0.02896
    -0.53388
    -0.59699
    -0.47076
    -0.47076
    -0.66011
    -0.81789
    -0.66011
    -0.72322
    -0.40765
    -0.34453
    -0.15519
     0.00259
     0.06571
     0.12882
     0.12882
     0.50751
     0.57062
     0.60218
     0.88620
     0.91775
     0.88620
     1.07554
     1.07554
     0.75997
     0.38128
     0.00259
    -0.40765
    -0.40765
    -0.88101
    -1.41748
    -2.14329
    -2.08018
    -0.94412
    -0.62855
     0.41284
    -0.06052
    -0.53388
    -0.78634
    -1.16502
     0.03415
     1.23332
     1.70668
     2.05381
     2.30627
     2.43250
     2.52717
     2.43250
     2.52717
     2.40094
     2.33783
     1.92758
     2.08537
     1.73824
     1.61201
     1.76980
     1.83291
     1.92758
     1.86447
     1.32800
     1.10710
     1.10710
     1.32800
     1.39111
     1.32800
     1.35955
     1.39111
     1.20177
     1.10710
     1.01242
     0.75997
     0.82308
     0.79152
     0.53907
     0.50751
     0.38128
     0.44440
     0.38128
     0.44440
     0.34972
     0.25505
     0.25505
     0.28661
     0.25505
     0.31817
     0.38128
     0.00259
     0.03415
     0.28661
     0.03415
    -0.12363
    -0.31298
    -0.40765
    -0.50232
    -0.50232
    -0.62855
    -0.91256
    -0.69166
    -0.06052
     0.69685
     1.13865
     0.91775
    -0.37609
    -0.56543
    -0.18675
     0.19194
     1.45423
     1.73824
     1.26488
     0.69685
     0.44440
     0.28661
     0.00259
    -0.15519
     0.28661
     0.66530
     0.47595
     0.41284
    -0.40765
    -0.91256
    -0.40765
    -0.31298
    -0.18675
    -0.66011
    -0.91256
    -0.75478
    -0.53388
    -1.25969
    -1.76461
    -1.51215
    -0.88101
    -0.53388
    -1.07035
    -1.38592
    -1.35436
    -1.25969
    -0.97568
    -1.03879
    -1.13346
    -1.03879
    -0.69166
    -0.43921
    -0.21831
    -0.06052
     0.00259
     0.03415
     0.06571
     0.00259
    -0.06052
     0.06571
     0.06571
    -0.09208
     0.16038
     0.34972
     0.75997
     0.63374
     0.25505
     0.44440
     0.53907
     0.75997
     0.75997
     0.44440
     0.38128
     0.50751
     0.28661
     0.57062
     0.50751
     0.34972
     0.28661
     0.19194
     0.22349
     0.19194
     0.06571
     0.09727
     0.09727
    -0.02896
     0.16038
    -0.09208
    -0.15519
    -0.21831
    -0.62855
    -0.62855
    -0.66011
    -0.78634
    -0.91256
    -1.13346
    -0.81789
    -0.50232
    -0.06052
    -0.28142
     0.06571
    -0.31298
    -0.18675
    -0.15519
     0.44440
     0.88620
     1.04398
     1.29644
     1.73824
     1.83291
     1.76980
     1.67513
     1.67513
     1.76980
     1.42267
     1.10710
     0.82308
     0.66530
     0.50751
     0.06571
     0.16038
     0.66530
     1.10710
     1.29644
     1.89603
     2.52717
     1.61201
     1.17021
     1.07554
     1.45423
     2.14848
     2.49561
     2.87430
     3.09520
     3.22143
     3.15831
     2.84274
     2.27471
     1.83291
     1.76980
     1.61201
     1.58045
     1.32800
     1.04398
     1.20177
     1.10710
     1.01242
     1.07554
     0.82308
     0.79152
     0.94931
     0.19194
    -0.28142
     0.09727
     0.66530
     0.72841
     0.57062
     0.85464
     0.66530
     0.34972
     0.12882
     0.06571
     0.19194
    -0.12363
    -0.50232
    -1.10191
    -1.51215
    -0.94412
     0.72841
     2.21160
     3.18987
     3.50544
     1.89603
    -0.24986
    -0.28142
     0.50751
     1.45423
     2.52717
     3.00053
     3.06364
     2.59028
     1.99070
     1.67513
     1.10710
     0.16038
    -0.06052
    -0.53388
    -1.00724
    -1.54371
    -1.03879
     0.12882
     0.00259
    -0.18675
    -0.53388
    -0.40765
    -0.18675
     0.00259
     0.47595
     0.91775
     1.48578
     1.99070
     2.02225
     2.11693
     1.86447
     1.64357
     1.83291
     2.08537
     1.80135
     1.64357
     1.39111
     0.94931
     1.01242
     0.75997
     0.69685
     0.22349
     0.09727
     0.03415
    -0.09208
    -0.37609
    -0.69166
    -0.81789
    -0.94412
    -0.91256
    -1.10191
    -1.29125
    -1.32281
    -1.29125
    -1.16502
    -1.29125
    -1.44904
    -1.63838
    -1.54371
    -1.60682
    -1.48059
    -1.38592
    -1.57527
    -1.63838
    -1.98551
    -1.54371
    -1.48059
    -1.70149
    -1.44904
    -1.79617
    -1.51215
    -1.57527
    -1.41748
    -1.57527
    -1.51215
    -1.19658
    -1.32281
    -1.22814
    -0.88101
    -1.13346
    -1.10191
    -1.25969
    -1.07035
    -1.00724
    -1.07035
    -1.25969
    -1.32281
    -0.78634
    -0.43921
    -0.50232
    -0.59699
    -0.69166
    -0.84945
    -0.88101
    -0.59699
    -0.53388
    -0.56543
    -0.40765
    -0.24986
    -0.34453
    -0.47076
    -0.50232
    -0.56543
    -0.56543
    -0.59699
    -0.59699
    -0.62855
    -0.69166
    -0.69166
    -0.66011
    -0.66011
    -0.43921
    -0.56543
    -0.62855
    -0.37609
    -0.31298
    -0.15519
    -0.21831
    -0.24986
    -0.12363
    -0.06052
     0.22349
     0.66530
     1.13865
     1.35955
     1.29644
     1.32800
     1.35955
     1.13865
     1.10710
     1.61201
     1.80135
     1.70668
     1.58045
     1.54890
     1.39111
     1.07554
     0.75997
     0.69685
     0.41284
     0.03415
    -0.06052
    -0.28142
    -0.43921
    -0.47076
    -0.84945
    -0.94412
    -0.91256
    -1.19658
    -1.41748
    -1.38592
    -1.35436
    -1.48059
    -1.73305
    -1.70149
    -1.82772
    -1.57527
    -1.13346
    -0.94412
    -0.75478
    -0.37609
    -0.56543
    -0.59699
    -0.09208
     0.03415
     0.16038
     0.38128
     0.31817
     1.26488
     1.17021
     0.16038
    -1.00724
    -0.59699
    -0.15519
    -0.18675
    -1.29125
    -1.41748
    -1.48059
    -1.70149
    -2.04862
    -2.14329
    -2.58510
    -2.55354
    -2.58510
    -2.61665
    -2.49042
    -2.26952
    -2.04862
    -1.79617
    -1.70149
    -1.73305
    -1.41748
    -1.13346
    -0.94412
    -0.97568
    -0.66011
    -0.56543
    -0.50232
    -0.40765
    -0.24986
    -0.15519
    -0.12363
    -0.34453
    -0.24986
    -0.21831
    -0.34453
    -0.31298
    -0.21831
    -0.47076
    -0.53388
    -0.53388
    -0.81789
    -0.62855
    -0.75478
    -0.88101
    -0.88101
    -1.13346
    -1.16502
    -1.38592
    -1.10191
    -0.84945
    -1.00724
    -0.91256
    -0.37609
    -0.21831
    -0.43921
    -0.24986
    -0.47076
    -0.18675
    -0.21831
    -0.06052
     0.19194
     0.06571
     0.28661
     0.03415
    -0.02896
    -0.06052
    -0.28142
    -0.69166
    -0.97568
    -0.72322
    -0.81789
    -0.91256
    -1.29125
    -1.16502
    -1.22814
    -1.19658
    -1.19658
    -1.29125
    -1.16502
    -1.51215
    -1.51215
    -1.60682
    -1.32281
    -1.41748
    -1.41748
    -1.60682
    -1.60682
    -1.54371
    -1.79617
    -1.70149
    -1.79617
    -1.79617
    -1.70149
    -1.44904
    -1.51215
    -1.41748
    -1.51215
    -1.35436
    -1.16502
    -1.10191
    -1.00724
    -0.75478
    -0.62855
    -0.56543
    -0.34453
    -0.28142
    -0.02896
    -0.12363
     0.06571
     0.31817
     0.47595
     0.57062
     0.34972
     0.57062
     0.53907
     0.75997
     0.47595
     0.57062
     0.72841
     0.85464
     0.57062
     0.47595
     0.98087
     1.07554
     1.04398
     0.91775
     1.07554
     0.88620
     0.72841
     0.57062
     0.57062
     0.38128
     0.00259
    -0.43921
    -0.24986
     0.60218
     1.04398
     1.35955
     2.02225
     1.86447
     0.44440
     0.53907
     1.32800
     0.85464
     0.91775
     1.01242
     1.83291
     2.14848
     2.02225
     1.32800
     0.79152
     0.69685
     0.72841
     0.88620
     1.01242
     0.94931
     0.03415
    -0.37609
    -0.31298
    -0.02896
    -0.34453
    -0.72322
    -0.66011
    -0.40765
    -1.48059
    -2.01707
    -1.95395
    -2.52198
    -2.58510
    -1.98551
    -2.01707
    -2.36419
    -2.64821
    -2.86911
    -2.77444
    -2.49042
    -2.36419
    -2.26952
    -1.98551
    -1.82772
    -1.44904
    -1.57527
    -1.35436
    -1.16502
    -0.47076
    -0.28142
    -0.34453
    -0.15519
    -1.16502
    -1.44904
    -0.91256
    -0.34453
     0.06571
     0.38128
     0.38128
     0.63374
     0.72841
     1.01242
     1.20177
     1.01242
     1.10710
     1.04398
     1.04398
     1.45423
     1.35955
     1.51734
     1.39111
     1.17021
     0.94931
     0.69685
     0.38128
     0.25505
     0.00259
    -0.09208
     0.00259
    -0.37609
    -0.47076
    -0.75478
    -1.03879
    -0.69166
    -0.47076
    -0.47076
    -0.50232
    -0.43921
    -0.37609
    -0.12363
    -0.06052
     0.03415
     0.28661
     0.31817
     0.38128
     0.41284
     0.38128
     0.50751
     0.57062
     0.31817
     0.47595
     0.38128
     0.12882
    -0.02896
     0.06571
     0.12882
     0.09727
    -0.12363
    -0.12363
     0.06571
     0.47595
     0.38128
     0.16038
     0.12882
     0.12882
     0.03415
     0.28661
     0.38128
     0.38128
     0.50751
     0.41284
     0.53907
     0.41284
     0.31817
     0.28661
     0.34972
     0.34972
     0.25505
     0.22349
     0.28661
     0.19194
     0.06571
     0.38128
     0.50751
     0.44440
     0.31817
     0.47595
     0.53907
     0.57062
     0.69685
     0.75997
     0.79152
     1.04398
     1.20177
     1.01242
     1.04398
     0.75997
     0.82308
     0.79152
     0.82308
     0.82308
     0.57062
     0.69685
     0.44440
     0.53907
     0.31817
     0.19194
    -0.02896
    -0.06052
    -0.02896
    -0.37609
    -0.47076
    -0.59699
    -0.40765
    -0.91256
    -0.72322
    -0.62855
    -0.81789
    -0.91256
    -0.91256
    -0.72322
    -0.62855
    -0.56543
    -0.66011
    -0.34453
    -0.18675
    -1.16502
    -1.73305
    -1.07035
    -0.15519
     0.53907
     0.91775
     2.02225
     5.43043
     1.76980
    -0.59699
    -0.75478
     0.60218
     2.11693
     3.91569
     3.82101
     2.77963
     1.80135
     1.51734
     1.07554
     0.98087
     0.34972
     1.01242
     1.86447
     2.11693
     1.73824
     0.60218
    -0.34453
    -0.21831
     0.25505
     0.50751
     0.63374
     0.79152
     0.94931
     0.94931
     1.13865
     0.94931
     0.63374
     0.75997
     1.10710
     0.91775
     0.25505
    -0.28142
    -0.06052
     0.72841
     0.91775
     0.85464
     0.91775
     0.91775
     0.98087
     1.04398
     0.66530
     0.47595
     0.57062
     0.50751
     0.85464
     1.04398
     1.10710
     0.98087
     1.10710
     0.91775
     0.57062
     0.47595
     0.47595
     0.34972
     0.53907
     0.38128
     0.44440
     0.34972
     0.22349
    -0.02896
     0.06571
     0.16038
     0.25505
     0.00259
     0.00259
     0.06571
     0.03415
     0.06571
    -0.06052
    -0.02896
     0.00259
    -0.06052
    -0.09208
    -0.02896
     0.16038
    -0.02896
     0.00259
     0.06571
     0.31817
    -0.06052
     0.06571
     0.00259
     0.22349
     0.47595
     0.79152
     1.01242
     1.23332
     1.04398
     0.91775
     0.75997
     0.85464
     0.98087
     0.75997
     1.04398
     1.04398
     0.88620
     0.57062
     0.16038
    -0.18675
    -0.47076
    -0.43921
    -0.56543
    -0.75478
    -0.94412
    -1.00724
    -1.35436
    -1.22814
    -1.25969
    -1.29125
    -1.10191
    -0.88101
    -1.00724
    -0.69166
    -0.75478
    -0.59699
    -0.75478
    -0.43921
    -0.18675
    -0.15519
    -0.02896
    -0.15519
    -0.09208
    -0.06052
     0.06571
    -0.02896
     0.16038
     0.16038
     0.19194
     0.22349
     0.03415
     0.09727
     0.06571
    -0.02896
     0.03415
     0.09727
     0.12882
    -0.12363
    -0.18675
    -0.21831
    -0.09208
    -0.24986
    -0.28142
    -0.18675
    -0.28142
    -0.31298
    -0.34453
    -0.56543
    -0.53388
    -0.40765
    -0.50232
    -0.53388
    -0.43921
    -0.47076
    -0.50232
    -0.50232
    -0.50232
    -0.59699
    -0.78634
    -0.69166
    -0.69166
    -0.75478
    -0.91256
    -1.03879
    -1.03879
    -1.22814
    -1.32281
    -1.41748
    -1.44904
    -1.60682
    -1.51215
    -1.51215
    -1.38592
    -1.44904
    -1.44904
    -1.51215
    -1.66994
    -1.98551
    -2.08018
    -1.48059
    -1.29125
    -0.84945
    -1.29125
    -1.82772
    -2.26952
    -2.01707
    -2.04862
    -2.20641
    -1.63838
    -1.76461
    -1.51215
    -0.91256
    -0.88101
    -1.35436
    -1.41748
    -1.70149
    -1.79617
    -1.57527
    -1.57527
    -1.41748
    -1.41748
    -1.41748
    -1.70149
    -1.89084
    -2.26952
    -2.55354
    -2.71132
    -2.99534
    -3.09001
    -3.21624
    -3.31091
    -3.27935
    -3.27935
    -3.43714
    -3.56337
    -3.40558
    -3.24780
    -3.31091
    -3.34247
    -3.21624
    -3.37402
    -3.12157
    -3.18468
    -3.15312
    -3.09001
    -3.12157
    -2.90067
    -2.90067
    -2.80600
    -2.61665
    -2.83755
    -2.80600
    -2.61665
    -2.61665
    -2.49042
    -2.52198
    -2.45887
    -2.39575
    -2.58510
    -2.64821
    -2.49042
    -2.61665
    -2.83755
    -2.90067
    -2.71132
    -2.86911
    -3.21624
    -3.65804
    -3.87894
    -3.50025
    -2.96378
    -2.71132
    -2.93222
    -2.96378
    -2.11174
    -1.92239
    -2.77444
    -2.96378
    -2.58510
    -2.08018
    -1.95395
    -1.76461
    -1.76461
    -1.66994
    -1.79617
    -1.76461
    -1.76461
    -2.04862
    -2.08018
    -2.23797
    -2.20641
    -2.17485
    -2.23797
    -2.08018
    -2.04862
    -1.92239
    -1.79617
    -1.66994
    -1.92239
    -1.60682
    -1.51215
    -1.60682
    -1.35436
    -1.25969
    -1.29125
    -1.32281
    -1.10191
    -1.19658
    -1.16502
    -1.13346
    -1.13346
    -1.25969
    -1.10191
    -1.16502
    -0.97568
    -1.07035
    -1.16502
    -1.03879
    -1.00724
    -0.81789
    -1.07035
    -1.07035
    -1.13346
    -1.10191
    -0.91256
    -1.07035
    -1.07035
    -1.13346
    -1.16502
    -1.10191
    -1.25969
    -1.03879
    -1.29125
    -1.22814
    -1.10191
    -1.07035
    -0.91256
    -1.03879
    -1.19658
    -1.10191
    -1.10191
    -0.91256
    -0.72322
    -0.69166
    -0.84945
    -0.72322
    -0.56543
    -0.66011
    -0.53388
    -0.69166
    -0.69166
    -0.62855
    -0.56543
    -0.53388
    -0.59699
    -0.59699
    -0.66011
    -0.69166
    -0.59699
    -0.56543
    -0.81789
    -0.72322
    -0.59699
    -0.69166
    -0.62855
    -0.91256
    -0.84945
    -0.81789
    -0.75478
    -0.72322
    -0.59699
    -0.69166
    -0.50232
    -0.78634
    -0.91256
    -0.91256
    -1.29125
    -1.13346
    -0.84945
    -1.00724
    -1.10191
    -1.16502
    -1.32281
    -1.16502
    -1.32281
    -1.44904
    -1.70149
    -1.89084
    -2.20641
    -2.45887
    -2.55354
    -2.08018
    -2.08018
    -1.60682
    -0.88101
    -0.59699
    -0.66011
    -1.10191
    -1.51215
    -1.16502
    -0.47076
    -0.06052
     0.12882
     0.00259
     0.16038
     0.34972
     0.28661
     0.38128
     0.06571
    -0.50232
    -0.78634
    -0.81789
    -1.07035
    -1.38592
    -1.32281
    -1.16502
    -1.60682
    -1.13346
    -0.91256
    -0.88101
    -0.66011
    -0.75478
    -0.97568
    -0.59699
    -0.34453
    -0.18675
    -0.02896
    -0.02896
     0.28661
     0.19194
     0.00259
     0.00259
     0.00259
    -0.12363
     0.06571
    -0.28142
    -0.37609
    -0.53388
    -0.59699
    -0.66011
    -0.50232
    -0.69166
    -0.78634
    -0.78634
    -0.66011
    -0.75478
    -0.78634
    -0.75478
    -0.78634
    -0.59699
    -0.62855
    -0.50232
    -0.56543
    -0.75478
    -0.75478
    -0.62855
    -0.40765
    -0.53388
    -0.66011
    -0.62855
    -0.53388
    -0.34453
    -0.72322
    -0.50232
    -0.56543
    -0.53388
    -0.53388
    -0.47076
    -0.62855
    -0.53388
    -0.59699
    -0.59699
    -0.47076
    -0.50232
    -0.53388
    -0.69166
    -0.66011
    -0.40765
    -0.59699
    -0.69166
    -0.72322
    -0.62855
    -0.47076
    -0.43921
    -0.47076
    -0.56543
    -0.50232
    -0.66011
    -0.53388
    -0.34453
    -0.40765
    -0.43921
    -0.34453
    -0.28142
    -0.28142
    -0.31298
    -0.24986
    -0.24986
    -0.15519
     0.00259
    -0.15519
     0.00259
    -0.06052
    -0.31298
    -0.02896
     0.22349
     0.12882
    -0.09208
     0.00259
     0.06571
     0.09727
     0.16038
     0.03415
     0.06571
     0.06571
     0.06571
     0.25505
     0.19194
     0.06571
     0.12882
     0.06571
     0.09727
     0.34972
     0.00259
     0.09727
     0.12882
     0.16038
     0.03415
     0.00259
     0.22349
     0.06571
     0.19194
     0.12882
     0.28661
     0.09727
     0.28661
    -0.06052
     0.28661
     0.34972
     0.31817
     0.22349
    -0.02896
    -0.06052
    -0.47076
    -0.62855
    -0.47076
    -0.24986
    -0.15519
     0.19194
    -0.15519
    -1.16502
    -1.44904
    -1.41748
    -0.91256
    -1.07035
    -0.88101
    -0.37609
     0.72841
     2.21160
     1.76980
     1.58045
     1.17021
     0.38128
     0.25505
     0.44440
     1.10710
     1.29644
     0.66530
     0.06571
     0.03415
     1.26488
     2.02225
     0.75997
    -0.62855
    -0.91256
    -0.84945
    -0.81789
    -0.31298
    -0.09208
     0.38128
     0.63374
     0.75997
     1.01242
     0.91775
     1.01242
     0.82308
     1.04398
     0.85464
     0.79152
     0.72841
     0.63374
     0.60218
     0.44440
     0.53907
     0.50751
     0.38128
     0.47595
     0.25505
     0.38128
     0.41284
     0.34972
     0.25505
     0.41284
     0.44440
     0.25505
     0.38128
     0.16038
     0.12882
     0.25505
     0.16038
     0.19194
     0.25505
     0.06571
     0.12882
     0.06571
     0.12882
    -0.02896
    -0.09208
    -0.18675
    -0.15519
    -0.18675
    -0.28142
    -0.18675
    -0.31298
    -0.28142
    -0.28142
    -0.24986
    -0.21831
    -0.34453
    -0.31298
    -0.50232
    -0.31298
    -0.28142
    -0.18675
    -0.34453
    -0.02896
     0.00259
    -0.15519
    -0.24986
    -0.15519
    -0.15519
    -0.18675
    -0.18675
    -0.31298
    -0.28142
    -0.43921
    -0.37609
    -0.56543
    -0.66011
    -0.47076
    -0.34453
    -0.50232
    -0.40765
    -0.43921
    -0.53388
    -0.31298
    -0.40765
    -0.34453
    -0.37609
    -0.21831
     0.09727
     0.22349
     0.19194
     0.09727
     0.16038
     0.25505
     0.09727
     0.28661
     0.25505
     0.34972
     0.44440
     0.28661
     0.31817
     0.19194
     0.25505
     0.47595
     0.44440
     0.34972
     0.41284
     0.38128
     0.44440
     0.34972
     0.28661
     0.38128
     0.38128
     0.41284
     0.16038
     0.34972
     0.28661
     0.22349
     0.00259
     0.03415
     0.16038
     0.03415
    -0.06052
    -0.09208
    -0.06052
    -0.40765
    -0.24986
    -0.06052
    -0.62855
    -1.54371
    -2.26952
    -2.14329
    -2.01707
    -1.98551
    -2.96378
    -3.40558
    -2.86911
    -1.57527
    -1.13346
    -1.51215
    -1.51215
    -1.60682
    -0.81789
     0.44440
     0.57062
     0.75997
     1.48578
     2.49561
     3.09520
     3.82101
     4.92552
     5.17797
     4.35749
     3.50544
     3.15831
     2.68496
     4.10503
     6.06157
     4.70462
     3.28454
     2.77963
     2.52717
     2.33783
     2.05381
     1.99070
     1.61201
     1.01242
     0.69685
     0.44440
     0.44440
     0.06571
     0.00259
    -0.28142
    -0.21831
    -0.47076
    -0.43921
    -0.53388
    -0.28142
    -0.18675
    -0.09208
     0.09727
     0.34972
     0.41284
     0.34972
     0.60218
     0.72841
     0.66530
     0.66530
     0.66530
     0.63374
     0.50751
     0.60218
     0.50751
     0.60218
     0.50751
     0.41284
     0.41284
     0.53907
     0.50751
     0.28661
     0.28661
     0.31817
     0.41284
     0.50751
     0.09727
     0.31817
     0.41284
     0.38128
     0.22349
     0.34972
     0.34972
     0.12882
     0.25505
     0.34972
     0.38128
     0.16038
     0.09727
     0.09727
     0.38128
     0.22349
     0.19194
     0.03415
     0.09727
     0.12882
    -0.06052
     0.19194
     0.09727
    -0.09208
    -0.06052
     0.00259
     0.31817
     0.25505
     0.12882
     0.38128
     0.19194
     0.44440
     0.44440
     0.44440
     0.44440
     0.31817
     0.50751
     0.47595
     0.60218
     0.44440
     0.31817
     0.22349
     0.25505
     0.06571
    -0.06052
    -0.12363
    -0.21831
    -0.15519
    -0.24986
    -0.47076
    -0.66011
    -0.81789
    -0.75478
    -0.91256
    -1.00724
    -1.25969
    -1.32281
    -1.29125
    -1.29125
    -1.41748
    -1.54371
    -1.76461
    -1.70149
    -1.66994
    -1.79617
    -1.98551
    -2.04862
    -1.70149
    -1.35436
    -1.38592
    -1.35436
    -1.22814
    -0.81789
    -0.43921
    -0.15519
     0.00259
     0.09727
     0.06571
     0.38128
     0.53907
     1.01242
     1.13865
     1.04398
     1.29644
     1.10710
     1.10710
     1.23332
     1.17021
     1.04398
     0.91775
     0.94931
     0.91775
     1.10710
     0.85464
     0.85464
     0.85464
     0.85464
     0.79152
     0.88620
     0.72841
     0.79152
     0.53907
     0.53907
     0.85464
     0.47595
     0.31817
     0.50751
     0.25505
     0.19194
     0.25505
     0.00259
     0.03415
    -0.02896
     0.06571
    -0.12363
    -0.09208
    -0.12363
    -0.09208
    -0.18675
    -0.06052
    -0.18675
    -0.18675
    -0.43921
    -0.56543
    -0.50232
    -0.72322
    -1.10191
    -1.13346
    -1.32281
    -1.38592
    -1.66994
    -2.08018
    -2.20641
    -2.55354
    -2.90067
    -2.99534
    -3.18468
    -3.65804
    -3.87894
    -4.06828
    -3.97361
    -4.32074
    -4.51008
    -4.63631
    -4.73098
    -4.51008
    -4.73098
    -4.79410
    -4.92033
    -4.76254
    -4.82566
    -4.76254
    -4.66787
    -4.79410
    -4.60475
    -4.51008
    -4.47853
    -4.35230
    -4.41541
    -4.41541
    -4.35230
    -4.25763
    -4.09984
    -4.00517
    -3.97361
    -4.00517
    -4.00517
    -4.00517
    -3.72115
    -3.75271
    -3.84738
    -3.84738
    -3.81583
    -3.65804
    -3.72115
    -3.68960
    -3.72115
    -3.65804
    -3.72115
    -3.56337
    -3.84738
    -3.72115
    -3.84738
    -3.87894
    -3.68960
    -3.68960
    -3.87894
    -3.84738
    -3.72115
    -3.65804
    -3.78427
    -3.78427
    -3.72115
    -3.65804
    -3.50025
    -3.40558
    -3.40558
    -3.50025
    -3.18468
    -3.27935
    -3.15312
    -3.09001
    -3.43714
    -3.56337
    -3.72115
    -3.62648
    -3.43714
    -3.50025
    -3.27935
    -3.31091
    -3.46870
    -3.68960
    -3.78427
    -3.68960
    -3.81583
    -3.87894
    -3.72115
    -3.15312
    -2.96378
    -2.86911
    -2.96378
    -3.09001
    -2.86911
    -3.02690
    -2.99534
    -2.93222
    -2.86911
    -2.74288
    -2.58510
    -2.55354
    -2.61665
    -2.55354
    -2.90067
    -2.67977
    -2.67977
    -2.90067
    -2.77444
    -2.86911
    -2.80600
    -2.77444
    -2.83755
    -2.90067
    -2.86911
    -2.80600
    -2.71132
    -3.02690
    -2.80600
    -2.90067
    -2.99534
    -2.71132
    -2.77444
    -2.77444
    -2.83755
    -2.58510
    -2.58510
    -2.39575
    -2.49042
    -2.55354
    -2.55354
    -2.30108
    -2.26952
    -2.42731
    -2.26952
    -2.26952
    -2.33264
    -2.14329
    -2.08018
    -2.20641
    -2.26952
    -2.23797
    -2.20641
    -2.11174
    -2.11174
    -2.11174
    -2.11174
    -2.08018
    -1.98551
    -2.01707
    -2.01707
    -1.95395
    -1.95395
    -2.08018
    -1.79617
    -1.89084
    -1.85928
    -1.89084
    -2.08018
    -1.98551
    -1.92239
    -1.98551
    -1.89084
    -2.01707
    -2.11174
    -1.92239
    -2.11174
    -2.01707
    -2.17485
    -2.11174
    -2.08018
    -2.08018
    -2.08018
    -2.17485
    -2.17485
    -2.11174
    -2.11174
    -2.14329
    -2.04862
    -2.11174
    -2.04862
    -2.23797
    -1.98551
    -1.98551
    -2.04862
    -2.30108
    -2.01707
    -1.89084
    -1.95395
    -2.01707
    -2.04862
    -1.95395
    -1.98551
    -2.01707
    -2.04862
    -1.95395
    -1.92239
    -2.04862
    -2.04862
    -1.95395
    -1.95395
    -2.17485
    -2.01707
    -1.89084
    -1.98551
    -1.85928
    -1.70149
    -1.57527
    -1.57527
    -1.60682
    -1.60682
    -1.29125
    -1.19658
    -1.38592
    -1.41748
    -1.48059
    -1.38592
    -1.41748
    -1.54371
    -1.29125
    -1.22814
    -1.32281
    -1.35436
    -1.60682
    -1.48059
    -1.51215
    -1.44904
    -1.41748
    -1.38592
    -1.29125
    -1.32281
    -1.32281
    -1.35436
    -1.60682
    -1.92239
    -2.01707
    -2.04862
    -2.23797
    -2.26952
    -2.11174
    -2.33264
    -2.26952
    -2.71132
    -2.80600
    -2.71132
    -3.31091
    -3.18468
    -2.77444
    -2.04862
    -1.73305
    -1.85928
    -1.10191
    -0.28142
    -0.47076
    -0.62855
    -0.66011
    -0.40765
     0.00259
     0.31817
     0.79152
     0.98087
     0.82308
     0.60218
     0.38128
     0.38128
     0.31817
     0.25505
    -0.02896
     0.00259
    -0.12363
    -0.34453
    -0.40765
    -0.47076
    -0.56543
    -0.53388
    -0.62855
    -0.50232
    -0.56543
    -0.56543
    -0.56543
    -0.53388
    -0.56543
    -0.69166
    -0.78634
    -0.50232
    -0.69166
    -0.81789
    -0.66011
    -0.72322
    -0.59699
    -0.69166
    -0.88101
    -0.69166
    -0.75478
    -0.62855
    -0.72322
    -0.69166
    -0.15519
    -0.43921
    -0.75478
    -0.72322
    -0.47076
    -0.40765
    -0.47076
    -0.24986
    -0.40765
    -0.34453
    -0.40765
    -0.34453
    -0.34453
    -0.21831
    -0.40765
    -0.34453
    -0.37609
    -0.47076
    -0.34453
    -0.31298
    -0.21831
    -0.34453
    -0.18675
    -0.09208
    -0.15519
    -0.24986
    -0.34453
    -0.24986
    -0.06052
     0.00259
    -0.09208
    -0.18675
    -0.06052
    -0.15519
    -0.12363
    -0.12363
     0.03415
     0.00259
    -0.09208
     0.09727
     0.00259
    -0.06052
    -0.06052
    -0.09208
     0.19194
     0.03415
     0.16038
    -0.02896
    -0.12363
    -0.12363
     0.06571
     0.00259
     0.19194
    -0.02896
    -0.12363
    -0.09208
    -0.18675
    -0.24986
    -0.06052
    -0.34453
    -0.12363
    -0.09208
    -0.21831
    -0.34453
    -0.43921
    -0.40765
    -0.12363
     0.03415
     0.22349
     0.60218
     0.79152
     0.72841
     0.44440
     0.79152
     0.79152
     0.72841
     0.82308
     0.91775
     0.94931
     1.13865
     0.98087
     0.82308
     0.94931
     0.50751
     0.38128
     0.50751
     0.50751
     0.09727
    -0.91256
    -1.89084
    -2.67977
    -3.40558
    -3.02690
    -2.30108
    -2.39575
    -3.40558
    -4.13140
    -4.16295
    -3.84738
    -4.06828
    -4.25763
    -4.00517
    -3.24780
    -2.01707
    -1.00724
    -0.43921
    -0.09208
     0.41284
     1.04398
     1.67513
     1.89603
     2.30627
     2.55873
     3.12676
     3.37921
     3.37921
     2.93741
     2.96897
     2.52717
     2.40094
     2.24316
     2.05381
     1.73824
     1.45423
     1.13865
     1.32800
     1.17021
     1.26488
     1.07554
     0.85464
     0.94931
     0.88620
     0.85464
     0.88620
     0.98087
     0.88620
     0.69685
     0.75997
     0.88620
     0.82308
     0.75997
     0.75997
     0.79152
     0.85464
     0.75997
     0.85464
     0.63374
     0.60218
     0.63374
     0.57062
     0.66530
     0.63374
     0.57062
     0.63374
     0.60218
     0.53907
     0.44440
     0.57062
     0.57062
     0.57062
     0.63374
     0.63374
     0.50751
     0.57062
     0.63374
     0.57062
     0.88620
     0.44440
     0.66530
     0.63374
     0.66530
     0.66530
     0.60218
     0.63374
     0.63374
     0.69685
     0.75997
     0.60218
     0.50751
     0.66530
     0.57062
     0.53907
     0.75997
     0.72841
     0.44440
     0.69685
     0.50751
     0.66530
     0.69685
     0.47595
     0.44440
     0.50751
     0.60218
     0.57062
     0.53907
     0.63374
     0.44440
     0.38128
     0.44440
     0.66530
     0.41284
     0.50751
     0.47595
     0.53907
     0.53907
     0.44440
     0.34972
     0.57062
     0.53907
     0.50751
     0.50751
     0.44440
     0.47595
     0.38128
     0.41284
     0.53907
     0.57062
     0.44440
     0.50751
     0.50751
     0.60218
     0.50751
     0.57062
     0.38128
     0.63374
     0.66530
     0.66530
     0.38128
     0.28661
     0.34972
     0.06571
    -0.15519
     0.16038
     0.69685
     1.48578
     0.79152
    -0.59699
    -1.07035
    -2.80600
    -0.91256
     2.59028
     2.81118
     0.16038
    -1.41748
    -0.66011
    -0.02896
     0.66530
     1.07554
     0.88620
     0.57062
     0.94931
     1.51734
     2.33783
     2.55873
     1.86447
     1.45423
     1.80135
     2.08537
     2.24316
     2.24316
     2.18004
     1.99070
     2.02225
     2.18004
     2.02225
     1.99070
     1.42267
     1.29644
     1.17021
     1.10710
     1.01242
     0.72841
     0.79152
     0.79152
     0.82308
     0.69685
     0.69685
     0.66530
     0.57062
     0.50751
     0.66530
     0.79152
     0.53907
     0.44440
     0.66530
     0.57062
     0.69685
     0.60218
     0.60218
     0.53907
     0.79152
     0.66530
     0.53907
     0.63374
     0.47595
     0.47595
     0.60218
     0.79152
     0.53907
     0.63374
     0.50751
     0.53907
     0.50751
     0.41284
     0.47595
     0.50751
     0.57062
     0.57062
     0.60218
     0.53907
     0.57062
     0.34972
     0.53907
     0.69685
     0.50751
     0.50751
     0.50751
     0.50751
     0.53907
     0.41284
     0.72841
     0.47595
     0.66530
     0.60218
     0.63374
     0.69685
     0.60218
     0.44440
     0.57062
     0.72841
     0.79152
     0.66530
     0.79152
     0.94931
     0.82308
     1.04398
     1.01242
     1.04398
     1.17021
     1.01242
     1.23332
     1.32800
     1.32800
     1.32800
     1.35955
     1.54890
     1.54890
     1.32800
     1.48578
     1.51734
     1.48578
     1.45423
     1.48578
     1.32800
     1.42267
     1.35955
     1.39111
     1.29644
     1.26488
     1.13865
     1.04398
     0.98087
     1.13865
     0.94931
     0.91775
     0.79152
     0.79152
     0.57062
     0.50751
     0.50751
     0.44440
     0.19194
     0.22349
    -0.02896
     0.06571
    -0.31298
    -0.43921
    -0.50232
    -0.47076
    -0.72322
    -0.69166
    -0.88101
    -0.94412
    -1.07035
    -1.16502
    -1.32281
    -1.35436
    -1.41748
    -1.35436
    -1.32281
    -1.29125
    -1.51215
    -1.57527
    -1.66994
    -1.44904
    -1.54371
    -1.63838
    -1.51215
    -1.51215
    -1.13346
    -1.07035
    -1.07035
    -1.13346
    -0.78634
    -0.84945
    -0.34453
    -0.18675
     0.00259
    -0.15519
    -0.50232
    -0.43921
    -0.18675
     0.06571
     0.09727
     0.00259
    -0.21831
    -0.21831
    -0.37609
    -0.50232
    -0.66011
    -0.59699
    -0.84945
    -0.59699
    -0.75478
    -0.78634
    -0.72322
    -0.62855
    -0.43921
    -0.50232
    -0.56543
    -0.47076
    -0.37609
    -0.31298
    -0.59699
    -0.28142
    -0.34453
    -0.40765
    -0.28142
    -0.28142
    -0.21831
    -0.21831
    -0.31298
    -0.28142
    -0.34453
    -0.21831
    -0.24986
    -0.28142
    -0.28142
    -0.21831
    -0.28142
    -0.31298
    -0.21831
    -0.15519
    -0.24986
    -0.40765
    -0.34453
    -0.06052
    -0.40765
    -0.21831
    -0.18675
    -0.06052
    -0.15519
    -0.15519
    -0.06052
    -0.06052
    -0.24986
     0.00259
     0.06571
     0.22349
     0.06571
     0.06571
    -0.09208
     0.06571
     0.12882
     0.00259
     0.12882
     0.16038
     0.06571
     0.03415
    -0.06052
     0.22349
     0.03415
     0.06571
     0.03415
     0.19194
     0.09727
    -0.06052
    -0.12363
     0.00259
     0.00259
    -0.34453
    -0.37609
    -0.37609
    -0.59699
    -0.69166
    -0.62855
    -0.78634
    -0.94412
    -1.13346
    -1.13346
    -1.19658
    -1.19658
    -1.44904
    -1.54371
    -1.57527
    -1.57527
    -1.66994
    -1.63838
    -1.60682
    -1.70149
    -1.60682
    -1.66994
    -1.66994
    -1.76461
    -1.76461
    -1.82772
    -1.66994
    -1.66994
    -1.60682
    -1.57527
    -1.57527
    -1.57527
    -1.76461
    -1.76461
    -1.60682
    -1.57527
    -1.73305
    -1.79617
    -1.66994
    -1.54371
    -1.54371
    -1.70149
    -1.73305
    -1.41748
    -1.60682
    -1.70149
    -1.66994
    -1.63838
    -1.63838
    -1.66994
    -1.44904
    -1.44904
    -1.57527
    -1.66994
    -1.63838
    -1.60682
    -1.54371
    -1.60682
    -1.70149
    -1.57527
    -1.95395
    -1.89084
    -1.82772
    -1.70149
    -1.70149
    -1.35436
    -0.75478
    -0.31298
    -0.34453
    -0.37609
    -0.34453
    -0.47076
    -0.06052
     0.16038
     0.41284
     0.60218
     0.53907
     0.57062
     0.25505
     0.31817
     0.25505
    -0.06052
    -0.31298
    -0.43921
    -0.66011
    -0.66011
    -0.78634
    -0.91256
    -1.19658
    -1.25969
    -1.29125
    -1.10191
    -1.19658
    -1.29125
    -1.07035
    -1.13346
    -1.03879
    -1.13346
    -1.13346
    -0.94412
    -0.88101
    -1.16502
    -0.94412
    -0.81789
    -0.69166
    -0.66011
    -0.81789
    -0.69166
    -0.53388
    -0.31298
    -0.43921
    -0.53388
    -0.43921
    -0.40765
    -0.24986
    -0.21831
    -0.18675
    -0.31298
    -0.24986
    -0.06052
    -0.18675
    -0.15519
    -0.21831
    -0.18675
    -0.28142
    -0.12363
    -0.12363
    -0.24986
    -0.24986
    -0.31298
    -0.21831
    -0.34453
    -0.18675
    -0.34453
    -0.53388
    -0.40765
    -0.34453
    -0.31298
    -0.53388
    -0.53388
    -0.69166
    -0.47076
    -0.43921
    -0.66011
    -0.53388
    -0.72322
    -0.62855
    -0.62855
    -0.47076
    -0.47076
    -0.59699
    -0.59699
    -0.84945
    -0.53388
    -0.43921
    -0.24986
    -0.24986
    -0.34453
    -0.18675
    -0.24986
    -0.15519
    -0.15519
    -0.12363
    -0.02896
     0.09727
     0.12882
    -0.06052
     0.00259
    -0.12363
     0.06571
    -0.09208
    -0.18675
    -0.43921
    -0.43921
    -0.28142
    -0.47076
    -0.34453
    -0.47076
    -0.69166
    -0.88101
    -0.72322
    -0.56543
    -0.88101
    -1.03879
    -1.03879
    -1.00724
    -0.72322
    -0.94412
    -1.03879
    -1.13346
    -1.16502
    -1.07035
    -1.10191
    -1.07035
    -1.22814
    -1.07035
    -1.22814
    -0.81789
    -0.59699
    -0.66011
    -0.91256
    -0.47076
    -0.24986
    -0.09208
    -0.12363
    -0.12363
    -0.06052
     0.00259
    -0.09208
    -0.24986
    -0.34453
    -0.09208
     0.19194
     0.06571
    -0.21831
    -0.40765
    -0.06052
     0.06571
     0.25505
     0.22349
     0.00259
     0.00259
     0.19194
     0.16038
     0.38128
     0.53907
     0.47595
     0.50751
     0.53907
     0.41284
     0.44440
     0.34972
     0.22349
     0.25505
     0.03415
    -0.02896
    -0.21831
    -0.18675
    -0.15519
    -0.21831
    -0.06052
    -0.18675
    -0.21831
    -0.37609
    -0.28142
    -0.34453
    -0.24986
    -0.31298
    -0.37609
    -0.56543
    -0.28142
    -0.40765
    -0.81789
    -0.72322
    -0.69166
    -0.59699
    -0.69166
    -0.72322
    -0.50232
    -0.37609
    -0.47076
    -0.59699
    -0.40765
    -0.28142
    -0.24986
     0.06571
     0.31817
     0.25505
     0.53907
     0.25505
     0.31817
     0.38128
     0.34972
     0.41284
     0.63374
     0.50751
     0.38128
     0.12882
     0.53907
     0.34972
     0.38128
     0.16038
     0.22349
     0.16038
     0.38128
     0.28661
     0.34972
     0.25505
     0.38128
     0.41284
     0.57062
     0.47595
     0.50751
     0.16038
     0.53907
     0.50751
     0.38128
     0.25505
     0.12882
    -0.28142
    -0.47076
    -0.75478
    -1.32281
    -1.51215
    -1.51215
    -1.60682
    -2.11174
    -2.61665
    -3.05845
    -2.83755
    -2.39575
    -1.85928
    -1.35436
    -2.08018
    -2.58510
    -2.52198
    -2.04862
    -1.48059
    -0.47076
     0.50751
     0.94931
     1.04398
     0.91775
     0.91775
     1.07554
     0.66530
     0.60218
     1.04398
     1.07554
     1.10710
     0.79152
     0.44440
     0.44440
     0.53907
     0.47595
     0.41284
     0.31817
    -0.02896
     0.09727
     0.25505
     0.31817
     0.41284
     0.63374
     0.94931
     0.79152
     0.50751
     0.79152
     0.66530
     0.69685
     0.44440
     0.44440
     0.50751
     0.41284
     0.50751
     0.98087
     0.98087
     0.75997
     0.31817
     0.06571
     0.34972
     0.60218
     0.50751
     0.66530
     0.69685
     0.66530
     0.53907
     0.47595
     0.38128
     0.38128
     0.44440
     0.25505
     0.22349
     0.25505
     0.09727
    -0.02896
     0.06571
     0.31817
     0.06571
     0.06571
     0.09727
     0.25505
     0.38128
     0.38128
     0.31817
     0.28661
     0.38128
     0.47595
     0.47595
     0.57062
     0.63374
     0.69685
     0.41284
     0.75997
     0.82308
     0.79152
     0.60218
     0.85464
     0.69685
     0.57062
     0.63374
     0.53907
     0.63374
     0.72841
     0.60218
     0.57062
     0.38128
     0.57062
     0.22349
     0.38128
     0.60218
     0.44440
     0.41284
     0.38128
     0.44440
     0.38128
     0.38128
     0.63374
     0.53907
     0.50751
     0.57062
     0.41284
     0.60218
     0.72841
     0.75997
     0.79152
     0.38128
     0.34972
     0.69685
     0.85464
    -0.15519
    -1.19658
    -1.41748
     0.63374
     3.66323
     3.47389
     2.08537
     0.25505
     0.06571
    -0.40765
    -0.09208
     0.38128
     1.26488
     1.48578
     1.54890
     1.35955
     0.98087
     0.66530
     0.16038
    -0.12363
    -0.18675
    -0.02896
    -0.21831
    -0.06052
     0.00259
     0.28661
     0.38128
     0.50751
     0.60218
     0.79152
     0.44440
     0.82308
     0.85464
     0.79152
     0.75997
     0.72841
     0.85464
     0.79152
     0.88620
     0.79152
     0.91775
     0.75997
     0.75997
     0.63374
     0.72841
     0.66530
     0.75997
     0.79152
     0.66530
     0.79152
     0.57062
     0.72841
     0.69685
     0.66530
     0.88620
     1.01242
     0.75997
     0.98087
     1.10710
     1.04398
     1.13865
     1.32800
     1.23332
     1.23332
     1.23332
     1.32800
     1.17021
     1.13865
     1.13865
     1.10710
     1.04398
     0.94931
     0.85464
     0.53907
     0.60218
     0.50751
     0.41284
     0.50751
     0.25505
     0.28661
     0.19194
     0.25505
     0.12882
     0.06571
     0.06571
     0.22349
     0.16038
     0.19194
     0.06571
     0.00259
     0.09727
     0.22349
     0.00259
     0.28661
     0.28661
     0.16038
     0.09727
     0.34972
     0.31817
     0.31817
     0.12882
     0.25505
     0.41284
     0.50751
     0.38128
     0.44440
     0.50751
     0.50751
     0.44440
     0.72841
     0.63374
     0.79152
     0.72841
     0.85464
     0.79152
     0.91775
     0.72841
     0.94931
     1.04398
     1.13865
     1.10710
     1.01242
     0.94931
     1.10710
     0.91775
     1.23332
     1.17021
     1.07554
     1.07554
     1.29644
     1.10710
     1.13865
     1.10710
     1.04398
     1.01242
     1.20177
     1.07554
     0.94931
     0.88620
     0.88620
     1.10710
     0.85464
     1.07554
     0.75997
     0.66530
     0.91775
     0.85464
     0.91775
     0.66530
     0.66530
     0.75997
     0.82308
     0.91775
     0.82308
     0.85464
     0.88620
     0.94931
     0.75997
     1.17021
     1.10710
     1.17021
     1.13865
     1.29644
     1.54890
     1.51734
     1.42267
     1.64357
     1.64357
     1.80135
     1.61201
     0.98087
     0.16038
    -0.02896
    -0.66011
    -0.88101
    -0.72322
    -0.06052
     1.01242
     2.30627
     2.36938
     2.59028
     1.07554
    -0.15519
     0.50751
     0.88620
     1.13865
     2.14848
     3.00053
     3.18987
     3.12676
     2.71651
     2.18004
     1.64357
     1.04398
     0.50751
     0.47595
     0.44440
     0.16038
     0.16038
     0.19194
     0.31817
     0.34972
     0.34972
     0.25505
     0.22349
     0.38128
     0.31817
     0.60218
     0.53907
     0.50751
     0.47595
     0.57062
     0.57062
     0.60218
     0.44440
     0.57062
     0.53907
     0.69685
     0.60218
     0.50751
     0.57062
     0.38128
     0.50751
     0.66530
     0.75997
     0.44440
     0.60218
     0.50751
     0.57062
     0.63374
     0.50751
     0.60218
     0.50751
     0.60218
     0.41284
     0.69685
     0.44440
     0.60218
     0.50751
     0.47595
     0.63374
     0.50751
     0.53907
     0.60218
     0.47595
     0.60218
     0.50751
     0.38128
     0.50751
     0.57062
     0.38128
     0.53907
     0.38128
     0.44440
     0.38128
     0.34972
     0.57062
     0.50751
     0.25505
     0.31817
     0.53907
     0.44440
     0.34972
     0.28661
     0.34972
     0.38128
     0.41284
     0.53907
     0.31817
     0.31817
     0.53907
     0.28661
     0.75997
     0.79152
     0.60218
     0.66530
     0.69685
     0.69685
     0.82308
     0.69685
     0.75997
     0.72841
     1.04398
     0.94931
     0.85464
     0.82308
     0.82308
     0.66530
     0.91775
     1.01242
     0.79152
     0.72841
     0.72841
     0.79152
     0.91775
     0.72841
     0.66530
     0.75997
     0.72841
     0.72841
     0.72841
     0.63374
     0.63374
     0.47595
     0.60218
     0.79152
     0.57062
     0.69685
     0.69685
     0.79152
     0.75997
     1.01242
     0.82308
     0.98087
     0.91775
     1.04398
     1.10710
     1.04398
     0.88620
     1.04398
     0.91775
     1.13865
     1.13865
     0.79152
     0.66530
     0.57062
     0.38128
     0.00259
    -0.18675
    -0.53388
    -0.97568
    -1.89084
    -2.55354
    -1.44904
     0.00259
    -0.97568
    -2.04862
    -2.14329
    -1.92239
    -1.35436
    -0.72322
    -1.07035
    -1.10191
    -0.21831
    -0.40765
    -0.75478
    -0.12363
     1.10710
     1.07554
     1.54890
     1.99070
     1.10710
     0.57062
     1.35955
     2.02225
     2.08537
     1.64357
     1.54890
     1.39111
     1.86447
     1.83291
     1.80135
     1.58045
     1.42267
     1.20177
     0.85464
     1.04398
     1.45423
     1.26488
     0.98087
     1.17021
     1.01242
     0.72841
     0.82308
     0.75997
     0.85464
     1.17021
     1.35955
     1.26488
     1.07554
     1.07554
     1.20177
     1.10710
     1.17021
     0.98087
     0.72841
     1.01242
     0.88620
     0.75997
     0.69685
     0.69685
     0.63374
     0.60218
     0.50751
     0.41284
     0.53907
     0.75997
     0.69685
     0.57062
     0.66530
     0.53907
     0.38128
     0.50751
     0.69685
     0.63374
     0.44440
     0.63374
     0.57062
     0.57062
     0.57062
     0.57062
     0.44440
     0.57062
     0.47595
     0.44440
     0.44440
     0.50751
     0.44440
     0.38128
     0.44440
     0.34972
     0.25505
     0.44440
     0.25505
     0.16038
     0.19194
     0.25505
     0.25505
     0.41284
     0.53907
     0.57062
     0.60218
     0.50751
     0.50751
     0.57062
     0.69685
     0.85464
     0.85464
     1.01242
     0.88620
     0.91775
     0.94931
     0.79152
     0.98087
     1.01242
     0.98087
     0.72841
     0.79152
     0.69685
     0.57062
     0.50751
     0.75997
     0.72841
     0.50751
     0.72841
     0.75997
     0.66530
     0.72841
     0.60218
     0.85464
     0.66530
     0.91775
     0.79152
     0.79152
     0.57062
     0.63374
     0.44440
     0.28661
    -0.06052
    -0.21831
    -0.78634
    -1.82772
    -2.45887
    -2.77444
    -1.85928
    -0.12363
    -0.62855
    -1.79617
    -2.49042
    -2.74288
    -2.01707
    -0.75478
     0.12882
     0.09727
     0.16038
     0.19194
     0.57062
     1.01242
     1.13865
     1.73824
     2.02225
     1.83291
     1.70668
     1.58045
     1.51734
     1.35955
     1.51734
     1.76980
     1.54890
     1.20177
     1.10710
     1.04398
     0.98087
     1.23332
     1.39111
     1.20177
     1.23332
     1.32800
     1.29644
     1.26488
     1.04398
     0.98087
     0.82308
     0.85464
     0.85464
     0.63374
     0.85464
     0.57062
     0.44440
     0.57062
     0.47595
     0.41284
     0.47595
     0.38128
     0.41284
     0.50751
     0.47595
     0.31817
     0.22349
     0.60218
     0.41284
     0.38128
     0.44440
     0.47595
     0.47595
     0.22349
     0.47595
     0.34972
     0.25505
     0.28661
     0.19194
     0.28661
     0.34972
     0.22349
     0.28661
     0.22349
     0.16038
     0.19194
     0.22349
     0.31817
     0.28661
     0.25505
     0.44440
     0.31817
     0.38128
     0.22349
     0.50751
     0.38128
     0.57062
     0.50751
     0.44440
     0.57062
     0.63374
     0.53907
     0.50751
     0.53907
     0.72841
     0.50751
     0.50751
     0.72841
     0.60218
     0.63374
     0.60218
     0.53907
     0.66530
     0.63374
     0.63374
     0.69685
     0.53907
     0.53907
     0.69685
     0.57062
     0.47595
     0.63374
     0.41284
     0.50751
     0.44440
     0.31817
     0.34972
     0.09727
     0.19194
     0.19194
     0.03415
    -0.06052
    -0.15519
    -0.09208
    -0.24986
    -0.47076
    -0.40765
    -0.56543
    -0.66011
    -0.75478
    -0.91256
    -0.88101
    -1.07035
    -1.07035
    -1.10191
    -1.00724
    -1.00724
    -1.25969
    -1.41748
    -1.51215
    -1.66994
    -1.79617
    -1.51215
    -1.63838
    -1.76461
    -1.70149
    -1.57527
    -1.70149
    -1.82772
    -2.20641
    -1.92239
    -1.76461
    -1.70149
    -1.60682
    -1.76461
    -1.63838
    -1.57527
    -1.76461
    -1.51215
    -1.48059
    -1.73305
    -1.57527
    -1.35436
    -1.32281
    -1.48059
    -1.54371
    -1.44904
    -1.41748
    -1.25969
    -1.44904
    -1.48059
    -1.25969
    -1.29125
    -1.41748
    -1.29125
    -1.19658
    -1.41748
    -1.19658
    -1.03879
    -1.10191
    -1.03879
    -1.16502
    -1.07035
    -0.91256
    -0.97568
    -0.81789
    -0.94412
    -0.91256
    -0.84945
    -0.94412
    -0.84945
    -0.81789
    -0.88101
    -0.91256
    -0.72322
    -0.78634
    -0.69166
    -0.91256
    -0.84945
    -1.00724
    -0.72322
    -0.72322
    -0.78634
    -0.88101
    -0.91256
    -0.84945
    -0.91256
    -0.66011
    -0.78634
    -0.88101
    -0.81789
    -0.75478
    -0.78634
    -0.84945
    -0.81789
    -0.78634
    -0.62855
    -0.53388
    -0.56543
    -0.66011
    -0.62855
    -0.56543
    -0.56543
    -0.37609
    -0.40765
    -0.47076
    -0.59699
    -0.37609
    -0.34453
    -0.43921
    -0.59699
    -0.43921
    -0.59699
    -0.34453
    -0.40765
    -0.47076
    -0.50232
    -0.40765
    -0.69166
    -0.47076
    -0.37609
    -0.50232
    -0.37609
    -0.40765
    -0.40765
    -0.34453
    -0.24986
    -0.40765
    -0.24986
    -0.09208
    -0.06052
    -0.18675
    -0.12363
    -0.18675
    -0.06052
     0.03415
     0.00259
     0.12882
    -0.06052
     0.09727
     0.12882
     0.22349
     0.16038
     0.16038
     0.22349
     0.22349
     0.34972
     0.22349
     0.34972
     0.25505
     0.22349
     0.16038
     0.44440
     0.34972
     0.34972
     0.12882
     0.00259
     0.19194
     0.00259
    -0.09208
    -0.15519
    -0.02896
    -0.21831
    -0.15519
    -0.12363
    -0.34453
    -0.43921
    -0.43921
    -0.56543
    -0.72322
    -0.78634
    -0.88101
    -0.81789
    -0.97568
    -0.84945
    -0.84945
    -0.81789
    -0.88101
    -0.91256
    -1.07035
    -1.07035
    -1.13346
    -0.84945
    -0.72322
    -0.75478
    -0.53388
    -0.97568
    -0.75478
    -0.81789
    -0.81789
    -0.62855
    -0.47076
    -0.43921
    -0.50232
    -0.50232
    -0.40765
    -0.40765
    -0.40765
    -0.37609
    -0.47076
    -0.40765
     0.00259
    -0.06052
    -0.15519
    -0.12363
    -0.34453
    -0.15519
    -0.12363
    -0.12363
    -0.06052
    -0.28142
    -0.09208
    -0.28142
    -0.31298
    -0.31298
    -0.40765
    -0.47076
    -0.34453
    -0.24986
    -0.34453
    -0.47076
    -0.50232
    -0.43921
    -0.34453
    -0.56543
    -0.59699
    -0.50232
    -0.47076
    -0.40765
    -0.37609
    -0.50232
    -0.34453
    -0.62855
    -0.40765
    -0.21831
    -0.50232
    -0.47076
    -0.37609
    -0.43921
    -0.31298
    -0.43921
    -0.50232
    -0.47076
    -0.31298
    -0.37609
    -0.28142
    -0.47076
    -0.28142
    -0.47076
    -0.40765
    -0.28142
    -0.24986
    -0.31298
    -0.43921
    -0.24986
    -0.15519
    -0.24986
    -0.12363
    -0.21831
    -0.15519
    -0.09208
    -0.09208
    -0.24986
    -0.24986
    -0.15519
    -0.15519
     0.00259
    -0.06052
    -0.09208
    -0.06052
    -0.28142
    -0.18675
    -0.18675
    -0.34453
    -0.15519
    -0.37609
    -0.21831
    -0.18675
    -0.28142
    -0.28142
    -0.28142
    -0.40765
    -0.31298
    -0.28142
    -0.28142
    -0.37609
    -0.43921
    -0.34453
    -0.18675
    -0.34453
    -0.31298
    -0.15519
    -0.02896
     0.16038
     0.12882
     0.12882
     0.25505
    -0.02896
     0.06571
     0.38128
     0.31817
     0.19194
    -0.31298
    -0.21831
     0.06571
     0.00259
     0.06571
     0.00259
     0.06571
    -0.06052
    -0.28142
    -0.43921
    -0.37609
    -0.43921
    -0.47076
    -0.18675
    -0.37609
    -0.28142
    -0.21831
    -0.12363
    -0.34453
    -0.21831
    -0.28142
    -0.28142
    -0.43921
    -0.47076
    -0.56543
    -0.40765
    -0.40765
    -0.37609
    -0.62855
    -0.40765
    -0.34453
    -0.47076
    -0.43921
    -0.24986
    -0.15519
    -0.21831
    -0.28142
    -0.24986
    -0.06052
    -0.06052
    -0.15519
     0.16038
     0.06571
     0.16038
    -0.02896
     0.12882
     0.22349
     0.19194
     0.12882
     0.19194
     0.09727
     0.09727
     0.03415
     0.09727
     0.16038
     0.06571
     0.03415
    -0.06052
     0.12882
     0.00259
    -0.15519
     0.09727
     0.09727
     0.12882
     0.16038
     0.25505
     0.25505
     0.25505
     0.31817
     0.22349
     0.31817
     0.19194
     0.34972
     0.12882
     0.34972
     0.34972
     0.22349
     0.16038
     0.19194
     0.31817
     0.19194
     0.12882
     0.09727
     0.06571
    -0.06052
     0.06571
     0.00259
     0.28661
     0.00259
     0.03415
     0.09727
     0.25505
     0.03415
     0.03415
     0.16038
     0.09727
     0.06571
     0.06571
     0.09727
     0.16038
     0.19194
     0.09727
     0.06571
     0.31817
     0.31817
     0.19194
     0.16038
     0.31817
     0.12882
     0.22349
     0.22349
     0.25505
     0.19194
     0.25505
     0.44440
     0.28661
     0.28661
     0.06571
     0.00259
     0.34972
     0.28661
     0.28661
     0.19194
     0.09727
     0.00259
    -0.06052
     0.22349
     0.28661
     0.34972
     0.12882
     0.31817
     0.31817
     0.06571
    -0.15519
    -0.75478
    -1.29125
    -0.62855
     1.42267
     2.81118
     1.32800
     0.44440
    -0.43921
    -0.59699
    -0.09208
     0.22349
     0.57062
     0.72841
     0.31817
     0.28661
     0.09727
    -0.15519
     0.00259
    -0.21831
    -0.56543
    -0.56543
    -0.47076
    -0.53388
    -0.43921
    -0.47076
    -0.18675
     0.16038
     0.28661
     0.60218
     0.72841
     0.69685
     0.60218
     0.72841
     0.75997
     0.98087
     0.88620
     0.79152
     0.85464
     0.82308
     0.72841
     0.60218
     0.69685
     0.69685
     0.41284
     0.34972
     0.44440
     0.38128
     0.34972
     0.12882
     0.25505
     0.38128
     0.22349
     0.34972
     0.38128
     0.22349
     0.19194
     0.16038
     0.12882
     0.38128
     0.06571
     0.09727
     0.09727
     0.28661
     0.12882
     0.00259
     0.09727
     0.12882
     0.03415
     0.03415
    -0.09208
    -0.12363
    -0.12363
    -0.12363
    -0.34453
    -0.12363
     0.00259
    -0.40765
    -0.18675
    -0.24986
    -0.24986
    -0.53388
    -0.50232
    -0.31298
    -0.12363
    -0.28142
    -0.18675
    -0.09208
    -0.34453
    -0.18675
    -0.34453
    -0.12363
    -0.02896
    -0.21831
    -0.21831
    -0.02896
     0.25505
     0.44440
     0.63374
     0.79152
     0.91775
     0.88620
     0.94931
     0.72841
     0.82308
     0.88620
     1.07554
     1.32800
     1.26488
     1.10710
     1.17021
     1.13865
     1.01242
     0.79152
     0.66530
     0.69685
     0.60218
     0.69685
     0.69685
     0.66530
     0.34972
     0.38128
     0.34972
     0.34972
     0.69685
     0.31817
     0.22349
     0.31817
     0.31817
     0.31817
     0.00259
     0.12882
     0.09727
     0.19194
     0.03415
     0.00259
     0.09727
    -0.09208
    -0.09208
    -0.02896
     0.28661
    -0.06052
     0.12882
     0.28661
     0.44440
     0.28661
     0.00259
    -0.72322
    -1.89084
    -2.71132
    -2.23797
    -2.36419
    -2.80600
    -2.30108
    -0.75478
    -1.57527
    -1.60682
    -0.28142
    -0.09208
    -0.91256
    -1.51215
    -0.81789
     0.25505
     1.07554
     1.73824
     2.49561
     2.77963
     2.90586
     2.74807
     2.74807
     2.52717
     2.18004
     1.89603
     1.58045
     1.48578
     1.35955
     1.26488
     1.35955
     1.17021
     1.10710
     1.07554
     1.01242
     1.10710
     1.13865
     0.94931
     0.94931
     0.75997
     0.79152
     0.63374
     0.85464
     0.72841
     0.41284
     0.60218
     0.60218
     0.63374
     0.34972
     0.16038
     0.28661
     0.28661
     0.34972
     0.38128
     0.31817
     0.25505
     0.28661
     0.19194
     0.50751
     0.66530
     0.34972
     0.57062
     0.60218
     0.69685
     0.72841
     0.63374
     0.57062
     0.63374
     0.69685
     0.94931
     0.98087
     1.10710
     0.94931
     0.88620
     1.10710
     1.23332
     1.13865
     1.04398
     1.01242
     1.17021
     0.94931
     1.07554
     1.20177
     1.04398
     0.94931
     0.91775
     0.85464
     0.66530
     0.44440
     0.44440
     0.41284
     0.50751
     0.28661
     0.28661
     0.53907
     0.00259
     0.19194
     0.03415
     0.00259
    -0.09208
     0.06571
     0.31817
     0.09727
     0.00259
     0.09727
     0.09727
    -0.06052
     0.28661
     0.16038
     0.06571
     0.06571
     0.03415
     0.31817
     0.25505
     0.28661
     0.22349
     0.50751
     0.60218
     0.47595
     0.63374
     0.63374
     0.57062
     0.57062
     0.69685
     0.85464
     0.66530
     0.44440
     0.50751
     0.60218
     0.69685
     0.34972
     0.12882
     0.19194
     0.75997
     1.04398
     1.20177
     1.95914
     1.95914
     2.05381
     2.11693
     1.51734
     0.91775
     1.17021
     2.05381
     2.27471
     2.36938
     2.21160
     1.86447
     1.58045
     1.10710
     1.13865
     0.85464
     0.91775
     0.44440
     0.25505
     0.22349
     0.38128
     0.53907
     0.22349
     0.50751
     0.41284
     0.38128
     0.28661
     0.53907
     0.41284
     0.38128
     0.47595
     0.38128
     0.50751
     0.31817
     0.34972
     0.41284
     0.41284
     0.50751
     0.34972
     0.41284
     0.38128
     0.50751
     0.38128
     0.31817
     0.38128
     0.34972
     0.38128
     0.38128
     0.38128
     0.44440
     0.57062
     0.44440
     0.60218
     0.63374
     0.60218
     0.34972
     0.31817
     0.47595
     0.47595
     0.38128
     0.50751
     0.31817
     0.34972
     0.22349
     0.22349
     0.06571
     0.03415
    -0.06052
     0.00259
     0.03415
    -0.06052
    -0.18675
    -0.28142
    -0.24986
    -0.21831
    -0.18675
    -0.24986
    -0.28142
    -0.43921
    -0.21831
    -0.24986
    -0.28142
    -0.06052
    -0.31298
    -0.47076
    -0.09208
    -0.06052
    -0.06052
    -0.02896
    -0.06052
     0.06571
     0.09727
     0.06571
     0.12882
     0.16038
     0.16038
     0.19194
     0.19194
     0.22349
     0.22349
    -0.02896
     0.19194
     0.25505
    -0.02896
    -0.21831
    -0.18675
    -0.15519
    -0.24986
    -0.37609
    -0.43921
    -0.62855
    -0.53388
    -0.56543
    -0.50232
    -0.34453
    -0.47076
    -0.47076
    -0.18675
    -0.09208
     0.00259
    -0.06052
    -0.40765
    -0.34453
    -0.40765
    -0.09208
     0.41284
     0.72841
     0.75997
     0.34972
     0.69685
     0.50751
    -0.09208
     0.00259
    -0.06052
     0.19194
     0.16038
     0.91775
     0.94931
     0.38128
     0.03415
     0.09727
     0.12882
     0.34972
     0.38128
     0.44440
     0.31817
     0.12882
     0.44440
     0.28661
     0.22349
     0.47595
     0.38128
     0.47595
     0.38128
     0.06571
     0.06571
     0.19194
     0.09727
     0.16038
     0.00259
    -0.15519
    -0.15519
    -0.18675
    -0.06052
    -0.15519
    -0.37609
    -0.34453
    -0.21831
    -0.28142
    -0.21831
    -0.24986
    -0.15519
    -0.12363
    -0.24986
    -0.21831
    -0.06052
     0.00259
    -0.06052
    -0.12363
    -0.15519
     0.00259
    -0.06052
    -0.06052
     0.06571
    -0.09208
    -0.09208
     0.09727
     0.16038
     0.06571
     0.03415
     0.19194
     0.19194
     0.38128
     0.22349
     0.09727
     0.22349
     0.16038
     0.16038
     0.16038
     0.25505
     0.16038
     0.03415
     0.09727
     0.09727
     0.16038
    -0.06052
    -0.06052
    -0.09208
     0.00259
     0.00259
     0.00259
     0.00259
     0.00259
    -0.09208
     0.00259
     0.16038
     0.12882
    -0.09208
     0.03415
     0.00259
     0.16038
    -0.06052
     0.00259
     0.06571
    -0.24986
    -0.06052
     0.06571
     0.22349
     0.16038
     0.09727
    -0.18675
    -0.31298
    -0.75478
    -1.07035
    -0.69166
     0.41284
     1.86447
     3.53700
     2.65340
     0.72841
    -0.06052
    -0.12363
     0.50751
     1.35955
     1.67513
     1.83291
     1.61201
     1.48578
     1.07554
    -0.47076
    -1.25969
    -1.25969
    -1.51215
    -2.26952
    -2.20641
    -2.08018
    -1.66994
    -1.44904
    -1.76461
    -1.92239
    -1.76461
    -1.35436
    -0.81789
    -0.50232
    -0.21831
     0.03415
     0.31817
     0.79152
     0.91775
     1.17021
     1.01242
     1.07554
     1.13865
     1.32800
     1.01242
     0.94931
     0.75997
     0.57062
     0.57062
     0.44440
     0.63374
     0.44440
     0.09727
     0.38128
     0.57062
     0.66530
     0.66530
     0.50751
     0.50751
     0.82308
     0.91775
     1.04398
     0.69685
     0.57062
     0.72841
     0.69685
     0.98087
     0.91775
     0.63374
     0.57062
     0.44440
     0.47595
     0.41284
     0.28661
     0.12882
     0.28661
     0.09727
     0.19194
     0.09727
     0.25505
     0.06571
    -0.06052
     0.00259
     0.25505
     0.00259
     0.03415
     0.09727
    -0.02896
     0.09727
     0.00259
     0.03415
    -0.06052
     0.19194
     0.28661
     0.25505
     0.00259
     0.06571
     0.12882
     0.31817
     0.31817
     0.12882
     0.12882
     0.16038
    -0.06052
    -0.09208
     0.06571
    -0.12363
     0.00259
     0.16038
     0.16038
    -0.56543
    -0.84945
    -0.43921
    -0.31298
    -0.37609
    -0.06052
    -0.02896
    -0.18675
    -0.12363
    -0.12363
     0.00259
     0.16038
     0.00259
     0.16038
     0.34972
     0.53907
     0.34972
     0.50751
     0.53907
     0.50751
     0.44440
     0.34972
     0.72841
     0.47595
     0.16038
     0.12882
     0.06571
     0.12882
     0.16038
    -0.12363
    -0.47076
    -0.59699
    -0.94412
    -1.38592
    -1.51215
    -1.51215
    -1.41748
    -1.57527
    -1.48059
    -1.98551
    -1.98551
    -1.60682
    -0.97568
    -0.21831
    -0.59699
     0.31817
     0.60218
     0.38128
     0.50751
     1.17021
     1.61201
     1.67513
     1.70668
     1.95914
     2.74807
     2.62184
     2.24316
     1.99070
     1.80135
     1.61201
     1.42267
     0.85464
     0.72841
     0.91775
     1.04398
     0.75997
     0.57062
     0.50751
     0.38128
     0.22349
     0.38128
     0.25505
     0.19194
     0.06571
     0.16038
     0.19194
     0.16038
    -0.06052
     0.09727
     0.00259
     0.22349
     0.28661
     0.19194
     0.19194
     0.06571
     0.19194
     0.09727
     0.28661
     0.31817
     0.12882
     0.12882
     0.41284
     0.28661
     0.22349
     0.25505
     0.22349
     0.31817
     0.44440
     0.25505
     0.25505
     0.25505
     0.09727
     0.12882
     0.31817
     0.38128
     0.16038
     0.25505
     0.06571
     0.31817
     0.34972
     0.28661
     0.06571
     0.31817
     0.16038
     0.19194
     0.22349
     0.19194
     0.28661
     0.06571
     0.25505
     0.47595
     0.12882
     0.22349
     0.12882
     0.12882
     0.22349
     0.12882
     0.25505
     0.19194
     0.19194
     0.12882
     0.22349
     0.38128
     0.03415
     0.06571
     0.28661
     0.60218
     0.44440
     0.41284
     0.16038
     0.12882
     0.34972
     0.41284
     0.72841
     0.72841
     0.72841
     0.66530
     0.75997
     0.66530
     0.82308
     0.63374
     0.38128
     0.50751
     0.75997
     0.60218
     0.38128
     0.41284
     0.47595
     0.31817
     0.22349
     0.00259
     0.19194
     0.00259
     0.03415
    -0.09208
    -0.06052
    -0.15519
    -0.02896
     0.06571
     0.09727
     0.00259
     0.12882
     0.00259
     0.16038
     0.16038
     0.12882
     0.09727
     0.16038
     0.19194
     0.25505
     0.16038
     0.19194
     0.09727
    -0.15519
     0.06571
     0.22349
    -0.06052
    -0.06052
    -0.18675
    -0.15519
    -0.18675
    -0.15519
    -0.24986
    -0.12363
    -0.24986
    -0.18675
    -0.06052
    -0.06052
    -0.09208
    -0.15519
    -0.09208
     0.00259
     0.00259
     0.00259
    -0.02896
     0.06571
     0.00259
     0.12882
     0.00259
     0.09727
     0.06571
    -0.06052
     0.03415
     0.03415
     0.03415
    -0.21831
     0.00259
     0.06571
     0.09727
     0.12882
     0.12882
    -0.06052
    -0.02896
     0.16038
     0.09727
     0.16038
     0.19194
     0.16038
     0.25505
     0.19194
     0.09727
     0.16038
     0.12882
     0.12882
     0.22349
     0.06571
     0.16038
     0.09727
     0.12882
     0.06571
     0.16038
    -0.02896
     0.09727
     0.16038
    -0.02896
     0.19194
    -0.06052
     0.16038
    -0.12363
     0.09727
     0.16038
     0.06571
     0.09727
     0.09727
     0.22349
     0.22349
     0.06571
     0.19194
     0.34972
    -0.24986
     0.09727
     0.19194
     0.28661
     0.38128
     0.28661
     0.12882
     0.28661
     0.25505
     0.12882
     0.28661
     0.28661
     0.41284
     0.41284
     0.53907
     0.69685
     0.63374
     0.53907
     0.57062
     0.53907
     0.44440
     0.53907
     0.50751
     0.82308
     0.75997
     0.72841
     0.63374
     0.69685
     0.63374
     0.72841
     0.57062
     0.53907
     0.79152
     0.38128
     0.19194
     0.41284
     0.82308
     0.79152
     0.41284
     0.57062
     0.38128
     0.28661
     0.44440
     0.34972
     0.38128
     0.47595
     0.31817
     0.47595
     0.60218
     0.53907
     0.34972
     0.31817
     0.28661
     0.31817
     0.28661
     0.34972
     0.47595
     0.28661
     0.16038
     0.25505
     0.22349
     0.28661
     0.16038
    -0.06052
     0.12882
     0.16038
     0.34972
     0.22349
     0.19194
     0.38128
     0.28661
     0.34972
     0.47595
     0.44440
     0.44440
     0.57062
     0.57062
     0.66530
     0.60218
     0.57062
     0.72841
     0.53907
     0.72841
     0.72841
     0.63374
     0.69685
     0.60218
     0.47595
     0.69685
     0.60218
     0.50751
     0.75997
     0.57062
     0.75997
     0.85464
     0.66530
     0.88620
     0.88620
     0.88620
     0.88620
     0.94931
     1.04398
     1.01242
     0.94931
     1.10710
     1.04398
     1.01242
     1.04398
     0.85464
     0.79152
     0.66530
     0.66530
     0.57062
     0.66530
     0.66530
     0.34972
     0.28661
     0.34972
     0.19194
     0.38128
     0.19194
     0.19194
     0.00259
    -0.09208
     0.19194
     0.16038
     0.19194
     0.00259
    -0.02896
     0.03415
     0.19194
     0.25505
     0.12882
     0.03415
     0.06571
     0.09727
     0.16038
     0.28661
     0.22349
     0.16038
     0.12882
     0.25505
     0.28661
     0.31817
     0.16038
     0.12882
     0.25505
     0.44440
     0.28661
     0.31817
     0.25505
     0.19194
     0.34972
     0.47595
     0.50751
     0.34972
     0.47595
     0.31817
     0.63374
     0.47595
     0.38128
     0.47595
     0.53907
     0.60218
     0.63374
     0.60218
     0.57062
     0.69685
     0.44440
     0.72841
     0.72841
     0.47595
     0.53907
     0.75997
     0.53907
     0.66530
     0.47595
     0.38128
     0.50751
     0.60218
     0.47595
     0.50751
     0.53907
     0.25505
     0.41284
     0.47595
     0.41284
     0.44440
     0.34972
     0.79152
     0.94931
     0.79152
     0.69685
     1.07554
     1.20177
     1.10710
     1.26488
     1.29644
     1.29644
     0.94931
     0.41284
     0.34972
     0.57062
     0.50751
     0.57062
     0.50751
     0.50751
     0.25505
     0.03415
    -0.37609
    -0.28142
    -0.21831
     0.03415
     0.00259
    -0.06052
    -0.15519
    -0.06052
     0.09727
     0.44440
     0.19194
     0.19194
     0.19194
     0.31817
     0.38128
     0.19194
     0.09727
     0.09727
     0.25505
     0.57062
     0.47595
     0.34972
     0.41284
     0.41284
     0.44440
     0.63374
     0.88620
     0.63374
     0.66530
     0.60218
     0.75997
     0.75997
     0.69685
     0.63374
     0.66530
     0.53907
     0.69685
     0.50751
     0.44440
     0.28661
     0.25505
     0.28661
     0.34972
     0.34972
     0.16038
     0.06571
     0.19194
     0.28661
     0.22349
     0.19194
     0.25505
     0.22349
     0.28661
     0.28661
     0.31817
     0.22349
     0.16038
     0.22349
     0.63374
     0.41284
     0.28661
     0.41284
     0.38128
     0.47595
     0.28661
     0.44440
     0.34972
     0.38128
     0.53907
     0.60218
     0.31817
     0.41284
     0.34972
     0.28661
     0.50751
     0.57062
     0.31817
     0.44440
     0.44440
     0.53907
     0.41284
     0.34972
     0.31817
     0.41284
     0.44440
     0.34972
     0.60218
     0.50751
     0.31817
     0.25505
     0.44440
     0.50751
     0.22349
     0.25505
     0.28661
     0.34972
     0.28661
     0.38128
     0.09727
     0.28661
     0.31817
     0.44440
     0.25505
     0.25505
    -0.06052
     0.19194
     0.09727
     0.28661
     0.31817
     0.25505
     0.16038
     0.25505
     0.25505
     0.19194
     0.38128
     0.25505
     0.31817
     0.44440
     0.38128
     0.31817
     0.34972
     0.22349
     0.12882
     0.38128
     0.38128
     0.16038
     0.31817
     0.19194
     0.34972
     0.38128
     0.22349
     0.25505
     0.19194
     0.31817
     0.38128
     0.34972
     0.25505
     0.09727
    -0.21831
    -0.18675
     0.41284
     0.60218
     1.61201
     0.66530
    -0.56543
    -0.18675
    -0.53388
    -1.07035
    -0.34453
     0.57062
     1.10710
     0.91775
    -0.37609
    -0.66011
    -1.41748
    -1.44904
    -0.91256
    -0.84945
    -0.28142
     1.20177
     2.21160
     1.58045
     0.53907
     0.41284
     0.53907
     1.04398
     1.42267
     1.54890
     2.02225
     1.99070
     1.89603
     1.86447
     2.05381
     1.64357
     1.26488
     1.26488
     0.79152
     0.79152
     0.66530
     0.63374
     0.47595
     0.57062
     0.47595
     0.63374
     0.60218
     0.72841
     0.44440
     0.34972
     0.44440
     0.66530
     0.66530
     0.44440
     0.25505
     0.44440
     0.44440
     0.34972
     0.34972
     0.34972
     0.34972
     0.50751
     0.34972
     0.38128
     0.38128
     0.25505
     0.28661
     0.41284
     0.22349
     0.34972
     0.44440
     0.12882
     0.22349
     0.12882
     0.12882
     0.09727
     0.25505
     0.28661
     0.38128
     0.03415
     0.41284
     0.16038
     0.34972
     0.50751
     0.47595
     0.47595
     0.44440
     0.60218
     0.50751
     0.60218
     0.60218
     0.50751
     0.63374
     0.50751
     0.60218
     0.57062
     0.50751
     0.57062
     0.50751
     0.88620
     0.69685
     0.60218
     0.66530
     0.66530
     0.85464
     0.75997
     0.85464
     0.79152
     0.72841
     0.75997
     0.82308
     0.75997
     0.66530
     0.69685
     0.34972
     0.47595
     0.47595
     0.50751
     0.25505
     0.31817
     0.22349
     0.16038
     0.09727
     0.19194
     0.06571
     0.16038
     0.00259
     0.09727
     0.06571
     0.03415
    -0.06052
     0.03415
     0.09727
     0.00259
     0.19194
     0.19194
     0.09727
     0.09727
     0.00259
     0.22349
     0.34972
     0.28661
     0.28661
     0.47595
     0.44440
     0.50751
     0.16038
    -0.09208
    -0.09208
    -0.28142
     0.09727
     0.50751
    -0.24986
    -1.07035
    -1.38592
    -0.59699
    -0.18675
    -0.91256
    -1.79617
    -2.26952
    -1.98551
    -1.38592
    -0.81789
    -1.35436
    -1.00724
    -0.56543
    -0.66011
    -0.84945
    -1.03879
    -0.94412
    -0.62855
     0.16038
     1.17021
     1.80135
     1.99070
     2.40094
     1.99070
     1.35955
     1.13865
     1.10710
     1.35955
     1.86447
     1.42267
     0.85464
     0.57062
     0.34972
     0.38128
     0.28661
     0.31817
    -0.28142
    -0.56543
    -0.72322
    -1.10191
    -0.56543
     0.06571
     0.60218
     1.17021
     1.45423
     1.01242
     0.66530
     0.85464
     0.94931
     0.79152
     1.04398
     2.43250
     3.25299
     3.09520
     1.70668
     0.94931
     0.91775
     0.98087
     1.01242
     1.13865
     1.13865
     1.07554
     0.88620
     0.94931
     0.63374
     0.38128
     0.06571
    -0.02896
     0.00259
    -0.06052
    -0.18675
    -0.34453
    -0.43921
    -0.15519
    -0.15519
    -0.37609
    -0.34453
    -0.31298
    -0.31298
    -0.28142
    -0.24986
    -0.12363
    -0.24986
    -0.31298
    -0.24986
    -0.15519
    -0.09208
     0.03415
    -0.06052
    -0.12363
     0.00259
    -0.02896
     0.03415
     0.22349
     0.12882
     0.16038
     0.19194
     0.34972
     0.47595
     0.31817
     0.44440
     0.47595
     0.66530
     0.44440
     0.44440
     0.57062
     0.57062
     0.63374
     0.63374
     0.79152
     0.57062
     0.44440
     0.57062
     0.44440
     0.25505
     0.12882
    -0.06052
     0.06571
    -0.12363
    -0.18675
    -0.34453
    -0.28142
    -0.66011
    -0.66011
    -0.88101
    -0.81789
    -0.94412
    -1.00724
    -1.10191
    -1.10191
    -1.00724
    -1.32281
    -1.10191
    -1.19658
    -1.03879
    -0.91256
    -0.88101
    -1.03879
    -1.07035
    -0.72322
    -0.66011
    -0.47076
    -0.50232
    -0.56543
    -0.47076
    -0.06052
    -0.31298
    -1.00724
    -1.79617
    -1.95395
    -1.35436
    -0.50232
     0.22349
     0.53907
    -0.21831
    -0.50232
    -0.15519
     0.25505
     0.44440
     0.60218
     0.69685
     0.88620
     1.17021
     1.58045
     1.42267
     1.64357
     1.76980
     1.51734
     1.45423
     1.17021
     0.79152
     0.50751
     0.28661
     0.03415
     0.19194
     0.06571
     0.03415
     0.19194
     0.38128
     0.44440
     0.60218
     0.60218
     0.63374
     0.85464
     1.01242
     0.91775
     1.04398
     1.07554
     1.23332
     1.17021
     1.58045
     1.70668
     1.64357
     1.26488
     1.26488
     1.51734
     1.51734
     1.70668
     1.61201
     1.32800
     1.42267
     1.58045
     1.35955
     1.42267
     1.48578
     1.35955
     1.45423
     1.42267
     1.26488
     1.20177
     1.10710
     0.98087
     0.82308
     0.79152
     0.60218
     0.72841
     0.85464
     0.69685
     0.47595
     0.44440
     0.34972
     0.50751
     0.63374
     0.57062
     0.53907
     0.38128
     0.53907
     0.50751
     0.47595
     0.28661
     0.31817
     0.38128
     0.22349
     0.50751
     0.31817
     0.28661
     0.16038
     0.16038
     0.25505
     0.50751
     0.34972
     0.16038
     0.31817
     0.25505
     0.34972
     0.19194
     0.19194
     0.16038
     0.19194
     0.38128
     0.38128
     0.25505
     0.31817
     0.12882
    -0.06052
     0.19194
     0.19194
     0.00259
     0.06571
    -0.15519
     0.06571
    -0.02896
     0.09727
    -0.15519
     0.06571
     0.09727
     0.00259
     0.09727
    -0.09208
     0.00259
     0.00259
     0.12882
     0.44440
     0.16038
     0.25505
     0.31817
     0.22349
     0.31817
     0.31817
     0.31817
     0.41284
     0.41284
     0.25505
     0.38128
     0.28661
     0.28661
     0.00259
     0.00259
     0.00259
    -0.21831
    -0.53388
    -0.40765
    -0.53388
    -0.81789
    -1.19658
    -1.38592
    -1.57527
    -1.66994
    -1.29125
    -1.51215
    -1.66994
    -1.66994
    -0.97568
    -1.00724
    -0.43921
    -0.24986
    -0.59699
     0.03415
     0.09727
     0.69685
     1.76980
     1.86447
     1.54890
     1.83291
     1.54890
     1.17021
     1.17021
     0.57062
     1.13865
     0.88620
     1.04398
     0.79152
     0.16038
    -0.12363
     0.09727
     0.41284
     0.31817
     0.47595
     0.44440
     0.16038
     0.66530
     1.07554
     1.48578
     1.61201
     1.83291
     1.54890
     1.70668
     2.02225
     1.89603
     1.80135
     1.70668
     1.70668
     1.61201
     1.51734
     1.23332
     1.26488
     1.04398
     0.94931
     0.66530
     0.34972
     0.44440
     0.09727
     0.12882
     0.03415
     0.00259
    -0.02896
     0.03415
     0.28661
     0.12882
     0.25505
     0.28661
     0.47595
     0.63374
     0.75997
     0.66530
     0.94931
     0.91775
     0.98087
     0.88620
     1.20177
     0.91775
     0.79152
     0.53907
     0.53907
     0.38128
     0.28661
     0.19194
     0.00259
    -0.02896
     0.03415
    -0.09208
     0.00259
    -0.06052
    -0.06052
    -0.21831
     0.19194
     0.38128
     0.31817
     0.25505
     0.28661
     0.47595
     0.53907
     0.44440
     0.38128
     0.60218
     0.44440
     0.63374
     0.60218
     0.75997
     0.34972
     0.44440
     0.47595
     0.63374
     0.41284
     0.31817
     0.34972
     0.31817
     0.16038
     0.34972
     0.19194
     0.25505
     0.25505
     0.25505
     0.25505
     0.31817
     0.44440
     0.31817
     0.31817
     0.34972
     0.34972
     0.19194
     0.38128
     0.03415
    -0.06052
    -0.18675
    -0.28142
    -0.31298
    -0.69166
    -0.94412
    -1.13346
    -1.10191
    -0.62855
    -0.97568
    -1.66994
    -1.73305
    -1.85928
    -1.89084
    -1.66994
    -1.57527
    -1.35436
    -1.07035
    -1.16502
    -1.16502
    -1.13346
    -0.88101
    -0.88101
    -1.00724
    -0.88101
    -0.66011
    -0.47076
    -0.31298
    -0.40765
    -0.47076
    -0.47076
    -0.47076
    -0.69166
    -0.88101
    -0.88101
    -1.35436
    -1.54371
    -1.57527
    -1.44904
    -0.18675
     1.10710
     1.95914
     1.39111
     0.50751
    -0.62855
    -0.88101
     0.06571
     1.23332
     2.14848
     2.52717
     2.21160
     1.89603
     1.35955
     0.94931
     0.85464
     0.57062
     0.60218
     0.82308
     0.72841
     0.53907
     0.72841
     0.47595
     0.09727
    -0.12363
     0.09727
     0.19194
     0.16038
     0.25505
     0.22349
     0.44440
     0.25505
     0.66530
     0.79152
     0.63374
     0.75997
     0.53907
     0.38128
     0.47595
     0.63374
     0.88620
     0.94931
     0.94931
     0.94931
     1.07554
     1.04398
     0.85464
     1.01242
     0.85464
     0.66530
     0.47595
     0.69685
     0.75997
     0.98087
     0.88620
     0.72841
     0.82308
     0.94931
     0.91775
     0.79152
     0.82308
     1.04398
     1.04398
     1.20177
     0.98087
     0.94931
     1.32800
     1.17021
     0.94931
     0.44440
     0.44440
     0.44440
     0.00259
     0.03415
     0.00259
     0.03415
    -0.02896
    -0.09208
     0.00259
    -0.06052
     0.09727
    -0.06052
     0.03415
     0.09727
     0.12882
     0.12882
     0.34972
     0.38128
     0.47595
     0.57062
     0.47595
     0.50751
     0.22349
    -0.09208
    -0.34453
    -0.47076
    -0.34453
    -0.56543
    -1.03879
    -0.69166
    -0.47076
    -0.69166
    -1.19658
    -1.13346
    -1.38592
    -1.32281
    -1.29125
    -1.32281
    -1.32281
    -1.22814
    -1.16502
    -0.94412
    -0.72322
    -0.72322
    -0.94412
    -0.69166
    -0.72322
    -0.69166
    -0.56543
    -0.56543
    -0.34453
    -0.15519
     0.06571
     0.16038
     0.28661
     0.19194
     0.22349
     0.47595
     0.53907
     0.38128
     0.38128
     0.47595
     0.50751
     0.47595
     0.69685
     0.72841
     0.79152
     0.75997
     0.91775
     0.91775
     0.66530
     0.82308
     0.72841
     0.66530
     0.85464
     0.75997
     0.66530
     0.34972
     0.34972
     0.28661
    -0.02896
     0.00259
    -0.21831
    -0.37609
    -0.69166
    -0.72322
    -0.81789
    -0.91256
    -1.25969
    -1.22814
    -1.41748
    -1.35436
    -1.44904
    -1.41748
    -1.51215
    -1.41748
    -1.35436
    -1.03879
    -0.94412
    -1.10191
    -0.91256
    -0.91256
    -0.81789
    -0.88101
    -0.69166
    -0.18675
    -0.06052
     0.03415
     0.06571
     0.00259
     0.16038
     0.03415
     0.00259
     0.06571
     0.38128
     0.28661
     0.34972
     0.38128
     0.34972
     0.34972
     0.31817
     0.44440
     0.28661
     0.53907
     0.38128
     0.44440
     0.31817
     0.50751
     0.41284
     0.38128
     0.53907
     0.66530
     0.50751
     0.57062
     0.53907
     0.66530
     0.57062
     0.57062
     0.66530
     0.79152
     0.66530
     0.57062
     0.47595
     0.41284
     0.50751
     0.34972
     0.50751
     0.44440
     0.31817
     0.19194
     0.44440
     0.28661
     0.22349
     0.00259
     0.06571
     0.12882
     0.22349
     0.12882
     0.12882
     0.25505
     0.25505
     0.09727
     0.31817
     0.38128
     0.28661
     0.22349
     0.06571
     0.19194
     0.16038
     0.06571
    -0.15519
    -0.21831
    -0.15519
    -0.43921
    -0.84945
    -1.00724
    -0.94412
    -0.66011
     0.60218
     2.27471
     2.49561
     2.49561
     2.43250
     2.30627
     1.58045
     1.23332
     1.61201
     2.49561
     2.90586
     3.37921
     3.06364
     2.77963
     1.73824
     1.10710
     0.63374
     0.50751
    -0.21831
    -0.37609
    -0.47076
    -0.53388
    -0.59699
    -0.50232
    -0.43921
    -0.34453
    -0.06052
    -0.06052
    -0.09208
     0.12882
     0.03415
     0.16038
     0.12882
     0.41284
     0.31817
     0.25505
     0.25505
     0.34972
     0.57062
     0.38128
     0.47595
     0.31817
     0.50751
     0.50751
     0.60218
     0.57062
     0.38128
     0.50751
     0.31817
     0.60218
     0.57062
     0.47595
     0.31817
     0.44440
     0.31817
     0.44440
     0.38128
     0.16038
     0.16038
     0.16038
     0.19194
     0.12882
     0.12882
    -0.02896
    -0.15519
    -0.15519
     0.12882
     0.00259
    -0.24986
    -0.28142
    -0.31298
    -0.28142
    -0.37609
    -0.21831
    -0.40765
    -0.47076
    -0.47076
    -0.62855
    -0.72322
    -0.81789
    -0.78634
    -0.56543
    -0.28142
    -0.24986
    -0.31298
    -0.31298
    -0.18675
    -0.18675
    -0.12363
     0.22349
     0.28661
     0.44440
     0.34972
     0.34972
     0.44440
     0.41284
     0.38128
     0.22349
     0.53907
     0.66530
     0.63374
     0.38128
     0.47595
     0.41284
     0.41284
     0.28661
     0.31817
     0.44440
     0.57062
     0.57062
     0.63374
     0.57062
     0.72841
     0.44440
     0.47595
     0.63374
     0.50751
     0.31817
     0.38128
     0.31817
     0.31817
     0.16038
     0.16038
     0.06571
     0.00259
     0.06571
    -0.06052
    -0.12363
    -0.40765
    -0.47076
    -0.56543
    -0.28142
    -0.47076
    -0.75478
    -0.84945
    -0.84945
    -0.78634
    -0.72322
    -0.59699
    -0.62855
    -0.31298
    -0.56543
    -0.09208
     0.00259
     0.25505
     0.06571
     0.44440
     0.57062
     0.66530
     0.41284
     0.22349
     0.06571
    -0.15519
    -0.53388
    -0.69166
    -0.88101
    -1.03879
    -0.62855
    -0.28142
    -0.72322
    -1.82772
    -2.52198
    -2.90067
    -2.52198
    -2.14329
    -2.01707
    -1.51215
    -0.59699
     0.16038
    -0.81789
    -1.10191
    -1.16502
    -1.16502
    -1.16502
    -1.03879
    -0.28142
     0.09727
     0.03415
    -0.43921
    -0.81789
    -1.00724
    -1.70149
    -0.81789
     0.25505
     0.44440
     0.79152
     1.17021
     0.94931
     0.75997
     0.82308
     1.26488
     1.39111
     1.76980
     1.80135
     2.21160
     2.05381
     2.18004
     1.92758
     1.64357
     1.26488
     0.94931
     0.66530
     0.38128
     0.25505
     0.12882
     0.00259
     0.06571
     0.03415
     0.00259
     0.19194
     0.12882
     0.03415
     0.22349
     0.38128
     0.22349
     0.34972
     0.25505
     0.41284
     0.25505
     0.28661
     0.44440
     0.41284
     0.28661
     0.53907
     0.28661
     0.22349
     0.28661
     0.12882
     0.22349
     0.38128
     0.16038
     0.22349
     0.09727
     0.09727
    -0.06052
    -0.12363
     0.03415
     0.06571
     0.00259
     0.03415
     0.00259
     0.03415
     0.12882
    -0.31298
    -0.06052
     0.06571
    -0.06052
    -0.06052
     0.16038
     0.00259
    -0.02896
    -0.21831
    -0.34453
    -0.78634
    -1.29125
    -1.95395
    -1.51215
     0.09727
     0.98087
     0.72841
    -0.12363
    -0.56543
    -0.75478
    -0.59699
    -0.24986
    -0.06052
     0.34972
     0.44440
     0.60218
     0.44440
     0.50751
     0.28661
    -0.02896
    -0.06052
    -0.28142
    -0.40765
    -0.69166
    -0.47076
    -0.47076
    -0.75478
    -0.56543
    -0.56543
    -0.47076
    -0.50232
    -0.47076
    -0.53388
    -0.34453
    -0.34453
    -0.28142
    -0.28142
    -0.47076
    -0.47076
    -0.59699
    -0.59699
    -0.56543
    -1.13346
    -1.19658
    -0.97568
    -1.51215
    -2.17485
    -2.45887
    -1.89084
    -1.41748
    -1.10191
    -1.92239
    -2.52198
    -2.99534
    -3.02690
    -3.12157
    -2.90067
    -2.55354
    -2.17485
    -2.01707
    -1.79617
    -1.35436
    -1.00724
    -0.28142
    -0.94412
    -1.66994
    -0.84945
    -0.09208
     0.34972
     0.41284
     0.79152
     1.26488
     1.61201
     2.11693
     1.80135
     1.04398
     0.44440
     1.70668
     1.83291
     0.91775
     0.28661
    -0.28142
     0.41284
     0.91775
     0.72841
     0.50751
     0.75997
     1.13865
     1.01242
     0.44440
     0.53907
     0.50751
     0.72841
     1.07554
     1.29644
     1.51734
     1.35955
     1.39111
     1.48578
     1.45423
     1.10710
     0.91775
     0.75997
     0.44440
     0.41284
     0.31817
     0.16038
    -0.02896
    -0.31298
    -0.24986
    -0.24986
    -0.47076
    -0.43921
    -0.56543
    -0.43921
    -0.43921
    -0.59699
    -0.72322
    -0.66011
    -0.66011
    -0.69166
    -0.66011
    -0.56543
    -0.66011
    -0.72322
    -0.59699
    -0.40765
    -0.43921
    -0.59699
    -0.66011
    -0.47076
    -0.34453
    -0.37609
    -0.28142
    -0.34453
    -0.34453
    -0.12363
    -0.24986
     0.00259
    -0.12363
    -0.28142
    -0.18675
    -0.15519
     0.03415
     0.00259
    -0.09208
    -0.09208
     0.00259
     0.06571
     0.12882
    -0.02896
    -0.12363
    -0.06052
    -0.12363
    -0.06052
     0.12882
    -0.15519
    -0.06052
    -0.21831
    -0.02896
    -0.21831
    -0.31298
    -0.40765
    -0.24986
    -0.34453
    -0.43921
    -0.50232
    -0.75478
    -0.69166
    -0.78634
    -0.91256
    -0.88101
    -1.03879
    -1.16502
    -1.25969
    -1.25969
    -1.41748
    -1.54371
    -1.79617
    -1.70149
    -1.85928
    -1.98551
    -2.08018
    -2.14329
    -2.30108
    -2.55354
    -2.83755
    -3.02690
    -3.40558
    -3.72115
    -4.03673
    -4.06828
    -4.03673
    -4.22607
    -4.41541
    -4.57320
    -5.01500
    -5.26746
    -5.20434
    -5.39368
    -5.33057
    -5.10967
    -5.17278
    -4.82566
    -4.82566
    -4.69943
    -4.88877
    -4.66787
    -4.57320
    -4.54164
    -4.57320
    -4.44697
    -4.28918
    -4.09984
    -4.06828
    -4.19451
    -4.16295
    -4.44697
    -4.35230
    -4.25763
    -3.94205
    -4.19451
    -4.03673
    -4.13140
    -4.00517
    -4.00517
    -3.87894
    -3.87894
    -3.81583
    -3.53181
    -3.59493
    -3.53181
    -3.56337
    -3.40558
    -3.34247
    -3.24780
    -2.90067
    -2.96378
    -3.18468
    -3.05845
    -3.05845
    -2.86911
    -2.80600
    -2.83755
    -2.77444
    -2.61665
    -2.58510
    -2.42731
    -2.45887
    -2.52198
    -2.61665
    -2.49042
    -2.36419
    -2.23797
    -2.17485
    -2.14329
    -1.92239
    -1.95395
    -1.92239
    -1.89084
    -1.57527
    -1.73305
    -1.60682
    -1.60682
    -1.70149
    -1.66994
    -1.70149
    -1.82772
    -1.41748
    -1.41748
    -1.54371
    -1.48059
    -1.60682
    -1.63838
    -1.57527
    -1.70149
    -1.76461
    -1.63838
    -1.63838
    -1.51215
    -1.60682
    -1.73305
    -1.57527
    -1.60682
    -1.66994
    -1.38592
    -1.63838
    -1.41748
    -1.54371
    -1.38592
    -1.44904
    -1.41748
    -1.44904
    -1.48059
    -1.41748
    -1.38592
    -1.25969
    -1.22814
    -1.29125
    -1.10191
    -1.29125
    -0.97568
    -1.25969
    -1.25969
    -1.10191
    -1.10191
    -0.94412
    -0.94412
    -1.13346
    -1.00724
    -1.00724
    -1.03879
    -0.94412
    -0.94412
    -0.91256
    -0.97568
    -1.16502
    -0.84945
    -0.81789
    -0.91256
    -1.00724
    -0.88101
    -0.75478
    -0.69166
    -0.69166
    -0.84945
    -0.50232
    -0.47076
    -0.47076
    -0.50232
    -0.40765
    -0.24986
    -0.34453
    -0.31298
     0.06571
    -0.12363
    -0.15519
    -0.15519
    -0.12363
    -0.06052
     0.00259
    -0.12363
    -0.15519
     0.06571
    -0.06052
    -0.12363
    -0.02896
    -0.09208
    -0.15519
    -0.43921
    -0.21831
    -0.91256
    -0.97568
    -1.16502
    -1.76461
    -2.45887
    -2.52198
    -2.14329
    -0.91256
     1.29644
     1.54890
     0.57062
    -0.56543
    -0.69166
    -0.94412
    -0.91256
    -0.62855
     0.09727
     1.10710
     1.80135
     1.70668
     1.20177
     0.63374
     0.22349
    -0.12363
    -0.37609
    -0.47076
    -0.24986
    -0.18675
     0.00259
     0.09727
     0.03415
     0.47595
     0.57062
     0.79152
     0.69685
     0.72841
     0.85464
     0.79152
     0.94931
     0.91775
     0.88620
     0.88620
     0.94931
     0.94931
     0.91775
     0.79152
     0.63374
     0.85464
     0.91775
     0.88620
     1.01242
     0.98087
     0.98087
     0.98087
     1.17021
     1.17021
     1.29644
     1.26488
     1.29644
     1.20177
     1.26488
     1.29644
     1.32800
     1.23332
     1.35955
     1.32800
     1.39111
     1.17021
     1.13865
     0.91775
     0.98087
     1.01242
     0.91775
     0.94931
     0.85464
     0.82308
     0.79152
     0.79152
     0.85464
     0.57062
     0.82308
     0.88620
     0.72841
     0.72841
     0.82308
     0.72841
     0.72841
     0.60218
     0.57062
     0.69685
     0.57062
     0.60218
     0.69685
     0.57062
     0.53907
     0.47595
     0.41284
     0.47595
     0.38128
     0.41284
     0.50751
     0.38128
     0.41284
     0.31817
     0.38128
     0.28661
     0.44440
     0.38128
     0.31817
     0.47595
     0.34972
     0.22349
     0.31817
     0.44440
     0.47595
     0.41284
     0.38128
     0.38128
     0.47595
     0.47595
     0.34972
     0.47595
     0.38128
     0.31817
     0.25505
     0.50751
     0.25505
     0.31817
     0.16038
     0.25505
     0.28661
     0.09727
     0.19194
     0.09727
     0.09727
     0.09727
    -0.06052
     0.06571
     0.16038
     0.09727
     0.09727
     0.00259
    -0.06052
     0.00259
    -0.21831
    -0.06052
    -0.21831
    -0.56543
    -0.40765
     0.12882
     0.66530
     1.92758
     3.56856
     3.60011
     1.83291
     0.34972
     1.32800
     2.02225
     1.20177
     0.50751
     0.09727
    -0.81789
     1.42267
     3.41077
     2.11693
    -0.50232
    -2.52198
    -3.34247
    -3.24780
    -2.20641
    -1.79617
    -2.33264
    -1.70149
    -1.66994
    -1.22814
    -0.21831
     0.31817
     0.12882
     0.53907
     0.69685
     0.63374
     0.82308
     1.45423
     1.76980
     2.02225
     2.02225
     2.40094
     2.30627
     2.21160
     1.92758
     1.73824
     1.51734
     1.42267
     1.23332
     1.29644
     1.13865
     0.94931
     1.04398
     1.17021
     1.01242
     1.04398
     0.85464
     0.94931
     1.13865
     1.01242
     0.98087
     1.01242
     1.07554
     1.07554
     0.91775
     0.91775
     0.98087
     0.72841
     0.82308
     1.01242
     0.79152
     0.75997
     0.72841
     0.79152
     0.98087
     0.85464
     0.88620
     0.82308
     0.69685
     0.63374
     0.91775
     1.01242
     1.17021
     1.17021
     1.13865
     1.01242
     1.07554
     0.91775
     1.04398
     1.17021
     1.35955
     1.23332
     1.20177
     0.98087
     0.91775
     0.94931
     0.75997
     0.85464
     0.85464
     0.85464
     0.75997
     0.69685
     0.69685
     0.44440
     0.44440
     0.22349
     0.34972
     0.57062
     0.38128
     0.31817
     0.19194
     0.19194
     0.28661
     0.22349
     0.16038
     0.28661
     0.03415
     0.06571
     0.19194
     0.16038
     0.00259
     0.19194
     0.19194
     0.16038
     0.28661
     0.16038
     0.22349
     0.19194
     0.28661
     0.25505
     0.38128
     0.34972
     0.12882
     0.44440
     0.44440
     0.34972
     0.19194
     0.38128
     0.22349
     0.09727
    -0.06052
     0.16038
     0.12882
     0.12882
    -0.02896
    -0.34453
    -0.53388
    -0.43921
    -0.81789
    -1.07035
    -1.38592
    -1.44904
    -1.38592
    -1.54371
    -1.79617
    -2.01707
    -2.55354
    -2.45887
    -2.42731
    -2.11174
    -1.57527
    -1.73305
    -2.04862
    -1.32281
    -0.66011
    -0.43921
    -0.28142
    -0.12363
     0.12882
     0.06571
    -0.18675
     0.00259
     0.72841
     1.13865
     1.10710
     1.17021
     0.63374
     0.57062
     0.66530
     0.85464
     0.69685
     0.38128
     0.38128
     0.72841
     0.69685
     0.75997
     0.85464
     0.98087
     0.91775
     1.13865
     1.04398
     0.91775
     0.91775
     0.79152
     0.98087
     0.82308
     1.04398
     0.79152
     0.66530
     0.82308
     0.85464
     0.91775
     0.82308
     1.01242
     0.85464
     0.94931
     1.01242
     0.88620
     0.75997
     0.72841
     0.79152
     0.79152
     0.91775
     0.75997
     0.57062
     0.47595
     0.66530
     0.60218
     0.34972
     0.22349
     0.12882
     0.19194
     0.22349
     0.12882
     0.09727
     0.00259
    -0.06052
    -0.15519
    -0.50232
    -0.18675
    -0.31298
    -0.31298
    -0.31298
    -0.40765
    -0.59699
    -0.81789
    -0.78634
    -0.88101
    -0.91256
    -0.84945
    -1.13346
    -1.19658
    -1.22814
    -1.48059
    -1.38592
    -1.35436
    -1.66994
    -1.76461
    -1.82772
    -1.89084
    -1.89084
    -1.92239
    -2.23797
    -2.26952
    -2.26952
    -2.26952
    -2.20641
    -2.36419
    -2.42731
    -2.45887
    -2.36419
    -2.49042
    -2.42731
    -2.36419
    -2.45887
    -2.45887
    -2.45887
    -2.42731
    -2.30108
    -2.39575
    -2.30108
    -2.33264
    -2.26952
    -2.20641
    -2.33264
    -2.33264
    -2.26952
    -2.17485
    -2.14329
    -2.45887
    -2.17485
    -2.04862
    -2.04862
    -2.14329
    -2.11174
    -1.98551
    -2.01707
    -1.98551
    -1.89084
    -1.85928
    -1.95395
    -1.92239
    -1.85928
    -1.38592
    -1.41748
    -1.41748
    -1.41748
    -1.89084
    -1.98551
    -1.85928
    -1.66994
    -1.48059
    -1.35436
    -1.54371
    -1.82772
    -2.04862
    -2.01707
    -2.01707
    -2.17485
    -2.14329
    -2.04862
    -1.89084
    -1.85928
    -2.11174
    -2.14329
    -2.17485
    -2.14329
    -2.23797
    -2.08018
    -2.30108
    -2.04862
    -2.08018
    -2.17485
    -2.17485
    -2.20641
    -2.30108
    -2.17485
    -2.20641
    -2.30108
    -2.23797
    -2.14329
    -2.04862
    -2.04862
    -2.26952
    -2.04862
    -1.98551
    -1.95395
    -1.95395
    -1.76461
    -1.85928
    -1.89084
    -2.04862
    -1.44904
    -1.63838
    -1.85928
    -1.76461
    -1.73305
    -1.66994
    -1.63838
    -1.66994
    -1.51215
    -1.54371
    -1.41748
    -1.38592
    -1.44904
    -1.35436
    -1.38592
    -1.51215
    -1.29125
    -1.16502
    -1.25969
    -1.32281
    -1.22814
    -1.22814
    -1.25969
    -1.32281
    -1.38592
    -1.16502
    -1.22814
    -1.29125
    -1.19658
    -1.32281
    -1.44904
    -1.51215
    -1.41748
    -1.25969
    -1.35436
    -1.48059
    -1.38592
    -1.44904
    -1.38592
    -1.51215
    -1.60682
    -1.51215
    -1.54371
    -1.60682
    -1.66994
    -1.44904
    -1.57527
    -1.76461
    -1.76461
    -1.73305
    -1.76461
    -1.89084
    -1.89084
    -1.85928
    -1.92239
    -1.98551
    -1.95395
    -1.95395
    -1.82772
    -1.98551
    -1.85928
    -1.92239
    -1.92239
    -1.98551
    -2.01707
    -1.79617
    -1.70149
    -1.85928
    -1.89084
    -1.85928
    -1.66994
    -1.82772
    -1.76461
    -1.57527
    -1.54371
    -1.63838
    -1.57527
    -1.54371
    -1.32281
    -1.38592
    -1.41748
    -1.38592
    -1.16502
    -1.32281
    -1.32281
    -1.22814
    -1.16502
    -1.19658
    -1.29125
    -1.32281
    -1.29125
    -1.19658
    -1.25969
    -1.32281
    -1.25969
    -1.32281
    -1.41748
    -1.32281
    -1.29125
    -1.25969
    -1.19658
    -1.22814
    -1.13346
    -1.22814
    -1.29125
    -1.16502
    -1.10191
    -1.10191
    -1.13346
    -1.13346
    -1.00724
    -1.07035
    -1.13346
    -1.07035
    -1.00724
    -0.94412
    -0.97568
    -0.88101
    -0.84945
    -0.81789
    -0.59699
    -0.50232
    -0.59699
    -0.91256
    -1.29125
    -1.32281
    -1.38592
    -1.60682
    -1.35436
    -1.44904
    -1.13346
    -1.03879
    -1.41748
    -1.63838
    -1.22814
    -1.00724
    -1.10191
    -0.62855
    -0.21831
     0.41284
     0.06571
     0.06571
     0.88620
     0.91775
     0.53907
     0.50751
     0.63374
     0.60218
     0.34972
     0.38128
     0.16038
    -0.09208
    -0.15519
    -0.40765
    -0.66011
    -0.69166
    -0.75478
    -0.69166
    -0.69166
    -0.62855
    -0.50232
    -0.34453
    -0.28142
    -0.15519
    -0.06052
     0.09727
     0.31817
     0.09727
     0.22349
     0.28661
     0.38128
     0.38128
     0.38128
     0.50751
     0.44440
     0.34972
     0.44440
     0.25505
     0.25505
     0.44440
     0.31817
     0.44440
     0.44440
     0.34972
     0.28661
     0.34972
     0.31817
     0.34972
     0.38128
     0.31817
     0.38128
     0.34972
     0.38128
     0.47595
     0.31817
     0.44440
     0.44440
     0.57062
     0.44440
     0.50751
     0.53907
     0.53907
     0.50751
     0.47595
     0.44440
     0.57062
     0.50751
     0.34972
     0.44440
     0.50751
     0.16038
     0.38128
     0.34972
     0.50751
     0.41284
     0.34972
     0.47595
     0.57062
     0.44440
     0.47595
     0.69685
     0.85464
     0.66530
     0.66530
     0.69685
     0.88620
     0.72841
     0.79152
     0.98087
     0.91775
     0.79152
     0.82308
     0.85464
     0.75997
     0.66530
     0.60218
     0.75997
     0.85464
     0.72841
     0.63374
     0.47595
     0.50751
     0.66530
     0.34972
     0.60218
     0.44440
     0.38128
     0.53907
     0.41284
     0.44440
     0.44440
     0.22349
     0.34972
     0.31817
     0.50751
     0.34972
     0.28661
     0.31817
     0.38128
     0.25505
     0.44440
     0.44440
     0.34972
     0.28661
     0.38128
     0.44440
     0.31817
     0.25505
     0.44440
     0.34972
     0.79152
     0.72841
     0.47595
     0.47595
     0.69685
     0.72841
     0.38128
     0.63374
     0.79152
     1.10710
     1.17021
     0.63374
    -0.43921
    -2.42731
    -2.96378
    -2.83755
    -1.13346
    -0.09208
    -0.28142
    -0.84945
    -1.00724
    -1.44904
    -1.32281
    -1.44904
    -1.44904
    -1.00724
    -0.66011
    -0.09208
     1.04398
     1.35955
     2.30627
     2.84274
     1.73824
     1.32800
     1.17021
     1.45423
     1.54890
     1.54890
     1.64357
     1.64357
     1.73824
     1.58045
     1.51734
     1.67513
     1.48578
     1.35955
     1.23332
     1.32800
     1.26488
     1.23332
     0.85464
     0.63374
     0.91775
     0.82308
     1.04398
     1.07554
     1.13865
     0.85464
     0.82308
     0.82308
     0.79152
     0.94931
     0.91775
     1.01242
     0.94931
     1.20177
     1.20177
     1.20177
     1.13865
     1.04398
     0.85464
     0.98087
     1.04398
     0.94931
     0.85464
     0.82308
     0.75997
     0.88620
     0.72841
     0.72841
     0.72841
     0.69685
     0.85464
     0.69685
     0.66530
     0.63374
     0.69685
     0.50751
     0.85464
     0.69685
     0.60218
     0.44440
     0.57062
     0.63374
     0.47595
     0.60218
     0.57062
     0.66530
     0.60218
     0.60218
     0.60218
     0.66530
     0.57062
     0.60218
     0.91775
     0.79152
     0.60218
     0.63374
     0.69685
     0.57062
     0.82308
     0.69685
     0.79152
     0.79152
     0.79152
     0.50751
     0.79152
     0.69685
     0.57062
     0.69685
     1.01242
     1.10710
     1.01242
     0.91775
     1.01242
     1.17021
     1.01242
     0.98087
     1.04398
     1.13865
     1.23332
     1.17021
     0.98087
     0.82308
     0.79152
     0.66530
     0.75997
     0.79152
     0.69685
     0.47595
     0.44440
     0.47595
     0.31817
     0.19194
     0.19194
     0.12882
     0.09727
     0.28661
     0.16038
     0.28661
     0.28661
     0.12882
     0.25505
     0.44440
     0.60218
     0.47595
     0.38128
     0.31817
     0.63374
     0.75997
     0.88620
     1.10710
     0.75997
    -0.09208
    -0.09208
     0.03415
    -1.22814
    -1.85928
    -1.73305
     0.00259
     1.86447
     0.06571
    -0.91256
    -1.54371
    -1.19658
    -0.40765
     0.00259
     0.60218
     1.76980
     2.05381
     1.51734
     0.98087
     1.26488
     1.61201
     1.86447
     1.80135
     1.76980
     1.64357
     1.42267
     1.07554
     0.75997
     0.69685
     0.57062
     0.44440
     0.19194
     0.31817
     0.19194
     0.44440
     0.34972
     0.44440
     0.34972
     0.57062
     0.85464
     0.85464
     0.72841
     0.66530
     0.85464
     0.91775
     0.82308
     0.66530
     0.69685
     0.63374
     0.69685
     0.66530
     0.75997
     0.72841
     0.50751
     0.53907
     0.72841
     0.88620
     0.63374
     0.82308
     0.69685
     0.91775
     0.91775
     0.85464
     0.91775
     1.04398
     1.17021
     1.26488
     1.23332
     1.23332
     1.42267
     1.17021
     1.35955
     1.39111
     1.29644
     1.32800
     1.29644
     1.29644
     1.07554
     1.17021
     1.10710
     0.98087
     0.91775
     0.75997
     0.75997
     0.63374
     0.47595
     0.22349
     0.50751
     0.38128
     0.22349
     0.34972
     0.16038
     0.06571
     0.06571
     0.22349
     0.22349
     0.19194
     0.09727
     0.25505
     0.12882
     0.34972
     0.16038
     0.16038
     0.06571
     0.28661
     0.38128
     0.22349
     0.25505
     0.09727
     0.09727
     0.19194
     0.16038
     0.16038
     0.16038
     0.25505
     0.25505
     0.22349
     0.25505
     0.22349
     0.06571
     0.28661
     0.50751
     0.19194
     0.31817
     0.31817
     0.25505
     0.28661
     0.25505
     0.34972
     0.34972
     0.41284
     0.28661
     0.44440
     0.50751
     0.31817
     0.12882
     0.28661
     0.38128
     0.25505
     0.25505
     0.44440
     0.19194
     0.38128
     0.34972
     0.31817
     0.28661
     0.25505
     0.31817
     0.22349
     0.41284
     0.53907
     0.69685
     0.57062
     0.69685
     0.22349
    -0.06052
    -0.24986
    -0.28142
    -0.09208
    -0.28142
    -0.09208
    -0.12363
    -0.24986
    -0.28142
    -0.37609
    -0.56543
    -0.56543
    -0.59699
    -0.34453
    -0.12363
    -0.12363
    -0.28142
    -0.15519
     0.00259
     0.00259
    -0.15519
    -0.09208
     0.12882
     0.00259
     0.00259
    -0.06052
     0.00259
     0.06571
    -0.06052
    -0.21831
     0.06571
     0.09727
     0.12882
     0.22349
     0.47595
     0.50751
     0.53907
     0.53907
     0.57062
     0.66530
     0.69685
     0.66530
     0.66530
     0.66530
     0.53907
     0.66530
     0.63374
     0.79152
     0.50751
     0.50751
     0.53907
     0.50751
     0.38128
     0.41284
     0.41284
     0.28661
     0.50751
     0.41284
     0.47595
     0.28661
     0.38128
     0.47595
     0.34972
     0.44440
     0.41284
     0.44440
     0.63374
     0.50751
     0.50751
     0.34972
     0.44440
     0.50751
     0.44440
     0.38128
     0.31817
     0.50751
     0.44440
     0.31817
     0.22349
     0.47595
     0.25505
     0.34972
     0.25505
     0.28661
     0.38128
     0.19194
     0.22349
     0.25505
     0.34972
     0.31817
     0.34972
     0.28661
     0.47595
     0.28661
     0.06571
     0.38128
     0.28661
     0.25505
     0.28661
     0.22349
     0.31817
     0.25505
     0.19194
     0.31817
     0.31817
     0.25505
     0.38128
     0.19194
     0.31817
     0.31817
     0.38128
     0.19194
     0.57062
     0.38128
     0.38128
     0.50751
     0.44440
     0.41284
     0.44440
     0.28661
     0.47595
     0.60218
     0.38128
     0.50751
     0.34972
     0.47595
     0.53907
     0.28661
     0.63374
     0.57062
     0.31817
     0.63374
     0.47595
     0.66530
     0.38128
     0.38128
     0.47595
     0.63374
     0.44440
     0.50751
     0.41284
     0.47595
     0.60218
     0.47595
     0.63374
     0.60218
     0.44440
     0.63374
     0.66530
     0.63374
     0.82308
     0.91775
     1.10710
     1.01242
     0.53907
    -0.02896
    -0.47076
    -0.88101
    -0.78634
     0.25505
     1.13865
     1.39111
    -0.24986
    -1.32281
    -1.00724
    -0.69166
     0.12882
     0.66530
     2.33783
     2.55873
     2.33783
     1.29644
     0.28661
     0.19194
     0.63374
     1.29644
     1.76980
     1.70668
     1.29644
     0.88620
     0.34972
     0.00259
    -0.37609
    -0.50232
    -0.81789
    -0.81789
    -0.66011
    -0.56543
    -0.43921
    -0.53388
    -0.15519
    -0.21831
     0.06571
     0.28661
     0.22349
     0.22349
     0.38128
     0.44440
     0.50751
     0.38128
     0.38128
     0.31817
     0.50751
     0.57062
     0.50751
     0.31817
     0.38128
     0.38128
     0.22349
     0.44440
     0.47595
     0.25505
     0.28661
     0.22349
     0.44440
     0.44440
     0.28661
     0.25505
     0.34972
     0.34972
     0.38128
     0.38128
     0.25505
     0.25505
     0.06571
     0.31817
     0.44440
     0.12882
     0.31817
     0.16038
     0.28661
     0.31817
     0.25505
     0.09727
     0.22349
     0.22349
     0.12882
     0.28661
     0.34972
     0.12882
     0.25505
     0.25505
     0.34972
     0.38128
     0.34972
     0.31817
     0.28661
     0.28661
     0.25505
     0.22349
     0.28661
     0.38128
     0.31817
     0.34972
     0.34972
     0.38128
     0.25505
     0.25505
     0.44440
     0.50751
     0.28661
     0.38128
     0.53907
     0.66530
     0.47595
     0.38128
     0.38128
     0.63374
     0.63374
     0.66530
     0.47595
     0.57062
     0.53907
     0.28661
     0.57062
     0.50751
     0.44440
     0.34972
     0.44440
     0.47595
     0.50751
     0.31817
     0.16038
     0.44440
     0.31817
     0.38128
     0.34972
     0.25505
     0.25505
     0.31817
     0.19194
     0.44440
     0.44440
     0.22349
     0.19194
     0.28661
     0.25505
     0.38128
     0.28661
     0.25505
     0.25505
     0.31817
     0.38128
     0.41284
     0.16038
     0.22349
     0.22349
     0.63374
     0.57062
     0.66530
     0.60218
    -0.12363
    -0.62855
    -1.19658
    -2.17485
    -2.39575
    -1.51215
    -0.18675
     1.01242
     1.10710
    -1.29125
    -2.58510
    -2.55354
    -1.16502
     0.19194
     0.75997
     0.31817
    -0.21831
     1.01242
     1.13865
     0.72841
     0.28661
     0.44440
     0.41284
     0.47595
     0.75997
     1.73824
     2.49561
     1.26488
    -0.12363
    -0.21831
     0.41284
     0.79152
     0.82308
     0.91775
     1.13865
     1.26488
     1.13865
     0.91775
     0.72841
     0.53907
     0.79152
     0.66530
     0.44440
     0.22349
     0.28661
     0.50751
     0.34972
     0.22349
     0.31817
     0.19194
     0.34972
     0.31817
     0.31817
     0.34972
     0.34972
     0.44440
     0.50751
     0.38128
     0.28661
     0.28661
     0.28661
     0.41284
     0.28661
     0.19194
     0.16038
     0.22349
     0.16038
     0.12882
     0.06571
     0.09727
     0.12882
     0.25505
     0.09727
     0.00259
    -0.02896
     0.06571
    -0.02896
     0.16038
     0.19194
     0.09727
    -0.02896
     0.09727
     0.00259
     0.22349
     0.12882
     0.16038
     0.19194
     0.19194
     0.25505
     0.16038
     0.34972
     0.19194
     0.00259
     0.19194
     0.25505
     0.34972
     0.31817
     0.31817
     0.16038
     0.19194
     0.50751
     0.85464
     0.00259
     0.22349
     0.22349
     0.34972
     0.47595
     0.47595
     0.38128
     0.12882
     0.41284
     0.28661
     0.22349
     0.00259
     0.16038
     0.19194
     0.22349
     0.12882
     0.12882
     0.12882
     0.06571
     0.06571
     0.12882
     0.12882
     0.06571
     0.06571
     0.31817
     0.22349
     0.19194
     0.09727
     0.28661
     0.12882
     0.06571
     0.28661
     0.25505
     0.19194
     0.38128
     0.38128
     0.16038
     0.38128
     0.38128
     0.31817
     0.47595
     0.53907
     0.50751
     0.38128
     0.50751
     0.60218
     0.57062
     0.57062
     0.57062
     0.57062
     0.53907
     0.44440
     0.57062
     0.53907
     0.50751
     0.60218
     0.75997
     1.26488
     1.07554
     0.69685
     1.13865
     0.94931
     0.82308
     1.26488
     0.69685
     0.72841
     1.04398
     0.91775
     1.04398
     1.17021
     0.94931
     0.88620
     0.60218
     0.79152
     0.66530
     0.72841
     0.69685
     0.50751
     0.50751
     0.44440
     0.66530
     0.66530
     0.57062
     0.57062
     0.47595
     0.38128
     0.47595
     0.44440
     0.09727
     0.19194
     0.31817
     0.09727
     0.22349
     0.09727
     0.19194
     0.09727
    -0.12363
     0.06571
     0.22349
     0.03415
     0.22349
    -0.12363
    -0.21831
    -0.02896
    -0.24986
    -0.02896
     0.03415
    -0.12363
    -0.09208
    -0.15519
    -0.09208
    -0.15519
    -0.34453
    -0.18675
    -0.21831
    -0.15519
    -0.21831
    -0.21831
    -0.28142
    -0.28142
    -0.40765
    -0.24986
    -0.24986
    -0.28142
    -0.28142
    -0.12363
    -0.31298
    -0.21831
    -0.15519
    -0.15519
    -0.06052
     0.06571
    -0.09208
    -0.06052
     0.16038
     0.19194
     0.06571
    -0.02896
     0.28661
     0.09727
     0.22349
     0.31817
     0.28661
     0.19194
     0.31817
     0.31817
     0.31817
     0.41284
     0.38128
     0.44440
     0.34972
     0.44440
     0.38128
     0.38128
     0.41284
     0.38128
     0.19194
     0.22349
     0.31817
     0.16038
     0.09727
     0.00259
    -0.02896
     0.03415
     0.09727
    -0.21831
    -0.21831
    -0.15519
    -0.15519
    -0.18675
    -0.15519
    -0.28142
    -0.34453
    -0.18675
    -0.24986
    -0.18675
    -0.34453
    -0.28142
    -0.24986
    -0.12363
    -0.09208
    -0.12363
    -0.28142
    -0.12363
    -0.24986
    -0.18675
    -0.15519
     0.16038
     0.06571
     0.06571
     0.09727
     0.06571
     0.06571
     0.09727
     0.00259
     0.12882
     0.16038
     0.28661
     0.12882
     0.19194
     0.03415
     0.06571
     0.06571
     0.16038
     0.00259
    -0.02896
    -0.02896
    -0.06052
    -0.21831
    -0.06052
    -0.37609
    -0.31298
    -0.15519
    -0.21831
    -0.31298
    -0.18675
     0.25505
     0.47595
     0.66530
     0.69685
     0.47595
     0.19194
    -0.15519
     0.38128
     1.39111
     1.42267
     0.91775
     0.85464
     1.04398
     0.79152
     0.47595
     0.38128
     0.28661
     0.60218
     0.66530
     0.79152
     0.94931
     0.79152
     0.63374
     0.53907
     0.50751
     0.53907
     0.50751
     0.72841
     0.85464
     0.79152
     0.75997
     0.69685
     0.66530
     0.69685
     0.66530
     0.50751
     0.50751
     0.47595
     0.50751
     0.28661
     0.28661
     0.44440
     0.38128
     0.38128
     0.38128
     0.38128
     0.44440
     0.50751
     0.31817
     0.25505
     0.31817
     0.44440
     0.09727
     0.28661
     0.25505
     0.38128
     0.28661
     0.19194
     0.12882
     0.06571
     0.06571
     0.22349
     0.19194
     0.31817
     0.16038
     0.19194
     0.12882
     0.06571
     0.28661
     0.28661
     0.31817
    -0.02896
     0.09727
     0.31817
     0.19194
     0.12882
     0.09727
     0.16038
     0.12882
     0.22349
     0.12882
     0.12882
     0.09727
     0.06571
     0.28661
     0.34972
     0.19194
     0.31817
     0.22349
     0.28661
     0.41284
     0.25505
     0.34972
     0.28661
     0.34972
     0.38128
     0.31817
     0.28661
     0.25505
     0.16038
     0.09727
     0.31817
     0.12882
     0.16038
     0.28661
     0.12882
     0.16038
     0.12882
     0.12882
     0.12882
     0.34972
     0.41284
     0.41284
     0.41284
     0.34972
     0.38128
     0.09727
     0.28661
     0.28661
     0.09727
     0.00259
     0.09727
    -0.06052
    -0.06052
    -0.06052
    -0.18675
    -0.34453
    -0.53388
    -0.47076
    -0.40765
    -0.66011
    -0.72322
    -0.62855
    -0.28142
    -0.31298
    -0.66011
    -0.62855
    -0.66011
    -0.53388
    -0.50232
    -0.72322
    -0.91256
    -0.84945
    -0.69166
    -0.81789
    -0.84945
    -0.50232
    -0.69166
    -1.03879
    -1.10191
    -0.34453
    -0.15519
    -0.06052
    -0.34453
    -0.37609
     0.28661
     0.41284
     0.57062
     0.63374
     0.85464
     0.85464
     0.91775
     0.88620
     0.53907
     0.66530
     0.69685
     0.66530
     0.82308
     0.41284
     0.34972
     0.38128
     0.38128
     0.22349
     0.00259
     0.06571
     0.03415
     0.12882
     0.12882
     0.25505
     0.31817
     0.31817
     0.09727
     0.44440
     0.41284
     0.06571
     0.22349
     0.12882
     0.25505
     0.19194
     0.03415
    -0.02896
    -0.02896
    -0.02896
    -0.12363
     0.00259
     0.06571
    -0.12363
    -0.24986
    -0.18675
    -0.06052
    -0.15519
    -0.15519
    -0.02896
    -0.18675
    -0.12363
    -0.24986
    -0.02896
     0.25505
     0.50751
     0.41284
     0.44440
     0.53907
     0.72841
     1.07554
     1.29644
     1.26488
     1.13865
     0.94931
     1.13865
     1.13865
     1.29644
     1.23332
     1.23332
     0.94931
     0.82308
     0.79152
     0.31817
     0.16038
     0.12882
     0.79152
     0.85464
     0.50751
     0.22349
    -0.06052
    -0.02896
    -0.12363
     0.09727
     0.31817
     0.25505
     0.22349
     0.19194
     0.09727
     0.06571
     0.03415
    -0.06052
     0.06571
     0.03415
     0.34972
     0.47595
     0.31817
     0.60218
     0.63374
     0.60218
     0.72841
     0.63374
    -0.06052
    -0.24986
    -1.00724
    -0.94412
    -1.41748
    -1.41748
    -1.32281
    -1.19658
    -1.79617
    -2.11174
    -2.77444
    -2.99534
    -2.39575
    -1.44904
    -0.53388
    -1.00724
    -1.82772
    -1.73305
    -1.70149
    -1.13346
    -0.50232
     0.09727
     0.31817
     0.41284
     0.41284
     0.72841
     0.57062
     0.50751
     0.57062
     0.50751
     0.50751
     0.47595
     0.31817
     0.38128
     0.50751
     0.63374
     0.60218
     0.79152
     0.79152
     0.50751
     0.22349
     0.38128
     0.19194
    -0.18675
    -0.21831
    -0.34453
    -0.59699
    -0.28142
     0.06571
     0.91775
     1.35955
     1.13865
     0.44440
     0.12882
     0.06571
     0.09727
     0.19194
     0.44440
     0.53907
     0.50751
     0.19194
     0.22349
     0.38128
     0.25505
    -0.06052
    -0.37609
    -0.34453
    -0.37609
    -0.40765
    -0.37609
    -0.21831
     0.12882
    -0.02896
    -0.02896
     0.16038
    -0.06052
     0.16038
     0.22349
     0.03415
    -0.31298
     0.09727
     0.16038
     0.25505
     0.22349
     0.06571
     0.09727
    -0.02896
    -0.06052
    -0.12363
    -0.18675
     0.00259
     0.03415
    -0.09208
    -0.09208
    -0.15519
    -0.06052
     0.03415
     0.06571
    -0.06052
     0.09727
     0.06571
    -0.06052
     0.12882
     0.09727
     0.06571
     0.16038
     0.25505
     0.28661
     0.06571
     0.12882
     0.12882
     0.09727
     0.00259
     0.38128
     0.44440
     0.75997
     0.91775
     0.98087
     0.91775
     1.07554
     0.91775
     0.79152
     1.01242
     1.35955
     1.17021
     1.01242
     1.29644
     0.94931
     0.22349
     0.16038
     0.57062
     1.07554
     1.48578
     0.79152
     0.06571
    -0.50232
    -0.47076
    -0.66011
    -0.28142
     0.34972
     0.41284
     0.16038
     0.25505
    -0.02896
    -0.21831
    -0.18675
    -0.28142
    -0.18675
    -0.18675
    -0.06052
    -0.06052
     0.00259
     0.03415
     0.09727
    -0.12363
     0.00259
     0.12882
     0.19194
     0.16038
     0.16038
     0.22349
     0.22349
     0.19194
     0.16038
     0.28661
     0.31817
     0.28661
     0.16038
     0.16038
     0.25505
     0.16038
     0.06571
     0.28661
     0.12882
     0.12882
     0.00259
     0.16038
    -0.02896
     0.03415
     0.00259
     0.06571
     0.03415
     0.06571
    -0.02896
     0.00259
    -0.06052
    -0.12363
    -0.21831
     0.00259
     0.00259
    -0.02896
    -0.06052
    -0.12363
    -0.18675
    -0.18675
    -0.18675
    -0.15519
    -0.24986
    -0.24986
    -0.15519
    -0.24986
    -0.18675
    -0.28142
    -0.34453
    -0.12363
    -0.28142
    -0.21831
    -0.21831
    -0.06052
    -0.18675
    -0.12363
    -0.15519
    -0.15519
    -0.09208
    -0.06052
    -0.06052
    -0.09208
     0.09727
     0.06571
    -0.15519
     0.03415
     0.06571
     0.09727
     0.22349
     0.22349
     0.22349
     0.09727
     0.22349
     0.25505
     0.41284
     0.41284
     0.41284
     0.38128
     0.69685
     0.41284
     0.28661
     0.31817
     0.63374
     0.60218
     0.69685
     0.66530
     0.63374
     0.47595
     0.47595
     0.47595
     0.60218
     0.69685
     0.75997
     0.79152
     0.44440
     0.12882
     0.09727
     0.28661
     0.16038
     0.19194
    -0.06052
    -0.06052
     0.00259
    -0.02896
    -0.21831
    -0.43921
    -0.43921
    -0.47076
    -0.40765
    -0.47076
    -0.43921
    -0.43921
    -0.43921
    -0.59699
    -0.24986
    -0.40765
    -0.69166
    -0.53388
    -0.62855
    -0.37609
    -0.53388
    -0.75478
    -0.47076
    -0.72322
    -0.69166
    -0.78634
    -1.03879
    -0.97568
    -1.13346
    -1.10191
    -1.03879
    -0.91256
    -1.10191
    -1.35436
    -1.44904
    -1.25969
    -1.22814
    -1.35436
    -1.29125
    -1.32281
    -1.19658
    -1.19658
    -1.16502
    -1.16502
    -1.10191
    -1.00724
    -1.00724
    -0.66011
    -0.91256
    -0.91256
    -0.59699
    -0.62855
    -0.53388
    -0.72322
    -0.72322
    -0.53388
    -0.37609
    -0.50232
    -0.43921
    -0.47076
    -0.59699
    -0.53388
    -0.47076
    -0.24986
    -0.53388
    -0.43921
    -0.47076
    -0.34453
    -0.31298
    -0.56543
    -0.50232
    -0.31298
    -0.37609
    -0.15519
    -0.40765
    -0.18675
    -0.37609
    -0.37609
    -0.37609
    -0.12363
    -0.21831
    -0.37609
    -0.24986
    -0.34453
    -0.24986
    -0.24986
    -0.21831
    -0.47076
    -0.40765
    -0.18675
    -0.31298
    -0.34453
    -0.43921
    -0.37609
    -0.47076
    -0.28142
    -0.18675
    -0.37609
    -0.37609
    -0.40765
    -0.43921
    -0.31298
    -0.37609
    -0.34453
    -0.34453
    -0.06052
     0.00259
    -0.02896
     0.12882
    -0.06052
    -0.18675
    -0.18675
    -0.09208
     0.09727
     0.19194
     0.19194
     0.25505
     0.72841
     0.44440
     0.00259
    -0.02896
     0.03415
     0.03415
     0.16038
     0.16038
     0.22349
     0.16038
    -0.06052
    -0.06052
    -0.06052
    -0.18675
    -0.18675
    -0.28142
    -0.18675
    -0.21831
    -0.50232
    -0.50232
    -0.59699
    -0.56543
    -0.47076
    -0.56543
    -0.47076
    -0.66011
    -0.53388
    -0.56543
    -0.47076
    -0.59699
    -0.75478
    -0.53388
    -0.24986
    -0.40765
    -0.43921
    -0.47076
    -0.18675
    -0.28142
    -0.18675
    -0.15519
    -0.15519
    -0.28142
    -0.06052
    -0.31298
    -0.06052
    -0.18675
    -0.06052
    -0.18675
    -0.12363
    -0.06052
    -0.15519
    -0.06052
    -0.12363
    -0.12363
    -0.02896
    -0.06052
    -0.12363
    -0.12363
    -0.24986
    -0.28142
    -0.02896
     0.09727
    -0.31298
    -0.24986
    -0.21831
    -0.18675
    -0.21831
    -0.34453
    -0.28142
    -0.24986
    -0.12363
    -0.12363
    -0.18675
    -0.12363
    -0.18675
    -0.21831
     0.03415
     0.06571
    -0.12363
     0.03415
    -0.02896
     0.09727
    -0.02896
    -0.09208
     0.06571
    -0.02896
     0.03415
    -0.06052
     0.06571
     0.06571
    -0.06052
    -0.31298
    -0.12363
    -0.06052
    -0.21831
    -0.24986
    -0.34453
    -0.15519
    -0.28142
    -0.31298
    -0.31298
    -0.24986
    -0.43921
    -0.24986
    -0.21831
    -0.28142
    -0.43921
    -0.31298
    -0.28142
    -0.15519
    -0.02896
    -0.18675
    -0.18675
     0.00259
     0.28661
     0.25505
     0.34972
     0.63374
     0.75997
     1.01242
     1.01242
     0.85464
     0.72841
     0.53907
     0.98087
     0.82308
     1.01242
     0.66530
     0.63374
     0.60218
     0.50751
     0.38128
     0.28661
    -0.06052
    -0.06052
     0.00259
    -0.15519
    -0.12363
    -0.18675
    -0.47076
    -0.56543
    -0.31298
    -0.06052
    -0.06052
    -0.28142
    -0.24986
    -0.34453
    -0.18675
    -0.18675
    -0.21831
    -0.24986
    -0.12363
    -0.21831
    -0.09208
     0.06571
     0.00259
    -0.18675
     0.00259
     0.09727
     0.00259
    -0.12363
    -0.06052
    -0.21831
    -0.18675
    -0.21831
    -0.21831
    -0.21831
    -0.28142
    -0.18675
    -0.50232
    -0.31298
    -0.40765
    -0.40765
    -0.72322
    -0.37609
    -0.59699
    -0.47076
    -0.34453
    -0.34453
    -0.34453
    -0.47076
    -0.34453
    -0.31298
    -0.28142
    -0.31298
    -0.24986
    -0.12363
    -0.18675
    -0.06052
    -0.34453
     0.03415
    -0.02896
     0.00259
    -0.06052
    -0.06052
    -0.09208
    -0.06052
    -0.12363
    -0.09208
    -0.06052
     0.06571
    -0.06052
    -0.12363
    -0.02896
    -0.18675
    -0.21831
    -0.02896
     0.03415
    -0.02896
    -0.02896
    -0.06052
    -0.15519
    -0.31298
    -0.06052
    -0.31298
    -0.24986
    -0.37609
    -0.34453
    -0.34453
    -0.24986
    -0.37609
    -0.40765
    -0.34453
    -0.28142
    -0.28142
    -0.12363
    -0.09208
     0.31817
    -0.28142
    -0.28142
     0.16038
     0.34972
     0.50751
     0.44440
     0.44440
     0.53907
     0.50751
     0.57062
     0.38128
     0.44440
     0.22349
     0.34972
     0.50751
     0.34972
     0.22349
     0.09727
     0.03415
    -0.02896
     0.00259
     0.03415
     0.09727
     0.00259
    -0.06052
    -0.15519
    -0.28142
     0.16038
     0.00259
    -0.09208
     0.06571
     0.03415
     0.00259
    -0.02896
    -0.06052
    -0.12363
     0.03415
    -0.06052
    -0.02896
    -0.06052
     0.03415
     0.00259
    -0.09208
    -0.09208
     0.03415
    -0.18675
    -0.18675
     0.12882
     0.00259
     0.16038
    -0.06052
    -0.12363
     0.16038
     0.03415
    -0.15519
    -0.06052
    -0.06052
     0.00259
    -0.09208
     0.06571
     0.31817
     0.34972
     0.31817
     0.12882
     0.22349
     0.06571
     0.19194
     0.57062
     1.01242
     0.69685
     0.72841
     0.72841
     0.44440
     0.66530
     0.53907
     0.57062
     0.57062
     0.47595
     0.44440
     0.31817
     0.38128
     0.16038
     0.09727
    -0.12363
    -0.02896
    -0.09208
    -0.12363
    -0.24986
    -0.15519
    -0.37609
    -0.21831
    -0.28142
    -0.21831
    -0.24986
    -0.21831
    -0.21831
    -0.31298
    -0.15519
    -0.21831
    -0.21831
    -0.18675
    -0.18675
    -0.06052
    -0.24986
    -0.21831
    -0.12363
    -0.28142
    -0.15519
    -0.28142
    -0.06052
    -0.18675
    -0.15519
    -0.18675
    -0.28142
    -0.15519
    -0.24986
    -0.15519
    -0.24986
    -0.18675
    -0.24986
    -0.21831
    -0.15519
    -0.24986
    -0.31298
    -0.24986
     0.03415
    -0.18675
    -0.21831
    -0.21831
    -0.15519
    -0.15519
    -0.24986
    -0.15519
    -0.24986
    -0.09208
    -0.09208
    -0.24986
    -0.18675
    -0.06052
    -0.06052
    -0.28142
    -0.06052
    -0.09208
    -0.24986
    -0.12363
    -0.06052
    -0.15519
     0.00259
    -0.31298
    -0.12363
    -0.06052
    -0.12363
    -0.06052
    -0.06052
    -0.15519
    -0.24986
    -0.12363
    -0.06052
    -0.02896
    -0.28142
    -0.18675
    -0.12363
    -0.02896
    -0.02896
    -0.12363
    -0.06052
    -0.06052
     0.16038
     0.16038
     0.22349
     0.09727
     0.12882
     0.38128
     0.44440
     0.53907
     0.31817
     0.34972
     0.31817
     0.53907
     0.50751
     0.41284
     0.41284
     0.47595
     0.50751
     0.50751
     0.44440
     0.31817
     0.34972
     0.34972
     0.31817
     0.66530
     0.44440
     0.41284
     0.53907
     0.57062
     0.53907
     0.50751
     0.60218
     0.57062
     0.79152
     0.69685
     0.66530
     0.47595
     0.57062
     0.50751
     0.28661
     0.60218
     0.47595
     0.47595
     0.31817
     0.66530
     0.50751
     0.44440
     0.47595
     0.44440
     0.25505
     0.47595
     0.38128
     0.66530
     1.26488
     1.51734
     1.61201
     0.66530
    -0.34453
    -0.50232
    -0.53388
    -0.59699
     0.09727
     0.19194
    -0.02896
    -0.66011
    -0.94412
    -1.07035
    -1.41748
    -1.66994
    -1.51215
    -1.57527
    -1.38592
    -1.19658
    -0.97568
    -0.94412
    -0.97568
    -0.88101
    -0.72322
    -0.59699
    -0.59699
    -0.53388
    -0.47076
    -0.43921
    -0.12363
    -0.28142
    -0.43921
    -0.28142
    -0.15519
    -0.28142
    -0.09208
     0.00259
    -0.21831
    -0.02896
    -0.12363
    -0.02896
    -0.09208
    -0.21831
    -0.24986
    -0.15519
    -0.06052
    -0.15519
     0.00259
    -0.21831
    -0.21831
    -0.34453
    -0.06052
    -0.09208
    -0.24986
    -0.31298
    -0.28142
    -0.06052
    -0.21831
    -0.28142
    -0.34453
    -0.15519
    -0.18675
    -0.21831
    -0.28142
    -0.21831
    -0.28142
    -0.34453
    -0.21831
     0.00259
    -0.18675
    -0.15519
    -0.21831
    -0.34453
     0.03415
    -0.15519
    -0.15519
    -0.18675
    -0.18675
     0.09727
    -0.02896
     0.00259
    -0.12363
    -0.18675
     0.00259
     0.16038
     0.00259
     0.00259
    -0.09208
     0.12882
     0.09727
     0.06571
    -0.06052
    -0.02896
     0.00259
     0.09727
     0.09727
     0.06571
    -0.12363
     0.06571
    -0.15519
     0.09727
     0.09727
    -0.06052
    -0.09208
    -0.12363
     0.06571
    -0.09208
    -0.06052
    -0.12363
    -0.09208
     0.16038
    -0.21831
     0.06571
    -0.02896
    -0.02896
    -0.18675
     0.00259
     0.09727
    -0.06052
     0.12882
    -0.06052
     0.00259
     0.00259
     0.00259
    -0.02896
     0.16038
     0.16038
     0.22349
     0.09727
     0.06571
     0.06571
    -0.06052
    -0.02896
     0.22349
     0.16038
     0.03415
    -0.12363
     0.00259
     0.00259
     0.06571
     0.00259
    -0.18675
    -0.06052
     0.00259
     0.12882
     0.09727
     0.25505
     0.19194
     0.00259
     0.63374
     0.60218
     0.94931
     1.32800
     1.26488
     1.01242
     1.04398
     0.91775
     0.72841
     1.13865
     1.73824
     2.24316
     1.89603
     0.57062
     0.41284
     0.44440
     1.42267
     1.54890
     0.57062
    -0.31298
     0.00259
     0.75997
     0.16038
     0.22349
     0.19194
    -0.02896
     0.00259
     0.12882
    -0.06052
     0.06571
     0.06571
     0.06571
     0.09727
     0.31817
     0.16038
     0.28661
     0.28661
     0.28661
     0.44440
     0.28661
     0.38128
     0.19194
     0.50751
     0.34972
     0.34972
     0.44440
     0.19194
     0.25505
     0.31817
     0.25505
     0.31817
     0.25505
     0.25505
     0.34972
     0.12882
     0.28661
     0.16038
     0.19194
     0.09727
     0.19194
     0.12882
     0.19194
     0.00259
     0.00259
     0.03415
     0.31817
     0.09727
    -0.06052
     0.09727
     0.16038
    -0.02896
    -0.15519
     0.00259
    -0.06052
     0.06571
     0.09727
    -0.12363
    -0.02896
     0.12882
    -0.06052
    -0.28142
     0.16038
    -0.02896
     0.00259
    -0.06052
    -0.06052
     0.06571
     0.00259
    -0.02896
     0.06571
     0.09727
     0.09727
     0.00259
     0.06571
    -0.06052
     0.09727
    -0.06052
     0.00259
     0.06571
     0.12882
     0.03415
     0.09727
    -0.02896
    -0.09208
     0.00259
     0.06571
    -0.06052
     0.12882
    -0.02896
     0.00259
     0.06571
    -0.06052
    -0.18675
    -0.02896
     0.09727
     0.00259
    -0.09208
    -0.06052
     0.00259
    -0.06052
    -0.09208
     0.03415
    -0.09208
     0.06571
    -0.02896
    -0.09208
     0.06571
     0.00259
    -0.06052
    -0.15519
     0.09727
     0.00259
    -0.24986
     0.09727
    -0.06052
    -0.02896
    -0.18675
    -0.24986
    -0.28142
    -0.15519
    -0.28142
    -0.15519
    -0.24986
    -0.21831
    -0.21831
    -0.31298
    -0.12363
    -0.15519
    -0.21831
    -0.12363
    -0.12363
    -0.24986
    -0.47076
    -0.50232
    -0.15519
     0.16038
     0.34972
     1.76980
     2.65340
     0.34972
    -3.65804
    -6.40351
    -7.38179
    -6.87687
    -3.59493
     1.01242
     0.69685
    -3.40558
    -6.30884
    -6.90843
    -4.73098
    -2.86911
    -2.58510
    -2.83755
    -1.32281
    -0.59699
     0.22349
     1.20177
     2.14848
     3.75790
     3.00053
     2.08537
     2.81118
     3.00053
     2.93741
     2.84274
     2.40094
     2.30627
     2.05381
     1.86447
     1.76980
     1.76980
     1.42267
     1.10710
     0.79152
     0.82308
     0.66530
     0.69685
     0.79152
     0.91775
     0.75997
     0.57062
     0.44440
     0.50751
     0.47595
     0.57062
     0.41284
     0.34972
     0.28661
     0.28661
     0.34972
     0.41284
     0.34972
     0.09727
     0.09727
     0.12882
     0.09727
     0.00259
     0.00259
    -0.12363
     0.00259
     0.06571
    -0.02896
    -0.02896
     0.06571
     0.03415
     0.22349
     0.09727
     0.34972
     0.25505
     0.25505
     0.28661
     0.38128
     0.34972
     0.16038
     0.25505
     0.34972
     0.25505
     0.31817
     0.28661
     0.25505
     0.16038
     0.25505
     0.19194
     0.41284
     0.16038
     0.16038
     0.12882
     0.25505
     0.25505
     0.09727
     0.16038
     0.16038
     0.19194
     0.31817
     0.19194
     0.16038
     0.06571
     0.16038
     0.09727
     0.34972
     0.19194
     0.06571
     0.06571
     0.19194
     0.28661
     0.09727
     0.06571
     0.06571
     0.22349
     0.22349
     0.22349
     0.16038
     0.16038
     0.16038
     0.16038
     0.16038
     0.25505
     0.09727
     0.09727
     0.09727
     0.09727
     0.06571
    -0.02896
    -0.09208
    -0.06052
    -0.02896
    -0.09208
    -0.15519
    -0.21831
    -0.24986
    -0.34453
    -0.18675
    -0.15519
    -0.31298
    -0.28142
    -0.31298
    -0.12363
    -0.21831
    -0.24986
    -0.28142
    -0.59699
    -0.66011
    -0.94412
    -1.19658
    -1.22814
    -1.25969
    -0.97568
     0.12882
     2.18004
     1.51734
    -0.62855
    -1.66994
     2.55873
     4.38904
     1.17021
     0.72841
     0.60218
     0.98087
     1.80135
     2.14848
     2.18004
     1.64357
     1.20177
     0.44440
     0.31817
    -0.09208
    -0.59699
    -0.94412
    -0.72322
    -0.81789
    -0.75478
    -0.59699
    -0.47076
    -0.53388
    -0.24986
    -0.21831
    -0.09208
    -0.02896
    -0.21831
    -0.02896
     0.06571
     0.12882
    -0.06052
    -0.15519
    -0.02896
     0.09727
     0.12882
     0.09727
    -0.06052
     0.06571
     0.09727
     0.16038
     0.12882
    -0.02896
     0.09727
     0.06571
     0.09727
     0.38128
     0.34972
     0.22349
     0.28661
     0.19194
     0.28661
     0.25505
     0.19194
     0.00259
     0.12882
     0.38128
     0.22349
     0.19194
     0.12882
     0.09727
     0.09727
     0.19194
     0.19194
     0.19194
     0.09727
     0.16038
     0.31817
     0.28661
     0.00259
     0.09727
     0.16038
     0.31817
     0.19194
     0.19194
     0.25505
    -0.12363
     0.06571
     0.09727
     0.34972
     0.28661
     0.00259
     0.06571
     0.12882
     0.12882
     0.12882
     0.12882
     0.12882
     0.25505
     0.16038
     0.06571
     0.28661
     0.09727
     0.19194
     0.19194
     0.31817
     0.16038
     0.25505
     0.16038
     0.25505
     0.22349
     0.06571
     0.19194
     0.28661
     0.28661
     0.19194
     0.25505
     0.12882
     0.12882
     0.03415
    -0.02896
     0.19194
     0.03415
     0.00259
     0.06571
     0.06571
    -0.02896
     0.00259
    -0.12363
    -0.09208
    -0.09208
    -0.21831
    -0.09208
    -0.06052
    -0.12363
    -0.21831
    -0.24986
    -0.06052
     0.06571
    -0.18675
    -0.09208
    -0.06052
    -0.18675
    -0.09208
    -0.02896
    -0.02896
    -0.06052
     0.00259
     0.19194
     0.22349
     0.16038
    -0.09208
     0.06571
     0.60218
     0.31817
     0.00259
     0.38128
     0.34972
     0.03415
    -0.40765
     0.09727
     0.50751
     0.44440
     0.19194
     0.25505
     0.12882
    -0.06052
     0.12882
     0.16038
     0.28661
     0.31817
     0.25505
     0.06571
    -0.02896
     0.09727
     0.19194
     0.12882
     0.03415
    -0.06052
     0.16038
     0.06571
    -0.06052
    -0.09208
     0.16038
     0.19194
     0.16038
     0.31817
     0.41284
     0.34972
     0.50751
     0.47595
     0.50751
     0.57062
     0.75997
     0.60218
     0.66530
     0.72841
     0.50751
     0.63374
     0.44440
     0.31817
     0.25505
     0.25505
     0.25505
     0.09727
    -0.09208
    -0.12363
    -0.24986
    -0.21831
    -0.34453
    -0.37609
    -0.56543
    -0.37609
    -0.47076
    -0.56543
    -0.37609
    -0.69166
    -0.69166
    -0.53388
    -0.34453
    -0.43921
    -0.47076
    -0.40765
    -0.53388
    -0.53388
    -0.47076
    -0.28142
    -0.24986
    -0.31298
    -0.28142
    -0.06052
    -0.09208
    -0.09208
    -0.18675
    -0.15519
     0.09727
     0.09727
     0.06571
     0.19194
     0.16038
     0.06571
     0.06571
     0.31817
     0.22349
     0.16038
     0.16038
     0.34972
     0.12882
     0.25505
     0.22349
     0.03415
     0.19194
     0.28661
     0.25505
     0.28661
     0.19194
     0.16038
     0.12882
     0.12882
     0.09727
     0.25505
     0.22349
    -0.02896
    -0.06052
     0.03415
     0.12882
     0.00259
     0.09727
     0.19194
    -0.12363
    -0.02896
     0.00259
     0.12882
    -0.06052
     0.03415
     0.06571
     0.00259
     0.16038
     0.09727
     0.00259
     0.03415
     0.03415
    -0.12363
    -0.12363
     0.03415
    -0.12363
    -0.31298
    -0.18675
    -0.02896
     0.06571
     0.16038
     0.25505
     0.31817
     0.28661
     0.00259
     0.12882
     1.04398
     1.04398
     0.57062
     0.91775
     1.45423
     1.13865
     0.34972
     0.63374
     0.79152
     0.75997
     0.72841
     1.01242
     0.75997
     0.16038
    -0.06052
    -0.06052
    -0.06052
     0.06571
    -0.18675
    -0.43921
    -0.18675
    -0.31298
    -0.34453
    -0.18675
    -0.18675
    -0.34453
    -0.31298
    -0.18675
    -0.06052
    -0.15519
    -0.06052
     0.03415
     0.06571
    -0.09208
     0.19194
     0.16038
     0.19194
     0.31817
     0.09727
     0.28661
     0.25505
     0.34972
     0.28661
     0.25505
     0.22349
     0.41284
     0.41284
     0.19194
     0.25505
     0.34972
     0.19194
     0.22349
     0.38128
     0.38128
     0.22349
     0.25505
     0.12882
     0.34972
     0.16038
     0.06571
     0.16038
     0.19194
     0.38128
     0.28661
     0.16038
     0.16038
     0.28661
     0.16038
     0.16038
     0.25505
     0.28661
     0.22349
     0.22349
     0.31817
     0.38128
     0.22349
     0.22349
     0.25505
     0.34972
     0.28661
     0.34972
     0.19194
     0.34972
     0.34972
     0.19194
     0.25505
     0.57062
     0.25505
     0.47595
     0.31817
     0.34972
     0.38128
     0.28661
     0.34972
     0.34972
     0.57062
     0.31817
     0.44440
     0.41284
     0.28661
     0.31817
     0.34972
     0.44440
     0.22349
     0.16038
     0.31817
     0.34972
     0.06571
     0.22349
     0.16038
     0.19194
     0.28661
     0.22349
     0.16038
    -0.02896
     0.03415
     0.09727
    -0.09208
     0.06571
    -0.09208
    -0.12363
     0.16038
     0.12882
    -0.15519
    -0.21831
    -0.28142
    -0.24986
     0.06571
    -0.12363
    -0.06052
    -0.12363
    -0.15519
     0.03415
    -0.18675
     0.00259
     0.00259
    -0.02896
    -0.06052
     0.09727
    -0.18675
    -0.28142
    -0.28142
    -0.12363
    -0.28142
    -0.12363
    -0.15519
    -0.53388
    -0.62855
    -0.59699
    -0.81789
    -0.12363
     0.31817
     0.06571
     0.09727
    -0.56543
    -0.40765
     0.25505
     2.62184
     5.24109
     3.88413
     1.20177
    -0.53388
    -0.59699
     0.06571
     1.20177
     2.08537
     1.92758
     1.73824
     0.82308
    -0.06052
    -0.59699
    -0.97568
    -1.13346
    -1.51215
    -1.29125
    -1.13346
    -0.69166
    -0.47076
    -0.34453
    -0.06052
     0.16038
     0.28661
     0.38128
     0.63374
     0.60218
     0.72841
     0.69685
     0.69685
     0.72841
     0.69685
     0.44440
     0.69685
     0.53907
     0.63374
     0.44440
     0.44440
     0.31817
     0.25505
     0.22349
     0.34972
     0.16038
     0.16038
     0.06571
     0.16038
     0.19194
     0.09727
     0.06571
    -0.09208
    -0.02896
     0.12882
     0.06571
     0.03415
    -0.06052
    -0.06052
    -0.12363
     0.12882
     0.09727
     0.00259
    -0.12363
    -0.06052
     0.16038
     0.06571
     0.06571
    -0.02896
     0.03415
     0.06571
     0.12882
     0.09727
     0.09727
     0.03415
    -0.06052
     0.06571
     0.22349
     0.00259
    -0.02896
    -0.12363
    -0.09208
     0.03415
     0.03415
    -0.09208
    -0.24986
     0.00259
     0.03415
    -0.06052
     0.06571
    -0.12363
    -0.15519
    -0.06052
     0.09727
     0.06571
     0.00259
     0.19194
     0.12882
     0.12882
     0.22349
     0.16038
     0.16038
     0.22349
     0.19194
     0.19194
     0.25505
     0.47595
     0.38128
     0.41284
     0.47595
     0.44440
     0.31817
     0.25505
     0.28661
     0.41284
     0.34972
     0.31817
     0.25505
     0.38128
     0.41284
     0.28661
    -0.06052
     0.03415
     0.00259
    -0.06052
     0.06571
     0.12882
     0.00259
     0.00259
    -0.21831
    -0.24986
    -0.28142
    -0.31298
    -0.21831
    -0.28142
    -0.18675
    -0.31298
    -0.24986
    -0.28142
    -0.37609
    -0.43921
    -0.40765
    -0.24986
    -0.43921
    -0.56543
    -0.37609
    -0.59699
    -0.78634
    -0.84945
    -0.84945
    -0.66011
    -0.94412
    -1.32281
    -1.41748
    -1.66994
    -2.30108
    -2.52198
    -2.52198
    -1.89084
    -1.07035
     0.06571
     1.20177
     1.32800
     1.86447
     2.33783
     1.80135
     0.82308
    -0.72322
    -1.98551
    -1.38592
     0.38128
     1.86447
     1.83291
     0.44440
    -0.34453
    -1.41748
    -2.17485
    -2.58510
    -2.64821
    -2.39575
    -2.14329
    -1.51215
    -1.00724
    -0.34453
     0.25505
     0.72841
     1.23332
     1.35955
     1.76980
     1.76980
     1.92758
     1.95914
     1.86447
     1.80135
     1.54890
     1.67513
     1.54890
     1.23332
     1.17021
     1.13865
     1.17021
     0.94931
     0.72841
     0.47595
     0.31817
     0.28661
     0.12882
     0.22349
     0.06571
    -0.21831
    -0.21831
    -0.37609
    -0.28142
    -0.34453
    -0.47076
    -0.53388
    -0.56543
    -0.59699
    -0.47076
    -0.50232
    -0.47076
    -0.59699
    -0.75478
    -0.47076
    -0.34453
    -0.59699
    -0.53388
    -0.56543
    -0.40765
    -0.47076
    -0.47076
    -0.43921
    -0.28142
    -0.34453
    -0.53388
    -0.34453
    -0.06052
    -0.40765
    -0.43921
    -0.24986
    -0.15519
    -0.12363
    -0.18675
    -0.12363
    -0.15519
    -0.31298
    -0.09208
    -0.09208
     0.00259
    -0.06052
    -0.06052
    -0.12363
     0.03415
    -0.12363
    -0.21831
    -0.09208
     0.00259
    -0.06052
    -0.15519
     0.00259
    -0.15519
    -0.21831
    -0.28142
    -0.21831
    -0.15519
    -0.21831
    -0.21831
    -0.31298
    -0.28142
    -0.21831
     0.09727
     0.19194
     0.44440
     0.50751
     0.66530
     0.98087
     1.10710
     1.17021
     1.32800
     1.48578
     1.51734
     1.54890
     1.58045
     1.39111
     1.17021
     0.85464
     0.75997
     1.32800
     3.15831
     2.62184
     1.17021
     1.73824
     2.21160
     1.51734
     2.74807
     2.90586
     1.29644
     2.36938
     2.90586
     3.60011
     3.03208
     1.39111
     1.10710
     1.17021
     0.94931
     0.85464
     0.25505
    -0.43921
    -0.88101
    -0.28142
    -0.66011
    -1.29125
    -1.54371
    -1.98551
    -2.17485
    -2.14329
    -1.98551
    -1.82772
    -2.11174
    -2.64821
    -2.26952
    -1.85928
    -1.44904
    -1.82772
    -1.95395
    -1.89084
    -1.92239
    -1.70149
    -1.41748
    -1.16502
    -0.72322
    -0.75478
    -0.40765
    -0.31298
    -0.18675
     0.16038
     0.22349
     0.60218
     0.47595
     0.63374
     0.75997
     0.66530
     0.63374
     0.50751
     0.66530
     0.85464
     0.88620
     0.60218
     0.72841
     0.66530
     0.53907
     0.50751
     0.44440
     0.38128
     0.44440
     0.31817
     0.19194
     0.19194
     0.09727
     0.06571
    -0.06052
    -0.06052
     0.12882
     0.00259
    -0.12363
    -0.15519
    -0.12363
    -0.28142
    -0.34453
    -0.06052
    -0.09208
    -0.24986
    -0.18675
    -0.15519
    -0.21831
    -0.18675
    -0.28142
    -0.24986
    -0.18675
    -0.09208
    -0.18675
    -0.21831
    -0.34453
    -0.09208
    -0.18675
    -0.21831
    -0.12363
    -0.18675
    -0.09208
    -0.28142
    -0.28142
    -0.21831
    -0.31298
    -0.37609
    -0.24986
    -0.21831
    -0.40765
    -0.40765
    -0.31298
    -0.34453
    -0.40765
    -0.47076
    -0.37609
    -0.31298
    -0.50232
    -0.43921
    -0.43921
    -0.34453
    -0.50232
    -0.59699
    -0.43921
    -0.31298
    -0.15519
    -0.34453
    -0.24986
    -0.28142
    -0.31298
    -0.34453
    -0.12363
    -0.02896
    -0.06052
     0.00259
     0.22349
     0.50751
     0.25505
     0.00259
    -0.09208
     0.09727
     0.38128
     0.38128
     0.25505
     0.31817
     0.31817
     0.38128
     0.38128
     0.22349
     0.12882
     0.19194
     0.41284
     0.38128
     0.44440
     0.47595
     0.79152
     0.91775
     0.98087
     1.01242
     1.29644
     1.20177
     1.26488
     1.32800
     1.17021
     1.32800
     1.17021
     1.13865
     1.07554
     0.98087
     0.75997
     0.31817
    -0.34453
    -1.00724
    -1.32281
    -1.00724
    -0.72322
    -1.41748
    -2.01707
    -1.73305
    -2.58510
    -2.64821
    -3.18468
    -2.90067
    -2.04862
    -1.16502
    -1.10191
    -1.48059
    -1.63838
    -1.10191
    -0.97568
    -0.62855
    -0.59699
    -0.15519
     0.85464
     2.59028
     2.27471
     0.91775
     0.34972
     0.44440
     0.75997
     1.07554
     1.10710
     1.35955
     1.07554
     0.19194
    -0.91256
    -1.16502
    -1.07035
    -0.53388
    -0.15519
     0.41284
     0.22349
    -0.34453
    -0.47076
    -0.69166
    -0.43921
    -0.06052
     0.47595
     0.82308
     0.91775
     1.04398
     1.07554
     1.17021
     1.13865
     1.01242
     0.79152
     0.69685
     0.60218
     0.44440
     0.72841
     0.63374
     0.09727
     0.22349
     0.19194
     0.16038
     0.06571
     0.00259
    -0.02896
     0.12882
     0.19194
     0.12882
     0.00259
    -0.02896
     0.03415
    -0.15519
     0.06571
     0.12882
     0.00259
     0.03415
     0.06571
    -0.06052
    -0.06052
     0.00259
    -0.06052
    -0.12363
    -0.06052
    -0.09208
    -0.18675
    -0.06052
    -0.34453
    -0.21831
    -0.15519
     0.06571
    -0.15519
    -0.09208
    -0.06052
    -0.12363
    -0.06052
    -0.09208
    -0.12363
     0.06571
     0.09727
     0.06571
     0.12882
     0.16038
     0.16038
     0.06571
     0.09727
     0.31817
     0.19194
     0.12882
     0.09727
     0.12882
     0.25505
     0.12882
     0.00259
     0.16038
     0.28661
     0.22349
     0.12882
     0.06571
     0.00259
     0.00259
    -0.09208
     0.12882
     0.31817
     0.00259
     0.03415
     0.03415
     0.22349
     0.28661
     0.28661
     0.25505
     0.25505
     0.34972
     0.38128
     0.47595
     0.53907
     0.41284
     0.16038
     0.44440
     0.57062
     0.22349
    -0.06052
    -0.15519
    -0.47076
    -0.24986
    -0.78634
    -1.32281
    -1.66994
    -1.95395
    -2.20641
    -2.52198
    -2.86911
    -2.67977
    -2.17485
    -2.36419
    -2.42731
    -2.55354
    -2.49042
    -1.66994
    -1.38592
    -0.88101
    -0.53388
    -0.50232
    -0.34453
    -0.09208
     0.25505
     0.44440
     0.75997
     0.69685
     0.98087
     1.01242
     1.04398
     1.13865
     1.32800
     0.94931
     0.91775
     0.50751
     0.60218
     0.75997
     0.98087
     1.23332
     1.29644
     1.23332
     1.20177
     1.07554
     0.69685
     0.66530
     0.79152
     0.91775
     0.31817
     0.57062
     0.38128
     0.41284
     0.16038
    -0.06052
     0.00259
    -0.06052
     0.00259
     0.00259
    -0.12363
    -0.06052
    -0.28142
    -0.31298
    -0.21831
    -0.02896
    -0.02896
    -0.12363
    -0.18675
     0.00259
    -0.06052
    -0.06052
    -0.21831
    -0.12363
     0.03415
    -0.12363
    -0.12363
     0.03415
    -0.02896
    -0.15519
    -0.24986
    -0.15519
    -0.21831
    -0.24986
    -0.34453
    -0.43921
    -0.47076
    -0.34453
    -0.53388
    -0.43921
    -0.56543
    -0.50232
    -0.59699
    -0.47076
    -0.56543
    -0.47076
    -0.66011
    -0.62855
    -0.53388
    -0.43921
    -0.47076
    -0.47076
    -0.47076
    -0.34453
    -0.40765
    -0.47076
    -0.24986
    -0.34453
    -0.31298
    -0.18675
    -0.21831
    -0.06052
    -0.43921
    -0.12363
     0.00259
     0.06571
     0.06571
     0.03415
     0.06571
     0.00259
     0.03415
     0.09727
     0.00259
     0.12882
     0.12882
     0.19194
     0.06571
     0.16038
     0.06571
     0.12882
     0.16038
     0.12882
     0.00259
     0.12882
     0.19194
     0.09727
     0.06571
     0.00259
     0.06571
     0.22349
     0.25505
     0.00259
     0.03415
     0.19194
     0.12882
    -0.06052
     0.00259
     0.06571
     0.09727
     0.16038
     0.06571
     0.06571
     0.16038
     0.03415
     0.25505
     0.16038
     0.22349
     0.34972
     0.44440
     0.44440
     0.34972
     0.09727
     0.57062
     0.53907
     0.38128
    -0.24986
    -0.53388
    -0.59699
    -0.50232
    -0.28142
    -0.02896
     0.00259
     0.00259
     0.28661
    -0.06052
    -0.06052
     0.00259
    -0.15519
    -0.21831
     0.12882
     0.16038
     0.47595
     0.53907
     0.34972
     0.28661
     0.06571
     0.12882
    -0.12363
    -0.34453
    -0.56543
    -0.84945
    -0.75478
    -0.69166
    -0.59699
    -0.50232
    -0.34453
    -0.28142
    -0.12363
    -0.06052
    -0.12363
     0.03415
     0.06571
     0.16038
     0.38128
     0.72841
     0.66530
     0.57062
     0.57062
     0.47595
     0.57062
     0.44440
     0.66530
     0.50751
     0.19194
     0.47595
     0.50751
     0.34972
     0.22349
     0.28661
     0.19194
     0.34972
     0.22349
     0.25505
     0.19194
     0.03415
     0.19194
    -0.06052
     0.16038
     0.19194
     0.03415
     0.00259
     0.09727
     0.00259
    -0.02896
    -0.02896
     0.00259
     0.00259
    -0.12363
    -0.15519
    -0.12363
    -0.09208
    -0.02896
    -0.31298
    -0.24986
    -0.09208
    -0.09208
    -0.18675
    -0.18675
    -0.21831
    -0.28142
    -0.15519
    -0.28142
    -0.18675
    -0.09208
    -0.24986
    -0.12363
    -0.06052
     0.00259
    -0.18675
    -0.15519
     0.00259
    -0.02896
    -0.15519
    -0.06052
     0.00259
    -0.09208
     0.00259
    -0.18675
     0.03415
     0.09727
     0.12882
    -0.02896
    -0.06052
     0.06571
    -0.06052
    -0.02896
     0.06571
    -0.02896
     0.06571
     0.12882
     0.03415
     0.00259
    -0.02896
    -0.12363
    -0.02896
     0.06571
     0.06571
     0.00259
     0.00259
     0.06571
    -0.06052
    -0.02896
     0.16038
     0.12882
     0.00259
     0.06571
     0.12882
     0.19194
     0.09727
     0.09727
     0.00259
     0.03415
     0.16038
     0.12882
     0.09727
     0.06571
     0.00259
     0.03415
     0.06571
     0.09727
     0.03415
    -0.06052
     0.16038
     0.06571
     0.09727
     0.03415
     0.00259
     0.19194
     0.06571
     0.16038
     0.03415
     0.12882
     0.12882
     0.19194
    -0.09208
     0.28661
     0.16038
     0.06571
     0.34972
     0.00259
     0.31817
     0.12882
     0.28661
     0.25505
     0.38128
     0.28661
     0.19194
    -0.02896
     0.09727
     0.19194
     0.06571
     0.28661
     0.25505
     0.00259
     0.00259
    -0.12363
     0.03415
     0.12882
    -0.37609
    -0.81789
    -1.32281
    -1.48059
    -1.38592
    -0.81789
    -0.40765
    -0.78634
    -0.84945
     0.09727
     0.57062
     1.20177
     1.13865
     0.25505
    -0.18675
     0.57062
     1.10710
     1.89603
     2.08537
     2.49561
     2.40094
     2.05381
     1.83291
     1.51734
     1.23332
     1.10710
     0.91775
     0.69685
     0.53907
     0.38128
     0.34972
     0.31817
     0.19194
    -0.06052
    -0.12363
     0.09727
    -0.15519
    -0.21831
    -0.28142
    -0.34453
    -0.53388
    -0.53388
    -0.40765
    -0.40765
    -0.62855
    -0.53388
    -0.59699
    -0.59699
    -0.59699
    -0.59699
    -0.47076
    -0.59699
    -0.43921
    -0.56543
    -0.53388
    -0.31298
    -0.43921
    -0.56543
    -0.21831
    -0.24986
    -0.34453
    -0.28142
    -0.15519
    -0.24986
    -0.09208
    -0.28142
    -0.15519
     0.00259
    -0.12363
     0.12882
     0.00259
     0.00259
     0.03415
    -0.06052
     0.06571
     0.09727
     0.09727
     0.00259
    -0.02896
     0.09727
    -0.06052
     0.00259
    -0.12363
    -0.15519
     0.12882
    -0.09208
    -0.15519
    -0.15519
    -0.18675
    -0.31298
    -0.31298
    -0.09208
    -0.21831
    -0.37609
    -0.24986
    -0.18675
    -0.06052
    -0.21831
    -0.21831
    -0.21831
    -0.28142
    -0.15519
    -0.06052
    -0.09208
    -0.24986
    -0.09208
    -0.24986
     0.03415
     0.00259
    -0.09208
    -0.24986
    -0.09208
     0.06571
    -0.09208
    -0.06052
    -0.06052
    -0.06052
    -0.09208
     0.00259
    -0.40765
    -0.15519
    -0.02896
    -0.21831
     0.03415
     0.06571
    -0.18675
    -0.21831
    -0.21831
    -0.12363
    -0.06052
    -0.06052
     0.00259
     0.12882
     0.00259
     0.16038
     0.16038
     0.06571
     0.00259
    -0.02896
     0.19194
     0.28661
     0.09727
     0.09727
     0.19194
     0.19194
     0.28661
    -0.02896
     0.22349
     0.06571
     0.12882
     0.25505
     0.22349
     0.16038
     0.28661
     0.22349
     0.31817
     0.47595
     0.34972
     0.16038
     0.03415
     0.12882
     0.03415
     0.19194
    -0.18675
    -0.34453
    -0.34453
    -0.72322
    -1.00724
    -1.48059
    -2.04862
    -2.01707
    -1.63838
    -1.51215
    -2.39575
    -2.77444
    -3.12157
    -2.93222
    -2.33264
    -2.55354
    -2.26952
    -2.17485
    -1.63838
    -1.10191
    -1.60682
    -1.66994
    -1.29125
    -0.81789
    -0.59699
     0.00259
     0.63374
     0.50751
     0.79152
     1.10710
     1.67513
     1.64357
     1.95914
     2.84274
     2.24316
     1.48578
     1.70668
     1.86447
     1.99070
     2.33783
     1.99070
     2.02225
     2.08537
     1.64357
     1.23332
     0.94931
     0.69685
     0.44440
     0.31817
     0.25505
     0.34972
     0.16038
     0.28661
     0.12882
     0.19194
     0.19194
     0.09727
    -0.06052
     0.16038
    -0.18675
    -0.28142
    -0.50232
    -0.59699
    -0.34453
    -0.34453
    -0.02896
     0.00259
    -0.09208
    -0.15519
    -0.28142
    -0.02896
     0.06571
     0.12882
     0.19194
     0.57062
     0.66530
     0.66530
     0.69685
     0.60218
     0.60218
     0.53907
     0.44440
     0.44440
     0.34972
     0.31817
     0.22349
     0.38128
     0.12882
     0.06571
    -0.12363
    -0.06052
    -0.06052
    -0.21831
    -0.18675
    -0.31298
    -0.28142
    -0.15519
    -0.37609
    -0.21831
    -0.21831
    -0.40765
    -0.34453
    -0.24986
    -0.24986
    -0.21831
    -0.37609
    -0.43921
    -0.06052
    -0.18675
    -0.18675
    -0.15519
    -0.15519
    -0.09208
    -0.18675
    -0.12363
    -0.15519
    -0.06052
    -0.02896
    -0.12363
    -0.06052
    -0.12363
    -0.06052
    -0.40765
    -0.15519
    -0.12363
    -0.15519
    -0.18675
    -0.28142
    -0.24986
    -0.24986
    -0.31298
    -0.34453
    -0.50232
    -0.72322
    -0.94412
    -1.19658
    -1.41748
    -1.63838
    -1.89084
    -1.85928
    -2.26952
    -2.55354
    -2.55354
    -2.67977
    -2.55354
    -2.39575
    -2.74288
    -2.42731
    -2.64821
    -2.04862
    -1.35436
    -1.19658
    -0.56543
    -0.31298
    -0.15519
     0.44440
     0.88620
     0.91775
     0.75997
     0.88620
     1.23332
     1.80135
     2.43250
     2.59028
     2.55873
     2.46406
     2.24316
     2.05381
     2.65340
     2.74807
     3.12676
     3.15831
     3.50544
     3.56856
     3.41077
     2.74807
     2.05381
     1.48578
     1.48578
     1.67513
     1.58045
     1.95914
     1.92758
     0.91775
    -0.21831
    -0.88101
    -1.22814
    -1.22814
    -0.81789
    -0.53388
    -0.72322
    -0.81789
    -1.13346
    -1.25969
    -1.10191
    -0.91256
    -0.94412
    -0.84945
    -0.59699
    -0.62855
    -0.47076
    -0.43921
    -0.40765
    -0.31298
    -0.18675
    -0.06052
    -0.02896
     0.09727
     0.19194
     0.09727
     0.06571
     0.16038
     0.22349
     0.06571
     0.09727
     0.09727
    -0.06052
     0.06571
     0.03415
    -0.06052
     0.06571
    -0.02896
    -0.06052
    -0.09208
     0.06571
    -0.06052
    -0.09208
    -0.12363
    -0.09208
    -0.06052
     0.00259
    -0.09208
    -0.06052
    -0.12363
    -0.21831
    -0.06052
    -0.15519
     0.00259
     0.03415
    -0.09208
     0.06571
    -0.09208
    -0.06052
    -0.15519
    -0.02896
     0.06571
     0.06571
     0.09727
     0.06571
     0.00259
     0.03415
     0.00259
    -0.15519
     0.06571
     0.16038
    -0.12363
    -0.06052
    -0.02896
     0.06571
    -0.15519
    -0.02896
    -0.06052
    -0.06052
    -0.18675
    -0.28142
    -0.21831
    -0.31298
    -0.28142
    -0.47076
    -0.34453
    -0.78634
    -1.00724
    -1.10191
    -1.25969
    -1.44904
    -1.82772
    -2.04862
    -2.42731
    -2.39575
    -2.64821
    -2.30108
    -1.76461
    -1.92239
    -2.17485
    -1.79617
    -1.60682
    -1.41748
    -1.41748
    -1.32281
    -0.72322
    -0.47076
    -0.56543
    -0.75478
    -0.21831
     0.91775
     1.01242
     0.72841
     0.00259
    -0.50232
    -0.28142
    -0.34453
     0.25505
     0.47595
     0.31817
    -0.34453
    -0.59699
     0.98087
     1.13865
    -0.84945
    -2.55354
    -2.58510
    -2.11174
    -1.92239
    -1.22814
    -0.94412
    -0.50232
    -0.94412
    -1.44904
    -1.51215
    -1.60682
    -1.22814
    -0.81789
    -0.28142
     0.31817
     0.79152
     1.17021
     1.51734
     1.70668
     1.86447
     1.83291
     1.80135
     1.86447
     1.86447
     1.70668
     1.35955
     1.39111
     0.94931
     0.82308
     0.79152
     0.60218
     0.44440
     0.12882
    -0.06052
    -0.18675
    -0.24986
    -0.40765
    -0.56543
    -0.53388
    -0.59699
    -0.75478
    -0.72322
    -0.43921
    -0.56543
    -0.69166
    -0.56543
    -0.43921
    -0.50232
    -0.47076
    -0.47076
    -0.53388
    -0.21831
    -0.12363
    -0.24986
    -0.31298
    -0.21831
    -0.24986
    -0.40765
     0.03415
    -0.02896
    -0.37609
    -0.24986
    -0.15519
    -0.18675
    -0.12363
    -0.34453
    -0.47076
    -0.31298
    -0.34453
    -0.40765
    -0.43921
    -0.66011
    -0.56543
    -0.84945
    -0.91256
    -0.81789
    -1.13346
    -1.16502
    -1.19658
    -1.13346
    -1.35436
    -1.48059
    -1.73305
    -1.63838
    -1.66994
    -1.85928
    -1.92239
    -2.04862
    -2.26952
    -2.14329
    -2.52198
    -2.20641
    -2.45887
    -2.55354
    -2.74288
    -2.80600
    -2.74288
    -2.90067
    -2.90067
    -2.86911
    -2.99534
    -3.09001
    -2.96378
    -3.18468
    -3.37402
    -3.37402
    -3.53181
    -3.34247
    -3.78427
    -4.28918
    -4.32074
    -4.22607
    -4.03673
    -4.09984
    -4.19451
    -4.09984
    -4.06828
    -4.57320
    -4.69943
    -4.44697
    -4.41541
    -4.16295
    -3.72115
    -3.24780
    -3.40558
    -3.50025
    -2.86911
    -2.99534
    -3.12157
    -3.27935
    -3.09001
    -2.90067
    -2.49042
    -2.17485
    -1.98551
    -1.79617
    -1.76461
    -1.95395
    -1.98551
    -1.60682
    -1.25969
    -1.32281
    -0.94412
    -0.59699
    -0.84945
    -0.97568
    -0.97568
    -0.91256
    -0.97568
    -0.78634
    -0.94412
    -1.13346
    -1.25969
    -1.38592
    -1.73305
    -1.98551
    -1.63838
    -2.04862
    -1.98551
    -2.04862
    -2.01707
    -1.95395
    -1.92239
    -1.92239
    -1.95395
    -1.79617
    -1.82772
    -1.66994
    -1.48059
    -1.54371
    -1.57527
    -1.51215
    -1.19658
    -1.16502
    -1.32281
    -1.19658
    -1.19658
    -1.19658
    -1.16502
    -1.22814
    -1.16502
    -1.16502
    -1.16502
    -1.00724
    -0.94412
    -0.84945
    -1.03879
    -1.19658
    -0.88101
    -0.81789
    -0.94412
    -0.84945
    -0.94412
    -0.69166
    -0.75478
    -0.62855
    -0.78634
    -0.78634
    -0.56543
    -0.59699
    -0.66011
    -0.66011
    -0.72322
    -0.69166
    -0.69166
    -0.43921
    -0.31298
    -0.43921
    -1.00724
    -0.59699
    -0.56543
    -0.56543
    -0.53388
    -0.47076
    -0.43921
    -0.40765
    -0.56543
    -0.34453
    -0.53388
    -0.40765
    -0.53388
    -0.34453
    -0.28142
    -0.34453
    -0.40765
    -0.21831
    -0.28142
    -0.24986
    -0.15519
    -0.18675
    -0.28142
    -0.28142
    -0.21831
    -0.18675
    -0.47076
    -0.37609
    -0.59699
    -0.24986
    -0.31298
    -0.40765
    -0.53388
    -0.72322
    -0.97568
    -0.91256
    -0.75478
    -0.94412
    -0.91256
    -1.03879
    -1.03879
    -1.00724
    -0.88101
    -0.72322
    -0.69166
    -0.31298
     0.22349
     0.31817
     0.38128
     0.47595
     0.60218
     0.72841
     0.60218
     1.04398
     0.79152
     0.88620
     1.23332
     1.35955
     1.35955
     0.88620
     0.75997
     0.50751
     0.38128
     0.50751
     0.53907
     0.60218
     0.75997
     0.69685
     0.50751
     0.60218
     0.44440
     0.79152
     0.79152
     0.79152
     0.72841
     0.69685
     0.63374
     0.50751
     0.57062
     0.34972
     0.25505
     0.22349
     0.12882
     0.03415
    -0.12363
    -0.12363
    -0.18675
    -0.24986
    -0.40765
    -0.31298
    -0.37609
    -0.24986
    -0.31298
    -0.47076
    -0.34453
    -0.02896
    -0.18675
    -0.02896
    -0.12363
     0.00259
    -0.21831
     0.00259
     0.22349
     0.12882
     0.28661
     0.16038
     0.25505
     0.22349
     0.06571
    -0.12363
    -0.06052
     0.06571
    -0.12363
    -0.18675
    -0.09208
    -0.31298
    -0.18675
    -0.34453
    -0.43921
    -0.40765
    -0.40765
    -0.34453
    -0.43921
    -0.34453
    -0.31298
    -0.34453
    -0.34453
    -0.06052
    -0.18675
    -0.28142
     0.06571
    -0.06052
    -0.06052
    -0.06052
    -0.06052
     0.06571
     0.06571
     0.06571
     0.12882
     0.06571
     0.12882
     0.16038
     0.12882
     0.25505
     0.28661
     0.16038
     0.22349
     0.06571
     0.12882
     0.09727
     0.00259
    -0.02896
    -0.21831
    -0.06052
    -0.12363
    -0.28142
    -0.34453
    -0.47076
    -0.56543
    -0.47076
    -0.59699
    -0.72322
    -0.75478
    -0.72322
    -0.81789
    -0.75478
    -0.88101
    -0.94412
    -0.94412
    -0.72322
    -0.94412
    -1.07035
    -1.03879
    -1.25969
    -1.51215
    -1.35436
    -1.35436
    -1.35436
    -0.94412
    -0.72322
    -0.56543
    -0.21831
    -0.34453
    -0.40765
    -0.06052
    -0.59699
    -0.31298
    -0.15519
    -0.28142
     0.09727
     0.25505
     0.22349
     0.22349
    -0.12363
    -0.37609
    -0.28142
    -0.43921
    -0.69166
    -0.69166
    -0.59699
    -0.50232
    -0.34453
    -0.43921
    -0.43921
    -0.31298
    -0.15519
    -0.06052
    -0.12363
     0.09727
     0.09727
    -0.06052
     0.03415
     0.06571
     0.00259
     0.03415
    -0.12363
     0.09727
    -0.06052
     0.00259
    -0.09208
    -0.06052
    -0.21831
     0.00259
    -0.21831
     0.06571
    -0.06052
    -0.21831
    -0.12363
    -0.12363
    -0.06052
    -0.12363
    -0.02896
    -0.09208
    -0.02896
     0.06571
    -0.06052
     0.03415
    -0.09208
    -0.15519
    -0.15519
     0.00259
     0.06571
    -0.09208
    -0.15519
    -0.15519
    -0.02896
    -0.06052
    -0.09208
    -0.18675
    -0.06052
     0.00259
     0.00259
    -0.15519
    -0.02896
    -0.12363
    -0.12363
    -0.09208
    -0.06052
    -0.12363
    -0.12363
    -0.24986
    -0.18675
    -0.15519
    -0.34453
    -0.31298
    -0.18675
    -0.21831
    -0.21831
    -0.28142
    -0.18675
     0.09727
     0.09727
     0.19194
     0.31817
     0.25505
     0.09727
     0.34972
     0.31817
     0.34972
     0.34972
     0.34972
     0.44440
     0.66530
     0.41284
     0.53907
     0.47595
     0.44440
     0.19194
     0.19194
     0.34972
     0.47595
     0.28661
     0.25505
     0.38128
     0.44440
     0.44440
     0.31817
     0.31817
     0.41284
     0.50751
     0.50751
     0.28661
     0.19194
     0.28661
     0.19194
     0.28661
     0.47595
     0.28661
     0.19194
     0.16038
     0.28661
     0.12882
     0.09727
    -0.09208
     0.16038
     0.09727
     0.22349
    -0.02896
    -0.06052
    -0.02896
    -0.09208
    -0.02896
     0.09727
     0.09727
    -0.24986
    -0.34453
    -0.18675
    -0.18675
    -0.34453
    -0.24986
    -0.18675
     0.00259
     0.00259
     0.00259
    -0.59699
    -0.72322
    -0.81789
    -0.59699
    -0.40765
    -0.81789
    -1.48059
    -1.13346
    -0.50232
    -0.72322
    -0.91256
    -1.22814
    -1.19658
     0.19194
     1.04398
     1.29644
    -0.06052
    -0.06052
     0.25505
     0.91775
     1.29644
     1.61201
     1.54890
     1.70668
     1.83291
     1.61201
     1.48578
     1.13865
     0.88620
     0.63374
     0.66530
     0.50751
     0.38128
     0.31817
     0.12882
     0.09727
     0.16038
     0.38128
     0.34972
     0.09727
     0.34972
     0.31817
     0.41284
     0.31817
     0.41284
     0.38128
     0.50751
     0.47595
     0.44440
     0.44440
     0.34972
     0.31817
     0.31817
     0.31817
     0.31817
     0.12882
     0.25505
     0.34972
     0.25505
     0.19194
     0.34972
     0.25505
     0.16038
     0.50751
     0.44440
     0.34972
     0.38128
     0.22349
     0.16038
     0.38128
     0.75997
     0.31817
     0.38128
     0.44440
     0.44440
     0.41284
     0.22349
     0.25505
     0.28661
     0.41284
     0.44440
     0.41284
     0.44440
     0.50751
     0.47595
     0.53907
     0.63374
     0.44440
     0.47595
     0.69685
     0.75997
     0.57062
     0.63374
     0.53907
     0.47595
     0.85464
     0.69685
     0.94931
     0.98087
     1.48578
     2.49561
     2.21160
     1.95914
     2.30627
     2.71651
     3.25299
     3.22143
     2.55873
     2.46406
     2.87430
     2.08537
     1.73824
     2.02225
     1.80135
     1.45423
     0.79152
     0.66530
     0.06571
    -0.28142
    -0.40765
    -0.72322
    -1.07035
    -1.03879
    -1.16502
    -1.13346
    -0.88101
    -0.40765
    -0.18675
    -0.31298
    -0.62855
    -0.59699
    -0.75478
    -0.91256
    -1.00724
    -0.94412
    -0.66011
    -0.56543
    -1.00724
    -1.35436
    -1.29125
    -1.32281
    -1.13346
    -0.78634
    -0.66011
    -0.56543
    -0.47076
    -0.34453
    -0.24986
    -0.31298
    -0.12363
    -0.15519
     0.19194
     0.38128
     0.44440
     0.98087
     1.26488
     1.67513
     1.61201
     1.23332
     1.10710
     1.13865
     1.26488
     1.61201
     1.42267
     1.35955
     1.20177
     1.48578
     1.70668
     1.61201
     1.45423
     1.32800
     1.10710
     0.85464
     0.75997
     0.75997
     0.44440
     0.19194
     0.09727
     0.44440
     0.38128
     0.50751
     0.12882
    -0.09208
    -0.09208
     0.03415
     0.22349
     0.53907
     0.34972
     0.41284
     0.31817
     0.03415
     0.16038
     0.28661
     0.44440
     0.50751
     0.50751
     0.41284
     0.28661
     0.19194
     0.09727
     0.06571
    -0.12363
    -0.24986
    -0.24986
    -0.34453
    -0.43921
    -0.18675
    -0.18675
    -0.15519
    -0.15519
     0.09727
     0.28661
     0.12882
     0.44440
     0.44440
     0.50751
     0.94931
     1.10710
     0.91775
     1.13865
     1.07554
     1.45423
     1.80135
     1.76980
     1.83291
     1.76980
     2.05381
     1.86447
     1.89603
     1.70668
     1.70668
     1.76980
     1.67513
     1.01242
     1.01242
     1.13865
     0.63374
    -0.09208
    -0.56543
    -0.69166
    -0.88101
    -1.44904
    -1.92239
    -2.33264
    -2.71132
    -2.83755
    -3.43714
    -2.99534
    -2.55354
    -2.45887
    -2.86911
    -2.58510
    -2.33264
    -2.17485
    -1.44904
    -0.59699
    -0.24986
     0.03415
     0.44440
     1.29644
     1.58045
     1.39111
     1.54890
     1.61201
     1.92758
     2.18004
     2.27471
     1.95914
     1.61201
     1.17021
     0.66530
     0.79152
     0.75997
     0.69685
     0.31817
    -0.06052
     0.00259
     0.19194
     0.09727
     0.09727
    -0.02896
     0.06571
     0.09727
     0.28661
     0.44440
     0.94931
     1.04398
     1.04398
     0.88620
     0.94931
     0.94931
     1.04398
     1.17021
     1.01242
     1.04398
     1.01242
     0.98087
     1.17021
     1.10710
     0.79152
     1.01242
     0.94931
     0.91775
     0.85464
     0.69685
     0.79152
     0.85464
     0.98087
     0.85464
     0.85464
     0.79152
     1.01242
     0.72841
     0.88620
     1.01242
     0.85464
     0.94931
     0.91775
     0.79152
     0.66530
     0.72841
     0.66530
     0.63374
     0.57062
     0.38128
     0.41284
     0.31817
     0.19194
     0.09727
     0.00259
     0.09727
     0.06571
    -0.06052
    -0.02896
     0.00259
     0.00259
     0.00259
    -0.24986
     0.12882
     0.03415
     0.06571
     0.06571
     0.00259
     0.12882
     0.12882
    -0.06052
     0.19194
     0.09727
     0.06571
    -0.09208
     0.06571
     0.00259
    -0.06052
    -0.15519
    -0.06052
    -0.09208
    -0.09208
    -0.18675
    -0.18675
    -0.31298
    -0.31298
    -0.43921
    -0.37609
    -0.31298
    -0.56543
    -0.53388
    -0.40765
    -0.56543
    -0.56543
    -0.72322
    -0.66011
    -0.72322
    -0.94412
    -1.19658
    -1.41748
    -1.44904
    -1.60682
    -2.45887
    -3.09001
    -3.94205
    -3.24780
     1.17021
     5.20953
     3.06364
    -2.04862
    -4.66787
    -3.84738
    -1.79617
    -0.31298
     0.28661
     0.12882
     0.03415
    -0.56543
    -1.00724
    -1.22814
    -1.16502
    -1.57527
    -1.76461
    -1.89084
    -1.82772
    -1.79617
    -1.19658
    -0.81789
    -0.50232
    -0.18675
    -0.09208
     0.19194
     0.25505
     0.50751
     0.53907
     0.38128
     0.66530
     0.38128
     0.19194
     0.19194
     0.09727
     0.09727
    -0.15519
    -0.34453
    -0.28142
    -0.31298
    -0.50232
    -0.53388
    -0.53388
    -0.50232
    -0.69166
    -0.81789
    -0.56543
    -0.62855
    -0.81789
    -0.69166
    -0.78634
    -0.66011
    -0.66011
    -0.62855
    -0.62855
    -0.56543
    -0.34453
    -0.47076
    -0.34453
    -0.34453
    -0.34453
    -0.43921
    -0.24986
    -0.12363
    -0.18675
    -0.18675
    -0.09208
    -0.15519
    -0.02896
    -0.12363
    -0.12363
    -0.06052
    -0.02896
    -0.02896
    -0.09208
     0.00259
     0.00259
     0.00259
    -0.06052
     0.12882
     0.03415
    -0.21831
    -0.12363
    -0.06052
    -0.15519
    -0.28142
    -0.31298
    -0.09208
    -0.15519
    -0.34453
    -0.21831
    -0.24986
    -0.40765
    -0.21831
    -0.21831
    -0.06052
     0.03415
    -0.18675
    -0.02896
    -0.06052
    -0.06052
    -0.12363
    -0.12363
    -0.18675
     0.03415
     0.00259
    -0.06052
    -0.18675
    -0.24986
    -0.31298
    -0.21831
    -0.21831
    -0.06052
    -0.37609
    -0.37609
    -0.24986
    -0.21831
    -0.40765
    -0.34453
    -0.37609
    -0.18675
    -0.18675
    -0.24986
    -0.12363
    -0.21831
    -0.37609
    -0.59699
    -0.09208
    -0.18675
    -0.06052
    -0.34453
    -0.18675
    -0.15519
    -0.12363
    -0.06052
    -0.21831
    -0.02896
     0.00259
     0.06571
     0.00259
    -0.15519
    -0.06052
    -0.09208
    -0.06052
    -0.21831
    -0.24986
    -0.28142
    -0.56543
    -0.69166
    -0.84945
    -0.94412
    -0.94412
    -1.25969
    -1.41748
    -1.44904
    -1.63838
    -1.89084
    -1.82772
    -1.92239
    -2.26952
    -2.55354
    -2.93222
    -3.27935
    -1.70149
    -0.81789
    -1.29125
    -2.17485
    -2.49042
    -1.79617
    -0.81789
    -0.43921
    -0.24986
    -0.21831
    -0.15519
    -0.31298
    -0.06052
     0.91775
     0.47595
    -0.02896
     0.03415
     1.13865
     1.86447
     1.61201
     0.57062
     0.98087
     0.82308
     1.01242
     1.04398
     0.88620
     1.29644
     1.76980
     2.11693
     2.05381
     1.83291
     1.51734
     1.45423
     1.70668
     1.86447
     1.64357
     1.35955
     1.23332
     1.13865
     0.94931
     0.75997
     0.75997
     0.60218
     0.44440
     0.31817
     0.12882
     0.19194
     0.12882
    -0.12363
     0.00259
    -0.12363
    -0.09208
     0.06571
     0.06571
     0.03415
     0.22349
     0.22349
     0.31817
     0.28661
     0.28661
     0.09727
     0.06571
     0.22349
     0.31817
     0.22349
     0.12882
     0.12882
     0.22349
     0.12882
     0.00259
     0.03415
     0.06571
     0.06571
     0.06571
     0.12882
    -0.15519
    -0.02896
    -0.24986
    -0.24986
    -0.18675
    -0.21831
    -0.47076
    -0.37609
    -0.31298
    -0.59699
    -0.50232
    -0.43921
    -0.43921
    -0.47076
    -0.59699
    -0.53388
    -0.37609
    -0.62855
    -0.53388
    -0.62855
    -0.34453
    -0.37609
    -0.53388
    -0.56543
    -0.40765
    -0.43921
    -0.43921
    -0.40765
    -0.40765
    -0.40765
    -0.24986
     0.16038
    -0.18675
    -0.24986
    -0.24986
    -0.24986
     0.03415
     0.06571
     0.09727
     0.19194
     0.25505
     0.41284
     0.50751
     0.50751
     0.41284
     0.31817
     0.28661
     0.34972
    -0.12363
    -0.12363
    -0.66011
    -0.84945
    -1.38592
    -1.98551
    -2.61665
    -2.49042
    -2.55354
    -3.05845
    -3.56337
    -4.09984
    -4.38385
    -4.22607
    -4.35230
    -4.16295
    -3.68960
    -3.50025
    -3.37402
    -2.64821
    -1.63838
    -0.53388
     0.38128
     0.44440
     0.25505
     0.75997
     1.35955
     1.83291
     2.24316
     2.33783
     2.55873
     2.87430
     2.74807
     2.27471
     2.30627
     1.76980
     1.54890
     1.86447
     2.11693
     1.83291
     1.10710
     0.44440
     0.47595
     0.72841
     0.79152
     0.63374
     0.82308
     0.91775
     0.60218
     0.34972
    -0.15519
    -0.37609
    -0.34453
    -0.18675
    -0.18675
    -0.28142
    -0.24986
    -0.31298
    -0.12363
     0.38128
     0.44440
     0.44440
     0.57062
     0.75997
     0.72841
     0.91775
     1.10710
     1.26488
     1.17021
     1.32800
     1.51734
     1.29644
     1.35955
     1.26488
     1.04398
     1.01242
     0.98087
     0.85464
     0.69685
     0.85464
     0.66530
     0.66530
     0.72841
     0.50751
     0.85464
     0.75997
     0.88620
     0.94931
     0.91775
     0.88620
     0.88620
     0.88620
     0.85464
     0.94931
     0.85464
     0.98087
     0.88620
     0.79152
     0.63374
     0.66530
     0.44440
     0.25505
     0.28661
     0.22349
     0.06571
     0.19194
     0.00259
     0.00259
    -0.21831
    -0.47076
    -0.43921
    -0.43921
    -0.56543
    -0.53388
    -0.69166
    -0.53388
    -0.53388
    -0.72322
    -0.69166
    -0.66011
    -0.75478
    -0.81789
    -0.72322
    -0.72322
    -0.75478
    -0.81789
    -0.66011
    -0.56543
    -0.53388
    -0.47076
    -0.59699
    -0.53388
    -0.53388
    -0.59699
    -0.47076
    -0.24986
    -0.24986
    -0.02896
     0.06571
     0.63374
     0.72841
    -0.66011
    -1.95395
    -1.41748
    -0.02896
    -0.78634
    -0.78634
    -0.31298
     0.16038
     0.12882
     0.09727
    -0.18675
    -0.88101
    -1.03879
    -0.40765
     0.12882
     0.16038
     0.50751
     0.66530
     0.63374
     0.47595
     0.34972
     0.16038
     0.53907
     0.57062
     0.25505
     0.34972
     0.28661
    -0.15519
    -0.15519
    -0.24986
    -0.34453
    -0.59699
    -0.37609
    -0.62855
    -0.06052
     0.34972
     1.04398
     1.01242
     0.38128
     0.47595
     0.72841
     0.38128
     0.94931
     1.54890
     1.58045
     1.29644
     1.32800
     1.32800
     1.29644
     1.04398
     0.94931
     1.10710
     0.98087
     0.60218
     0.47595
     0.57062
     0.57062
     0.25505
     0.09727
     0.16038
     0.16038
     0.25505
     0.28661
     0.38128
     0.28661
     0.12882
     0.19194
     0.03415
     0.12882
     0.03415
     0.00259
    -0.12363
     0.03415
    -0.06052
     0.00259
    -0.12363
    -0.09208
    -0.15519
     0.06571
    -0.02896
     0.16038
     0.28661
     0.03415
     0.22349
     0.38128
     0.28661
     0.28661
     0.25505
     0.34972
     0.28661
     0.28661
     0.25505
     0.28661
     0.19194
     0.34972
     0.28661
     0.25505
     0.31817
     0.19194
     0.12882
     0.12882
     0.28661
     0.31817
     0.12882
     0.19194
     0.16038
     0.19194
     0.16038
     0.31817
     0.09727
     0.16038
     0.25505
     0.16038
     0.16038
     0.06571
     0.09727
     0.16038
     0.19194
     0.19194
     0.09727
     0.00259
     0.03415
     0.03415
     0.03415
     0.19194
     0.00259
     0.06571
     0.16038
     0.19194
     0.31817
     0.16038
     0.12882
     0.19194
     0.25505
     0.31817
     0.06571
    -0.09208
    -0.12363
    -0.21831
    -0.37609
    -0.28142
    -0.53388
    -0.69166
    -0.91256
    -0.72322
    -0.72322
    -0.88101
    -1.60682
    -1.95395
    -1.85928
    -2.08018
    -2.11174
    -1.32281
    -2.04862
    -2.80600
    -3.46870
    -3.18468
    -2.67977
    -1.35436
    -1.70149
    -2.23797
    -1.98551
    -1.35436
    -0.50232
     0.34972
     1.64357
     1.51734
     0.98087
     1.04398
     1.17021
     1.86447
     2.49561
     3.31610
     3.63167
     2.59028
     2.40094
     2.36938
     2.11693
     1.64357
     1.20177
     0.94931
     0.79152
     0.63374
     0.66530
     0.53907
     0.47595
     0.28661
     0.19194
     0.12882
     0.38128
     0.16038
    -0.02896
     0.12882
     0.06571
     0.09727
     0.22349
     0.38128
     0.47595
     0.53907
     0.25505
     0.34972
     0.28661
     0.19194
     0.25505
     0.00259
     0.57062
     0.69685
     0.82308
     0.98087
     0.69685
     0.85464
     0.91775
     0.75997
     0.91775
     0.98087
     1.10710
     1.10710
     0.98087
     0.98087
     0.94931
     0.69685
     0.91775
     0.88620
     0.57062
     0.63374
     0.53907
     0.47595
     0.12882
     0.25505
     0.09727
     0.22349
     0.22349
     0.16038
     0.06571
     0.19194
    -0.02896
    -0.02896
    -0.02896
     0.16038
    -0.02896
    -0.18675
     0.00259
    -0.21831
    -0.15519
    -0.15519
    -0.18675
    -0.28142
    -0.12363
    -0.12363
    -0.06052
    -0.31298
    -0.09208
    -0.31298
    -0.24986
     0.03415
     0.06571
    -0.18675
    -0.02896
    -0.12363
     0.06571
     0.00259
     0.19194
    -0.09208
    -0.06052
     0.16038
     0.19194
     0.22349
     0.25505
     0.19194
     0.09727
     0.44440
     0.44440
     0.31817
     0.16038
     0.31817
     0.34972
     0.44440
     0.31817
     0.25505
     0.06571
    -0.12363
    -0.53388
    -0.91256
    -1.60682
    -2.30108
    -1.89084
    -1.35436
    -2.04862
    -3.02690
    -1.54371
    -1.32281
    -2.30108
    -3.05845
    -3.87894
    -4.19451
    -3.78427
    -2.77444
    -2.17485
    -1.66994
    -1.63838
    -2.14329
    -2.55354
    -2.71132
    -2.33264
    -2.26952
    -2.08018
    -1.95395
    -1.38592
    -1.03879
    -0.91256
    -0.88101
    -0.94412
    -0.69166
    -0.72322
    -0.28142
     0.31817
     0.88620
     0.69685
     0.60218
     0.47595
     0.19194
     0.25505
     0.19194
     0.19194
     0.19194
     0.50751
     0.91775
     0.98087
     0.94931
     0.91775
     0.82308
     0.79152
     0.75997
     0.85464
     0.79152
     1.32800
     1.64357
     1.67513
     1.92758
     2.08537
     2.08537
     2.02225
     1.95914
     1.73824
     1.73824
     1.64357
     1.67513
     1.61201
     1.67513
     1.61201
     1.61201
     1.61201
     1.73824
     1.54890
     1.48578
     1.42267
     1.26488
     1.29644
     1.04398
     1.13865
     1.04398
     1.04398
     0.91775
     1.04398
     0.85464
     0.88620
     0.72841
     0.75997
     1.04398
     1.01242
     0.98087
     0.85464
     0.94931
     0.94931
     0.85464
     0.82308
     0.88620
     0.85464
     0.85464
     0.75997
     0.53907
     0.44440
     0.28661
     0.16038
     0.28661
     0.09727
    -0.12363
    -0.15519
    -0.21831
    -0.34453
    -0.34453
    -0.66011
    -0.56543
    -0.53388
    -0.69166
    -0.69166
    -0.59699
    -0.69166
    -0.59699
    -0.81789
    -0.69166
    -0.56543
    -0.62855
    -0.59699
    -0.53388
    -0.47076
    -0.43921
    -0.56543
    -0.53388
    -0.34453
    -0.02896
    -0.18675
    -0.34453
    -0.28142
    -0.37609
    -0.31298
    -0.50232
    -0.84945
    -0.84945
    -0.50232
    -0.53388
    -0.66011
    -0.88101
    -0.72322
    -0.97568
    -0.59699
    -0.37609
    -0.24986
    -0.28142
    -0.62855
    -0.24986
     0.44440
     0.63374
     0.85464
     0.91775
     0.85464
     1.01242
     0.85464
     0.47595
     0.60218
     1.07554
     1.39111
     2.24316
     2.21160
     1.58045
     1.04398
     1.04398
     0.98087
     0.69685
     0.91775
     0.79152
     0.82308
     0.85464
     0.66530
     0.38128
     0.19194
    -0.12363
    -0.28142
    -0.28142
    -0.34453
    -0.40765
    -0.59699
    -0.75478
    -0.69166
    -0.66011
    -0.40765
    -0.06052
    -0.06052
     0.19194
     0.12882
     0.28661
     0.63374
     0.72841
     0.94931
     1.10710
     1.17021
     0.91775
     1.10710
     1.10710
     1.07554
     1.13865
     0.91775
     1.10710
     0.75997
     0.34972
     0.60218
     0.38128
     0.31817
     0.12882
    -0.06052
    -0.06052
    -0.15519
    -0.18675
    -0.24986
    -0.31298
    -0.31298
    -0.24986
    -0.28142
    -0.02896
     0.09727
     0.00259
     0.28661
     0.06571
     0.16038
     0.09727
     0.09727
     0.28661
     0.41284
     0.31817
     0.12882
     0.28661
     0.38128
     0.38128
     0.28661
     0.34972
     0.34972
     0.31817
     0.34972
     0.31817
     0.38128
     0.31817
     0.25505
     0.34972
     0.34972
     0.38128
     0.38128
     0.41284
     0.25505
     0.44440
     0.25505
     0.41284
     0.28661
     0.16038
     0.19194
     0.28661
     0.22349
     0.03415
     0.06571
     0.00259
     0.12882
     0.16038
     0.03415
     0.00259
    -0.06052
    -0.06052
     0.09727
    -0.15519
     0.06571
    -0.06052
    -0.31298
    -0.09208
    -0.06052
     0.06571
     0.06571
     0.03415
    -0.18675
    -0.06052
    -0.81789
    -2.45887
    -3.87894
    -3.05845
    -1.44904
    -0.34453
    -0.84945
    -1.66994
    -2.64821
    -3.21624
    -2.83755
    -2.26952
    -1.79617
    -1.16502
    -0.78634
    -0.50232
    -0.34453
    -0.28142
    -0.06052
    -0.06052
     0.16038
     0.28661
     0.47595
     0.60218
     0.38128
     0.19194
     0.09727
    -0.02896
    -0.43921
    -0.56543
    -0.62855
    -0.09208
     0.22349
     0.22349
     0.19194
     0.19194
     0.25505
     0.25505
     0.25505
     0.72841
     0.66530
     0.79152
     0.88620
     1.17021
     1.01242
     0.88620
