# Supplementary material for: Software algorithm and hardware design for real-time implementation of new spectral estimator
Source: Biomed Eng Online. 2014 May 9;13:61. doi: 10.1186/1475-925X-13-61 (PMC4057578; doi:10.1186/1475-925X-13-61)
Supplement: Additional file 2 — txtfiles.zip. [file 1475-925X-13-61-S2.zip › FILE053.TXT]

     0.35860
     0.20645
     0.26497
     0.35860
     0.47564
     0.56927
     0.75653
     1.04912
     0.99060
     0.79164
     0.47564
     0.34690
     0.24157
     0.12453
    -0.03932
    -0.13295
    -0.20318
    -0.50747
    -0.70644
    -0.95221
    -1.22140
    -1.53740
    -1.75977
    -1.75977
    -1.95873
    -2.16940
    -2.11088
    -2.01725
    -1.98214
    -1.98214
    -1.93533
    -1.92362
    -1.81829
    -1.63103
    -1.44377
    -1.32673
    -1.22140
    -1.15118
    -1.10436
    -0.96392
    -0.83518
    -0.74155
    -0.63621
    -0.62451
    -0.50747
    -0.43725
    -0.36703
    -0.40214
    -0.46066
    -0.49577
    -0.51918
    -0.48406
    -0.42555
    -0.42555
    -0.40214
    -0.16806
    -0.19147
    -0.10955
    -0.02762
    -0.00421
    -0.00421
     0.01919
     0.24157
     0.39371
     0.56927
     0.63949
     0.62779
     0.62779
     0.63949
     0.62779
     0.61608
     0.68631
     0.66290
     0.59268
     0.52245
     0.61608
     0.61608
     0.53416
     0.46394
     0.45223
     0.34690
     0.35860
     0.33520
     0.30008
     0.24157
     0.15964
     0.25327
     0.31179
     0.26497
     0.26497
     0.24157
     0.33520
     0.27668
     0.24157
     0.25327
     0.33520
     0.30008
     0.34690
     0.33520
     0.37031
     0.39371
     0.38201
     0.35860
     0.34690
     0.37031
     0.30008
     0.24157
     0.28838
     0.37031
     0.37031
     0.33520
     0.40542
     0.39371
     0.39371
     0.37031
     0.41712
     0.38201
     0.41712
     0.35860
     0.38201
     0.58097
     0.67460
     0.63949
     0.65120
     0.56927
     0.30008
     0.15964
     0.19475
     0.07771
    -0.02762
     0.11282
     0.21816
     0.27668
     0.24157
     0.62779
     1.52897
     0.92038
    -0.72984
    -3.01207
    -1.88851
     0.21816
     2.07905
     4.13890
     4.66557
     0.34690
    -2.45029
    -2.28644
    -1.15118
     0.63949
     1.34171
     1.31831
     1.17786
     0.80334
     0.61608
     0.61608
     0.34690
     0.12453
    -0.08614
    -0.27340
    -0.06273
     0.08942
     0.26497
     0.44053
     0.51075
     0.46394
     0.37031
     0.13623
    -0.02762
    -0.13295
    -0.13295
    -0.33192
    -0.37873
    -0.44895
    -0.41384
    -0.41384
    -0.44895
    -0.33192
    -0.24999
    -0.23829
    -0.15636
    -0.02762
    -0.07443
     0.05431
     0.10112
     0.13623
     0.19475
     0.33520
     0.33520
     0.35860
     0.42882
     0.51075
     0.52245
     0.66290
     0.70971
     0.68631
     0.61608
     0.66290
     0.58097
     0.59268
     0.49905
     0.52245
     0.55757
     0.51075
     0.45223
     0.52245
     0.44053
     0.59268
     0.60438
     0.65120
     0.33520
     0.31179
     0.41712
     0.55757
     0.56927
     0.53416
     0.45223
     0.40542
     0.45223
     0.49905
     0.45223
     0.42882
     0.32349
     0.39371
     0.37031
     0.34690
     0.34690
     0.28838
     0.24157
     0.27668
     0.27668
     0.21816
     0.08942
     0.18305
     0.10112
     0.19475
     0.06601
     0.01919
     0.00749
     0.03090
    -0.01592
     0.00749
    -0.05103
    -0.10955
    -0.13295
    -0.14466
    -0.10955
    -0.15636
    -0.20318
    -0.22658
    -0.20318
    -0.21488
    -0.20318
    -0.22658
    -0.30851
    -0.27340
    -0.22658
    -0.23829
    -0.17977
    -0.23829
    -0.23829
    -0.23829
    -0.17977
    -0.16806
    -0.19147
    -0.21488
    -0.15636
    -0.15636
    -0.19147
    -0.20318
    -0.17977
    -0.15636
    -0.17977
    -0.23829
    -0.10955
    -0.09784
    -0.24999
    -0.27340
    -0.20318
    -0.16806
    -0.21488
    -0.29681
    -0.39043
    -0.40214
    -0.48406
    -0.54258
    -0.51918
    -0.32021
    -0.10955
    -0.15636
    -0.27340
    -0.30851
    -0.41384
    -0.44895
    -0.28510
    -0.15636
    -0.12125
    -0.01592
    -0.02762
     0.04260
     0.12453
     0.18305
     0.08942
     0.06601
     0.13623
     0.08942
     0.04260
    -0.01592
    -0.10955
    -0.02762
     0.01919
     0.13623
     0.20645
     0.18305
     0.10112
    -0.01592
    -0.02762
     0.04260
     0.01919
    -0.09784
     0.00749
    -0.08614
    -0.28510
    -0.29681
    -0.28510
    -0.28510
    -0.21488
    -0.22658
    -0.08614
     0.01919
     0.30008
     0.34690
     0.12453
     0.24157
     0.46394
     0.65120
     0.77994
     0.79164
     1.06083
     1.47046
     1.68112
     2.07905
     2.79298
     3.13238
     2.72275
     2.60572
     3.58883
     5.82424
     5.74231
     3.06216
     1.73964
     1.59920
     2.00883
     2.25460
     2.39505
     2.10246
     1.62260
     0.77994
    -0.05103
    -0.80006
    -1.45547
    -1.95873
    -2.39177
    -2.84821
    -3.12910
    -2.77799
    -2.42688
    -2.15770
    -2.21621
    -2.32155
    -2.39177
    -2.27473
    -1.97044
    -1.98214
    -2.11088
    -1.93533
    -1.87681
    -1.78318
    -1.51399
    -1.39695
    -1.38525
    -1.01073
    -0.92881
    -0.83518
    -0.90540
    -0.83518
    -0.44895
    -0.09784
     0.11282
     0.21816
     0.33520
     0.40542
     0.39371
     0.48734
     0.81505
     0.79164
     0.73312
     0.95549
     1.10764
     1.09594
     1.00231
     0.94379
     0.93208
     1.04912
     1.13105
     1.16616
     1.24808
     1.20127
     1.07253
     0.89697
     0.90868
     0.94379
     1.06083
     1.00231
     1.09594
     1.08423
     0.99060
     0.99060
     0.82675
     0.33520
     0.04260
     0.22986
     0.31179
     0.25327
     0.20645
    -0.00421
    -0.22658
    -0.34362
    -0.33192
    -0.26169
    -0.19147
    -0.19147
    -0.35532
    -0.40214
    -0.39043
    -0.39043
    -0.47236
    -0.20318
     0.26497
     0.27668
     0.10112
     0.14794
     0.12453
     0.21816
     0.27668
     0.38201
     0.55757
     0.58097
     0.59268
     0.70971
     0.83845
     0.95549
     1.04912
     1.04912
     1.02571
     0.95549
     0.81505
     0.38201
     0.14794
    -0.15636
    -0.24999
    -0.01592
    -0.05103
    -0.15636
    -0.33192
    -0.57769
    -0.82347
    -1.18629
    -1.09266
    -0.85858
    -0.60110
    -0.50747
    -0.37873
    -0.14466
     0.14794
     0.46394
     0.69801
     0.72142
     0.66290
     0.47564
     0.39371
     0.40542
     0.58097
     0.27668
     0.18305
     0.30008
     0.37031
     0.18305
    -0.33192
    -0.51918
    -0.60110
    -0.63621
    -0.53088
    -0.42555
    -0.30851
    -0.32021
    -0.29681
    -0.01592
     0.34690
     0.55757
     0.53416
     0.53416
     0.72142
     0.80334
     0.87357
     0.86186
     0.89697
     0.96720
     1.00231
     0.96720
     0.94379
     0.87357
     0.88527
     0.86186
     0.85016
     0.86186
     0.67460
     0.53416
     0.52245
     0.52245
     0.41712
     0.39371
     0.46394
     0.41712
     0.42882
     0.33520
     0.28838
     0.27668
     0.22986
     0.17134
     0.15964
     0.20645
     0.17134
     0.08942
     0.13623
     0.22986
     0.14794
     0.08942
     0.01919
     0.00749
     0.03090
     0.03090
     0.20645
     0.21816
     0.28838
     0.19475
     0.13623
     0.15964
     0.22986
     0.20645
     0.27668
     0.35860
     0.51075
     0.49905
     0.51075
     0.53416
     0.66290
     0.61608
     0.58097
     0.62779
     0.69801
     0.59268
     0.47564
     0.35860
     0.45223
     0.48734
     0.38201
     0.38201
     0.30008
     0.01919
    -0.01592
     0.03090
     0.30008
     0.63949
     0.66290
     0.05431
    -0.76495
    -1.71295
    -2.57903
    -2.93014
    -2.18110
    -3.08229
    -3.02377
    -3.08229
    -3.14081
    -3.65577
    -3.42170
    -3.35147
    -3.33977
    -3.26955
    -2.73118
    -2.40347
    -2.59073
    -2.27473
    -1.54910
    -1.38525
    -1.31503
    -0.91710
    -0.83518
    -0.77666
    -0.63621
    -0.91710
    -1.02244
    -1.22140
    -1.39695
    -1.54910
    -1.56081
    -1.46718
    -1.36184
    -1.19799
    -0.99903
    -0.87029
    -0.65962
    -0.49577
    -0.32021
    -0.24999
    -0.14466
    -0.07443
    -0.15636
    -0.13295
    -0.08614
     0.00749
    -0.00421
     0.08942
     0.13623
     0.08942
     0.00749
     0.05431
     0.04260
     0.04260
     0.08942
     0.05431
     0.17134
     0.22986
     0.17134
     0.21816
     0.13623
     0.19475
     0.19475
     0.19475
     0.15964
     0.18305
     0.17134
     0.21816
     0.22986
     0.20645
     0.27668
     0.28838
     0.34690
     0.41712
     0.39371
     0.42882
     0.54586
     0.68631
     0.67460
     0.76823
     0.87357
     1.04912
     1.09594
     1.04912
     0.94379
     1.01401
     1.04912
     1.08423
     1.18957
     1.09594
     0.92038
     0.92038
     1.01401
     0.96720
     0.92038
     0.93208
     0.83845
     0.83845
     0.69801
     0.59268
     0.47564
     0.44053
     0.42882
     0.47564
     0.41712
     0.62779
     0.65120
     0.80334
     0.95549
     1.09594
     1.31831
     2.07905
     2.81638
     2.94512
     2.50038
     2.34823
     2.59401
     2.91001
     3.08557
     3.23772
     3.19090
     3.28453
     3.06216
     2.81638
     2.53549
     2.12586
     1.77475
     1.44705
     1.21297
     0.94379
     0.75653
     0.66290
     0.49905
     0.42882
     0.38201
     0.30008
     0.20645
     0.20645
     0.27668
     0.26497
     0.26497
     0.27668
     0.19475
     0.24157
     0.28838
     0.38201
     0.31179
     0.44053
     0.54586
     0.42882
     0.35860
     0.41712
     0.48734
     0.56927
     0.58097
     0.66290
     0.41712
     0.32349
     0.40542
     0.33520
     0.32349
     0.31179
     0.30008
     0.41712
     0.48734
     0.39371
     0.30008
     0.35860
     0.74483
     0.66290
     0.44053
    -0.03932
    -0.49577
    -0.62451
    -0.50747
    -0.62451
    -0.61281
    -0.83518
    -0.99903
    -1.10436
    -1.25651
    -1.47888
    -1.57251
    -1.68955
    -1.77147
    -1.67784
    -1.58421
    -1.36184
    -1.29162
    -1.03414
    -0.87029
    -0.78836
    -0.72984
    -0.55429
    -0.47236
    -0.32021
    -0.14466
    -0.20318
    -0.14466
    -0.09784
     0.00749
     0.04260
    -0.03932
     0.18305
     0.22986
     0.30008
     0.33520
     0.25327
     0.22986
     0.07771
    -0.10955
    -0.08614
     0.04260
    -0.00421
     0.04260
    -0.14466
    -0.92881
    -1.31503
    -1.01073
    -0.75325
    -0.80006
    -1.16288
    -1.15118
    -1.18629
    -1.35014
    -1.30332
    -1.43207
    -1.40866
    -1.31503
    -0.96392
    -1.06925
    -1.20969
    -1.11607
    -1.02244
    -0.56599
    -0.54258
    -0.47236
    -0.35532
    -0.34362
    -0.37873
    -0.57769
    -0.56599
    -0.30851
    -0.20318
    -0.10955
    -0.17977
    -0.51918
    -0.90540
    -1.06925
    -0.76495
     0.66290
     1.51727
     1.15446
     0.69801
     0.60438
     0.79164
     0.75653
     0.94379
     0.96720
     1.36512
     2.31312
     2.38334
     1.91520
     1.89179
     1.56409
     1.33001
     1.35342
     1.10764
     0.76823
     0.22986
     0.03090
    -0.00421
     0.19475
     0.38201
     0.52245
     0.42882
     0.34690
     0.65120
     0.87357
     0.96720
     0.99060
     1.07253
     1.29490
     1.47046
     1.71623
     1.91520
     2.04394
     1.99712
     2.06734
     2.02053
     2.04394
     1.95031
     1.86838
     1.90349
     1.76305
     1.50557
     1.27149
     1.02571
     0.97890
     0.90868
     1.02571
     1.03742
     0.90868
     0.82675
     0.66290
     0.52245
     0.20645
    -0.06273
    -0.17977
    -0.07443
     0.10112
     0.00749
    -0.03932
    -0.09784
    -0.10955
    -0.20318
    -0.28510
    -0.24999
    -0.32021
    -0.32021
    -0.33192
    -0.30851
    -0.28510
    -0.27340
    -0.33192
    -0.37873
    -0.33192
    -0.34362
    -0.42555
    -0.33192
    -0.35532
    -0.37873
    -0.35532
    -0.20318
    -0.21488
    -0.23829
    -0.27340
    -0.21488
    -0.10955
    -0.07443
    -0.08614
    -0.05103
     0.03090
     0.04260
     0.01919
     0.04260
     0.01919
    -0.08614
    -0.14466
    -0.02762
    -0.10955
    -0.20318
    -0.21488
    -0.20318
    -0.36703
    -0.56599
    -0.60110
    -0.74155
    -0.87029
    -0.74155
    -0.68303
    -0.70644
    -0.63621
    -0.56599
    -0.57769
    -0.63621
    -0.53088
    -0.57769
    -0.47236
    -0.47236
    -0.40214
    -0.35532
    -0.20318
    -0.10955
    -0.15636
    -0.17977
    -0.27340
    -0.27340
    -0.19147
    -0.19147
    -0.24999
    -0.28510
    -0.33192
    -0.34362
    -0.32021
    -0.10955
    -0.02762
    -0.00421
    -0.00421
    -0.00421
     0.11282
     0.20645
     0.25327
     0.27668
     0.27668
     0.31179
     0.37031
     0.37031
     0.45223
     0.47564
     0.40542
     0.38201
     0.39371
     0.49905
     0.54586
     0.60438
     0.61608
     0.52245
    -0.28510
    -1.36184
    -1.50229
    -0.69473
    -0.10955
    -0.20318
    -0.62451
    -1.05755
    -1.43207
    -1.70125
    -1.86510
    -1.66614
    -1.32673
    -1.29162
    -0.98732
    -0.77666
    -0.53088
    -0.30851
    -0.06273
     0.03090
     0.01919
     0.03090
     0.38201
     0.95549
     1.21297
     1.22468
     1.11934
     1.14275
     2.06734
     3.33135
     3.55372
     3.31964
     2.95683
     2.52379
     2.25460
     2.17268
     2.44186
     2.62912
     2.65253
     2.86320
     3.17920
     3.77609
     3.37816
     2.25460
     1.57579
     1.18957
     1.04912
     1.10764
     1.11934
     1.13105
     1.14275
     1.02571
     0.87357
     0.51075
     0.19475
    -0.08614
    -0.24999
    -0.43725
    -0.49577
    -0.54258
    -0.65962
    -0.71814
    -0.74155
    -0.68303
    -0.67132
    -0.56599
    -0.54258
    -0.37873
    -0.27340
    -0.32021
    -0.40214
    -0.43725
    -0.33192
    -0.24999
    -0.13295
    -0.10955
    -0.10955
    -0.19147
    -0.32021
    -0.32021
    -0.32021
    -0.27340
    -0.26169
    -0.23829
    -0.13295
    -0.10955
     0.00749
     0.03090
     0.04260
     0.13623
     0.18305
     0.19475
     0.18305
     0.19475
     0.26497
     0.25327
     0.30008
     0.38201
     0.35860
     0.38201
     0.35860
     0.32349
     0.27668
     0.18305
     0.26497
     0.13623
     0.12453
     0.15964
     0.05431
    -0.03932
    -0.17977
    -0.24999
    -0.26169
    -0.20318
    -0.15636
    -0.20318
    -0.29681
    -0.32021
    -0.37873
    -0.34362
    -0.23829
    -0.19147
    -0.30851
    -0.23829
    -0.23829
    -0.16806
    -0.10955
    -0.12125
    -0.15636
    -0.03932
    -0.00421
    -0.02762
    -0.01592
     0.08942
     0.14794
     0.07771
     0.10112
     0.22986
     0.33520
     0.39371
     0.58097
     0.56927
     0.32349
     0.24157
     0.26497
     0.31179
     0.40542
     0.38201
     0.33520
     0.25327
     0.21816
     0.22986
     0.08942
     0.01919
    -0.00421
     0.13623
     0.14794
     0.27668
     0.42882
     0.45223
     0.39371
     0.35860
     0.32349
     0.32349
     0.20645
     0.05431
    -0.06273
    -0.10955
     0.07771
     0.72142
     2.41846
     2.35994
     1.23638
     0.79164
     0.68631
    -0.74155
    -2.19281
    -3.09399
    -0.22658
     1.40023
     1.02571
     0.44053
    -0.49577
    -1.08095
    -1.30332
    -1.31503
    -1.43207
    -1.43207
    -1.27992
    -1.05755
    -0.77666
    -0.36703
    -0.09784
     0.05431
     0.08942
     0.07771
    -0.05103
    -0.07443
    -0.17977
    -0.15636
    -0.20318
    -0.21488
    -0.15636
    -0.14466
    -0.07443
    -0.07443
    -0.03932
    -0.03932
    -0.03932
    -0.03932
     0.03090
     0.01919
    -0.03932
    -0.05103
    -0.10955
    -0.13295
    -0.17977
    -0.19147
    -0.17977
    -0.27340
    -0.23829
    -0.24999
    -0.33192
    -0.37873
    -0.44895
    -0.54258
    -0.54258
    -0.47236
    -0.24999
    -0.36703
    -0.48406
    -0.47236
    -0.46066
    -0.48406
    -0.37873
    -0.42555
    -0.47236
    -0.41384
    -0.39043
    -0.33192
    -0.29681
    -0.32021
    -0.24999
    -0.14466
    -0.12125
    -0.06273
    -0.10955
    -0.08614
    -0.00421
     0.01919
     0.06601
     0.17134
     0.18305
     0.19475
     0.22986
     0.25327
     0.31179
     0.30008
     0.28838
     0.38201
     0.39371
     0.39371
     0.35860
     0.38201
     0.45223
     0.48734
     0.54586
     0.63949
     0.59268
     0.49905
     0.59268
     0.63949
     0.76823
     0.89697
     1.15446
     1.54068
     1.75134
     1.43534
     1.10764
     0.81505
     0.96720
     1.13105
     1.28320
     1.49386
     1.20127
     0.92038
     0.74483
     0.56927
     0.52245
     0.42882
     0.35860
     0.21816
     0.15964
     0.18305
     0.06601
     0.01919
    -0.03932
    -0.01592
     0.05431
     0.11282
     0.26497
     0.21816
     0.27668
     0.41712
     0.42882
     0.44053
     0.51075
     0.46394
     0.44053
     0.38201
     0.40542
     0.34690
     0.30008
     0.20645
     0.27668
     0.46394
     0.52245
     0.41712
     0.32349
     0.14794
     0.13623
     0.11282
     0.08942
     0.08942
     0.07771
     0.13623
     0.11282
     0.11282
     0.07771
    -0.00421
     0.03090
     0.00749
    -0.02762
    -0.05103
    -0.20318
    -0.24999
    -0.24999
    -0.29681
    -0.33192
    -0.42555
    -0.53088
    -0.53088
    -0.54258
    -0.55429
    -0.58940
    -0.55429
    -0.51918
    -0.50747
    -0.34362
    -0.54258
    -1.19799
    -1.16288
    -1.72466
    -2.13429
    -0.56599
     1.06083
     1.30660
     0.41712
    -0.32021
    -1.85340
    -3.51533
    -2.46199
     0.41712
     1.93860
     2.43016
     2.23120
     1.33001
     1.01401
     0.97890
     0.62779
     0.15964
    -0.13295
    -0.44895
     0.45223
     0.08942
    -0.65962
    -0.96392
    -0.34362
     0.11282
    -0.26169
    -1.01073
    -1.49058
    -1.59592
    -1.50229
    -1.10436
    -0.65962
    -0.14466
     0.31179
     0.62779
     0.79164
     0.90868
     0.94379
     0.81505
     0.76823
     0.59268
     0.40542
     0.20645
     0.13623
    -0.22658
    -0.36703
    -0.51918
    -0.63621
    -0.60110
    -0.61281
    -0.69473
    -0.71814
    -0.67132
    -0.71814
    -0.69473
    -0.68303
    -0.65962
    -0.67132
    -0.70644
    -0.49577
    -0.33192
    -0.23829
    -0.33192
    -0.39043
    -0.35532
    -0.29681
    -0.41384
    -0.41384
    -0.36703
    -0.34362
    -0.34362
    -0.34362
    -0.33192
    -0.35532
    -0.42555
    -0.39043
    -0.49577
    -0.57769
    -0.56599
    -0.53088
    -0.50747
    -0.56599
    -0.51918
    -0.55429
    -0.55429
    -0.40214
    -0.39043
    -0.46066
    -0.46066
    -0.44895
    -0.47236
    -0.42555
    -0.34362
    -0.32021
    -0.30851
    -0.36703
    -0.39043
    -0.32021
    -0.39043
    -0.44895
    -0.40214
    -0.42555
    -0.46066
    -0.36703
    -0.32021
    -0.21488
    -0.22658
    -0.23829
    -0.19147
    -0.14466
    -0.20318
    -0.13295
    -0.02762
    -0.01592
     0.04260
     0.05431
     0.05431
     0.06601
     0.10112
     0.08942
     0.06601
    -0.09784
    -0.14466
    -0.27340
    -0.39043
    -0.33192
    -0.35532
    -0.39043
    -0.42555
    -0.48406
    -0.65962
    -0.78836
    -0.85858
    -0.69473
    -0.67132
    -0.68303
    -0.83518
    -0.88199
    -0.82347
    -0.78836
    -0.65962
    -0.49577
    -0.57769
    -0.46066
    -0.27340
    -0.12125
     0.01919
     0.01919
     0.21816
     0.47564
     0.72142
     0.83845
     1.11934
     0.97890
     0.80334
     0.58097
     0.53416
     0.55757
     0.59268
     0.61608
     0.69801
     1.02571
     1.25979
     1.33001
     1.34171
     1.16616
     0.94379
     1.01401
     1.36512
     1.51727
     1.62260
     1.73964
     1.80986
     1.79816
     1.58749
     1.97372
     2.12586
     2.41846
     2.50038
     2.28972
     1.93860
     1.70453
     1.61090
     1.64601
     1.54068
     1.36512
     0.87357
     0.49905
     0.35860
    -0.05103
     0.04260
     0.00749
    -0.14466
    -0.50747
    -0.90540
    -1.05755
    -1.31503
    -1.42036
    -1.40866
    -1.30332
    -1.27992
    -1.22140
    -0.99903
    -1.01073
    -1.04584
    -0.91710
    -0.82347
    -0.94051
    -1.03414
    -1.03414
    -1.09266
    -1.11607
    -1.09266
    -1.03414
    -1.01073
    -1.01073
    -0.92881
    -0.83518
    -0.70644
    -0.63621
    -0.54258
    -0.50747
    -0.39043
    -0.35532
    -0.39043
    -0.37873
    -0.35532
    -0.30851
    -0.33192
    -0.36703
    -0.36703
    -0.35532
    -0.39043
    -0.40214
    -0.35532
    -0.35532
    -0.41384
    -0.47236
    -0.41384
    -0.46066
    -0.49577
    -0.42555
    -0.41384
    -0.37873
    -0.42555
    -0.39043
    -0.41384
    -0.40214
    -0.44895
    -0.49577
    -0.48406
    -0.47236
    -0.46066
    -0.53088
    -0.42555
    -0.50747
    -0.54258
    -0.55429
    -0.55429
    -0.58940
    -0.61281
    -0.60110
    -0.58940
    -0.47236
    -0.51918
    -0.58940
    -0.51918
    -0.40214
    -0.35532
    -0.36703
    -0.34362
    -0.42555
    -0.32021
    -0.24999
    -0.20318
    -0.13295
    -0.16806
    -0.21488
    -0.17977
    -0.13295
    -0.15636
    -0.17977
    -0.20318
    -0.10955
     0.12453
     0.70971
     1.22468
     1.38853
     1.07253
     0.33520
    -1.92362
    -3.69088
    -2.61414
     0.03090
     0.87357
     0.17134
    -0.85858
    -1.77147
    -1.85340
    -1.68955
    -1.71295
    -1.65444
    -1.60762
    -1.35014
    -1.13947
    -0.88199
    -0.71814
    -0.49577
    -0.67132
    -0.76495
    -0.84688
    -0.88199
    -0.76495
    -0.56599
    -0.22658
    -0.28510
    -0.56599
    -0.80006
    -0.83518
    -0.50747
    -0.14466
     0.30008
     0.69801
     0.97890
     1.20127
     1.35342
     1.50557
     1.57579
     1.65771
     1.57579
     1.37683
     1.25979
     1.13105
     1.13105
     1.13105
     0.92038
     0.77994
     0.60438
     0.37031
     0.19475
     0.06601
    -0.12125
    -0.26169
    -0.28510
    -0.13295
    -0.17977
    -0.49577
    -0.88199
    -1.15118
    -1.19799
    -1.17458
    -1.13947
    -0.84688
    -0.87029
    -0.82347
    -0.95221
    -1.26821
    -1.24481
    -1.23310
    -1.11607
    -0.91710
    -0.82347
    -0.81177
    -0.91710
    -0.63621
    -0.07443
     0.05431
     0.13623
     0.06601
    -0.09784
    -0.28510
    -0.29681
     0.04260
     0.30008
     0.39371
     0.39371
     0.04260
    -0.17977
    -0.07443
     0.10112
    -0.22658
    -0.00421
     0.05431
    -0.28510
    -0.44895
    -0.49577
    -0.65962
    -0.77666
    -1.09266
    -1.09266
    -1.15118
    -1.27992
    -1.29162
    -1.27992
    -1.33844
    -1.46718
    -1.46718
    -1.58421
    -1.50229
    -1.46718
    -1.54910
    -1.46718
    -1.43207
    -1.35014
    -1.10436
    -0.97562
    -0.85858
    -0.83518
    -0.76495
    -0.63621
    -0.47236
    -0.44895
    -0.32021
    -0.21488
    -0.05103
     0.04260
     0.10112
     0.18305
     0.30008
     0.31179
     0.40542
     0.51075
     0.60438
     0.65120
     0.70971
     0.79164
     0.77994
     0.70971
     0.67460
     0.60438
     0.63949
     0.60438
     0.54586
     0.87357
     0.89697
     0.89697
     1.16616
     1.40023
     1.31831
     1.06083
     1.06083
     1.15446
     1.08423
     1.23638
     1.56409
     1.73964
     1.79816
     1.55238
     1.38853
     1.36512
     1.38853
     1.23638
     1.00231
     0.97890
     0.94379
     0.95549
     0.79164
     0.72142
     0.67460
     0.69801
     0.73312
     0.75653
     0.77994
     0.77994
     0.83845
     0.93208
     1.04912
     1.00231
     0.95549
     0.95549
     1.03742
     0.92038
     0.94379
     0.93208
     0.82675
     0.76823
     0.74483
     0.61608
     0.34690
     0.40542
     0.54586
     0.38201
     0.70971
     0.75653
     1.33001
     1.23638
     0.12453
    -0.01592
     0.92038
     1.91520
     1.18957
     0.95549
     1.00231
     1.18957
     1.09594
     0.85016
     0.79164
     0.51075
     0.37031
     0.31179
     0.22986
     0.12453
    -0.01592
    -0.20318
    -0.46066
    -0.61281
    -0.70644
    -0.82347
    -0.88199
    -0.91710
    -1.06925
    -1.08095
    -1.09266
    -1.04584
    -0.85858
    -0.83518
    -0.92881
    -0.95221
    -0.92881
    -0.90540
    -0.81177
    -0.74155
    -0.72984
    -0.61281
    -0.57769
    -0.49577
    -0.41384
    -0.47236
    -0.44895
    -0.51918
    -0.56599
    -0.53088
    -0.53088
    -0.54258
    -0.60110
    -0.55429
    -0.51918
    -0.47236
    -0.44895
    -0.43725
    -0.36703
    -0.30851
    -0.26169
    -0.23829
    -0.28510
    -0.24999
    -0.23829
    -0.10955
    -0.10955
    -0.10955
    -0.06273
    -0.02762
     0.04260
    -0.03932
     0.01919
    -0.01592
     0.07771
     0.11282
     0.11282
     0.00749
     0.10112
     0.06601
     0.00749
     0.12453
     0.25327
     0.28838
     0.22986
     0.30008
     0.40542
     0.59268
     0.90868
     1.48216
     1.73964
     2.27801
     2.45357
     1.97372
     1.58749
     1.18957
     0.90868
     1.36512
     1.71623
     1.85668
     1.55238
     1.25979
     0.60438
     0.04260
    -0.36703
    -0.69473
    -0.72984
    -0.85858
    -1.02244
    -1.08095
    -0.95221
    -0.89369
    -0.95221
    -0.99903
    -0.72984
    -0.62451
    -0.54258
    -0.46066
    -0.37873
    -0.24999
    -0.19147
    -0.07443
    -0.03932
    -0.05103
     0.00749
     0.01919
     0.05431
     0.01919
     0.01919
    -0.00421
    -0.05103
     0.01919
    -0.03932
    -0.00421
    -0.02762
    -0.08614
    -0.02762
    -0.06273
    -0.10955
    -0.09784
    -0.09784
     0.00749
    -0.01592
     0.06601
     0.04260
     0.10112
     0.06601
     0.15964
     0.15964
     0.14794
     0.18305
     0.34690
     0.60438
     0.28838
     0.12453
     0.34690
     0.18305
     0.31179
     0.35860
     0.46394
     0.58097
     0.47564
     0.22986
    -0.08614
    -0.24999
    -0.22658
    -0.20318
    -0.05103
    -0.07443
    -0.09784
     0.04260
    -0.01592
    -0.14466
    -0.27340
    -0.16806
     0.01919
     0.20645
    -0.27340
    -1.45547
    -2.73118
    -3.07059
    -2.29814
    -1.20969
    -0.46066
    -0.67132
    -1.16288
    -1.30332
    -1.68955
    -1.47888
    -1.25651
    -0.62451
     0.05431
     0.38201
     0.37031
     0.95549
     1.83327
     2.47697
     3.22601
     2.86320
     1.41194
     0.88527
     0.89697
     1.43534
     1.63431
     1.56409
     1.31831
     0.97890
     0.65120
     0.48734
     0.33520
     0.28838
     0.26497
     0.42882
     0.56927
     0.73312
     0.85016
     0.79164
     0.81505
     0.82675
     0.82675
     0.82675
     0.80334
     0.76823
     0.72142
     0.70971
     0.53416
     0.48734
     0.34690
     0.31179
     0.25327
     0.14794
     0.08942
     0.03090
     0.00749
    -0.06273
    -0.01592
     0.07771
     0.05431
     0.04260
     0.06601
     0.00749
     0.10112
     0.01919
     0.03090
     0.11282
     0.10112
     0.06601
     0.06601
     0.05431
     0.01919
    -0.00421
    -0.05103
    -0.05103
    -0.00421
    -0.06273
    -0.07443
    -0.19147
    -0.14466
    -0.15636
    -0.23829
    -0.30851
    -0.35532
    -0.34362
    -0.37873
    -0.32021
    -0.39043
    -0.36703
    -0.42555
    -0.40214
    -0.35532
    -0.35532
    -0.39043
    -0.36703
    -0.36703
    -0.34362
    -0.28510
    -0.24999
    -0.14466
    -0.15636
    -0.12125
    -0.12125
    -0.09784
    -0.08614
    -0.08614
    -0.09784
    -0.06273
    -0.06273
    -0.05103
    -0.06273
    -0.05103
     0.03090
    -0.06273
    -0.05103
    -0.05103
    -0.02762
    -0.08614
    -0.06273
    -0.06273
    -0.07443
    -0.10955
    -0.06273
    -0.03932
    -0.07443
    -0.06273
    -0.07443
    -0.07443
    -0.09784
    -0.08614
    -0.10955
    -0.01592
     0.01919
    -0.01592
     0.05431
     0.04260
     0.01919
     0.06601
    -0.00421
     0.00749
     0.04260
     0.05431
    -0.00421
    -0.00421
    -0.01592
    -0.02762
    -0.17977
    -0.16806
    -0.17977
    -0.22658
    -0.20318
    -0.17977
    -0.28510
    -0.35532
    -0.14466
     0.06601
     0.07771
     0.19475
     0.30008
     0.44053
     0.69801
     0.96720
     1.17786
     1.64601
     2.61742
     4.17401
     4.65387
     4.10379
     2.93342
     2.33653
     2.07905
     2.40675
     2.78127
     3.14409
     3.23772
     3.54201
     3.07386
     1.79816
     0.87357
     0.40542
     0.13623
    -0.09784
     0.00749
     0.14794
     0.12453
    -0.30851
    -0.72984
    -0.82347
    -0.67132
    -0.62451
    -0.43725
    -0.26169
    -0.19147
    -0.19147
    -0.27340
    -0.53088
    -0.76495
    -1.04584
    -1.11607
    -0.96392
    -0.71814
    -0.64792
    -0.68303
    -0.72984
    -0.76495
    -0.77666
    -0.88199
    -0.92881
    -1.02244
    -0.98732
    -0.91710
    -0.87029
    -0.74155
    -0.64792
    -0.51918
    -0.40214
    -0.22658
    -0.09784
    -0.02762
     0.04260
     0.08942
     0.20645
     0.26497
     0.34690
     0.33520
     0.34690
     0.40542
     0.44053
     0.51075
     0.53416
     0.49905
     0.44053
     0.55757
     0.51075
     0.59268
     0.49905
     0.49905
     0.51075
     0.45223
     0.42882
     0.30008
     0.35860
     0.32349
     0.30008
     0.26497
     0.21816
     0.20645
     0.06601
     0.03090
     0.01919
    -0.01592
    -0.06273
    -0.10955
    -0.09784
    -0.08614
    -0.06273
    -0.08614
    -0.15636
    -0.17977
    -0.26169
    -0.23829
    -0.15636
    -0.08614
    -0.21488
    -0.14466
    -0.19147
    -0.14466
    -0.13295
    -0.06273
    -0.08614
    -0.08614
    -0.12125
    -0.19147
    -0.23829
    -0.35532
    -0.44895
    -0.56599
    -0.72984
    -0.65962
    -0.72984
    -0.80006
    -0.89369
    -1.05755
    -1.17458
    -1.31503
    -1.46718
    -1.53740
    -1.63103
    -1.65444
    -1.80658
    -1.90021
    -1.99384
    -2.04066
    -2.13429
    -2.32155
    -2.46199
    -2.34496
    -2.33325
    -1.91192
    -1.72466
    -1.60762
    -1.70125
    -1.97044
    -2.41518
    -2.06407
    -2.77799
    -3.26955
    -2.46199
    -2.04066
    -1.82999
    -1.10436
    -1.47888
    -1.73636
    -2.09918
    -2.53221
    -2.80140
    -2.84821
    -2.59073
    -2.33325
    -2.34496
    -2.16940
    -1.99384
    -1.87681
    -1.72466
    -1.98214
    -2.09918
    -1.98214
    -1.79488
    -1.78318
    -1.71295
    -1.38525
    -0.94051
    -0.69473
    -0.72984
    -0.60110
    -0.51918
    -0.30851
    -0.20318
    -0.21488
    -0.22658
    -0.24999
    -0.20318
    -0.23829
    -0.28510
    -0.41384
    -0.50747
    -0.54258
    -0.43725
    -0.43725
    -0.34362
    -0.44895
    -0.67132
    -0.76495
    -0.75325
    -0.80006
    -0.78836
    -0.74155
    -0.76495
    -0.71814
    -0.71814
    -0.88199
    -1.13947
    -1.42036
    -1.46718
    -0.88199
    -0.94051
    -1.03414
    -0.03932
     0.00749
     0.13623
     0.81505
     1.59920
     1.61090
     1.23638
     1.41194
     1.75134
     2.03223
     2.20779
     2.33653
     2.52379
     2.61742
     2.53549
     2.31312
     1.93860
     1.52897
     1.22468
     1.03742
     0.93208
     0.90868
     0.68631
     0.61608
     0.51075
     0.44053
     0.34690
     0.33520
     0.26497
     0.24157
     0.17134
     0.15964
     0.21816
     0.15964
     0.06601
    -0.03932
    -0.03932
    -0.10955
    -0.08614
    -0.07443
    -0.00421
    -0.06273
    -0.15636
    -0.17977
    -0.15636
    -0.14466
    -0.09784
    -0.14466
    -0.13295
    -0.21488
    -0.24999
    -0.24999
    -0.24999
    -0.41384
    -0.39043
    -0.32021
    -0.30851
    -0.44895
    -0.40214
    -0.50747
    -0.57769
    -0.60110
    -0.63621
    -0.63621
    -0.50747
    -0.42555
    -0.40214
    -0.28510
    -0.36703
    -0.34362
    -0.34362
    -0.39043
    -0.30851
    -0.16806
     0.00749
     0.21816
     0.28838
     0.21816
     0.19475
     0.22986
     0.15964
     0.18305
     0.21816
     0.20645
     0.22986
     0.27668
     0.19475
     0.05431
    -0.00421
     0.10112
     0.22986
     0.19475
     0.03090
    -0.20318
    -0.24999
    -0.14466
    -0.19147
    -0.23829
    -0.20318
    -0.20318
    -0.13295
    -0.14466
    -0.12125
    -0.15636
    -0.24999
    -0.32021
    -0.24999
    -0.28510
    -0.32021
    -0.23829
    -0.26169
    -0.27340
    -0.32021
    -0.36703
    -0.41384
    -0.33192
    -0.43725
    -0.44895
    -0.51918
    -0.56599
    -0.75325
    -1.04584
    -1.31503
    -1.44377
    -1.47888
    -1.38525
    -1.45547
    -1.46718
    -1.97044
    -2.29814
    -2.39177
    -2.46199
    -2.19281
    -1.67784
    -1.70125
    -1.78318
    -1.91192
    -1.84170
    -1.49058
    -1.47888
    -1.33844
    -1.05755
    -0.70644
    -0.40214
    -0.20318
    -0.14466
    -0.14466
     0.05431
     0.11282
     0.25327
     0.38201
     0.49905
     0.49905
     0.53416
     0.58097
     0.65120
     0.48734
     0.59268
     0.56927
     0.48734
     0.48734
     0.39371
     0.30008
     0.26497
     0.07771
     0.06601
     0.04260
     0.06601
     0.15964
     0.11282
    -0.03932
    -0.02762
    -0.07443
    -0.13295
    -0.23829
    -0.30851
    -0.28510
    -0.21488
    -0.34362
    -0.41384
    -0.40214
    -0.24999
    -0.40214
    -0.57769
    -0.77666
     0.28838
     3.55372
     6.09342
     6.09342
     5.35609
     1.99712
     1.28320
     1.65771
     2.52379
     2.72275
     2.48868
     2.57060
     2.32483
     1.49386
     0.27668
    -1.16288
    -2.48540
    -3.53873
    -4.12392
    -4.39311
    -4.58036
    -4.59207
    -4.40481
    -3.98347
    -3.35147
    -2.91844
    -2.52051
    -2.28644
    -1.99384
    -1.82999
    -1.61932
    -1.16288
    -0.68303
    -0.40214
    -0.28510
    -0.12125
    -0.07443
     0.12453
     0.28838
     0.22986
     0.51075
     0.59268
     0.70971
     0.75653
     0.76823
     0.79164
     0.68631
     0.68631
     0.67460
     0.58097
     0.45223
     0.42882
     0.39371
     0.31179
     0.22986
     0.18305
     0.18305
     0.12453
     0.01919
     0.03090
    -0.01592
    -0.12125
    -0.10955
    -0.16806
    -0.22658
    -0.23829
    -0.28510
    -0.32021
    -0.32021
    -0.39043
    -0.37873
    -0.37873
    -0.40214
    -0.43725
    -0.48406
    -0.55429
    -0.48406
    -0.49577
    -0.48406
    -0.50747
    -0.53088
    -0.50747
    -0.49577
    -0.48406
    -0.44895
    -0.43725
    -0.47236
    -0.42555
    -0.50747
    -0.51918
    -0.64792
    -0.70644
    -0.61281
    -0.24999
     0.72142
     2.10246
     3.24942
     3.21431
     1.22468
     0.27668
     0.47564
     0.74483
     1.80986
     2.86320
     2.78127
     2.53549
     2.17268
     1.82157
     1.13105
     0.70971
     0.41712
     0.06601
    -0.06273
    -0.12125
    -0.08614
    -0.68303
    -0.82347
    -0.75325
    -0.95221
    -1.44377
    -1.73636
    -1.43207
    -1.32673
    -1.59592
    -1.98214
    -2.05236
    -2.19281
    -2.18110
    -2.23962
    -2.02895
    -1.86510
    -1.70125
    -1.78318
    -1.73636
    -1.54910
    -1.32673
    -0.98732
    -0.77666
    -0.65962
    -0.51918
    -0.39043
    -0.21488
    -0.16806
    -0.09784
    -0.14466
     0.03090
     0.14794
     0.15964
     0.24157
     0.31179
     0.27668
     0.22986
     0.22986
     0.26497
     0.10112
     0.04260
     0.06601
     0.06601
     0.05431
     0.04260
     0.08942
     0.07771
     0.14794
    -0.00421
    -0.03932
    -0.14466
    -0.09784
    -0.15636
    -0.08614
    -0.15636
    -0.13295
    -0.20318
    -0.30851
    -0.35532
    -0.34362
    -0.47236
    -0.55429
    -0.69473
    -0.71814
    -0.82347
    -0.83518
    -0.77666
    -0.51918
    -0.10955
     0.46394
     0.96720
     1.13105
     0.72142
    -0.27340
    -1.17458
    -1.27992
    -0.64792
     0.03090
     0.37031
     0.10112
    -0.23829
    -0.61281
    -1.04584
    -1.31503
    -1.59592
    -1.70125
    -1.67784
    -1.52570
    -1.38525
    -1.32673
    -1.18629
    -0.92881
    -0.72984
    -0.58940
    -0.39043
    -0.35532
    -0.23829
    -0.17977
    -0.09784
    -0.01592
    -0.01592
    -0.00421
     0.04260
     0.04260
     0.13623
     0.12453
     0.15964
     0.18305
     0.24157
     0.30008
     0.34690
     0.28838
     0.31179
     0.25327
     0.20645
     0.14794
     0.13623
     0.04260
     0.06601
     0.25327
     0.31179
     0.21816
     0.13623
     0.11282
     0.10112
     0.10112
     0.25327
     0.30008
     0.28838
     0.33520
     0.41712
     0.53416
     0.61608
     0.60438
     0.48734
     0.53416
     0.45223
     0.45223
     0.45223
     0.31179
     0.24157
     0.31179
     0.49905
     0.48734
     0.41712
     0.42882
     0.52245
     0.66290
     0.88527
     0.88527
     0.95549
     1.10764
     1.23638
     1.07253
     1.02571
     1.11934
     1.21297
     1.07253
     1.00231
     0.89697
     0.87357
     0.73312
     0.46394
     0.20645
     0.08942
    -0.02762
    -0.05103
    -0.21488
    -0.44895
    -0.67132
    -0.57769
    -0.27340
    -0.00421
    -0.42555
    -0.76495
    -0.47236
    -0.33192
     0.01919
    -0.08614
    -0.06273
    -0.28510
    -0.22658
    -0.24999
    -0.33192
    -0.23829
    -0.35532
    -0.51918
    -0.58940
    -0.54258
    -0.57769
    -0.61281
    -0.74155
    -1.02244
    -1.09266
    -1.17458
    -1.27992
    -1.17458
    -0.98732
    -0.91710
    -0.77666
    -0.90540
    -0.88199
    -0.83518
    -0.77666
    -0.71814
    -0.64792
    -0.61281
    -0.46066
    -0.40214
    -0.40214
    -0.41384
    -0.48406
    -0.48406
    -0.36703
    -0.32021
    -0.34362
    -0.35532
    -0.34362
    -0.27340
    -0.22658
    -0.24999
    -0.22658
    -0.23829
    -0.20318
    -0.29681
    -0.23829
    -0.23829
    -0.29681
    -0.37873
    -0.37873
    -0.47236
    -0.61281
    -0.67132
    -0.85858
    -0.89369
    -0.74155
    -0.27340
     0.55757
     1.10764
     1.45875
     1.23638
     0.82675
     0.45223
     0.18305
    -0.03932
     0.35860
     1.00231
     1.40023
     1.49386
     1.17786
     0.88527
     0.40542
     0.06601
    -0.20318
    -0.29681
    -0.24999
    -0.24999
    -0.22658
    -0.12125
    -0.09784
     0.11282
     0.40542
     0.55757
     0.67460
     0.60438
     0.52245
     0.58097
     0.56927
     0.62779
     0.74483
     0.83845
     0.76823
     0.67460
     0.66290
     0.66290
     0.66290
     0.53416
     0.52245
     0.58097
     0.45223
     0.47564
     0.40542
     0.42882
     0.35860
     0.31179
     0.27668
     0.28838
     0.32349
     0.30008
     0.28838
     0.32349
     0.38201
     0.30008
     0.45223
     0.85016
     1.37683
     1.44705
     1.09594
     0.27668
     0.86186
     2.31312
     1.85668
     1.35342
     1.15446
     2.55890
     1.88009
     0.47564
     0.61608
     0.68631
     0.80334
     0.76823
     0.53416
     0.22986
    -0.10955
    -0.40214
    -0.61281
    -0.68303
    -0.69473
    -0.68303
    -0.74155
    -0.74155
    -0.69473
    -0.65962
    -0.50747
    -0.39043
    -0.36703
    -0.27340
     0.04260
     0.21816
     0.28838
     0.33520
     0.32349
     0.24157
     0.15964
     0.10112
     0.31179
     0.41712
     0.54586
     0.48734
     0.44053
     0.31179
     0.22986
     0.08942
     0.15964
     0.04260
    -0.08614
     0.00749
    -0.03932
     0.05431
     0.08942
     0.07771
     0.03090
    -0.02762
    -0.00421
     0.11282
     0.12453
     0.13623
     0.11282
    -0.01592
     0.06601
     0.15964
     0.17134
     0.15964
     0.11282
     0.10112
     0.30008
     0.77994
     1.15446
     1.25979
     0.88527
     0.38201
     0.11282
     0.24157
     0.49905
     0.61608
     0.82675
     0.95549
     0.83845
     0.52245
    -0.05103
    -0.53088
    -0.67132
    -0.69473
    -0.88199
    -0.89369
    -1.06925
    -0.98732
    -0.85858
    -0.89369
    -1.10436
    -1.32673
    -0.85858
     0.33520
     0.56927
     0.20645
    -0.88199
    -1.08095
    -1.29162
    -1.36184
    -0.47236
     0.17134
     0.27668
    -0.00421
    -0.51918
    -0.87029
    -1.01073
    -1.12777
    -1.10436
    -0.89369
    -0.77666
    -0.72984
    -0.49577
    -0.42555
    -0.34362
    -0.06273
     0.17134
     0.41712
     0.38201
     0.58097
     0.56927
     0.48734
     0.55757
     0.59268
     0.62779
     0.75653
     0.77994
     0.72142
     0.75653
     0.82675
     0.83845
     0.88527
     0.90868
     0.82675
     0.63949
     0.45223
     0.33520
     0.22986
     0.12453
     0.21816
     0.06601
    -0.09784
    -0.23829
    -0.34362
    -0.49577
    -0.57769
    -0.63621
    -0.70644
    -0.75325
    -0.77666
    -0.87029
    -0.91710
    -0.97562
    -1.19799
    -1.17458
    -1.26821
    -1.39695
    -1.36184
    -1.29162
    -1.32673
    -1.45547
    -1.64273
    -1.97044
    -2.29814
    -2.53221
    -2.59073
    -2.59073
    -2.56733
    -2.62584
    -2.70777
    -2.73118
    -2.61414
    -2.71947
    -2.82481
    -2.74288
    -2.56733
    -2.28644
    -1.70125
    -0.48406
    -0.46066
    -1.30332
    -1.49058
    -0.62451
     0.10112
     0.55757
     0.77994
     0.97890
     1.02571
     1.13105
     0.82675
     0.69801
     0.69801
     0.76823
     0.97890
     1.02571
     0.83845
     0.49905
     0.14794
    -0.13295
     0.05431
     0.06601
    -0.07443
    -0.17977
    -0.10955
    -0.17977
    -0.28510
    -0.21488
    -0.27340
    -0.24999
    -0.33192
    -0.33192
    -0.20318
    -0.22658
    -0.23829
    -0.23829
    -0.24999
    -0.20318
    -0.19147
    -0.19147
    -0.08614
     0.00749
    -0.02762
     0.00749
    -0.05103
    -0.30851
    -0.40214
    -0.23829
    -0.14466
    -0.03932
    -0.02762
    -0.08614
    -0.24999
    -0.40214
    -0.39043
    -0.32021
    -0.44895
    -0.40214
    -0.47236
    -0.60110
    -0.46066
    -0.53088
    -0.63621
    -0.55429
    -0.61281
    -0.65962
    -0.68303
    -0.69473
    -0.67132
    -0.64792
    -0.67132
    -0.68303
    -0.72984
    -0.72984
    -0.77666
    -0.74155
    -0.70644
    -0.75325
    -0.90540
    -1.11607
    -1.25651
    -1.32673
    -1.23310
    -1.11607
    -0.99903
    -0.70644
    -0.34362
    -0.15636
    -0.03932
     0.13623
     0.32349
     0.58097
     0.59268
     0.70971
     0.75653
     1.06083
     1.15446
     0.79164
     0.30008
    -0.17977
    -0.36703
    -0.22658
    -0.15636
    -0.41384
    -0.83518
    -1.22140
    -1.72466
    -1.90021
    -2.00555
    -1.88851
    -1.65444
    -1.49058
    -1.38525
    -1.23310
    -1.16288
    -1.05755
    -0.92881
    -0.85858
    -0.75325
    -0.63621
    -0.57769
    -0.42555
    -0.37873
    -0.35532
    -0.37873
    -0.30851
    -0.19147
    -0.20318
    -0.14466
    -0.05103
    -0.03932
     0.08942
     0.03090
     0.14794
     0.11282
     0.06601
    -0.16806
    -0.53088
    -0.64792
    -0.64792
    -0.51918
    -0.49577
    -0.48406
    -0.68303
    -0.92881
    -1.09266
    -1.24481
    -1.35014
    -1.31503
    -1.36184
    -1.49058
    -1.67784
    -1.92362
    -1.68955
    -0.44895
     1.06083
     1.71623
     1.62260
     1.90349
     3.46009
     3.43668
     2.02053
     1.57579
     2.34823
     3.17920
     3.50690
     3.61224
     3.50690
     3.49520
     3.34305
     2.99194
     2.38334
     1.68112
     0.70971
     0.34690
    -0.26169
    -0.41384
    -0.34362
    -0.27340
    -0.17977
    -0.27340
    -0.46066
    -0.58940
    -0.74155
    -0.81177
    -0.94051
    -1.11607
    -1.23310
    -1.32673
    -1.30332
    -1.15118
    -0.98732
    -0.95221
    -0.84688
    -0.65962
    -0.60110
    -0.56599
    -0.51918
    -0.47236
    -0.43725
    -0.28510
    -0.22658
    -0.16806
    -0.09784
    -0.08614
    -0.09784
    -0.03932
     0.05431
     0.06601
    -0.00421
     0.13623
     0.06601
     0.05431
     0.04260
     0.03090
     0.06601
     0.08942
     0.05431
     0.03090
     0.00749
     0.01919
    -0.00421
     0.00749
     0.00749
    -0.00421
    -0.08614
    -0.15636
    -0.28510
    -0.28510
    -0.24999
    -0.29681
    -0.36703
    -0.37873
    -0.29681
    -0.09784
    -0.09784
     0.14794
     0.10112
    -0.27340
    -0.20318
    -0.13295
     0.06601
     0.25327
     0.52245
     0.47564
     0.48734
     0.34690
     0.20645
     0.26497
     0.26497
     0.26497
     0.34690
     0.60438
     0.88527
     1.03742
     1.29490
     1.75134
     1.51727
     1.35342
     1.68112
     1.89179
     1.82157
     1.48216
     0.94379
     1.03742
     0.88527
     0.67460
     0.72142
     0.55757
     0.33520
    -0.13295
    -0.64792
    -1.03414
    -1.16288
    -1.13947
    -1.25651
    -1.23310
    -1.08095
    -0.85858
    -0.60110
    -0.32021
    -0.15636
    -0.00421
     0.15964
     0.31179
     0.40542
     0.42882
     0.44053
     0.49905
     0.49905
     0.47564
     0.45223
     0.39371
     0.39371
     0.38201
     0.25327
     0.15964
     0.05431
    -0.01592
    -0.20318
    -0.34362
    -0.32021
    -0.40214
    -0.47236
    -0.42555
    -0.40214
    -0.42555
    -0.37873
    -0.30851
    -0.29681
    -0.39043
    -0.40214
    -0.37873
    -0.30851
    -0.32021
    -0.34362
    -0.21488
    -0.22658
    -0.21488
    -0.27340
    -0.30851
    -0.24999
    -0.24999
    -0.30851
    -0.21488
    -0.28510
    -0.28510
    -0.32021
    -0.40214
    -0.42555
    -0.42555
    -0.22658
    -0.01592
     0.32349
     0.31179
     0.42882
     0.38201
     0.27668
    -0.15636
    -0.15636
     0.07771
     0.22986
     0.40542
     0.60438
     0.39371
     0.24157
    -0.06273
    -0.92881
    -1.51399
    -1.39695
    -1.17458
    -1.33844
    -1.44377
    -1.30332
    -1.58421
    -1.71295
    -1.92362
    -2.08747
    -2.25133
    -2.08747
    -1.93533
    -1.58421
    -1.58421
    -1.58421
    -1.54910
    -1.38525
    -1.32673
    -1.40866
    -1.32673
    -1.05755
    -0.96392
    -1.01073
    -1.02244
    -0.95221
    -0.85858
    -0.94051
    -0.98732
    -0.90540
    -0.74155
    -0.71814
    -0.75325
    -0.74155
    -0.70644
    -0.75325
    -0.61281
    -0.57769
    -0.50747
    -0.56599
    -0.48406
    -0.49577
    -0.47236
    -0.42555
    -0.43725
    -0.44895
    -0.39043
    -0.37873
    -0.40214
    -0.37873
    -0.43725
    -0.44895
    -0.41384
    -0.51918
    -0.50747
    -0.57769
    -0.61281
    -0.60110
    -0.63621
    -0.71814
    -0.69473
    -0.77666
    -0.80006
    -0.75325
    -0.72984
    -0.69473
    -0.65962
    -0.70644
    -0.97562
    -1.08095
    -1.08095
    -0.95221
    -0.92881
    -0.87029
    -0.92881
    -1.04584
    -1.02244
    -0.90540
    -0.63621
    -0.56599
    -0.69473
    -0.69473
    -0.64792
    -0.54258
    -0.57769
     0.20645
     1.98542
     2.66423
     3.43668
     5.22735
     5.78913
     3.90483
     0.24157
    -0.61281
     0.67460
     2.35994
     3.37816
     3.33135
     2.57060
     1.45875
     0.40542
    -0.67132
    -1.38525
    -1.77147
    -2.04066
    -1.93533
    -1.71295
    -1.45547
    -1.24481
    -1.01073
    -0.69473
    -0.37873
    -0.15636
     0.04260
     0.18305
     0.21816
     0.18305
     0.21816
     0.14794
     0.13623
     0.03090
    -0.14466
    -0.21488
    -0.28510
    -0.33192
    -0.43725
    -0.51918
    -0.75325
    -0.92881
    -1.08095
    -1.22140
    -1.19799
    -0.99903
    -0.91710
    -1.01073
    -0.92881
    -0.87029
    -1.13947
    -1.15118
    -1.01073
    -0.77666
    -0.77666
    -0.67132
    -0.58940
    -0.40214
    -0.29681
    -0.39043
    -0.32021
    -0.29681
    -0.15636
    -0.19147
    -0.20318
    -0.08614
    -0.02762
    -0.00421
     0.10112
     0.17134
     0.19475
     0.12453
     0.12453
     0.13623
     0.17134
     0.15964
     0.14794
     0.11282
     0.11282
     0.00749
    -0.00421
    -0.02762
    -0.06273
    -0.13295
    -0.08614
    -0.13295
    -0.19147
    -0.23829
    -0.32021
    -0.37873
    -0.34362
    -0.36703
    -0.40214
    -0.37873
    -0.40214
    -0.37873
    -0.43725
    -0.37873
    -0.29681
    -0.46066
    -0.39043
    -0.37873
    -0.41384
    -0.47236
    -0.47236
    -0.46066
    -0.42555
    -0.40214
    -0.07443
     0.39371
     0.56927
     0.35860
     0.12453
     0.15964
     0.03090
    -0.07443
    -0.03932
     0.35860
     0.22986
     0.04260
     0.12453
     0.06601
    -0.36703
    -0.65962
    -0.77666
    -1.19799
    -1.23310
    -1.04584
    -1.17458
    -1.16288
    -0.98732
    -0.85858
    -0.74155
    -0.56599
    -0.41384
    -0.47236
    -0.49577
    -0.54258
    -0.35532
     0.01919
     0.26497
     0.40542
     0.46394
     0.45223
     0.72142
     0.67460
     0.56927
     0.42882
     0.31179
     0.38201
     0.30008
     0.35860
     0.49905
     0.52245
     0.30008
     0.25327
     0.14794
     0.05431
     0.04260
     0.01919
    -0.16806
    -0.33192
    -0.22658
    -0.87029
    -1.30332
    -1.44377
    -1.24481
    -1.56081
    -2.70777
    -2.22792
    -0.97562
    -1.25651
    -1.39695
    -1.57251
    -1.59592
    -1.56081
    -1.84170
    -2.12258
    -1.98214
    -1.59592
    -1.05755
    -0.56599
    -0.14466
     0.13623
    -0.16806
    -0.51918
    -0.92881
    -1.06925
    -0.88199
    -0.56599
     0.21816
     0.46394
     0.44053
     0.21816
    -0.07443
     0.01919
     0.07771
     0.00749
     0.00749
     0.00749
    -0.06273
    -0.02762
    -0.08614
    -0.27340
    -0.50747
    -0.64792
    -0.78836
    -0.92881
    -0.97562
    -1.05755
    -0.99903
    -0.85858
    -0.95221
    -0.91710
    -0.88199
    -0.75325
    -0.65962
    -0.49577
    -0.42555
    -0.35532
    -0.21488
    -0.14466
     0.03090
     0.04260
     0.10112
     0.15964
     0.12453
     0.28838
     0.38201
     0.33520
     0.31179
     0.46394
     0.45223
     0.45223
     0.41712
     0.44053
     0.40542
     0.40542
     0.44053
     0.45223
     0.51075
     0.45223
     0.37031
     0.41712
     0.48734
     0.45223
     0.40542
     0.46394
     0.48734
     0.54586
     0.46394
     0.46394
     0.53416
     0.58097
     0.65120
     0.65120
     0.67460
     0.58097
     0.53416
     0.56927
     0.55757
     0.66290
     0.62779
     0.59268
     0.52245
     0.55757
     0.53416
     0.61608
     0.62779
     0.73312
     0.72142
     0.68631
     0.68631
     0.79164
     0.76823
     0.69801
     0.86186
     0.85016
     0.90868
     0.90868
     0.87357
     0.92038
     0.81505
     0.74483
     0.59268
     0.70971
     0.68631
     0.56927
     0.53416
     0.49905
     0.48734
     0.53416
     0.68631
     0.80334
     0.80334
     0.75653
     0.81505
     1.03742
     1.11934
     1.06083
     1.14275
     1.33001
     1.76305
     2.83979
     3.14409
     2.44186
     1.54068
     1.29490
     1.70453
     1.90349
     1.68112
     1.61090
     1.56409
     1.34171
     1.15446
     0.75653
     0.42882
     0.08942
    -0.15636
    -0.29681
    -0.39043
    -0.48406
    -0.50747
    -0.54258
    -0.48406
    -0.40214
    -0.39043
    -0.37873
    -0.41384
    -0.42555
    -0.36703
    -0.32021
    -0.26169
    -0.28510
    -0.27340
    -0.28510
    -0.21488
    -0.24999
    -0.24999
    -0.28510
    -0.20318
    -0.10955
    -0.08614
    -0.05103
    -0.05103
     0.01919
    -0.07443
     0.00749
     0.20645
     0.44053
     0.70971
     0.90868
     0.96720
     0.79164
     0.45223
     0.39371
     0.66290
     1.42364
     3.14409
     5.21564
     3.55372
     2.78127
     1.13105
     0.75653
     0.24157
    -0.97562
    -0.72984
    -0.05103
    -0.07443
    -0.68303
    -1.75977
    -2.89503
    -3.69088
    -4.13562
    -4.05370
    -4.01859
    -3.87814
    -3.66747
    -3.60896
    -3.50362
    -2.90673
    -1.88851
    -1.31503
    -0.96392
    -0.64792
    -0.36703
    -0.14466
     0.10112
     0.04260
    -0.00421
     0.06601
     0.20645
     0.30008
     0.44053
     0.42882
     0.35860
     0.42882
     0.48734
     0.59268
     0.61608
     0.67460
     0.67460
     0.75653
     0.79164
     0.83845
     0.79164
     0.83845
     0.85016
     0.76823
     0.80334
     0.66290
     0.68631
     0.68631
     0.62779
     0.74483
     0.69801
     0.68631
     0.67460
     0.62779
     0.65120
     0.62779
     0.62779
     0.61608
     0.59268
     0.61608
     0.58097
     0.52245
     0.53416
     0.45223
     0.40542
     0.38201
     0.40542
     0.41712
     0.35860
     0.34690
     0.30008
     0.30008
     0.20645
     0.13623
     0.19475
     0.20645
     0.18305
     0.20645
     0.17134
     0.11282
     0.08942
     0.00749
    -0.00421
    -0.05103
    -0.06273
    -0.13295
    -0.15636
    -0.16806
    -0.19147
    -0.28510
    -0.19147
    -0.17977
    -0.27340
    -0.24999
    -0.23829
    -0.30851
    -0.32021
    -0.30851
    -0.33192
    -0.33192
    -0.21488
    -0.23829
    -0.20318
    -0.19147
    -0.19147
    -0.24999
    -0.17977
    -0.17977
    -0.24999
    -0.23829
    -0.17977
    -0.20318
    -0.07443
    -0.08614
    -0.09784
    -0.10955
    -0.08614
    -0.09784
    -0.09784
    -0.08614
    -0.08614
    -0.07443
    -0.07443
    -0.08614
    -0.02762
    -0.13295
    -0.15636
    -0.07443
    -0.16806
    -0.09784
    -0.15636
    -0.16806
    -0.07443
    -0.15636
    -0.12125
    -0.12125
    -0.12125
    -0.10955
    -0.12125
    -0.02762
     0.05431
     0.10112
     0.15964
     0.11282
     0.06601
     0.28838
     0.41712
     0.39371
     0.32349
     0.30008
     0.26497
     0.55757
     0.58097
     1.00231
     2.09075
     3.90483
     4.60705
     4.30275
     4.98157
     4.04527
     1.69283
     0.68631
     1.56409
     2.92172
     3.64735
     3.61224
     2.95683
     1.91520
     0.86186
     0.08942
    -0.74155
    -1.13947
    -1.36184
    -1.42036
    -1.37355
    -1.20969
    -1.05755
    -0.80006
    -0.62451
    -0.46066
    -0.46066
    -0.22658
    -0.21488
    -0.58940
    -0.49577
    -0.81177
    -1.58421
    -1.59592
    -1.47888
    -1.51399
    -1.15118
    -0.98732
    -1.49058
    -1.71295
    -1.75977
    -1.73636
    -1.51399
    -1.30332
    -1.06925
    -0.75325
    -0.44895
    -0.15636
     0.01919
     0.31179
     0.44053
     0.48734
     0.58097
     0.62779
     0.69801
     0.68631
     0.72142
     0.72142
     0.75653
     0.79164
     0.77994
     0.70971
     0.70971
     0.72142
     0.68631
     0.60438
     0.60438
     0.59268
     0.59268
     0.72142
     0.82675
     0.83845
     0.80334
     0.80334
     0.68631
     0.22986
    -0.28510
    -0.33192
    -0.34362
    -0.30851
    -0.17977
    -0.06273
    -0.35532
    -0.58940
    -0.96392
    -1.01073
    -0.96392
    -0.89369
    -0.74155
    -0.64792
    -0.58940
    -0.47236
    -0.30851
    -0.10955
     0.05431
     0.11282
     0.26497
     0.28838
     0.37031
     0.49905
     0.51075
     0.49905
     0.47564
     0.41712
     0.35860
     0.34690
     0.18305
     0.15964
     0.10112
     0.07771
     0.04260
    -0.05103
    -0.07443
    -0.06273
    -0.05103
    -0.07443
    -0.07443
    -0.17977
    -0.27340
    -0.26169
    -0.28510
    -0.24999
    -0.21488
    -0.21488
    -0.23829
    -0.23829
    -0.26169
    -0.29681
    -0.36703
    -0.41384
    -0.44895
    -0.37873
    -0.47236
    -0.50747
    -0.63621
    -0.56599
    -0.46066
    -0.43725
    -0.41384
    -0.44895
    -0.33192
    -0.29681
    -0.21488
    -0.20318
    -0.22658
    -0.19147
    -0.14466
    -0.07443
     0.12453
     0.10112
    -0.07443
     0.13623
     0.45223
     0.38201
    -0.32021
    -0.06273
     0.59268
    -0.19147
     0.05431
     0.46394
     0.75653
     0.52245
     0.42882
     0.30008
     0.35860
     0.38201
     0.28838
     0.14794
    -0.02762
    -0.00421
     0.14794
     0.08942
    -0.09784
    -0.14466
    -0.06273
     0.27668
     0.31179
     0.10112
    -0.00421
    -0.08614
    -0.15636
     0.04260
     0.33520
     0.49905
     0.49905
     0.56927
     0.53416
     0.37031
     0.08942
     0.01919
    -0.10955
    -0.27340
    -0.33192
    -0.53088
    -0.69473
    -0.75325
    -0.60110
    -0.76495
    -1.08095
    -1.32673
    -1.81829
    -1.79488
    -1.40866
    -1.18629
    -1.17458
    -0.92881
    -0.58940
    -0.56599
    -0.24999
    -0.40214
    -0.48406
    -0.33192
     0.05431
     0.70971
     1.36512
     1.79816
     2.04394
     1.82157
     1.35342
     1.09594
     0.96720
     0.94379
     1.14275
     0.85016
     0.26497
    -0.75325
    -1.94703
    -2.05236
    -1.64273
    -1.78318
    -2.22792
    -2.59073
    -2.93014
    -3.28125
    -3.32807
    -3.25784
    -3.00036
    -2.75459
    -2.60244
    -2.27473
    -1.95873
    -1.70125
    -1.50229
    -1.42036
    -1.22140
    -1.03414
    -0.91710
    -0.85858
    -0.75325
    -0.82347
    -1.04584
    -0.69473
    -0.87029
    -0.95221
    -0.84688
    -0.77666
    -0.63621
    -0.69473
    -0.61281
    -0.75325
    -0.69473
    -0.49577
    -0.40214
    -0.51918
    -0.40214
    -0.30851
    -0.28510
    -0.23829
    -0.17977
    -0.08614
    -0.05103
     0.06601
     0.18305
     0.07771
     0.18305
     0.21816
     0.20645
     0.22986
     0.30008
     0.25327
     0.31179
     0.31179
     0.30008
     0.34690
     0.34690
     0.37031
     0.34690
     0.38201
     0.33520
     0.34690
     0.40542
     0.45223
     0.42882
     0.42882
     0.39371
     0.24157
     0.00749
    -0.01592
     0.14794
     0.56927
     0.93208
     1.08423
     0.95549
     0.96720
     0.77994
     0.74483
     0.81505
     0.94379
     1.11934
     1.27149
     1.33001
     1.37683
     1.25979
     1.14275
     1.00231
     0.85016
     0.85016
     0.73312
     0.60438
     0.37031
     0.14794
     0.17134
     0.08942
     0.14794
     0.18305
     0.06601
     0.01919
     0.05431
    -0.00421
    -0.02762
    -0.00421
     0.01919
     0.13623
     0.14794
     0.14794
     0.22986
     0.30008
     0.34690
     0.35860
     0.49905
     0.52245
     0.56927
     0.52245
     0.61608
     0.66290
     0.67460
     0.62779
     0.61608
     0.72142
     0.70971
     0.68631
     0.73312
     0.69801
     0.72142
     0.68631
     0.51075
     0.44053
     0.30008
     0.12453
    -0.02762
    -0.08614
     0.04260
    -0.07443
    -0.28510
    -0.56599
    -0.76495
    -1.01073
    -1.29162
    -1.18629
    -1.77147
    -1.88851
    -1.46718
    -1.12777
    -0.98732
    -1.05755
    -1.26821
    -1.10436
    -0.72984
    -0.43725
    -0.05103
     0.13623
     0.35860
     0.55757
     0.69801
     0.49905
     0.15964
     0.04260
     0.04260
     0.17134
     0.26497
     1.03742
     1.45875
     1.37683
     0.69801
    -0.20318
    -0.76495
    -0.95221
    -0.77666
    -0.94051
    -0.85858
    -0.68303
    -0.12125
    -0.12125
    -0.41384
    -0.82347
    -1.09266
    -1.16288
    -1.25651
    -1.08095
    -0.97562
    -0.82347
    -0.60110
    -0.39043
    -0.22658
     0.04260
     0.24157
     0.35860
     0.39371
     0.47564
     0.47564
     0.56927
     0.63949
     0.70971
     0.60438
     0.61608
     0.66290
     0.56927
     0.65120
     0.69801
     0.60438
     0.55757
     0.51075
     0.53416
     0.58097
     0.60438
     0.70971
     0.56927
     0.69801
     0.61608
     0.63949
     0.61608
     0.65120
     0.49905
     0.53416
     0.55757
     0.53416
     0.45223
     0.56927
     0.47564
     0.47564
     0.45223
     0.40542
     0.35860
     0.33520
     0.25327
     0.22986
     0.25327
     0.30008
     0.33520
     0.34690
     0.45223
     0.42882
     0.37031
     0.39371
     0.39371
     0.41712
     0.51075
     0.44053
     0.44053
     0.42882
     0.48734
     0.46394
     0.47564
     0.49905
     0.52245
     0.38201
     0.34690
     0.38201
     0.34690
     0.35860
     0.30008
     0.27668
     0.28838
     0.26497
     0.21816
     0.18305
     0.19475
     0.27668
     0.37031
     0.48734
     0.54586
     0.67460
     0.59268
     0.51075
     0.45223
     0.40542
     0.45223
     0.51075
     0.58097
     0.65120
     0.58097
     0.53416
     0.38201
     0.32349
     0.32349
     0.27668
     0.28838
     0.13623
     0.15964
     0.12453
     0.19475
     0.12453
     0.13623
     0.11282
     0.10112
     0.14794
     0.14794
     0.12453
     0.00749
    -0.00421
    -0.03932
    -0.01592
    -0.00421
    -0.06273
    -0.13295
     0.00749
     0.03090
     0.12453
     0.10112
     0.01919
    -0.02762
     0.10112
     0.34690
     0.59268
     0.83845
     1.02571
     1.15446
     1.16616
     0.77994
     0.06601
    -0.72984
    -1.24481
    -1.29162
    -1.04584
    -0.07443
     0.42882
     0.22986
    -0.50747
    -0.90540
    -1.02244
    -1.03414
    -0.84688
    -0.53088
     0.58097
     1.76305
     0.58097
    -1.17458
    -0.82347
     0.44053
     1.42364
     2.02053
     1.73964
     1.33001
     0.94379
     0.46394
     0.20645
     0.45223
     0.19475
     0.31179
     0.40542
     0.44053
     0.40542
     0.48734
     0.42882
     0.45223
     0.34690
     0.14794
     0.04260
     0.05431
    -0.02762
     0.14794
     0.20645
     0.22986
     0.25327
     0.34690
     0.47564
     0.60438
     0.76823
     0.88527
     0.94379
     1.02571
     1.16616
     1.14275
     1.16616
     1.21297
     1.16616
     1.16616
     1.17786
     1.18957
     1.15446
     1.13105
     0.97890
     1.00231
     1.04912
     1.03742
     0.85016
     0.86186
     0.82675
     0.77994
     0.77994
     0.66290
     0.65120
     0.60438
     0.60438
     0.53416
     0.53416
     0.46394
     0.39371
     0.37031
     0.33520
     0.41712
     0.34690
     0.28838
     0.27668
     0.20645
     0.25327
     0.21816
     0.14794
     0.20645
     0.20645
     0.18305
     0.24157
     0.13623
     0.15964
     0.19475
     0.12453
     0.21816
     0.22986
     0.15964
     0.14794
     0.18305
     0.22986
     0.21816
     0.11282
     0.08942
     0.14794
     0.13623
     0.04260
     0.06601
    -0.02762
    -0.08614
    -0.08614
    -0.07443
    -0.14466
    -0.27340
    -0.26169
    -0.21488
    -0.10955
    -0.15636
    -0.22658
    -0.33192
    -0.27340
    -0.15636
    -0.00421
    -0.13295
    -0.41384
    -0.50747
    -0.54258
    -0.35532
    -0.37873
    -0.41384
    -0.63621
    -0.68303
    -0.69473
    -0.71814
    -0.87029
    -0.94051
    -0.91710
    -0.92881
    -0.78836
    -0.70644
    -0.68303
    -0.70644
    -0.57769
    -0.55429
    -0.33192
    -0.24999
    -0.14466
    -0.09784
     0.00749
     0.08942
     0.15964
     0.04260
     0.06601
     0.14794
     0.13623
     0.11282
     0.07771
    -0.02762
    -0.07443
    -0.14466
    -0.05103
    -0.14466
    -0.28510
    -0.32021
    -0.35532
    -0.46066
    -0.46066
    -0.48406
    -0.41384
    -0.29681
    -0.14466
    -0.20318
    -0.36703
    -0.53088
    -0.62451
    -0.61281
    -0.51918
    -0.34362
    -0.34362
    -0.24999
    -0.02762
     0.03090
     0.06601
     0.20645
     0.34690
     0.26497
     0.24157
     0.30008
     0.47564
     0.62779
     0.63949
     0.55757
     0.28838
    -0.10955
    -0.81177
    -1.64273
    -1.30332
    -0.75325
    -0.50747
    -0.95221
    -1.30332
    -1.74807
    -2.36836
    -2.96525
    -2.64925
    -0.20318
     3.49520
     4.60705
     3.38986
     2.30142
     1.56409
     1.25979
     1.95031
     3.09727
     3.82290
     4.24424
     4.05698
     3.47179
     2.58231
     1.77475
     1.10764
     0.42882
    -0.08614
    -0.64792
    -0.92881
    -1.10436
    -1.23310
    -1.25651
    -1.20969
    -1.16288
    -1.09266
    -0.96392
    -0.89369
    -0.76495
    -0.70644
    -0.63621
    -0.57769
    -0.53088
    -0.47236
    -0.47236
    -0.49577
    -0.39043
    -0.35532
    -0.32021
    -0.15636
    -0.16806
    -0.13295
    -0.14466
    -0.08614
    -0.05103
    -0.00421
     0.06601
     0.11282
     0.05431
     0.11282
     0.15964
     0.10112
     0.10112
     0.15964
     0.08942
     0.10112
     0.10112
     0.01919
     0.03090
     0.01919
    -0.00421
     0.01919
     0.05431
    -0.00421
     0.11282
     0.06601
     0.06601
    -0.00421
    -0.02762
    -0.00421
     0.01919
    -0.02762
    -0.00421
    -0.09784
    -0.14466
    -0.05103
     0.11282
     0.05431
     0.06601
     0.08942
     0.06601
     0.18305
     0.33520
     0.40542
     0.47564
     0.37031
     0.34690
     0.30008
     0.34690
     0.55757
     0.61608
     0.60438
     0.45223
     0.53416
     0.49905
     0.45223
     0.42882
     0.34690
     0.38201
     0.33520
     0.28838
     0.35860
     0.33520
     0.37031
     0.39371
     0.41712
     0.40542
     0.44053
     0.27668
     0.26497
     0.15964
     0.14794
    -0.02762
     0.10112
     0.14794
     0.31179
     0.41712
     0.38201
     0.11282
    -0.21488
    -0.17977
     0.32349
     0.27668
    -0.32021
    -0.94051
    -1.37355
    -1.17458
    -1.01073
    -0.72984
    -0.62451
    -0.58940
    -0.56599
    -0.49577
    -0.33192
    -0.14466
    -0.27340
    -0.35532
     0.18305
     0.51075
     0.59268
     0.90868
     0.90868
     0.96720
     0.96720
     0.96720
     0.74483
     0.54586
     0.20645
    -0.15636
    -0.60110
    -0.81177
    -0.90540
    -0.96392
    -1.10436
    -1.19799
    -1.38525
    -1.45547
    -1.47888
    -1.50229
    -1.60762
    -1.59592
    -1.59592
    -1.49058
    -1.67784
    -1.59592
    -1.45547
    -1.46718
    -1.37355
    -1.33844
    -1.39695
    -1.30332
    -1.38525
    -1.43207
    -1.38525
    -1.32673
    -1.19799
    -1.09266
    -1.04584
    -0.89369
    -0.84688
    -0.71814
    -0.60110
    -0.48406
    -0.30851
    -0.23829
    -0.06273
     0.05431
     0.15964
     0.24157
     0.12453
     0.11282
    -0.00421
    -0.10955
     0.15964
     0.38201
     0.33520
     0.12453
    -0.10955
    -0.43725
    -0.42555
    -0.33192
    -0.30851
    -0.32021
    -0.27340
    -0.22658
    -0.05103
    -0.17977
    -0.39043
    -0.43725
    -0.36703
    -0.33192
    -0.40214
    -0.40214
    -0.24999
    -0.39043
    -0.37873
    -0.50747
    -0.65962
    -0.53088
    -0.54258
    -0.65962
    -0.87029
    -0.98732
    -1.03414
    -1.01073
    -0.97562
    -1.04584
    -1.12777
    -1.24481
    -1.31503
    -1.35014
    -1.39695
    -1.37355
    -1.46718
    -1.46718
    -1.47888
    -1.45547
    -1.45547
    -1.38525
    -1.35014
    -1.30332
    -1.22140
    -1.19799
    -1.16288
    -1.18629
    -1.09266
    -0.97562
    -0.94051
    -0.81177
    -0.80006
    -0.75325
    -0.69473
    -0.68303
    -0.61281
    -0.56599
    -0.54258
    -0.50747
    -0.37873
    -0.39043
    -0.34362
    -0.27340
    -0.24999
    -0.19147
    -0.15636
    -0.19147
    -0.15636
    -0.19147
    -0.15636
    -0.02762
     0.05431
     0.00749
    -0.05103
    -0.07443
    -0.01592
     0.10112
     0.07771
    -0.07443
    -0.07443
    -0.06273
    -0.06273
    -0.14466
    -0.28510
    -0.43725
    -0.70644
    -1.02244
    -1.12777
    -1.11607
    -1.08095
    -0.96392
    -0.56599
    -0.51918
    -0.57769
    -0.47236
    -0.60110
    -0.54258
    -0.19147
     0.06601
     0.38201
     0.47564
     0.69801
     0.96720
     1.16616
     1.22468
     1.09594
     1.00231
     0.90868
     0.93208
     0.96720
     0.81505
     0.60438
     0.42882
     0.22986
     0.26497
     0.26497
     0.22986
     0.08942
     0.05431
     0.05431
     0.04260
    -0.03932
    -0.05103
    -0.00421
    -0.06273
     0.00749
    -0.10955
    -0.07443
    -0.02762
    -0.02762
     0.00749
    -0.06273
    -0.03932
    -0.07443
    -0.09784
    -0.14466
    -0.15636
    -0.15636
    -0.13295
     0.01919
    -0.01592
     0.08942
     0.05431
    -0.02762
    -0.00421
    -0.00421
    -0.15636
    -0.10955
    -0.09784
    -0.05103
    -0.15636
    -0.23829
    -0.23829
    -0.17977
    -0.36703
    -0.42555
    -0.01592
     0.49905
     0.31179
     0.06601
     0.24157
     0.26497
     0.48734
     1.16616
     3.05046
     4.40809
     4.56024
     3.48349
     2.82809
     2.81638
     3.16749
     3.51861
     3.89312
     3.93994
     3.83461
     3.51861
     3.10898
     2.65253
     2.16097
     1.71623
     1.21297
     0.69801
     0.26497
     0.03090
    -0.14466
    -0.29681
    -0.39043
    -0.50747
    -0.60110
    -0.65962
    -0.67132
    -0.68303
    -0.67132
    -0.78836
    -0.84688
    -0.87029
    -0.82347
    -0.71814
    -0.71814
    -0.63621
    -0.54258
    -0.44895
    -0.32021
    -0.28510
    -0.22658
    -0.12125
    -0.03932
     0.04260
     0.01919
     0.17134
     0.13623
     0.10112
     0.18305
     0.27668
     0.14794
     0.15964
     0.21816
     0.22986
     0.18305
     0.14794
     0.07771
     0.06601
     0.05431
     0.13623
     0.07771
    -0.08614
    -0.14466
    -0.07443
    -0.02762
     0.04260
     0.06601
    -0.10955
    -0.15636
    -0.13295
    -0.19147
    -0.14466
    -0.17977
    -0.09784
    -0.10955
    -0.27340
    -0.47236
    -0.56599
    -0.51918
    -0.49577
    -0.63621
    -0.50747
    -0.02762
    -0.15636
    -0.22658
     0.00749
     0.06601
    -0.07443
    -0.02762
     0.10112
     0.20645
     0.40542
     0.51075
     0.32349
     0.18305
     0.11282
     0.04260
     0.11282
     0.01919
    -0.13295
    -0.23829
    -0.40214
    -0.57769
    -0.81177
    -1.05755
    -1.08095
    -0.95221
    -1.15118
    -1.37355
    -1.65444
    -2.04066
    -3.00036
    -2.93014
    -1.87681
    -1.38525
    -1.67784
    -2.16940
    -2.57903
    -3.14081
    -3.58555
    -3.53873
    -2.48540
    -2.05236
    -1.97044
    -1.63103
    -1.81829
    -2.05236
    -2.02895
    -1.77147
    -1.45547
    -1.05755
    -1.02244
    -1.10436
    -0.99903
    -0.76495
    -0.61281
    -0.60110
    -0.58940
    -0.50747
    -0.48406
    -0.39043
    -0.42555
    -0.42555
    -0.40214
    -0.39043
    -0.33192
    -0.19147
     0.00749
     0.17134
     0.19475
     0.18305
     0.24157
     0.25327
     0.35860
     0.44053
     0.55757
     0.65120
     0.85016
     0.94379
     0.94379
     0.96720
     0.85016
     0.69801
     0.72142
     0.45223
     0.40542
     0.37031
     0.44053
     0.38201
     0.20645
    -0.10955
    -0.39043
    -0.47236
    -0.26169
     0.83845
     1.96201
     1.66942
     0.99060
     0.88527
     0.75653
     0.52245
     0.77994
     1.57579
     1.83327
     1.66942
     1.76305
     1.58749
     1.35342
     0.99060
     0.68631
     0.42882
     0.33520
     0.33520
     0.14794
     0.05431
    -0.00421
     0.07771
     0.22986
     0.26497
     0.30008
     0.42882
     0.52245
     0.75653
     1.02571
     1.03742
     0.95549
     0.99060
     1.04912
     1.23638
     1.43534
     1.55238
     1.89179
     2.13757
     2.10246
     1.84497
     1.75134
     1.75134
     1.72794
     1.63431
     1.52897
     1.56409
     1.56409
     1.38853
     1.44705
     1.29490
     1.10764
     1.00231
     0.85016
     0.82675
     0.69801
     0.53416
     0.47564
     0.41712
     0.48734
     0.37031
     0.34690
     0.26497
     0.26497
     0.06601
    -0.08614
    -0.02762
     0.04260
    -0.03932
    -0.14466
    -0.16806
    -0.30851
    -0.29681
    -0.30851
    -0.28510
    -0.20318
    -0.24999
    -0.10955
    -0.09784
    -0.09784
    -0.07443
    -0.08614
    -0.06273
    -0.09784
    -0.09784
    -0.21488
    -0.14466
    -0.10955
    -0.19147
    -0.03932
    -0.03932
    -0.07443
    -0.10955
    -0.08614
     0.08942
     0.01919
     0.04260
     0.01919
     0.04260
     0.01919
     0.06601
     0.08942
     0.22986
     0.15964
     0.06601
     0.07771
     0.01919
    -0.07443
    -0.17977
    -0.21488
    -0.19147
    -0.12125
    -0.19147
    -0.20318
    -0.23829
    -0.10955
    -0.03932
    -0.00421
     0.01919
     0.08942
     0.14794
     0.28838
     0.61608
     0.59268
     0.52245
     0.55757
     0.56927
     0.61608
     0.69801
     0.54586
     0.45223
     1.02571
     2.07905
     2.43016
     1.79816
     1.25979
     0.69801
     0.27668
     0.11282
     0.28838
     0.79164
     1.23638
     1.59920
     1.61090
     1.45875
     0.74483
     0.35860
     0.13623
    -0.10955
    -0.27340
    -0.10955
     0.15964
     0.17134
     0.04260
    -0.08614
    -0.23829
    -0.43725
    -0.56599
    -0.64792
    -0.78836
    -0.96392
    -1.06925
    -1.26821
    -1.15118
    -1.22140
    -1.17458
    -1.12777
    -1.11607
    -1.20969
    -1.25651
    -1.18629
    -1.06925
    -1.09266
    -1.17458
    -1.03414
    -1.16288
    -0.97562
    -0.91710
    -0.91710
    -0.96392
    -0.83518
    -0.62451
    -0.60110
    -0.51918
    -0.37873
    -0.23829
    -0.10955
     0.07771
     0.20645
     0.38201
     0.52245
     0.80334
     0.92038
     1.09594
     1.11934
     1.07253
     0.97890
     0.33520
    -0.19147
    -0.62451
    -0.96392
    -0.24999
    -0.07443
    -0.76495
    -1.30332
    -1.49058
    -1.77147
    -1.82999
    -2.06407
    -2.41518
    -2.23962
    -2.12258
    -2.02895
    -1.66614
    -1.42036
    -1.25651
    -0.90540
    -0.89369
    -0.84688
    -0.78836
    -0.81177
    -0.75325
    -0.54258
    -0.33192
    -0.01592
    -0.06273
    -0.14466
    -0.23829
    -0.23829
    -0.17977
    -0.24999
    -0.63621
    -0.67132
    -0.32021
    -0.32021
    -0.41384
    -0.42555
    -0.50747
    -0.46066
    -0.50747
    -0.63621
    -0.76495
    -0.85858
    -0.80006
    -0.85858
    -0.74155
    -0.51918
    -0.49577
    -0.57769
    -0.42555
    -0.46066
    -0.15636
     0.13623
     0.06601
    -0.01592
    -0.08614
    -0.34362
    -0.48406
    -0.29681
    -0.05103
     0.21816
     0.22986
     0.18305
     0.13623
     0.00749
     0.01919
     0.12453
     0.38201
     0.30008
    -0.00421
     0.18305
     0.24157
     0.38201
     0.52245
     0.69801
     0.62779
     0.62779
     0.59268
     0.59268
     0.47564
     0.40542
     0.47564
     0.40542
     0.31179
     0.28838
     0.38201
     0.41712
     0.37031
     0.39371
     0.38201
     0.45223
     0.55757
     0.55757
     0.54586
     0.52245
     0.49905
     0.49905
     0.53416
     0.54586
     0.34690
     0.27668
     0.21816
     0.12453
     0.03090
     0.00749
    -0.03932
    -0.10955
    -0.05103
    -0.24999
    -0.47236
    -0.61281
    -0.67132
    -0.81177
    -0.95221
    -1.12777
    -1.17458
    -1.22140
    -1.22140
    -1.08095
    -0.77666
    -0.62451
    -0.32021
    -0.48406
    -0.44895
     0.05431
     0.27668
     0.28838
     0.53416
     0.94379
     1.29490
     1.78646
     1.69283
     0.54586
    -0.24999
    -0.14466
     0.65120
     0.72142
     0.38201
    -0.00421
    -0.23829
    -0.32021
    -0.76495
    -0.89369
    -0.91710
    -1.05755
    -0.94051
    -0.72984
    -0.37873
    -0.24999
    -0.15636
    -0.05103
     0.07771
     0.21816
     0.21816
     0.26497
     0.26497
     0.19475
     0.08942
     0.18305
     0.17134
     0.04260
     0.01919
    -0.00421
     0.08942
     0.22986
     0.18305
     0.12453
    -0.20318
    -0.42555
    -0.10955
     0.05431
    -0.14466
    -0.40214
    -0.23829
     0.31179
     0.44053
     0.45223
     0.42882
     0.62779
     0.70971
     0.79164
     0.89697
     0.90868
     1.07253
     1.11934
     1.20127
     1.23638
     1.24808
     1.20127
     1.13105
     0.97890
     0.82675
     0.60438
     0.55757
     0.44053
     0.42882
     0.37031
     0.18305
    -0.02762
    -0.13295
    -0.20318
    -0.07443
    -0.15636
    -0.12125
     0.18305
     0.51075
     0.79164
     0.60438
     0.33520
     0.22986
     0.48734
     0.83845
     1.02571
     1.18957
     1.13105
     1.02571
     1.01401
     1.02571
     0.97890
     0.87357
     0.68631
     0.67460
     0.54586
     0.47564
     0.41712
     0.18305
     0.04260
     0.08942
     0.08942
    -0.00421
    -0.05103
    -0.08614
    -0.21488
    -0.19147
    -0.24999
    -0.26169
    -0.20318
    -0.16806
    -0.10955
    -0.03932
    -0.02762
    -0.07443
    -0.06273
    -0.09784
     0.12453
     0.20645
     0.15964
     0.28838
     0.26497
     0.41712
     0.58097
     0.61608
     0.63949
     0.59268
     0.42882
     0.37031
     0.30008
     0.41712
     0.54586
     0.48734
     0.70971
     0.89697
     0.99060
     0.95549
     0.97890
     0.30008
    -0.90540
    -2.38007
    -2.91844
    -2.43858
    -2.07577
    -1.29162
    -1.17458
    -1.46718
    -1.78318
    -2.28644
    -2.68436
    -2.47370
    -2.02895
    -1.36184
    -0.78836
    -0.41384
    -0.10955
     0.51075
     1.20127
     1.90349
     2.43016
     2.47697
     2.40675
     2.21949
     1.99712
     1.88009
     2.04394
     2.28972
     2.28972
     2.39505
     2.10246
     1.85668
     1.58749
     1.29490
     1.27149
     1.41194
     1.52897
     1.48216
     1.31831
     1.15446
     1.00231
     0.77994
     0.63949
     0.55757
     0.47564
     0.37031
     0.27668
     0.31179
     0.25327
     0.08942
     0.01919
    -0.09784
    -0.22658
    -0.16806
    -0.00421
     0.45223
     1.38853
     2.19609
     1.49386
     0.38201
     0.24157
     1.02571
     1.23638
     1.36512
     1.43534
     1.42364
     1.27149
     1.04912
     0.96720
     0.77994
     0.56927
     0.31179
     0.11282
    -0.19147
    -0.29681
    -0.43725
    -0.46066
    -0.40214
    -0.33192
    -0.23829
    -0.24999
    -0.35532
    -0.26169
    -0.23829
    -0.24999
    -0.32021
    -0.42555
    -0.56599
    -0.49577
    -0.26169
    -0.21488
    -0.28510
    -0.34362
    -0.39043
    -0.39043
    -0.34362
    -0.32021
    -0.30851
    -0.29681
    -0.14466
    -0.07443
    -0.00421
    -0.05103
    -0.06273
    -0.05103
    -0.05103
    -0.05103
    -0.02762
     0.05431
    -0.02762
    -0.12125
    -0.15636
    -0.12125
    -0.16806
    -0.22658
    -0.29681
    -0.28510
    -0.23829
    -0.24999
    -0.09784
     0.10112
     0.32349
     0.45223
     0.48734
     0.59268
     0.66290
     0.74483
     0.88527
     1.07253
     1.10764
     1.11934
     1.20127
     1.23638
     1.24808
     1.18957
     1.06083
     1.02571
     0.88527
     0.82675
     0.74483
     0.70971
     0.70971
     0.59268
     0.49905
     0.47564
     0.22986
     0.01919
    -0.21488
    -0.53088
    -0.72984
    -0.55429
    -0.36703
    -0.48406
    -0.67132
    -0.85858
    -0.96392
    -1.06925
    -0.94051
    -0.87029
    -0.88199
    -0.61281
    -0.29681
    -0.15636
    -0.01592
     0.38201
     0.58097
     1.07253
     1.41194
     1.57579
     1.80986
     2.67594
     5.32098
     6.09342
     3.79949
     1.31831
     0.15964
     0.20645
     0.58097
     1.40023
     2.07905
     2.03223
     1.38853
     0.24157
    -0.85858
    -1.82999
    -2.40347
    -2.59073
    -2.34496
    -2.11088
    -1.79488
    -1.47888
    -1.17458
    -0.85858
    -0.54258
    -0.28510
    -0.14466
    -0.14466
    -0.06273
    -0.00421
    -0.01592
     0.00749
     0.01919
    -0.05103
     0.05431
     0.04260
     0.08942
     0.07771
     0.06601
    -0.01592
    -0.05103
     0.01919
    -0.02762
    -0.01592
    -0.06273
    -0.13295
    -0.07443
    -0.13295
    -0.05103
    -0.09784
    -0.14466
    -0.17977
    -0.28510
    -0.22658
    -0.26169
    -0.34362
    -0.27340
    -0.24999
    -0.17977
    -0.17977
    -0.23829
    -0.39043
    -0.47236
    -0.64792
    -0.89369
    -1.04584
    -0.84688
     0.13623
     1.35342
     0.93208
     0.52245
     0.22986
     0.28838
     0.45223
     0.79164
     1.04912
     1.14275
     1.29490
     1.31831
     1.33001
     1.22468
     1.02571
     0.90868
     0.77994
     0.53416
     0.47564
     0.45223
     0.30008
     0.30008
     0.39371
     0.58097
     0.49905
     0.07771
     0.06601
     0.28838
     0.40542
     0.58097
     0.73312
     0.66290
     0.51075
     0.51075
     0.55757
     0.68631
     0.67460
     0.45223
     0.27668
     0.10112
     0.00749
     0.21816
     0.38201
     0.54586
     0.38201
     0.34690
     0.24157
     0.15964
     0.14794
     0.20645
     0.25327
     0.37031
     0.26497
     0.30008
     0.25327
     0.20645
     0.13623
     0.19475
     0.56927
     0.63949
     0.48734
     0.42882
     0.14794
     0.00749
    -0.24999
    -0.36703
    -0.47236
    -0.29681
    -0.19147
    -0.33192
    -0.43725
    -0.42555
    -0.40214
    -0.50747
    -0.77666
    -0.98732
    -1.12777
    -0.95221
    -0.63621
    -0.41384
    -0.27340
    -0.15636
    -0.15636
    -0.08614
     0.06601
     0.05431
     0.03090
     0.06601
     0.12453
     0.14794
     0.14794
     0.12453
     0.12453
     0.20645
     0.51075
     1.07253
     1.14275
     1.01401
     0.97890
     1.01401
     1.07253
     1.17786
     1.15446
     1.43534
     1.54068
     1.76305
     1.82157
     1.84497
     1.70453
     1.64601
     1.49386
     1.30660
     1.08423
     0.92038
     0.80334
     0.63949
     0.86186
     0.97890
     0.92038
     0.87357
     0.73312
     0.72142
     0.75653
     0.83845
     0.77994
     0.79164
     0.80334
     0.87357
     0.76823
     0.67460
     0.62779
     0.55757
     0.53416
     0.49905
     0.05431
    -0.47236
    -0.56599
    -0.26169
     0.00749
    -0.05103
    -0.32021
    -0.57769
    -0.63621
    -0.48406
    -0.39043
    -0.22658
    -0.34362
    -0.30851
    -0.26169
     0.14794
     0.48734
     0.79164
     0.97890
     0.95549
     0.88527
     0.69801
     0.70971
     0.67460
     0.80334
     0.77994
     0.72142
     0.63949
     0.45223
     0.27668
     0.14794
     0.01919
    -0.19147
    -0.44895
    -0.60110
    -0.69473
    -0.82347
    -0.92881
    -0.95221
    -0.96392
    -0.97562
    -0.87029
    -0.89369
    -0.81177
    -0.77666
    -0.94051
    -0.96392
    -0.72984
    -0.58940
    -0.54258
    -0.56599
    -0.56599
    -0.47236
    -0.40214
    -0.35532
    -0.20318
    -0.17977
    -0.15636
    -0.26169
    -0.32021
    -0.26169
    -0.32021
    -0.60110
    -0.47236
    -0.02762
    -0.07443
    -0.17977
    -0.34362
    -0.49577
    -0.62451
    -0.84688
    -0.91710
    -1.12777
    -1.57251
    -2.01725
    -2.02895
    -2.32155
    -2.77799
    -3.08229
    -3.17592
    -2.90673
    -2.90673
    -3.11740
    -3.23444
    -3.05888
    -3.03547
    -2.41518
    -1.74807
    -0.46066
     0.77994
     1.15446
     0.81505
     0.68631
     0.88527
     1.41194
     1.69283
     1.79816
     2.12586
     2.16097
     2.10246
     2.13757
     1.93860
     1.58749
     1.25979
     0.88527
     0.66290
     0.62779
     0.77994
     0.93208
     1.01401
     1.10764
     1.21297
     1.29490
     1.50557
     1.48216
     1.52897
     1.45875
     1.43534
     1.29490
     1.29490
     1.17786
     1.13105
     0.97890
     0.94379
     0.89697
     0.83845
     0.69801
     0.52245
     0.48734
     0.52245
     0.46394
     0.38201
     0.34690
     0.35860
     0.28838
     0.32349
     0.24157
     0.21816
     0.10112
     0.17134
     0.18305
     0.27668
     0.26497
     0.12453
     0.04260
     0.17134
     0.18305
     0.31179
     0.62779
     0.96720
     1.15446
     1.23638
     1.27149
     1.22468
     1.36512
     1.51727
     1.50557
     1.41194
     1.38853
     1.31831
     1.33001
     1.31831
     1.27149
     1.04912
     0.81505
     0.70971
     0.37031
     0.24157
     0.11282
     0.10112
    -0.00421
    -0.01592
    -0.00421
     0.04260
     0.10112
     0.15964
     0.14794
     0.21816
     0.27668
     0.31179
     0.26497
     0.30008
     0.20645
     0.27668
     0.24157
     0.27668
     0.27668
     0.32349
     0.25327
     0.21816
     0.20645
     0.15964
     0.18305
     0.12453
     0.19475
     0.14794
     0.08942
     0.08942
     0.07771
    -0.01592
     0.01919
     0.07771
     0.04260
    -0.00421
    -0.08614
    -0.14466
    -0.15636
    -0.15636
    -0.17977
    -0.15636
    -0.12125
    -0.07443
    -0.08614
    -0.20318
    -0.23829
    -0.29681
    -0.37873
    -0.48406
    -0.39043
    -0.44895
    -0.37873
    -0.29681
    -0.34362
    -0.27340
    -0.32021
    -0.35532
    -0.32021
    -0.26169
    -0.26169
    -0.20318
    -0.07443
    -0.20318
    -0.09784
    -0.09784
    -0.17977
    -0.23829
    -0.39043
    -0.37873
    -0.39043
    -0.17977
    -0.29681
    -0.51918
    -0.67132
    -0.81177
    -0.71814
    -0.74155
    -0.56599
    -0.64792
    -0.69473
    -0.71814
    -0.64792
    -0.62451
    -0.56599
    -0.43725
    -0.16806
     0.15964
     0.55757
     0.94379
     0.92038
     1.06083
     1.28320
     1.38853
     1.52897
     1.77475
     1.95031
     1.91520
     1.96201
     1.91520
     1.99712
     1.84497
     1.70453
     1.41194
     1.09594
     0.85016
     0.67460
     0.55757
     0.21816
     0.07771
     0.47564
     0.70971
     0.75653
     0.65120
     0.53416
     0.56927
     0.48734
     0.39371
     0.14794
    -0.46066
    -0.90540
    -0.74155
    -0.41384
    -0.09784
    -0.08614
    -0.39043
    -0.63621
    -1.36184
    -1.32673
    -1.40866
    -1.52570
    -1.45547
    -1.24481
    -0.82347
    -0.32021
     0.15964
     0.27668
     0.31179
     0.58097
     0.80334
     0.89697
     0.62779
     0.46394
     0.80334
     0.85016
     0.94379
     1.10764
     1.27149
     1.14275
     0.83845
     0.55757
     0.28838
     0.14794
     0.10112
     0.12453
     0.07771
    -0.01592
    -0.14466
    -0.29681
    -0.33192
    -0.35532
    -0.41384
    -0.46066
    -0.42555
    -0.39043
    -0.35532
    -0.33192
    -0.33192
    -0.24999
    -0.22658
    -0.23829
    -0.16806
    -0.01592
    -0.12125
    -0.06273
    -0.00421
     0.03090
     0.06601
    -0.02762
    -0.00421
    -0.00421
     0.04260
     0.04260
    -0.02762
    -0.03932
    -0.05103
    -0.09784
    -0.16806
    -0.09784
    -0.07443
    -0.09784
    -0.22658
    -0.15636
    -0.10955
     0.01919
    -0.07443
    -0.23829
    -0.30851
     0.08942
     0.35860
     0.61608
     0.56927
     0.41712
     0.54586
     0.55757
     0.58097
     0.61608
     0.74483
     0.83845
     0.96720
     1.03742
     0.94379
     0.90868
     0.80334
     0.68631
     0.61608
     0.46394
     0.44053
     0.75653
     0.74483
     0.61608
     0.68631
     0.65120
     0.51075
     0.59268
     0.61608
     0.61608
     0.59268
     0.52245
     0.45223
     0.48734
     0.51075
     0.47564
     0.44053
     0.26497
     0.20645
     0.08942
     0.13623
     0.05431
    -0.10955
    -0.19147
    -0.12125
    -0.13295
    -0.46066
    -0.65962
    -0.64792
    -0.54258
    -0.40214
    -0.39043
    -0.51918
    -0.54258
    -0.74155
    -0.85858
    -0.80006
    -0.77666
    -0.82347
    -0.92881
    -1.05755
    -1.27992
    -1.52570
    -1.66614
    -1.64273
    -1.38525
    -1.59592
    -1.42036
    -1.19799
    -1.26821
    -1.45547
    -1.67784
    -2.08747
    -1.65444
    -1.36184
    -0.92881
    -0.87029
    -1.06925
    -1.13947
    -1.45547
    -1.52570
    -1.53740
    -1.51399
    -1.56081
    -1.45547
    -1.27992
    -1.43207
    -1.82999
    -1.97044
    -1.94703
    -1.90021
    -1.85340
    -1.46718
    -0.99903
    -0.87029
    -0.87029
    -0.75325
    -0.56599
    -0.34362
    -0.12125
     0.14794
     0.49905
     0.61608
     0.79164
     1.04912
     1.15446
     1.17786
     1.20127
     1.47046
     1.86838
     1.84497
     1.92690
     2.30142
     2.32483
     2.06734
     1.86838
     1.80986
     1.71623
     1.71623
     1.75134
     1.72794
     1.58749
     1.58749
     1.41194
     1.20127
     1.02571
     0.79164
     0.61608
     0.48734
     0.39371
     0.35860
     0.35860
     0.35860
     0.33520
     0.37031
     0.40542
     0.55757
     0.52245
     0.49905
     0.60438
     0.69801
     0.85016
     1.06083
     1.23638
     1.36512
     1.49386
     1.58749
     1.72794
     1.80986
     1.90349
     1.97372
     1.86838
     1.59920
     1.29490
     1.16616
     0.99060
     0.80334
     0.46394
     0.10112
    -0.03932
    -0.43725
    -0.55429
    -0.84688
    -0.99903
    -0.96392
    -1.08095
    -1.22140
    -1.25651
    -1.36184
    -1.27992
    -0.96392
    -0.68303
    -0.56599
    -0.41384
    -0.42555
    -0.43725
    -0.33192
    -0.24999
    -0.17977
    -0.21488
    -0.15636
    -0.14466
    -0.15636
    -0.14466
    -0.16806
    -0.10955
    -0.15636
    -0.09784
    -0.19147
    -0.14466
    -0.12125
    -0.13295
    -0.03932
     0.05431
     0.21816
     0.32349
     0.32349
     0.31179
     0.27668
     0.28838
     0.30008
     0.40542
     0.37031
     0.51075
     0.44053
     0.24157
     0.26497
     0.11282
     0.04260
     0.01919
     0.06601
     0.03090
    -0.14466
    -0.22658
    -0.41384
    -0.33192
    -0.48406
    -0.51918
    -0.50747
    -0.49577
    -0.61281
    -0.64792
    -0.60110
    -0.55429
    -0.50747
    -0.53088
    -0.43725
    -0.30851
    -0.17977
    -0.15636
    -0.15636
    -0.01592
     0.13623
     0.22986
     0.31179
     0.38201
     0.45223
     0.38201
     0.35860
     0.48734
     0.58097
     0.48734
     0.42882
     0.40542
     0.47564
     0.45223
     0.49905
     0.66290
     0.61608
     0.51075
     0.51075
     0.39371
     0.35860
     0.58097
     0.51075
     0.39371
     0.60438
     0.89697
     0.49905
     0.20645
     0.95549
     1.76305
     1.92690
     1.83327
     0.81505
    -0.87029
    -2.50881
    -3.01207
    -1.51399
    -0.44895
    -0.28510
    -0.90540
    -1.43207
    -2.05236
    -2.57903
    -2.73118
    -2.50881
    -2.30984
    -2.21621
    -1.63103
    -1.03414
    -0.62451
    -0.33192
    -0.08614
     0.38201
     0.67460
     0.86186
     0.89697
     1.06083
     1.14275
     1.50557
     1.84497
     1.90349
     1.84497
     1.62260
     1.73964
     1.93860
     1.82157
     1.73964
     1.61090
     1.62260
     1.62260
     1.47046
     1.21297
     1.11934
     0.86186
     0.59268
     0.46394
     0.30008
     0.11282
    -0.05103
    -0.10955
    -0.14466
    -0.24999
    -0.27340
    -0.20318
    -0.17977
     0.03090
     0.11282
    -0.03932
     0.04260
     0.14794
     0.01919
    -0.08614
    -0.02762
     0.01919
     0.06601
     0.08942
    -0.05103
    -0.24999
    -0.36703
    -0.46066
    -0.46066
    -0.42555
    -0.35532
    -0.33192
    -0.48406
    -0.75325
    -1.08095
    -1.35014
    -1.94703
    -2.41518
    -2.56733
    -2.30984
    -1.57251
    -1.50229
    -1.85340
    -2.21621
    -2.64925
    -2.81310
    -2.71947
    -2.57903
    -2.26303
    -1.97044
    -1.87681
    -1.68955
    -1.64273
    -1.46718
    -1.26821
    -1.13947
    -0.95221
    -0.97562
    -0.96392
    -0.94051
    -0.92881
    -0.91710
    -0.81177
    -0.76495
    -0.60110
    -0.41384
    -0.37873
    -0.41384
    -0.41384
    -0.29681
    -0.10955
    -0.10955
     0.01919
    -0.03932
    -0.02762
     0.10112
     0.19475
     0.20645
     0.24157
     0.25327
     0.24157
     0.33520
     0.19475
     0.06601
     0.10112
     0.19475
     0.30008
     0.25327
     0.28838
     0.22986
     0.31179
     0.33520
     0.46394
     0.44053
     0.41712
     0.40542
     0.38201
     0.41712
     0.51075
     0.53416
     0.56927
     0.59268
     0.55757
     0.51075
     0.47564
     0.38201
     0.51075
     0.52245
     0.56927
     0.53416
     0.52245
     0.35860
     0.30008
     0.30008
     0.35860
     0.44053
     0.39371
     0.28838
     0.21816
     0.15964
     0.15964
     0.14794
     0.08942
    -0.00421
    -0.10955
    -0.06273
    -0.13295
    -0.13295
    -0.12125
    -0.10955
    -0.08614
     0.01919
    -0.01592
    -0.17977
    -0.15636
    -0.17977
    -0.10955
    -0.01592
     0.15964
     0.06601
    -0.02762
     0.06601
     0.26497
     0.59268
     0.52245
     0.35860
     0.31179
     0.33520
     0.58097
     0.82675
     0.94379
     0.93208
     0.69801
     0.41712
     0.14794
     0.42882
     0.82675
     1.14275
     1.30660
     1.62260
     2.52379
     3.57712
     3.26112
     2.50038
     1.52897
     0.89697
     0.90868
     1.04912
     1.68112
     2.28972
     2.93342
     2.69935
     1.62260
     0.34690
    -0.72984
    -1.29162
    -1.71295
    -1.86510
    -1.56081
    -1.15118
    -0.96392
    -1.05755
    -1.32673
    -1.72466
    -2.07577
    -1.97044
    -1.52570
    -1.33844
    -1.18629
    -1.19799
    -1.04584
    -0.97562
    -0.74155
    -0.64792
    -0.39043
    -0.21488
    -0.06273
     0.01919
     0.01919
     0.06601
     0.13623
     0.20645
     0.25327
     0.38201
     0.41712
     0.34690
     0.31179
     0.19475
     0.25327
     0.31179
     0.19475
     0.04260
    -0.14466
    -0.32021
    -0.56599
    -0.69473
    -0.72984
    -0.76495
    -0.92881
    -1.02244
    -1.15118
    -1.35014
    -1.47888
    -1.60762
    -1.72466
    -1.60762
    -1.66614
    -1.67784
    -1.64273
    -1.60762
    -1.52570
    -1.49058
    -1.43207
    -1.36184
    -1.23310
    -1.11607
    -0.98732
    -0.88199
    -0.85858
    -0.71814
    -0.63621
    -0.37873
    -0.34362
    -0.21488
    -0.10955
     0.06601
     0.03090
     0.10112
     0.12453
     0.08942
     0.21816
     0.22986
     0.19475
     0.18305
     0.18305
     0.30008
     0.31179
     0.30008
     0.25327
     0.18305
     0.20645
     0.18305
     0.28838
     0.26497
     0.26497
     0.19475
     0.21816
     0.24157
     0.35860
     0.31179
     0.27668
     0.19475
     0.14794
     0.11282
     0.10112
     0.03090
    -0.01592
    -0.03932
    -0.05103
    -0.05103
    -0.16806
    -0.17977
    -0.16806
    -0.05103
    -0.06273
    -0.00421
    -0.02762
    -0.00421
     0.07771
     0.13623
     0.18305
     0.13623
     0.17134
     0.24157
     0.30008
     0.40542
     0.39371
     0.31179
     0.45223
     0.62779
     0.89697
     0.76823
     0.41712
     0.18305
    -0.08614
    -0.07443
     0.08942
    -0.03932
    -0.17977
    -0.20318
    -0.23829
    -0.30851
    -0.46066
    -0.70644
    -0.87029
    -0.81177
    -0.70644
    -0.57769
     0.15964
     1.37683
     1.91520
     2.91001
     3.47179
     1.11934
     0.06601
     0.61608
     1.37683
     1.93860
     2.38334
     2.47697
     1.86838
     1.49386
     1.00231
     0.67460
    -0.21488
    -0.62451
    -0.71814
    -0.68303
    -0.47236
    -0.47236
    -0.68303
    -0.88199
    -1.74807
    -2.66096
    -2.43858
    -1.58421
    -0.98732
    -0.87029
    -1.32673
    -1.87681
    -2.25133
    -2.43858
    -2.59073
    -2.43858
    -2.05236
    -1.78318
    -1.56081
    -1.54910
    -1.61932
    -1.61932
    -1.51399
    -1.46718
    -1.35014
    -1.60762
    -1.70125
    -1.67784
    -1.43207
    -1.17458
    -1.29162
    -1.45547
    -1.37355
    -1.17458
    -1.10436
    -1.10436
    -1.24481
    -1.05755
    -0.74155
    -0.50747
    -0.29681
    -0.19147
    -0.12125
    -0.00421
     0.06601
     0.11282
     0.15964
     0.26497
     0.33520
     0.38201
     0.27668
     0.14794
     0.22986
     0.11282
     0.17134
     0.14794
     0.04260
    -0.07443
    -0.06273
    -0.14466
    -0.20318
    -0.24999
    -0.19147
    -0.03932
     0.08942
     0.14794
     0.08942
     0.13623
     0.13623
     0.26497
     0.42882
     0.45223
     0.52245
     0.44053
     0.42882
     0.46394
     0.45223
     0.44053
     0.37031
     0.30008
     0.24157
     0.14794
     0.21816
     0.08942
     0.06601
     0.13623
     0.12453
     0.13623
     0.18305
     0.22986
     0.27668
     0.24157
     0.26497
     0.25327
     0.28838
     0.35860
     0.24157
     0.26497
     0.47564
     0.51075
     0.51075
     0.48734
     0.56927
     0.51075
     0.42882
     0.42882
     0.47564
     0.37031
     0.39371
     0.37031
     0.41712
     0.37031
     0.38201
     0.45223
     0.60438
     0.62779
     0.65120
     0.58097
     0.49905
     0.45223
     0.38201
     0.15964
     0.01919
     0.07771
     0.12453
     0.10112
    -0.15636
    -0.29681
    -0.41384
    -0.67132
    -0.74155
    -0.90540
    -1.16288
    -1.13947
    -1.05755
    -1.02244
    -0.91710
    -0.90540
    -0.94051
    -0.89369
    -0.78836
    -0.71814
    -0.56599
    -0.43725
    -0.44895
    -0.58940
    -0.78836
    -0.90540
    -0.58940
     3.05046
     6.09342
     6.09342
     3.65905
     1.75134
     1.36512
     2.07905
     2.92172
     3.91653
     4.57194
     4.70068
     4.25594
     3.33135
     2.30142
     1.43534
     0.69801
     0.06601
    -0.20318
    -0.37873
    -0.55429
    -0.51918
    -0.62451
    -0.58940
    -0.41384
    -0.17977
    -0.10955
    -0.03932
     0.03090
     0.12453
     0.11282
     0.17134
     0.22986
     0.20645
     0.10112
     0.13623
     0.14794
     0.13623
     0.04260
     0.04260
    -0.16806
    -1.06925
    -1.88851
    -1.81829
    -1.22140
    -0.69473
    -0.67132
    -0.78836
    -1.09266
    -1.40866
    -1.72466
    -1.66614
    -1.60762
    -1.31503
    -1.11607
    -0.82347
    -0.82347
    -0.78836
    -0.63621
    -0.51918
    -0.44895
    -0.34362
    -0.22658
    -0.20318
    -0.06273
    -0.15636
    -0.28510
    -0.36703
    -0.30851
    -0.15636
    -0.00421
     0.04260
    -0.09784
    -0.12125
    -0.15636
    -0.27340
    -0.29681
    -0.26169
    -0.30851
    -0.27340
    -0.19147
    -0.32021
    -0.32021
    -0.28510
    -0.27340
    -0.26169
    -0.27340
    -0.21488
    -0.16806
    -0.00421
    -0.00421
     0.01919
    -0.00421
    -0.08614
    -0.07443
    -0.12125
    -0.14466
    -0.10955
    -0.15636
    -0.19147
    -0.19147
    -0.28510
    -0.21488
    -0.12125
     0.21816
     0.60438
     0.93208
     0.80334
     0.53416
     0.48734
     0.51075
     0.68631
     0.88527
     1.00231
     1.27149
     1.47046
     1.55238
     1.30660
     1.14275
     0.90868
     0.61608
     0.48734
     0.40542
     0.46394
     0.35860
     0.34690
     0.31179
     0.18305
     0.10112
     0.08942
     0.04260
    -0.10955
    -0.22658
    -0.28510
    -0.29681
    -0.30851
    -0.27340
    -0.24999
    -0.27340
    -0.20318
    -0.27340
    -0.27340
    -0.29681
    -0.42555
    -0.41384
    -0.24999
    -0.29681
    -0.44895
    -0.50747
    -0.64792
    -0.75325
    -1.01073
    -1.53740
    -2.14599
    -2.54392
    -2.43858
    -1.53740
    -0.67132
    -0.44895
    -1.16288
    -2.38007
    -3.96007
    -3.58555
    -2.25133
    -1.40866
    -0.61281
    -0.34362
     0.40542
     0.46394
    -0.01592
     0.38201
     0.74483
     1.33001
     1.52897
     0.99060
     0.79164
     0.92038
     0.95549
     1.14275
     1.11934
     0.88527
     0.55757
     0.15964
    -0.20318
    -0.43725
    -0.75325
    -0.90540
    -0.91710
    -0.74155
    -0.67132
    -0.58940
    -0.37873
    -0.23829
    -0.06273
     0.19475
     0.24157
     0.37031
     0.49905
     0.61608
     0.70971
     0.68631
     0.73312
     0.72142
     0.76823
     0.79164
     0.83845
     0.76823
     0.73312
     0.76823
     0.69801
     0.73312
     0.68631
     0.60438
     0.58097
     0.59268
     0.56927
     0.49905
     0.47564
     0.40542
     0.38201
     0.37031
     0.31179
     0.30008
     0.24157
     0.20645
     0.17134
     0.13623
     0.11282
     0.03090
    -0.03932
     0.21816
     0.22986
    -0.01592
    -0.10955
     0.01919
     0.20645
     0.05431
     0.01919
    -0.07443
    -0.10955
    -0.21488
    -0.16806
    -0.30851
    -0.28510
    -0.26169
    -0.23829
    -0.29681
    -0.39043
    -0.50747
    -0.58940
    -0.51918
    -0.48406
    -0.42555
    -0.30851
    -0.19147
    -0.13295
    -0.07443
     0.12453
     0.18305
     0.35860
     0.49905
     0.49905
     0.60438
     0.73312
     0.87357
     0.89697
     0.97890
     0.94379
     0.92038
     0.94379
     0.92038
     0.88527
     0.80334
     0.73312
     0.66290
     0.69801
     0.85016
     0.61608
     0.61608
     0.52245
     0.53416
     0.56927
     0.55757
     0.54586
     0.38201
     0.27668
     0.14794
    -0.17977
    -0.46066
    -0.70644
    -1.06925
    -1.42036
    -1.63103
    -1.65444
    -1.57251
    -1.44377
    -1.30332
    -1.35014
    -1.40866
    -1.52570
    -1.50229
    -1.42036
    -1.17458
    -0.87029
    -0.57769
    -0.39043
    -0.29681
    -0.20318
    -0.15636
    -0.19147
    -0.20318
    -0.30851
    -0.23829
    -0.29681
    -0.41384
    -0.71814
    -0.87029
    -1.04584
    -0.75325
    -0.46066
    -0.33192
    -0.12125
     0.34690
     0.89697
     1.15446
     1.01401
     0.13623
    -1.05755
    -2.82481
    -3.46851
    -2.69607
    -1.49058
    -1.54910
    -1.92362
    -1.99384
    -1.94703
    -1.90021
    -2.22792
    -2.32155
    -2.23962
    -1.93533
    -1.12777
    -0.42555
     0.12453
     0.83845
     1.90349
     2.41846
     2.48868
     2.35994
     2.30142
     1.99712
     1.15446
     0.96720
     0.95549
     1.06083
     0.72142
     0.62779
     1.11934
     1.52897
     1.86838
     2.13757
     1.85668
     1.20127
     0.53416
     0.00749
     0.11282
     0.62779
     1.04912
     1.24808
     1.04912
     0.63949
     0.04260
    -0.44895
    -0.82347
    -1.09266
    -1.23310
    -1.32673
    -1.27992
    -1.24481
    -1.10436
    -0.92881
    -0.76495
    -0.61281
    -0.41384
    -0.37873
    -0.24999
    -0.19147
    -0.16806
    -0.16806
    -0.10955
    -0.05103
    -0.05103
    -0.07443
    -0.06273
    -0.07443
    -0.10955
    -0.10955
    -0.07443
    -0.06273
    -0.17977
    -0.14466
    -0.16806
    -0.20318
    -0.12125
    -0.03932
    -0.22658
    -0.15636
    -0.17977
    -0.21488
    -0.19147
    -0.09784
    -0.10955
    -0.06273
     0.00749
     0.24157
     0.21816
     0.33520
     0.39371
     0.54586
     0.72142
     0.77994
     0.66290
     0.79164
     0.65120
     0.58097
     0.48734
     0.32349
     0.30008
     0.14794
    -0.14466
    -0.37873
    -0.57769
    -0.91710
    -1.23310
    -1.35014
    -1.24481
    -1.35014
    -1.52570
    -1.70125
    -1.88851
    -1.84170
    -1.63103
    -1.58421
    -1.60762
    -1.63103
    -1.54910
    -1.46718
    -1.18629
    -1.04584
    -0.88199
    -0.77666
    -0.87029
    -0.75325
    -0.75325
    -0.50747
    -0.23829
    -0.03932
     0.19475
     0.28838
     0.31179
     0.28838
     0.21816
     0.41712
     0.54586
     0.58097
     0.59268
     0.70971
     0.72142
     0.60438
     0.42882
     0.17134
    -0.06273
    -0.32021
    -0.33192
    -0.36703
    -0.46066
    -0.49577
    -0.64792
    -0.74155
    -0.84688
    -0.95221
    -1.08095
    -1.18629
    -1.11607
    -1.06925
    -0.98732
    -0.88199
    -0.51918
    -0.24999
    -0.12125
     0.00749
    -0.03932
    -0.14466
    -0.42555
    -0.74155
    -0.32021
     0.04260
     0.35860
     0.26497
    -0.01592
    -0.35532
    -0.85858
    -1.13947
    -1.32673
    -1.35014
    -0.98732
    -0.51918
    -0.57769
    -0.78836
    -0.97562
    -0.91710
    -0.82347
    -0.58940
    -0.43725
    -0.22658
    -0.03932
     0.19475
     0.27668
     0.42882
     0.54586
     0.62779
     0.54586
     0.56927
     0.60438
     0.56927
     0.41712
     0.31179
     0.18305
    -0.05103
    -0.56599
    -1.23310
    -1.33844
    -0.35532
     0.96720
     1.91520
     2.39505
     3.12068
     3.43668
     3.35475
     3.14409
     3.09727
     3.47179
     4.15061
     4.80601
     5.32098
     5.42631
     5.25075
     4.91135
     4.38468
     3.68246
     2.95683
     2.11416
     1.55238
     0.97890
     0.49905
     0.31179
     0.15964
    -0.03932
    -0.21488
    -0.37873
    -0.43725
    -0.60110
    -0.64792
    -0.84688
    -0.95221
    -1.03414
    -1.01073
    -0.85858
    -0.74155
    -0.76495
    -0.84688
    -0.81177
    -0.84688
    -0.85858
    -0.87029
    -0.99903
    -0.97562
    -1.15118
    -1.03414
    -1.05755
    -1.02244
    -0.99903
    -1.09266
    -1.17458
    -1.13947
    -1.08095
    -1.05755
    -1.04584
    -0.99903
    -0.94051
    -0.78836
    -0.74155
    -0.57769
    -0.44895
    -0.33192
    -0.20318
    -0.14466
    -0.05103
     0.07771
     0.00749
     0.05431
     0.15964
     0.13623
     0.08942
     0.17134
     0.08942
     0.01919
    -0.03932
    -0.10955
    -0.23829
    -0.30851
    -0.37873
    -0.75325
    -0.88199
    -0.99903
    -0.88199
    -0.69473
    -0.37873
    -0.33192
    -0.51918
    -0.71814
    -0.91710
    -0.95221
    -0.84688
    -0.65962
    -0.40214
    -0.17977
    -0.00421
    -0.02762
    -0.17977
     0.00749
     0.14794
     0.24157
     0.28838
     0.40542
     0.48734
     0.58097
     0.76823
     1.07253
     1.15446
     1.33001
     1.27149
     1.07253
     0.76823
     0.89697
     0.89697
     0.90868
     0.87357
     0.69801
     0.75653
     0.77994
     0.55757
     0.12453
    -0.12125
    -0.17977
    -0.29681
    -0.40214
    -0.60110
    -0.98732
    -1.26821
    -1.22140
    -0.32021
     1.02571
     0.15964
    -0.46066
    -0.77666
    -0.85858
    -0.61281
    -0.10955
     0.24157
     0.45223
     0.60438
     0.54586
     0.52245
     0.55757
     0.70971
     0.66290
     0.74483
     0.66290
     0.60438
     0.59268
     0.47564
     0.48734
     0.40542
     0.28838
     0.27668
     0.28838
     0.25327
     0.24157
     0.28838
     0.26497
     0.31179
     0.32349
     0.24157
     0.20645
     0.40542
     0.34690
     0.45223
     0.44053
     0.32349
     0.25327
     0.21816
     0.05431
    -0.00421
    -0.15636
    -0.24999
    -0.28510
    -0.42555
    -0.53088
    -0.65962
    -0.94051
    -1.10436
    -1.18629
    -1.33844
    -1.38525
    -1.26821
    -1.44377
    -1.56081
    -1.61932
    -1.63103
    -1.72466
    -1.54910
    -1.43207
    -1.40866
    -1.22140
    -1.02244
    -0.95221
    -0.96392
    -0.82347
    -0.68303
    -0.51918
    -0.34362
    -0.19147
    -0.09784
    -0.00421
     0.12453
     0.20645
     0.20645
     0.22986
     0.20645
     0.21816
     0.26497
     0.15964
     0.15964
     0.12453
     0.07771
     0.04260
     0.07771
     0.05431
     0.03090
    -0.00421
     0.00749
    -0.03932
     0.01919
    -0.07443
    -0.00421
    -0.03932
     0.03090
     0.01919
     0.04260
     0.01919
     0.01919
     0.01919
     0.04260
     0.13623
     0.06601
     0.10112
     0.11282
     0.08942
     0.14794
     0.22986
     0.15964
     0.21816
     0.27668
     0.25327
     0.08942
     0.04260
    -0.13295
    -0.03932
    -0.15636
    -0.17977
     0.04260
     0.05431
    -0.09784
    -0.41384
    -0.55429
    -1.32673
    -3.70259
    -2.57903
    -0.80006
    -0.70644
    -1.04584
    -1.46718
    -1.63103
    -1.79488
    -1.99384
    -1.97044
    -1.71295
    -1.24481
    -0.43725
     0.46394
     0.46394
     0.34690
     0.13623
    -0.08614
    -0.07443
     0.30008
     0.54586
     0.77994
     0.94379
     1.06083
     1.20127
     1.34171
     1.35342
     1.07253
     0.74483
     0.80334
     0.89697
     1.09594
     1.29490
     1.44705
     1.52897
     1.42364
     1.31831
     1.10764
     1.54068
     2.54720
     2.71105
     1.59920
     1.80986
     1.73964
     1.31831
     1.30660
     1.42364
     1.66942
     1.76305
     1.79816
     1.64601
     1.30660
     0.94379
     0.70971
     0.51075
     0.27668
     0.39371
     0.44053
     0.53416
     0.77994
     0.80334
     1.25979
     1.68112
     1.37683
     1.14275
     1.09594
     1.16616
     1.29490
     1.35342
     1.38853
     1.13105
     1.06083
     0.93208
     0.69801
     0.48734
     0.25327
    -0.03932
    -0.13295
    -0.30851
    -0.44895
    -0.49577
    -0.47236
    -0.46066
    -0.28510
    -0.22658
    -0.10955
    -0.06273
     0.04260
     0.06601
    -0.00421
     0.00749
     0.05431
     0.04260
     0.05431
     0.06601
     0.03090
     0.06601
     0.05431
     0.01919
    -0.01592
    -0.06273
    -0.09784
    -0.15636
    -0.21488
    -0.22658
    -0.29681
    -0.37873
    -0.33192
    -0.33192
    -0.44895
    -0.48406
    -0.48406
    -0.44895
    -0.48406
    -0.50747
    -0.41384
    -0.47236
    -0.46066
    -0.39043
    -0.37873
    -0.30851
    -0.28510
    -0.30851
    -0.21488
    -0.20318
    -0.20318
    -0.14466
    -0.17977
    -0.08614
    -0.10955
    -0.19147
    -0.13295
    -0.15636
    -0.24999
    -0.29681
    -0.29681
    -0.30851
    -0.30851
    -0.35532
    -0.32021
    -0.39043
    -0.58940
    -0.69473
    -0.82347
    -0.78836
    -0.71814
    -0.57769
    -0.65962
    -0.78836
    -0.84688
    -0.80006
    -0.71814
    -0.70644
    -0.68303
    -0.68303
    -0.54258
    -0.30851
    -0.32021
    -0.47236
    -0.40214
    -0.39043
    -0.15636
    -0.06273
     0.15964
     0.19475
     0.40542
     0.75653
     0.93208
     0.89697
     0.72142
     0.59268
     0.44053
     0.49905
     0.34690
     0.11282
    -0.91710
    -2.21621
    -2.20451
    -1.59592
    -0.88199
    -1.18629
    -1.91192
    -2.39177
    -2.81310
    -2.71947
    -1.84170
    -1.66614
    -1.57251
    -1.19799
    -1.03414
    -0.65962
    -0.27340
    -0.02762
     0.01919
    -0.00421
     0.13623
     0.19475
    -0.08614
    -0.35532
    -0.53088
    -0.53088
    -0.67132
    -0.75325
    -1.02244
    -1.04584
    -0.96392
    -0.85858
    -0.68303
    -0.55429
    -0.39043
    -0.19147
    -0.05103
     0.10112
     0.28838
     0.33520
     0.44053
     0.52245
     0.59268
     0.62779
     0.60438
     0.54586
     0.65120
     0.63949
     0.58097
     0.55757
     0.52245
     0.49905
     0.51075
     0.52245
     0.54586
     0.56927
     0.53416
     0.52245
     0.61608
     0.53416
     0.58097
     0.52245
     0.62779
     0.52245
     0.51075
     0.52245
     0.45223
     0.44053
     0.44053
     0.32349
     0.32349
     0.35860
     0.27668
     0.19475
     0.15964
     0.11282
     0.08942
     0.07771
     0.10112
     0.03090
    -0.05103
     0.03090
    -0.01592
    -0.07443
    -0.15636
    -0.01592
    -0.05103
     0.11282
     0.04260
     0.01919
     0.01919
     0.00749
     0.04260
     0.05431
     0.10112
     0.10112
     0.11282
     0.30008
     0.39371
     0.39371
     0.30008
     0.33520
     0.28838
    -0.08614
     0.06601
     0.11282
     0.28838
     0.37031
     0.24157
     0.01919
    -0.01592
    -0.20318
    -0.40214
    -0.58940
    -0.69473
    -0.87029
    -0.74155
    -0.62451
    -0.50747
    -0.60110
    -0.77666
    -1.23310
    -1.50229
    -1.85340
    -2.19281
    -1.15118
     0.03090
     0.18305
    -0.42555
    -1.35014
    -0.50747
    -0.39043
    -0.34362
    -0.50747
    -0.60110
    -0.20318
    -0.12125
    -0.20318
    -0.21488
    -0.12125
    -0.22658
    -0.23829
    -0.24999
    -0.32021
    -0.41384
    -0.50747
    -0.40214
    -0.23829
    -0.10955
    -0.05103
    -0.05103
     0.04260
     0.22986
     0.31179
     0.19475
     0.22986
     0.20645
     0.13623
     0.13623
    -0.00421
     0.03090
    -0.00421
     0.01919
    -0.07443
    -0.00421
     0.39371
     0.44053
     0.39371
     0.42882
     0.52245
     0.66290
     0.81505
     1.02571
     1.28320
     1.36512
     1.45875
     1.56409
     1.49386
     1.45875
     1.48216
     1.55238
     1.48216
     1.41194
     1.25979
     1.13105
     1.02571
     0.96720
     0.92038
     0.88527
     0.85016
     0.73312
     0.55757
     0.53416
     0.44053
     0.42882
     0.35860
     0.40542
     0.33520
     0.21816
     0.21816
     0.18305
     0.19475
     0.25327
     0.17134
     0.12453
     0.08942
     0.17134
     0.07771
     0.10112
     0.15964
     0.12453
     0.20645
     0.17134
     0.11282
     0.17134
     0.08942
     0.00749
    -0.00421
     0.11282
     0.04260
     0.01919
    -0.05103
     0.04260
     0.03090
     0.18305
     0.32349
     0.22986
     0.10112
     0.20645
     0.18305
     0.32349
     0.37031
     0.52245
     0.80334
     0.99060
     0.95549
     1.33001
     2.62912
     6.09342
     6.09342
     6.09342
     4.03357
     4.22083
     5.00498
     1.91520
    -1.71295
    -2.12258
     0.25327
     1.33001
     1.93860
     0.85016
    -1.51399
    -3.96007
    -5.89118
    -5.89118
    -5.89118
    -5.89118
    -5.49325
    -4.33459
    -3.15251
    -2.07577
    -1.29162
    -0.61281
    -0.07443
     0.31179
     0.55757
     0.61608
     0.76823
     0.63949
     0.60438
     0.28838
     0.05431
    -0.12125
    -0.21488
    -0.28510
    -0.50747
    -0.65962
    -0.62451
    -0.55429
    -0.56599
    -0.56599
    -0.68303
    -0.74155
    -0.71814
    -0.83518
    -0.81177
    -0.74155
    -0.58940
    -0.58940
    -0.39043
    -0.16806
    -0.20318
    -0.21488
    -0.35532
    -0.47236
    -0.34362
    -0.02762
     0.11282
     0.06601
     0.04260
     0.08942
     0.01919
    -0.06273
    -0.01592
    -0.07443
    -0.02762
    -0.00421
    -0.02762
    -0.14466
    -0.10955
    -0.13295
    -0.13295
    -0.12125
    -0.23829
    -0.29681
    -0.30851
    -0.20318
    -0.14466
    -0.13295
    -0.14466
    -0.23829
    -0.19147
    -0.19147
    -0.26169
    -0.51918
    -0.65962
    -0.88199
    -0.91710
    -0.89369
    -0.92881
    -1.03414
    -1.09266
    -1.19799
    -1.27992
    -1.38525
    -1.49058
    -1.61932
    -1.58421
    -1.49058
    -1.33844
    -1.25651
    -1.23310
    -1.12777
    -1.06925
    -0.95221
    -0.77666
    -0.74155
    -0.60110
    -0.55429
    -0.47236
    -0.47236
    -0.46066
    -0.39043
    -0.56599
    -0.35532
    -0.09784
    -0.14466
     0.00749
     0.04260
    -0.01592
     0.01919
     0.04260
     0.15964
     0.19475
     0.33520
     0.42882
     0.52245
     0.56927
     0.68631
     0.63949
     0.67460
     0.75653
     0.76823
     0.76823
     0.76823
     0.70971
     0.67460
     0.65120
     0.70971
     0.70971
     0.63949
     0.59268
     0.59268
     0.66290
     0.63949
     0.52245
     0.41712
     0.35860
     0.34690
     0.21816
     0.19475
     0.56927
     0.63949
     0.68631
     0.54586
     0.59268
     0.65120
     0.82675
     1.00231
     1.02571
     1.06083
     1.11934
     1.11934
     1.30660
     1.40023
     1.22468
     0.93208
     0.52245
     0.39371
     0.12453
    -0.05103
    -0.15636
    -0.20318
    -0.51918
    -0.87029
    -1.23310
    -1.52570
    -1.68955
    -1.87681
    -2.06407
    -1.88851
    -1.37355
    -0.87029
    -0.53088
    -0.56599
    -0.44895
     0.14794
     0.63949
     1.37683
     1.47046
     1.16616
     2.11416
     2.61742
     2.30142
     1.65771
     1.35342
     1.13105
     1.62260
     1.35342
     1.69283
     2.02053
     0.97890
    -0.08614
    -1.38525
    -2.18110
    -2.96525
    -2.77799
    -2.19281
    -2.50881
    -2.48540
    -2.60244
    -2.87162
    -3.11740
    -3.04718
    -2.95355
    -2.93014
    -2.66096
    -2.41518
    -2.09918
    -1.66614
    -1.30332
    -0.90540
    -0.68303
    -0.43725
    -0.24999
    -0.02762
     0.03090
     0.17134
     0.19475
     0.22986
     0.20645
     0.24157
     0.21816
     0.13623
     0.18305
     0.15964
     0.20645
     0.19475
     0.19475
     0.22986
     0.20645
     0.21816
     0.22986
     0.19475
     0.17134
     0.27668
     0.25327
     0.24157
     0.26497
     0.25327
     0.24157
     0.27668
     0.20645
     0.27668
     0.26497
     0.25327
     0.22986
     0.20645
     0.20645
     0.21816
     0.14794
     0.26497
     0.22986
     0.18305
     0.15964
     0.13623
     0.17134
     0.10112
     0.14794
     0.14794
     0.15964
     0.17134
     0.10112
     0.10112
     0.05431
     0.06601
     0.00749
     0.10112
     0.08942
    -0.02762
     0.03090
     0.01919
     0.00749
    -0.03932
    -0.06273
    -0.01592
     0.08942
     0.01919
     0.05431
     0.18305
     0.26497
     0.48734
     0.65120
     0.52245
     0.60438
     0.56927
     0.54586
     0.93208
     1.22468
     1.13105
     1.08423
     1.08423
     1.09594
     1.11934
     1.06083
     1.13105
     1.29490
     1.42364
     1.43534
     1.23638
     0.75653
     0.30008
     0.04260
     0.01919
    -0.00421
     0.19475
     0.04260
    -0.16806
    -0.53088
    -0.92881
    -1.03414
    -0.78836
    -0.71814
    -0.61281
    -0.77666
    -1.09266
    -1.22140
    -1.54910
    -2.06407
    -2.19281
    -1.84170
    -1.61932
    -1.60762
    -1.64273
    -1.78318
    -1.75977
    -1.63103
    -1.63103
    -1.56081
    -1.38525
    -1.22140
    -1.02244
    -0.60110
    -0.14466
     0.18305
     0.53416
     0.87357
     1.14275
     1.35342
     1.63431
     1.83327
     1.93860
     1.99712
     2.05564
     1.88009
     1.69283
     1.57579
     1.88009
     2.46527
     2.68764
     2.67594
     2.50038
     2.35994
     2.18438
     2.26631
     2.27801
     2.16097
     2.18438
     2.17268
     2.06734
     1.80986
     1.65771
     1.47046
     1.28320
     1.07253
     0.86186
     0.54586
     0.37031
     0.18305
     0.06601
    -0.13295
    -0.24999
    -0.28510
    -0.27340
    -0.37873
    -0.44895
    -0.44895
    -0.51918
    -0.48406
    -0.33192
    -0.48406
    -0.46066
    -0.34362
    -0.44895
    -0.39043
    -0.32021
    -0.37873
    -0.46066
    -0.50747
    -0.60110
    -0.49577
    -0.30851
    -0.14466
    -0.15636
    -0.47236
    -0.30851
    -0.08614
     0.04260
     0.08942
    -0.24999
    -0.85858
    -0.61281
    -0.57769
    -0.83518
    -0.28510
    -0.61281
    -1.88851
    -0.69473
     0.20645
    -0.24999
    -0.64792
    -0.85858
    -0.85858
    -0.70644
    -0.43725
    -0.17977
     0.03090
     0.27668
     0.27668
     0.39371
     0.39371
     0.54586
     0.56927
     0.53416
     0.55757
     0.49905
     0.45223
     0.42882
     0.42882
     0.40542
     0.40542
     0.40542
     0.38201
     0.44053
     0.44053
     0.38201
     0.33520
     0.28838
     0.25327
     0.22986
     0.20645
     0.17134
     0.06601
     0.03090
    -0.01592
    -0.15636
    -0.15636
    -0.13295
    -0.15636
    -0.29681
    -0.28510
    -0.33192
    -0.30851
    -0.36703
    -0.41384
    -0.48406
    -0.48406
    -0.61281
    -0.70644
    -0.75325
    -0.67132
    -0.58940
    -0.48406
    -0.19147
    -0.15636
    -0.07443
    -0.05103
    -0.09784
    -0.06273
    -0.00421
    -0.27340
    -0.42555
    -0.35532
    -0.41384
    -0.28510
    -0.22658
    -0.09784
     1.14275
     2.13757
     1.80986
     0.87357
     0.15964
    -0.10955
    -0.02762
     0.22986
     0.56927
     0.65120
     0.80334
     1.16616
     1.41194
     1.10764
     0.59268
     0.47564
     0.65120
     0.67460
     0.73312
     0.82675
     0.75653
     0.96720
     1.18957
     1.17786
     0.97890
     0.99060
     1.08423
     0.99060
     0.92038
     0.83845
     0.56927
     0.26497
     0.06601
    -0.23829
    -0.32021
    -0.26169
    -0.37873
    -0.32021
    -0.27340
    -0.17977
    -0.17977
    -0.09784
    -0.09784
     0.07771
     0.13623
     0.20645
     0.33520
     0.39371
     0.38201
     0.49905
     0.61608
     0.58097
     0.45223
     0.42882
     0.55757
     0.62779
     0.68631
     0.74483
     0.63949
     0.66290
     0.70971
     0.85016
     0.80334
     0.62779
     0.49905
     0.33520
     0.25327
     0.27668
     0.22986
     0.12453
     0.08942
     0.01919
    -0.08614
    -0.12125
    -0.22658
    -0.33192
    -0.37873
    -0.41384
    -0.53088
    -0.44895
    -0.48406
    -0.61281
    -0.74155
    -0.89369
    -0.87029
    -0.97562
    -0.88199
    -0.83518
    -0.84688
    -0.98732
    -1.10436
    -1.46718
    -1.67784
    -1.75977
    -1.82999
    -1.77147
    -1.72466
    -1.63103
    -1.67784
    -1.77147
    -1.81829
    -1.90021
    -2.00555
    -1.97044
    -1.90021
    -1.73636
    -1.52570
    -1.42036
    -1.39695
    -1.42036
    -1.30332
    -1.22140
    -0.96392
    -0.83518
    -0.63621
    -0.78836
    -0.94051
    -0.92881
    -0.94051
    -0.71814
    -0.48406
    -0.57769
    -0.53088
    -0.05103
     0.38201
     0.62779
     0.53416
     0.35860
     0.07771
     0.24157
     0.70971
     1.30660
     1.78646
     1.84497
     1.97372
     1.78646
     1.78646
     1.97372
     2.02053
     2.11416
     2.16097
     2.06734
     2.00883
     2.00883
     1.98542
     1.97372
     1.83327
     1.70453
     1.77475
     1.73964
     1.64601
     1.57579
     1.45875
     1.30660
     1.21297
     0.97890
     0.92038
     0.75653
     0.53416
     0.35860
     0.18305
    -0.02762
    -0.16806
    -0.46066
    -0.74155
    -0.94051
    -1.12777
    -1.15118
    -1.25651
    -1.44377
    -1.54910
    -1.63103
    -1.78318
    -1.90021
    -1.92362
    -1.97044
    -1.90021
    -1.73636
    -1.64273
    -1.60762
    -1.77147
    -1.79488
    -1.85340
    -1.94703
    -1.72466
    -1.44377
    -1.44377
    -1.51399
    -1.22140
    -0.65962
    -0.26169
    -0.32021
    -0.58940
    -0.63621
    -0.16806
     0.55757
     0.11282
     0.11282
     0.37031
     0.45223
     0.31179
     0.21816
     0.15964
    -0.20318
    -0.62451
    -0.92881
    -1.26821
    -1.57251
    -1.75977
    -1.54910
    -1.64273
    -2.04066
    -2.36836
    -2.47370
    -2.46199
    -2.48540
    -2.39177
    -2.28644
    -2.23962
    -2.18110
    -2.12258
    -1.93533
    -1.79488
    -1.60762
    -1.50229
    -1.43207
    -1.27992
    -1.19799
    -1.16288
    -1.09266
    -0.92881
    -0.92881
    -0.83518
    -0.77666
    -0.84688
    -0.71814
    -0.68303
    -0.63621
    -0.58940
    -0.48406
    -0.50747
    -0.49577
    -0.44895
    -0.43725
    -0.46066
    -0.43725
    -0.46066
    -0.58940
    -0.61281
    -0.68303
    -0.95221
    -1.19799
    -1.50229
    -1.58421
    -1.33844
    -1.40866
    -1.59592
    -1.98214
    -2.13429
    -2.16940
    -2.42688
    -2.33325
    -2.33325
    -2.36836
    -2.35666
    -2.11088
    -1.87681
    -1.72466
    -1.59592
    -1.53740
    -1.42036
    -1.27992
    -1.12777
    -1.02244
    -0.95221
    -0.94051
    -1.12777
    -0.96392
    -0.56599
    -0.00421
     0.48734
     0.89697
     0.77994
     0.21816
     0.24157
     0.49905
     0.83845
     1.15446
     1.48216
     1.68112
     1.98542
     2.20779
     2.39505
     2.41846
     2.27801
     2.30142
     2.18438
     2.04394
     1.96201
     1.78646
     1.63431
     1.40023
     1.14275
     1.00231
     0.90868
     0.66290
     0.24157
     0.08942
    -0.34362
    -0.71814
    -0.85858
    -0.82347
    -1.01073
    -1.04584
    -1.03414
    -0.99903
    -0.90540
    -1.01073
    -0.88199
    -0.87029
    -0.76495
    -0.61281
    -0.56599
    -0.46066
    -0.37873
    -0.26169
    -0.21488
    -0.08614
    -0.01592
    -0.00421
     0.03090
    -0.07443
    -0.42555
    -0.75325
    -0.96392
    -1.01073
    -0.89369
    -0.80006
    -0.95221
    -1.05755
    -1.09266
    -0.92881
    -0.87029
    -0.89369
    -0.78836
    -0.89369
    -0.94051
    -0.83518
    -0.74155
    -0.69473
    -0.72984
    -0.91710
    -1.08095
    -1.15118
    -0.61281
     0.42882
     1.36512
     1.41194
     1.37683
     1.04912
     0.01919
    -0.23829
     0.13623
     0.90868
     1.51727
     1.83327
     1.80986
     1.64601
     1.40023
     1.04912
     0.72142
     0.38201
     0.10112
    -0.12125
    -0.29681
    -0.41384
    -0.33192
    -0.35532
    -0.30851
    -0.23829
    -0.10955
    -0.10955
    -0.19147
    -0.22658
    -0.23829
    -0.20318
    -0.10955
    -0.03932
    -0.03932
    -0.06273
    -0.14466
    -0.15636
    -0.24999
    -0.23829
    -0.21488
    -0.13295
    -0.05103
    -0.21488
    -0.22658
    -0.32021
    -0.33192
    -0.17977
    -0.09784
    -0.00421
    -0.00421
     0.04260
     0.04260
     0.05431
     0.13623
     0.22986
     0.24157
     0.35860
     0.45223
     0.58097
     0.63949
     0.53416
     0.61608
     0.56927
     0.24157
    -0.15636
    -0.30851
    -0.12125
    -0.21488
    -0.09784
    -0.19147
    -0.23829
    -0.57769
    -1.47888
    -1.09266
    -0.43725
    -0.74155
    -1.23310
    -0.61281
    -0.13295
     0.19475
     0.07771
     0.39371
     0.60438
     0.63949
     0.61608
     0.31179
     0.38201
     0.58097
     0.61608
     0.70971
     0.76823
     0.66290
     0.47564
     0.26497
     0.08942
     0.00749
    -0.06273
    -0.00421
    -0.05103
    -0.02762
     0.04260
     0.06601
     0.27668
     0.33520
     0.34690
     0.34690
     0.44053
     0.52245
     0.53416
     0.45223
     0.47564
     0.51075
     0.51075
     0.56927
     0.58097
     0.52245
     0.47564
     0.48734
     0.46394
     0.56927
     0.48734
     0.40542
     0.35860
     0.45223
     0.45223
     0.49905
     0.42882
     0.38201
     0.44053
     0.38201
     0.41712
     0.38201
     0.34690
     0.30008
     0.25327
     0.24157
     0.30008
     0.26497
     0.22986
     0.31179
     0.34690
     0.38201
     0.39371
     0.33520
     0.41712
     0.44053
     0.65120
     0.76823
     0.93208
     0.80334
     0.61608
     0.45223
     0.32349
    -0.03932
    -0.14466
    -0.10955
    -0.10955
    -0.35532
    -0.58940
    -1.10436
    -1.85340
    -2.08747
    -2.12258
    -2.21621
    -2.20451
    -2.18110
    -2.15770
    -2.36836
    -2.52051
    -2.64925
    -2.45029
    -2.20451
    -1.90021
    -1.59592
    -1.51399
    -1.59592
    -1.64273
    -1.70125
    -1.53740
    -1.79488
    -1.86510
    -1.77147
    -1.49058
    -1.23310
    -1.35014
    -1.49058
    -1.38525
    -1.24481
    -1.22140
    -1.15118
    -1.09266
    -0.84688
    -0.60110
    -0.20318
     0.11282
     0.42882
     0.70971
     0.83845
     0.74483
     0.70971
     0.99060
     1.07253
     1.00231
     1.02571
     1.02571
     0.95549
     0.94379
     0.93208
     0.90868
     0.79164
     0.67460
     0.51075
     0.51075
     0.35860
     0.27668
     0.24157
     0.33520
     0.45223
     0.47564
     0.44053
     0.37031
     0.39371
     0.35860
     0.32349
     0.30008
     0.45223
     0.51075
     0.55757
     0.53416
     0.60438
     0.48734
     0.44053
     0.40542
     0.65120
     0.65120
     0.55757
     0.60438
     0.54586
     0.61608
     0.63949
     0.58097
     0.49905
     0.48734
     0.44053
     0.35860
     0.58097
     0.85016
     1.58749
     2.20779
     2.48868
     2.53549
     2.17268
     2.12586
     2.13757
     2.00883
     1.80986
     1.34171
     0.99060
     0.73312
     0.12453
     0.05431
     0.13623
    -0.42555
    -1.10436
    -1.91192
    -2.23962
    -2.70777
    -2.89503
    -2.81310
    -2.57903
    -2.35666
    -2.09918
    -1.84170
    -1.57251
    -1.24481
    -1.08095
    -0.98732
    -0.92881
    -0.74155
    -0.65962
    -0.63621
    -0.62451
    -0.42555
    -0.53088
    -0.54258
    -0.56599
    -0.57769
    -0.61281
    -0.58940
    -0.49577
    -0.35532
    -0.39043
    -0.33192
    -0.30851
    -0.30851
    -0.23829
    -0.19147
    -0.26169
    -0.07443
    -0.20318
    -0.15636
    -0.22658
    -0.26169
    -0.30851
    -0.15636
    -0.01592
     0.13623
     0.18305
     0.06601
    -0.01592
     0.05431
     0.04260
     0.07771
     0.17134
     0.35860
     0.39371
     0.42882
     0.33520
     0.32349
     0.39371
     0.37031
     0.41712
     0.48734
     0.56927
     0.52245
     0.38201
     0.41712
     0.61608
     0.69801
     0.76823
     0.80334
     0.85016
     0.72142
     0.51075
     0.21816
     0.17134
     0.22986
     0.25327
     0.34690
     0.82675
     1.29490
     1.38853
     1.21297
     1.00231
     0.66290
     0.55757
     0.62779
     1.31831
     1.73964
     2.31312
     2.39505
     1.84497
     1.78646
     2.53549
     2.37164
     1.72794
     1.48216
     1.16616
     1.00231
     0.88527
     0.67460
     0.56927
     0.38201
     0.24157
    -0.06273
    -0.28510
    -0.56599
    -0.68303
    -0.92881
    -1.03414
    -0.99903
    -0.96392
    -0.80006
    -0.81177
    -0.67132
    -0.51918
    -0.32021
    -0.15636
    -0.22658
    -0.14466
    -0.08614
    -0.09784
    -0.06273
    -0.00421
    -0.00421
    -0.02762
    -0.10955
    -0.10955
    -0.10955
    -0.27340
    -0.30851
    -0.37873
    -0.41384
    -0.51918
    -0.55429
    -0.56599
    -0.56599
    -0.63621
    -0.65962
    -0.53088
    -0.58940
    -0.67132
    -0.69473
    -0.58940
    -0.62451
    -0.71814
    -0.68303
    -0.60110
    -0.35532
    -0.02762
     0.21816
     0.32349
     0.56927
     0.60438
     0.40542
     0.19475
    -0.16806
     0.10112
     0.05431
    -0.06273
    -0.27340
    -0.34362
    -0.55429
    -0.78836
    -1.04584
    -1.15118
    -1.29162
    -1.51399
    -1.54910
    -1.54910
    -1.58421
    -1.53740
    -1.26821
    -1.17458
    -0.91710
    -0.69473
    -0.50747
    -0.22658
     0.01919
     0.27668
    -0.05103
    -0.70644
    -1.32673
    -2.11088
    -2.66096
    -2.20451
    -1.22140
    -0.64792
    -0.75325
    -1.35014
    -1.82999
    -2.13429
    -2.11088
    -1.95873
    -1.57251
    -1.15118
    -0.77666
    -0.41384
    -0.13295
     0.17134
     0.32349
     0.37031
     0.26497
     0.30008
     0.26497
     0.20645
     0.28838
     0.13623
     0.11282
    -0.02762
    -0.07443
    -0.07443
    -0.10955
    -0.08614
    -0.05103
    -0.01592
     0.00749
     0.01919
    -0.07443
    -0.00421
     0.03090
     0.06601
     0.14794
     0.18305
     0.15964
     0.19475
     0.24157
     0.22986
     0.21816
     0.24157
     0.24157
     0.27668
     0.27668
     0.27668
     0.31179
     0.30008
     0.40542
     0.49905
     0.51075
     0.53416
     0.58097
     0.62779
     0.69801
     0.69801
     0.74483
     0.74483
     0.80334
     0.93208
     0.97890
     1.38853
     1.90349
     2.68764
     3.36646
     3.82290
     3.92824
     2.91001
     2.37164
     2.35994
     2.93342
     3.51861
     3.96335
     3.71757
     3.29623
     2.85149
     2.18438
     1.72794
     1.49386
     1.24808
     0.95549
     0.59268
     0.47564
     0.52245
     0.31179
     0.05431
    -0.13295
    -0.17977
    -0.15636
    -0.24999
    -0.27340
    -0.23829
    -0.33192
    -0.41384
    -0.43725
    -0.50747
    -0.57769
    -0.60110
    -0.67132
    -0.56599
    -0.67132
    -0.70644
    -0.72984
    -0.61281
    -0.57769
    -0.42555
    -0.39043
    -0.32021
    -0.17977
    -0.02762
     0.13623
     0.20645
     0.26497
     0.60438
     0.86186
     0.76823
     0.69801
     0.92038
     1.33001
     1.44705
     1.58749
     1.48216
     1.28320
     1.09594
     0.92038
     0.69801
     0.31179
     0.10112
    -0.41384
    -0.68303
    -0.65962
    -0.88199
    -1.12777
    -1.31503
    -1.50229
    -1.60762
    -1.70125
    -1.67784
    -1.58421
    -1.49058
    -1.32673
    -1.05755
    -0.88199
    -0.61281
    -0.50747
    -0.33192
    -0.07443
     0.13623
     0.11282
     0.03090
     0.00749
     0.21816
     0.34690
     0.38201
     0.19475
    -0.06273
    -0.13295
    -0.00421
     0.08942
     0.24157
     0.12453
    -0.15636
    -0.13295
    -0.07443
     0.05431
     0.00749
    -0.23829
    -0.23829
    -0.02762
     0.04260
    -0.09784
    -0.44895
    -0.83518
    -0.76495
    -0.76495
    -0.50747
    -0.57769
    -0.94051
    -1.29162
    -1.93533
    -2.27473
    -2.53221
    -2.59073
    -2.63755
    -3.02377
    -3.37488
    -3.24614
    -3.00036
    -3.05888
    -3.22273
    -3.32807
    -2.91844
    -2.28644
    -1.95873
    -1.93533
    -1.70125
    -1.43207
    -1.05755
    -0.70644
    -0.32021
    -0.03932
     0.25327
     0.40542
     0.53416
     0.70971
     0.70971
     0.73312
     0.88527
     1.04912
     1.02571
     0.99060
     1.06083
     1.20127
     1.38853
     1.42364
     1.44705
     1.49386
     1.57579
     1.73964
     1.93860
     2.04394
     2.00883
     1.93860
     1.85668
     1.93860
     1.95031
     1.95031
     2.03223
     2.00883
     1.88009
     1.80986
     1.80986
     1.86838
     1.85668
     1.85668
     1.85668
     1.95031
     1.83327
     1.80986
     1.75134
     1.89179
     2.00883
     2.07905
     2.21949
     2.34823
     2.45357
     2.48868
     2.72275
     2.86320
     3.09727
     3.17920
     2.83979
     2.76957
     3.16749
     2.96853
     2.41846
     2.35994
     2.37164
     2.34823
     2.33653
     2.06734
     1.62260
     1.07253
     0.48734
     0.13623
     0.11282
     0.08942
    -0.03932
    -0.03932
    -0.07443
    -0.22658
    -0.49577
    -0.67132
    -0.61281
    -0.64792
    -0.47236
    -0.28510
    -0.27340
    -0.02762
     0.07771
     0.14794
     0.13623
     0.27668
     0.41712
     0.59268
     0.74483
     0.74483
     0.65120
     0.53416
     0.53416
     0.49905
     0.49905
     0.45223
     0.35860
     0.37031
     0.25327
     0.18305
    -0.06273
    -0.14466
    -0.17977
    -0.24999
    -0.30851
    -0.34362
    -0.39043
    -0.39043
    -0.33192
    -0.19147
    -0.22658
    -0.12125
    -0.15636
    -0.13295
    -0.02762
     0.04260
     0.00749
    -0.07443
    -0.07443
     0.00749
    -0.05103
    -0.09784
    -0.13295
    -0.20318
    -0.26169
    -0.24999
    -0.35532
    -0.42555
    -0.43725
    -0.49577
    -0.57769
    -0.56599
    -0.69473
    -0.70644
    -0.67132
    -0.72984
    -0.78836
    -0.71814
    -0.81177
    -0.78836
    -0.84688
    -0.74155
    -0.72984
    -0.77666
    -0.74155
    -0.71814
    -0.65962
    -0.60110
    -0.55429
    -0.55429
    -0.50747
    -0.46066
    -0.47236
    -0.37873
    -0.47236
    -0.55429
    -0.65962
    -0.69473
    -1.18629
    -1.64273
    -1.12777
    -0.60110
    -0.74155
    -0.98732
    -0.95221
    -0.70644
    -0.53088
    -0.37873
    -0.14466
    -0.19147
    -0.65962
    -1.81829
    -3.08229
    -1.84170
     0.03090
     1.08423
     0.92038
     0.03090
    -0.99903
    -1.64273
    -1.57251
    -1.18629
    -0.80006
    -0.41384
    -0.28510
    -0.14466
    -0.03932
     0.11282
     0.22986
     0.25327
     0.38201
     0.38201
     0.34690
     0.33520
     0.37031
     0.33520
     0.30008
     0.25327
     0.18305
     0.18305
     0.25327
     0.20645
     0.26497
     0.14794
    -0.00421
    -0.07443
    -0.09784
     0.04260
    -0.08614
    -0.06273
     0.01919
    -0.01592
    -0.09784
    -0.13295
    -0.23829
    -0.28510
    -0.16806
    -0.32021
    -0.19147
    -0.16806
    -0.17977
     0.21816
     1.21297
     1.93860
     1.85668
     1.35342
     0.86186
     0.61608
     0.55757
     0.85016
     0.97890
     1.04912
     1.16616
     1.23638
     1.54068
     2.14927
     2.50038
     1.70453
    -0.24999
    -0.99903
    -0.78836
    -0.23829
     0.33520
     0.66290
     0.83845
     0.62779
     0.28838
     0.10112
    -0.09784
    -0.23829
    -0.33192
    -0.33192
    -0.39043
    -0.26169
    -0.20318
    -0.02762
     0.04260
     0.07771
     0.15964
     0.24157
     0.33520
     0.34690
     0.37031
     0.49905
     0.52245
     0.52245
     0.42882
     0.45223
     0.49905
     0.65120
     0.68631
     0.76823
     0.69801
     0.54586
     0.58097
     0.62779
     0.67460
     0.70971
     0.62779
     0.66290
     0.73312
     0.63949
     0.72142
     0.60438
     0.61608
     0.65120
     0.53416
     0.59268
     0.65120
     0.56927
     0.53416
     0.51075
     0.51075
     0.48734
     0.32349
     0.32349
     0.35860
     0.46394
     0.49905
     0.52245
     0.46394
     0.44053
     0.40542
     0.40542
     0.46394
     0.40542
     0.49905
     0.58097
     0.60438
     0.42882
     0.31179
     0.35860
     0.51075
     0.60438
     0.47564
     0.38201
     0.22986
     0.08942
    -0.08614
    -0.30851
    -0.40214
    -0.43725
    -0.12125
     0.28838
     0.59268
     0.77994
     0.48734
     0.45223
     0.48734
     0.72142
     0.95549
     1.06083
     1.14275
     1.30660
     1.34171
     1.35342
     1.29490
     1.20127
     1.01401
     0.86186
     0.67460
     0.52245
     0.31179
     0.11282
    -0.09784
    -0.16806
    -0.27340
    -0.28510
    -0.33192
    -0.36703
    -0.34362
    -0.34362
    -0.27340
    -0.20318
    -0.23829
    -0.13295
    -0.07443
    -0.05103
     0.05431
     0.06601
     0.06601
     0.17134
     0.18305
     0.21816
     0.31179
     0.33520
     0.34690
     0.38201
     0.44053
     0.58097
     0.58097
     0.48734
     0.46394
     0.48734
     0.56927
     0.49905
     0.40542
     0.22986
     0.12453
     0.12453
    -0.02762
    -0.06273
    -0.23829
    -0.30851
    -0.42555
    -0.54258
    -0.50747
    -0.43725
    -0.36703
    -0.41384
    -0.35532
    -0.39043
    -0.54258
    -0.50747
    -0.50747
    -0.51918
    -0.09784
     0.66290
     1.65771
     3.36646
     4.33786
     3.65905
     1.30660
     0.08942
    -1.84170
    -0.88199
     0.67460
     0.70971
     0.38201
    -0.36703
    -1.09266
    -1.26821
    -1.94703
    -2.85992
    -3.22273
    -3.44510
    -3.43340
    -3.12910
    -2.62584
    -2.15770
    -1.68955
    -1.18629
    -0.70644
    -0.33192
    -0.02762
     0.17134
     0.30008
     0.40542
     0.46394
     0.40542
     0.27668
    -0.05103
    -0.20318
    -0.28510
    -0.14466
    -0.15636
    -0.35532
    -0.41384
    -0.54258
    -0.72984
    -0.88199
    -0.97562
    -1.06925
    -1.06925
    -1.04584
    -1.08095
    -1.01073
    -0.91710
    -0.77666
    -0.77666
    -0.63621
    -0.48406
    -0.48406
    -0.48406
    -0.30851
    -0.19147
    -0.08614
     0.01919
     0.06601
     0.26497
     0.46394
     0.61608
     0.75653
     1.02571
     1.21297
     1.43534
     1.55238
     1.56409
     1.24808
     0.82675
     0.70971
     0.99060
     1.40023
     1.78646
     1.50557
     0.70971
     0.28838
    -0.14466
    -0.08614
     0.30008
     0.63949
     0.88527
     0.44053
    -0.13295
    -0.44895
    -1.09266
    -1.16288
    -0.95221
    -0.27340
    -0.05103
    -0.02762
    -0.32021
    -0.53088
    -0.64792
    -0.77666
    -0.99903
    -0.98732
    -0.84688
    -0.68303
    -0.55429
    -0.48406
    -0.46066
    -0.44895
    -0.41384
    -0.28510
    -0.20318
    -0.23829
    -0.24999
    -0.16806
    -0.05103
    -0.01592
     0.01919
    -0.02762
    -0.08614
    -0.21488
    -0.20318
    -0.28510
    -0.30851
    -0.37873
    -0.49577
    -0.54258
    -0.63621
    -0.80006
    -0.84688
    -0.99903
    -0.98732
    -1.08095
    -1.16288
    -1.19799
    -1.23310
    -1.32673
    -1.27992
    -1.15118
    -1.15118
    -1.18629
    -1.15118
    -1.09266
    -0.95221
    -0.91710
    -0.82347
    -0.84688
    -0.70644
    -0.75325
    -0.76495
    -0.77666
    -0.55429
    -0.49577
    -0.54258
    -0.30851
    -0.19147
    -0.20318
    -0.10955
     0.17134
     0.35860
     0.24157
     0.28838
     0.41712
     0.52245
     0.56927
     0.53416
     0.44053
     0.44053
     0.35860
     0.30008
     0.44053
     0.37031
     0.24157
    -0.00421
    -0.10955
    -0.13295
    -0.08614
    -0.06273
    -0.08614
    -0.32021
    -0.53088
    -0.57769
    -0.62451
    -0.62451
    -0.67132
    -0.91710
    -0.97562
    -1.09266
    -1.36184
    -1.61932
    -1.85340
    -2.04066
    -2.07577
    -1.59592
    -0.81177
     0.24157
     1.47046
     2.48868
     2.66423
     2.64083
     2.66423
     2.43016
     1.95031
     1.77475
     1.98542
     2.72275
     3.46009
     3.24942
     2.28972
     1.24808
     0.42882
    -0.19147
    -0.83518
    -1.31503
    -1.53740
    -1.71295
    -1.60762
    -1.56081
    -1.39695
    -1.12777
    -0.89369
    -0.64792
    -0.41384
    -0.10955
     0.14794
     0.30008
     0.33520
     0.31179
     0.31179
     0.30008
     0.25327
     0.26497
     0.28838
     0.22986
     0.15964
     0.18305
     0.19475
     0.08942
     0.01919
     0.06601
     0.05431
    -0.00421
    -0.10955
    -0.06273
     0.00749
     0.08942
     0.00749
     0.03090
     0.14794
     0.08942
     0.01919
     0.04260
     0.12453
     0.13623
     0.14794
     0.12453
     0.13623
     0.13623
     0.06601
     0.04260
     0.06601
     0.08942
     0.06601
     0.10112
     0.01919
     0.01919
    -0.10955
    -0.21488
    -0.19147
    -0.12125
    -0.03932
     0.00749
    -0.05103
    -0.05103
    -0.09784
    -0.13295
    -0.14466
    -0.07443
    -0.09784
    -0.00421
     0.04260
    -0.00421
    -0.03932
     0.01919
     0.08942
     0.12453
     0.13623
     0.12453
     0.15964
     0.12453
     0.04260
     0.07771
     0.06601
     0.06601
    -0.10955
    -0.19147
    -0.24999
    -0.23829
    -0.21488
    -0.34362
    -0.35532
    -0.33192
    -0.46066
    -0.42555
    -0.30851
    -0.27340
    -0.26169
    -0.10955
    -0.03932
     0.13623
     0.18305
     0.20645
     0.34690
     0.31179
     0.44053
     0.49905
     0.52245
     0.55757
     0.53416
     0.60438
     0.60438
     0.59268
     0.45223
     0.32349
     0.13623
     0.26497
     0.90868
     2.98023
     4.64216
     4.71238
     4.01016
     2.12586
     0.12453
     0.03090
     1.43534
     2.30142
     1.92690
     2.25460
     1.89179
     1.79816
     1.06083
     0.25327
    -0.71814
    -1.37355
    -1.65444
    -1.58421
    -1.16288
    -0.91710
    -0.76495
    -0.58940
    -0.55429
    -0.35532
    -0.24999
    -0.29681
    -0.32021
    -0.42555
    -0.58940
    -0.68303
    -0.55429
    -0.53088
    -0.54258
    -0.47236
    -0.33192
    -0.44895
    -0.64792
    -0.61281
    -0.54258
    -0.43725
    -0.22658
    -0.12125
    -0.14466
    -0.22658
    -0.24999
    -0.09784
     0.04260
     0.01919
     0.04260
     0.03090
    -0.06273
    -0.07443
     0.07771
     0.12453
     0.20645
     0.08942
     0.00749
     0.14794
     0.27668
     0.21816
     0.15964
     0.15964
     0.13623
     0.17134
     0.12453
     0.12453
     0.07771
     0.06601
     0.05431
    -0.01592
     0.00749
     0.01919
    -0.06273
    -0.02762
     0.01919
     0.05431
     0.10112
     0.18305
     0.13623
     0.24157
     0.14794
     0.13623
     0.17134
     0.31179
     0.37031
     0.34690
     0.46394
     0.45223
     0.42882
     0.40542
     0.44053
     0.51075
     0.49905
     0.45223
     0.37031
     0.55757
     0.69801
     0.83845
     0.61608
    -0.22658
    -1.37355
    -1.36184
    -0.71814
    -0.32021
    -0.19147
    -0.30851
    -0.60110
    -0.95221
    -1.15118
    -1.13947
    -1.12777
    -1.06925
    -0.94051
    -0.63621
    -0.40214
    -0.35532
    -0.17977
    -0.08614
    -0.01592
    -0.00421
    -0.06273
    -0.17977
    -0.16806
    -0.16806
    -0.15636
    -0.17977
    -0.23829
    -0.26169
    -0.29681
    -0.30851
    -0.34362
    -0.39043
    -0.29681
    -0.27340
    -0.24999
    -0.12125
    -0.16806
    -0.21488
    -0.12125
    -0.06273
     0.04260
     0.03090
     0.07771
     0.08942
     0.17134
     0.17134
     0.14794
     0.15964
     0.13623
     0.18305
     0.10112
     0.19475
     0.17134
     0.14794
     0.15964
     0.33520
     0.45223
     0.31179
    -0.33192
    -0.85858
    -1.02244
    -0.81177
    -0.58940
    -0.60110
    -0.49577
    -0.64792
    -0.70644
    -0.77666
    -0.82347
    -0.90540
    -1.04584
    -1.06925
    -1.02244
    -0.87029
    -0.56599
    -0.30851
     0.18305
     0.67460
     0.58097
     0.48734
     0.42882
     0.53416
     0.47564
     0.60438
     0.89697
     1.09594
     1.18957
     1.29490
     1.33001
     1.33001
     1.33001
     1.31831
     1.22468
     1.13105
     1.08423
     1.04912
     0.94379
     0.90868
     0.79164
     0.73312
     0.79164
     0.72142
     0.68631
     0.58097
     0.38201
     0.38201
     0.35860
     0.25327
     0.28838
     0.30008
     0.39371
     0.32349
     0.30008
     0.25327
     0.14794
    -0.10955
    -0.20318
    -0.19147
    -0.35532
    -0.46066
    -0.47236
    -0.50747
    -0.65962
    -0.97562
    -1.29162
    -1.61932
    -1.82999
    -2.11088
    -2.35666
    -2.40347
    -2.56733
    -3.00036
    -2.94184
    -3.16422
    -2.93014
    -2.73118
    -2.63755
    -1.56081
    -1.23310
    -1.61932
    -1.16288
    -0.81177
    -0.08614
     0.26497
     0.35860
     0.70971
     1.24808
     1.57579
     1.85668
     2.04394
     1.89179
     1.84497
     1.80986
     1.61090
     1.38853
     1.20127
     1.06083
     0.93208
     0.85016
     0.80334
     0.70971
     0.65120
     0.52245
     0.61608
     0.49905
     0.40542
     0.31179
     0.21816
     0.53416
     1.18957
     0.70971
    -0.41384
    -1.43207
    -0.20318
     1.11934
     1.50557
     1.52897
     1.55238
     1.80986
     3.05046
     3.78779
     2.69935
     2.96853
     3.41327
     2.43016
     2.23120
     2.19609
     2.74616
     3.07386
     2.76957
     2.16097
     1.45875
     0.83845
     0.11282
    -0.44895
    -0.92881
    -1.18629
    -1.33844
    -1.30332
    -1.33844
    -1.30332
    -1.19799
    -1.12777
    -0.97562
    -0.88199
    -0.74155
    -0.57769
    -0.60110
    -0.50747
    -0.46066
    -0.35532
    -0.32021
    -0.33192
    -0.30851
    -0.10955
    -0.05103
     0.04260
     0.03090
    -0.01592
    -0.02762
     0.04260
    -0.03932
    -0.08614
    -0.15636
    -0.13295
    -0.10955
     0.00749
    -0.13295
    -0.26169
    -0.48406
    -0.40214
    -0.37873
    -0.26169
    -0.21488
    -0.06273
    -0.06273
    -0.08614
    -0.20318
    -0.19147
    -0.00421
     0.00749
     0.12453
     0.12453
     0.13623
     0.19475
     0.00749
     0.05431
     0.05431
    -0.13295
    -0.17977
    -0.40214
    -0.49577
    -0.58940
    -0.68303
    -0.78836
    -0.78836
    -0.75325
    -0.74155
    -0.70644
    -0.70644
    -0.90540
    -1.01073
    -0.92881
    -0.63621
    -0.63621
    -0.55429
    -0.60110
    -0.72984
    -0.65962
    -0.62451
    -0.63621
    -0.61281
    -0.76495
    -0.76495
    -0.72984
    -0.71814
    -0.95221
    -1.08095
    -1.30332
    -1.19799
    -1.22140
    -0.96392
    -0.69473
    -0.77666
    -0.85858
    -0.84688
    -0.80006
    -0.65962
    -0.43725
    -0.26169
     0.03090
     0.04260
     0.01919
    -0.53088
    -1.71295
    -1.50229
    -0.13295
     0.42882
     0.15964
    -0.65962
    -1.33844
    -1.56081
    -1.35014
    -1.19799
    -0.95221
    -0.82347
    -0.75325
    -0.71814
    -0.56599
    -0.43725
    -0.49577
    -0.55429
    -0.62451
    -0.67132
    -0.37873
    -0.09784
     0.00749
     0.14794
     0.04260
    -0.01592
    -0.10955
    -0.17977
    -0.15636
    -0.00421
    -0.00421
     0.06601
     0.14794
     0.13623
     0.14794
     0.21816
     0.22986
     0.28838
     0.32349
     0.35860
     0.40542
     0.40542
     0.34690
     0.35860
     0.42882
     0.51075
     0.41712
     0.53416
     0.58097
     0.66290
     0.90868
     1.21297
     1.45875
     1.54068
     1.44705
     1.42364
     1.30660
     1.41194
     1.54068
     1.85668
     1.96201
     2.00883
     1.90349
     1.75134
     1.58749
     1.40023
     1.34171
     1.28320
     1.22468
     1.08423
     0.74483
     0.58097
     0.52245
     0.41712
     0.39371
     0.32349
     0.26497
     0.15964
     0.13623
     0.13623
     0.07771
     0.05431
     0.07771
     0.13623
     0.24157
     0.27668
     0.28838
     0.17134
     0.26497
     0.21816
     0.26497
     0.22986
     0.20645
     0.11282
     0.04260
    -0.01592
    -0.09784
    -0.15636
    -0.28510
    -0.15636
    -0.23829
    -0.30851
    -0.36703
    -0.36703
    -0.15636
    -0.05103
    -0.13295
    -0.09784
    -0.23829
    -0.05103
     0.12453
     0.01919
    -0.01592
    -0.12125
    -0.14466
     0.07771
     0.01919
     0.08942
    -0.02762
    -0.06273
     0.00749
    -0.03932
    -0.02762
    -0.09784
     0.04260
     0.18305
     0.32349
     0.31179
     0.85016
     1.23638
     1.56409
     0.86186
     0.88527
     1.13105
     1.63431
     2.31312
     3.33135
     3.54201
     2.41846
     1.55238
     1.31831
     0.73312
     0.83845
     2.03223
     2.28972
     2.03223
     1.43534
     0.97890
     0.68631
     0.49905
     0.20645
    -0.05103
    -0.14466
    -0.24999
    -0.22658
    -0.22658
    -0.26169
    -0.19147
    -0.22658
    -0.30851
    -0.44895
    -0.51918
    -0.61281
    -0.68303
    -0.63621
    -0.65962
    -0.67132
    -0.60110
    -0.44895
    -0.42555
    -0.32021
    -0.33192
    -0.21488
    -0.10955
    -0.08614
    -0.03932
    -0.03932
     0.04260
     0.07771
     0.05431
     0.11282
     0.17134
     0.14794
     0.07771
     0.13623
     0.17134
     0.13623
     0.04260
     0.01919
     0.12453
     0.11282
     0.03090
    -0.03932
    -0.07443
    -0.05103
    -0.08614
    -0.01592
     0.05431
    -0.13295
    -0.20318
    -0.16806
    -0.13295
    -0.20318
    -0.28510
    -0.39043
    -0.39043
    -0.37873
    -0.39043
    -0.49577
    -0.49577
    -0.58940
    -0.51918
    -0.53088
    -0.35532
    -0.49577
    -0.55429
    -0.60110
    -0.58940
    -0.65962
    -0.75325
    -0.63621
    -0.65962
    -0.53088
    -0.35532
    -0.28510
    -0.30851
    -0.40214
    -0.32021
    -0.44895
    -0.41384
    -0.44895
    -0.64792
    -1.06925
    -1.05755
    -0.64792
    -0.46066
    -0.70644
    -0.83518
    -1.01073
    -1.04584
    -1.08095
    -1.13947
    -1.31503
    -1.16288
    -0.82347
    -0.74155
    -0.75325
    -0.72984
    -0.64792
    -0.56599
    -0.15636
    -0.03932
     0.11282
     0.14794
     0.18305
     0.20645
     0.10112
     0.12453
     0.19475
     0.24157
     0.22986
     0.27668
     0.42882
     0.59268
     0.67460
     0.80334
     0.85016
     0.85016
     0.68631
     0.56927
     0.63949
     0.72142
     0.87357
     0.90868
     0.85016
     0.54586
     0.27668
    -0.19147
    -0.36703
    -0.58940
    -0.82347
    -0.80006
    -0.94051
    -1.06925
    -1.05755
    -1.23310
    -1.26821
    -1.32673
    -1.25651
    -1.09266
    -1.02244
    -0.82347
    -0.71814
    -0.42555
    -0.17977
    -0.05103
    -0.07443
     0.04260
     0.06601
     0.20645
     0.32349
     0.31179
     0.21816
     0.34690
     0.45223
     0.47564
     0.51075
     0.54586
     0.53416
     0.56927
     0.72142
     0.81505
     0.87357
     0.87357
     0.88527
     0.97890
     0.99060
     0.94379
     1.00231
     1.08423
     1.06083
     1.06083
     1.00231
     0.97890
     1.00231
     1.00231
     1.03742
     1.07253
     0.93208
     0.85016
     0.74483
     0.76823
     0.60438
     0.45223
     0.30008
     0.34690
     0.37031
     0.39371
     0.38201
     0.49905
     0.59268
     0.49905
     0.47564
     0.66290
     0.87357
     0.95549
     0.69801
     0.69801
     0.66290
     0.56927
     0.90868
     1.24808
     1.16616
     1.17786
     0.95549
     0.82675
     0.34690
     0.04260
    -0.06273
    -0.05103
    -0.24999
    -0.46066
    -0.76495
    -0.98732
    -1.22140
    -1.45547
    -1.72466
    -1.99384
    -2.22792
    -2.46199
    -2.64925
    -2.81310
    -2.95355
    -3.12910
    -3.28125
    -3.24614
    -3.22273
    -3.21103
    -3.24614
    -3.22273
    -3.12910
    -3.02377
    -2.89503
    -2.77799
    -2.70777
    -2.64925
    -2.49710
    -2.36836
    -2.30984
    -2.18110
    -2.15770
    -2.04066
    -1.82999
    -1.77147
    -1.68955
    -1.63103
    -1.52570
    -1.44377
    -1.32673
    -1.24481
    -1.23310
    -1.18629
    -1.08095
    -1.02244
    -0.95221
    -0.92881
    -0.89369
    -0.84688
    -0.83518
    -0.71814
    -0.68303
    -0.69473
    -0.68303
    -0.69473
    -0.58940
    -0.69473
    -0.71814
    -0.72984
    -0.57769
    -0.37873
    -0.10955
     0.17134
     0.33520
     0.24157
     0.07771
    -0.06273
    -0.17977
    -0.70644
    -1.04584
    -0.76495
    -0.48406
    -0.33192
    -0.49577
    -0.67132
    -0.95221
    -1.01073
    -1.04584
    -1.16288
    -1.33844
    -1.56081
    -1.56081
    -1.46718
    -1.60762
    -1.56081
    -1.39695
    -1.26821
    -1.22140
    -1.06925
    -0.99903
    -1.04584
    -1.22140
    -1.36184
    -1.37355
    -1.24481
    -1.16288
    -0.95221
    -0.89369
    -0.65962
    -0.48406
    -0.44895
    -0.40214
    -0.40214
    -0.36703
    -0.32021
    -0.16806
    -0.19147
    -0.15636
    -0.10955
    -0.09784
    -0.05103
     0.01919
     0.04260
    -0.03932
     0.10112
     0.12453
     0.13623
     0.18305
     0.25327
     0.24157
     0.14794
     0.18305
     0.20645
     0.15964
     0.15964
     0.12453
     0.15964
     0.14794
     0.12453
     0.12453
     0.06601
     0.14794
     0.00749
     0.00749
     0.04260
     0.00749
    -0.00421
    -0.00421
    -0.05103
    -0.10955
    -0.16806
    -0.20318
    -0.20318
    -0.12125
     0.13623
     0.45223
     0.66290
     0.77994
     0.39371
     0.06601
     0.15964
     0.49905
     0.63949
     0.18305
     1.00231
     3.62394
     2.53549
     0.06601
     0.01919
     0.33520
     1.45875
     1.41194
     0.79164
     0.85016
     0.79164
     0.69801
     0.68631
     0.68631
     0.82675
     0.82675
     0.53416
     0.55757
     0.58097
     0.70971
     0.70971
     0.88527
     0.99060
     1.07253
     1.10764
     1.08423
     1.06083
     0.97890
     1.03742
     0.90868
     0.88527
     0.87357
     0.79164
     0.87357
     0.81505
     0.83845
     0.76823
     0.74483
     0.76823
     0.83845
     0.81505
     0.81505
     0.87357
     0.87357
     0.87357
     0.86186
     0.81505
     0.81505
     0.68631
     0.69801
     0.69801
     0.66290
     0.58097
     0.52245
     0.45223
     0.44053
     0.42882
     0.35860
     0.40542
     0.31179
     0.33520
     0.31179
     0.35860
     0.33520
     0.31179
     0.28838
     0.26497
     0.31179
     0.32349
     0.28838
     0.34690
     0.38201
     0.39371
     0.34690
     0.41712
     0.35860
     0.39371
     0.27668
     0.31179
     0.34690
     0.42882
     0.41712
     0.42882
     0.41712
     0.34690
     0.40542
     0.32349
     0.26497
     0.28838
     0.21816
     0.21816
     0.08942
    -0.02762
    -0.14466
    -0.09784
    -0.07443
     0.03090
    -0.02762
    -0.06273
     0.01919
    -0.01592
    -0.06273
    -0.06273
    -0.02762
    -0.06273
    -0.07443
    -0.08614
     0.01919
    -0.01592
     0.04260
     0.00749
    -0.00421
    -0.13295
    -0.20318
    -0.34362
    -0.47236
    -0.65962
    -0.70644
    -0.83518
    -0.84688
    -0.82347
    -0.84688
    -0.89369
    -0.84688
    -0.89369
    -1.05755
    -1.19799
    -1.13947
    -1.12777
    -1.16288
    -1.29162
    -1.37355
    -1.88851
    -2.48540
    -3.02377
    -3.84303
    -3.88985
    -2.30984
    -1.04584
    -0.89369
    -1.44377
    -2.28644
    -2.61414
    -2.40347
    -1.72466
    -1.04584
    -0.41384
     0.08942
     0.54586
     0.87357
     1.23638
     1.34171
     1.36512
     1.25979
     1.08423
     1.11934
     1.09594
     1.00231
     0.99060
     0.87357
     0.77994
     0.69801
     0.52245
     0.47564
     0.34690
     0.35860
     0.35860
     0.35860
     0.31179
     0.27668
     0.24157
     0.15964
     0.25327
     0.21816
     0.25327
     0.27668
     0.28838
     0.32349
     0.40542
     0.44053
     0.56927
     0.65120
     0.67460
     0.73312
     0.77994
     0.94379
     1.07253
     1.27149
     1.55238
     1.62260
     1.63431
     1.64601
     1.72794
     1.80986
     1.89179
     1.79816
     1.84497
     1.88009
     1.92690
     1.80986
     1.73964
     1.59920
     1.58749
     1.43534
     1.42364
     1.31831
     1.29490
     1.14275
     1.08423
     1.02571
     0.99060
     0.99060
     1.00231
     0.89697
     0.92038
     0.76823
     0.72142
     0.68631
     0.52245
     0.53416
     0.56927
     0.53416
     0.44053
     0.30008
     0.26497
     0.15964
     0.06601
    -0.02762
    -0.00421
    -0.08614
    -0.00421
    -0.02762
    -0.02762
    -0.20318
    -0.30851
    -0.44895
    -0.51918
    -0.42555
    -0.44895
    -0.41384
    -0.32021
    -0.40214
    -0.36703
    -0.35532
    -0.23829
    -0.03932
     0.11282
     0.33520
     0.22986
     0.04260
    -0.01592
     0.20645
     0.59268
     0.94379
     0.97890
     0.88527
     0.60438
     0.44053
     0.59268
     0.70971
     0.80334
     0.79164
     0.51075
     0.28838
     0.26497
     0.08942
    -0.14466
    -0.33192
    -0.06273
     0.62779
     1.10764
     0.82675
    -0.16806
    -1.04584
    -2.46199
    -2.62584
    -2.70777
    -2.60244
    -2.16940
    -2.16940
    -1.79488
    -2.11088
    -2.41518
    -2.63755
    -2.20451
    -1.31503
    -1.26821
    -1.91192
    -1.92362
    -1.19799
    -0.43725
     0.31179
     0.76823
     0.96720
     1.09594
     0.95549
     0.80334
     0.72142
     0.62779
     0.45223
     0.45223
     0.47564
     0.65120
     0.68631
     0.88527
     0.75653
     0.77994
     0.94379
     1.03742
     1.09594
     1.07253
     1.24808
     1.23638
     1.20127
     1.11934
     1.07253
     0.97890
     0.79164
     0.85016
     0.68631
     0.33520
     0.26497
     0.27668
     0.41712
     0.63949
     0.87357
     1.11934
     0.92038
     1.13105
     2.20779
     3.44838
     3.93994
     3.53031
     2.32483
     2.16097
     3.36646
     3.36646
     3.57712
     2.18438
     0.49905
    -0.29681
    -0.47236
    -0.05103
     0.14794
    -0.37873
    -1.39695
    -2.30984
    -2.94184
    -3.18762
    -3.23444
    -2.91844
    -2.42688
    -1.94703
    -1.46718
    -0.96392
    -0.55429
    -0.23829
     0.00749
     0.17134
     0.32349
     0.42882
     0.49905
     0.52245
     0.53416
     0.47564
     0.44053
     0.39371
     0.37031
     0.38201
     0.26497
     0.20645
     0.26497
     0.24157
     0.22986
     0.21816
     0.17134
     0.10112
     0.18305
     0.11282
     0.20645
     0.17134
     0.11282
     0.04260
     0.12453
     0.12453
     0.14794
     0.13623
     0.06601
     0.06601
     0.15964
     0.05431
     0.08942
     0.12453
     0.13623
     0.10112
     0.07771
     0.10112
     0.10112
     0.13623
     0.24157
     0.28838
     0.28838
     0.27668
     0.15964
     0.11282
     0.05431
    -0.03932
    -0.05103
    -0.10955
    -0.13295
    -0.47236
    -0.63621
    -0.87029
    -0.96392
    -1.09266
    -1.16288
    -1.18629
    -1.10436
    -1.08095
    -0.74155
    -0.61281
    -0.83518
    -0.87029
    -0.63621
    -0.37873
    -0.00421
     0.08942
     0.18305
     0.13623
     0.13623
     0.30008
     0.35860
     0.34690
     0.59268
     0.67460
     0.67460
     0.51075
     0.49905
     0.35860
     0.37031
     0.33520
     0.47564
     0.45223
     0.35860
     0.47564
     0.51075
     0.53416
     0.61608
     0.65120
     0.61608
     0.39371
     0.35860
     0.25327
     0.20645
     0.22986
     0.25327
     0.28838
     0.26497
     0.24157
     0.26497
     0.30008
     0.31179
     0.24157
     0.37031
     0.51075
     0.65120
     0.68631
     0.63949
     0.65120
     0.59268
     0.62779
     0.75653
     0.74483
     0.66290
     0.75653
     0.68631
     0.61608
     0.68631
     0.61608
     0.55757
     0.47564
     0.41712
     0.30008
     0.24157
     0.30008
     0.30008
     0.15964
     0.31179
     0.35860
     0.41712
     0.34690
     0.15964
     0.08942
    -0.05103
    -0.03932
    -0.28510
    -0.39043
    -0.36703
    -0.40214
    -0.44895
    -0.51918
    -0.72984
    -0.99903
    -1.18629
    -1.05755
    -0.91710
    -0.85858
    -0.06273
     1.33001
     3.16749
     3.54201
     2.07905
     0.93208
     0.58097
     0.87357
     0.26497
     0.60438
     1.16616
     1.42364
     1.62260
     1.62260
     0.88527
    -0.07443
    -1.05755
    -1.80658
    -1.93533
    -1.81829
    -1.60762
    -1.13947
    -0.32021
    -0.08614
    -0.28510
    -0.41384
    -0.10955
     0.12453
     0.30008
     0.30008
     0.35860
     0.25327
     0.24157
     0.38201
     0.34690
     0.31179
     0.15964
     0.13623
     0.08942
     0.13623
     0.13623
     0.12453
     0.11282
     0.08942
     0.08942
    -0.00421
    -0.05103
    -0.05103
    -0.07443
    -0.16806
    -0.28510
    -0.36703
    -0.47236
    -0.51918
    -0.53088
    -0.58940
    -0.68303
    -0.82347
    -0.84688
    -0.76495
    -0.78836
    -0.89369
    -0.76495
    -0.54258
    -0.56599
    -0.62451
    -0.61281
    -0.46066
    -0.41384
    -0.51918
    -0.26169
    -0.21488
    -0.21488
    -0.32021
    -0.32021
    -0.17977
     0.06601
     0.40542
     0.53416
     0.41712
     0.31179
     0.25327
     0.38201
     0.39371
     0.54586
     0.67460
     0.74483
     0.77994
     0.85016
     0.76823
     0.69801
     0.66290
     0.54586
     0.52245
     0.39371
     0.26497
     0.27668
     0.21816
     0.18305
     0.15964
     0.17134
     0.15964
     0.13623
     0.14794
     0.20645
     0.14794
     0.07771
     0.14794
     0.25327
     0.26497
     0.35860
     0.44053
     0.42882
     0.41712
     0.40542
     0.27668
     0.24157
     0.26497
     0.21816
     0.26497
     0.27668
     0.20645
     0.01919
    -0.20318
    -0.37873
     0.20645
     1.57579
     1.52897
     1.14275
     0.51075
     0.59268
     0.83845
     1.03742
     1.29490
     1.61090
     1.93860
     1.92690
     1.92690
     1.80986
     1.88009
     1.76305
     1.72794
     1.69283
     1.62260
     1.52897
     1.45875
     1.13105
     0.72142
     0.26497
    -0.14466
    -0.46066
    -0.35532
     0.07771
     1.08423
     1.86838
     1.71623
     1.35342
     1.50557
     1.77475
     1.58749
     1.52897
     1.89179
     2.31312
     2.48868
     2.53549
     2.38334
     2.02053
     1.50557
     1.36512
     1.17786
     0.76823
     0.05431
    -0.42555
    -0.75325
    -1.02244
    -1.29162
    -1.38525
    -1.35014
    -1.25651
    -1.06925
    -0.96392
    -0.92881
    -0.83518
    -0.80006
    -0.82347
    -0.71814
    -0.71814
    -0.70644
    -0.61281
    -0.58940
    -0.47236
    -0.42555
    -0.42555
    -0.37873
    -0.32021
    -0.22658
    -0.13295
    -0.05103
     0.08942
     0.18305
     0.18305
     0.20645
     0.19475
     0.00749
     0.05431
     0.21816
     0.47564
     0.44053
     0.35860
     0.24157
     0.13623
    -0.16806
    -0.26169
    -0.26169
    -0.23829
    -0.60110
    -0.65962
    -0.60110
    -0.40214
    -0.41384
    -0.61281
    -0.62451
    -0.51918
    -0.48406
    -0.35532
    -0.24999
     0.11282
     0.37031
     0.40542
     0.47564
     0.55757
     0.62779
     0.80334
     0.94379
     1.14275
     1.25979
     1.06083
     0.97890
     0.86186
     0.80334
     0.69801
     0.77994
     0.74483
     0.60438
     0.47564
     0.22986
     0.31179
     0.42882
     0.20645
    -0.05103
    -0.13295
    -0.00421
     0.20645
     0.08942
     0.05431
    -0.01592
    -0.00421
    -0.20318
    -0.28510
    -0.36703
    -0.39043
    -0.40214
    -0.42555
    -0.46066
    -0.50747
    -0.53088
    -0.60110
    -0.64792
    -0.83518
    -0.91710
    -0.90540
    -0.91710
    -0.97562
    -0.99903
    -0.89369
    -0.83518
    -0.74155
    -0.65962
    -0.50747
    -0.60110
    -0.49577
    -0.50747
    -0.32021
    -0.10955
     0.04260
     0.01919
     0.14794
     0.21816
     0.34690
     0.40542
     0.42882
     0.52245
     0.59268
     0.56927
     0.65120
     0.67460
     0.68631
     0.76823
     0.83845
     0.97890
     0.93208
     0.79164
     0.65120
     0.76823
     0.77994
     0.51075
     0.32349
     0.34690
     0.30008
     0.15964
     0.03090
    -0.17977
    -0.40214
    -0.77666
    -1.01073
    -1.30332
    -1.44377
    -1.57251
    -1.40866
    -1.30332
    -1.44377
    -1.60762
    -1.65444
    -1.80658
    -1.18629
     0.19475
     0.33520
    -0.19147
    -1.33844
    -1.74807
    -1.63103
    -0.95221
    -0.27340
    -0.14466
    -0.36703
    -0.68303
    -0.99903
    -1.39695
    -1.63103
    -1.84170
    -1.94703
    -1.95873
    -1.95873
    -1.88851
    -1.86510
    -1.66614
    -1.57251
    -1.51399
    -1.40866
    -1.29162
    -1.22140
    -1.05755
    -0.90540
    -0.82347
    -0.77666
    -0.68303
    -0.58940
    -0.36703
    -0.33192
    -0.35532
    -0.27340
    -0.24999
    -0.29681
    -0.32021
    -0.32021
    -0.16806
    -0.22658
    -0.20318
    -0.23829
    -0.26169
    -0.26169
    -0.29681
    -0.26169
    -0.22658
    -0.27340
    -0.23829
    -0.16806
    -0.09784
    -0.09784
    -0.08614
    -0.07443
    -0.08614
    -0.02762
    -0.01592
     0.07771
     0.13623
     0.12453
     0.22986
     0.20645
     0.14794
     0.18305
     0.18305
     0.10112
     0.14794
     0.15964
     0.14794
     0.08942
     0.10112
    -0.08614
    -0.21488
    -0.12125
     0.01919
     0.03090
    -0.08614
    -0.46066
    -0.54258
    -0.40214
    -0.09784
     0.31179
     0.96720
     1.15446
     1.06083
     0.74483
     0.88527
     0.81505
     0.88527
     0.97890
     1.04912
     1.21297
     1.27149
     1.25979
     1.11934
     1.02571
     0.69801
     0.37031
     0.12453
    -0.02762
    -0.13295
    -0.23829
    -0.27340
    -0.27340
    -0.33192
    -0.36703
    -0.41384
    -0.44895
    -0.42555
    -0.41384
    -0.37873
    -0.35532
    -0.34362
    -0.37873
    -0.37873
    -0.36703
    -0.41384
    -0.58940
    -0.48406
     0.06601
     0.15964
     0.30008
    -0.07443
    -0.10955
    -0.09784
    -0.07443
    -0.10955
    -0.19147
    -0.15636
    -0.17977
    -0.23829
    -0.28510
    -0.40214
    -0.53088
    -0.68303
    -0.77666
    -0.84688
    -0.87029
    -0.82347
    -0.81177
    -0.68303
    -0.64792
    -0.62451
    -0.60110
    -0.53088
    -0.46066
    -0.32021
     0.01919
    -0.02762
    -0.12125
    -0.20318
    -0.27340
    -0.40214
    -0.37873
    -0.30851
     0.08942
     1.62260
     3.61224
     4.43150
     3.16749
     0.46394
    -2.34496
    -4.62718
    -3.73770
     0.94379
     3.19090
     2.23120
     0.30008
    -1.15118
    -2.11088
    -2.57903
    -2.70777
    -2.57903
    -2.30984
    -2.02895
    -1.65444
    -1.32673
    -1.02244
    -0.84688
    -0.70644
    -0.56599
    -0.40214
    -0.33192
    -0.32021
    -0.35532
    -0.37873
    -0.44895
    -0.48406
    -0.46066
    -0.54258
    -0.50747
    -0.55429
    -0.46066
    -0.43725
    -0.41384
    -0.49577
    -0.43725
    -0.39043
    -0.34362
    -0.30851
    -0.28510
    -0.34362
    -0.35532
    -0.29681
    -0.26169
    -0.17977
    -0.16806
    -0.15636
    -0.15636
    -0.16806
    -0.15636
    -0.16806
    -0.10955
    -0.15636
    -0.06273
    -0.09784
    -0.05103
    -0.05103
    -0.06273
    -0.15636
    -0.12125
    -0.09784
    -0.15636
    -0.20318
    -0.26169
    -0.27340
    -0.28510
    -0.26169
    -0.36703
    -0.33192
    -0.36703
    -0.34362
    -0.15636
    -0.05103
    -0.10955
    -0.09784
    -0.19147
    -0.15636
     0.01919
    -0.00421
    -0.05103
    -0.08614
    -0.15636
    -0.16806
    -0.20318
    -0.21488
    -0.34362
    -0.39043
    -0.24999
    -0.08614
    -0.09784
    -0.01592
    -0.01592
     0.04260
    -0.07443
    -0.09784
    -0.17977
     0.54586
     1.56409
     1.75134
     1.58749
     1.68112
     1.54068
     0.94379
     0.82675
     1.24808
     1.41194
     1.49386
     1.20127
     1.17786
     1.14275
     0.73312
     0.39371
     0.11282
     0.01919
    -0.15636
    -0.20318
    -0.34362
    -0.41384
    -0.40214
    -0.35532
     0.03090
    -0.15636
    -0.55429
    -0.07443
    -0.35532
    -0.51918
    -0.54258
    -0.43725
    -0.32021
    -0.03932
    -0.02762
    -0.03932
    -0.03932
    -0.03932
    -0.02762
     0.00749
    -0.00421
     0.03090
    -0.05103
     0.04260
     0.22986
     0.28838
     0.33520
     0.35860
     0.25327
     0.25327
     0.24157
     0.20645
     0.15964
     0.14794
     0.13623
     0.15964
     0.05431
     0.18305
     0.22986
     0.20645
     0.18305
     0.17134
     0.19475
     0.10112
     0.01919
    -0.20318
    -0.15636
    -0.36703
    -0.30851
    -0.16806
     0.06601
     0.26497
     0.22986
    -0.24999
    -0.60110
    -0.70644
    -0.87029
    -0.75325
    -0.33192
    -0.26169
    -0.46066
    -0.62451
    -0.88199
    -0.95221
    -1.16288
    -1.40866
    -1.22140
    -0.99903
    -0.97562
    -1.09266
    -1.30332
    -1.35014
    -1.12777
    -0.61281
    -0.56599
    -0.88199
    -1.16288
    -1.12777
    -0.90540
    -0.74155
    -0.49577
    -0.51918
    -0.44895
    -0.58940
    -0.58940
    -0.54258
    -0.47236
    -0.46066
    -0.42555
    -0.28510
    -0.14466
    -0.07443
     0.01919
     0.13623
     0.17134
     0.42882
     0.54586
     0.55757
     0.69801
     0.75653
     0.77994
     0.59268
     0.41712
     0.26497
     0.31179
     0.39371
     0.48734
     0.46394
     0.39371
     0.17134
     0.04260
     0.07771
    -0.03932
    -0.10955
    -0.10955
     0.00749
     0.08942
     0.20645
     0.47564
     0.58097
     0.41712
     0.30008
     0.08942
    -0.00421
    -0.13295
    -0.36703
    -0.60110
    -0.72984
    -1.22140
    -1.79488
    -2.20451
    -2.57903
    -2.77799
    -2.82481
    -2.88333
    -2.97696
    -3.19933
    -3.25784
    -3.15251
    -2.81310
    -2.48540
    -2.02895
    -1.90021
    -1.80658
    -1.49058
    -1.23310
    -0.92881
    -0.37873
     0.25327
     0.76823
     0.96720
     1.06083
     1.08423
     1.02571
     1.00231
     1.20127
     1.49386
     1.57579
     1.66942
     1.66942
     1.77475
     1.97372
     2.26631
     2.21949
     2.16097
     1.79816
     1.56409
     1.44705
     1.38853
     1.36512
     1.31831
     1.18957
     1.09594
     0.92038
     0.80334
     0.55757
     0.37031
     0.18305
     0.06601
     0.03090
    -0.01592
    -0.15636
    -0.30851
    -0.41384
    -0.43725
    -0.54258
    -0.58940
    -0.69473
    -0.75325
    -0.65962
    -0.47236
     0.21816
     1.14275
     1.79816
     1.08423
    -0.00421
    -0.37873
     0.22986
     0.21816
     0.79164
     1.29490
     1.68112
     1.56409
     1.22468
     1.14275
     1.31831
     1.11934
     0.37031
    -0.35532
    -0.34362
     0.14794
     0.38201
     0.44053
     0.31179
     0.08942
    -0.02762
    -0.06273
    -0.47236
    -0.74155
    -0.80006
    -0.88199
    -0.74155
    -0.78836
    -0.82347
    -0.89369
    -1.37355
    -1.66614
    -1.59592
    -1.54910
    -1.46718
    -1.30332
    -1.26821
    -1.27992
    -1.25651
    -1.35014
    -1.26821
    -1.19799
    -1.06925
    -0.84688
    -0.71814
    -0.58940
    -0.43725
    -0.42555
    -0.41384
    -0.32021
    -0.32021
    -0.30851
    -0.30851
    -0.28510
    -0.26169
    -0.32021
    -0.33192
    -0.39043
    -0.44895
    -0.40214
    -0.39043
    -0.35532
    -0.39043
    -0.36703
    -0.30851
    -0.20318
    -0.20318
    -0.20318
    -0.29681
    -0.41384
    -0.40214
    -0.46066
    -0.53088
    -0.72984
    -0.83518
    -0.89369
    -0.78836
    -0.80006
    -0.84688
    -0.88199
    -0.97562
    -1.09266
    -1.04584
    -0.96392
    -0.91710
    -0.83518
    -0.70644
    -0.62451
    -0.51918
    -0.40214
    -0.39043
    -0.39043
    -0.30851
    -0.23829
    -0.26169
    -0.12125
    -0.15636
    -0.06273
     0.03090
     0.07771
     0.08942
    -0.00421
     0.05431
     0.04260
     0.04260
     0.06601
     0.17134
     0.40542
     0.49905
     0.52245
     0.61608
     0.53416
     0.45223
     0.58097
     0.56927
     0.69801
     0.61608
     0.55757
     0.65120
     0.61608
     0.58097
     0.55757
     0.52245
     0.41712
     0.26497
     0.18305
     0.14794
     0.27668
     0.24157
     0.15964
     0.13623
     0.18305
     0.22986
     0.25327
     0.26497
     0.44053
     0.52245
     0.58097
     0.63949
     0.72142
     0.75653
     0.80334
     0.81505
     0.72142
     0.80334
     0.77994
     0.74483
     0.70971
     0.60438
     0.41712
     0.26497
     0.12453
    -0.00421
    -0.16806
    -0.33192
    -0.41384
    -0.72984
    -0.94051
    -0.78836
    -0.10955
     0.49905
     0.73312
     0.85016
     0.48734
     0.26497
     0.41712
     0.58097
     0.85016
     1.06083
     1.14275
     1.30660
     1.36512
     1.30660
     1.18957
     0.93208
     0.67460
     0.42882
     0.24157
    -0.01592
    -0.22658
    -0.50747
    -0.68303
    -0.78836
    -0.83518
    -0.58940
    -0.23829
    -0.07443
    -0.03932
    -0.32021
    -0.48406
    -0.42555
    -0.54258
    -0.42555
    -0.17977
     0.01919
     0.10112
     0.20645
     0.28838
     0.31179
     0.04260
    -0.02762
    -0.17977
    -0.35532
    -0.40214
    -0.50747
    -0.60110
    -0.58940
    -0.54258
    -0.70644
    -0.47236
     0.06601
    -0.15636
    -0.41384
    -0.46066
    -0.61281
    -0.51918
    -0.49577
    -0.58940
    -0.60110
    -0.15636
    -0.01592
     0.59268
     0.22986
    -0.14466
    -0.33192
    -0.24999
    -0.00421
     0.00749
     0.14794
     0.24157
     0.06601
    -0.02762
    -0.13295
    -0.33192
    -0.26169
    -0.06273
    -0.16806
    -0.41384
    -0.62451
    -0.74155
    -0.78836
    -0.74155
    -0.78836
    -0.74155
    -0.83518
    -0.78836
    -0.71814
    -0.64792
    -0.57769
    -0.54258
    -0.50747
    -0.49577
    -0.35532
    -0.41384
    -0.34362
    -0.43725
    -0.36703
    -0.09784
     0.13623
     0.01919
     0.05431
    -0.07443
    -0.27340
    -0.03932
    -0.14466
    -0.00421
     0.15964
     0.10112
     0.22986
     0.47564
     0.54586
     0.58097
     0.60438
     0.66290
     0.59268
     0.56927
     0.47564
     0.48734
     0.52245
     0.59268
     0.70971
     0.79164
     0.77994
     0.61608
     0.52245
     0.42882
     0.25327
     0.12453
     0.04260
    -0.02762
     0.24157
     0.82675
     1.42364
     1.83327
     1.88009
     1.85668
     1.17786
    -0.30851
    -2.25133
    -3.80792
    -2.33325
     0.04260
     0.46394
    -0.21488
    -1.17458
    -1.79488
    -2.33325
    -2.73118
    -2.96525
    -2.68436
    -2.14599
    -1.59592
    -1.02244
    -0.68303
    -0.20318
     0.11282
     0.40542
     0.69801
     0.82675
     0.74483
     0.80334
     0.87357
     0.77994
     0.80334
     0.87357
     0.90868
     0.88527
     0.88527
     0.89697
     0.96720
     0.99060
     0.95549
     0.89697
     0.89697
     0.81505
     0.81505
     0.74483
     0.65120
     0.62779
     0.59268
     0.65120
     0.58097
     0.41712
     0.35860
     0.25327
     0.22986
     0.22986
     0.30008
     0.24157
     0.19475
     0.35860
     0.39371
     0.40542
     0.37031
     0.24157
     0.24157
     0.07771
     0.00749
    -0.00421
    -0.15636
    -0.29681
    -0.40214
    -0.62451
    -0.58940
    -0.56599
    -0.55429
    -0.68303
    -0.76495
    -0.65962
    -0.54258
    -0.44895
    -0.29681
    -0.23829
    -0.58940
    -0.99903
    -1.04584
    -0.62451
    -0.29681
    -0.23829
    -0.24999
    -0.26169
    -0.14466
    -0.15636
    -0.24999
    -0.15636
    -0.15636
    -0.07443
     0.05431
     0.18305
     0.28838
     0.37031
     0.58097
     0.51075
     0.52245
     0.48734
     0.52245
     0.38201
     0.20645
     0.01919
    -0.02762
    -0.10955
    -0.19147
    -0.29681
    -0.42555
    -0.41384
    -0.44895
    -0.41384
    -0.50747
    -0.51918
    -0.51918
    -0.48406
    -0.39043
    -0.29681
    -0.24999
    -0.32021
    -0.17977
    -0.19147
    -0.12125
    -0.09784
    -0.06273
    -0.08614
    -0.07443
     0.08942
     0.05431
     0.27668
     0.34690
     0.30008
     0.24157
     0.25327
     0.20645
     0.21816
     0.27668
     0.38201
     0.46394
     0.40542
     0.40542
     0.40542
     0.34690
     0.41712
     0.28838
     0.26497
     0.15964
     0.20645
     0.60438
     1.72794
     2.32483
     1.91520
     1.17786
     1.14275
     1.23638
     1.52897
     1.98542
     2.05564
     2.00883
     1.80986
     1.52897
     0.97890
     0.25327
    -0.51918
    -0.94051
    -0.72984
    -0.56599
    -0.78836
    -1.09266
    -1.29162
    -1.59592
    -1.87681
    -1.94703
    -1.91192
    -1.59592
    -1.30332
    -0.94051
    -0.51918
    -0.27340
    -0.24999
    -0.21488
     0.04260
    -0.00421
     0.26497
     0.44053
     0.87357
     0.93208
     0.60438
     1.08423
     1.16616
     1.43534
     1.17786
     2.11416
     2.81638
     2.28972
     2.37164
     2.57060
     1.75134
     0.94379
     0.77994
     1.30660
     1.63431
     1.89179
     1.83327
     1.28320
     0.73312
     0.58097
     0.20645
    -0.22658
    -0.68303
    -1.04584
    -1.31503
    -1.46718
    -1.71295
    -1.74807
    -1.80658
    -1.90021
    -2.15770
    -2.45029
    -2.62584
    -2.76629
    -2.87162
    -2.96525
    -2.84821
    -2.67266
    -2.49710
    -2.22792
    -1.86510
    -1.59592
    -1.30332
    -0.96392
    -0.76495
    -0.60110
    -0.44895
    -0.26169
    -0.10955
    -0.06273
    -0.02762
     0.24157
     0.61608
     1.16616
     1.40023
     1.31831
     0.95549
     0.94379
     0.82675
     0.96720
     1.06083
     1.13105
     1.23638
     1.23638
     1.37683
     1.29490
     1.09594
     0.87357
     0.68631
     0.55757
     0.46394
     0.44053
     0.54586
     0.59268
     0.58097
     0.55757
     0.60438
     0.52245
     0.39371
     0.15964
    -0.09784
    -0.30851
    -0.34362
    -0.35532
    -0.41384
    -0.55429
    -0.70644
    -0.83518
    -1.02244
    -1.16288
    -1.32673
    -1.44377
    -1.30332
    -1.22140
    -1.19799
    -1.16288
    -1.08095
    -0.97562
    -0.96392
    -0.80006
    -0.71814
    -0.61281
    -0.51918
    -0.40214
    -0.29681
    -0.10955
     0.07771
     0.20645
     0.35860
     0.49905
     0.62779
     0.63949
     0.68631
     0.80334
     0.89697
     0.92038
     0.95549
     0.99060
     1.02571
     0.95549
     0.94379
     0.83845
     0.76823
     0.62779
     0.65120
     0.59268
     0.44053
     0.39371
     0.31179
     0.18305
     0.13623
     0.06601
     0.11282
     0.01919
    -0.10955
    -0.29681
    -0.49577
    -0.42555
    -0.24999
    -0.23829
    -0.35532
    -0.34362
    -0.36703
    -0.42555
    -0.32021
    -0.40214
    -0.47236
    -0.44895
    -0.33192
    -0.21488
    -0.10955
    -0.01592
    -0.00421
     0.12453
     0.10112
     0.10112
     0.27668
     0.49905
     0.85016
     1.37683
     2.17268
     3.22601
     3.27283
     1.79816
     1.28320
     1.37683
     1.99712
     2.74616
     3.95164
     4.16231
     3.41327
     2.13757
     1.49386
     1.45875
     1.28320
     0.96720
     0.59268
     0.08942
    -0.28510
    -0.36703
    -0.27340
    -0.71814
    -1.64273
    -2.34496
    -3.00036
    -3.35147
    -2.97696
    -2.42688
    -1.71295
    -1.80658
    -2.12258
    -2.32155
    -2.32155
    -2.11088
    -1.74807
    -1.40866
    -0.94051
    -0.48406
    -0.19147
    -0.00421
     0.07771
     0.20645
     0.45223
     0.52245
     0.60438
     0.51075
     0.63949
     0.58097
     0.65120
     0.59268
     0.58097
     0.58097
     0.49905
     0.61608
     0.59268
     0.60438
     0.62779
     0.49905
     0.58097
     0.56927
     0.51075
     0.41712
     0.48734
     0.41712
     0.40542
     0.35860
     0.38201
     0.32349
     0.30008
     0.27668
     0.33520
     0.28838
     0.26497
     0.25327
     0.24157
     0.19475
     0.26497
     0.24157
     0.26497
     0.24157
     0.24157
     0.20645
     0.20645
     0.21816
     0.20645
     0.20645
     0.13623
     0.18305
     0.19475
     0.19475
     0.22986
     0.19475
     0.15964
     0.20645
     0.13623
     0.18305
     0.18305
     0.13623
     0.19475
     0.12453
     0.17134
     0.08942
     0.07771
     0.12453
     0.13623
     0.10112
     0.10112
     0.01919
     0.05431
     0.03090
     0.01919
     0.06601
     0.08942
    -0.01592
    -0.06273
    -0.05103
    -0.02762
    -0.02762
    -0.06273
    -0.05103
    -0.00421
     0.04260
    -0.01592
     0.00749
    -0.05103
    -0.02762
    -0.07443
    -0.09784
    -0.08614
    -0.13295
    -0.14466
    -0.21488
    -0.29681
    -0.46066
    -0.48406
    -0.54258
    -0.60110
    -0.64792
    -0.71814
    -0.69473
    -0.67132
    -0.71814
    -0.58940
    -0.55429
    -0.33192
    -0.44895
    -0.48406
    -0.32021
    -0.20318
    -0.10955
     0.00749
     0.04260
     0.14794
     0.20645
     0.20645
     0.14794
     0.07771
     0.01919
    -0.01592
    -0.17977
    -0.20318
    -0.36703
    -0.50747
    -0.62451
    -0.57769
    -0.56599
    -0.60110
    -0.75325
    -0.70644
    -0.74155
    -0.76495
    -0.72984
    -0.64792
    -0.65962
    -0.58940
    -0.58940
    -0.56599
    -0.44895
    -0.42555
    -0.41384
    -0.40214
    -0.36703
    -0.36703
    -0.21488
    -0.13295
     0.17134
     0.35860
     0.22986
    -0.02762
    -0.23829
    -0.02762
     0.48734
     1.52897
     2.62912
     2.62912
     1.72794
     0.38201
     0.34690
     0.62779
     0.96720
     1.28320
     1.37683
     1.25979
     1.09594
     0.44053
    -0.12125
    -0.84688
    -1.94703
    -2.95355
    -2.46199
    -2.11088
    -1.81829
    -1.53740
    -1.40866
    -1.11607
    -1.12777
    -1.65444
    -2.04066
    -1.84170
    -1.32673
    -0.67132
    -0.15636
     0.17134
     0.40542
     0.46394
     0.56927
     0.55757
     0.58097
     0.52245
     0.51075
     0.51075
     0.47564
     0.39371
     0.27668
     0.34690
     0.44053
     0.48734
     0.40542
     0.33520
     0.35860
     0.39371
     0.41712
     0.40542
     0.30008
     0.20645
     0.25327
     0.25327
     0.21816
     0.26497
     0.18305
     0.15964
     0.31179
     0.37031
     0.46394
     0.28838
     0.18305
     0.22986
     0.26497
     0.31179
     0.26497
     0.15964
     0.24157
     0.24157
     0.24157
     0.20645
     0.19475
     0.07771
     0.07771
     0.05431
     0.04260
    -0.06273
    -0.15636
    -0.16806
    -0.16806
    -0.14466
    -0.15636
    -0.15636
    -0.27340
    -0.24999
    -0.32021
    -0.35532
    -0.32021
    -0.35532
    -0.37873
    -0.36703
    -0.39043
    -0.44895
    -0.55429
    -0.50747
    -0.50747
    -0.36703
    -0.23829
    -0.19147
    -0.13295
    -0.03932
    -0.00421
     0.06601
     0.00749
    -0.03932
     0.01919
     0.11282
     0.22986
     0.31179
     0.31179
     0.21816
     0.18305
     0.20645
     0.14794
     0.10112
     0.01919
     0.01919
    -0.08614
    -0.15636
    -0.12125
    -0.23829
    -0.27340
    -0.19147
    -0.19147
    -0.21488
    -0.26169
    -0.28510
    -0.29681
    -0.24999
    -0.00421
     0.04260
     0.06601
     0.07771
     0.18305
     0.25327
     0.26497
     0.24157
     0.25327
     0.35860
     0.37031
     0.38201
     0.41712
     0.42882
     0.38201
     0.33520
     0.24157
     0.15964
     0.08942
    -0.03932
    -0.07443
     0.03090
     0.07771
    -0.12125
    -0.16806
     0.01919
     0.25327
     0.24157
     0.05431
     0.00749
     0.08942
     0.39371
     0.89697
     1.11934
     1.13105
     1.00231
     0.82675
     0.31179
    -0.37873
    -0.49577
    -0.20318
    -0.24999
    -0.50747
    -0.92881
    -1.10436
    -0.92881
    -0.63621
    -0.84688
    -1.05755
    -1.18629
    -0.99903
    -0.75325
    -0.16806
     0.52245
     0.52245
     0.81505
     0.85016
     0.26497
     0.53416
     1.02571
     0.66290
     0.56927
     0.49905
     0.53416
     0.38201
     0.08942
    -0.20318
    -0.37873
    -0.40214
    -0.40214
    -0.24999
     0.01919
     0.31179
     0.58097
     0.65120
     0.89697
     0.99060
     1.06083
     1.30660
     1.48216
     1.44705
     1.65771
     1.49386
     1.34171
     1.22468
     1.18957
     1.02571
     0.87357
     0.76823
     0.66290
     0.61608
     0.53416
     0.52245
     0.59268
     0.60438
     0.54586
     0.51075
     0.48734
     0.55757
     0.45223
     0.30008
     0.21816
    -0.03932
    -0.19147
    -0.71814
    -1.30332
    -1.57251
    -1.42036
    -1.38525
    -1.42036
    -1.46718
    -1.88851
    -2.50881
    -2.85992
    -2.57903
    -2.29814
    -1.85340
    -1.87681
    -1.95873
    -1.94703
    -1.97044
    -1.72466
    -1.51399
    -1.12777
    -0.95221
    -0.84688
    -0.70644
    -0.64792
    -0.69473
    -0.98732
    -0.92881
    -1.05755
    -0.83518
    -0.35532
     0.33520
     0.80334
     0.80334
     0.60438
     0.52245
     0.20645
     0.11282
     0.47564
     0.72142
     0.81505
     0.95549
     0.87357
     0.76823
     0.52245
     0.12453
    -0.12125
    -0.28510
    -0.41384
    -0.58940
    -0.76495
    -1.02244
    -1.22140
    -1.56081
    -1.66614
    -1.74807
    -1.74807
    -1.92362
    -1.99384
    -1.88851
    -1.79488
    -1.72466
    -1.65444
    -1.52570
    -1.44377
    -1.23310
    -0.97562
    -0.81177
    -0.65962
    -0.50747
    -0.33192
    -0.10955
     0.06601
     0.20645
     0.41712
     0.39371
     0.47564
     0.51075
     0.58097
     0.72142
     0.85016
     0.95549
     1.13105
     1.16616
     1.27149
     1.29490
     1.43534
     2.00883
     2.57060
     2.57060
     2.19609
     2.09075
     2.05564
     1.97372
     1.72794
     1.44705
     1.44705
     1.51727
     1.51727
     1.40023
     1.25979
     0.97890
     0.56927
     0.26497
     0.14794
     0.17134
     0.26497
     0.37031
     0.49905
     0.44053
     0.45223
     0.55757
     0.56927
     0.56927
     0.54586
     0.42882
     0.26497
     0.33520
     0.49905
     0.74483
     0.80334
     0.77994
     0.59268
     0.52245
     0.52245
     0.44053
     0.21816
     0.13623
     0.12453
     0.13623
     0.08942
     0.08942
    -0.06273
     0.06601
    -0.03932
    -0.50747
    -0.81177
    -0.61281
    -0.15636
     0.07771
    -0.24999
    -0.24999
     0.06601
     0.73312
     0.67460
     0.90868
     0.63949
    -0.34362
    -0.35532
     0.19475
     1.50557
     2.18438
     1.89179
     1.02571
     0.26497
    -0.27340
    -0.63621
    -0.50747
    -0.27340
    -0.02762
     0.15964
     0.18305
     0.04260
    -0.14466
    -0.40214
    -0.46066
    -0.41384
    -0.39043
    -0.28510
    -0.12125
    -0.01592
     0.20645
     0.30008
     0.37031
     0.42882
     0.40542
     0.41712
     0.52245
     0.49905
     0.48734
     0.44053
     0.40542
     0.40542
     0.40542
     0.34690
     0.21816
     0.20645
     0.21816
     0.21816
     0.20645
     0.15964
     0.05431
     0.00749
     0.07771
     0.11282
     0.05431
    -0.01592
     0.01919
    -0.02762
     0.10112
     0.10112
     0.08942
     0.06601
     0.11282
     0.11282
     0.14794
     0.26497
     0.17134
     0.18305
     0.22986
     0.20645
     0.18305
     0.00749
    -0.13295
    -0.28510
    -0.30851
    -0.26169
    -0.20318
    -0.29681
    -0.34362
    -0.48406
    -0.50747
    -0.56599
    -0.57769
    -0.56599
    -0.32021
    -0.20318
    -0.13295
    -0.26169
    -0.33192
    -0.54258
    -0.54258
    -0.33192
    -0.22658
    -0.16806
    -0.08614
    -0.16806
    -0.30851
    -0.37873
    -0.49577
    -0.51918
    -0.55429
    -0.53088
    -0.48406
    -0.48406
    -0.51918
    -0.48406
    -0.40214
    -0.33192
    -0.35532
    -0.46066
    -0.44895
    -0.46066
    -0.40214
    -0.36703
    -0.16806
    -0.20318
    -0.15636
    -0.10955
    -0.10955
    -0.01592
    -0.08614
     0.04260
     0.05431
     0.11282
     0.08942
     0.10112
     0.12453
     0.13623
     0.11282
     0.14794
     0.19475
     0.12453
     0.21816
     0.26497
     0.26497
     0.27668
     0.20645
     0.11282
     0.13623
     0.19475
     0.26497
     0.34690
     0.34690
     0.33520
     0.35860
     0.35860
     0.35860
     0.47564
     0.44053
     0.56927
     0.63949
     0.83845
     0.74483
     0.76823
     0.62779
     1.44705
     2.51209
     3.42498
     3.70586
     3.00364
     2.16097
     1.47046
     1.37683
     1.54068
     1.08423
     0.39371
    -0.30851
     0.33520
     0.67460
     0.67460
     0.28838
    -0.90540
    -1.97044
    -2.89503
    -2.82481
    -2.60244
    -2.43858
    -1.15118
    -0.07443
     0.22986
     0.15964
     0.32349
     1.36512
     1.70453
     1.33001
     1.13105
     1.14275
     1.33001
     1.66942
     1.93860
     1.99712
     1.90349
     1.69283
     1.42364
     1.10764
     0.93208
     0.67460
     0.47564
     0.33520
     0.25327
     0.30008
     0.25327
     0.19475
     0.20645
     0.21816
     0.32349
     0.28838
     0.31179
     0.22986
     0.22986
     0.15964
     0.22986
     0.19475
     0.14794
    -0.01592
    -0.03932
     0.00749
    -0.02762
    -0.15636
    -0.19147
    -0.17977
    -0.24999
    -0.20318
    -0.27340
    -0.37873
    -0.42555
    -0.46066
    -0.42555
    -0.37873
    -0.40214
    -0.54258
    -0.58940
    -0.57769
    -0.49577
    -0.56599
    -0.62451
    -0.60110
    -0.63621
    -0.64792
    -0.67132
    -0.69473
    -0.74155
    -0.83518
    -0.91710
    -0.83518
    -0.92881
    -0.92881
    -0.91710
    -0.94051
    -0.92881
    -0.88199
    -0.96392
    -0.96392
    -0.92881
    -0.85858
    -0.88199
    -0.89369
    -0.87029
    -0.90540
    -0.82347
    -0.63621
    -0.69473
    -0.72984
    -0.76495
    -0.80006
    -0.83518
    -0.81177
    -0.70644
    -0.70644
    -0.74155
    -0.76495
    -0.72984
    -0.70644
    -0.95221
    -1.26821
    -1.47888
    -1.37355
    -1.12777
    -0.89369
    -0.97562
    -1.08095
    -1.11607
    -1.24481
    -1.24481
    -1.20969
    -1.16288
    -1.04584
    -0.94051
    -0.91710
    -0.72984
    -0.64792
    -0.60110
    -0.57769
    -0.41384
    -0.42555
    -0.42555
    -0.37873
    -0.34362
    -0.26169
    -0.24999
    -0.16806
    -0.20318
    -0.10955
    -0.03932
    -0.06273
    -0.07443
    -0.10955
    -0.20318
    -0.30851
    -0.30851
    -0.27340
    -0.61281
    -0.72984
    -0.96392
    -1.08095
    -1.06925
    -0.87029
    -1.04584
    -1.06925
    -1.03414
    -0.95221
    -1.02244
    -1.01073
    -1.24481
    -1.37355
    -1.43207
    -1.72466
    -1.71295
    -1.22140
    -0.32021
    -0.24999
    -0.42555
    -0.44895
    -0.41384
    -0.28510
    -0.36703
    -0.77666
    -0.94051
    -0.56599
    -0.27340
    -0.08614
     0.01919
     0.47564
     0.26497
    -0.23829
    -0.14466
    -0.16806
    -0.17977
    -0.20318
    -0.40214
    -0.12125
    -0.02762
     0.20645
     0.44053
     0.87357
     1.77475
     2.48868
     2.35994
     1.91520
     1.63431
     1.58749
     1.96201
     2.17268
     2.32483
     2.37164
     2.34823
     2.13757
     1.91520
     1.58749
     1.34171
     1.07253
     0.85016
     0.70971
     0.56927
     0.49905
     0.53416
     0.54586
     0.65120
     0.73312
     0.81505
     0.90868
     1.07253
     1.23638
     1.29490
     1.02571
     0.42882
    -0.07443
    -0.35532
    -0.14466
     0.10112
     0.24157
    -0.03932
    -0.47236
    -0.85858
    -1.06925
    -1.35014
    -1.49058
    -1.53740
    -1.46718
    -1.30332
    -1.26821
    -1.23310
    -1.18629
    -1.13947
    -1.10436
    -1.01073
    -0.80006
    -0.80006
    -0.85858
    -0.84688
    -0.72984
    -0.56599
    -0.49577
    -0.48406
    -0.40214
    -0.32021
    -0.21488
    -0.19147
    -0.10955
    -0.05103
     0.07771
     0.08942
     0.08942
     0.18305
     0.19475
     0.24157
     0.18305
     0.22986
     0.20645
     0.10112
     0.11282
     0.18305
     0.22986
     0.24157
     0.20645
     0.19475
     0.24157
     0.21816
     0.21816
     0.33520
     0.31179
     0.27668
     0.18305
     0.04260
    -0.03932
    -0.22658
    -0.24999
    -0.36703
    -0.27340
     0.04260
     0.33520
     0.53416
     1.04912
     1.68112
     1.89179
     1.66942
     1.36512
     0.68631
     0.66290
     0.77994
     0.76823
     0.51075
     0.15964
    -0.05103
    -0.54258
    -1.49058
    -1.99384
    -2.61414
    -3.01207
    -3.66747
    -3.87814
    -4.03029
    -3.37488
    -1.97044
    -0.75325
     0.18305
     0.52245
    -1.02244
    -1.81829
    -0.83518
     0.30008
     1.10764
     1.78646
     2.10246
     1.98542
     1.83327
     1.49386
     1.02571
     0.56927
     0.13623
    -0.22658
    -0.28510
    -0.27340
    -0.10955
    -0.07443
     0.01919
     0.01919
     0.06601
    -0.01592
    -0.03932
    -0.08614
    -0.05103
    -0.02762
    -0.05103
     0.01919
     0.01919
    -0.06273
    -0.01592
     0.15964
     0.04260
    -0.14466
    -0.32021
    -0.36703
    -0.57769
    -0.58940
    -0.46066
    -0.32021
    -0.39043
    -0.44895
    -0.54258
    -0.56599
    -0.62451
    -0.65962
    -0.60110
    -0.56599
    -0.47236
    -0.42555
    -0.36703
    -0.36703
    -0.26169
    -0.20318
    -0.08614
    -0.06273
     0.08942
     0.32349
     0.56927
     0.62779
     0.49905
     0.24157
     0.20645
     0.42882
     0.73312
     0.20645
     0.25327
    -0.02762
     0.04260
     0.25327
     0.27668
     0.26497
     0.10112
    -0.02762
    -0.07443
    -0.15636
    -0.10955
     0.01919
     0.10112
     0.22986
     0.40542
     0.55757
     0.56927
     0.62779
     0.76823
     0.79164
     0.81505
     0.85016
     0.81505
     0.85016
     0.79164
     0.77994
     0.86186
     0.88527
     0.77994
     0.70971
     0.68631
     0.70971
     0.61608
     0.56927
     0.56927
     0.44053
     0.45223
     0.42882
     0.42882
     0.33520
     0.27668
     0.20645
     0.25327
     0.27668
     0.18305
     0.13623
     0.12453
     0.15964
     0.20645
     0.07771
     0.13623
     0.14794
     0.15964
     0.21816
     0.61608
     1.24808
     2.06734
     2.62912
     2.79298
     2.34823
     1.82157
     1.34171
     0.63949
     0.63949
     0.97890
     0.66290
     0.46394
     0.30008
    -0.16806
    -0.71814
    -1.23310
    -1.58421
    -1.78318
    -1.86510
    -2.29814
    -2.36836
    -2.34496
    -2.26303
    -2.12258
    -1.77147
    -1.13947
    -0.74155
    -0.61281
    -0.48406
    -0.54258
    -0.78836
    -1.09266
    -1.09266
    -1.26821
    -1.29162
    -1.26821
    -1.06925
    -0.99903
    -1.03414
    -0.89369
    -0.83518
    -0.74155
    -0.75325
    -0.71814
    -0.62451
    -0.57769
    -0.47236
    -0.33192
    -0.12125
     0.24157
     0.39371
     0.52245
     0.73312
     0.82675
     0.69801
     0.53416
     0.61608
     0.73312
     0.76823
     0.81505
     0.87357
     0.74483
     0.83845
     0.85016
     0.83845
     0.76823
     0.55757
     0.52245
     0.39371
     0.48734
     0.42882
     0.30008
     0.26497
     0.18305
     0.31179
     0.38201
     0.39371
     0.32349
     0.35860
     0.41712
     0.53416
     0.58097
     0.62779
     0.58097
     0.49905
     0.59268
     0.68631
     0.72142
     0.61608
     0.66290
     0.67460
     0.60438
     0.54586
     0.58097
     0.53416
     0.61608
     0.61608
     0.68631
     0.80334
     0.86186
     1.14275
     1.71623
     2.45357
     2.80468
     2.54720
     2.09075
     1.93860
     1.97372
     1.70453
     1.77475
     1.97372
     1.84497
     2.03223
     2.16097
     2.21949
     1.66942
     0.94379
     0.93208
     1.15446
     0.60438
     0.00749
    -0.24999
    -0.46066
    -0.15636
     0.04260
    -0.00421
    -0.15636
    -0.39043
    -0.48406
    -0.67132
    -0.81177
    -0.97562
    -0.94051
    -0.97562
    -0.78836
    -0.62451
    -0.49577
    -0.32021
    -0.05103
     0.19475
     0.40542
     0.59268
     0.72142
     0.87357
     0.93208
     1.08423
     1.13105
     1.22468
     1.22468
     1.16616
     1.15446
     1.24808
     1.13105
     1.04912
     1.03742
     0.95549
     0.92038
     0.70971
     0.58097
     0.56927
     0.56927
     0.48734
     0.28838
     0.22986
     0.08942
    -0.13295
    -0.12125
    -0.06273
    -0.15636
    -0.29681
    -0.34362
    -0.51918
    -0.67132
    -0.99903
    -1.27992
    -1.25651
    -1.43207
    -1.58421
    -1.80658
    -2.16940
    -2.54392
    -2.28644
    -1.80658
    -1.49058
    -1.52570
    -1.77147
    -1.93533
    -1.91192
    -1.79488
    -1.53740
    -1.11607
    -0.83518
    -0.71814
    -0.70644
    -0.61281
    -0.48406
    -0.47236
    -0.32021
    -0.16806
    -0.12125
    -0.10955
    -0.10955
    -0.09784
    -0.05103
     0.01919
     0.11282
     0.14794
     0.33520
     0.40542
     0.42882
     0.42882
     0.53416
     0.61608
     0.72142
     0.53416
     0.35860
     0.31179
     0.20645
     0.12453
     0.06601
     0.04260
    -0.00421
    -0.10955
    -0.23829
    -0.20318
    -0.27340
    -0.30851
    -0.33192
    -0.35532
    -0.28510
    -0.29681
    -0.28510
    -0.22658
    -0.17977
    -0.15636
    -0.10955
     0.01919
     0.01919
     0.13623
     0.14794
     0.21816
     0.17134
     0.12453
     0.17134
     0.21816
     0.15964
     0.04260
     0.04260
     0.11282
     0.15964
     0.15964
     0.10112
     0.12453
     0.15964
     0.08942
     0.07771
    -0.00421
     0.05431
     0.14794
     0.48734
     0.89697
     1.18957
     0.94379
    -0.23829
    -3.01207
    -5.89118
    -5.27088
    -3.01207
     0.74483
     2.74616
     1.61090
    -0.42555
    -1.11607
    -1.04584
    -0.53088
     0.11282
     0.90868
     2.16097
     3.16749
     3.81120
     4.03357
     4.06868
     4.02186
     3.81120
     3.46009
     2.94512
     2.44186
     2.03223
     1.66942
     1.38853
     1.09594
     0.74483
     0.60438
     0.52245
     0.51075
     0.40542
     0.46394
     0.54586
     0.47564
     0.48734
     0.44053
     0.44053
     0.49905
     0.47564
     0.41712
     0.35860
     0.33520
     0.31179
     0.35860
     0.40542
     0.39371
     0.25327
     0.01919
     0.04260
     0.01919
     0.20645
     0.26497
     0.22986
     0.00749
    -0.17977
    -0.20318
    -0.12125
    -0.17977
    -0.22658
    -0.20318
    -0.22658
    -0.23829
    -0.19147
    -0.21488
    -0.26169
    -0.37873
    -0.33192
    -0.46066
    -0.54258
    -0.57769
    -0.50747
    -0.44895
    -0.40214
    -0.30851
    -0.15636
    -0.07443
    -0.13295
    -0.17977
    -0.15636
    -0.09784
     0.01919
     0.01919
     0.04260
     0.11282
     0.30008
     0.37031
     0.33520
     0.35860
     0.31179
     0.30008
     0.27668
     0.08942
     0.06601
     0.03090
     0.05431
     0.07771
     0.04260
     0.06601
    -0.01592
    -0.08614
    -0.13295
    -0.13295
    -0.10955
    -0.06273
    -0.17977
    -0.16806
    -0.10955
    -0.20318
    -0.17977
    -0.10955
    -0.08614
    -0.09784
    -0.20318
    -0.16806
    -0.08614
    -0.08614
    -0.01592
     0.04260
     0.01919
     0.01919
    -0.02762
     0.13623
     0.07771
     0.00749
    -0.05103
    -0.13295
    -0.17977
    -0.30851
    -0.33192
    -0.15636
    -0.14466
    -0.21488
    -0.06273
    -0.06273
    -0.05103
     0.00749
     0.03090
     0.10112
    -0.02762
    -0.20318
    -0.19147
    -0.10955
    -0.03932
     0.01919
    -0.06273
    -0.07443
    -0.08614
    -0.21488
    -0.37873
    -0.35532
    -0.39043
    -0.36703
    -0.39043
    -0.32021
    -0.33192
    -0.23829
    -0.16806
    -0.17977
    -0.15636
    -0.20318
    -0.24999
    -0.29681
    -0.40214
    -0.54258
    -0.56599
    -0.35532
    -0.16806
     0.20645
     0.45223
     0.58097
     0.56927
     0.61608
     0.65120
     0.87357
     1.22468
     1.75134
     2.00883
     1.88009
     1.51727
     1.30660
     1.65771
     1.78646
     1.44705
     1.37683
     0.74483
    -0.14466
    -0.10955
    -0.08614
    -0.21488
    -0.71814
    -1.22140
    -1.47888
    -1.43207
    -1.36184
    -1.58421
    -1.67784
    -1.91192
    -1.95873
    -1.97044
    -1.98214
    -2.12258
    -2.18110
    -2.33325
    -2.68436
    -2.47370
    -0.95221
     1.11934
     1.33001
     0.40542
    -0.60110
    -0.96392
    -0.54258
    -0.26169
     0.33520
     0.92038
     1.15446
     1.27149
     1.20127
     1.04912
     0.80334
     0.47564
     0.20645
     0.01919
    -0.08614
    -0.06273
    -0.10955
     0.05431
     0.28838
     0.35860
     0.45223
     0.58097
     0.63949
     0.76823
     0.80334
     0.80334
     0.83845
     0.83845
     0.79164
     0.81505
     0.75653
     0.66290
     0.74483
     0.65120
     0.63949
     0.59268
     0.33520
     0.21816
     0.34690
     0.47564
     0.52245
     0.53416
     0.35860
     0.26497
     0.40542
     0.59268
     0.52245
     0.47564
     0.39371
     0.44053
     0.39371
     0.54586
     0.48734
     0.55757
     0.62779
     0.63949
     0.66290
     0.65120
     0.58097
     0.65120
     0.70971
     0.75653
     0.76823
     0.74483
     0.74483
     0.77994
     0.77994
     0.87357
     0.77994
     0.60438
     0.52245
     0.48734
     0.39371
     0.42882
     0.33520
     0.13623
    -0.01592
    -0.30851
    -0.50747
    -0.68303
    -0.68303
    -0.74155
    -0.80006
    -0.82347
    -0.90540
    -1.05755
    -1.15118
    -1.18629
    -1.16288
    -1.23310
    -1.13947
    -0.98732
    -0.90540
    -0.80006
    -0.62451
    -0.41384
    -0.39043
    -0.29681
    -0.10955
    -0.02762
     0.15964
     0.28838
     0.24157
     0.30008
     0.47564
     0.55757
     0.62779
     0.70971
     0.81505
     1.07253
     1.00231
     1.04912
     1.01401
     0.96720
     0.87357
     0.96720
     1.01401
     0.89697
     0.77994
     0.69801
     0.56927
     0.48734
     0.37031
     0.21816
     0.08942
     0.04260
    -0.05103
    -0.17977
    -0.19147
    -0.28510
    -0.28510
    -0.17977
    -0.06273
     0.14794
     0.20645
     0.42882
     0.61608
     0.70971
     0.89697
     0.79164
     0.76823
     0.87357
     1.03742
     1.10764
     1.11934
     1.08423
     0.77994
     0.47564
     0.27668
    -0.07443
    -0.21488
    -0.24999
    -0.37873
    -0.58940
    -0.54258
    -0.56599
    -0.67132
    -0.74155
    -0.72984
    -0.41384
    -0.35532
    -0.36703
    -0.41384
    -0.36703
    -0.42555
    -0.48406
    -0.32021
     0.22986
     1.27149
     1.23638
     1.09594
     1.48216
     2.10246
     2.07905
     1.91520
     1.49386
     1.08423
     0.90868
     1.00231
     1.14275
     1.11934
     1.01401
     0.83845
     0.52245
     0.17134
    -0.34362
    -0.81177
    -1.01073
    -1.19799
    -1.20969
    -1.23310
    -1.16288
    -0.91710
    -0.71814
    -0.49577
    -0.26169
    -0.16806
     0.12453
     0.21816
     0.34690
     0.42882
     0.53416
     0.65120
     0.67460
     0.79164
     0.82675
     0.86186
     0.94379
     0.89697
     1.00231
     1.01401
     0.99060
     0.94379
     1.00231
     1.02571
     0.94379
     0.94379
     0.93208
     0.87357
     0.85016
     0.85016
     0.86186
     0.77994
     0.72142
     0.67460
     0.66290
     0.65120
     0.59268
     0.52245
     0.49905
     0.52245
     0.47564
     0.48734
     0.60438
     0.66290
     0.61608
     0.69801
     0.72142
     0.68631
     0.63949
     0.63949
     0.59268
     0.55757
     0.56927
     0.61608
     0.62779
     0.77994
     0.68631
     0.62779
     0.56927
     0.44053
     0.20645
     0.15964
     0.18305
     0.18305
     0.18305
     0.18305
     0.01919
     0.01919
    -0.02762
    -0.09784
    -0.21488
    -0.08614
    -0.22658
    -0.29681
    -0.33192
    -0.42555
    -0.42555
    -0.44895
    -0.44895
    -0.48406
    -0.49577
    -0.47236
    -0.67132
    -0.69473
    -0.71814
    -0.71814
    -0.65962
    -0.63621
    -0.62451
    -0.50747
    -0.40214
    -0.28510
    -0.17977
    -0.19147
    -0.06273
    -0.03932
     0.00749
     0.07771
     0.47564
     0.34690
     0.26497
     0.13623
    -0.03932
    -0.27340
    -0.35532
    -0.03932
    -0.15636
    -0.20318
    -0.23829
    -0.32021
    -0.30851
    -0.14466
    -0.32021
    -0.49577
    -0.60110
    -0.58940
    -0.44895
    -0.29681
    -0.26169
    -0.16806
     0.01919
    -0.00421
    -0.00421
    -0.05103
    -0.06273
    -0.05103
    -0.01592
    -0.09784
    -0.22658
    -0.32021
    -0.32021
    -0.28510
    -0.35532
    -0.42555
    -0.39043
    -0.34362
    -0.40214
    -0.29681
    -0.34362
    -0.13295
    -0.07443
    -0.23829
    -0.32021
    -0.34362
    -0.40214
    -0.10955
     0.24157
     0.46394
     0.30008
     0.20645
    -0.63621
    -1.40866
    -1.42036
    -0.32021
     1.66942
     1.61090
     0.04260
    -0.51918
    -0.68303
    -0.72984
    -0.67132
    -0.37873
    -0.08614
     0.13623
     0.12453
     0.21816
     0.24157
     0.17134
    -0.00421
     0.04260
    -0.09784
    -0.06273
    -0.00421
     0.08942
     0.14794
     0.24157
     0.39371
     0.51075
     0.60438
     0.70971
     0.69801
     0.79164
     0.82675
     0.92038
     0.80334
     0.90868
     0.92038
     0.86186
     0.87357
     0.88527
     0.87357
     0.77994
     0.75653
     0.76823
     0.74483
     0.68631
     0.59268
     0.60438
     0.51075
     0.42882
     0.39371
     0.33520
     0.31179
     0.13623
     0.12453
     0.06601
    -0.06273
    -0.13295
    -0.21488
    -0.23829
    -0.28510
    -0.28510
    -0.33192
    -0.41384
    -0.53088
    -0.50747
    -0.51918
    -0.57769
    -0.55429
    -0.64792
    -0.71814
    -0.63621
    -0.61281
    -0.61281
    -0.67132
    -0.56599
    -0.57769
    -0.68303
    -0.67132
    -0.44895
    -0.32021
    -0.20318
    -0.12125
     0.20645
     0.44053
     0.34690
     0.32349
     0.39371
     0.44053
     0.56927
     0.74483
     0.70971
     0.72142
     0.75653
     0.56927
     0.32349
     0.26497
     0.14794
    -0.00421
    -0.10955
    -0.05103
    -0.10955
    -0.19147
    -0.40214
    -0.58940
    -0.61281
    -0.70644
    -0.71814
    -0.54258
    -0.19147
     0.21816
     0.18305
    -0.12125
    -0.19147
    -0.12125
     0.15964
     0.55757
     0.72142
     0.72142
     0.68631
     0.72142
     0.73312
     0.95549
     1.01401
     0.97890
     0.93208
     0.93208
     0.96720
     0.85016
     0.77994
     0.79164
     0.81505
     0.80334
     0.94379
     0.99060
     1.17786
     1.14275
     1.21297
     1.04912
     0.59268
     0.81505
     1.27149
     1.27149
     1.18957
     1.20127
     0.75653
     0.56927
     0.52245
     0.53416
     0.68631
     0.44053
     0.35860
     0.01919
    -0.28510
    -0.30851
    -0.33192
    -0.49577
    -0.27340
     0.04260
     0.00749
    -0.33192
    -0.32021
     0.45223
     2.92172
     4.45490
     3.50690
     1.79816
     1.20127
     1.24808
     1.80986
     2.66423
     3.13238
     3.19090
     3.10898
     2.68764
     2.14927
     1.62260
     1.13105
     0.79164
     0.30008
     0.03090
    -0.08614
    -0.19147
    -0.17977
    -0.26169
    -0.33192
    -0.32021
    -0.40214
    -0.50747
    -0.68303
    -0.88199
    -0.88199
    -0.98732
    -1.22140
    -1.42036
    -1.44377
    -1.72466
    -1.72466
    -1.67784
    -1.84170
    -2.01725
    -2.23962
    -1.92362
    -1.52570
    -1.71295
    -1.63103
    -1.70125
    -1.61932
    -1.46718
    -1.32673
    -1.20969
    -1.10436
    -0.82347
    -0.78836
    -0.71814
    -0.60110
    -0.65962
    -0.55429
    -0.40214
    -0.30851
    -0.29681
    -0.36703
    -0.34362
    -0.28510
    -0.29681
    -0.32021
    -0.29681
    -0.24999
    -0.36703
    -0.34362
    -0.26169
    -0.32021
    -0.63621
    -1.08095
    -1.40866
    -1.39695
    -1.35014
    -1.36184
    -1.54910
    -1.59592
    -1.67784
    -1.67784
    -1.72466
    -1.77147
    -1.71295
    -1.66614
    -1.53740
    -1.18629
    -0.57769
    -0.47236
    -0.33192
    -0.30851
    -0.48406
    -0.75325
    -1.27992
    -1.71295
    -0.34362
     1.51727
     1.70453
     1.23638
     0.90868
    -0.03932
    -0.43725
    -0.23829
    -0.13295
     0.06601
     0.69801
     0.99060
     1.09594
     1.04912
     0.93208
     0.77994
     0.74483
     0.47564
     0.53416
     0.39371
     0.45223
     0.45223
     0.49905
     0.58097
     0.76823
     0.68631
     0.60438
     0.62779
     0.61608
     0.55757
     0.55757
     0.40542
     0.40542
     0.37031
     0.35860
     0.41712
     0.39371
     0.41712
     0.42882
     0.42882
     0.52245
     0.53416
     0.47564
     0.52245
     0.61608
     0.62779
     0.65120
     0.61608
     0.58097
     0.48734
     0.28838
     0.19475
     0.01919
    -0.13295
    -0.37873
    -0.60110
    -0.72984
    -0.88199
    -1.08095
    -1.20969
    -1.30332
    -1.54910
    -1.81829
    -1.70125
    -1.87681
    -2.07577
    -2.13429
    -2.27473
    -2.32155
    -2.25133
    -2.46199
    -2.61414
    -2.64925
    -2.70777
    -2.85992
    -2.80140
    -2.64925
    -2.39177
    -2.38007
    -2.60244
    -2.77799
    -2.82481
    -2.71947
    -2.54392
    -2.25133
    -2.15770
    -1.99384
    -1.88851
    -1.79488
    -1.70125
    -1.65444
    -1.58421
    -1.51399
    -1.44377
    -1.30332
    -0.99903
    -0.84688
    -0.72984
    -0.65962
    -0.62451
    -0.56599
    -0.50747
    -0.44895
    -0.39043
    -0.32021
    -0.24999
    -0.24999
    -0.33192
    -0.36703
    -0.53088
    -0.61281
    -0.60110
    -0.70644
    -0.76495
    -0.76495
    -0.84688
    -0.95221
    -0.90540
    -0.94051
    -1.03414
    -1.11607
    -1.04584
    -1.13947
    -1.08095
    -0.96392
    -0.92881
    -0.92881
    -1.12777
    -1.23310
    -1.17458
    -1.32673
    -1.29162
    -1.19799
    -1.08095
    -1.02244
    -1.03414
    -1.04584
    -0.98732
    -1.05755
    -1.10436
    -0.97562
    -0.92881
    -0.95221
    -0.91710
    -0.87029
    -0.72984
    -0.60110
    -0.55429
    -0.55429
    -0.41384
    -0.32021
    -0.57769
    -0.91710
    -0.85858
    -0.55429
    -0.33192
    -0.06273
    -0.71814
     0.45223
     0.83845
    -0.78836
    -1.74807
    -1.16288
     0.22986
     0.67460
     0.70971
     0.30008
    -0.07443
    -0.26169
    -0.19147
    -0.23829
    -0.33192
    -0.28510
    -0.15636
    -0.02762
     0.14794
     0.01919
    -0.02762
    -0.15636
    -0.28510
    -0.20318
    -0.12125
    -0.06273
    -0.08614
    -0.02762
     0.07771
     0.18305
     0.24157
     0.18305
     0.32349
     0.28838
     0.27668
     0.31179
     0.37031
     0.33520
     0.27668
     0.25327
     0.19475
     0.22986
     0.24157
     0.28838
     0.19475
     0.32349
     0.30008
     0.22986
     0.25327
     0.14794
     0.14794
     0.17134
     0.21816
     0.26497
     0.31179
     0.28838
     0.27668
     0.38201
     0.37031
     0.44053
     0.56927
     0.66290
     0.59268
     0.55757
     0.60438
     0.60438
     0.51075
     0.48734
     0.55757
     0.94379
     1.91520
     1.21297
     0.18305
    -0.32021
    -0.20318
     0.17134
     0.24157
     0.24157
     0.14794
    -0.03932
    -0.20318
    -0.22658
    -0.32021
    -0.42555
    -0.46066
    -0.50747
    -0.37873
    -0.20318
    -0.14466
    -0.22658
    -0.14466
    -0.03932
    -0.01592
    -0.00421
     0.21816
     0.20645
     0.22986
     0.31179
     0.28838
     0.40542
     0.31179
     0.33520
     0.38201
     0.35860
     0.45223
     0.42882
     0.38201
     0.40542
     0.42882
     0.38201
     0.42882
     0.39371
     0.34690
     0.34690
     0.28838
     0.25327
     0.20645
     0.17134
     0.15964
     0.22986
     0.22986
     0.18305
     0.14794
     0.17134
     0.13623
     0.15964
     0.18305
     0.18305
     0.12453
     0.08942
     0.15964
     0.14794
     0.12453
     0.07771
     0.11282
     0.12453
     0.14794
     0.11282
     0.07771
     0.01919
     0.07771
     0.01919
     0.06601
     0.08942
     0.03090
     0.00749
     0.07771
     0.00749
     0.07771
    -0.07443
    -0.09784
    -0.20318
    -0.22658
    -0.22658
    -0.24999
    -0.40214
    -0.46066
    -0.44895
    -0.37873
    -0.23829
    -0.17977
    -0.13295
    -0.07443
     0.06601
     0.05431
     0.00749
    -0.05103
     0.15964
     0.37031
     0.45223
     0.42882
     0.32349
     0.04260
    -0.09784
    -0.19147
    -0.26169
    -0.17977
    -0.13295
    -0.19147
    -0.28510
    -0.27340
    -0.00421
    -0.03932
     0.25327
     0.20645
    -0.13295
    -0.19147
    -0.06273
     0.18305
     0.33520
     0.39371
     0.61608
     0.58097
     0.01919
    -0.47236
    -0.51918
    -0.36703
    -0.12125
    -0.15636
    -0.43725
    -0.50747
    -0.56599
    -0.56599
    -0.54258
    -0.48406
    -0.39043
    -0.29681
    -0.28510
    -0.15636
    -0.17977
    -0.19147
    -0.00421
     0.07771
     0.01919
    -0.06273
    -0.02762
    -0.05103
     0.04260
    -0.02762
     0.03090
    -0.05103
     0.12453
     0.21816
     0.18305
     0.27668
     0.25327
     0.34690
     0.38201
     0.27668
     0.48734
     1.65771
     2.10246
     0.55757
     0.01919
     0.86186
     1.02571
     0.76823
     0.31179
     0.17134
     0.24157
     0.22986
    -0.00421
    -0.43725
    -0.47236
    -0.14466
    -0.16806
    -0.60110
    -1.25651
    -1.23310
    -0.74155
    -0.63621
    -0.50747
    -0.54258
    -0.43725
    -0.29681
    -0.24999
    -0.19147
    -0.06273
    -0.08614
     0.01919
     0.06601
     0.10112
     0.12453
     0.04260
     0.07771
     0.19475
     0.28838
     0.38201
     0.37031
     0.40542
     0.44053
     0.51075
     0.51075
     0.60438
     0.62779
     0.61608
     0.68631
     0.65120
     0.65120
     0.63949
     0.70971
     0.66290
     0.69801
     0.75653
     0.72142
     0.70971
     0.72142
     0.72142
     0.72142
     0.81505
     0.85016
     0.80334
     0.77994
     0.81505
     0.87357
     0.88527
     0.90868
     0.80334
     0.86186
     0.87357
     0.82675
     0.83845
     0.80334
     0.72142
     0.62779
     0.68631
     0.65120
     0.59268
     0.46394
     0.48734
     0.47564
     0.51075
     0.42882
     0.28838
     0.20645
     0.21816
     0.13623
     0.20645
     0.14794
    -0.03932
    -0.09784
    -0.08614
    -0.06273
    -0.06273
    -0.15636
    -0.23829
    -0.22658
    -0.29681
    -0.29681
    -0.30851
    -0.29681
    -0.27340
    -0.20318
    -0.13295
    -0.02762
     0.08942
     0.04260
     0.07771
    -0.06273
    -0.17977
    -0.27340
    -0.17977
    -0.16806
    -0.02762
     0.27668
     0.26497
     0.14794
     0.13623
    -0.10955
    -0.37873
    -0.24999
    -0.19147
    -0.01592
     0.26497
     0.56927
     1.30660
