# Supplementary material for: Software algorithm and hardware design for real-time implementation of new spectral estimator
Source: Biomed Eng Online. 2014 May 9;13:61. doi: 10.1186/1475-925X-13-61 (PMC4057578; doi:10.1186/1475-925X-13-61)
Supplement: Additional file 2 — txtfiles.zip. [file 1475-925X-13-61-S2.zip › FILE054.TXT]

     1.46304
     1.36951
     1.48643
     1.50981
     1.46304
     1.34613
     1.39289
     1.25259
     1.15906
     1.15906
     1.13568
     1.11229
     0.92523
     1.11229
     1.15906
     0.99538
     1.08891
     1.01876
     1.01876
     1.06553
     1.15906
     1.22921
     1.36951
     1.27598
     1.27598
     1.27598
     1.29936
     1.29936
     1.18244
     1.32274
     1.43966
     1.22921
     1.20583
     1.08891
     0.94861
     0.66801
     0.97200
     0.92523
     1.13568
     1.13568
     0.97200
     1.11229
     1.34613
     1.43966
     1.43966
     1.41628
     1.79041
     1.93071
     1.97747
     1.97747
     2.07101
     1.57996
     1.67349
     1.15906
     0.87846
     0.31727
    -0.10363
    -0.52453
    -1.03896
    -1.03896
    -1.22603
    -1.41309
    -1.29617
    -1.22603
    -0.94543
    -0.75836
    -0.73498
    -0.75836
    -0.94543
    -1.20264
    -1.38971
    -1.20264
    -0.80513
    -0.59468
    -0.61806
    -0.33746
    -0.10363
    -0.40761
    -0.85189
    -0.85189
    -1.50662
    -1.71707
    -1.81061
    -1.57677
    -1.22603
    -0.71159
    -0.73498
    -0.29070
    -0.03348
    -0.05687
    -0.31408
    -0.31408
    -0.38423
    -0.50115
    -0.31408
    -0.31408
    -0.54791
    -0.78174
    -0.73498
    -0.87528
    -1.06234
    -1.36632
    -1.62354
    -1.67031
    -2.02105
    -1.74046
    -1.74046
    -1.67031
    -1.64692
    -1.76384
    -1.78722
    -1.53001
    -1.50662
    -1.67031
    -1.55339
    -1.55339
    -1.41309
    -1.15588
    -0.92204
    -0.68821
    -0.75836
    -0.73498
    -0.78174
    -0.85189
    -0.82851
    -0.66483
    -0.45438
    -0.19716
    -0.33746
    -0.29070
    -0.03348
     0.08343
     0.27050
     0.36403
     0.43418
     0.66801
     0.85508
     0.78493
     0.94861
     0.92523
     1.06553
     1.18244
     1.25259
     1.32274
     1.15906
     1.18244
     1.34613
     1.48643
     1.65011
     1.53319
     1.53319
     1.39289
     1.67349
     1.67349
     1.67349
     1.60334
     1.65011
     1.55658
     1.60334
     1.65011
     1.86056
     1.67349
     1.62673
     1.65011
     1.72026
     1.67349
     1.65011
     1.86056
     1.95409
     2.32822
     2.42175
     2.51529
     2.63220
     2.74912
     2.88942
     2.81927
     2.84265
     2.58544
     2.32822
     1.62673
     1.36951
     1.27598
     1.13568
     1.01876
     1.01876
     1.08891
     0.99538
     0.20035
    -0.47776
    -1.27279
    -0.78174
    -0.40761
    -0.08025
     0.24712
     0.06005
    -0.01010
    -0.64145
    -0.94543
    -1.03896
    -1.01558
    -1.29617
    -1.53001
    -0.75836
    -0.05687
    -0.24393
    -0.40761
    -0.78174
    -1.10911
    -0.92204
    -0.64145
    -0.26731
     0.17697
     0.71478
     0.92523
     1.11229
     1.29936
     1.43966
     1.79041
     1.97747
     1.93071
     1.74364
     1.67349
     1.86056
     1.95409
     1.83717
     1.74364
     1.22921
     1.11229
     0.85508
     0.99538
     0.76155
     0.57448
     0.36403
     0.20035
     0.20035
     0.08343
    -0.08025
    -0.33746
    -0.45438
    -0.54791
    -0.43100
    -0.15040
    -0.15040
    -0.17378
     0.06005
     0.03667
     0.34065
     0.41080
     0.41080
     0.43418
     0.52771
     0.64463
     0.73816
     0.69140
     0.69140
     0.69140
     0.76155
     0.78493
     0.85508
     0.64463
     0.69140
     0.66801
     0.62125
     0.55110
     0.48095
     0.29388
     0.22373
     0.52771
     0.38742
     0.50433
     0.38742
     0.38742
     0.36403
     0.50433
     0.50433
     0.34065
     0.29388
     0.45757
     0.50433
     0.36403
     0.29388
     0.31727
     0.27050
     0.29388
     0.20035
     0.10682
     0.06005
    -0.03348
    -0.08025
    -0.03348
     0.15358
    -0.03348
    -0.05687
    -0.03348
     0.01328
     0.13020
     0.01328
     0.06005
    -0.03348
     0.01328
     0.10682
     0.22373
     0.27050
     0.08343
     0.03667
     0.20035
     0.41080
     0.29388
     0.29388
     0.17697
     0.22373
     0.31727
     0.41080
     0.29388
     0.29388
     0.34065
     0.38742
     0.52771
     0.43418
     0.31727
     0.10682
    -0.03348
     0.24712
     0.45757
     0.57448
     0.64463
     0.71478
     0.78493
     0.83170
     1.08891
     1.55658
     1.79041
     1.88394
     2.09439
     2.25807
     2.37499
     1.86056
    -0.31408
    -0.47776
     0.41080
     2.58544
     3.49738
     2.46852
     1.48643
     0.52771
     0.06005
     0.20035
     1.11229
     0.99538
     0.48095
     0.69140
     0.85508
     0.87846
     0.94861
     1.06553
     1.08891
     0.80831
     0.52771
     0.10682
    -0.19716
    -0.19716
    -0.03348
     0.01328
    -0.08025
    -0.15040
    -0.15040
    -0.01010
    -0.05687
    -0.01010
     0.15358
     0.06005
     0.36403
     0.31727
     0.45757
     0.48095
     0.55110
     0.90185
     0.92523
     0.87846
     0.94861
     0.90185
     0.87846
     1.04215
     1.08891
     1.18244
     1.18244
     1.15906
     1.22921
     1.43966
     1.34613
     1.55658
     1.29936
     1.29936
     1.55658
     1.46304
     1.50981
     1.50981
     1.57996
     1.50981
     1.55658
     1.76702
     1.60334
     1.48643
     1.34613
     1.50981
     1.46304
     1.46304
     1.32274
     1.27598
     1.29936
     1.20583
     1.11229
     1.13568
     1.13568
     1.08891
     0.99538
     0.99538
     0.90185
     0.85508
     0.76155
     0.87846
     0.76155
     0.85508
     0.76155
     0.73816
     0.71478
     0.59786
     0.66801
     0.71478
     0.59786
     0.66801
     0.59786
     0.57448
     0.69140
     0.57448
     0.57448
     0.57448
     0.73816
     0.69140
     0.57448
     0.59786
     0.69140
     0.59786
     0.69140
     0.62125
     0.76155
     0.73816
     0.66801
     0.76155
     0.69140
     0.64463
     0.64463
     0.66801
     0.73816
     0.66801
     0.71478
     0.64463
     0.69140
     0.59786
     0.62125
     0.59786
     0.64463
     0.59786
     0.62125
     0.69140
     0.71478
     0.69140
     0.59786
     0.66801
     0.71478
     0.71478
     0.76155
     0.78493
     0.69140
     0.73816
     0.71478
     0.71478
     0.94861
     1.04215
     1.11229
     1.11229
     1.83717
     2.28145
     1.76702
     1.62673
     1.36951
     0.94861
     1.83717
     2.39837
     1.39289
    -0.10363
    -1.38971
    -0.64145
     0.38742
    -0.22055
    -1.55339
    -2.04444
    -1.92752
    -2.13797
    -2.60563
    -3.07330
    -3.44743
    -3.54096
    -3.51758
    -2.67578
    -1.83399
    -1.92752
    -2.06782
    -1.88075
    -1.55339
    -1.17926
    -0.92204
    -0.73498
    -0.43100
    -0.17378
    -0.03348
     0.13020
     0.31727
     0.50433
     0.57448
     0.59786
     0.73816
     0.80831
     0.78493
     0.66801
     0.83170
     0.66801
     0.94861
     0.83170
     0.73816
     0.76155
     0.71478
     0.78493
     0.71478
     0.85508
     0.64463
     0.69140
     0.76155
     0.71478
     0.76155
     0.76155
     0.64463
     0.69140
     0.78493
     0.69140
     0.73816
     0.62125
     0.73816
     0.83170
     0.69140
     0.73816
     0.87846
     0.76155
     0.90185
     0.85508
     0.76155
     0.76155
     0.76155
     0.87846
     0.94861
     0.97200
     0.92523
     0.94861
     1.01876
     1.01876
     1.01876
     1.11229
     1.13568
     1.13568
     1.11229
     1.20583
     1.27598
     1.15906
     1.11229
     1.15906
     1.25259
     1.27598
     1.20583
     1.15906
     1.13568
     1.15906
     1.18244
     1.11229
     1.25259
     1.04215
     1.18244
     1.22921
     1.18244
     1.11229
     1.11229
     1.25259
     1.27598
     1.46304
     1.32274
     1.48643
     1.83717
     2.00086
     2.09439
     1.86056
     1.36951
     0.50433
     0.41080
     0.57448
     1.04215
     1.46304
     1.11229
     0.76155
     0.48095
     0.22373
     0.15358
     0.06005
     0.15358
     0.24712
     0.31727
     0.48095
     0.69140
     0.80831
     0.85508
     1.08891
     1.18244
     1.41628
     1.27598
     1.43966
     1.46304
     1.57996
     1.65011
     1.39289
     1.34613
     1.22921
     1.25259
     1.18244
     1.29936
     1.27598
     1.43966
     1.41628
     1.46304
     1.34613
     1.25259
     1.01876
     0.90185
     0.71478
     0.03667
    -1.06234
    -1.90414
    -1.29617
    -0.73498
    -1.13249
    -1.20264
    -1.22603
    -1.60016
    -1.92752
    -2.27827
    -2.13797
    -2.16135
    -1.85737
    -1.50662
    -0.94543
    -0.45438
    -0.03348
    -0.03348
     0.20035
     0.34065
     0.59786
     0.76155
     0.87846
     0.83170
     0.76155
     0.90185
     0.92523
     1.06553
     0.94861
     0.97200
     0.94861
     0.92523
     1.01876
     1.01876
     0.97200
     0.87846
     0.83170
     0.73816
     0.87846
     0.87846
     0.78493
     0.64463
     0.73816
     0.59786
     0.57448
     0.43418
     0.36403
     0.48095
     0.43418
     0.34065
     0.36403
     0.34065
     0.17697
     0.24712
     0.31727
     0.24712
     0.20035
     0.22373
     0.15358
     0.24712
     0.29388
     0.13020
     0.24712
     0.20035
     0.36403
     0.34065
     0.24712
     0.29388
     0.22373
     0.29388
     0.34065
     0.41080
     0.29388
     0.24712
     0.29388
     0.38742
     0.36403
     0.29388
     0.29388
     0.15358
     0.29388
     0.38742
     0.27050
     0.22373
     0.13020
     0.08343
     0.22373
     0.27050
     0.34065
     0.20035
     0.17697
     0.20035
     0.24712
     0.29388
     0.41080
     0.34065
     0.31727
     0.57448
     0.52771
     0.52771
     0.50433
     0.50433
     0.59786
     0.64463
     0.66801
     0.57448
     0.57448
     0.52771
     0.64463
     0.55110
     0.57448
     0.43418
     0.38742
     0.38742
     0.48095
     0.48095
     0.29388
     0.34065
     0.22373
     0.24712
     0.48095
     0.31727
     0.17697
     0.20035
     0.34065
     0.31727
     0.27050
     0.20035
     0.22373
     0.29388
     0.34065
     0.22373
     0.22373
     0.08343
     0.06005
     0.06005
     0.22373
     0.06005
    -0.22055
    -0.33746
    -0.29070
    -0.43100
    -0.61806
    -0.82851
    -0.33746
    -0.43100
    -0.78174
    -1.20264
    -1.71707
    -2.02105
    -1.85737
    -1.31956
    -0.96881
    -0.80513
    -0.92204
    -0.71159
    -0.71159
    -0.64145
    -0.57130
    -0.29070
    -0.10363
     0.17697
     0.48095
     0.73816
     0.90185
     0.92523
     0.99538
     1.01876
     1.18244
     1.15906
     1.01876
     0.85508
     0.78493
     0.76155
     0.85508
     0.78493
     0.69140
     0.45757
     0.24712
     0.69140
     0.71478
     0.66801
     0.52771
     0.48095
     0.52771
     0.66801
     0.64463
     0.59786
     0.64463
     0.73816
     0.78493
     0.85508
     0.78493
     0.87846
     0.85508
     1.01876
     0.87846
     0.97200
     0.92523
     0.94861
     0.87846
     1.06553
     0.97200
     0.99538
     0.87846
     0.85508
     0.87846
     0.99538
     0.97200
     0.83170
     0.76155
     0.87846
     0.90185
     0.90185
     0.76155
     0.78493
     0.62125
     0.76155
     0.83170
     0.62125
     0.71478
     0.64463
     0.59786
     0.66801
     0.71478
     0.59786
     0.59786
     0.59786
     0.55110
     0.64463
     0.64463
     0.55110
     0.57448
     0.64463
     0.69140
     0.59786
     0.73816
     0.55110
     0.64463
     0.66801
     0.73816
     0.59786
     0.59786
     0.62125
     0.55110
     0.73816
     0.59786
     0.59786
     0.52771
     0.64463
     0.57448
     0.55110
     0.57448
     0.36403
     0.38742
     0.43418
     0.34065
     0.38742
     0.36403
     0.29388
     0.29388
     0.22373
     0.29388
     0.17697
     0.08343
     0.08343
     0.24712
     0.17697
     0.15358
     0.13020
     0.22373
     0.08343
     0.20035
     0.27050
     0.27050
     0.31727
     0.38742
     0.41080
     0.57448
     0.73816
     0.83170
     0.69140
     0.92523
     1.13568
     1.39289
     1.29936
     1.13568
     0.92523
     0.69140
     0.27050
     0.10682
    -0.29070
    -0.50115
    -0.33746
    -0.54791
    -0.82851
    -1.38971
    -1.71707
    -2.02105
    -2.53548
    -2.41857
    -2.37180
    -2.27827
    -2.20812
    -2.02105
    -1.81061
    -1.76384
    -1.76384
    -1.55339
    -1.38971
    -1.06234
    -0.87528
    -0.71159
    -0.59468
    -0.54791
    -0.19716
    -0.15040
    -0.03348
     0.13020
     0.06005
     0.10682
    -0.05687
    -0.17378
     0.06005
     0.24712
     0.27050
     0.20035
     0.34065
     0.36403
     0.17697
     0.06005
     0.13020
     0.24712
     0.41080
     0.34065
     0.38742
     0.34065
     0.34065
     0.57448
     0.66801
     0.69140
     0.76155
     0.76155
     0.85508
     0.78493
     0.83170
     0.73816
     0.78493
     0.85508
     0.97200
     1.01876
     0.87846
     0.76155
     0.80831
     0.85508
     0.94861
     0.92523
     0.92523
     0.85508
     0.92523
     0.87846
     0.83170
     0.87846
     0.78493
     0.73816
     0.78493
     0.73816
     0.80831
     0.57448
     0.52771
     0.59786
     0.50433
     0.57448
     0.48095
     0.43418
     0.41080
     0.43418
     0.52771
     0.43418
     0.29388
     0.50433
     0.41080
     0.52771
     0.50433
     0.48095
     0.43418
     0.43418
     0.43418
     0.55110
     0.48095
     0.43418
     0.48095
     0.27050
     0.43418
     0.45757
     0.29388
     0.41080
     0.31727
     0.27050
     0.24712
     0.50433
     0.34065
     0.24712
     0.27050
     0.24712
     0.38742
     0.45757
     0.29388
     0.34065
     0.38742
     0.43418
     0.41080
     0.45757
     0.48095
     0.55110
     0.52771
     0.64463
     0.64463
     0.66801
     0.73816
     0.83170
     0.99538
     1.01876
     1.04215
     0.66801
     0.43418
     0.38742
     0.55110
     0.52771
     0.64463
     0.64463
     0.34065
    -0.10363
    -0.59468
    -0.85189
    -0.99219
    -1.31956
    -1.81061
    -2.25489
    -2.79270
    -4.40614
    -5.31809
    -4.75689
    -3.04991
    -3.30713
    -3.44743
    -3.84494
    -4.21907
    -4.19569
    -3.75141
    -3.30713
    -2.69917
    -2.06782
    -1.34294
    -0.78174
    -0.29070
     0.17697
     0.45757
     0.92523
     1.11229
     1.18244
     1.39289
     1.46304
     1.36951
     1.60334
     1.55658
     1.46304
     1.48643
     1.48643
     1.46304
     1.41628
     1.69687
     1.65011
     1.62673
     1.46304
     1.34613
     1.11229
     0.78493
     0.90185
     0.90185
     0.80831
     1.04215
     0.87846
     0.80831
     0.55110
     0.55110
     0.62125
     0.55110
     0.59786
     0.59786
     0.52771
     0.66801
     0.78493
     0.71478
     0.80831
     0.78493
     0.71478
     0.76155
     0.83170
     0.73816
     0.64463
     0.50433
     0.55110
     0.62125
     0.62125
     0.59786
     0.41080
     0.55110
     0.43418
     0.50433
     0.66801
     0.59786
     0.52771
     0.45757
     0.55110
     0.64463
     0.59786
     0.48095
     0.50433
     0.55110
     0.62125
     0.55110
     0.55110
     0.59786
     0.43418
     0.52771
     0.59786
     0.52771
     0.55110
     0.38742
     0.50433
     0.57448
     0.43418
     0.34065
     0.50433
     0.62125
     0.62125
     0.62125
     0.64463
     0.57448
     0.83170
     0.76155
     0.76155
     0.92523
     0.73816
     0.57448
     0.62125
     0.76155
     0.83170
     0.83170
     0.69140
     0.66801
     0.69140
     0.64463
     0.52771
     0.48095
     0.38742
     0.29388
     0.29388
     0.48095
     0.50433
     0.24712
     0.29388
     0.45757
     0.41080
     0.34065
     0.34065
     0.45757
     0.62125
     0.64463
     0.59786
     0.87846
     0.92523
     1.08891
     1.39289
     1.67349
     1.57996
     0.76155
     0.34065
     0.10682
    -0.15040
    -0.24393
    -0.52453
    -1.29617
    -2.62902
    -3.51758
    -3.02653
    -2.37180
    -2.53548
    -3.42405
    -4.31261
    -4.19569
    -4.21907
    -5.03749
    -4.45291
    -3.47081
    -3.02653
    -2.34842
    -2.09120
    -1.92752
    -1.67031
    -1.38971
    -0.85189
    -0.66483
    -0.50115
    -0.43100
    -0.26731
    -0.03348
     0.13020
     0.31727
     0.27050
     0.38742
     0.50433
     0.55110
     0.45757
     0.43418
     0.52771
     0.55110
     0.64463
     0.80831
     0.66801
     0.66801
     0.59786
     0.59786
     0.90185
     0.90185
     0.64463
     0.64463
     0.69140
     0.87846
     0.87846
     0.66801
     0.57448
     0.66801
     0.69140
     0.64463
     0.64463
     0.50433
     0.55110
     0.41080
     0.52771
     0.59786
     0.41080
     0.38742
     0.41080
     0.41080
     0.34065
     0.34065
     0.34065
     0.27050
     0.34065
     0.31727
     0.34065
     0.45757
     0.52771
     0.76155
     1.22921
     1.65011
     2.23469
     2.95957
     4.22226
     5.13420
     5.15759
     2.72574
     0.52771
    -0.57130
     0.69140
     3.33370
     4.94714
     4.19888
     3.17002
     2.00086
     0.87846
     0.36403
     0.06005
    -0.01010
     0.13020
     0.24712
     0.59786
     0.78493
     1.01876
     0.99538
     1.06553
     0.92523
     0.90185
     0.80831
     0.83170
     0.69140
     0.45757
     0.59786
     0.57448
     0.43418
     0.22373
     0.27050
     0.27050
     0.29388
     0.20035
     0.22373
     0.29388
     0.24712
     0.38742
     0.34065
     0.43418
     0.34065
     0.27050
     0.45757
     0.57448
     0.52771
     0.59786
     0.55110
     0.52771
     0.57448
     0.69140
     0.87846
     0.97200
     1.13568
     1.20583
     1.32274
     1.55658
     1.69687
     1.79041
     1.81379
     1.97747
     2.14116
     2.39837
     2.44514
     2.16454
     1.50981
     0.80831
     0.15358
    -0.01010
    -0.38423
    -1.10911
    -0.66483
     0.20035
    -0.82851
    -2.04444
    -2.55887
    -2.58225
    -2.51210
    -2.46533
    -2.11459
    -2.06782
    -2.11459
    -1.99767
    -1.97429
    -1.36632
    -1.01558
    -1.31956
    -1.24941
    -0.92204
    -0.89866
    -1.29617
    -1.43647
    -1.71707
    -1.50662
    -1.13249
    -0.96881
    -0.89866
    -1.03896
    -1.01558
    -1.17926
    -1.08573
    -1.08573
    -1.08573
    -0.89866
    -0.57130
    -0.38423
    -0.36085
    -0.22055
    -0.22055
    -0.05687
     0.01328
     0.17697
     0.13020
     0.15358
     0.17697
     0.34065
     0.45757
     0.50433
     0.52771
     0.64463
     0.59786
     0.59786
     0.62125
     0.59786
     0.50433
     0.59786
     0.62125
     0.64463
     0.55110
     0.57448
     0.50433
     0.57448
     0.52771
     0.48095
     0.55110
     0.45757
     0.45757
     0.45757
     0.52771
     0.45757
     0.20035
     0.41080
     0.55110
     0.31727
     0.38742
     0.34065
     0.27050
     0.31727
     0.34065
     0.29388
     0.34065
     0.17697
     0.20035
     0.38742
     0.22373
     0.34065
     0.15358
     0.24712
     0.31727
     0.34065
     0.31727
     0.27050
     0.38742
     0.34065
     0.27050
     0.41080
     0.34065
     0.48095
     0.38742
     0.38742
     0.45757
     0.50433
     0.48095
     0.59786
     0.78493
     0.69140
     0.66801
     0.85508
     0.83170
     0.64463
     0.80831
     0.76155
     0.76155
     0.50433
     0.34065
     0.13020
     0.45757
     0.38742
     0.24712
     0.15358
     0.27050
     0.43418
     0.50433
     0.08343
    -0.50115
    -0.64145
    -0.29070
    -0.17378
     0.03667
     0.59786
     0.50433
     0.10682
    -0.22055
    -0.15040
    -0.22055
    -0.26731
    -0.01010
     0.20035
     0.24712
     0.03667
    -0.01010
    -0.22055
    -0.99219
    -1.53001
    -1.34294
    -0.59468
     0.06005
    -0.17378
    -0.54791
    -1.08573
    -1.10911
    -1.15588
    -0.94543
    -0.64145
    -0.43100
    -0.31408
    -0.05687
     0.13020
     0.24712
     0.15358
     0.52771
     0.64463
     0.78493
     0.64463
     0.64463
     0.62125
     0.73816
     0.66801
     0.69140
     0.59786
     0.52771
     0.45757
     0.48095
     0.34065
     0.24712
    -0.01010
     0.06005
     0.01328
     0.06005
     0.22373
    -0.01010
    -0.05687
    -0.17378
    -0.12701
    -0.10363
     0.01328
     0.01328
    -0.03348
     0.15358
     0.10682
     0.01328
    -0.03348
     0.03667
     0.10682
     0.29388
     0.31727
     0.24712
     0.13020
     0.15358
     0.27050
     0.24712
     0.34065
     0.43418
     0.38742
     0.43418
     0.45757
     0.38742
     0.45757
     0.38742
     0.36403
     0.55110
     0.59786
     0.48095
     0.41080
     0.50433
     0.50433
     0.50433
     0.55110
     0.62125
     0.45757
     0.45757
     0.50433
     0.50433
     0.48095
     0.48095
     0.34065
     0.48095
     0.55110
     0.55110
     0.43418
     0.43418
     0.48095
     0.50433
     0.52771
     0.55110
     0.43418
     0.41080
     0.48095
     0.55110
     0.55110
     0.50433
     0.59786
     0.55110
     0.59786
     0.66801
     0.59786
     0.52771
     0.69140
     0.59786
     0.59786
     0.66801
     0.78493
     0.57448
     0.64463
     0.78493
     0.64463
     0.66801
     0.64463
     0.59786
     0.66801
     0.71478
     0.73816
     0.69140
     0.62125
     0.59786
     0.62125
     0.71478
     0.71478
     0.57448
     0.59786
     0.66801
     0.80831
     1.04215
     1.27598
     1.83717
     2.25807
     3.05310
     3.87151
     3.96504
     2.58544
     0.64463
    -0.24393
     0.55110
     1.46304
     1.97747
     2.51529
     2.23469
     1.39289
     0.29388
    -1.64692
    -4.00863
    -3.35390
    -3.00315
    -2.39519
    -2.32504
    -1.48324
    -1.99767
    -2.46533
    -2.41857
    -2.06782
    -2.02105
    -1.92752
    -1.43647
    -0.96881
    -0.52453
    -0.22055
    -0.03348
     0.29388
     0.55110
     0.69140
     0.73816
     0.78493
     0.85508
     0.78493
     0.83170
     0.85508
     0.85508
     0.76155
     0.76155
     0.76155
     0.87846
     0.66801
     0.57448
     0.52771
     0.66801
     0.59786
     0.66801
     0.52771
     0.57448
     0.52771
     0.45757
     0.43418
     0.57448
     0.41080
     0.36403
     0.34065
     0.43418
     0.38742
     0.24712
     0.24712
     0.17697
     0.34065
     0.22373
     0.15358
    -0.03348
    -0.10363
     0.06005
     0.01328
     0.13020
    -0.05687
    -0.17378
    -0.08025
    -0.15040
    -0.01010
    -0.15040
    -0.29070
    -0.24393
    -0.17378
    -0.17378
    -0.22055
    -0.17378
    -0.33746
    -0.26731
    -0.33746
    -0.15040
    -0.15040
    -0.33746
    -0.26731
    -0.24393
    -0.15040
    -0.17378
    -0.31408
    -0.22055
    -0.29070
    -0.15040
    -0.03348
    -0.24393
    -0.22055
    -0.17378
    -0.33746
    -0.12701
    -0.10363
    -0.19716
    -0.24393
    -0.12701
    -0.17378
     0.10682
    -0.08025
    -0.22055
    -0.31408
    -0.19716
    -0.10363
     0.01328
    -0.31408
    -0.24393
    -0.24393
    -0.08025
     0.06005
    -0.10363
    -0.05687
    -0.12701
     0.10682
     0.24712
     0.20035
     0.22373
     0.22373
     0.38742
     0.43418
     0.55110
     0.57448
     0.52771
     0.50433
     0.50433
     0.73816
     0.66801
     0.52771
     0.66801
     0.69140
     0.78493
     0.92523
     1.18244
     1.11229
     1.20583
     1.34613
     1.25259
     1.36951
     1.39289
     1.55658
     1.48643
     1.55658
     1.65011
     1.41628
     1.29936
     1.01876
     1.08891
     0.73816
     0.69140
     0.48095
     0.31727
     0.34065
     0.29388
     0.10682
     0.13020
     0.03667
    -0.15040
    -0.03348
     0.15358
     0.08343
     0.08343
     0.24712
     0.15358
     0.24712
     0.45757
     0.31727
     0.52771
     0.78493
     0.94861
     1.32274
     1.46304
     1.57996
     1.79041
     2.44514
     3.54415
     3.59091
     3.45061
     3.24017
     3.52076
     3.91828
     2.65559
     1.06553
     1.48643
     2.81927
     2.65559
     2.37499
     2.18792
     1.57996
     0.97200
     0.13020
    -0.17378
    -0.50115
    -0.59468
    -0.71159
    -0.59468
    -0.43100
    -0.31408
    -0.26731
    -0.36085
    -0.57130
    -0.54791
    -0.80513
    -0.85189
    -1.06234
    -1.10911
    -1.29617
    -1.27279
    -1.13249
    -1.24941
    -1.24941
    -1.17926
    -1.20264
    -1.10911
    -1.06234
    -1.03896
    -1.01558
    -0.94543
    -0.82851
    -0.82851
    -0.75836
    -0.71159
    -0.68821
    -0.66483
    -0.52453
    -0.47776
    -0.40761
    -0.43100
    -0.45438
    -0.40761
    -0.33746
    -0.29070
    -0.29070
    -0.22055
    -0.29070
    -0.22055
    -0.17378
    -0.17378
    -0.26731
    -0.33746
    -0.15040
    -0.08025
    -0.15040
    -0.19716
    -0.12701
    -0.17378
    -0.22055
    -0.12701
    -0.22055
    -0.29070
    -0.15040
    -0.15040
    -0.15040
    -0.17378
    -0.19716
    -0.33746
    -0.12701
    -0.03348
    -0.05687
    -0.15040
    -0.17378
    -0.08025
    -0.05687
     0.06005
     0.06005
     0.24712
     0.22373
     0.36403
     0.38742
     0.27050
     0.20035
     0.08343
     0.27050
     0.38742
     0.20035
     0.31727
     0.50433
     0.62125
     0.50433
     0.43418
     0.20035
    -0.12701
    -0.50115
    -0.87528
    -0.71159
     0.01328
     0.10682
     0.06005
    -0.03348
    -0.24393
    -0.57130
    -0.64145
    -0.61806
    -0.54791
    -0.52453
    -0.52453
    -0.38423
    -0.33746
    -0.29070
    -0.17378
    -0.22055
    -0.33746
    -0.33746
    -0.52453
    -0.50115
    -0.43100
    -0.50115
    -0.50115
    -0.64145
    -0.59468
    -0.54791
    -0.57130
    -0.59468
    -0.43100
    -0.38423
    -0.38423
    -0.45438
    -0.19716
    -0.15040
    -0.08025
     0.06005
     0.43418
     0.50433
     0.66801
     0.78493
     1.08891
     1.13568
     1.48643
     1.81379
     2.09439
     2.21131
     2.72574
     3.21678
     2.95957
     2.58544
     2.56205
     2.32822
     2.63220
     2.56205
     2.04762
     1.88394
     2.02424
     1.76702
     1.32274
     0.97200
     0.76155
     0.27050
     0.17697
     0.10682
    -0.10363
    -0.17378
    -0.24393
    -0.15040
    -0.15040
    -0.17378
    -0.29070
    -0.12701
    -0.12701
    -0.08025
    -0.22055
    -0.17378
    -0.01010
    -0.15040
     0.03667
     0.01328
     0.06005
     0.08343
     0.13020
     0.27050
     0.17697
     0.22373
     0.20035
     0.29388
     0.38742
     0.50433
     0.34065
     0.29388
     0.31727
     0.31727
     0.36403
     0.38742
     0.27050
     0.20035
     0.10682
     0.15358
     0.10682
    -0.01010
     0.08343
    -0.08025
    -0.05687
     0.10682
     0.06005
    -0.03348
    -0.03348
     0.01328
     0.10682
     0.29388
     0.27050
     0.17697
     0.15358
     0.27050
     0.34065
     0.38742
     0.31727
    -0.03348
    -0.12701
     0.15358
     0.34065
     0.48095
     0.57448
     0.57448
     0.06005
    -0.38423
    -0.36085
    -0.12701
    -0.22055
    -0.17378
    -0.08025
     0.17697
     0.43418
     0.38742
     0.06005
    -0.94543
    -1.55339
    -0.85189
    -0.57130
    -0.57130
    -0.82851
    -1.06234
    -1.10911
    -1.22603
    -1.45986
    -1.31956
    -1.38971
    -1.45986
    -1.13249
    -1.03896
    -1.15588
    -0.92204
    -0.75836
    -0.47776
    -0.36085
    -0.26731
    -0.15040
     0.01328
     0.10682
     0.17697
     0.34065
     0.27050
     0.50433
     0.08343
    -0.10363
     0.22373
     0.13020
     0.22373
     0.20035
     0.22373
     0.20035
     0.10682
     0.08343
     0.17697
     0.45757
     0.52771
     0.73816
     0.78493
     0.80831
     0.92523
     1.04215
     1.15906
     1.01876
     1.08891
     1.34613
     1.32274
     1.55658
     1.43966
     1.20583
     0.90185
     1.01876
     0.92523
     0.87846
     0.83170
     0.55110
     0.52771
     0.48095
     0.38742
     0.20035
    -0.01010
     0.06005
     0.01328
     0.08343
     0.03667
    -0.15040
    -0.10363
    -0.05687
     0.01328
     0.01328
    -0.08025
    -0.08025
    -0.01010
    -0.01010
     0.17697
     0.13020
    -0.03348
     0.13020
     0.15358
     0.13020
     0.15358
     0.15358
     0.34065
     0.31727
     0.52771
     0.78493
     0.85508
     0.94861
     0.73816
    -0.24393
    -1.08573
    -0.36085
     1.11229
     1.22921
     0.83170
     0.38742
     0.01328
    -0.12701
    -0.22055
    -0.19716
    -0.10363
    -0.08025
     0.01328
    -0.08025
    -0.03348
    -0.17378
    -0.03348
     0.06005
    -0.12701
    -0.12701
    -0.12701
    -0.22055
    -0.19716
    -0.24393
    -0.40761
    -0.36085
    -0.36085
    -0.29070
    -0.26731
    -0.40761
    -0.45438
    -0.52453
    -0.45438
    -0.24393
    -0.29070
    -0.31408
    -0.43100
    -0.29070
    -0.12701
    -0.22055
    -0.24393
    -0.24393
    -0.22055
    -0.17378
     0.06005
     0.22373
     0.43418
     0.50433
     0.87846
     0.99538
    -0.01010
    -0.66483
    -0.47776
    -0.61806
    -0.36085
    -0.10363
    -0.26731
    -0.75836
    -1.17926
    -1.50662
    -1.36632
    -1.34294
    -1.88075
    -2.02105
    -1.95090
    -1.78722
    -1.62354
    -1.62354
    -1.53001
    -1.41309
    -1.36632
    -1.27279
    -1.22603
    -1.03896
    -0.92204
    -0.78174
    -0.78174
    -0.73498
    -0.68821
    -0.66483
    -0.68821
    -0.59468
    -0.38423
    -0.38423
    -0.24393
    -0.38423
    -0.22055
     0.06005
     0.15358
     0.06005
     0.20035
     0.24712
     0.27050
     0.41080
     0.50433
     0.52771
     0.62125
     0.52771
     0.90185
     0.83170
     0.78493
     0.66801
     0.45757
     0.64463
     0.78493
     0.66801
     0.59786
     0.55110
     0.43418
     0.38742
     0.41080
     0.34065
     0.36403
     0.20035
     0.24712
     0.31727
     0.22373
     0.20035
     0.13020
     0.31727
     0.20035
     0.24712
     0.29388
     0.31727
     0.38742
     0.45757
     0.48095
     0.55110
     0.45757
     0.52771
     0.48095
     0.73816
     0.73816
     0.85508
     0.94861
     1.06553
     1.04215
     1.08891
     0.87846
     0.17697
     0.87846
     0.92523
     0.90185
     0.69140
     0.57448
     0.43418
     0.27050
     0.34065
     0.15358
     0.08343
     0.01328
    -0.08025
    -0.24393
    -0.26731
    -0.26731
    -0.38423
    -0.31408
    -0.29070
    -0.47776
    -0.50115
    -0.45438
    -0.57130
    -0.68821
    -0.57130
    -0.33746
    -0.52453
    -0.59468
    -0.61806
    -0.47776
    -0.43100
    -0.40761
    -0.47776
    -0.45438
    -0.24393
    -0.26731
    -0.19716
    -0.24393
    -0.15040
    -0.29070
    -0.19716
     0.01328
    -0.17378
    -0.12701
    -0.03348
     0.15358
     0.24712
     0.15358
     0.38742
     0.64463
     0.20035
     0.27050
     0.43418
     0.83170
     1.25259
     1.43966
     1.22921
     0.97200
     0.80831
     0.38742
     0.31727
     0.17697
     0.27050
     0.38742
     0.48095
     0.27050
    -0.29070
    -0.64145
    -0.87528
    -0.89866
    -1.08573
    -1.24941
    -1.01558
    -0.80513
    -0.82851
    -0.78174
    -0.68821
    -0.68821
    -0.54791
    -0.38423
    -0.15040
    -0.10363
    -0.01010
     0.13020
     0.15358
     0.38742
     0.43418
     0.41080
     0.41080
     0.66801
     0.64463
     0.55110
     0.57448
     0.43418
     0.06005
    -0.52453
    -0.19716
     0.34065
     0.59786
     0.27050
     0.03667
    -0.05687
    -0.19716
    -0.43100
    -0.22055
    -0.08025
     0.01328
     0.06005
     0.03667
     0.06005
     0.06005
     0.08343
    -0.01010
     0.06005
    -0.03348
     0.01328
    -0.03348
     0.06005
    -0.05687
    -0.10363
    -0.03348
    -0.19716
    -0.15040
    -0.10363
    -0.03348
    -0.12701
    -0.24393
    -0.19716
    -0.15040
    -0.24393
    -0.22055
    -0.15040
    -0.22055
    -0.26731
    -0.24393
    -0.26731
    -0.19716
    -0.33746
    -0.24393
    -0.26731
    -0.10363
    -0.26731
    -0.24393
    -0.31408
    -0.19716
    -0.24393
    -0.12701
    -0.24393
    -0.22055
    -0.17378
    -0.29070
    -0.19716
    -0.17378
    -0.24393
    -0.22055
    -0.22055
    -0.15040
    -0.03348
    -0.03348
    -0.10363
    -0.15040
    -0.17378
    -0.01010
     0.01328
    -0.03348
    -0.15040
    -0.01010
    -0.03348
    -0.10363
    -0.08025
    -0.01010
    -0.01010
    -0.12701
    -0.05687
    -0.03348
    -0.10363
    -0.17378
    -0.17378
    -0.15040
    -0.15040
    -0.03348
    -0.03348
    -0.03348
    -0.08025
    -0.10363
     0.01328
    -0.15040
    -0.08025
    -0.05687
    -0.05687
     0.01328
    -0.03348
    -0.12701
    -0.10363
    -0.08025
    -0.05687
     0.01328
    -0.03348
    -0.10363
    -0.10363
    -0.10363
    -0.12701
    -0.19716
    -0.15040
    -0.17378
    -0.10363
    -0.03348
     0.08343
     0.13020
     0.08343
     0.13020
     0.50433
     0.78493
     1.29936
     1.86056
     1.74364
     1.41628
     0.10682
    -1.31956
    -0.89866
    -0.24393
     0.17697
     0.10682
     0.15358
    -0.19716
    -0.96881
    -1.55339
    -1.74046
    -1.81061
    -1.48324
    -1.20264
    -1.03896
    -0.73498
    -0.50115
    -0.94543
    -0.52453
     0.03667
     0.24712
     0.36403
     0.52771
     0.52771
     0.48095
     0.45757
     0.52771
     0.59786
     0.55110
     0.71478
     0.87846
     1.13568
     1.43966
     1.55658
     1.39289
     1.46304
     0.87846
     0.29388
     0.59786
     1.13568
     1.43966
     1.43966
     0.97200
     0.52771
     0.27050
     0.15358
    -0.03348
    -0.15040
    -0.15040
    -0.19716
    -0.22055
    -0.24393
    -0.24393
    -0.29070
    -0.33746
    -0.24393
    -0.17378
    -0.40761
    -0.33746
    -0.36085
    -0.29070
    -0.24393
    -0.22055
    -0.31408
    -0.36085
    -0.36085
    -0.36085
    -0.19716
    -0.24393
    -0.26731
    -0.31408
    -0.22055
    -0.29070
    -0.22055
    -0.26731
    -0.29070
    -0.22055
    -0.24393
    -0.12701
    -0.24393
    -0.33746
    -0.26731
    -0.19716
    -0.22055
    -0.08025
    -0.17378
    -0.22055
    -0.15040
    -0.12701
    -0.17378
    -0.22055
    -0.19716
    -0.12701
     0.03667
     0.01328
    -0.01010
    -0.10363
    -0.12701
     0.03667
     0.06005
     0.13020
     0.10682
     0.08343
     0.10682
     0.17697
     0.22373
     0.17697
     0.13020
     0.13020
     0.24712
     0.24712
     0.22373
     0.08343
     0.22373
     0.08343
     0.17697
     0.22373
     0.31727
     0.03667
     0.15358
     0.13020
     0.20035
     0.20035
     0.01328
     0.08343
     0.06005
     0.15358
     0.10682
     0.27050
     0.01328
    -0.08025
     0.01328
     0.01328
     0.15358
     0.01328
    -0.24393
    -0.01010
    -0.12701
     0.01328
    -0.05687
    -0.15040
    -0.10363
    -0.01010
    -0.08025
    -0.12701
    -0.19716
    -0.26731
    -0.24393
    -0.29070
    -0.17378
    -0.15040
    -0.24393
    -0.26731
    -0.17378
    -0.40761
    -0.29070
    -0.33746
    -0.45438
    -0.33746
    -0.36085
    -0.29070
    -0.38423
    -0.33746
    -0.24393
    -0.33746
    -0.17378
    -0.10363
    -0.38423
    -0.38423
    -0.31408
    -0.17378
    -0.22055
    -0.22055
    -0.17378
    -0.17378
    -0.03348
    -0.01010
    -0.12701
    -0.05687
    -0.03348
    -0.15040
     0.17697
     0.29388
     0.22373
     0.22373
     0.34065
     0.38742
     0.34065
     0.34065
     0.29388
     0.34065
     0.31727
     0.34065
     0.34065
     0.24712
     0.15358
    -0.03348
     0.01328
     0.06005
    -0.03348
    -0.15040
    -0.15040
    -0.22055
    -0.24393
    -0.19716
    -0.40761
    -0.24393
    -0.33746
    -0.33746
    -0.26731
    -0.29070
    -0.40761
    -0.43100
    -0.40761
    -0.22055
    -0.24393
    -0.22055
    -0.40761
    -0.33746
    -0.24393
    -0.29070
    -0.22055
    -0.29070
    -0.19716
    -0.17378
    -0.19716
    -0.15040
    -0.29070
    -0.17378
    -0.36085
    -0.22055
    -0.19716
    -0.24393
    -0.33746
    -0.45438
    -0.40761
    -0.47776
    -0.50115
    -0.57130
    -0.52453
    -0.54791
    -0.47776
    -0.50115
    -0.38423
    -0.50115
    -0.52453
    -0.52453
    -0.26731
    -0.31408
    -0.26731
    -0.38423
    -0.33746
    -0.12701
    -0.15040
    -0.17378
    -0.33746
    -0.05687
    -0.17378
    -0.08025
    -0.08025
    -0.15040
    -0.24393
    -0.12701
    -0.03348
    -0.38423
    -0.31408
    -0.29070
    -0.12701
    -0.19716
    -0.15040
    -0.31408
    -0.24393
    -0.22055
    -0.29070
    -0.26731
    -0.26731
    -0.26731
    -0.36085
    -0.38423
    -0.10363
    -0.10363
    -0.15040
    -0.19716
     0.03667
    -0.01010
    -0.12701
     0.01328
    -0.08025
     0.03667
     0.08343
     0.29388
     0.48095
     0.80831
     0.87846
     0.71478
     1.15906
     1.74364
     1.53319
     1.36951
     0.92523
     0.36403
     0.48095
     0.13020
    -0.66483
    -0.50115
     1.48643
     2.11777
     0.92523
     0.24712
    -0.29070
    -0.71159
    -0.82851
    -0.59468
    -0.31408
    -0.12701
     0.10682
     0.15358
     0.15358
     0.17697
     0.03667
    -0.12701
    -0.19716
    -0.24393
    -0.43100
    -0.31408
    -0.38423
    -0.31408
    -0.33746
    -0.10363
     0.01328
    -0.03348
     0.08343
    -0.08025
    -0.03348
     0.36403
     0.62125
     0.78493
     0.71478
     0.69140
     0.73816
     0.97200
     1.04215
     1.04215
     1.01876
     1.20583
     1.20583
     1.39289
     1.74364
     1.57996
     1.41628
     1.27598
     0.99538
     0.87846
     0.99538
     0.73816
     0.59786
     0.69140
     1.20583
     0.80831
    -0.24393
    -0.85189
    -0.45438
    -0.68821
    -0.66483
    -0.73498
    -0.87528
    -1.01558
    -1.22603
    -1.29617
    -1.43647
    -1.55339
    -1.69369
    -1.71707
    -1.88075
    -1.97429
    -1.95090
    -2.16135
    -2.09120
    -2.16135
    -2.34842
    -2.41857
    -2.65240
    -2.74593
    -2.86285
    -2.88623
    -3.00315
    -3.19021
    -3.21360
    -3.28375
    -3.37728
    -3.47081
    -3.54096
    -3.82156
    -3.65788
    -3.70464
    -3.72803
    -3.68126
    -3.65788
    -3.68126
    -3.77479
    -3.68126
    -3.61111
    -3.56435
    -3.68126
    -3.61111
    -3.54096
    -3.40066
    -3.54096
    -3.49420
    -3.61111
    -3.37728
    -3.54096
    -3.42405
    -3.44743
    -3.49420
    -3.54096
    -3.47081
    -3.47081
    -3.35390
    -3.47081
    -3.47081
    -3.54096
    -3.51758
    -3.40066
    -3.42405
    -3.42405
    -3.23698
    -3.42405
    -3.23698
    -3.26036
    -3.21360
    -3.04991
    -3.00315
    -3.14345
    -3.00315
    -2.83947
    -2.79270
    -2.93300
    -2.72255
    -2.65240
    -2.60563
    -2.58225
    -2.53548
    -2.62902
    -2.51210
    -2.39519
    -2.48872
    -2.30165
    -1.97429
    -1.95090
    -2.04444
    -2.16135
    -2.69917
    -2.93300
    -2.81608
    -2.41857
    -1.71707
    -1.97429
    -2.20812
    -2.46533
    -2.62902
    -2.67578
    -2.72255
    -2.48872
    -2.30165
    -2.11459
    -2.02105
    -1.88075
    -1.69369
    -1.55339
    -1.69369
    -1.55339
    -1.50662
    -1.55339
    -1.31956
    -0.78174
    -0.71159
    -0.61806
    -0.38423
    -0.19716
    -0.08025
     0.08343
     0.29388
     0.41080
     0.73816
     0.83170
     0.85508
     0.50433
     0.59786
     0.99538
     0.71478
     0.69140
     0.41080
     0.48095
     0.57448
     0.36403
     0.15358
    -0.05687
    -0.17378
    -0.29070
    -0.66483
    -0.78174
    -1.06234
    -1.03896
    -0.92204
    -0.96881
    -1.10911
    -1.15588
    -1.22603
    -1.53001
    -1.60016
    -1.62354
    -1.78722
    -1.71707
    -1.88075
    -2.20812
    -2.25489
    -2.25489
    -2.23150
    -2.30165
    -2.34842
    -2.48872
    -2.55887
    -2.48872
    -2.62902
    -2.88623
    -2.93300
    -2.95638
    -2.90962
    -3.14345
    -3.00315
    -3.19021
    -3.00315
    -3.07330
    -3.07330
    -3.23698
    -3.23698
    -3.04991
    -3.12006
    -3.14345
    -3.00315
    -2.95638
    -3.02653
    -2.90962
    -2.83947
    -2.93300
    -2.90962
    -2.81608
    -2.69917
    -2.60563
    -2.60563
    -2.58225
    -2.51210
    -2.41857
    -2.46533
    -2.30165
    -2.27827
    -2.13797
    -2.13797
    -2.06782
    -1.83399
    -1.83399
    -1.90414
    -1.74046
    -1.71707
    -1.50662
    -1.50662
    -1.48324
    -1.50662
    -1.48324
    -1.36632
    -1.36632
    -1.34294
    -1.34294
    -1.38971
    -1.38971
    -1.29617
    -1.36632
    -1.36632
    -1.43647
    -1.45986
    -1.34294
    -1.24941
    -1.29617
    -1.27279
    -1.22603
    -1.20264
    -1.15588
    -0.96881
    -0.85189
    -0.82851
    -0.85189
    -0.68821
    -0.64145
    -0.50115
    -0.43100
    -0.24393
    -0.12701
     0.01328
     0.08343
    -0.03348
     0.10682
     0.20035
     0.20035
     0.43418
     0.55110
     0.29388
     0.29388
     0.15358
     0.01328
    -0.59468
    -1.20264
    -1.45986
    -1.34294
    -0.01010
     1.27598
     0.29388
    -1.01558
    -0.52453
     0.08343
     1.13568
     2.23469
     2.60882
     2.63220
     2.37499
     1.88394
     1.97747
     1.74364
     1.39289
     1.88394
     2.56205
     2.79589
     2.09439
     1.48643
     0.15358
    -0.87528
    -0.99219
    -0.89866
    -1.13249
    -1.38971
    -1.55339
    -1.48324
    -1.36632
    -1.29617
    -1.36632
    -1.41309
    -1.27279
    -1.24941
    -1.27279
    -1.29617
    -1.27279
    -1.34294
    -1.24941
    -1.17926
    -0.92204
    -0.92204
    -0.99219
    -1.17926
    -0.96881
    -0.89866
    -0.89866
    -0.94543
    -0.94543
    -0.82851
    -0.82851
    -0.87528
    -0.87528
    -0.89866
    -1.03896
    -0.85189
    -0.78174
    -0.82851
    -0.89866
    -0.87528
    -0.89866
    -0.78174
    -0.80513
    -0.85189
    -0.82851
    -0.75836
    -0.73498
    -0.68821
    -0.73498
    -0.85189
    -0.80513
    -0.78174
    -0.57130
    -0.54791
    -0.78174
    -0.61806
    -0.68821
    -0.57130
    -0.61806
    -0.47776
    -0.57130
    -0.64145
    -0.47776
    -0.45438
    -0.36085
    -0.43100
    -0.43100
    -0.54791
    -0.24393
    -0.22055
    -0.33746
    -0.36085
    -0.33746
    -0.17378
    -0.17378
    -0.17378
    -0.19716
    -0.17378
    -0.08025
    -0.08025
    -0.08025
    -0.05687
    -0.12701
    -0.19716
    -0.03348
     0.03667
     0.03667
    -0.05687
    -0.05687
     0.01328
    -0.01010
     0.01328
     0.03667
     0.03667
     0.01328
     0.10682
     0.10682
     0.06005
     0.06005
     0.01328
     0.08343
     0.22373
     0.10682
     0.10682
    -0.01010
     0.22373
     0.22373
     0.17697
     0.22373
     0.27050
     0.20035
     0.20035
     0.38742
     0.38742
     0.34065
     0.38742
     0.43418
     0.78493
     0.59786
     0.41080
     0.45757
     0.38742
     0.69140
     0.83170
     0.87846
     0.80831
     0.62125
     0.38742
     0.52771
     0.55110
     0.57448
     0.29388
     0.06005
     0.03667
     0.15358
     0.22373
     0.10682
     0.13020
     0.10682
     0.03667
    -0.10363
    -0.15040
     0.01328
     0.15358
     0.27050
     0.34065
     0.50433
     0.45757
     0.34065
     0.57448
     0.64463
     0.64463
     0.64463
     0.59786
     0.62125
     0.52771
     0.48095
     0.48095
     0.38742
     0.29388
     0.15358
     0.17697
     0.13020
     0.06005
    -0.08025
    -0.29070
    -0.15040
    -0.26731
    -0.33746
    -0.19716
    -0.29070
    -0.29070
    -0.31408
    -0.26731
    -0.24393
    -0.29070
    -0.29070
    -0.31408
    -0.12701
    -0.15040
    -0.12701
    -0.17378
    -0.03348
    -0.03348
    -0.01010
    -0.10363
    -0.01010
     0.03667
    -0.10363
     0.01328
     0.06005
     0.03667
    -0.08025
    -0.05687
     0.03667
     0.08343
    -0.01010
    -0.01010
     0.01328
     0.08343
     0.01328
     0.01328
     0.06005
     0.03667
    -0.03348
    -0.01010
     0.17697
     0.10682
     0.10682
     0.08343
     0.08343
     0.01328
     0.10682
     0.01328
    -0.03348
     0.15358
     0.06005
     0.13020
     0.10682
     0.13020
     0.06005
     0.01328
     0.06005
     0.17697
     0.17697
     0.06005
     0.15358
     0.20035
     0.13020
     0.10682
    -0.01010
     0.22373
     0.22373
     0.20035
     0.17697
     0.15358
     0.10682
     0.10682
     0.10682
     0.24712
     0.24712
     0.15358
     0.13020
     0.17697
     0.15358
     0.13020
     0.10682
     0.15358
     0.20035
     0.10682
     0.13020
     0.20035
     0.20035
     0.08343
     0.13020
     0.17697
     0.22373
     0.22373
     0.15358
     0.13020
     0.15358
     0.20035
     0.15358
     0.22373
     0.13020
     0.13020
     0.24712
     0.22373
     0.24712
     0.15358
     0.06005
     0.13020
     0.31727
     0.20035
     0.22373
     0.24712
     0.22373
     0.24712
     0.31727
     0.38742
     0.50433
     0.31727
     0.15358
     0.20035
     0.27050
     0.22373
     0.10682
    -0.10363
    -0.12701
    -0.17378
    -0.24393
    -0.12701
    -0.17378
    -0.15040
    -0.33746
    -0.57130
    -0.40761
    -0.47776
    -0.43100
    -0.24393
    -0.15040
    -0.26731
    -0.29070
    -0.19716
    -0.03348
     0.03667
    -0.01010
    -0.01010
    -0.03348
     0.06005
     0.10682
     0.01328
     0.06005
     0.08343
     0.10682
     0.20035
     0.34065
     0.20035
     0.27050
     0.17697
     0.29388
     0.17697
     0.31727
     0.20035
     0.24712
     0.17697
     0.27050
     0.06005
     0.03667
     0.06005
    -0.01010
    -0.12701
    -0.17378
    -0.24393
    -0.33746
    -0.47776
    -0.50115
    -0.38423
    -0.43100
    -0.61806
    -0.66483
    -0.85189
    -0.68821
    -0.80513
    -0.73498
    -0.75836
    -0.82851
    -0.82851
    -0.73498
    -0.75836
    -0.73498
    -0.82851
    -0.71159
    -0.75836
    -0.64145
    -0.59468
    -0.59468
    -0.61806
    -0.52453
    -0.57130
    -0.52453
    -0.36085
    -0.38423
    -0.40761
    -0.33746
    -0.24393
    -0.31408
    -0.26731
    -0.29070
    -0.22055
     0.01328
    -0.03348
    -0.10363
     0.01328
    -0.01010
     0.03667
    -0.08025
     0.10682
     0.15358
     0.10682
     0.20035
     0.22373
     0.20035
     0.20035
     0.24712
     0.17697
     0.27050
     0.29388
     0.27050
     0.31727
     0.27050
     0.31727
     0.24712
     0.27050
     0.43418
     0.22373
     0.22373
     0.29388
     0.34065
     0.34065
     0.36403
     0.24712
     0.20035
     0.43418
     0.43418
     0.34065
     0.27050
     0.36403
     0.34065
     0.27050
     0.36403
     0.34065
     0.38742
     0.36403
     0.38742
     0.62125
     0.34065
     0.34065
     0.38742
     0.29388
     0.45757
     0.43418
     0.38742
     0.22373
     0.34065
     0.27050
     0.41080
     0.24712
     0.06005
     0.10682
     0.06005
     0.08343
     0.03667
     0.01328
    -0.12701
     0.01328
    -0.03348
    -0.03348
    -0.10363
    -0.15040
    -0.19716
    -0.24393
    -0.24393
    -0.22055
    -0.33746
    -0.29070
    -0.31408
    -0.40761
    -0.47776
    -0.64145
    -0.59468
    -0.54791
    -0.47776
    -0.61806
    -0.66483
    -0.66483
    -0.78174
    -0.75836
    -0.66483
    -0.52453
    -0.59468
    -0.54791
    -0.54791
    -0.47776
    -0.43100
    -0.47776
    -0.45438
    -0.38423
    -0.33746
    -0.26731
    -0.22055
    -0.43100
    -0.43100
    -0.47776
    -0.33746
    -0.22055
    -0.26731
    -0.33746
    -0.45438
    -0.36085
    -0.40761
    -0.33746
    -0.47776
    -0.50115
    -0.45438
    -0.36085
    -0.40761
    -0.47776
    -0.50115
    -0.50115
    -0.52453
    -0.43100
    -0.33746
    -0.59468
    -0.54791
    -0.47776
    -0.45438
    -0.43100
    -0.50115
    -0.57130
    -0.43100
    -0.38423
    -0.45438
    -0.50115
    -0.57130
    -0.64145
    -0.52453
    -0.50115
    -0.40761
    -0.50115
    -0.61806
    -0.52453
    -0.52453
    -0.57130
    -0.52453
    -0.64145
    -0.64145
    -0.57130
    -0.52453
    -0.54791
    -0.57130
    -0.68821
    -0.73498
    -0.64145
    -0.43100
    -0.64145
    -0.68821
    -0.71159
    -0.73498
    -0.78174
    -0.82851
    -0.82851
    -0.85189
    -0.75836
    -0.80513
    -0.78174
    -0.87528
    -0.96881
    -1.03896
    -1.01558
    -0.85189
    -0.94543
    -1.03896
    -1.08573
    -0.96881
    -0.87528
    -0.85189
    -0.87528
    -0.92204
    -0.78174
    -0.73498
    -0.71159
    -0.68821
    -0.52453
    -0.75836
    -0.71159
    -0.57130
    -0.50115
    -0.64145
    -0.64145
    -0.71159
    -0.73498
    -0.71159
    -0.66483
    -0.78174
    -1.03896
    -1.03896
    -1.13249
    -1.01558
    -1.20264
    -1.20264
    -1.29617
    -1.31956
    -1.31956
    -1.27279
    -1.29617
    -1.20264
    -1.27279
    -1.15588
    -1.15588
    -1.17926
    -1.08573
    -1.01558
    -0.92204
    -0.87528
    -0.87528
    -0.94543
    -0.87528
    -1.01558
    -0.73498
    -0.80513
    -0.82851
    -0.73498
    -0.82851
    -0.78174
    -0.73498
    -0.73498
    -0.73498
    -0.68821
    -0.68821
    -0.73498
    -0.59468
    -0.66483
    -0.73498
    -0.71159
    -0.61806
    -0.47776
    -0.45438
    -0.64145
    -0.78174
    -0.64145
    -0.59468
    -0.52453
    -0.57130
    -0.52453
    -0.50115
    -0.43100
    -0.36085
    -0.43100
    -0.50115
    -0.47776
    -0.33746
    -0.22055
    -0.22055
    -0.31408
    -0.15040
    -0.22055
    -0.22055
    -0.17378
    -0.17378
    -0.15040
    -0.22055
    -0.22055
    -0.10363
    -0.12701
    -0.24393
    -0.26731
    -0.31408
    -0.10363
    -0.17378
    -0.26731
    -0.15040
    -0.29070
    -0.26731
    -0.15040
    -0.19716
    -0.22055
    -0.22055
    -0.17378
    -0.24393
    -0.15040
    -0.15040
    -0.17378
    -0.31408
    -0.22055
    -0.08025
    -0.15040
    -0.08025
    -0.19716
    -0.17378
    -0.15040
    -0.15040
    -0.03348
    -0.10363
    -0.12701
    -0.08025
    -0.17378
    -0.03348
    -0.05687
    -0.17378
    -0.10363
    -0.01010
    -0.03348
    -0.15040
     0.01328
    -0.03348
    -0.22055
    -0.10363
    -0.10363
    -0.01010
    -0.05687
    -0.17378
    -0.05687
    -0.12701
    -0.03348
    -0.10363
    -0.12701
    -0.05687
    -0.10363
    -0.08025
     0.01328
    -0.05687
    -0.03348
    -0.03348
     0.13020
     0.17697
     0.06005
     0.22373
     0.31727
     0.20035
     0.34065
     0.24712
     0.29388
     0.45757
     0.41080
     0.27050
     0.17697
     0.06005
    -0.03348
    -0.08025
    -0.24393
    -0.36085
    -0.54791
    -0.59468
    -0.68821
    -0.61806
    -0.64145
    -0.73498
    -0.80513
    -0.87528
    -0.80513
    -0.73498
    -0.80513
    -0.66483
    -0.66483
    -0.50115
    -0.50115
    -0.43100
    -0.33746
    -0.45438
    -0.43100
    -0.36085
    -0.31408
    -0.38423
    -0.59468
    -0.43100
    -0.54791
    -0.57130
    -0.66483
    -0.61806
    -0.61806
    -0.78174
    -0.75836
    -0.59468
    -0.43100
    -0.50115
    -0.61806
    -0.54791
    -0.43100
    -0.36085
    -0.33746
    -0.29070
    -0.12701
    -0.12701
    -0.05687
     0.06005
     0.08343
     0.06005
     0.13020
     0.24712
     0.13020
     0.20035
     0.20035
     0.03667
     0.13020
     0.27050
     0.34065
     0.15358
     0.31727
     0.38742
     0.34065
     0.41080
     0.38742
     0.52771
     0.45757
     0.57448
     0.57448
     0.78493
     0.76155
     0.83170
     0.76155
     0.94861
     0.90185
     0.94861
     0.97200
     1.04215
     0.90185
     1.11229
     0.99538
     1.04215
     0.92523
     0.92523
     0.78493
     0.85508
     0.73816
     0.62125
     0.48095
     0.38742
     0.38742
     0.22373
     0.20035
     0.13020
    -0.12701
    -0.08025
    -0.15040
    -0.17378
    -0.24393
    -0.31408
    -0.43100
    -0.36085
    -0.40761
    -0.31408
    -0.38423
    -0.50115
    -0.40761
    -0.50115
    -0.47776
    -0.38423
    -0.50115
    -0.47776
    -0.47776
    -0.38423
    -0.47776
    -0.43100
    -0.43100
    -0.33746
    -0.29070
    -0.26731
    -0.40761
    -0.33746
    -0.24393
    -0.22055
    -0.24393
    -0.08025
    -0.15040
    -0.12701
     0.06005
     0.06005
     0.13020
     0.08343
     0.13020
     0.20035
     0.31727
     0.41080
     0.34065
     0.34065
     0.36403
     0.41080
     0.59786
     0.45757
     0.71478
     0.55110
     0.76155
     1.01876
     1.15906
     1.13568
     1.20583
     1.11229
     1.39289
     1.83717
     1.90732
     2.00086
     2.04762
     1.83717
     1.88394
     1.34613
     0.52771
    -0.15040
    -0.08025
     0.17697
     0.29388
     0.15358
    -0.31408
    -0.87528
    -1.22603
    -1.43647
    -1.24941
    -1.24941
    -1.17926
    -1.06234
    -0.96881
    -0.80513
    -0.22055
     0.01328
     0.31727
     0.45757
     0.55110
     0.64463
     0.50433
     0.48095
     0.50433
     0.59786
     0.55110
     0.38742
     0.36403
     0.34065
     0.34065
     0.31727
     0.15358
     0.01328
    -0.15040
    -0.22055
    -0.15040
    -0.05687
    -0.08025
    -0.29070
    -0.33746
    -0.54791
    -0.61806
    -0.61806
    -0.50115
    -0.40761
    -0.29070
    -0.31408
    -0.31408
    -0.36085
    -0.54791
    -0.50115
    -0.12701
     0.52771
     0.55110
     0.31727
     0.41080
     0.62125
     0.83170
     0.76155
     0.71478
     0.85508
     0.87846
     0.97200
     0.94861
     0.90185
     0.85508
     0.90185
     0.92523
     1.08891
     1.04215
     1.01876
     0.99538
     1.18244
     1.25259
     1.36951
     1.32274
     1.41628
     1.43966
     1.57996
     1.57996
     1.57996
     1.62673
     1.41628
     1.32274
     1.34613
     1.34613
     1.20583
     0.99538
     0.90185
     0.92523
     0.83170
     0.76155
     0.66801
     0.50433
     0.55110
     0.41080
     0.64463
     0.50433
     0.48095
     0.29388
     0.38742
     0.50433
     0.50433
     0.36403
     0.48095
     0.38742
     0.52771
     0.50433
     0.50433
     0.50433
     0.38742
     0.48095
     0.52771
     0.57448
     0.52771
     0.36403
     0.43418
     0.57448
     0.52771
     0.36403
     0.38742
     0.31727
     0.41080
     0.50433
     0.48095
     0.38742
     0.27050
     0.24712
     0.38742
     0.62125
     0.45757
     0.45757
     0.45757
     0.55110
     0.80831
     0.83170
     1.01876
     1.18244
     1.53319
     1.81379
     2.04762
     2.09439
     1.65011
     1.25259
     0.27050
     0.31727
     0.27050
     0.43418
    -0.15040
    -1.03896
    -1.03896
    -1.06234
    -0.73498
    -1.06234
    -1.57677
    -1.71707
    -1.83399
    -1.69369
    -1.29617
    -0.85189
    -0.50115
     0.15358
     0.48095
     0.64463
     0.83170
     0.94861
     1.06553
     1.04215
     0.90185
     0.71478
     0.48095
     0.57448
     0.45757
     0.24712
    -0.10363
    -0.22055
    -0.40761
    -0.29070
    -0.24393
    -0.45438
    -0.50115
    -0.50115
    -0.47776
    -0.31408
    -0.33746
    -0.24393
    -0.22055
    -0.03348
     0.03667
     0.01328
     0.10682
     0.10682
    -0.01010
    -0.03348
     0.29388
     0.20035
     0.15358
     0.22373
     0.17697
     0.24712
     0.13020
     0.20035
     0.17697
     0.20035
     0.36403
     0.45757
     0.48095
     0.45757
     0.31727
     0.27050
     0.52771
     0.62125
     0.50433
     0.52771
     0.55110
     0.71478
     0.64463
     0.69140
     0.59786
     0.62125
     0.66801
     0.73816
     0.78493
     0.69140
     0.73816
     0.45757
     0.78493
     0.83170
     0.76155
     0.69140
     0.59786
     0.59786
     0.71478
     0.69140
     0.71478
     0.69140
     0.83170
     0.76155
     0.78493
     0.83170
     0.87846
     0.80831
     0.90185
     1.04215
     0.97200
     1.01876
     1.04215
     0.99538
     0.85508
     0.73816
     0.52771
     0.38742
     0.64463
     0.55110
     0.50433
     0.41080
     0.27050
     0.01328
    -0.05687
     0.03667
    -0.03348
    -0.15040
    -0.05687
    -0.15040
    -0.08025
    -0.05687
    -0.03348
    -0.05687
     0.01328
     0.01328
     0.10682
     0.06005
     0.08343
     0.13020
    -0.03348
     0.06005
     0.13020
     0.20035
     0.10682
     0.31727
     0.22373
     0.22373
     0.20035
     0.34065
     0.38742
     0.45757
     0.62125
     0.66801
     0.64463
     0.62125
     0.69140
     0.55110
     0.62125
     0.29388
     0.27050
     0.08343
     0.08343
     0.10682
     0.15358
     0.08343
    -0.05687
    -0.33746
    -0.66483
    -0.66483
    -0.75836
    -0.66483
    -0.73498
    -0.78174
    -0.80513
    -0.71159
    -0.82851
    -0.52453
    -0.75836
    -0.75836
    -0.73498
    -0.78174
    -0.59468
    -0.73498
    -0.82851
    -0.71159
    -0.54791
    -0.57130
    -0.66483
    -0.87528
    -0.80513
    -0.64145
    -0.59468
    -0.52453
    -0.57130
    -0.66483
    -0.75836
    -0.57130
    -0.61806
    -0.66483
    -0.64145
    -0.57130
    -0.43100
    -0.29070
    -0.36085
    -0.45438
    -0.38423
    -0.22055
    -0.12701
    -0.08025
    -0.15040
    -0.10363
     0.01328
     0.06005
     0.15358
     0.15358
     0.20035
     0.17697
     0.08343
     0.20035
     0.20035
     0.15358
     0.06005
     0.06005
     0.01328
    -0.03348
     0.06005
    -0.01010
    -0.17378
    -0.08025
    -0.01010
     0.01328
     0.06005
     0.06005
     0.10682
     0.15358
     0.22373
     0.27050
     0.24712
     0.45757
     0.55110
     0.55110
     0.57448
     0.66801
     0.85508
     0.83170
     1.08891
     1.27598
     1.53319
     1.53319
     1.48643
     1.41628
     1.65011
     1.90732
     1.79041
     1.97747
     2.09439
     2.02424
     2.21131
     2.07101
     2.18792
     1.86056
     1.76702
     1.79041
     1.74364
     1.72026
     1.53319
     1.36951
     1.22921
     1.20583
     0.97200
     0.92523
     0.94861
     0.69140
     0.64463
     0.55110
     0.48095
     0.34065
     0.34065
     0.17697
     0.13020
     0.03667
     0.20035
     0.06005
     0.08343
     0.10682
     0.15358
     0.22373
     0.22373
     0.17697
     0.17697
     0.29388
     0.50433
     0.55110
     0.90185
     1.34613
     2.04762
     3.07648
     4.54962
     5.04067
     4.50286
     2.79589
     0.99538
     0.03667
     0.48095
     1.32274
     1.81379
     1.41628
     0.41080
    -0.99219
    -2.39519
    -3.82156
    -4.54644
    -4.92057
    -5.34147
    -5.66883
    -5.48177
    -5.01410
    -5.01410
    -4.66336
    -4.05539
    -3.49420
    -3.07330
    -2.58225
    -1.90414
    -1.50662
    -1.01558
    -0.80513
    -0.36085
    -0.08025
     0.08343
     0.17697
     0.27050
     0.29388
     0.43418
     0.29388
     0.20035
    -0.03348
    -0.10363
    -0.26731
    -0.15040
    -0.31408
    -0.50115
    -0.73498
    -0.64145
    -0.66483
    -0.47776
    -0.47776
    -0.50115
    -0.59468
    -0.54791
    -0.36085
    -0.15040
    -0.10363
    -0.29070
    -0.05687
     0.01328
     0.15358
     0.41080
     0.34065
     0.50433
     0.69140
     1.11229
     1.18244
     1.25259
     1.08891
     0.92523
     0.55110
     0.10682
     0.52771
     0.92523
     1.06553
     1.08891
     0.87846
     0.48095
     0.20035
     0.08343
    -0.01010
     0.15358
     0.13020
     0.31727
     0.20035
     0.31727
     0.55110
     0.48095
     0.34065
     0.41080
     0.29388
     0.31727
     0.45757
     0.48095
     0.43418
     0.38742
     0.48095
     0.45757
     0.43418
     0.34065
     0.17697
     0.27050
     0.27050
     0.38742
     0.38742
     0.34065
     0.24712
     0.31727
     0.38742
     0.27050
     0.34065
     0.24712
     0.31727
     0.22373
     0.22373
     0.29388
     0.27050
     0.03667
     0.10682
     0.17697
     0.13020
     0.34065
     0.13020
     0.08343
     0.03667
     0.06005
     0.03667
     0.01328
     0.08343
    -0.03348
     0.15358
     0.22373
     0.20035
     0.24712
     0.15358
     0.27050
     0.41080
     0.59786
     0.76155
     0.85508
     1.06553
     1.41628
     1.79041
     2.07101
     2.37499
     2.37499
     2.37499
     3.05310
     3.17002
     3.17002
     3.47400
     3.35708
     3.21678
     3.61430
     3.47400
     2.42175
     0.59786
    -0.17378
     1.46304
     2.16454
     1.86056
     1.93071
     1.69687
     1.43966
     1.41628
     0.78493
     0.34065
    -0.03348
     0.10682
     0.45757
     0.85508
     1.06553
     0.99538
     0.73816
     0.34065
     0.06005
    -0.43100
    -0.87528
    -1.08573
    -1.36632
    -1.55339
    -1.55339
    -1.69369
    -1.69369
    -1.69369
    -1.45986
    -1.29617
    -1.41309
    -1.48324
    -1.53001
    -1.27279
    -1.22603
    -1.22603
    -1.27279
    -1.22603
    -1.20264
    -1.13249
    -0.87528
    -1.01558
    -1.06234
    -1.06234
    -1.03896
    -0.87528
    -0.82851
    -0.92204
    -0.87528
    -0.85189
    -0.87528
    -0.75836
    -0.94543
    -0.92204
    -1.01558
    -1.01558
    -0.73498
    -0.66483
    -0.75836
    -0.94543
    -0.99219
    -0.94543
    -0.75836
    -0.82851
    -0.78174
    -0.73498
    -0.85189
    -0.68821
    -0.68821
    -0.71159
    -0.68821
    -0.64145
    -0.64145
    -0.57130
    -0.61806
    -0.68821
    -0.61806
    -0.66483
    -0.47776
    -0.47776
    -0.47776
    -0.40761
    -0.31408
    -0.17378
    -0.12701
    -0.03348
     0.06005
     0.29388
     0.62125
     0.99538
     1.29936
     0.83170
    -0.31408
    -1.45986
    -1.88075
    -1.03896
     0.36403
     0.13020
    -0.68821
    -1.24941
    -1.38971
    -1.43647
    -1.50662
    -1.38971
    -1.22603
    -1.15588
    -0.96881
    -0.82851
    -0.50115
    -0.29070
     0.17697
     0.38742
     0.48095
     0.48095
     0.45757
     0.50433
     0.43418
     0.27050
     0.22373
     0.20035
     0.08343
    -0.03348
     0.01328
    -0.05687
    -0.26731
    -0.24393
    -0.33746
    -0.10363
    -0.19716
    -0.22055
    -0.29070
    -0.33746
    -0.19716
    -0.17378
     0.01328
     0.01328
     0.15358
     0.31727
     0.55110
     0.87846
     1.01876
     1.25259
     1.67349
     2.46852
     3.24017
     3.66106
     3.87151
     2.02424
    -0.19716
    -0.82851
    -1.06234
    -0.92204
     0.15358
     1.36951
     0.94861
    -0.89866
    -2.09120
    -3.40066
    -4.05539
    -4.26584
    -3.49420
    -3.12006
    -2.62902
    -2.60563
    -2.23150
    -1.76384
    -1.29617
    -1.10911
    -0.80513
    -0.78174
    -0.47776
    -0.38423
    -0.29070
    -0.01010
    -0.01010
     0.10682
     0.31727
     0.22373
     0.27050
     0.27050
     0.22373
     0.29388
     0.36403
     0.15358
     0.22373
     0.10682
     0.27050
     0.10682
     0.15358
     0.03667
    -0.10363
    -0.36085
    -0.29070
    -0.31408
    -0.54791
    -0.40761
    -0.50115
    -0.52453
    -0.59468
    -0.57130
    -0.82851
    -0.75836
    -0.78174
    -0.68821
    -0.52453
    -0.29070
    -0.33746
    -0.38423
     0.03667
     0.13020
     0.22373
     0.31727
     0.36403
     0.45757
     0.48095
     0.59786
     0.64463
     0.69140
     0.71478
     0.64463
     0.76155
     0.73816
     0.62125
     0.50433
     0.62125
     0.78493
     0.64463
     0.73816
     0.66801
     0.69140
     0.64463
     0.73816
     0.76155
     0.90185
     0.76155
     0.85508
     0.73816
     0.80831
     0.69140
     0.90185
     0.73816
     0.94861
     0.83170
     0.80831
     0.87846
     0.64463
     0.43418
     0.38742
     0.48095
     0.50433
     0.45757
     0.13020
     0.27050
     0.29388
     0.27050
     0.34065
     0.17697
     0.15358
     0.01328
    -0.03348
     0.06005
     0.17697
     0.08343
     0.03667
    -0.03348
    -0.01010
     0.10682
     0.08343
     0.10682
     0.15358
     0.27050
     0.22373
     0.06005
     0.13020
     0.29388
     0.17697
     0.27050
     0.24712
     0.45757
     0.66801
     0.71478
     0.78493
     0.94861
     0.90185
     1.01876
     1.04215
     1.18244
     1.29936
     1.27598
     1.60334
     1.57996
     1.67349
     1.72026
     1.72026
     1.41628
     1.13568
     0.90185
     0.97200
     0.99538
     0.59786
     0.01328
    -0.24393
    -0.89866
    -1.41309
    -1.55339
    -2.16135
    -1.74046
    -2.06782
    -1.97429
    -1.57677
    -1.83399
    -2.11459
    -2.16135
    -1.90414
    -1.62354
    -1.29617
    -0.99219
    -0.78174
    -0.43100
    -0.26731
    -0.22055
    -0.12701
     0.15358
     0.13020
     0.01328
     0.06005
     0.06005
     0.03667
    -0.08025
    -0.12701
    -0.03348
    -0.01010
    -0.15040
    -0.08025
    -0.24393
    -0.08025
    -0.08025
    -0.10363
     0.03667
     0.01328
     0.01328
     0.08343
     0.08343
     0.10682
     0.01328
     0.29388
     0.03667
     0.15358
     0.34065
     0.20035
     0.15358
     0.31727
     0.38742
     0.41080
     0.41080
     0.38742
     0.36403
     0.29388
     0.38742
     0.45757
     0.41080
     0.27050
     0.38742
     0.29388
     0.41080
     0.36403
     0.38742
     0.24712
     0.31727
     0.27050
     0.27050
     0.57448
     0.22373
     0.36403
     0.38742
     0.43418
     0.34065
     0.36403
     0.36403
     0.45757
     0.50433
     0.73816
     0.66801
     0.69140
     0.71478
     0.83170
     0.83170
     0.94861
     0.92523
     0.92523
     1.04215
     0.78493
     0.34065
     0.38742
     0.57448
     0.87846
     0.92523
     1.06553
     1.41628
     1.50981
     1.48643
     1.48643
     1.41628
     1.74364
     1.88394
     1.90732
     2.21131
     2.25807
     2.44514
     2.35160
     2.21131
     2.21131
     2.04762
     1.86056
     1.65011
     1.36951
     1.11229
     1.15906
     0.99538
     1.06553
     1.01876
     0.80831
     0.71478
     0.66801
     0.83170
     0.83170
     0.59786
     0.43418
     0.34065
     0.38742
     0.45757
     0.24712
     0.20035
     0.15358
    -0.03348
    -0.17378
    -0.03348
    -0.43100
    -0.50115
    -0.64145
    -0.40761
    -0.29070
    -0.17378
    -0.24393
    -0.17378
    -0.05687
    -0.01010
     0.10682
     0.13020
     0.29388
     0.38742
     0.34065
     0.50433
     0.59786
     0.59786
     0.38742
     0.59786
     0.80831
     0.80831
     0.64463
     0.36403
     0.36403
     0.52771
     0.62125
     0.59786
     0.64463
     0.55110
     0.29388
     0.27050
     0.41080
     0.20035
     0.13020
    -0.33746
    -0.80513
    -1.67031
    -2.27827
    -2.37180
    -1.50662
    -0.85189
    -1.24941
    -1.64692
    -2.16135
    -2.25489
    -2.23150
    -2.02105
    -1.62354
    -1.48324
    -1.08573
    -0.78174
    -0.45438
    -0.10363
     0.01328
     0.08343
     0.20035
     0.38742
     0.45757
     0.36403
     0.29388
     0.22373
     0.22373
     0.13020
     0.29388
     0.15358
    -0.01010
     0.06005
     0.01328
    -0.03348
    -0.08025
    -0.17378
    -0.15040
    -0.19716
    -0.05687
    -0.05687
    -0.08025
    -0.17378
    -0.22055
    -0.22055
    -0.05687
     0.01328
    -0.05687
    -0.15040
     0.01328
     0.01328
     0.06005
     0.06005
     0.10682
     0.03667
     0.27050
     0.29388
     0.29388
     0.22373
     0.34065
     0.29388
     0.45757
     0.55110
     0.50433
     0.43418
     0.66801
     0.59786
     0.62125
     0.73816
     0.73816
     0.50433
     0.80831
     0.69140
     0.76155
     0.78493
     0.64463
     0.73816
     0.66801
     0.73816
     0.66801
     0.55110
     0.62125
     0.69140
     0.62125
     0.59786
     0.50433
     0.57448
     0.48095
     0.59786
     0.76155
     0.71478
     0.64463
     0.80831
     0.85508
     1.11229
     1.39289
     1.32274
     1.46304
     1.72026
     1.62673
     1.76702
     1.90732
     1.69687
     1.46304
     0.97200
     0.85508
     0.94861
     1.15906
     1.27598
     1.13568
     1.25259
     1.15906
     0.76155
     0.38742
    -0.22055
    -1.13249
    -1.48324
    -1.60016
    -1.13249
    -0.66483
    -0.08025
    -0.19716
    -0.19716
    -0.59468
    -0.85189
    -1.15588
    -1.01558
    -0.43100
    -0.10363
     0.13020
     0.38742
     0.64463
     0.83170
     1.04215
     0.90185
     0.78493
     0.87846
     0.66801
     0.78493
     0.69140
     0.34065
     0.15358
     0.10682
     0.17697
     0.10682
     0.01328
    -0.05687
    -0.12701
    -0.01010
    -0.10363
    -0.17378
    -0.03348
     0.06005
     0.15358
     0.31727
     0.20035
     0.34065
     0.10682
     0.15358
     0.57448
     0.57448
     0.38742
     0.52771
     0.43418
     0.57448
     0.55110
     0.57448
     0.52771
     0.57448
     0.57448
     0.59786
     0.48095
     0.62125
     0.43418
     0.29388
     0.34065
     0.57448
     0.48095
     0.27050
     0.34065
     0.24712
     0.34065
     0.41080
     0.41080
     0.24712
     0.27050
     0.31727
     0.48095
     0.43418
     0.38742
     0.22373
     0.27050
     0.48095
     0.59786
     0.50433
     0.48095
     0.45757
     0.62125
     0.94861
     1.11229
     1.25259
     1.08891
     0.85508
     0.66801
     0.59786
     0.69140
     0.80831
     0.69140
     1.01876
     0.85508
     0.57448
     0.34065
     0.27050
     0.17697
     0.10682
     0.06005
     0.17697
     0.10682
     0.10682
     0.17697
     0.15358
     0.20035
     0.22373
     0.13020
     0.34065
     0.29388
     0.34065
     0.22373
     0.36403
     0.15358
     0.08343
     0.03667
     0.10682
     0.08343
     0.10682
     0.08343
     0.06005
     0.13020
     0.08343
     0.01328
     0.08343
     0.17697
     0.13020
     0.13020
     0.24712
     0.20035
     0.20035
     0.34065
     0.43418
     0.45757
     0.50433
     0.43418
     0.43418
     0.29388
     0.43418
     0.36403
     0.15358
     0.36403
     0.50433
     0.41080
     0.34065
     0.31727
     0.55110
     0.59786
     0.73816
     0.78493
     0.29388
    -0.38423
    -0.73498
    -0.68821
    -0.26731
    -0.22055
    -0.47776
    -0.43100
    -0.73498
    -1.15588
    -1.36632
    -1.69369
    -1.76384
    -1.74046
    -1.38971
    -1.15588
    -1.15588
    -0.85189
    -0.52453
    -0.36085
    -0.24393
    -0.03348
     0.01328
     0.27050
     0.50433
     0.66801
     0.80831
     1.06553
     1.01876
     0.87846
     1.04215
     1.08891
     1.15906
     1.08891
     0.85508
     0.85508
     0.71478
     0.83170
     0.59786
     0.66801
     0.66801
     0.59786
     0.76155
     0.71478
     0.64463
     0.45757
     0.48095
     0.59786
     0.64463
     0.52771
     0.57448
     0.52771
     0.55110
     0.57448
     0.50433
     0.57448
     0.57448
     0.50433
     0.52771
     0.50433
     0.50433
     0.52771
     0.45757
     0.50433
     0.43418
     0.57448
     0.48095
     0.57448
     0.41080
     0.48095
     0.38742
     0.38742
     0.36403
     0.55110
     0.45757
     0.55110
     0.38742
     0.45757
     0.34065
     0.38742
     0.41080
     0.45757
     0.50433
     0.43418
     0.36403
     0.36403
     0.50433
     0.38742
     0.38742
     0.38742
     0.41080
     0.52771
     0.66801
     0.57448
     0.41080
     0.41080
     0.55110
     0.64463
     0.71478
     0.71478
     0.45757
     0.43418
     0.64463
     0.62125
     0.48095
     0.57448
     0.43418
     0.38742
     0.43418
     0.34065
     0.34065
     0.17697
     0.10682
     0.27050
     0.27050
     0.34065
     0.15358
     0.17697
     0.20035
     0.22373
     0.34065
     0.59786
     0.71478
     0.69140
     1.04215
     1.32274
     1.41628
     1.46304
     1.48643
     1.74364
     2.00086
     2.21131
     2.25807
     2.00086
     1.65011
     1.79041
     1.86056
     1.67349
     1.72026
     2.07101
     2.18792
     1.74364
     1.01876
    -0.12701
    -1.20264
    -1.60016
    -0.19716
     0.27050
     0.34065
    -0.29070
    -0.85189
    -1.43647
    -1.90414
    -2.11459
    -2.09120
    -2.02105
    -1.92752
    -1.57677
    -1.43647
    -1.81061
    -1.81061
    -1.92752
    -1.90414
    -1.90414
    -1.67031
    -1.67031
    -1.83399
    -1.69369
    -1.57677
    -1.60016
    -1.31956
    -1.29617
    -1.43647
    -1.22603
    -1.01558
    -0.94543
    -0.71159
    -0.89866
    -0.78174
    -0.54791
    -0.40761
    -0.45438
    -0.40761
    -0.24393
    -0.33746
    -0.26731
    -0.12701
    -0.10363
    -0.26731
    -0.01010
    -0.03348
    -0.10363
    -0.15040
    -0.19716
    -0.12701
    -0.05687
     0.03667
     0.06005
    -0.12701
    -0.08025
    -0.03348
    -0.01010
     0.10682
     0.15358
     0.03667
     0.17697
     0.17697
     0.48095
     0.29388
     0.29388
     0.22373
     0.36403
     0.52771
     0.64463
     0.76155
     0.73816
     0.76155
     0.87846
     0.87846
     1.06553
     1.04215
     0.92523
     0.99538
     1.08891
     1.08891
     1.11229
     1.04215
     1.01876
     1.01876
     0.87846
     0.83170
     0.76155
     0.59786
     0.52771
     0.43418
     0.57448
     0.50433
     0.31727
     0.38742
     0.31727
     0.38742
     0.31727
     0.34065
     0.15358
     0.34065
     0.36403
     0.38742
     0.38742
     0.41080
     0.45757
     0.57448
     0.64463
     0.87846
     0.87846
     0.97200
     1.06553
     1.13568
     1.34613
     1.32274
     1.29936
     1.36951
     1.46304
     1.39289
     1.29936
     1.53319
     1.90732
     1.86056
     0.85508
    -0.78174
    -1.17926
    -0.59468
    -0.19716
     0.15358
     0.01328
    -0.57130
    -0.96881
    -1.13249
    -1.06234
    -1.22603
    -1.45986
    -1.36632
    -1.03896
    -0.45438
    -0.05687
     0.41080
     0.48095
     0.38742
     0.87846
     1.29936
     1.90732
     2.09439
     2.21131
     1.83717
     1.86056
     1.86056
     2.60882
     2.23469
     1.97747
     1.72026
     0.99538
    -0.40761
    -2.90962
    -3.51758
    -1.41309
    -0.64145
    -1.22603
    -2.34842
    -3.04991
    -3.28375
    -3.14345
    -3.02653
    -2.93300
    -2.32504
    -1.71707
    -0.99219
    -0.40761
    -0.10363
     0.45757
     0.73816
     0.85508
     0.99538
     1.01876
     1.11229
     1.06553
     0.94861
     0.80831
     0.64463
     0.52771
     0.55110
     0.41080
     0.38742
     0.24712
     0.36403
     0.34065
     0.20035
     0.17697
     0.29388
     0.24712
     0.29388
     0.34065
     0.20035
     0.34065
     0.45757
     0.29388
     0.41080
     0.41080
     0.29388
     0.43418
     0.41080
     0.41080
     0.50433
     0.36403
     0.41080
     0.36403
     0.34065
     0.45757
     0.43418
     0.34065
     0.41080
     0.52771
     0.43418
     0.57448
     0.45757
     0.43418
     0.34065
     0.69140
     0.66801
     0.66801
     0.62125
     0.55110
     0.55110
     0.66801
     0.78493
     0.57448
     0.57448
     0.62125
     0.69140
     0.71478
     0.52771
     0.55110
     0.45757
     0.52771
     0.64463
     0.59786
     0.52771
     0.50433
     0.45757
     0.48095
     0.64463
     0.50433
     0.52771
     0.45757
     0.52771
     0.55110
     0.34065
     0.43418
     0.36403
     0.38742
     0.52771
     0.48095
     0.41080
     0.24712
     0.45757
     0.36403
     0.52771
     0.43418
     0.43418
     0.52771
     0.64463
     0.87846
     0.99538
     1.08891
     0.94861
     0.97200
     1.20583
     1.29936
     1.13568
     1.46304
     1.60334
     1.57996
     1.50981
     1.55658
     1.13568
     0.99538
     1.06553
     1.39289
     1.41628
     1.11229
     0.62125
     0.36403
     0.08343
    -0.40761
    -0.66483
    -0.17378
     0.13020
     0.27050
     0.55110
     0.55110
     0.71478
     0.69140
     0.76155
     0.90185
     1.06553
     1.46304
     1.46304
     1.55658
     2.14116
     1.50981
     1.62673
     0.83170
    -0.40761
    -0.24393
    -0.15040
     0.15358
    -0.33746
    -0.75836
    -1.48324
    -1.88075
    -2.02105
    -1.92752
    -1.88075
    -1.85737
    -1.71707
    -1.31956
    -1.15588
    -0.92204
    -0.96881
    -0.87528
    -0.78174
    -0.78174
    -0.57130
    -0.59468
    -0.59468
    -0.61806
    -0.54791
    -0.43100
    -0.43100
    -0.71159
    -0.92204
    -0.82851
    -0.52453
    -0.54791
    -0.33746
    -0.36085
    -0.52453
    -0.61806
    -0.57130
    -0.38423
    -0.22055
    -0.24393
    -0.33746
    -0.24393
     0.01328
    -0.24393
    -0.24393
    -0.26731
    -0.17378
    -0.12701
    -0.10363
    -0.10363
    -0.12701
    -0.03348
    -0.01010
    -0.01010
     0.10682
     0.06005
     0.06005
     0.10682
     0.17697
     0.13020
     0.08343
     0.13020
     0.22373
     0.24712
     0.03667
     0.17697
     0.20035
     0.13020
     0.20035
     0.17697
     0.15358
     0.24712
     0.22373
     0.15358
     0.15358
     0.22373
     0.08343
     0.10682
     0.20035
     0.13020
     0.10682
     0.20035
     0.20035
     0.24712
     0.06005
     0.13020
     0.22373
     0.29388
     0.27050
     0.13020
     0.29388
     0.34065
     0.24712
     0.10682
     0.27050
     0.34065
     0.38742
     0.57448
     0.59786
     0.87846
     1.01876
     1.67349
     1.60334
     1.50981
     0.85508
    -0.36085
    -0.47776
     0.87846
     1.57996
     1.50981
     1.27598
     0.94861
     0.55110
     0.38742
     0.36403
     0.29388
     0.10682
     0.27050
     0.41080
     0.62125
     0.59786
     0.80831
     0.76155
     0.78493
     0.87846
     0.99538
     1.01876
     1.15906
     1.18244
     1.25259
     1.25259
     1.48643
     1.36951
     1.34613
     1.22921
     1.29936
     1.34613
     1.29936
     1.34613
     1.25259
     1.27598
     1.20583
     1.06553
     0.87846
     0.55110
     0.45757
     0.59786
     0.83170
     1.06553
     1.11229
     0.22373
    -1.10911
    -1.50662
    -1.36632
    -0.47776
    -0.38423
    -0.31408
    -0.66483
    -0.92204
    -1.15588
    -1.38971
    -1.48324
    -1.31956
    -1.13249
    -1.01558
    -0.73498
    -0.57130
    -0.40761
    -0.29070
    -0.15040
    -0.12701
    -0.17378
    -0.17378
     0.06005
    -0.03348
    -0.03348
    -0.01010
    -0.12701
     0.01328
    -0.03348
    -0.12701
    -0.15040
    -0.19716
    -0.15040
    -0.03348
     0.03667
    -0.01010
    -0.10363
    -0.03348
     0.08343
    -0.15040
    -0.19716
    -0.01010
    -0.10363
    -0.08025
     0.06005
     0.27050
     0.24712
     0.22373
     0.10682
     0.15358
     0.34065
     0.43418
     0.43418
     0.41080
     0.41080
     0.55110
     0.52771
     0.64463
     0.59786
     0.52771
     0.55110
     0.64463
     0.69140
     0.57448
     0.52771
     0.52771
     0.64463
     0.78493
     0.76155
     0.48095
     0.50433
     0.57448
     0.59786
     0.73816
     0.71478
     0.64463
     0.59786
     0.59786
     0.69140
     0.59786
     0.57448
     0.52771
     0.64463
     0.62125
     0.62125
     0.59786
     0.52771
     0.52771
     0.52771
     0.50433
     0.57448
     0.48095
     0.50433
     0.38742
     0.50433
     0.34065
     0.43418
     0.38742
     0.41080
     0.43418
     0.41080
     0.41080
     0.41080
     0.50433
     0.43418
     0.50433
     0.59786
     0.52771
     0.50433
     0.45757
     0.62125
     0.57448
     0.69140
     0.76155
     0.97200
     1.50981
     2.18792
     2.42175
     2.44514
     2.74912
     2.91280
     3.07648
     3.12325
     2.49190
     1.83717
     1.46304
     1.34613
     1.34613
     1.81379
     1.86056
     1.46304
     0.59786
    -0.61806
    -1.71707
    -2.39519
    -1.97429
    -1.36632
    -0.96881
    -0.85189
    -0.85189
    -0.92204
    -1.10911
    -1.60016
    -2.37180
    -1.64692
    -0.57130
    -0.75836
    -0.47776
    -0.66483
    -0.61806
    -0.68821
    -0.96881
    -1.06234
    -1.01558
    -0.96881
    -0.61806
    -0.61806
    -0.59468
    -0.31408
    -0.24393
     0.06005
    -0.01010
    -0.03348
    -0.01010
     0.06005
     0.17697
     0.08343
     0.20035
     0.06005
     0.13020
    -0.03348
     0.17697
     0.15358
     0.01328
    -0.12701
    -0.10363
    -0.08025
    -0.10363
    -0.12701
    -0.17378
    -0.10363
    -0.22055
    -0.19716
    -0.05687
    -0.24393
    -0.26731
    -0.24393
    -0.10363
    -0.03348
    -0.12701
    -0.08025
    -0.10363
    -0.08025
    -0.03348
    -0.19716
    -0.22055
    -0.22055
    -0.10363
    -0.19716
    -0.24393
    -0.33746
    -0.33746
    -0.45438
    -0.24393
    -0.29070
    -0.33746
    -0.47776
    -0.52453
    -0.45438
    -0.40761
    -0.47776
    -0.57130
    -0.57130
    -0.52453
    -0.50115
    -0.43100
    -0.50115
    -0.66483
    -0.61806
    -0.73498
    -0.43100
    -0.50115
    -0.64145
    -0.54791
    -0.59468
    -0.57130
    -0.40761
    -0.45438
    -0.52453
    -0.40761
    -0.43100
    -0.29070
    -0.33746
    -0.24393
    -0.26731
    -0.40761
    -0.10363
     0.06005
     0.06005
    -0.10363
    -0.03348
     0.15358
     0.15358
     0.08343
     0.15358
     0.13020
     0.22373
     0.29388
     0.36403
     0.38742
     0.48095
     0.38742
     0.52771
     0.52771
     0.50433
     0.57448
     0.59786
     0.59786
     0.66801
     0.73816
     0.73816
     0.80831
     0.73816
     0.71478
     0.69140
     0.59786
     0.64463
     0.55110
     0.57448
     0.64463
     0.59786
     0.38742
     0.38742
     0.24712
     0.20035
     0.08343
     0.15358
    -0.05687
     0.06005
    -0.03348
     0.01328
     0.06005
     0.20035
     0.55110
     0.03667
    -0.33746
    -0.47776
    -0.78174
    -0.19716
     0.69140
     2.07101
     4.33918
     5.13420
     3.98843
     1.50981
     0.22373
     0.55110
     1.76702
     1.95409
     2.35160
     2.77250
     3.49738
     3.42723
     2.58544
     1.83717
     0.92523
     0.15358
    -0.01010
     0.01328
     0.29388
     0.55110
     0.66801
     0.69140
     0.78493
     0.78493
     0.50433
     0.31727
     0.34065
     0.50433
     0.41080
     0.38742
     0.10682
    -0.08025
    -0.12701
    -0.17378
    -0.12701
    -0.01010
    -0.01010
    -0.12701
    -0.05687
    -0.03348
    -0.05687
    -0.22055
    -0.38423
    -0.17378
    -0.38423
    -0.40761
    -0.45438
    -0.45438
    -0.57130
    -0.52453
    -0.47776
    -0.57130
    -0.45438
    -0.54791
    -0.47776
    -0.47776
    -0.50115
    -0.47776
    -0.61806
    -0.40761
    -0.36085
    -0.52453
    -0.40761
    -0.38423
    -0.36085
    -0.38423
    -0.38423
    -0.43100
    -0.36085
    -0.36085
    -0.33746
    -0.33746
    -0.33746
    -0.31408
    -0.43100
    -0.43100
    -0.22055
    -0.33746
    -0.38423
    -0.40761
    -0.29070
    -0.40761
    -0.29070
    -0.29070
    -0.38423
    -0.22055
    -0.26731
    -0.22055
    -0.29070
    -0.17378
    -0.24393
    -0.24393
    -0.05687
    -0.05687
     0.06005
     0.17697
     0.01328
     0.15358
     0.15358
     0.27050
     0.20035
     0.27050
     0.17697
     0.20035
     0.24712
     0.29388
     0.20035
     0.10682
     0.24712
     0.17697
     0.22373
     0.10682
    -0.08025
    -0.17378
    -0.33746
    -0.31408
    -0.31408
    -0.29070
    -0.36085
    -0.38423
    -0.52453
    -0.59468
    -0.59468
    -0.82851
    -0.61806
    -0.75836
    -0.80513
    -0.61806
    -0.71159
    -0.75836
    -0.82851
    -0.80513
    -0.78174
    -0.61806
    -0.61806
    -0.54791
    -0.61806
    -0.64145
    -0.52453
    -0.52453
    -0.54791
    -0.40761
    -0.50115
    -0.40761
    -0.33746
    -0.33746
    -0.29070
    -0.50115
    -0.33746
    -0.33746
    -0.17378
    -0.19716
    -0.33746
    -0.15040
    -0.10363
    -0.03348
     0.13020
     0.17697
     0.20035
     0.43418
     0.66801
     0.99538
     1.08891
     1.57996
     1.93071
     2.44514
     2.84265
     3.07648
     2.77250
     2.63220
     2.60882
     2.72574
     3.52076
     4.45609
     4.61977
     4.24564
     3.14663
     3.33370
     1.27598
     1.01876
     3.07648
     3.26355
     1.76702
     0.92523
     0.45757
     0.38742
     0.22373
    -0.10363
    -0.50115
    -0.59468
    -0.64145
    -0.68821
    -0.85189
    -0.89866
    -1.10911
    -1.06234
    -1.22603
    -1.01558
    -0.96881
    -0.75836
    -0.68821
    -0.78174
    -0.78174
    -0.66483
    -0.50115
    -0.57130
    -0.61806
    -0.66483
    -0.57130
    -0.52453
    -0.43100
    -0.47776
    -0.50115
    -0.52453
    -0.50115
    -0.36085
    -0.43100
    -0.40761
    -0.50115
    -0.57130
    -0.52453
    -0.47776
    -0.40761
    -0.38423
    -0.66483
    -0.52453
    -0.57130
    -0.52453
    -0.54791
    -0.64145
    -0.61806
    -0.59468
    -0.61806
    -0.61806
    -0.73498
    -0.75836
    -0.73498
    -0.71159
    -0.61806
    -0.78174
    -0.73498
    -0.64145
    -0.64145
    -0.68821
    -0.59468
    -0.59468
    -0.57130
    -0.38423
    -0.12701
    -0.01010
     0.29388
     0.55110
     0.64463
     0.24712
    -0.10363
     0.03667
     0.20035
     0.36403
     0.57448
     0.57448
     0.31727
     0.20035
     0.13020
    -0.03348
    -0.15040
    -0.26731
    -0.38423
    -0.57130
    -0.45438
    -0.50115
    -0.47776
    -0.43100
    -0.50115
    -0.59468
    -0.43100
    -0.43100
    -0.50115
    -0.43100
    -0.54791
    -0.33746
    -0.36085
    -0.36085
    -0.40761
    -0.33746
    -0.43100
    -0.33746
    -0.33746
    -0.31408
    -0.24393
    -0.50115
    -0.26731
    -0.40761
    -0.22055
    -0.33746
    -0.33746
    -0.45438
    -0.33746
    -0.24393
    -0.22055
    -0.29070
    -0.38423
    -0.31408
    -0.40761
    -0.29070
    -0.15040
    -0.36085
    -0.17378
    -0.24393
    -0.08025
    -0.03348
    -0.19716
    -0.10363
     0.01328
     0.17697
     0.20035
     0.50433
     0.64463
     0.76155
     1.01876
     1.39289
     2.23469
     2.56205
     3.00633
     2.44514
     1.88394
     1.27598
     1.46304
     2.00086
     2.30484
     3.17002
     3.80136
     3.26355
     2.72574
     1.95409
     1.55658
     1.13568
     1.04215
     1.32274
     2.00086
     2.23469
     1.93071
     0.87846
     0.87846
     0.73816
     0.59786
     0.62125
     0.55110
     0.27050
     0.01328
    -0.24393
    -0.33746
    -0.47776
    -0.40761
    -0.47776
    -0.75836
    -0.68821
    -0.61806
    -0.71159
    -0.61806
    -0.61806
    -0.80513
    -0.66483
    -0.38423
    -0.43100
    -0.57130
    -0.57130
    -0.59468
    -0.64145
    -0.38423
    -0.33746
    -0.54791
    -0.61806
    -0.61806
    -0.47776
    -0.47776
    -0.50115
    -0.66483
    -0.52453
    -0.57130
    -0.54791
    -0.64145
    -0.59468
    -0.61806
    -0.80513
    -0.80513
    -0.61806
    -0.61806
    -0.71159
    -0.78174
    -0.66483
    -0.64145
    -0.66483
    -0.73498
    -0.66483
    -0.59468
    -0.54791
    -0.50115
    -0.59468
    -0.54791
    -0.61806
    -0.50115
    -0.38423
    -0.36085
    -0.50115
    -0.36085
    -0.43100
    -0.45438
    -0.47776
    -0.38423
    -0.40761
    -0.31408
    -0.31408
    -0.33746
    -0.24393
    -0.26731
    -0.29070
    -0.33746
    -0.19716
    -0.08025
    -0.12701
    -0.17378
    -0.01010
    -0.05687
    -0.01010
     0.10682
     0.01328
     0.13020
     0.24712
     0.24712
     0.27050
     0.29388
     0.34065
     0.22373
     0.41080
     0.45757
     0.36403
     0.43418
     0.50433
     0.48095
     0.48095
     0.52771
     0.57448
     0.45757
     0.50433
     0.73816
     0.66801
     0.69140
     0.73816
     0.59786
     0.80831
     1.11229
     1.01876
     0.90185
     0.99538
     0.87846
     0.85508
     0.99538
     0.76155
     0.78493
     0.52771
     0.52771
     0.66801
     0.57448
     0.45757
     0.01328
    -0.24393
    -0.10363
    -0.10363
    -0.08025
    -0.17378
    -0.33746
    -0.29070
    -0.31408
    -0.38423
    -0.26731
    -0.36085
    -0.38423
    -0.38423
    -0.17378
    -0.15040
    -0.19716
    -0.29070
    -0.22055
    -0.08025
    -0.15040
    -0.03348
     0.24712
     0.06005
    -0.19716
    -0.05687
    -0.05687
     0.01328
     0.01328
     0.06005
     0.13020
     0.10682
     0.01328
    -0.10363
    -0.05687
     0.13020
     0.01328
     0.03667
     0.08343
     0.01328
     0.17697
     0.27050
     0.36403
     0.52771
     0.73816
     0.73816
     0.85508
     0.73816
     0.66801
     0.43418
     0.55110
     0.85508
     0.85508
     0.71478
     0.27050
    -0.12701
    -0.24393
    -0.29070
    -0.50115
    -0.47776
    -0.54791
    -0.52453
    -0.73498
    -0.80513
    -0.94543
    -0.99219
    -0.99219
    -0.78174
    -0.66483
    -0.54791
    -0.47776
    -0.40761
    -0.43100
    -0.29070
    -0.29070
    -0.15040
    -0.12701
    -0.08025
    -0.19716
    -0.10363
    -0.03348
    -0.12701
    -0.22055
    -0.01010
    -0.05687
    -0.10363
    -0.03348
    -0.33746
    -0.45438
    -0.31408
    -0.33746
    -0.38423
    -0.17378
    -0.33746
    -0.33746
    -0.45438
    -0.33746
    -0.43100
    -0.38423
    -0.40761
    -0.31408
    -0.24393
    -0.24393
    -0.15040
    -0.15040
    -0.05687
    -0.15040
    -0.08025
    -0.05687
    -0.03348
    -0.12701
    -0.17378
    -0.12701
    -0.15040
    -0.15040
    -0.31408
    -0.17378
    -0.29070
    -0.26731
    -0.26731
    -0.38423
    -0.45438
    -0.36085
    -0.24393
    -0.22055
     0.03667
     0.01328
     0.10682
     0.06005
     0.34065
     0.45757
     0.80831
     1.39289
     1.69687
     1.53319
     1.22921
     0.01328
    -0.08025
     0.36403
     0.71478
    -0.10363
     0.48095
     0.41080
    -0.31408
    -1.10911
    -1.15588
    -1.60016
    -1.45986
    -1.45986
    -1.55339
    -1.64692
    -1.48324
    -1.38971
    -1.36632
    -1.22603
    -1.13249
    -1.06234
    -0.99219
    -0.85189
    -0.80513
    -0.94543
    -0.78174
    -0.68821
    -0.94543
    -0.96881
    -0.78174
    -0.85189
    -0.89866
    -0.94543
    -0.87528
    -0.87528
    -0.78174
    -0.71159
    -0.92204
    -0.85189
    -0.68821
    -0.71159
    -0.61806
    -0.59468
    -0.59468
    -0.57130
    -0.57130
    -0.52453
    -0.52453
    -0.43100
    -0.38423
    -0.45438
    -0.47776
    -0.40761
    -0.40761
    -0.12701
    -0.24393
    -0.19716
    -0.31408
    -0.26731
    -0.03348
     0.01328
     0.24712
     0.29388
     0.38742
     0.55110
     0.71478
     0.87846
     1.11229
     1.39289
     1.72026
     1.95409
     2.16454
     2.07101
     2.00086
     2.18792
     2.02424
     2.02424
     2.11777
     2.14116
     1.79041
     1.76702
     1.55658
     1.29936
     1.15906
     0.80831
     0.73816
     0.57448
     0.48095
     0.29388
    -0.12701
    -0.45438
    -0.50115
    -0.17378
    -0.22055
    -0.12701
    -0.33746
    -0.64145
    -0.78174
    -0.54791
    -0.68821
    -0.57130
    -0.43100
    -0.47776
    -0.54791
    -0.66483
    -0.52453
    -0.47776
    -0.43100
    -0.38423
    -0.45438
    -0.40761
    -0.47776
    -0.40761
    -0.43100
    -0.40761
    -0.36085
    -0.52453
    -0.61806
    -0.61806
    -0.50115
    -0.57130
    -0.73498
    -0.66483
    -0.68821
    -0.47776
    -0.64145
    -0.45438
    -0.52453
    -0.61806
    -0.64145
    -0.40761
    -0.50115
    -0.36085
    -0.43100
    -0.61806
    -0.40761
    -0.45438
    -0.61806
    -0.73498
    -0.73498
    -0.45438
    -0.50115
    -0.52453
    -0.52453
    -0.57130
    -0.68821
    -0.45438
    -0.22055
    -0.08025
    -0.12701
    -0.22055
    -0.12701
     0.13020
     0.29388
     0.59786
     0.69140
     0.78493
     0.97200
     1.08891
     1.39289
     1.11229
     1.13568
     1.15906
     0.36403
    -0.71159
    -0.26731
     0.29388
     1.11229
     1.04215
     0.38742
    -0.26731
    -0.61806
    -0.80513
    -0.64145
    -0.43100
    -0.26731
    -0.22055
    -0.24393
    -0.15040
    -0.15040
     0.06005
     0.06005
     0.01328
     0.10682
     0.06005
     0.15358
     0.15358
     0.06005
    -0.03348
    -0.08025
    -0.19716
    -0.15040
    -0.17378
    -0.29070
    -0.43100
    -0.50115
    -0.47776
    -0.50115
    -0.61806
    -0.54791
    -0.54791
    -0.59468
    -0.59468
    -0.73498
    -0.50115
    -0.61806
    -0.57130
    -0.50115
    -0.31408
    -0.36085
    -0.24393
    -0.08025
    -0.15040
     0.06005
    -0.03348
    -0.05687
    -0.15040
    -0.29070
    -0.33746
    -0.33746
    -0.22055
    -0.15040
    -0.10363
    -0.15040
     0.08343
    -0.17378
    -0.89866
    -1.43647
    -1.76384
    -1.29617
     0.17697
     1.08891
     0.43418
     0.08343
     0.78493
     1.04215
     1.13568
     1.48643
     1.62673
     1.60334
     2.14116
     2.32822
     2.46852
     2.46852
     2.23469
     2.09439
     1.86056
     1.65011
     1.29936
     0.87846
     0.85508
     0.55110
     0.34065
     0.01328
    -0.29070
    -0.33746
    -0.29070
    -0.29070
    -0.24393
    -0.24393
    -0.26731
    -0.15040
    -0.08025
    -0.17378
    -0.24393
    -0.15040
    -0.12701
    -0.08025
    -0.12701
    -0.03348
    -0.12701
    -0.31408
    -0.26731
    -0.26731
    -0.50115
    -0.57130
    -0.50115
    -0.31408
    -0.33746
    -0.33746
    -0.43100
    -0.43100
    -0.45438
    -0.40761
    -0.38423
    -0.08025
    -0.03348
     0.01328
     0.10682
     0.29388
     0.27050
     0.15358
     0.15358
     0.34065
     0.34065
     0.27050
     0.31727
     0.43418
     0.34065
     0.20035
    -0.29070
    -0.85189
    -0.73498
    -0.75836
    -0.75836
    -1.08573
    -0.68821
    -0.64145
    -1.34294
    -1.97429
    -1.90414
    -1.95090
    -1.74046
    -1.45986
    -1.29617
    -1.17926
    -1.27279
    -1.22603
    -1.22603
    -1.31956
    -1.41309
    -1.20264
    -0.99219
    -0.61806
    -0.38423
    -0.36085
    -0.52453
    -0.66483
    -0.66483
    -0.57130
    -0.43100
    -0.52453
    -0.47776
    -0.47776
    -0.52453
    -0.52453
    -0.50115
    -0.61806
    -0.47776
    -0.54791
    -0.64145
    -0.54791
    -0.61806
    -0.59468
    -0.66483
    -0.52453
    -0.71159
    -0.61806
    -0.50115
    -0.47776
    -0.52453
    -0.43100
    -0.47776
    -0.61806
    -0.29070
    -0.22055
    -0.17378
    -0.22055
    -0.10363
    -0.01010
    -0.05687
     0.01328
    -0.05687
    -0.10363
     0.06005
     0.06005
     0.20035
     0.24712
     0.34065
     0.27050
     0.34065
     0.45757
     0.50433
     0.55110
     0.57448
     0.62125
     0.64463
     0.78493
     0.78493
     0.76155
     1.04215
     1.01876
     1.06553
     1.08891
     1.13568
     1.04215
     0.92523
     1.22921
     1.04215
     1.27598
     1.27598
     1.43966
     1.34613
     1.29936
     1.06553
     1.04215
     1.08891
     1.06553
     0.99538
     0.97200
     0.80831
     0.57448
     0.27050
     0.29388
     0.13020
     0.22373
     0.06005
    -0.08025
    -0.19716
    -0.29070
    -0.17378
    -0.29070
    -0.24393
    -0.26731
    -0.24393
    -0.17378
    -0.29070
    -0.45438
    -0.59468
    -0.47776
    -0.31408
    -0.36085
    -0.43100
    -0.38423
    -0.85189
    -0.80513
    -0.59468
    -0.71159
    -0.61806
    -0.47776
    -0.50115
    -0.36085
    -0.40761
    -0.36085
    -0.47776
    -0.15040
     0.06005
     0.24712
     0.52771
     0.73816
     0.90185
     0.78493
     0.48095
     0.27050
     0.29388
     0.38742
     0.69140
     0.71478
     0.78493
     0.62125
     0.52771
     0.22373
     0.15358
     0.08343
     0.01328
     0.06005
     0.01328
     0.01328
    -0.08025
    -0.03348
    -0.08025
     0.10682
     0.06005
     0.01328
     0.01328
     0.01328
     0.06005
    -0.17378
    -0.08025
    -0.01010
    -0.05687
    -0.03348
    -0.10363
    -0.10363
    -0.15040
    -0.10363
    -0.05687
    -0.12701
    -0.05687
    -0.12701
    -0.24393
    -0.12701
    -0.08025
    -0.19716
    -0.03348
     0.01328
    -0.17378
    -0.10363
    -0.08025
     0.01328
    -0.17378
    -0.03348
    -0.01010
     0.06005
     0.01328
     0.08343
    -0.03348
     0.08343
     0.03667
     0.01328
     0.03667
     0.15358
     0.06005
     0.20035
     0.10682
     0.01328
     0.03667
    -0.03348
     0.06005
     0.06005
     0.08343
     0.08343
     0.03667
     0.01328
     0.10682
    -0.01010
     0.01328
     0.01328
     0.06005
    -0.01010
     0.08343
     0.10682
     0.13020
     0.13020
     0.15358
     0.24712
     0.29388
     0.17697
    -0.08025
     0.20035
     0.34065
     0.45757
     0.38742
     0.43418
     0.41080
     0.31727
     0.38742
     0.24712
     0.29388
     0.29388
     0.17697
     0.24712
     0.24712
     0.17697
     0.20035
    -0.05687
    -0.12701
    -0.08025
    -0.19716
    -0.12701
    -0.15040
    -0.19716
    -0.19716
    -0.33746
    -0.31408
    -0.29070
    -0.45438
    -0.29070
    -0.19716
    -0.12701
    -0.12701
    -0.26731
    -0.22055
    -0.19716
    -0.19716
    -0.12701
    -0.01010
    -0.12701
    -0.05687
     0.10682
     0.01328
     0.06005
     0.06005
    -0.03348
    -0.03348
     0.20035
     0.15358
     0.13020
     0.06005
     0.17697
     0.08343
     0.10682
     0.17697
    -0.08025
     0.01328
    -0.03348
     0.03667
    -0.10363
    -0.17378
    -0.15040
    -0.17378
    -0.15040
    -0.26731
    -0.33746
    -0.40761
    -0.52453
    -0.45438
    -0.61806
    -0.45438
    -0.59468
    -0.54791
    -0.64145
    -0.61806
    -0.45438
    -0.54791
    -0.64145
    -0.59468
    -0.43100
    -0.36085
    -0.33746
    -0.45438
    -0.33746
    -0.38423
    -0.38423
    -0.12701
    -0.15040
    -0.26731
    -0.17378
    -0.05687
    -0.12701
    -0.01010
    -0.08025
    -0.03348
     0.10682
     0.17697
     0.27050
     0.08343
     0.15358
     0.15358
     0.27050
     0.31727
     0.48095
     0.36403
     0.41080
     0.50433
     0.66801
     0.59786
     0.64463
     0.62125
     0.73816
     0.80831
     0.76155
     0.76155
     0.78493
     0.78493
     0.76155
     0.73816
     0.85508
     0.78493
     0.43418
     0.34065
     0.41080
     0.24712
     0.15358
     0.15358
     0.13020
     0.22373
     0.20035
     0.08343
     0.03667
     0.03667
     0.20035
     0.20035
     0.38742
     0.59786
     0.55110
     0.69140
     0.36403
    -0.52453
    -1.22603
    -2.06782
    -1.85737
    -0.99219
    -0.66483
    -0.75836
    -1.08573
    -1.95090
    -2.37180
    -2.51210
    -2.46533
    -2.27827
    -2.13797
    -1.78722
    -1.43647
    -1.06234
    -0.80513
    -0.73498
    -0.68821
    -0.45438
    -0.33746
    -0.08025
    -0.03348
     0.08343
     0.06005
     0.06005
     0.27050
     0.34065
     0.43418
     0.48095
     0.43418
     0.59786
     0.78493
     0.78493
     0.71478
     0.66801
     0.83170
     0.92523
     0.85508
     0.87846
     0.76155
     0.62125
     0.59786
     0.69140
     0.85508
     0.66801
     0.71478
     0.78493
     0.57448
     0.59786
     0.29388
     0.15358
     0.13020
     0.06005
    -0.22055
    -0.24393
    -0.08025
    -0.05687
    -0.33746
    -0.33746
    -0.43100
    -0.57130
    -0.64145
    -0.73498
    -0.68821
    -0.52453
    -0.19716
    -0.01010
     0.06005
    -0.26731
    -0.15040
    -0.08025
    -0.01010
    -0.01010
     0.08343
     0.13020
     0.24712
     0.24712
     0.15358
     0.15358
     0.08343
     0.17697
     0.06005
    -0.03348
    -0.08025
     0.06005
     0.01328
     0.20035
     0.10682
     0.08343
     0.10682
     0.08343
     0.36403
     0.29388
     0.22373
     0.29388
     0.36403
     0.27050
     0.41080
     0.43418
     0.34065
     0.34065
     0.43418
     0.55110
     0.48095
     0.38742
     0.34065
     0.22373
     0.43418
     0.52771
     0.27050
     0.20035
     0.24712
     0.29388
     0.29388
     0.13020
     0.06005
     0.03667
     0.08343
     0.13020
     0.06005
     0.08343
    -0.01010
     0.01328
    -0.12701
     0.10682
     0.03667
    -0.08025
    -0.05687
    -0.08025
     0.08343
    -0.05687
    -0.01010
    -0.08025
    -0.10363
    -0.03348
     0.10682
    -0.03348
    -0.15040
    -0.12701
    -0.22055
     0.20035
     0.24712
     0.08343
    -0.12701
    -0.26731
    -0.10363
    -0.12701
    -0.36085
    -0.24393
    -0.24393
    -0.33746
    -0.40761
    -0.47776
    -0.73498
    -0.82851
    -1.01558
    -0.85189
    -1.01558
    -1.10911
    -1.13249
    -1.17926
    -1.29617
    -1.15588
    -1.34294
    -1.22603
    -1.34294
    -1.29617
    -1.24941
    -1.20264
    -1.15588
    -1.15588
    -1.24941
    -1.13249
    -0.92204
    -1.03896
    -1.01558
    -1.01558
    -0.89866
    -0.85189
    -0.71159
    -0.64145
    -0.66483
    -0.61806
    -0.59468
    -0.47776
    -0.38423
    -0.40761
    -0.64145
    -0.54791
    -0.43100
    -0.33746
    -0.31408
    -0.54791
    -0.59468
    -0.57130
    -0.66483
    -0.71159
    -0.75836
    -0.71159
    -0.78174
    -0.68821
    -0.68821
    -0.68821
    -0.75836
    -0.78174
    -0.45438
    -0.61806
    -0.52453
    -0.52453
    -0.40761
    -0.59468
    -0.43100
    -0.43100
    -0.33746
    -0.45438
    -0.40761
    -0.45438
    -0.40761
    -0.50115
    -0.36085
    -0.57130
    -0.33746
    -0.36085
    -0.38423
    -0.33746
    -0.33746
    -0.43100
    -0.29070
    -0.40761
    -0.38423
    -0.24393
    -0.24393
    -0.33746
    -0.33746
    -0.31408
    -0.33746
    -0.50115
    -0.61806
    -0.43100
    -0.43100
    -0.38423
    -0.50115
    -0.38423
    -0.50115
    -0.40761
    -0.43100
    -0.33746
    -0.31408
    -0.29070
    -0.26731
    -0.15040
    -0.08025
    -0.17378
    -0.08025
     0.08343
     0.06005
     0.01328
     0.08343
    -0.03348
     0.01328
     0.01328
     0.10682
     0.10682
     0.06005
     0.06005
     0.08343
     0.13020
     0.06005
    -0.10363
    -0.26731
    -0.10363
    -0.05687
     0.01328
    -0.15040
    -0.10363
    -0.05687
    -0.12701
    -0.17378
    -0.05687
     0.03667
     0.03667
     0.08343
     0.10682
     0.20035
     0.38742
     0.27050
     0.36403
     0.45757
     0.59786
     0.57448
     0.55110
     0.48095
     0.43418
     0.43418
     0.45757
     0.34065
     0.29388
     0.13020
     0.20035
    -0.03348
    -0.01010
    -0.22055
    -0.38423
    -0.24393
    -0.31408
    -0.31408
    -0.47776
    -0.47776
    -0.59468
    -0.54791
    -0.38423
    -0.36085
    -0.31408
    -0.43100
    -0.40761
    -0.17378
    -0.15040
    -0.17378
    -0.26731
     0.10682
     0.13020
     0.24712
     0.03667
     0.01328
    -0.24393
    -0.15040
     0.06005
     0.15358
     0.15358
     0.08343
    -0.03348
     0.10682
     0.13020
     0.03667
    -0.01010
     0.13020
    -0.05687
     0.01328
     0.13020
     0.01328
    -0.01010
    -0.15040
    -0.08025
    -0.10363
    -0.24393
    -0.29070
    -0.45438
    -0.45438
    -0.45438
    -0.45438
    -0.64145
    -0.61806
    -0.61806
    -0.52453
    -0.40761
    -0.47776
    -0.38423
    -0.43100
    -0.26731
    -0.26731
    -0.08025
    -0.03348
     0.01328
     0.06005
     0.03667
     0.15358
     0.08343
     0.17697
     0.31727
     0.22373
     0.27050
     0.20035
     0.24712
     0.03667
     0.13020
     0.06005
     0.10682
     0.15358
    -0.03348
    -0.08025
    -0.15040
    -0.22055
    -0.24393
    -0.26731
    -0.26731
    -0.19716
    -0.31408
    -0.22055
    -0.29070
    -0.08025
    -0.33746
    -0.22055
    -0.03348
    -0.08025
    -0.01010
     0.08343
     0.10682
     0.38742
     0.34065
     0.31727
     0.36403
     0.57448
     0.38742
     0.62125
     0.69140
     0.24712
    -0.57130
    -0.64145
    -0.78174
    -0.94543
    -1.13249
    -1.22603
    -0.31408
     0.50433
     0.34065
    -0.08025
    -0.19716
     0.06005
     0.10682
     0.45757
     0.90185
     1.39289
     1.69687
     1.95409
     2.07101
     2.16454
     2.11777
     1.86056
     1.50981
     1.43966
     1.20583
     0.87846
     0.52771
     0.24712
     0.01328
    -0.17378
    -0.26731
    -0.45438
    -0.61806
    -0.68821
    -0.92204
    -0.82851
    -0.87528
    -0.92204
    -0.99219
    -1.08573
    -1.06234
    -0.99219
    -1.10911
    -0.94543
    -0.87528
    -0.89866
    -1.01558
    -0.85189
    -0.85189
    -0.82851
    -0.61806
    -0.19716
    -0.03348
     0.15358
     0.15358
    -0.10363
    -0.31408
    -0.33746
    -0.10363
     0.38742
     0.10682
    -0.12701
    -0.05687
     0.20035
     0.38742
     0.01328
     0.01328
     0.06005
    -0.47776
    -0.96881
    -1.17926
    -1.41309
    -1.41309
    -1.20264
    -1.10911
    -0.85189
    -0.89866
    -1.31956
    -1.45986
    -1.38971
    -1.45986
    -1.29617
    -1.20264
    -1.10911
    -0.87528
    -0.59468
    -0.38423
    -0.29070
    -0.19716
    -0.12701
    -0.03348
    -0.05687
     0.15358
     0.15358
     0.01328
     0.08343
     0.10682
     0.22373
     0.08343
     0.20035
     0.15358
     0.27050
     0.20035
     0.20035
     0.24712
     0.29388
     0.03667
    -0.03348
     0.15358
     0.06005
    -0.26731
    -0.36085
    -0.22055
    -0.31408
    -0.26731
    -0.26731
    -0.19716
    -0.40761
    -0.38423
    -0.50115
    -0.45438
    -0.33746
    -0.08025
    -0.22055
     0.01328
     0.13020
     0.22373
     0.48095
     0.59786
     0.83170
     0.87846
     0.73816
     0.76155
     0.85508
     1.08891
     1.13568
     1.13568
     1.18244
     1.18244
     1.11229
     0.92523
     1.22921
     0.69140
     0.27050
     0.15358
    -0.05687
    -0.40761
    -0.73498
    -0.68821
    -0.50115
    -0.61806
    -0.71159
    -0.59468
    -0.64145
    -0.82851
    -1.01558
    -0.96881
    -0.75836
    -0.40761
    -0.29070
    -0.01010
     0.22373
     0.50433
     0.76155
     0.76155
     0.87846
     0.92523
     0.76155
     0.59786
     0.76155
     0.57448
     0.48095
     0.38742
     0.64463
     0.43418
     0.31727
     0.20035
     0.03667
    -0.01010
    -0.15040
    -0.26731
    -0.33746
    -0.40761
    -0.40761
    -0.50115
    -0.45438
    -0.47776
    -0.33746
    -0.43100
    -0.31408
    -0.29070
    -0.40761
    -0.50115
    -0.33746
    -0.45438
    -0.29070
    -0.29070
    -0.22055
    -0.38423
    -0.22055
    -0.12701
    -0.08025
    -0.24393
    -0.43100
    -0.68821
    -0.68821
    -0.47776
    -0.89866
    -0.66483
    -0.52453
    -0.68821
    -0.57130
    -0.64145
    -0.89866
    -0.89866
    -0.78174
    -0.68821
    -0.40761
    -0.10363
    -0.22055
    -0.08025
    -0.03348
     0.06005
     0.29388
     0.24712
     0.50433
     0.43418
     0.69140
     0.69140
     0.78493
     0.59786
     0.66801
     0.59786
     0.76155
     0.69140
     0.71478
     0.71478
     0.76155
     1.15906
     1.27598
     1.62673
     1.81379
     1.72026
     1.60334
     1.60334
     1.01876
     0.55110
     0.64463
     0.92523
     1.27598
     1.06553
     0.83170
     0.43418
     0.10682
    -0.29070
    -0.36085
    -0.66483
    -0.73498
    -0.66483
    -0.89866
    -0.66483
    -0.82851
    -0.59468
    -0.61806
    -0.50115
    -0.50115
    -0.50115
    -0.47776
    -0.45438
    -0.52453
    -0.52453
    -0.29070
    -0.15040
    -0.10363
     0.03667
     0.27050
     0.34065
     0.50433
     0.57448
     0.71478
     0.36403
     0.34065
     0.50433
     0.38742
     0.31727
    -0.12701
    -0.61806
    -0.50115
    -0.43100
    -0.29070
    -0.66483
    -1.13249
    -1.17926
    -1.34294
    -1.45986
    -1.55339
    -1.36632
    -1.24941
    -1.06234
    -0.82851
    -0.52453
    -0.43100
    -0.40761
    -0.17378
     0.06005
     0.13020
     0.13020
     0.22373
     0.15358
     0.27050
     0.38742
     0.38742
     0.38742
     0.38742
     0.38742
     0.29388
     0.31727
     0.27050
     0.10682
     0.06005
     0.01328
    -0.03348
    -0.03348
    -0.24393
    -0.24393
    -0.17378
    -0.24393
    -0.10363
    -0.26731
    -0.29070
    -0.40761
    -0.50115
    -0.38423
    -0.33746
    -0.38423
    -0.40761
    -0.24393
    -0.24393
    -0.26731
    -0.29070
    -0.33746
    -0.38423
    -0.31408
    -0.38423
    -0.24393
    -0.26731
    -0.45438
    -0.38423
    -0.29070
    -0.43100
    -0.40761
    -0.54791
    -0.47776
    -0.52453
    -0.64145
    -0.64145
    -0.68821
    -0.85189
    -1.01558
    -1.03896
    -0.99219
    -0.94543
    -0.96881
    -0.99219
    -1.06234
    -0.94543
    -1.13249
    -1.13249
    -0.96881
    -0.85189
    -0.87528
    -0.66483
    -0.57130
    -0.54791
    -0.52453
    -0.40761
    -0.43100
    -0.29070
    -0.17378
    -0.19716
    -0.24393
    -0.12701
    -0.01010
    -0.17378
    -0.19716
    -0.10363
    -0.10363
    -0.08025
    -0.08025
    -0.12701
    -0.08025
    -0.15040
    -0.05687
    -0.19716
     0.03667
    -0.10363
    -0.08025
    -0.01010
     0.01328
    -0.10363
    -0.12701
     0.08343
     0.06005
     0.08343
     0.13020
     0.29388
     0.24712
     0.34065
     0.29388
     0.62125
     0.83170
     1.04215
     1.29936
     1.41628
     1.67349
     1.62673
     1.36951
     1.32274
     1.18244
     1.53319
     1.83717
     2.04762
     2.28145
     1.95409
     1.76702
     1.60334
     1.41628
     1.08891
     0.62125
    -0.05687
    -0.36085
    -0.45438
     0.01328
     0.06005
     0.22373
    -0.01010
    -0.71159
    -1.45986
    -2.04444
    -2.25489
    -1.85737
    -1.38971
    -0.99219
    -0.85189
    -0.80513
    -0.85189
    -0.87528
    -0.64145
    -0.50115
    -0.38423
    -0.05687
    -0.03348
     0.20035
     0.29388
     0.31727
     0.38742
     0.34065
     0.38742
     0.34065
     0.41080
     0.22373
     0.15358
     0.10682
    -0.01010
     0.01328
    -0.12701
    -0.08025
    -0.10363
    -0.19716
    -0.17378
    -0.17378
    -0.17378
    -0.26731
    -0.36085
    -0.19716
    -0.24393
    -0.19716
    -0.24393
    -0.31408
    -0.33746
    -0.24393
    -0.45438
    -0.50115
    -0.45438
    -0.40761
    -0.40761
    -0.40761
    -0.43100
    -0.59468
    -0.57130
    -0.47776
    -0.47776
    -0.57130
    -0.50115
    -0.57130
    -0.45438
    -0.38423
    -0.47776
    -0.43100
    -0.40761
    -0.33746
    -0.31408
    -0.47776
    -0.29070
    -0.22055
    -0.38423
    -0.52453
    -0.50115
    -0.73498
    -0.73498
    -0.82851
    -1.17926
    -1.20264
    -1.53001
    -1.60016
    -1.31956
    -1.74046
    -1.81061
    -1.81061
    -1.90414
    -1.97429
    -1.99767
    -2.13797
    -1.92752
    -1.76384
    -1.60016
    -1.64692
    -1.67031
    -1.43647
    -1.48324
    -1.41309
    -1.24941
    -1.29617
    -1.22603
    -1.13249
    -1.10911
    -1.03896
    -0.96881
    -1.03896
    -1.08573
    -0.96881
    -0.85189
    -0.71159
    -0.71159
    -0.82851
    -0.66483
    -0.75836
    -0.52453
    -0.57130
    -0.57130
    -0.50115
    -0.40761
    -0.29070
    -0.31408
    -0.26731
    -0.33746
    -0.15040
    -0.05687
    -0.01010
    -0.08025
     0.01328
    -0.01010
    -0.05687
     0.01328
     0.06005
    -0.01010
    -0.08025
    -0.10363
    -0.03348
     0.06005
     0.01328
    -0.15040
    -0.05687
    -0.01010
    -0.01010
    -0.15040
    -0.22055
    -0.08025
    -0.15040
    -0.08025
     0.10682
     0.06005
     0.01328
     0.13020
     0.38742
     0.64463
     0.59786
     0.69140
     0.59786
     1.13568
     2.25807
     2.74912
     2.77250
     3.02972
     3.02972
     3.49738
     3.75460
     1.65011
    -1.88075
    -2.97977
    -2.25489
     0.87846
     1.32274
     0.52771
    -0.94543
    -2.93300
    -3.61111
    -3.61111
    -3.33051
    -2.67578
    -2.16135
    -1.38971
    -0.87528
    -0.19716
     0.59786
     1.25259
     1.57996
     1.81379
     1.93071
     1.95409
     2.00086
     2.02424
     1.93071
     1.86056
     1.67349
     1.20583
     0.80831
     0.50433
     0.48095
     0.38742
     0.01328
    -0.15040
    -0.15040
    -0.15040
    -0.24393
    -0.31408
    -0.33746
    -0.38423
    -0.31408
    -0.17378
    -0.31408
    -0.24393
    -0.24393
    -0.19716
    -0.31408
    -0.19716
    -0.22055
    -0.43100
    -0.61806
    -0.54791
    -0.43100
    -0.59468
    -0.40761
    -0.45438
    -0.43100
    -0.57130
    -0.57130
    -0.59468
    -0.61806
    -0.52453
    -0.57130
    -0.43100
    -0.31408
    -0.38423
    -0.36085
    -0.26731
    -0.24393
    -0.17378
    -0.17378
    -0.17378
    -0.19716
    -0.05687
    -0.17378
    -0.10363
    -0.01010
    -0.22055
    -0.24393
    -0.24393
    -0.03348
    -0.12701
    -0.24393
    -0.15040
    -0.17378
    -0.26731
    -0.22055
    -0.24393
    -0.19716
    -0.33746
    -0.17378
    -0.17378
    -0.24393
    -0.29070
    -0.36085
    -0.33746
    -0.10363
    -0.17378
    -0.31408
    -0.24393
    -0.29070
    -0.15040
    -0.29070
    -0.31408
    -0.26731
    -0.29070
    -0.22055
    -0.26731
    -0.22055
    -0.24393
    -0.24393
    -0.38423
    -0.19716
    -0.15040
    -0.26731
    -0.31408
    -0.26731
    -0.22055
    -0.19716
    -0.15040
    -0.19716
    -0.26731
    -0.19716
    -0.10363
    -0.15040
    -0.08025
    -0.19716
    -0.19716
    -0.12701
    -0.01010
    -0.05687
     0.01328
    -0.01010
    -0.05687
    -0.05687
    -0.01010
     0.01328
     0.17697
     0.52771
    -0.17378
    -0.15040
    -0.08025
     0.03667
     0.06005
     0.06005
     0.24712
     0.22373
     0.06005
     0.06005
     0.15358
     0.17697
     0.38742
     0.52771
     0.76155
     0.99538
     1.13568
     1.62673
     1.97747
     2.21131
     3.05310
     3.82475
     5.22774
     4.87699
     2.02424
     0.87846
     0.03667
    -0.12701
     0.62125
     0.97200
     0.69140
    -0.10363
    -1.10911
    -2.04444
    -2.62902
    -2.74593
    -3.07330
    -3.42405
    -3.37728
    -3.23698
    -3.09668
    -2.58225
    -1.64692
    -1.06234
    -0.85189
    -0.66483
    -0.61806
    -0.59468
    -0.47776
    -0.47776
    -0.29070
    -0.40761
    -0.31408
    -0.52453
    -0.47776
    -0.26731
    -0.24393
    -0.17378
    -0.22055
    -0.26731
    -0.10363
    -0.10363
     0.10682
     0.06005
     0.03667
     0.06005
     0.06005
     0.13020
     0.06005
     0.01328
    -0.10363
    -0.03348
     0.13020
    -0.01010
    -0.08025
    -0.08025
    -0.01010
    -0.12701
    -0.08025
    -0.05687
    -0.10363
    -0.15040
    -0.10363
    -0.17378
    -0.17378
    -0.19716
    -0.22055
    -0.08025
    -0.10363
    -0.22055
    -0.12701
    -0.19716
    -0.22055
    -0.22055
    -0.33746
    -0.15040
    -0.17378
    -0.17378
    -0.22055
    -0.22055
    -0.17378
    -0.19716
    -0.33746
    -0.19716
    -0.26731
    -0.26731
    -0.24393
    -0.19716
    -0.24393
    -0.33746
    -0.33746
    -0.19716
    -0.17378
    -0.22055
    -0.33746
    -0.36085
    -0.19716
    -0.33746
    -0.24393
    -0.36085
    -0.24393
    -0.19716
    -0.31408
    -0.24393
    -0.24393
    -0.15040
    -0.33746
    -0.22055
    -0.19716
    -0.10363
    -0.15040
    -0.17378
    -0.10363
    -0.10363
    -0.10363
    -0.08025
    -0.01010
    -0.03348
     0.01328
     0.01328
     0.06005
    -0.01010
    -0.01010
     0.01328
     0.13020
     0.20035
     0.20035
     0.20035
     0.38742
     0.45757
     0.43418
     0.57448
     0.76155
     1.20583
     1.20583
     1.67349
     1.72026
     1.90732
     1.97747
     1.86056
     1.74364
     1.69687
     1.22921
     0.64463
     0.38742
     0.17697
     0.24712
     0.34065
     0.20035
     0.22373
    -0.22055
    -0.52453
    -0.87528
    -1.50662
    -1.95090
    -2.18474
    -1.57677
    -1.06234
    -0.57130
    -0.43100
    -0.43100
    -0.40761
    -0.40761
    -0.57130
    -0.82851
    -0.71159
    -1.06234
    -1.13249
    -0.87528
    -0.80513
    -0.82851
    -0.96881
    -1.20264
    -1.22603
    -1.20264
    -1.15588
    -1.27279
    -1.34294
    -1.60016
    -1.81061
    -1.76384
    -1.62354
    -1.74046
    -1.43647
    -1.06234
    -0.78174
    -0.99219
    -1.03896
    -0.80513
    -0.54791
    -0.03348
     0.06005
     0.24712
     0.52771
     0.90185
     1.34613
     1.83717
     2.16454
     2.58544
     2.51529
     1.81379
     1.50981
     1.65011
     1.97747
     1.86056
     1.90732
     1.65011
     1.32274
     0.87846
     0.48095
     0.34065
     0.08343
    -0.15040
    -0.36085
    -0.29070
    -0.50115
    -0.50115
    -0.29070
    -0.26731
    -0.31408
    -0.31408
    -0.31408
    -0.03348
    -0.08025
    -0.03348
    -0.17378
    -0.05687
    -0.03348
    -0.05687
    -0.15040
    -0.08025
    -0.10363
    -0.26731
    -0.19716
    -0.22055
    -0.22055
    -0.38423
    -0.43100
    -0.36085
    -0.31408
    -0.08025
    -0.40761
    -0.61806
    -0.68821
    -0.64145
    -0.61806
    -0.52453
    -0.57130
    -0.73498
    -0.71159
    -0.71159
    -0.71159
    -0.75836
    -0.89866
    -0.87528
    -0.85189
    -0.75836
    -0.80513
    -0.85189
    -0.85189
    -0.85189
    -0.82851
    -0.73498
    -0.59468
    -0.85189
    -0.82851
    -0.52453
    -0.66483
    -0.61806
    -0.66483
    -0.64145
    -0.52453
    -0.36085
    -0.17378
    -0.01010
     0.22373
     0.57448
     1.18244
     1.60334
     2.44514
     2.58544
     2.72574
     2.81927
     2.49190
     1.39289
    -0.33746
    -0.43100
    -0.10363
    -0.38423
    -0.85189
    -0.50115
    -0.57130
    -1.50662
    -2.53548
    -2.62902
    -3.00315
    -3.75141
    -3.58773
    -2.90962
    -2.25489
    -1.62354
    -1.17926
    -0.85189
    -0.54791
    -0.12701
     0.36403
     0.36403
     0.20035
     0.17697
    -0.10363
    -0.03348
    -0.01010
    -0.05687
    -0.33746
    -0.43100
    -0.38423
    -0.43100
    -0.50115
    -0.85189
    -0.80513
    -0.75836
    -0.61806
    -0.66483
    -0.73498
    -0.80513
    -0.96881
    -1.13249
    -1.22603
    -0.92204
    -0.80513
    -0.57130
    -0.47776
    -0.54791
    -0.85189
    -0.85189
    -0.66483
    -0.43100
    -0.22055
    -0.38423
    -0.17378
     0.03667
    -0.01010
     0.29388
     0.29388
     0.43418
     0.64463
     0.73816
     0.97200
     1.01876
     1.15906
     1.41628
     1.48643
     1.72026
     2.07101
     2.39837
     2.84265
     3.12325
     3.63768
     3.73121
     2.98295
     1.53319
     1.11229
     1.97747
     2.72574
     3.00633
     2.70235
     2.04762
     1.48643
     1.13568
     0.87846
     0.80831
     0.64463
     0.50433
     0.50433
     0.59786
     0.85508
     1.01876
     1.36951
     1.39289
     1.18244
     0.64463
     0.10682
     0.29388
     0.27050
     0.59786
     0.41080
     0.31727
     0.08343
    -0.17378
    -0.36085
    -0.68821
    -0.92204
    -0.94543
    -0.82851
    -0.92204
    -1.08573
    -1.03896
    -1.03896
    -1.01558
    -1.03896
    -1.20264
    -1.10911
    -1.15588
    -1.08573
    -1.15588
    -1.17926
    -1.34294
    -1.29617
    -1.22603
    -1.01558
    -0.96881
    -1.03896
    -1.03896
    -1.03896
    -0.94543
    -0.89866
    -0.80513
    -0.80513
    -0.78174
    -0.71159
    -0.50115
    -0.40761
    -0.26731
    -0.05687
     0.34065
     0.83170
     0.99538
     0.64463
     0.71478
     0.78493
     1.11229
     1.97747
     1.88394
     0.69140
     0.15358
     0.55110
     0.01328
    -0.47776
    -1.36632
    -2.72255
    -2.74593
    -2.27827
    -2.02105
    -1.45986
    -2.23150
    -2.76932
    -3.14345
    -2.97977
    -2.55887
    -2.39519
    -1.85737
    -1.36632
    -0.94543
    -0.38423
    -0.15040
     0.22373
     0.22373
     0.17697
     0.17697
    -0.03348
    -0.05687
    -0.08025
    -0.29070
    -0.54791
    -0.36085
    -0.36085
    -0.40761
    -0.33746
    -0.52453
    -0.50115
    -0.54791
    -0.54791
    -0.57130
    -0.59468
    -0.47776
    -0.24393
    -0.31408
    -0.40761
    -0.19716
    -0.24393
    -0.47776
    -0.43100
    -0.59468
    -0.61806
    -0.59468
    -0.47776
    -0.33746
    -0.57130
    -0.52453
    -0.61806
    -0.57130
    -0.40761
    -0.43100
    -0.52453
    -0.52453
    -0.47776
    -0.40761
    -0.33746
    -0.19716
    -0.15040
    -0.12701
    -0.12701
    -0.08025
     0.03667
    -0.10363
    -0.26731
    -0.15040
    -0.03348
     0.03667
     0.03667
     0.03667
     0.06005
    -0.15040
    -0.05687
    -0.08025
    -0.08025
    -0.08025
    -0.01010
    -0.01010
    -0.03348
     0.01328
    -0.08025
    -0.03348
     0.06005
     0.06005
    -0.01010
     0.10682
     0.03667
    -0.01010
    -0.08025
    -0.03348
     0.13020
     0.03667
    -0.03348
    -0.01010
    -0.10363
    -0.24393
    -0.43100
    -0.33746
    -0.40761
    -0.38423
    -0.61806
    -0.54791
    -0.36085
    -0.26731
    -0.71159
    -0.96881
    -0.82851
    -0.99219
    -0.89866
    -0.89866
    -0.68821
    -0.47776
    -0.57130
    -0.78174
    -0.59468
    -0.31408
    -0.12701
     0.55110
     1.29936
     2.30484
     3.38047
     3.98843
     2.28145
     0.34065
     1.06553
     2.37499
     4.38594
     4.64316
     4.10534
     3.84813
     3.59091
     4.03519
     3.66106
     3.05310
     2.32822
     2.39837
     2.39837
     2.16454
     1.83717
     1.04215
     0.29388
    -0.61806
    -1.34294
    -1.74046
    -2.13797
    -1.88075
    -2.32504
    -2.86285
    -3.54096
    -3.63449
    -3.63449
    -3.61111
    -3.72803
    -3.54096
    -3.02653
    -2.48872
    -2.16135
    -1.62354
    -1.45986
    -1.10911
    -0.75836
    -0.64145
    -0.59468
    -0.43100
    -0.40761
    -0.38423
    -0.31408
    -0.38423
    -0.40761
    -0.45438
    -0.26731
    -0.26731
    -0.17378
    -0.08025
    -0.19716
    -0.15040
    -0.17378
    -0.12701
    -0.26731
    -0.40761
    -0.22055
    -0.29070
    -0.12701
    -0.12701
    -0.10363
    -0.24393
    -0.26731
    -0.15040
    -0.03348
    -0.24393
    -0.12701
    -0.01010
    -0.05687
     0.15358
     0.27050
     0.22373
     0.27050
    -0.01010
     0.15358
     0.27050
     0.31727
     0.24712
     0.15358
     0.10682
     0.10682
     0.17697
    -0.03348
     0.03667
     0.08343
     0.24712
     0.01328
     0.08343
     0.24712
     0.29388
     0.22373
     0.29388
     0.29388
     0.38742
     0.45757
     0.38742
     0.38742
     0.52771
     0.43418
     0.41080
     0.43418
     0.41080
     0.36403
     0.29388
     0.31727
     0.29388
     0.24712
     0.31727
     0.24712
     0.27050
     0.10682
     0.08343
     0.10682
     0.22373
     0.27050
     0.13020
     0.01328
     0.08343
     0.15358
     0.20035
     0.20035
     0.34065
     0.24712
     0.13020
    -0.03348
    -0.08025
    -0.22055
    -0.19716
    -0.29070
    -0.31408
    -0.15040
    -0.08025
    -0.24393
    -0.40761
    -0.43100
    -0.38423
    -0.52453
    -0.50115
    -0.31408
    -0.47776
     0.06005
     0.17697
     0.41080
     0.41080
     0.45757
     0.73816
     0.85508
     1.20583
     1.53319
     1.60334
     1.15906
     0.80831
     0.62125
     0.29388
    -0.75836
    -1.60016
    -1.36632
    -1.24941
    -0.68821
    -0.87528
    -1.60016
    -2.06782
    -2.18474
    -2.46533
    -2.48872
    -2.41857
    -2.04444
    -1.71707
    -1.31956
    -0.80513
    -0.45438
    -0.36085
    -0.22055
     0.10682
     0.20035
     0.22373
    -0.03348
    -0.10363
    -0.33746
    -0.31408
    -0.52453
    -0.50115
    -0.43100
    -0.54791
    -0.66483
    -0.96881
    -0.87528
    -0.73498
    -0.75836
    -0.73498
    -0.64145
    -0.64145
    -0.59468
    -0.54791
    -0.31408
    -0.05687
    -0.01010
     0.15358
     0.15358
     0.43418
     0.57448
     0.73816
     1.06553
     1.25259
     1.36951
     1.57996
     1.65011
     1.62673
     1.29936
     1.15906
     1.41628
     1.72026
     1.81379
     1.74364
     1.55658
     1.39289
     1.20583
     1.04215
     0.97200
     0.83170
     0.66801
     0.57448
     0.57448
     0.59786
     0.50433
     0.34065
     0.27050
     0.45757
     0.38742
     0.29388
     0.27050
     0.27050
     0.24712
     0.17697
     0.29388
     0.43418
     0.36403
     0.24712
     0.41080
     0.52771
     0.59786
     0.55110
     0.50433
     0.76155
     0.78493
     0.92523
     0.94861
     1.01876
     1.01876
     1.13568
     1.27598
     1.34613
     1.34613
     1.25259
     1.20583
     0.99538
     0.90185
     0.78493
     0.76155
     0.85508
     0.99538
     0.99538
     0.76155
     0.66801
     0.43418
     0.48095
     0.29388
     0.48095
     0.50433
     0.41080
     0.45757
     0.50433
     0.57448
     0.57448
     0.48095
     0.69140
     0.71478
     0.80831
     0.73816
     0.64463
     0.59786
     0.43418
     0.20035
     0.08343
    -0.15040
     0.10682
     0.20035
     0.29388
    -0.57130
    -2.04444
    -3.21360
    -3.09668
    -3.33051
    -2.72255
    -2.30165
    -2.79270
    -3.68126
    -4.33599
    -4.05539
    -4.07878
    -3.63449
    -3.89171
    -3.68126
    -2.83947
    -2.65240
    -2.30165
    -2.18474
    -1.97429
    -1.74046
    -1.62354
    -1.38971
    -1.27279
    -1.01558
    -1.03896
    -1.15588
    -1.03896
    -1.08573
    -1.48324
    -1.43647
    -1.34294
    -1.22603
    -1.17926
    -1.03896
    -1.06234
    -0.94543
    -0.89866
    -0.71159
    -0.59468
    -0.47776
    -0.47776
    -0.24393
    -0.22055
     0.17697
     0.41080
     0.34065
     0.31727
     0.50433
     0.66801
     0.66801
     0.52771
     0.50433
     0.78493
     0.66801
     0.83170
     0.87846
     0.94861
     0.83170
     0.85508
     0.92523
     1.15906
     1.11229
     1.15906
     1.04215
     1.11229
     1.22921
     1.18244
     1.11229
     1.13568
     1.13568
     1.01876
     0.94861
     0.90185
     0.73816
     0.55110
     0.43418
     0.52771
     0.38742
     0.13020
     0.10682
    -0.08025
     0.01328
    -0.15040
    -0.24393
    -0.40761
    -0.47776
    -0.43100
    -0.24393
    -0.31408
    -0.31408
    -0.54791
    -0.45438
    -0.29070
    -0.29070
    -0.33746
    -0.31408
    -0.36085
    -0.15040
    -0.19716
    -0.12701
    -0.03348
    -0.01010
     0.08343
     0.15358
     0.43418
     0.57448
     0.78493
     1.25259
     2.44514
     3.87151
     5.78893
     6.32675
     5.97600
     3.94166
     2.46852
     2.65559
     3.31032
     4.22226
     4.94714
     4.80684
     4.29241
     3.05310
     1.88394
     0.78493
     0.10682
    -0.36085
    -1.01558
    -1.24941
    -0.99219
    -0.71159
    -0.03348
     0.41080
     0.24712
    -0.89866
    -1.15588
    -0.96881
    -2.11459
    -1.55339
     0.15358
     0.57448
    -0.05687
    -0.52453
    -0.89866
    -1.36632
    -1.38971
    -1.38971
    -1.01558
    -0.80513
    -0.52453
    -0.47776
    -0.38423
    -0.03348
     0.13020
     0.22373
     0.43418
     0.43418
     0.29388
     0.50433
     0.48095
     0.52771
     0.45757
     0.62125
     0.57448
     0.52771
     0.43418
     0.52771
     0.45757
     0.43418
     0.34065
     0.34065
     0.38742
     0.17697
     0.03667
    -0.01010
     0.03667
    -0.15040
    -0.31408
    -0.24393
    -0.40761
    -0.33746
    -0.38423
    -0.61806
    -0.75836
    -0.75836
    -0.61806
    -0.59468
    -0.50115
    -0.54791
    -0.52453
    -0.59468
    -0.50115
    -0.33746
    -0.38423
    -0.17378
    -0.17378
    -0.31408
    -0.33746
    -0.15040
    -0.08025
     0.10682
    -0.12701
     0.08343
     0.08343
    -0.08025
    -0.05687
    -0.38423
    -0.19716
    -0.08025
    -0.10363
     0.01328
    -0.12701
    -0.22055
    -0.12701
    -0.24393
    -0.19716
    -0.24393
    -0.33746
    -0.36085
    -0.29070
    -0.38423
    -0.45438
    -0.54791
    -0.50115
    -0.43100
    -0.57130
    -0.54791
    -0.64145
    -0.66483
    -0.68821
    -0.75836
    -0.80513
    -0.71159
    -0.80513
    -0.82851
    -0.82851
    -0.85189
    -0.85189
    -0.96881
    -1.01558
    -0.85189
    -1.06234
    -0.96881
    -0.99219
    -1.01558
    -1.03896
    -1.17926
    -1.10911
    -1.08573
    -1.01558
    -1.20264
    -1.17926
    -1.20264
    -1.20264
    -1.15588
    -1.29617
    -1.17926
    -1.17926
    -1.22603
    -1.13249
    -1.10911
    -1.29617
    -1.27279
    -1.13249
    -1.15588
    -1.06234
    -1.15588
    -1.08573
    -1.10911
    -1.06234
    -0.99219
    -1.13249
    -1.13249
    -1.08573
    -1.10911
    -1.15588
    -1.10911
    -1.08573
    -1.06234
    -1.15588
    -0.99219
    -0.89866
    -0.75836
    -0.52453
    -0.29070
     0.24712
     0.92523
     1.27598
     1.72026
     2.70235
     2.86603
     2.88942
     2.46852
     1.01876
     0.73816
     2.49190
     2.81927
     1.86056
     0.45757
    -1.13249
    -0.94543
    -0.29070
    -0.03348
     0.08343
    -0.54791
    -2.60563
    -3.72803
    -3.12006
    -2.55887
    -2.09120
    -1.29617
    -0.87528
    -0.85189
    -0.73498
    -0.64145
    -0.75836
    -0.64145
    -0.66483
    -0.54791
    -0.50115
    -0.50115
    -0.38423
    -0.33746
    -0.50115
    -0.43100
    -0.45438
    -0.47776
    -0.57130
    -0.57130
    -0.59468
    -0.47776
    -0.45438
    -0.50115
    -0.43100
    -0.40761
    -0.43100
    -0.38423
    -0.36085
    -0.31408
    -0.33746
    -0.38423
    -0.17378
    -0.24393
    -0.29070
    -0.24393
    -0.36085
    -0.24393
    -0.15040
    -0.17378
    -0.19716
    -0.19716
    -0.24393
    -0.17378
    -0.17378
    -0.15040
    -0.15040
    -0.22055
    -0.12701
    -0.10363
    -0.15040
    -0.19716
    -0.22055
    -0.15040
    -0.10363
    -0.08025
    -0.24393
    -0.24393
    -0.12701
    -0.22055
    -0.22055
    -0.05687
    -0.15040
    -0.26731
    -0.24393
    -0.12701
    -0.17378
    -0.19716
    -0.19716
    -0.17378
    -0.15040
    -0.15040
    -0.12701
    -0.19716
    -0.10363
    -0.19716
    -0.17378
    -0.08025
    -0.10363
    -0.17378
    -0.03348
    -0.08025
     0.01328
    -0.10363
    -0.01010
    -0.08025
    -0.05687
    -0.03348
     0.06005
    -0.05687
     0.01328
    -0.05687
     0.08343
     0.13020
     0.17697
    -0.03348
    -0.05687
     0.06005
     0.08343
     0.20035
    -0.03348
     0.03667
     0.03667
     0.10682
     0.01328
    -0.03348
    -0.08025
     0.01328
    -0.15040
    -0.03348
    -0.10363
    -0.22055
    -0.24393
    -0.15040
    -0.10363
    -0.10363
    -0.22055
    -0.24393
    -0.22055
    -0.08025
     0.01328
    -0.01010
    -0.19716
    -0.05687
    -0.01010
     0.08343
     0.13020
     0.06005
     0.01328
     0.22373
     0.34065
     0.48095
     0.52771
     0.59786
     0.73816
     1.18244
     1.57996
     1.41628
     1.76702
     1.97747
     2.60882
     2.60882
     1.04215
    -1.45986
    -1.13249
    -0.78174
    -0.68821
    -0.22055
    -0.82851
    -1.43647
    -2.11459
    -2.79270
    -3.33051
    -3.68126
    -3.79818
    -3.68126
    -3.33051
    -2.58225
    -1.99767
    -1.53001
    -1.20264
    -0.73498
    -0.26731
     0.29388
     0.55110
     0.78493
     1.08891
     1.93071
     2.35160
     2.56205
     2.39837
     1.83717
     1.86056
     2.16454
     2.00086
     2.14116
     2.07101
     1.90732
     1.72026
     1.43966
     1.11229
     1.13568
     0.76155
     0.52771
     0.64463
     0.50433
     0.36403
     0.36403
     0.29388
     0.24712
     0.24712
     0.38742
     0.41080
     0.22373
     0.34065
     0.22373
     0.38742
     0.27050
     0.27050
     0.34065
     0.24712
     0.31727
     0.29388
     0.27050
     0.24712
     0.29388
     0.06005
     0.27050
     0.29388
     0.10682
     0.17697
     0.10682
     0.15358
     0.22373
    -0.10363
    -0.03348
    -0.05687
     0.06005
     0.08343
    -0.01010
    -0.03348
    -0.24393
    -0.24393
    -0.05687
    -0.08025
    -0.22055
    -0.33746
    -0.26731
    -0.17378
    -0.26731
    -0.33746
    -0.38423
    -0.38423
    -0.47776
    -0.31408
    -0.45438
    -0.43100
    -0.54791
    -0.68821
    -0.66483
    -0.45438
    -0.59468
    -0.71159
    -0.61806
    -0.73498
    -0.64145
    -0.73498
    -0.68821
    -0.78174
    -0.80513
    -0.80513
    -0.78174
    -0.71159
    -0.80513
    -0.80513
    -0.85189
    -0.78174
    -0.73498
    -0.80513
    -0.85189
    -0.82851
    -0.73498
    -0.71159
    -0.82851
    -0.80513
    -0.75836
    -0.73498
    -0.66483
    -0.61806
    -0.68821
    -0.73498
    -0.75836
    -0.64145
    -0.52453
    -0.68821
    -0.68821
    -0.59468
    -0.52453
    -0.50115
    -0.47776
    -0.33746
    -0.05687
     0.31727
     0.64463
     1.11229
     1.22921
     1.34613
     1.15906
     1.72026
     2.56205
     3.24017
     3.42723
     1.15906
    -0.12701
     0.41080
     1.53319
     2.14116
     2.14116
     1.88394
     1.32274
     0.41080
    -0.19716
    -0.52453
    -0.71159
    -0.64145
    -0.50115
    -0.31408
    -0.38423
    -0.36085
    -0.59468
    -0.68821
    -0.66483
    -0.75836
    -0.64145
    -0.85189
    -1.03896
    -1.08573
    -1.15588
    -1.15588
    -0.94543
    -1.03896
    -0.85189
    -0.87528
    -0.82851
    -0.73498
    -0.73498
    -0.54791
    -0.31408
    -0.22055
    -0.33746
    -0.33746
    -0.33746
    -0.19716
    -0.17378
    -0.01010
    -0.22055
    -0.24393
    -0.19716
    -0.10363
    -0.19716
    -0.24393
    -0.26731
    -0.36085
    -0.29070
    -0.24393
    -0.22055
    -0.22055
    -0.10363
     0.08343
     0.20035
     0.29388
     0.29388
     0.20035
     0.20035
     0.22373
     0.31727
     0.71478
     1.20583
     1.65011
     2.51529
     2.77250
     1.81379
     0.29388
    -1.06234
     0.13020
     1.29936
     1.79041
     1.46304
     1.04215
     0.57448
     0.03667
    -0.24393
    -0.40761
    -0.61806
    -0.66483
    -0.54791
    -0.52453
    -0.47776
    -0.43100
    -0.38423
    -0.43100
    -0.33746
    -0.29070
    -0.26731
    -0.19716
    -0.19716
    -0.08025
    -0.03348
    -0.08025
    -0.03348
     0.03667
     0.08343
     0.06005
     0.03667
     0.17697
     0.29388
     0.29388
     0.34065
     0.27050
     0.24712
     0.22373
     0.22373
     0.29388
     0.20035
     0.27050
     0.10682
     0.08343
    -0.10363
    -0.17378
    -0.26731
    -0.31408
    -0.43100
    -0.59468
    -0.68821
    -0.78174
    -0.78174
    -0.82851
    -1.03896
    -1.17926
    -1.15588
    -1.20264
    -1.08573
    -0.94543
    -0.89866
    -0.80513
    -0.78174
    -0.29070
     0.17697
     0.50433
     0.92523
     1.25259
     1.57996
     2.11777
     2.18792
     2.42175
     3.09987
     2.65559
     1.04215
     1.18244
     1.65011
     0.90185
     0.59786
     1.13568
     1.06553
     0.43418
    -0.33746
    -1.36632
    -1.60016
    -1.43647
    -1.43647
    -1.31956
    -1.01558
    -1.03896
    -0.61806
    -0.33746
    -0.31408
    -0.12701
     0.03667
    -0.05687
     0.13020
     0.38742
     0.27050
     0.27050
     0.22373
     0.17697
     0.01328
    -0.22055
    -0.40761
    -0.24393
    -0.26731
    -0.40761
    -0.33746
    -0.43100
    -0.61806
    -0.59468
    -0.64145
    -0.57130
    -0.54791
    -0.47776
    -0.47776
    -0.43100
    -0.40761
    -0.36085
    -0.40761
    -0.22055
    -0.24393
    -0.31408
    -0.24393
    -0.12701
    -0.15040
    -0.19716
    -0.22055
    -0.22055
    -0.03348
    -0.15040
    -0.15040
    -0.19716
    -0.03348
    -0.19716
    -0.15040
    -0.17378
    -0.17378
    -0.19716
    -0.08025
    -0.10363
    -0.12701
    -0.24393
    -0.12701
    -0.24393
    -0.15040
    -0.19716
    -0.17378
    -0.24393
    -0.10363
    -0.19716
    -0.24393
    -0.19716
    -0.24393
    -0.29070
    -0.24393
    -0.22055
    -0.26731
    -0.31408
    -0.43100
    -0.31408
    -0.31408
    -0.31408
    -0.38423
    -0.43100
    -0.45438
    -0.50115
    -0.45438
    -0.54791
    -0.50115
    -0.61806
    -0.61806
    -0.61806
    -0.61806
    -0.68821
    -0.78174
    -0.85189
    -0.82851
    -0.75836
    -0.75836
    -0.82851
    -0.89866
    -0.80513
    -0.73498
    -0.68821
    -0.61806
    -0.64145
    -0.64145
    -0.33746
     0.20035
     0.55110
     1.20583
     1.86056
     2.72574
     3.96504
     4.50286
     1.83717
    -1.69369
    -0.78174
     1.55658
     2.86603
     5.74217
     8.45462
     7.54267
     2.35160
    -0.40761
    -0.54791
     1.90732
     3.47400
     3.80136
     3.68445
     3.09987
     2.67897
     2.49190
     2.18792
     2.02424
     2.02424
     1.74364
     1.34613
     1.39289
     1.29936
     1.20583
     1.11229
     0.57448
     0.34065
     0.22373
     0.38742
     0.45757
     0.36403
     0.08343
    -0.08025
    -0.17378
    -0.22055
    -0.38423
    -0.36085
    -0.45438
    -0.45438
    -0.47776
    -0.43100
    -0.31408
    -0.50115
    -0.43100
    -0.36085
    -0.47776
    -0.19716
    -0.26731
    -0.33746
    -0.45438
    -0.31408
    -0.29070
    -0.15040
    -0.22055
    -0.31408
    -0.29070
    -0.33746
    -0.05687
    -0.17378
    -0.31408
    -0.45438
    -0.31408
    -0.29070
    -0.19716
    -0.33746
    -0.43100
    -0.45438
    -0.40761
    -0.24393
    -0.33746
    -0.40761
    -0.43100
    -0.38423
    -0.31408
    -0.40761
    -0.38423
    -0.40761
    -0.40761
    -0.36085
    -0.24393
    -0.33746
    -0.33746
    -0.38423
    -0.38423
    -0.33746
    -0.26731
    -0.31408
    -0.40761
    -0.33746
    -0.31408
    -0.31408
    -0.24393
    -0.31408
    -0.33746
    -0.22055
    -0.15040
    -0.31408
    -0.26731
    -0.29070
    -0.26731
    -0.24393
    -0.17378
    -0.15040
    -0.24393
    -0.19716
    -0.15040
    -0.19716
    -0.19716
    -0.29070
    -0.31408
    -0.15040
    -0.10363
    -0.17378
    -0.15040
    -0.26731
    -0.15040
    -0.29070
    -0.12701
    -0.05687
    -0.15040
    -0.29070
    -0.19716
    -0.03348
    -0.08025
    -0.17378
    -0.15040
    -0.05687
     0.06005
     0.13020
     0.01328
     0.01328
    -0.05687
    -0.08025
     0.13020
     0.29388
     0.15358
     0.03667
     0.06005
     0.20035
     0.34065
     0.13020
     0.22373
     0.17697
     0.20035
     0.36403
     0.24712
     0.31727
     0.31727
     0.29388
     0.29388
     0.55110
     0.52771
     0.43418
     0.59786
     0.62125
     0.78493
     1.39289
     1.43966
     0.99538
     0.01328
    -0.43100
     0.03667
     1.13568
     1.41628
     1.29936
     1.04215
     0.99538
     0.78493
     0.78493
     0.73816
     0.78493
     0.87846
     0.83170
     0.94861
     1.13568
     0.99538
     0.99538
     0.92523
     0.80831
     0.71478
     0.55110
     0.38742
     0.38742
     0.48095
     0.41080
     0.59786
     0.78493
     1.06553
     1.32274
     1.32274
     1.22921
     0.85508
     0.34065
     0.31727
     0.27050
     0.50433
     0.92523
     0.99538
     0.94861
     0.59786
     0.17697
    -0.22055
    -0.50115
    -0.66483
    -0.61806
    -0.38423
    -0.31408
    -0.24393
    -0.22055
    -0.19716
    -0.17378
    -0.17378
    -0.15040
    -0.05687
    -0.12701
     0.06005
     0.17697
     0.08343
    -0.01010
    -0.08025
     0.06005
     0.03667
     0.03667
    -0.03348
    -0.01010
     0.01328
     0.03667
     0.01328
     0.01328
     0.01328
    -0.29070
    -0.08025
     0.06005
    -0.17378
    -0.08025
    -0.15040
    -0.12701
    -0.22055
    -0.17378
    -0.19716
    -0.17378
    -0.22055
    -0.17378
    -0.10363
    -0.08025
    -0.24393
    -0.33746
    -0.33746
    -0.03348
    -0.22055
    -0.24393
    -0.15040
    -0.24393
    -0.31408
    -0.24393
    -0.19716
    -0.26731
    -0.19716
    -0.19716
    -0.22055
    -0.10363
    -0.29070
    -0.31408
    -0.19716
    -0.15040
    -0.12701
    -0.15040
    -0.08025
    -0.10363
    -0.12701
    -0.17378
    -0.03348
    -0.15040
    -0.10363
    -0.12701
    -0.10363
    -0.05687
    -0.03348
    -0.08025
    -0.10363
     0.01328
     0.01328
    -0.03348
     0.13020
     0.06005
     0.03667
     0.15358
     0.36403
     0.45757
     0.36403
     0.62125
     0.97200
     1.20583
     1.39289
     1.57996
     2.04762
     2.02424
     1.67349
     1.29936
     1.01876
     1.32274
     1.39289
     1.93071
     1.97747
     1.88394
     1.32274
     0.92523
     0.78493
     0.48095
     0.48095
     0.24712
     0.20035
     0.15358
     0.31727
     0.24712
     0.06005
     0.10682
     0.13020
     0.01328
    -0.05687
    -0.10363
     0.03667
    -0.05687
    -0.19716
    -0.22055
    -0.05687
     0.10682
     0.03667
    -0.15040
    -0.01010
     0.17697
     0.27050
     0.31727
     0.29388
     0.34065
     0.27050
     0.27050
     0.48095
     0.59786
     0.59786
     0.64463
     0.62125
     0.69140
     0.57448
     0.64463
     0.87846
     0.99538
     1.32274
     1.69687
     1.60334
     1.08891
     0.45757
     0.03667
     0.66801
     1.13568
     1.43966
     1.04215
     0.69140
     0.57448
     0.48095
     0.29388
     0.24712
     0.29388
     0.17697
    -0.12701
    -0.50115
    -1.17926
    -1.43647
    -0.82851
    -0.64145
    -0.68821
    -0.87528
    -0.68821
    -0.64145
    -0.80513
    -0.96881
    -1.01558
    -0.52453
     0.08343
     0.38742
     0.20035
    -0.59468
    -0.40761
     0.29388
     0.85508
     1.27598
     1.43966
     1.39289
     1.01876
     0.62125
     0.52771
     0.57448
     0.55110
     0.45757
     0.66801
     0.57448
     0.52771
     0.59786
     0.45757
     0.29388
     0.10682
     0.08343
     0.01328
     0.06005
     0.10682
    -0.10363
    -0.01010
    -0.08025
     0.03667
    -0.10363
    -0.12701
    -0.10363
    -0.05687
    -0.05687
    -0.05687
    -0.03348
    -0.17378
    -0.17378
    -0.10363
     0.08343
     0.06005
    -0.03348
     0.06005
    -0.08025
     0.03667
     0.01328
     0.06005
     0.15358
     0.10682
     0.10682
     0.20035
     0.22373
     0.29388
     0.22373
     0.24712
     0.38742
     0.31727
     0.27050
     0.38742
     0.55110
     0.64463
     0.90185
     0.57448
     0.71478
     0.55110
     0.43418
     0.80831
     0.59786
     0.52771
     0.38742
     0.43418
     0.34065
     0.34065
     0.27050
     0.01328
    -0.12701
    -0.26731
    -0.45438
    -0.40761
    -0.24393
    -0.33746
    -0.29070
    -0.26731
    -0.36085
    -0.33746
    -0.15040
    -0.08025
    -0.22055
    -0.12701
    -0.29070
    -0.29070
     0.06005
    -0.03348
     0.13020
    -0.05687
    -0.05687
    -0.10363
    -0.17378
    -0.15040
    -0.19716
    -0.05687
    -0.15040
    -0.31408
    -0.40761
    -0.26731
    -0.15040
    -0.29070
    -0.36085
    -0.40761
    -0.24393
    -0.38423
    -0.40761
    -0.36085
    -0.33746
    -0.33746
    -0.33746
    -0.24393
    -0.40761
    -0.38423
    -0.50115
    -0.31408
    -0.24393
    -0.24393
    -0.29070
    -0.31408
    -0.29070
    -0.24393
    -0.26731
    -0.22055
    -0.33746
    -0.22055
    -0.24393
    -0.10363
    -0.10363
    -0.15040
    -0.10363
    -0.03348
     0.20035
     0.34065
     0.29388
     0.15358
    -0.19716
    -0.43100
    -0.57130
    -0.29070
     0.20035
     0.48095
     0.15358
    -0.24393
    -0.52453
    -0.68821
    -0.38423
    -0.33746
    -0.45438
    -0.54791
    -0.85189
    -0.85189
     0.43418
     1.46304
     1.55658
     1.11229
     0.43418
     0.22373
     0.73816
     1.08891
     1.27598
     1.65011
     1.50981
     1.48643
     1.43966
     1.39289
     1.15906
     0.85508
     0.38742
     0.27050
     0.24712
     0.13020
     0.17697
    -0.15040
    -0.19716
    -0.33746
    -0.24393
    -0.31408
    -0.33746
    -0.22055
    -0.15040
    -0.19716
    -0.85189
    -1.60016
    -1.62354
    -1.03896
    -0.85189
    -0.87528
    -0.96881
    -1.29617
    -1.64692
    -1.76384
    -1.85737
    -1.67031
    -1.78722
    -1.78722
    -1.62354
    -1.50662
    -1.50662
    -1.22603
    -1.24941
    -1.27279
    -1.20264
    -1.20264
    -0.68821
    -0.64145
    -0.66483
    -0.31408
    -0.01010
    -0.05687
     0.10682
     0.03667
    -0.29070
    -0.31408
     0.03667
     0.64463
     0.45757
     0.38742
     0.06005
    -0.01010
    -0.05687
    -0.08025
    -0.15040
    -0.38423
    -0.43100
    -0.40761
    -0.33746
    -0.50115
    -0.64145
    -0.50115
    -0.47776
    -0.45438
    -0.47776
    -0.47776
    -0.54791
    -0.73498
    -0.64145
    -0.38423
    -0.47776
    -0.52453
    -0.59468
    -0.54791
    -0.57130
    -0.64145
    -0.73498
    -0.73498
    -0.61806
    -0.80513
    -0.66483
    -0.85189
    -0.85189
    -0.87528
    -0.87528
    -0.80513
    -0.85189
    -0.85189
    -0.85189
    -0.82851
    -0.94543
    -0.87528
    -0.87528
    -0.87528
    -0.85189
    -0.85189
    -0.75836
    -0.85189
    -0.87528
    -0.85189
    -0.85189
    -0.73498
    -0.68821
    -0.85189
    -0.80513
    -0.82851
    -0.75836
    -0.64145
    -0.78174
    -0.78174
    -0.75836
    -0.64145
    -0.64145
    -0.59468
    -0.66483
    -0.75836
    -0.75836
    -0.66483
    -0.57130
    -0.47776
    -0.68821
    -0.52453
    -0.73498
    -0.52453
    -0.61806
    -0.54791
    -0.73498
    -0.64145
    -0.59468
    -0.61806
    -0.59468
    -0.75836
    -0.73498
    -0.68821
    -0.52453
    -0.59468
    -0.66483
    -0.66483
    -0.61806
    -0.68821
    -0.61806
    -0.59468
    -0.52453
    -0.64145
    -0.61806
    -0.47776
    -0.50115
    -0.54791
    -0.57130
    -0.36085
    -0.05687
    -0.36085
    -0.43100
    -0.45438
    -0.47776
    -0.33746
    -0.45438
    -0.24393
    -0.31408
    -0.31408
    -0.43100
    -0.33746
    -0.31408
    -0.26731
    -0.12701
    -0.12701
     0.24712
     0.73816
     0.76155
     0.83170
     0.71478
     0.34065
    -0.17378
    -0.52453
     0.29388
     0.99538
     1.83717
     2.60882
     2.18792
     1.60334
     0.97200
     0.57448
     0.34065
     0.48095
     0.80831
     1.20583
     1.55658
     1.53319
     1.11229
     0.85508
     0.57448
     0.38742
     0.24712
     0.13020
     0.06005
    -0.01010
    -0.01010
    -0.10363
    -0.22055
    -0.01010
    -0.12701
    -0.17378
    -0.24393
    -0.43100
    -0.36085
    -0.29070
    -0.38423
    -0.43100
    -0.59468
    -0.57130
    -0.54791
    -0.52453
    -0.57130
    -0.66483
    -0.66483
    -0.59468
    -0.52453
    -0.57130
    -0.54791
    -0.61806
    -0.57130
    -0.59468
    -0.50115
    -0.47776
    -0.40761
    -0.52453
    -0.43100
    -0.47776
    -0.29070
    -0.33746
    -0.50115
    -0.40761
    -0.29070
    -0.29070
    -0.36085
    -0.33746
    -0.31408
    -0.43100
    -0.43100
    -0.31408
    -0.33746
    -0.38423
    -0.40761
    -0.43100
    -0.45438
    -0.36085
    -0.45438
    -0.45438
    -0.33746
    -0.43100
    -0.43100
    -0.47776
    -0.40761
    -0.43100
    -0.45438
    -0.50115
    -0.47776
    -0.50115
    -0.43100
    -0.50115
    -0.40761
    -0.54791
    -0.47776
    -0.64145
    -0.47776
    -0.43100
    -0.45438
    -0.50115
    -0.61806
    -0.47776
    -0.57130
    -0.52453
    -0.45438
    -0.52453
    -0.43100
    -0.47776
    -0.52453
    -0.45438
    -0.40761
    -0.61806
    -0.50115
    -0.45438
    -0.54791
    -0.52453
    -0.38423
    -0.52453
    -0.50115
    -0.47776
    -0.43100
    -0.38423
    -0.40761
    -0.43100
    -0.29070
    -0.43100
    -0.31408
    -0.24393
    -0.24393
    -0.22055
    -0.08025
    -0.19716
     0.01328
    -0.05687
    -0.10363
    -0.03348
     0.06005
     0.15358
     0.20035
     0.31727
     0.34065
     0.24712
     0.50433
     0.48095
     0.45757
     0.69140
     0.83170
     0.92523
     0.97200
     0.73816
     0.78493
     0.52771
     0.55110
     0.59786
     0.78493
     0.57448
     0.34065
     0.08343
     0.20035
     0.22373
     0.06005
    -0.05687
    -0.22055
    -0.17378
    -0.08025
    -0.05687
    -0.08025
    -0.17378
    -0.19716
    -0.15040
     0.03667
     0.03667
     0.06005
     0.08343
     0.13020
     0.13020
     0.08343
     0.10682
     0.03667
    -0.03348
     0.03667
     0.10682
     0.10682
    -0.15040
     0.08343
     0.13020
     0.20035
     0.17697
     0.29388
     0.15358
    -0.03348
     0.01328
    -0.10363
    -0.05687
     0.29388
     0.38742
     0.57448
     0.66801
     0.85508
     0.78493
     0.59786
     0.52771
     0.78493
     1.46304
     1.74364
     1.53319
     1.95409
     1.81379
     1.08891
    -0.26731
    -0.73498
    -0.19716
     0.59786
     0.85508
     0.36403
    -0.22055
    -0.66483
    -1.13249
    -1.22603
    -1.31956
    -1.38971
    -1.22603
    -1.20264
    -1.03896
    -0.87528
    -0.94543
    -0.73498
    -0.68821
    -0.73498
    -0.66483
    -0.57130
    -0.68821
    -0.73498
    -0.82851
    -0.92204
    -0.85189
    -0.66483
    -0.87528
    -0.82851
    -0.99219
    -0.94543
    -0.87528
    -0.80513
    -0.87528
    -0.92204
    -0.87528
    -0.80513
    -0.73498
    -0.80513
    -0.82851
    -0.80513
    -0.71159
    -0.73498
    -0.68821
    -0.66483
    -0.73498
    -0.68821
    -0.75836
    -0.66483
    -0.52453
    -0.59468
    -0.68821
    -0.50115
    -0.54791
    -0.47776
    -0.47776
    -0.45438
    -0.33746
    -0.24393
    -0.12701
    -0.08025
     0.01328
    -0.03348
     0.13020
     0.08343
     0.22373
     0.36403
     0.27050
     0.43418
     0.38742
     0.57448
     0.52771
     0.38742
     0.34065
     0.45757
     0.45757
     0.34065
     0.27050
     0.13020
     0.24712
     0.13020
     0.20035
     0.17697
     0.06005
    -0.03348
    -0.03348
     0.17697
     0.27050
     0.34065
     0.66801
     0.97200
     1.01876
     1.08891
     1.01876
     0.92523
     1.57996
     2.46852
     3.49738
     4.33918
     4.68992
     3.56753
     1.43966
     0.22373
     0.45757
     1.90732
     2.32822
     2.14116
     1.90732
     1.32274
     0.52771
    -0.17378
    -0.54791
    -0.82851
    -1.13249
    -0.96881
    -0.89866
    -0.87528
    -0.66483
    -0.33746
    -0.10363
    -0.05687
    -0.12701
    -0.10363
    -0.01010
     0.20035
     0.22373
     0.10682
    -0.03348
    -0.17378
    -0.17378
     0.13020
     0.17697
     0.06005
     0.06005
     0.13020
    -0.01010
    -0.08025
    -0.12701
    -0.03348
     0.10682
     0.06005
    -0.03348
    -0.19716
    -0.19716
    -0.24393
    -0.33746
    -0.19716
    -0.12701
    -0.33746
    -0.38423
    -0.15040
    -0.10363
    -0.08025
     0.01328
     0.06005
     0.24712
     0.48095
     0.83170
     0.87846
     0.99538
     0.94861
     0.78493
     0.55110
     0.43418
     0.38742
     0.34065
     0.38742
     0.48095
     0.45757
     0.17697
    -0.12701
    -0.61806
    -0.66483
    -0.59468
    -0.64145
    -0.64145
    -0.61806
    -0.64145
    -0.40761
    -0.29070
    -0.31408
    -0.40761
    -0.31408
    -0.40761
    -0.19716
    -0.22055
    -0.24393
    -0.33746
    -0.38423
    -0.29070
    -0.33746
    -0.45438
    -0.50115
    -0.78174
    -0.66483
    -0.59468
    -0.66483
    -0.68821
    -0.78174
    -0.68821
    -0.64145
    -0.52453
    -0.66483
    -0.52453
    -0.52453
    -0.47776
    -0.45438
    -0.40761
    -0.33746
    -0.40761
    -0.45438
    -0.26731
    -0.17378
    -0.12701
    -0.19716
    -0.33746
    -0.29070
    -0.19716
    -0.29070
    -0.29070
    -0.24393
    -0.24393
    -0.33746
    -0.19716
    -0.17378
    -0.22055
    -0.24393
    -0.17378
     0.01328
    -0.03348
    -0.08025
    -0.05687
    -0.10363
    -0.03348
    -0.36085
    -0.59468
    -0.78174
    -0.57130
    -0.17378
    -0.24393
    -0.31408
    -0.45438
    -0.59468
    -0.61806
    -0.54791
    -0.43100
    -0.31408
    -0.12701
     0.27050
     0.34065
     0.62125
     0.76155
     0.97200
     1.27598
     1.67349
     1.86056
     1.90732
     2.60882
     3.24017
     2.79589
     1.72026
     1.18244
     0.10682
    -0.64145
    -0.05687
     0.29388
     0.48095
     0.06005
    -0.40761
    -1.27279
    -1.81061
    -2.23150
    -2.39519
    -2.48872
    -2.44195
    -2.20812
    -2.02105
    -1.64692
    -1.45986
    -1.34294
    -1.22603
    -1.03896
    -1.13249
    -0.85189
    -0.94543
    -1.03896
    -1.06234
    -0.94543
    -0.96881
    -0.85189
    -1.01558
    -1.01558
    -0.99219
    -0.89866
    -0.73498
    -0.78174
    -0.78174
    -0.68821
    -0.75836
    -0.64145
    -0.38423
    -0.08025
     0.57448
     0.90185
     1.36951
     1.25259
     0.69140
     0.20035
    -0.19716
     0.36403
     1.01876
     1.29936
     1.22921
     0.94861
     0.59786
     0.27050
     0.03667
    -0.15040
    -0.33746
    -0.38423
    -0.52453
    -0.50115
    -0.64145
    -0.54791
    -0.64145
    -0.61806
    -0.50115
    -0.61806
    -0.61806
    -0.57130
    -0.43100
    -0.47776
    -0.54791
    -0.64145
    -0.54791
    -0.45438
    -0.52453
    -0.50115
    -0.40761
    -0.47776
    -0.47776
    -0.45438
    -0.26731
    -0.29070
    -0.43100
    -0.43100
    -0.36085
    -0.29070
    -0.43100
    -0.33746
    -0.33746
    -0.33746
    -0.29070
    -0.26731
    -0.15040
    -0.24393
    -0.29070
    -0.36085
    -0.24393
    -0.05687
    -0.24393
    -0.24393
    -0.10363
    -0.31408
    -0.22055
    -0.12701
    -0.33746
    -0.26731
    -0.26731
    -0.31408
    -0.26731
    -0.36085
    -0.33746
    -0.45438
    -0.40761
    -0.31408
    -0.33746
    -0.29070
    -0.29070
    -0.57130
    -0.80513
    -0.75836
    -0.85189
    -1.06234
    -0.87528
    -1.01558
    -0.99219
    -1.17926
    -1.22603
    -1.43647
    -1.06234
    -0.82851
    -0.47776
     0.08343
    -0.24393
    -0.26731
     0.08343
     0.78493
     0.92523
     1.22921
     1.57996
     2.16454
     2.39837
     2.42175
     2.02424
     1.18244
    -0.12701
    -1.17926
    -0.94543
     0.45757
     0.13020
    -0.61806
    -0.68821
    -2.25489
    -2.62902
    -2.44195
    -2.53548
    -2.37180
    -2.55887
    -2.18474
    -2.18474
    -1.90414
    -1.48324
    -1.03896
    -0.78174
    -0.64145
    -0.45438
    -0.26731
    -0.26731
    -0.19716
    -0.03348
    -0.05687
     0.06005
     0.08343
     0.10682
     0.29388
     0.17697
     0.29388
    -0.01010
     0.17697
     0.22373
     0.13020
     0.13020
     0.29388
     0.20035
     0.08343
     0.01328
     0.22373
     0.10682
     0.15358
     0.01328
     0.06005
     0.03667
     0.10682
    -0.03348
     0.01328
     0.08343
    -0.01010
     0.03667
     0.15358
     0.10682
    -0.03348
    -0.03348
     0.01328
     0.08343
     0.06005
     0.03667
    -0.08025
     0.03667
     0.13020
     0.13020
    -0.10363
     0.13020
    -0.05687
     0.03667
     0.08343
     0.13020
     0.03667
    -0.03348
    -0.01010
     0.01328
     0.17697
     0.01328
     0.03667
    -0.03348
     0.01328
     0.06005
    -0.10363
    -0.03348
    -0.03348
    -0.17378
    -0.01010
    -0.03348
    -0.03348
     0.06005
     0.10682
     0.15358
     0.20035
     0.27050
     0.22373
     0.20035
     0.41080
     0.36403
     0.50433
     0.55110
     0.80831
     1.04215
     1.25259
     1.53319
     1.57996
     1.08891
     0.34065
     0.17697
     1.01876
     1.32274
     1.15906
     0.97200
     0.73816
     0.50433
     0.27050
     0.06005
     0.01328
    -0.08025
    -0.29070
    -0.29070
    -0.24393
    -0.36085
    -0.45438
    -0.45438
    -0.40761
    -0.29070
    -0.33746
    -0.43100
    -0.43100
    -0.47776
    -0.31408
    -0.45438
    -0.38423
    -0.43100
    -0.43100
    -0.38423
    -0.26731
    -0.19716
    -0.22055
    -0.22055
     0.01328
     0.22373
     0.20035
     0.36403
     0.45757
     0.55110
     0.83170
     0.94861
     1.20583
     1.20583
     0.92523
     0.64463
     0.59786
     0.66801
     0.76155
     0.66801
     0.45757
     0.34065
     0.13020
     0.03667
    -0.19716
    -0.45438
    -0.66483
    -0.78174
    -0.71159
    -0.64145
    -0.61806
    -0.78174
    -0.54791
    -0.52453
    -0.45438
    -0.47776
    -0.40761
    -0.38423
    -0.24393
    -0.05687
    -0.05687
    -0.12701
    -0.01010
     0.06005
     0.24712
     0.29388
     0.17697
     0.10682
     0.22373
     0.24712
     0.31727
     0.27050
     0.17697
     0.13020
     0.24712
     0.29388
     0.22373
     0.22373
     0.13020
     0.22373
     0.13020
     0.27050
     0.15358
     0.08343
     0.06005
     0.10682
     0.24712
     0.10682
     0.06005
     0.15358
     0.15358
     0.10682
     0.22373
     0.10682
     0.01328
     0.15358
     0.10682
     0.10682
     0.20035
     0.06005
     0.08343
     0.08343
     0.20035
     0.06005
     0.10682
    -0.03348
    -0.01010
     0.03667
     0.13020
     0.03667
     0.08343
    -0.05687
    -0.03348
     0.06005
     0.15358
    -0.03348
    -0.05687
    -0.01010
     0.01328
     0.15358
     0.01328
     0.01328
     0.06005
     0.13020
     0.20035
     0.17697
     0.15358
     0.06005
     0.10682
     0.10682
     0.24712
     0.24712
     0.06005
     0.17697
     0.13020
     0.22373
     0.15358
     0.24712
     0.17697
     0.08343
     0.27050
     0.20035
     0.31727
     0.22373
     0.13020
     0.13020
     0.38742
     0.38742
     0.27050
     0.24712
     0.24712
     0.24712
     0.31727
     0.13020
     0.17697
     0.15358
     0.24712
     0.15358
     0.13020
    -0.05687
     0.01328
    -0.10363
     0.08343
     0.15358
     0.10682
     0.13020
     0.20035
     0.50433
     0.66801
     0.76155
     0.85508
     0.73816
     0.83170
     0.85508
     0.78493
     0.64463
     0.59786
     0.50433
     0.50433
     0.43418
     0.06005
    -0.24393
    -0.50115
    -0.68821
    -0.78174
    -1.08573
    -1.34294
    -1.36632
    -1.31956
    -1.31956
    -1.17926
    -1.22603
    -1.15588
    -1.03896
    -0.82851
    -0.50115
    -0.43100
    -0.43100
    -0.38423
    -0.17378
     0.10682
     0.17697
     0.20035
     0.13020
     0.15358
     0.27050
     0.34065
     0.31727
     0.29388
     0.15358
    -0.05687
     0.17697
     0.24712
     0.06005
     0.13020
     0.08343
    -0.05687
     0.15358
     0.03667
     0.13020
     0.01328
     0.03667
     0.22373
     0.06005
     0.08343
     0.01328
     0.01328
     0.03667
     0.22373
     0.20035
     0.22373
     0.15358
     0.20035
     0.27050
     0.34065
     0.24712
     0.31727
     0.34065
     0.36403
     0.34065
     0.29388
     0.48095
     0.20035
     0.13020
     0.29388
     0.24712
     0.22373
     0.08343
    -0.03348
     0.03667
    -0.03348
    -0.17378
    -0.12701
    -0.10363
    -0.12701
    -0.22055
    -0.19716
    -0.22055
    -0.29070
    -0.31408
    -0.17378
    -0.17378
    -0.22055
    -0.17378
    -0.24393
    -0.12701
    -0.15040
    -0.12701
    -0.12701
    -0.19716
    -0.10363
    -0.08025
     0.01328
     0.01328
    -0.05687
    -0.19716
    -0.01010
     0.20035
     0.08343
     0.06005
     0.06005
     0.10682
     0.10682
     0.15358
     0.06005
     0.15358
     0.34065
     0.29388
     0.36403
     0.43418
     0.43418
     0.29388
     0.34065
     0.50433
     0.50433
     0.55110
     0.48095
     0.50433
     0.52771
     0.52771
     0.57448
     0.41080
     0.41080
     0.24712
     0.17697
     0.13020
     0.10682
    -0.22055
    -0.15040
    -0.08025
    -0.03348
    -0.05687
     0.22373
     0.15358
     0.06005
    -0.33746
    -0.82851
    -1.85737
    -1.83399
    -1.48324
    -0.66483
     0.10682
     0.13020
    -0.12701
    -1.10911
    -1.71707
    -1.06234
    -0.89866
    -0.52453
    -0.17378
    -0.33746
    -0.43100
    -0.61806
    -0.54791
    -0.82851
    -0.80513
    -0.47776
     0.01328
     0.80831
     0.17697
    -0.61806
    -1.03896
    -0.66483
    -0.80513
    -0.57130
    -0.17378
     0.48095
     0.71478
     0.48095
     0.20035
     0.15358
     0.43418
     1.13568
     1.06553
     1.15906
     1.25259
     1.04215
     0.92523
     1.13568
     1.29936
     1.36951
     1.55658
     1.55658
     1.46304
     1.39289
     1.29936
     1.46304
     1.25259
     1.13568
     1.13568
     1.13568
     1.18244
     0.90185
     0.83170
     0.76155
     0.85508
     0.69140
     0.62125
     0.55110
     0.45757
     0.41080
     0.38742
     0.34065
     0.50433
     0.24712
     0.20035
     0.22373
     0.15358
     0.22373
     0.15358
     0.17697
     0.24712
     0.27050
     0.24712
     0.22373
     0.15358
     0.10682
     0.10682
     0.10682
     0.24712
     0.06005
     0.20035
     0.10682
     0.01328
     0.01328
     0.08343
    -0.15040
     0.03667
    -0.08025
    -0.01010
    -0.08025
    -0.03348
    -0.05687
    -0.17378
    -0.03348
     0.03667
     0.01328
     0.03667
    -0.03348
    -0.03348
    -0.01010
    -0.03348
     0.03667
     0.03667
    -0.08025
     0.06005
     0.08343
     0.06005
     0.08343
     0.01328
    -0.10363
    -0.08025
     0.06005
     0.03667
     0.13020
    -0.03348
     0.08343
     0.13020
     0.03667
     0.27050
     0.27050
     0.22373
     0.34065
     0.43418
     0.29388
     0.03667
    -0.22055
    -0.10363
     0.55110
     0.73816
     0.73816
     0.76155
     0.69140
     0.38742
    -0.17378
    -0.33746
    -0.43100
    -0.50115
    -0.43100
     0.03667
     0.13020
     0.20035
     0.20035
    -0.17378
    -0.33746
    -0.45438
    -0.29070
    -0.03348
     0.20035
     0.38742
     0.71478
     0.62125
     0.87846
     0.66801
     0.59786
     0.99538
     1.13568
     1.36951
     1.36951
     1.13568
     1.18244
     1.11229
     0.64463
     0.34065
     0.20035
     0.41080
     0.38742
     0.45757
     0.50433
     0.24712
    -0.03348
    -0.17378
    -0.22055
    -0.45438
    -0.61806
    -0.68821
    -0.75836
    -0.57130
    -0.50115
    -0.38423
    -0.31408
    -0.31408
    -0.29070
    -0.29070
    -0.05687
     0.08343
     0.36403
     0.64463
     0.76155
     0.52771
     0.34065
    -0.12701
     0.10682
     0.31727
     0.50433
     0.41080
     0.20035
    -0.10363
    -0.26731
    -0.73498
    -1.01558
    -1.06234
    -0.82851
    -1.06234
    -1.08573
    -1.13249
    -1.17926
    -1.10911
    -0.89866
    -0.78174
    -0.75836
    -0.68821
    -0.73498
    -0.54791
    -0.45438
    -0.33746
    -0.40761
    -0.24393
    -0.33746
    -0.29070
    -0.24393
    -0.22055
    -0.31408
    -0.33746
    -0.50115
    -0.40761
    -0.31408
    -0.36085
    -0.38423
    -0.43100
    -0.47776
    -0.38423
    -0.40761
    -0.24393
    -0.24393
    -0.36085
    -0.33746
    -0.15040
    -0.15040
    -0.22055
    -0.17378
    -0.17378
    -0.08025
     0.01328
    -0.05687
    -0.01010
    -0.10363
    -0.01010
     0.01328
     0.08343
     0.13020
    -0.10363
     0.01328
    -0.08025
     0.06005
    -0.03348
    -0.05687
    -0.19716
    -0.03348
    -0.03348
     0.01328
    -0.03348
    -0.22055
    -0.19716
    -0.03348
     0.03667
     0.13020
     0.13020
     0.13020
     0.22373
     0.55110
     1.01876
     1.29936
     1.34613
     1.08891
     0.55110
    -2.25489
    -3.14345
    -1.03896
     0.94861
     0.83170
     0.29388
    -0.24393
    -1.20264
    -1.67031
    -1.71707
    -1.60016
    -1.17926
    -0.99219
    -0.57130
    -0.36085
    -0.03348
     0.20035
     0.29388
     0.43418
     0.48095
     0.50433
     0.62125
     0.78493
     0.97200
     0.76155
     0.78493
     1.04215
     1.25259
     0.99538
     0.76155
     0.50433
     0.45757
     0.59786
     0.78493
     0.64463
     0.34065
     0.10682
    -0.33746
    -0.33746
    -0.64145
    -0.87528
    -0.75836
    -0.75836
    -0.82851
    -0.89866
    -0.94543
    -1.08573
    -1.10911
    -1.01558
    -1.01558
    -0.94543
    -0.96881
    -0.78174
    -0.66483
    -0.61806
    -0.24393
    -0.12701
    -0.10363
     0.13020
     0.13020
    -0.03348
    -0.17378
    -0.24393
    -0.17378
    -0.05687
     0.01328
     0.17697
     0.06005
     0.01328
    -0.10363
    -0.22055
    -0.10363
    -0.22055
    -0.43100
    -0.50115
    -0.45438
    -0.40761
    -0.24393
    -0.31408
    -0.43100
    -0.33746
    -0.43100
    -0.26731
    -0.17378
    -0.19716
    -0.33746
    -0.40761
    -0.22055
    -0.19716
    -0.29070
    -0.31408
    -0.19716
    -0.03348
    -0.05687
     0.01328
    -0.22055
    -0.01010
    -0.03348
     0.10682
     0.03667
     0.24712
     0.13020
     0.10682
     0.22373
     0.31727
     0.22373
     0.20035
     0.22373
     0.22373
     0.31727
     0.24712
     0.20035
     0.13020
     0.29388
     0.22373
     0.29388
     0.17697
     0.22373
     0.20035
     0.22373
     0.31727
     0.36403
     0.29388
     0.20035
     0.29388
     0.36403
     0.45757
     0.41080
     0.41080
     0.45757
     0.48095
     0.34065
     0.13020
     0.15358
     0.13020
     0.13020
     0.45757
     0.45757
     0.34065
     0.31727
     0.22373
     0.27050
     0.20035
    -0.01010
     0.08343
     0.20035
     0.27050
     0.57448
     0.50433
     0.34065
     0.29388
    -0.08025
     0.10682
     0.29388
    -0.01010
    -0.19716
    -0.47776
    -0.54791
    -0.54791
    -0.54791
    -0.59468
    -0.75836
    -1.03896
    -1.34294
    -1.29617
    -1.27279
    -1.31956
    -1.50662
    -1.57677
    -1.45986
    -1.24941
    -1.43647
    -1.60016
    -1.67031
    -1.41309
    -1.31956
    -1.36632
    -1.27279
    -1.29617
    -1.06234
    -1.06234
    -0.96881
    -0.87528
    -0.89866
    -0.85189
    -0.57130
    -0.50115
    -0.50115
    -0.31408
    -0.24393
    -0.19716
    -0.19716
    -0.24393
    -0.22055
    -0.12701
    -0.12701
    -0.08025
     0.01328
     0.08343
     0.08343
    -0.10363
    -0.03348
     0.06005
    -0.03348
    -0.01010
    -0.05687
     0.03667
    -0.03348
    -0.03348
     0.06005
    -0.08025
     0.01328
     0.17697
    -0.03348
    -0.15040
     0.01328
    -0.01010
     0.17697
     0.41080
     0.59786
     0.83170
     1.01876
     0.66801
     1.13568
     2.14116
     2.16454
     1.97747
     1.81379
     1.76702
     1.72026
     1.79041
     1.76702
     1.57996
     1.36951
     1.41628
     1.27598
     0.94861
     0.66801
     0.52771
     0.52771
     0.62125
     0.76155
     1.08891
     1.48643
     1.36951
     0.57448
    -0.10363
     0.13020
     0.48095
     0.90185
     0.90185
     0.57448
     0.43418
     0.34065
    -0.10363
    -0.43100
    -0.64145
    -0.85189
    -1.10911
    -0.87528
    -0.99219
    -0.87528
    -0.78174
    -0.68821
    -0.38423
    -0.29070
     0.01328
     0.24712
     0.52771
     1.08891
     1.53319
     1.76702
     1.62673
     1.90732
     1.93071
     1.81379
     1.39289
     0.92523
     0.03667
    -0.29070
    -0.85189
    -0.99219
    -1.34294
    -0.08025
    -1.15588
    -2.11459
    -3.26036
    -3.72803
    -3.70464
    -3.14345
    -2.48872
    -1.99767
    -1.83399
    -2.06782
    -2.46533
    -2.06782
    -1.60016
    -1.06234
    -0.54791
    -0.33746
    -0.31408
    -0.36085
    -0.50115
    -0.40761
    -0.52453
    -0.45438
    -0.36085
    -0.36085
    -0.19716
    -0.15040
    -0.10363
    -0.01010
    -0.08025
    -0.01010
    -0.08025
    -0.15040
    -0.22055
    -0.31408
    -0.43100
    -0.43100
    -0.61806
    -0.85189
    -0.92204
    -0.92204
    -1.03896
    -1.13249
    -1.27279
    -1.48324
    -1.53001
    -1.50662
    -1.53001
    -1.69369
    -1.60016
    -1.69369
    -1.55339
    -1.36632
    -1.38971
    -1.45986
    -1.36632
    -1.24941
    -1.03896
    -0.80513
    -0.68821
    -0.82851
    -0.75836
    -0.54791
    -0.47776
    -0.36085
    -0.15040
    -0.05687
    -0.15040
    -0.08025
     0.06005
    -0.05687
     0.01328
     0.08343
     0.31727
     0.55110
     0.69140
     0.97200
     1.13568
     1.50981
     1.11229
     0.41080
     0.27050
     0.92523
     1.39289
     1.48643
     1.39289
     1.36951
     1.08891
     0.80831
     0.85508
     0.94861
     0.85508
     0.73816
     0.71478
     0.90185
     1.01876
     0.87846
     1.08891
     1.01876
     1.01876
     1.20583
     1.15906
     1.20583
     1.18244
     0.97200
     1.01876
     1.06553
     1.06553
     0.90185
     0.80831
     0.78493
     0.69140
     0.64463
     0.59786
     0.55110
     0.45757
     0.55110
     0.62125
     0.57448
     0.64463
     0.64463
     0.76155
     0.80831
     0.99538
     1.01876
     0.94861
     1.11229
     1.39289
     1.36951
     1.46304
     1.62673
     1.55658
     1.48643
     1.43966
     1.11229
     0.87846
     0.83170
     0.73816
     0.64463
     0.03667
    -0.68821
    -1.13249
    -1.50662
    -1.43647
    -1.15588
    -1.53001
    -1.85737
    -1.95090
    -2.11459
    -2.23150
    -2.04444
    -2.09120
    -1.99767
    -1.62354
    -1.41309
    -0.99219
    -0.75836
    -0.43100
    -0.19716
     0.20035
     0.59786
     0.69140
     0.76155
     0.78493
     0.24712
    -0.17378
     0.08343
     0.29388
     0.31727
     0.10682
     0.80831
     1.95409
     1.88394
     0.57448
    -1.06234
    -1.83399
    -1.45986
    -0.31408
     0.10682
     0.10682
    -0.26731
    -0.52453
    -0.75836
    -0.82851
    -1.10911
    -1.17926
    -1.22603
    -1.22603
    -1.13249
    -0.99219
    -1.15588
    -0.99219
    -0.89866
    -0.99219
    -1.03896
    -0.68821
    -0.80513
    -0.85189
    -0.82851
    -0.57130
    -0.50115
    -0.59468
    -0.54791
    -0.52453
    -0.52453
    -0.43100
    -0.40761
    -0.47776
    -0.38423
    -0.36085
    -0.24393
    -0.24393
    -0.17378
    -0.43100
    -0.33746
    -0.31408
    -0.15040
    -0.19716
    -0.17378
    -0.38423
    -0.87528
    -0.61806
    -0.40761
    -0.29070
    -0.43100
    -0.57130
    -0.61806
    -0.66483
    -0.64145
    -0.66483
    -0.47776
    -0.38423
    -0.33746
    -0.33746
    -0.24393
    -0.17378
    -0.12701
     0.13020
     0.34065
     0.31727
     0.48095
     0.64463
     0.64463
     0.87846
     0.97200
     1.13568
     1.29936
     1.55658
     2.11777
     2.60882
     2.74912
     2.56205
     2.23469
     2.28145
     1.93071
     2.18792
     2.67897
     2.07101
     1.81379
     1.29936
     0.99538
    -0.36085
    -1.17926
    -1.88075
    -1.78722
    -1.81061
    -1.50662
    -1.55339
    -2.20812
    -2.95638
    -3.09668
    -2.97977
    -2.62902
    -2.32504
    -1.85737
    -1.62354
    -0.94543
    -0.75836
    -0.52453
    -0.19716
    -0.08025
     0.10682
     0.10682
     0.08343
     0.06005
     0.13020
     0.10682
     0.34065
     0.06005
     0.08343
    -0.15040
    -0.17378
    -0.24393
    -0.15040
    -0.29070
    -0.24393
    -0.40761
    -0.31408
    -0.33746
    -0.36085
    -0.29070
    -0.31408
    -0.31408
    -0.05687
    -0.12701
    -0.15040
    -0.10363
    -0.08025
    -0.17378
     0.01328
    -0.01010
    -0.01010
    -0.19716
    -0.12701
    -0.12701
    -0.12701
    -0.10363
    -0.29070
    -0.24393
    -0.29070
    -0.19716
    -0.22055
    -0.29070
    -0.33746
    -0.47776
    -0.22055
    -0.22055
    -0.33746
    -0.22055
    -0.31408
    -0.19716
    -0.15040
    -0.19716
    -0.15040
    -0.17378
    -0.19716
    -0.01010
    -0.08025
    -0.03348
    -0.08025
    -0.19716
    -0.26731
    -0.01010
    -0.22055
    -0.17378
     0.08343
     0.22373
     0.41080
     0.38742
     0.24712
     0.27050
     0.22373
     0.38742
     0.55110
     0.64463
     0.69140
     0.66801
     0.73816
     0.73816
     0.64463
     0.41080
     0.48095
     0.38742
     0.38742
     0.13020
     0.29388
     0.22373
     0.20035
     0.03667
     0.17697
     0.01328
     0.01328
     0.06005
     0.08343
     0.17697
     0.24712
     0.27050
     0.20035
     0.41080
     0.45757
     0.59786
     0.59786
     0.78493
     0.87846
     0.90185
     0.87846
     0.90185
     0.76155
     1.11229
     1.06553
     1.15906
     0.69140
     0.38742
    -0.12701
    -0.26731
    -0.40761
    -0.47776
    -0.59468
    -0.80513
    -0.40761
    -0.26731
    -0.38423
    -0.78174
    -0.80513
    -0.96881
    -0.82851
    -0.61806
    -0.22055
     0.01328
     0.15358
     0.48095
     0.50433
     0.43418
     0.52771
     0.71478
     0.59786
     0.48095
     0.41080
     0.38742
     0.45757
     0.43418
     0.29388
    -0.03348
     0.22373
     0.22373
     0.17697
     0.22373
     0.22373
     0.24712
     0.10682
     0.27050
     0.31727
     0.50433
     0.90185
     1.41628
     1.67349
     1.72026
     0.94861
    -0.94543
    -0.87528
    -0.24393
     0.13020
     0.06005
    -0.01010
    -0.26731
    -0.85189
    -1.50662
    -1.74046
    -1.97429
    -1.99767
    -2.06782
    -2.23150
    -1.88075
    -1.78722
    -1.57677
    -1.34294
    -1.06234
    -1.06234
    -0.73498
    -0.59468
    -0.38423
    -0.29070
    -0.29070
    -0.19716
    -0.08025
    -0.10363
     0.03667
    -0.01010
     0.08343
    -0.03348
     0.01328
     0.01328
     0.17697
     0.10682
     0.13020
     0.08343
     0.10682
     0.01328
     0.08343
     0.08343
     0.27050
     0.34065
     0.34065
     0.22373
     0.43418
     0.38742
     0.38742
     0.34065
     0.48095
     0.50433
     0.59786
     0.76155
     0.78493
     1.04215
     1.39289
     1.50981
     1.93071
     2.32822
     2.32822
     2.04762
     2.02424
     1.39289
     0.87846
     1.08891
     1.04215
     0.43418
     0.15358
    -0.92204
    -1.60016
    -1.67031
    -2.20812
    -2.44195
    -2.74593
    -3.02653
    -3.14345
    -3.23698
    -3.12006
    -2.67578
    -2.51210
    -2.32504
    -2.16135
    -1.81061
    -1.57677
    -1.10911
    -0.31408
    -0.17378
    -0.15040
    -0.10363
     0.08343
     0.08343
     0.24712
     0.03667
     0.24712
     0.22373
     0.34065
     0.45757
     0.52771
     0.64463
     0.66801
     0.64463
     0.55110
     0.64463
     0.76155
     0.76155
     0.69140
     0.73816
     0.73816
     0.69140
     0.52771
     0.50433
     0.41080
     0.45757
     0.48095
     0.38742
     0.24712
     0.27050
     0.10682
     0.22373
     0.38742
     0.15358
    -0.05687
    -0.03348
     0.06005
    -0.10363
    -0.08025
    -0.17378
    -0.08025
    -0.12701
    -0.19716
    -0.19716
    -0.19716
    -0.33746
    -0.26731
    -0.17378
    -0.19716
    -0.40761
    -0.43100
    -0.26731
    -0.29070
    -0.26731
    -0.31408
    -0.33746
    -0.31408
    -0.29070
    -0.36085
    -0.33746
    -0.19716
    -0.36085
    -0.40761
    -0.40761
    -0.36085
    -0.33746
    -0.45438
    -0.50115
    -0.40761
    -0.47776
    -0.36085
    -0.59468
    -0.54791
    -0.59468
    -0.59468
    -0.71159
    -0.66483
    -0.71159
    -0.82851
    -0.82851
    -1.03896
    -0.89866
    -0.61806
    -0.71159
    -0.73498
    -0.75836
    -0.66483
    -0.68821
    -0.33746
    -0.52453
    -0.43100
    -0.52453
    -0.12701
     0.06005
    -0.17378
    -0.17378
    -0.12701
     0.06005
     0.34065
     0.17697
     0.03667
     0.36403
     0.71478
     0.90185
     1.27598
     1.41628
     2.25807
     3.35708
     5.20435
     6.88795
     7.68297
     6.79441
     6.18645
     5.39142
     4.05858
     2.11777
     2.44514
     2.93618
     4.68992
     3.80136
     2.21131
     0.59786
    -1.10911
    -2.25489
    -3.09668
    -3.40066
    -3.89171
    -3.93848
    -3.77479
    -3.49420
    -2.88623
    -2.48872
    -2.16135
    -1.64692
    -1.29617
    -1.03896
    -0.94543
    -0.92204
    -0.85189
    -0.78174
    -0.57130
    -0.43100
    -0.38423
    -0.45438
    -0.33746
    -0.12701
    -0.08025
     0.03667
     0.13020
     0.17697
     0.24712
     0.38742
     0.45757
     0.29388
     0.34065
     0.38742
     0.29388
     0.48095
     0.50433
     0.34065
     0.38742
     0.38742
     0.45757
     0.34065
     0.17697
     0.24712
     0.20035
     0.34065
     0.36403
     0.27050
     0.06005
    -0.01010
    -0.10363
    -0.17378
    -0.05687
    -0.36085
    -0.24393
    -0.31408
    -0.36085
    -0.31408
    -0.40761
    -0.59468
    -0.64145
    -0.33746
    -0.47776
    -0.43100
    -0.52453
    -0.33746
    -0.40761
    -0.36085
    -0.12701
    -0.22055
    -0.24393
    -0.15040
    -0.10363
     0.01328
    -0.03348
    -0.08025
    -0.05687
     0.03667
     0.08343
     0.15358
     0.10682
     0.10682
     0.10682
     0.15358
     0.29388
     0.31727
     0.24712
     0.36403
     0.31727
     0.41080
     0.45757
     0.27050
     0.29388
     0.38742
     0.48095
     0.29388
     0.43418
     0.27050
     0.22373
     0.08343
     0.27050
     0.17697
    -0.08025
    -0.08025
    -0.17378
    -0.29070
    -0.31408
    -0.31408
    -0.33746
    -0.33746
    -0.40761
    -0.33746
    -0.22055
    -0.22055
    -0.22055
     0.03667
     0.66801
     0.80831
     0.69140
     0.27050
     0.15358
     0.34065
     1.13568
     0.78493
    -0.12701
    -0.33746
    -0.47776
    -0.78174
    -2.06782
    -2.86285
    -2.67578
    -1.67031
    -1.29617
    -1.69369
    -2.30165
    -2.81608
    -3.14345
    -2.97977
    -2.39519
    -1.99767
    -1.48324
    -1.45986
    -1.06234
    -0.87528
    -0.33746
    -0.15040
    -0.22055
    -0.40761
    -0.33746
     0.01328
    -0.24393
    -0.59468
    -0.59468
    -0.66483
    -0.66483
    -0.52453
    -0.33746
    -0.33746
    -0.24393
    -0.12701
    -0.10363
     0.06005
     0.13020
     0.29388
     0.41080
     0.66801
     0.92523
     1.01876
     1.08891
     1.32274
     1.43966
     1.53319
     1.48643
     1.48643
     1.53319
     1.55658
     1.39289
     1.43966
     1.18244
     1.25259
     1.13568
     1.01876
     1.15906
     1.04215
     0.94861
     0.85508
     0.73816
     0.80831
     0.73816
     0.80831
     0.71478
     0.73816
     0.64463
     0.85508
     0.92523
     1.13568
     1.15906
     1.41628
     1.60334
     1.69687
     1.46304
     1.65011
     2.14116
     2.25807
     2.11777
     2.21131
     1.93071
     1.62673
     1.90732
     1.65011
     0.80831
     0.52771
     0.69140
     0.59786
     0.08343
    -0.26731
    -0.22055
    -0.54791
    -0.82851
    -1.10911
    -1.13249
    -1.15588
    -1.20264
    -1.10911
    -1.01558
    -1.03896
    -0.87528
    -0.82851
    -0.73498
    -0.94543
    -0.68821
    -0.80513
    -0.80513
    -0.89866
    -0.82851
    -0.85189
    -0.78174
    -0.73498
    -0.78174
    -0.85189
    -0.80513
    -0.87528
    -0.80513
    -0.64145
    -0.61806
    -0.68821
    -0.64145
    -0.50115
    -0.45438
    -0.36085
    -0.33746
    -0.47776
    -0.38423
    -0.31408
    -0.22055
    -0.22055
    -0.08025
    -0.24393
    -0.03348
     0.06005
     0.13020
     0.20035
     0.34065
     0.66801
     0.90185
     0.87846
     1.15906
     1.41628
     1.48643
     0.97200
     0.71478
     1.22921
     1.50981
     0.94861
    -0.82851
    -1.92752
    -1.48324
    -0.96881
    -1.01558
    -0.73498
    -1.31956
    -1.76384
    -2.18474
    -2.41857
    -2.62902
    -2.41857
    -2.16135
    -1.69369
    -1.29617
    -1.01558
    -0.57130
    -0.36085
    -0.40761
    -0.33746
    -0.38423
    -0.24393
    -0.29070
    -0.26731
    -0.19716
    -0.33746
    -0.50115
    -0.85189
    -0.85189
    -0.94543
    -0.94543
    -0.80513
    -0.85189
    -0.87528
    -0.80513
    -0.66483
    -0.75836
    -0.64145
    -0.31408
     0.01328
     0.10682
     0.29388
     0.41080
     0.78493
     1.01876
     1.34613
     1.57996
     1.60334
     1.79041
     1.88394
     1.88394
     1.95409
     2.04762
     1.97747
     2.02424
     1.86056
     1.79041
     1.76702
     1.57996
     1.53319
     1.39289
     1.20583
     1.29936
     1.04215
     1.15906
     0.94861
     0.92523
     1.04215
     0.94861
     0.71478
     0.78493
     0.66801
     0.64463
     0.62125
     0.64463
     0.50433
     0.48095
     0.43418
     0.38742
     0.38742
     0.45757
     0.36403
     0.31727
     0.34065
     0.29388
     0.08343
     0.20035
     0.29388
     0.27050
     0.27050
     0.38742
     0.29388
     0.24712
     0.34065
     0.31727
     0.48095
     0.34065
     0.38742
     0.31727
     0.22373
     0.10682
     0.08343
    -0.17378
    -0.15040
    -0.43100
    -0.54791
    -0.71159
    -0.92204
    -1.22603
    -1.34294
    -1.36632
    -1.45986
    -1.62354
    -1.31956
    -0.87528
    -0.57130
    -0.50115
    -0.47776
    -0.47776
     0.22373
     0.66801
     0.66801
     0.73816
     0.94861
     1.06553
     1.18244
     1.55658
     1.32274
     1.11229
     1.11229
     0.45757
    -0.54791
    -1.29617
    -1.62354
    -1.20264
    -1.20264
    -1.41309
    -1.83399
    -2.11459
    -2.18474
    -2.16135
    -2.16135
    -2.18474
    -1.90414
    -1.69369
    -1.34294
    -1.10911
    -0.89866
    -0.64145
    -0.40761
    -0.22055
    -0.01010
     0.13020
     0.10682
     0.20035
     0.20035
     0.29388
     0.20035
     0.27050
     0.13020
     0.27050
     0.34065
     0.48095
     0.34065
     0.29388
     0.38742
     0.43418
     0.55110
     0.48095
     0.48095
     0.57448
     0.45757
     0.71478
     0.69140
     0.55110
     0.59786
     0.62125
     0.76155
     0.69140
     0.66801
     0.71478
     0.69140
     0.59786
     0.50433
     0.57448
     0.52771
     0.41080
     0.45757
     0.45757
     0.45757
     0.31727
     0.15358
     0.10682
     0.27050
     0.24712
     0.24712
     0.03667
     0.15358
     0.01328
     0.08343
     0.13020
     0.24712
     0.10682
     0.17697
     0.17697
     0.31727
     0.34065
     0.57448
     0.66801
     0.83170
     1.11229
     1.20583
     1.01876
    -0.12701
     0.31727
     1.34613
     1.48643
     1.48643
     0.94861
     0.87846
     1.01876
     0.87846
     0.73816
     0.41080
     0.29388
     0.15358
     0.20035
     0.10682
    -0.03348
    -0.31408
    -0.43100
    -0.61806
    -0.66483
    -0.71159
    -0.94543
    -1.13249
    -1.03896
    -0.85189
    -0.82851
    -0.75836
    -0.92204
    -0.87528
    -0.66483
    -0.45438
    -0.45438
    -0.36085
    -0.40761
    -0.31408
    -0.26731
    -0.15040
    -0.08025
    -0.31408
    -0.24393
    -0.05687
    -0.31408
    -0.40761
    -0.52453
    -0.68821
    -0.54791
    -0.43100
    -0.43100
    -0.61806
    -0.47776
    -0.43100
    -0.59468
    -0.43100
    -0.33746
    -0.26731
    -0.31408
    -0.12701
    -0.22055
    -0.43100
    -0.36085
    -0.12701
    -0.05687
     0.08343
    -0.08025
    -0.12701
    -0.43100
    -0.29070
    -0.10363
    -0.01010
     0.38742
     0.29388
     0.15358
     0.24712
     0.34065
     0.34065
     0.48095
     0.55110
     0.64463
     0.73816
     0.78493
     0.83170
     0.76155
     0.69140
     0.59786
     0.57448
     0.66801
     0.78493
     0.45757
     0.50433
     0.45757
     0.57448
     0.55110
     0.55110
     0.34065
     0.48095
     0.66801
     0.59786
     0.59786
     0.62125
     0.50433
     0.41080
     0.69140
     0.69140
     0.71478
     0.62125
     0.57448
     0.62125
     0.62125
     0.57448
     0.52771
     0.50433
     0.41080
     0.34065
     0.22373
     0.06005
    -0.03348
    -0.15040
    -0.31408
    -0.24393
    -0.45438
    -0.57130
    -0.64145
    -0.85189
    -0.89866
    -0.99219
    -1.08573
    -1.24941
    -1.22603
    -1.17926
    -1.29617
    -1.27279
    -1.43647
    -1.36632
    -1.38971
    -1.34294
    -1.34294
    -1.31956
    -0.99219
    -0.96881
    -0.57130
    -0.05687
     0.52771
     0.78493
     1.34613
     2.00086
     2.98295
     3.73121
     3.26355
     2.16454
     1.22921
     0.38742
    -0.12701
     0.24712
     0.06005
     0.20035
     0.76155
    -0.40761
    -1.78722
    -2.95638
    -3.56435
    -3.93848
    -3.68126
    -3.26036
    -3.02653
    -3.12006
    -3.42405
    -2.97977
    -1.78722
    -1.15588
    -0.68821
    -0.75836
    -0.59468
    -0.17378
     0.01328
     0.13020
     0.43418
     0.55110
     0.73816
     0.73816
     0.92523
     1.01876
     1.04215
     1.25259
     1.34613
     1.22921
     1.15906
     1.22921
     1.04215
     1.04215
     0.87846
     0.78493
     0.69140
     0.57448
     0.45757
     0.55110
     0.45757
     0.43418
     0.38742
     0.24712
     0.29388
     0.50433
     0.34065
     0.41080
     0.24712
     0.29388
     0.31727
     0.27050
     0.34065
     0.29388
     0.36403
     0.29388
     0.36403
     0.31727
     0.31727
     0.17697
     0.24712
     0.29388
     0.22373
     0.20035
     0.13020
     0.08343
     0.22373
     0.24712
     0.15358
     0.15358
     0.01328
     0.22373
     0.13020
     0.22373
    -0.03348
     0.06005
     0.10682
     0.20035
     0.22373
     0.34065
     0.36403
     0.27050
     0.24712
     0.31727
     0.38742
     0.34065
     0.38742
     0.34065
     0.48095
     0.55110
     0.55110
     0.31727
     0.15358
     0.45757
     0.48095
     0.55110
     0.48095
     0.29388
     0.38742
     0.13020
     0.20035
     0.22373
     0.31727
     0.24712
     0.17697
     0.22373
     0.17697
     0.20035
     0.08343
     0.13020
     0.20035
     0.10682
     0.15358
     0.13020
     0.01328
     0.03667
     0.06005
     0.15358
     0.22373
     0.15358
     0.03667
     0.06005
     0.10682
     0.10682
     0.06005
     0.13020
     0.17697
     0.27050
     0.13020
     0.29388
     0.45757
     0.55110
     0.64463
     1.01876
     0.85508
     0.66801
     0.57448
     1.11229
     0.99538
     0.50433
    -0.08025
    -0.61806
    -0.71159
    -0.87528
    -0.87528
    -1.03896
    -1.45986
    -1.92752
    -1.97429
    -2.25489
    -2.41857
    -2.34842
    -2.30165
    -2.20812
    -1.95090
    -1.76384
    -1.41309
    -1.20264
    -0.85189
    -0.38423
    -0.33746
    -0.17378
     0.10682
     0.17697
     0.10682
     0.13020
    -0.01010
    -0.29070
    -0.52453
    -0.68821
    -0.71159
    -0.57130
    -0.57130
    -0.96881
    -1.62354
    -1.88075
    -1.45986
    -1.06234
    -1.13249
    -0.99219
    -0.89866
    -0.66483
    -0.50115
    -0.17378
     0.03667
     0.24712
     0.62125
     0.94861
     1.22921
     1.25259
     1.15906
     0.97200
     0.99538
     0.97200
     1.08891
     0.94861
     0.83170
     0.43418
     0.27050
     0.06005
    -0.03348
    -0.12701
    -0.29070
    -0.40761
    -0.43100
    -0.50115
    -0.57130
    -0.54791
    -0.61806
    -0.64145
    -0.40761
    -0.59468
    -0.40761
    -0.59468
    -0.59468
    -0.47776
    -0.50115
    -0.45438
    -0.43100
    -0.50115
    -0.38423
    -0.36085
    -0.57130
    -0.36085
    -0.43100
    -0.43100
    -0.38423
    -0.31408
    -0.29070
    -0.31408
    -0.33746
    -0.24393
    -0.12701
    -0.17378
    -0.01010
    -0.08025
     0.06005
     0.27050
     0.22373
     0.41080
     0.52771
     0.57448
     0.76155
     0.73816
     0.87846
     0.73816
     0.50433
     0.45757
     0.41080
     0.48095
     0.24712
    -0.10363
    -0.22055
    -0.43100
    -0.54791
    -0.82851
    -0.87528
    -1.15588
    -1.31956
    -1.50662
    -1.57677
    -1.62354
    -1.57677
    -1.36632
    -1.22603
    -0.85189
    -0.33746
     0.17697
     0.59786
     0.73816
     0.87846
     0.97200
     0.52771
     0.03667
    -0.03348
     0.34065
     1.08891
     1.41628
     1.65011
     1.20583
     0.34065
    -0.22055
    -0.75836
    -1.22603
    -1.22603
    -1.34294
    -1.60016
    -1.69369
    -1.76384
    -1.60016
    -1.53001
    -1.48324
    -1.45986
    -1.50662
    -1.62354
    -1.67031
    -1.38971
    -1.06234
    -0.71159
    -0.54791
    -0.24393
    -0.12701
    -0.05687
     0.03667
     0.29388
     0.34065
     0.34065
     0.52771
     0.73816
     0.78493
     0.64463
     0.48095
     0.55110
     0.52771
     0.64463
     0.64463
     0.83170
     0.73816
     0.73816
     0.85508
     0.94861
     0.94861
     1.01876
     0.97200
     1.20583
     1.25259
     1.18244
     1.32274
     1.34613
     1.43966
     1.60334
     1.65011
     1.74364
     1.81379
     1.69687
     1.67349
     1.69687
     1.95409
     1.76702
     1.79041
     1.50981
     0.94861
     0.17697
    -0.17378
    -0.01010
     0.43418
     0.71478
     0.94861
     0.41080
    -0.12701
    -0.61806
    -0.94543
    -0.99219
    -0.66483
    -0.47776
    -0.40761
    -0.19716
    -0.19716
     0.01328
    -0.22055
    -0.38423
    -0.40761
    -0.33746
    -0.31408
    -0.33746
    -0.33746
    -0.29070
    -0.29070
    -0.24393
    -0.12701
     0.10682
    -0.05687
    -0.12701
     0.08343
     0.06005
     0.13020
     0.17697
     0.15358
     0.20035
     0.29388
     0.52771
     0.52771
     0.45757
     0.48095
     0.64463
     0.66801
     0.87846
     0.78493
     0.66801
     0.50433
     0.29388
    -0.12701
    -0.15040
    -0.29070
    -0.19716
    -0.05687
    -0.19716
    -0.57130
    -0.99219
    -1.10911
    -1.13249
    -1.24941
    -0.64145
    -0.19716
    -0.12701
    -0.08025
    -0.33746
     0.15358
    -0.10363
    -0.10363
    -0.19716
    -0.10363
    -0.05687
    -0.05687
     0.08343
     0.27050
    -0.19716
    -0.99219
    -1.85737
    -2.13797
    -2.72255
    -4.56982
    -5.64545
    -4.89719
    -2.88623
    -2.16135
    -2.69917
    -3.37728
    -3.56435
    -3.49420
    -3.14345
    -2.62902
    -1.88075
    -1.08573
    -0.33746
     0.38742
     0.87846
     1.13568
     1.53319
     1.76702
     2.00086
     1.90732
     1.95409
     1.74364
     1.72026
     1.62673
     1.46304
     1.32274
     1.20583
     0.90185
     0.90185
     0.92523
     0.76155
     0.62125
     0.50433
     0.50433
     0.45757
     0.43418
     0.31727
     0.20035
     0.27050
     0.17697
     0.27050
     0.22373
     0.15358
     0.13020
     0.06005
     0.13020
     0.15358
     0.17697
     0.03667
     0.15358
     0.13020
     0.08343
     0.17697
     0.13020
     0.08343
     0.22373
     0.13020
     0.27050
     0.29388
     0.83170
    -0.15040
    -0.12701
     0.06005
     0.15358
     0.13020
     0.20035
     0.01328
     0.22373
     0.13020
     0.01328
    -0.05687
     0.03667
    -0.08025
     0.01328
     0.01328
     0.06005
    -0.01010
    -0.03348
     0.13020
     0.20035
     0.10682
     0.08343
    -0.01010
     0.15358
     0.13020
     0.15358
     0.08343
     0.08343
     0.15358
     0.20035
     0.22373
     0.15358
    -0.03348
     0.08343
     0.10682
     0.27050
     0.13020
     0.13020
     0.13020
     0.22373
     0.10682
     0.17697
     0.24712
     0.20035
     0.27050
     0.41080
     0.52771
     0.71478
     0.97200
     1.41628
     2.49190
     3.87151
     5.81232
     6.37351
     5.97600
     5.50834
     4.85361
     5.27450
     6.30336
     7.02824
     6.65411
     3.63768
     0.03667
    -0.92204
    -1.76384
    -1.45986
     0.06005
     0.13020
    -1.62354
    -3.65788
    -4.99072
    -5.71560
    -5.80913
    -5.34147
    -4.45291
    -3.37728
    -2.23150
    -0.94543
    -0.12701
     0.59786
     0.73816
     0.85508
     0.83170
     1.13568
     1.20583
     1.08891
     1.11229
     1.01876
     1.04215
     1.06553
     1.13568
     0.94861
     0.99538
     1.01876
     0.94861
     0.99538
     0.97200
     0.90185
     0.66801
     0.73816
     0.80831
     0.59786
     0.52771
     0.38742
     0.38742
     0.38742
     0.22373
     0.27050
     0.17697
     0.01328
    -0.08025
    -0.03348
    -0.12701
    -0.12701
    -0.12701
    -0.03348
     0.01328
    -0.01010
     0.06005
    -0.05687
     0.01328
    -0.05687
     0.06005
     0.01328
    -0.01010
     0.06005
     0.08343
    -0.12701
     0.01328
    -0.22055
    -0.31408
    -0.24393
    -0.17378
    -0.19716
    -0.19716
    -0.24393
    -0.54791
    -0.87528
    -0.75836
    -0.68821
    -0.40761
    -0.43100
    -0.47776
    -0.94543
    -1.41309
    -1.22603
    -1.13249
    -0.87528
    -0.92204
    -1.03896
    -1.17926
    -1.13249
    -1.31956
    -1.20264
    -1.15588
    -1.01558
    -0.94543
    -0.92204
    -0.80513
    -0.82851
    -0.66483
    -0.59468
    -0.57130
    -0.59468
    -0.40761
    -0.24393
    -0.31408
    -0.15040
    -0.19716
    -0.12701
    -0.19716
    -0.01010
    -0.01010
    -0.01010
    -0.03348
     0.06005
    -0.01010
     0.06005
     0.06005
     0.03667
    -0.01010
     0.10682
     0.03667
     0.01328
     0.20035
     0.01328
    -0.01010
    -0.10363
     0.01328
    -0.01010
     0.03667
     0.01328
    -0.08025
     0.01328
    -0.08025
    -0.10363
    -0.08025
    -0.10363
    -0.15040
    -0.12701
    -0.08025
    -0.17378
    -0.12701
    -0.19716
    -0.15040
    -0.12701
    -0.15040
    -0.17378
    -0.17378
    -0.22055
    -0.19716
    -0.17378
    -0.15040
    -0.12701
     0.01328
     0.03667
     0.08343
     0.06005
     0.06005
    -0.03348
     0.27050
     0.31727
     0.73816
     0.85508
     1.13568
     1.86056
     2.72574
     2.79589
     1.27598
    -1.15588
    -1.27279
     0.36403
     1.69687
     1.69687
    -0.17378
    -2.02105
    -2.79270
    -2.95638
    -2.60563
    -1.57677
    -1.15588
    -1.92752
    -2.58225
    -2.93300
    -2.81608
    -2.55887
    -1.97429
    -1.22603
    -0.80513
    -0.38423
     0.22373
     0.22373
     0.59786
     0.71478
     0.76155
     0.92523
     0.85508
     0.66801
     0.76155
     0.83170
     1.01876
     0.87846
     1.15906
     1.15906
     1.20583
     1.20583
     1.08891
     1.04215
     1.01876
     1.11229
     1.11229
     1.06553
     1.08891
     1.01876
     0.90185
     0.87846
     0.80831
     0.76155
     0.80831
     0.83170
     0.57448
     0.64463
     0.64463
     0.71478
     0.55110
     0.50433
     0.38742
     0.50433
     0.55110
     0.45757
     0.36403
     0.34065
     0.31727
     0.10682
     0.10682
     0.22373
    -0.03348
    -0.29070
    -0.03348
    -0.19716
    -0.31408
    -0.36085
    -0.43100
    -0.47776
    -0.36085
    -0.47776
    -0.61806
    -0.61806
    -0.64145
    -0.57130
    -0.47776
    -0.52453
    -0.66483
    -0.73498
    -0.59468
    -0.57130
    -0.57130
    -0.61806
    -0.66483
    -0.54791
    -0.52453
    -0.47776
    -0.64145
    -0.64145
    -0.61806
    -0.59468
    -0.61806
    -0.54791
    -0.57130
    -0.66483
    -0.54791
    -0.59468
    -0.50115
    -0.59468
    -0.64145
    -0.68821
    -0.52453
    -0.45438
    -0.36085
    -0.33746
    -0.40761
    -0.26731
    -0.33746
    -0.24393
    -0.17378
    -0.31408
    -0.19716
    -0.05687
    -0.08025
    -0.03348
    -0.31408
    -0.22055
    -0.15040
    -0.08025
    -0.08025
    -0.24393
    -0.22055
    -0.22055
    -0.19716
    -0.15040
    -0.22055
    -0.31408
    -0.05687
     0.03667
     0.20035
     0.36403
     0.45757
     0.36403
     1.04215
     1.74364
     1.88394
     1.83717
     1.43966
     0.20035
    -1.13249
    -2.02105
    -0.40761
     0.87846
     0.92523
     0.43418
    -0.33746
    -0.82851
    -1.38971
    -1.78722
    -1.62354
    -1.45986
    -1.06234
    -0.89866
    -0.66483
    -0.45438
    -0.03348
     0.17697
     0.20035
     0.13020
    -0.19716
    -0.75836
    -1.10911
    -1.03896
    -1.13249
    -1.20264
    -1.50662
    -1.38971
    -0.75836
    -0.75836
    -1.22603
    -2.27827
    -3.12006
    -2.97977
    -2.30165
    -1.50662
    -0.78174
    -0.08025
     0.24712
     0.52771
     0.34065
     0.15358
     0.17697
     0.52771
     0.87846
     1.27598
     1.53319
     1.90732
     2.25807
     2.65559
     2.84265
     3.38047
     2.91280
     2.23469
     1.53319
     1.32274
     1.55658
     1.65011
     1.57996
     1.34613
     1.06553
     1.01876
     0.73816
     0.36403
    -0.03348
    -0.31408
    -0.52453
    -0.38423
    -0.52453
    -0.68821
    -0.64145
    -0.64145
    -0.66483
    -0.47776
    -0.47776
    -0.45438
    -0.38423
    -0.19716
    -0.19716
    -0.26731
    -0.29070
    -0.31408
    -0.31408
    -0.05687
    -0.08025
    -0.12701
    -0.22055
    -0.17378
    -0.12701
    -0.15040
    -0.15040
    -0.19716
    -0.15040
    -0.19716
    -0.12701
    -0.19716
    -0.19716
    -0.22055
    -0.24393
    -0.22055
    -0.05687
    -0.17378
    -0.29070
    -0.15040
    -0.17378
    -0.15040
    -0.15040
    -0.12701
    -0.17378
    -0.17378
    -0.03348
    -0.17378
    -0.08025
    -0.22055
    -0.24393
    -0.17378
    -0.03348
    -0.03348
    -0.03348
    -0.15040
    -0.03348
     0.13020
     0.45757
     0.43418
     0.66801
     1.20583
     1.60334
     2.02424
     1.90732
     2.37499
     2.91280
     2.74912
     2.11777
     1.48643
    -0.38423
    -1.27279
    -1.41309
    -1.06234
    -0.03348
     1.88394
    -0.08025
    -1.43647
    -2.32504
    -3.04991
    -3.12006
    -2.72255
    -2.48872
    -1.90414
    -1.29617
    -0.82851
    -0.52453
    -0.33746
    -0.08025
    -0.03348
     0.13020
     0.15358
     0.06005
     0.08343
    -0.03348
     0.13020
     0.03667
    -0.10363
    -0.22055
    -0.38423
    -0.36085
    -0.24393
    -0.29070
    -0.43100
    -0.40761
    -0.40761
    -0.47776
    -0.64145
    -0.59468
    -0.57130
    -0.57130
    -0.64145
    -0.64145
    -0.66483
    -0.75836
    -0.75836
    -0.99219
    -0.94543
    -0.96881
    -0.99219
    -1.08573
    -0.89866
    -0.66483
    -0.52453
    -0.99219
    -0.92204
    -0.94543
    -0.85189
    -0.57130
    -0.33746
    -0.26731
    -0.24393
    -0.33746
    -0.05687
     0.01328
     0.15358
     0.17697
     0.29388
     0.43418
     0.50433
     0.36403
     0.66801
     0.59786
     0.64463
     0.87846
     0.92523
     0.97200
     1.18244
     1.34613
     1.81379
     2.28145
     2.58544
     3.02972
     3.63768
     4.31579
     4.43271
     3.07648
     1.62673
     1.43966
     1.69687
     2.14116
     2.25807
     2.02424
     1.34613
     0.69140
     0.10682
    -0.57130
    -1.03896
    -1.45986
    -1.83399
    -1.85737
    -1.71707
    -1.55339
    -1.31956
    -1.17926
    -1.01558
    -0.73498
    -0.54791
    -0.57130
    -0.31408
    -0.31408
    -0.33746
    -0.10363
    -0.03348
     0.01328
    -0.03348
     0.03667
     0.06005
     0.06005
     0.06005
     0.13020
     0.20035
     0.15358
     0.13020
     0.22373
     0.10682
     0.15358
     0.15358
     0.17697
     0.31727
     0.22373
     0.31727
     0.43418
     0.34065
     0.57448
     0.69140
     0.83170
     1.15906
     1.46304
     1.72026
     1.83717
     2.02424
     2.28145
     2.49190
     2.42175
     1.48643
     0.24712
    -0.10363
    -0.05687
     0.06005
     0.66801
     0.27050
    -0.26731
    -0.82851
    -1.43647
    -1.88075
    -2.04444
    -2.23150
    -2.06782
    -1.76384
    -1.76384
    -1.34294
    -1.06234
    -0.85189
    -0.54791
    -0.36085
    -0.43100
    -0.26731
    -0.24393
    -0.26731
    -0.26731
    -0.24393
    -0.29070
    -0.31408
    -0.19716
    -0.10363
    -0.24393
    -0.22055
    -0.22055
    -0.33746
    -0.45438
    -0.75836
    -0.68821
    -0.73498
    -0.75836
    -0.64145
    -0.52453
    -0.50115
    -0.75836
    -0.78174
    -1.01558
    -0.92204
    -1.01558
    -0.87528
    -0.66483
    -0.68821
    -0.80513
    -0.64145
    -0.64145
    -0.66483
    -0.50115
    -0.40761
    -0.22055
    -0.19716
    -0.19716
    -0.19716
    -0.05687
     0.13020
     0.06005
     0.15358
     0.29388
     0.36403
     0.59786
     0.69140
     0.66801
     0.66801
     0.78493
     0.83170
     0.99538
     1.04215
     1.04215
     1.01876
     0.97200
     1.22921
     1.25259
     1.13568
     1.29936
     1.32274
     1.29936
     1.67349
     1.86056
     1.86056
     1.90732
     1.97747
     1.81379
     1.93071
     1.76702
     1.65011
     1.72026
     1.88394
     2.07101
     1.95409
     1.74364
     1.60334
     1.34613
     1.18244
     1.27598
     1.43966
     1.13568
     1.15906
     1.04215
     1.13568
     1.11229
     0.87846
     0.87846
     1.57996
     2.21131
     1.34613
     0.50433
     0.41080
     0.38742
     0.62125
     0.64463
     0.57448
     0.55110
     0.27050
     0.27050
     0.13020
     0.06005
    -0.15040
    -0.22055
    -0.12701
     0.03667
     0.22373
     0.43418
     0.50433
     0.66801
     0.73816
     0.90185
     0.87846
     0.76155
     0.45757
     0.45757
     0.24712
     0.10682
    -0.24393
    -0.43100
    -1.06234
    -1.06234
    -0.73498
    -1.13249
    -1.20264
    -1.41309
    -2.02105
    -2.30165
    -1.83399
    -1.17926
    -1.17926
    -1.06234
    -0.94543
    -0.75836
    -0.66483
    -0.75836
    -0.52453
    -0.45438
    -0.33746
    -0.22055
    -0.17378
    -0.01010
    -0.24393
    -0.19716
    -0.31408
    -0.31408
    -0.45438
    -0.52453
    -0.54791
    -0.29070
    -0.29070
    -0.26731
    -0.33746
    -0.45438
    -0.59468
    -0.47776
    -0.36085
    -0.17378
    -0.36085
    -0.24393
    -0.17378
    -0.22055
    -0.15040
    -0.24393
    -0.12701
    -0.03348
     0.08343
     0.15358
     0.03667
     0.06005
     0.08343
     0.15358
     0.22373
     0.27050
     0.10682
     0.13020
     0.27050
     0.03667
     0.08343
    -0.08025
    -0.15040
    -0.22055
    -0.22055
    -0.17378
    -0.31408
    -0.47776
    -0.40761
    -0.50115
    -0.47776
    -0.45438
    -0.40761
    -0.52453
    -0.47776
    -0.43100
    -0.38423
    -0.31408
    -0.43100
    -0.31408
    -0.17378
    -0.19716
     0.01328
    -0.12701
    -0.12701
    -0.01010
     0.01328
     0.22373
     0.36403
     0.24712
     0.27050
     0.48095
     0.62125
     0.62125
     0.69140
     0.78493
     1.13568
     1.13568
     1.18244
     1.20583
     1.20583
     1.57996
     1.62673
     1.76702
     1.88394
     1.90732
     1.74364
     1.76702
     1.67349
     1.69687
     1.69687
     1.60334
     1.57996
     1.65011
     1.48643
     1.46304
     1.36951
     1.32274
     1.27598
     1.08891
     1.25259
     1.39289
     0.99538
     0.76155
     0.64463
     1.04215
     0.90185
     0.31727
     0.03667
     0.06005
     0.13020
     0.41080
     0.27050
    -0.12701
    -0.68821
    -1.24941
    -1.43647
    -1.41309
    -1.48324
    -1.41309
    -1.34294
    -1.22603
    -1.20264
    -1.29617
    -1.67031
    -1.43647
    -1.41309
    -1.15588
    -0.94543
    -0.75836
    -0.61806
    -0.64145
    -0.45438
    -0.17378
    -0.05687
    -0.03348
     0.06005
     0.03667
     0.17697
    -0.01010
    -0.08025
     0.06005
     0.03667
     0.06005
    -0.01010
    -0.01010
    -0.05687
    -0.19716
    -0.17378
    -0.15040
    -0.17378
    -0.22055
    -0.31408
    -0.31408
    -0.36085
    -0.33746
    -0.36085
    -0.43100
    -0.45438
    -0.47776
    -0.19716
    -0.52453
    -0.57130
    -0.68821
    -0.68821
    -0.36085
    -0.47776
    -0.68821
    -0.75836
    -0.78174
    -0.92204
    -0.82851
    -0.40761
    -0.59468
    -0.57130
    -0.43100
    -0.43100
    -0.38423
    -0.36085
    -0.15040
    -0.26731
     0.01328
     0.24712
     0.20035
     0.20035
     0.38742
     0.36403
     0.45757
     0.34065
     0.34065
     0.41080
     0.38742
     0.41080
     0.45757
     0.38742
     0.34065
     0.27050
     0.27050
     0.43418
     0.36403
     0.36403
     0.29388
     0.34065
     0.36403
     0.29388
     0.36403
     0.34065
     0.27050
     0.41080
     0.36403
     0.41080
     0.38742
     0.34065
     0.36403
     0.50433
     0.48095
     0.36403
     0.50433
     0.57448
     0.50433
     0.57448
     0.57448
     0.69140
     0.66801
     0.78493
     0.76155
     0.78493
     0.85508
     0.85508
     0.64463
     0.85508
     0.92523
     0.85508
     0.80831
     0.83170
     0.78493
     0.83170
     0.73816
     0.80831
     0.85508
     0.92523
     0.94861
     0.85508
     0.94861
     0.90185
     0.83170
     1.01876
     1.32274
     1.27598
     1.11229
     1.06553
     0.99538
     0.99538
     0.83170
     0.52771
     0.27050
     0.06005
    -0.03348
    -0.24393
    -0.19716
    -0.22055
    -0.33746
    -0.66483
    -0.64145
    -0.87528
    -0.99219
    -0.96881
    -0.92204
    -0.85189
    -0.66483
    -0.66483
    -0.50115
    -0.52453
    -0.47776
    -0.47776
    -0.31408
    -0.38423
    -0.43100
    -0.54791
    -0.38423
    -0.45438
    -0.33746
    -0.38423
    -0.29070
    -0.38423
    -0.52453
    -0.29070
    -0.29070
    -0.29070
    -0.31408
    -0.22055
    -0.29070
    -0.19716
    -0.19716
    -0.29070
    -0.33746
    -0.17378
    -0.29070
    -0.26731
    -0.24393
    -0.26731
    -0.22055
    -0.31408
    -0.31408
    -0.26731
    -0.31408
    -0.38423
    -0.19716
    -0.29070
    -0.36085
    -0.31408
    -0.31408
    -0.24393
    -0.29070
    -0.40761
    -0.50115
    -0.59468
    -0.47776
    -0.50115
    -0.57130
    -0.26731
    -0.40761
    -0.52453
    -0.57130
    -0.64145
    -0.47776
    -0.43100
    -0.50115
    -0.26731
    -0.24393
    -0.31408
    -0.10363
    -0.08025
    -0.17378
    -0.03348
     0.08343
     0.15358
     0.27050
     0.20035
     0.24712
     0.15358
     0.38742
     0.43418
     0.15358
     0.41080
     0.38742
     0.41080
     0.38742
     0.38742
     0.31727
     0.29388
     0.29388
     0.29388
     0.27050
     0.17697
     0.06005
     0.17697
     0.27050
     0.17697
     0.10682
     0.15358
     0.27050
     0.10682
     0.22373
     0.17697
     0.24712
     0.29388
     0.34065
     0.50433
     0.52771
     0.64463
     0.78493
     0.94861
     1.41628
     2.02424
     2.28145
     2.28145
     2.11777
     1.74364
     2.04762
     2.51529
     3.07648
     3.49738
     3.63768
     3.82475
     3.40385
     2.51529
     1.79041
     1.48643
     1.18244
     0.36403
     0.38742
     0.06005
    -0.64145
    -1.31956
    -0.64145
    -0.73498
    -1.71707
    -2.20812
    -2.39519
    -2.51210
    -2.55887
    -2.55887
    -2.04444
    -1.69369
    -1.50662
    -1.20264
    -1.03896
    -0.96881
    -0.71159
    -0.68821
    -0.68821
    -0.66483
    -0.57130
    -0.47776
    -0.40761
    -0.33746
    -0.24393
    -0.24393
    -0.10363
    -0.15040
    -0.15040
    -0.12701
    -0.12701
    -0.10363
    -0.15040
     0.10682
    -0.10363
    -0.05687
    -0.03348
    -0.03348
    -0.01010
    -0.22055
     0.06005
     0.10682
     0.08343
     0.06005
    -0.01010
    -0.10363
     0.13020
     0.10682
    -0.08025
    -0.10363
    -0.15040
    -0.12701
    -0.08025
    -0.08025
    -0.12701
    -0.17378
    -0.24393
    -0.22055
    -0.12701
    -0.26731
    -0.26731
    -0.31408
    -0.33746
    -0.26731
    -0.26731
    -0.15040
    -0.24393
    -0.38423
    -0.24393
    -0.19716
    -0.22055
    -0.29070
    -0.29070
    -0.31408
    -0.24393
    -0.24393
    -0.17378
    -0.38423
    -0.40761
    -0.22055
    -0.33746
    -0.31408
    -0.40761
    -0.45438
    -0.33746
    -0.22055
    -0.29070
    -0.47776
    -0.50115
    -0.36085
    -0.29070
    -0.29070
    -0.22055
    -0.33746
    -0.24393
    -0.33746
    -0.15040
    -0.22055
    -0.15040
    -0.24393
    -0.26731
    -0.17378
    -0.15040
    -0.26731
    -0.26731
    -0.29070
    -0.33746
    -0.24393
    -0.33746
    -0.38423
    -0.50115
    -0.66483
    -0.57130
    -0.59468
    -0.61806
    -0.82851
    -0.80513
    -0.94543
    -0.92204
    -1.08573
    -1.29617
    -1.50662
    -1.71707
    -1.60016
    -1.81061
    -1.95090
    -2.20812
    -2.34842
    -2.48872
    -2.60563
    -2.60563
    -2.81608
    -2.90962
    -2.90962
    -2.97977
    -2.79270
    -2.86285
    -2.72255
    -2.34842
    -1.97429
    -1.53001
    -1.41309
    -1.64692
    -1.45986
    -1.29617
    -1.74046
    -2.51210
    -2.48872
    -2.16135
    -2.25489
    -1.06234
    -0.85189
    -1.55339
    -2.34842
    -2.88623
    -3.23698
    -2.97977
    -2.76932
    -2.97977
    -2.97977
    -3.02653
    -2.86285
    -2.67578
    -2.41857
    -2.34842
    -2.55887
    -2.53548
    -2.51210
    -2.30165
    -1.95090
    -1.60016
    -1.10911
    -0.10363
     0.43418
     0.27050
    -0.47776
    -0.92204
    -1.17926
    -0.78174
     0.24712
     0.55110
     0.20035
    -0.15040
    -0.50115
    -0.96881
    -1.43647
    -1.71707
    -2.11459
    -2.06782
    -2.25489
    -2.18474
    -2.25489
    -2.34842
    -2.27827
    -2.32504
    -2.09120
    -2.02105
    -2.16135
    -1.97429
    -1.88075
    -1.81061
    -1.81061
    -1.74046
    -1.74046
    -1.62354
    -1.48324
    -1.43647
    -1.41309
    -1.43647
    -1.41309
    -1.50662
    -1.24941
    -1.06234
    -1.22603
    -1.20264
    -1.29617
    -1.13249
    -1.01558
    -0.99219
    -1.06234
    -1.01558
    -1.01558
    -0.94543
    -0.85189
    -0.89866
    -0.96881
    -0.92204
    -0.80513
    -0.64145
    -0.80513
    -0.75836
    -0.68821
    -0.75836
    -0.59468
    -0.54791
    -0.57130
    -0.61806
    -0.52453
    -0.40761
    -0.40761
    -0.43100
    -0.40761
    -0.40761
    -0.26731
    -0.17378
    -0.19716
    -0.29070
    -0.17378
    -0.15040
    -0.17378
    -0.05687
     0.01328
    -0.01010
     0.01328
     0.10682
     0.13020
     0.08343
     0.06005
    -0.05687
     0.01328
     0.08343
     0.10682
     0.08343
    -0.17378
    -0.03348
    -0.10363
    -0.22055
    -0.31408
    -0.29070
    -0.36085
    -0.43100
    -0.40761
    -0.43100
    -0.50115
    -0.40761
    -0.40761
    -0.31408
    -0.01010
     0.13020
     0.20035
     0.52771
     0.76155
     1.27598
     1.60334
     1.81379
     1.97747
     2.02424
     1.90732
     2.28145
     2.42175
     1.90732
     1.22921
     1.27598
     1.88394
     1.86056
     1.65011
     1.27598
     0.78493
    -0.66483
    -1.41309
    -1.24941
    -0.68821
    -0.33746
    -0.64145
    -0.73498
    -0.96881
    -1.20264
    -1.17926
    -1.17926
    -0.96881
    -0.47776
    -0.43100
    -0.52453
    -0.61806
    -0.54791
    -0.43100
    -0.59468
    -0.61806
    -0.85189
    -0.61806
    -0.52453
    -0.38423
    -0.36085
    -0.47776
    -0.75836
    -0.78174
    -0.85189
    -0.96881
    -0.75836
    -0.52453
    -0.45438
    -0.24393
    -0.19716
    -0.31408
    -0.10363
    -0.10363
     0.03667
     0.13020
     0.24712
     0.52771
     0.94861
     1.36951
     1.50981
     0.34065
    -0.45438
    -0.78174
    -0.50115
     0.10682
     0.52771
     0.31727
    -0.05687
    -0.45438
    -0.85189
    -1.03896
    -1.13249
    -1.29617
    -1.29617
    -1.22603
    -0.94543
    -0.75836
    -0.85189
    -0.68821
    -0.50115
    -0.50115
    -0.43100
    -0.40761
    -0.26731
    -0.24393
    -0.31408
    -0.31408
    -0.26731
    -0.29070
    -0.29070
    -0.40761
    -0.24393
    -0.26731
    -0.31408
    -0.38423
    -0.31408
    -0.47776
    -0.38423
    -0.43100
    -0.45438
    -0.38423
    -0.38423
    -0.43100
    -0.57130
    -0.59468
    -0.61806
    -0.64145
    -0.71159
    -0.61806
    -0.71159
    -0.73498
    -0.68821
    -0.80513
    -0.92204
    -0.94543
    -0.92204
    -0.87528
    -0.92204
    -0.92204
    -0.99219
    -1.03896
    -0.92204
    -1.06234
    -0.94543
    -0.87528
    -0.96881
    -1.15588
    -1.08573
    -0.80513
    -0.73498
    -0.71159
    -0.66483
    -0.64145
    -0.50115
    -0.31408
    -0.10363
     0.10682
     0.45757
     0.52771
     0.50433
     1.01876
     1.39289
     1.81379
     1.67349
     1.93071
     2.46852
     2.86603
     2.72574
     2.32822
     2.58544
     2.49190
     2.28145
     2.39837
     2.81927
     2.91280
     2.74912
     2.44514
     2.23469
     1.50981
     1.27598
     1.50981
     1.50981
     1.13568
     0.92523
     0.64463
     0.43418
     0.66801
     0.27050
     0.08343
     0.06005
    -0.17378
    -0.26731
    -0.47776
    -0.52453
    -0.64145
    -0.50115
    -0.52453
    -0.57130
    -0.75836
    -0.80513
    -0.71159
    -0.50115
    -0.36085
    -0.45438
    -0.54791
    -0.40761
    -0.50115
    -0.52453
    -0.61806
    -0.43100
    -0.52453
    -0.50115
    -0.50115
    -0.40761
    -0.50115
    -0.45438
    -0.52453
    -0.52453
    -0.43100
    -0.52453
    -0.61806
    -0.54791
    -0.52453
    -0.47776
    -0.52453
    -0.40761
    -0.38423
    -0.47776
    -0.52453
    -0.40761
    -0.36085
    -0.52453
    -0.47776
    -0.38423
    -0.24393
    -0.31408
    -0.33746
    -0.24393
    -0.19716
    -0.15040
    -0.29070
    -0.08025
     0.08343
     0.27050
     0.66801
     0.97200
     0.92523
     0.50433
    -0.01010
     0.01328
     0.52771
     0.85508
     1.04215
     0.97200
     0.71478
     0.48095
     0.17697
     0.01328
     0.20035
    -0.19716
    -0.17378
    -0.17378
    -0.10363
    -0.24393
    -0.38423
    -0.47776
    -0.43100
    -0.45438
    -0.57130
    -0.52453
    -0.59468
    -0.47776
    -0.50115
    -0.50115
    -0.38423
    -0.50115
    -0.52453
    -0.43100
    -0.31408
    -0.36085
    -0.38423
    -0.33746
    -0.26731
    -0.08025
    -0.01010
    -0.08025
    -0.08025
     0.01328
    -0.08025
     0.06005
     0.20035
     0.27050
     0.08343
     0.27050
     0.48095
     0.57448
     0.59786
     0.66801
     0.59786
     0.73816
     0.90185
     1.06553
     1.04215
     0.66801
     0.73816
     0.66801
     0.83170
     0.83170
     0.69140
     0.76155
     0.71478
     0.52771
     0.38742
     0.20035
     0.08343
     0.06005
     0.13020
     0.34065
     0.48095
     0.31727
     0.24712
     0.34065
     0.27050
     0.36403
     0.36403
     0.55110
     0.76155
     0.73816
     0.78493
     0.69140
     0.52771
     0.66801
     0.83170
     0.85508
     0.78493
     0.57448
     0.55110
     0.59786
     0.38742
     0.48095
     0.41080
     0.38742
     0.27050
     0.34065
     0.15358
    -0.03348
    -0.05687
    -0.03348
    -0.10363
    -0.05687
    -0.12701
    -0.19716
    -0.26731
    -0.15040
    -0.24393
    -0.17378
    -0.12701
    -0.31408
    -0.31408
    -0.36085
    -0.29070
    -0.15040
    -0.31408
    -0.36085
    -0.22055
    -0.19716
    -0.19716
    -0.22055
    -0.15040
    -0.26731
    -0.29070
    -0.24393
    -0.10363
    -0.22055
    -0.24393
    -0.15040
    -0.10363
    -0.12701
    -0.12701
    -0.22055
    -0.15040
    -0.08025
    -0.12701
    -0.10363
    -0.08025
    -0.10363
    -0.22055
    -0.17378
     0.10682
     0.01328
    -0.01010
    -0.10363
     0.01328
     0.01328
     0.01328
    -0.03348
    -0.03348
     0.03667
    -0.03348
     0.20035
     0.08343
     0.01328
     0.01328
