# Supplementary material for: Software algorithm and hardware design for real-time implementation of new spectral estimator
Source: Biomed Eng Online. 2014 May 9;13:61. doi: 10.1186/1475-925X-13-61 (PMC4057578; doi:10.1186/1475-925X-13-61)
Supplement: Additional file 2 — txtfiles.zip. [file 1475-925X-13-61-S2.zip › FILE055.TXT]

    -0.91967
    -0.90194
    -0.99060
    -1.00834
    -1.07927
    -1.13247
    -1.11474
    -1.09701
    -1.16794
    -1.27434
    -1.38075
    -1.36301
    -1.45168
    -1.43395
    -1.48715
    -1.43395
    -1.43395
    -1.30981
    -1.39848
    -1.18568
    -1.22114
    -1.15021
    -1.09701
    -0.83100
    -0.83100
    -0.77780
    -0.67140
    -0.60046
    -0.56499
    -0.65366
    -0.77780
    -0.77780
    -0.58273
    -0.31672
    -0.31672
    -0.38766
    -0.49406
    -0.72460
    -0.83100
    -0.91967
    -0.88420
    -0.83100
    -0.33445
     0.00249
     0.30396
     0.35716
     0.58770
     0.56997
    -0.28125
    -0.79553
    -0.52953
     0.03796
     0.56997
     0.88918
     0.87144
     0.65864
     0.42810
    -0.05071
    -0.38766
    -0.42312
    -0.01525
     0.02022
    -0.01525
    -0.08618
    -0.08618
    -0.15712
    -0.19258
    -0.33445
    -0.45859
    -0.42312
    -0.40539
    -0.45859
    -0.52953
    -0.61819
    -0.74233
    -0.97287
    -1.18568
    -1.68222
    -2.48024
    -2.17877
     1.40346
     1.24385
    -1.00834
    -1.71769
    -2.07237
    -1.57582
    -1.06154
    -0.99060
    -0.61819
    -0.54726
    -0.61819
    -0.56499
    -0.58273
    -0.49406
    -0.52953
    -0.65366
    -0.47632
    -0.36992
    -0.38766
    -0.38766
    -0.22805
    -0.17485
     0.02022
     0.12662
     0.03796
     0.05569
     0.10889
     0.12662
    -0.01525
     0.02022
    -0.10391
    -0.12165
    -0.01525
    -0.05071
    -0.29899
    -0.15712
    -0.29899
    -0.21032
    -0.26352
    -0.26352
    -0.29899
    -0.28125
    -0.29899
    -0.28125
    -0.38766
    -0.24578
    -0.36992
    -0.38766
    -0.42312
    -0.49406
    -0.54726
    -0.63593
    -0.76006
    -0.83100
    -0.88420
    -0.63593
    -0.74233
    -0.60046
    -0.63593
    -0.68913
    -0.72460
    -0.86647
    -0.76006
    -0.68913
    -0.60046
    -0.47632
    -0.36992
    -0.47632
    -0.35219
    -0.40539
    -0.29899
    -0.26352
    -0.31672
    -0.44086
    -0.44086
    -0.38766
    -0.33445
    -0.29899
    -0.19258
    -0.26352
    -0.38766
    -0.60046
    -0.68913
    -0.54726
    -0.54726
    -0.58273
    -0.86647
    -1.00834
    -0.95514
    -0.68913
    -0.83100
    -1.11474
    -1.38075
    -1.29208
    -0.29899
     0.51677
     0.88918
     0.51677
     0.12662
    -0.21032
    -0.29899
    -0.05071
     0.87144
     1.50986
     1.77587
     1.93547
     1.65173
     1.27932
     0.88918
     0.39263
    -0.05071
    -0.61819
    -1.06154
     1.27932
     3.17684
     2.09508
     0.78278
    -1.43395
    -2.24970
    -0.83100
     0.39263
     0.41037
     0.33943
     0.23303
     0.05569
     0.05569
     0.02022
    -0.03298
    -0.17485
    -0.35219
    -0.31672
    -0.29899
    -0.12165
    -0.12165
    -0.12165
    -0.15712
    -0.15712
    -0.12165
    -0.21032
    -0.12165
    -0.15712
    -0.22805
    -0.31672
    -0.08618
    -0.15712
    -0.06845
    -0.01525
    -0.12165
    -0.24578
    -0.06845
    -0.17485
    -0.17485
    -0.10391
    -0.21032
    -0.21032
    -0.26352
    -0.17485
    -0.26352
    -0.28125
    -0.24578
    -0.28125
    -0.47632
    -0.47632
    -0.49406
    -0.54726
    -0.60046
    -0.70686
    -0.77780
    -0.67140
    -0.77780
    -0.86647
    -0.90194
    -0.93740
    -0.90194
    -1.00834
    -0.60046
    -0.40539
    -0.29899
    -0.13938
     0.03796
     0.19756
     0.32170
     0.41037
     0.83598
     1.29706
     1.56306
     1.52759
     1.58080
     1.61626
     1.56306
     1.38572
     1.42119
     1.36799
     1.22612
     0.94238
     0.83598
     0.69411
     0.56997
     0.30396
     0.10889
     0.02022
     0.30396
     0.26850
    -0.13938
    -0.26352
    -0.17485
     0.07342
    -0.10391
    -0.17485
    -0.13938
    -0.08618
    -0.05071
    -0.01525
    -0.03298
     0.05569
    -0.19258
    -0.49406
    -0.58273
    -0.70686
    -0.26352
     0.33943
     0.07342
    -0.19258
    -0.42312
     0.16209
     0.55224
     0.42810
     0.30396
     0.46357
     0.62317
     1.10198
     1.81134
     2.07734
     1.58080
     1.11972
     1.15519
     1.26159
     1.40346
     1.24385
     0.83598
     0.60544
     0.69411
     0.94238
     1.13745
     1.01331
     0.83598
     0.32170
     0.14436
     0.37490
     0.42810
     0.53450
     0.51677
     0.56997
     0.65864
     1.42119
     2.50295
     1.98867
     0.51677
    -0.28125
    -0.38766
     0.07342
     0.41037
     0.71184
     0.53450
     0.30396
    -0.17485
    -0.26352
    -0.47632
    -0.58273
    -0.83100
    -0.81327
    -0.72460
    -0.68913
    -0.47632
    -0.47632
    -0.42312
    -0.31672
    -0.24578
    -0.15712
    -0.17485
    -0.05071
     0.12662
     0.10889
     0.03796
     0.03796
     0.05569
     0.02022
     0.30396
     0.21529
     0.19756
     0.16209
     0.02022
     0.00249
     0.07342
    -0.13938
    -0.22805
    -0.15712
     0.10889
     0.28623
     0.23303
    -0.13938
    -0.12165
    -0.01525
    -0.06845
    -0.01525
     0.23303
     0.19756
     0.21529
     0.10889
     0.10889
     0.05569
     0.03796
    -0.06845
    -0.13938
    -0.13938
    -0.10391
    -0.08618
    -0.06845
    -0.13938
    -0.06845
    -0.19258
    -0.06845
     0.05569
    -0.08618
    -0.12165
    -0.21032
    -0.26352
    -0.19258
    -0.13938
    -0.17485
    -0.19258
    -0.03298
     0.09116
     0.14436
     0.03796
     0.09116
     0.14436
    -0.03298
     0.03796
     0.10889
     0.05569
     0.14436
     0.33943
     0.37490
     0.48130
     0.32170
     0.23303
     0.16209
     0.12662
    -0.01525
    -0.01525
    -0.03298
    -0.01525
    -0.21032
     0.02022
    -0.01525
    -0.10391
    -0.22805
    -0.22805
    -0.28125
    -0.35219
    -0.42312
    -0.31672
    -0.10391
     0.02022
     0.21529
     0.46357
     0.83598
     1.08425
     0.64091
     0.44583
     0.60544
     0.87144
     0.94238
     1.15519
     1.15519
     1.10198
     1.06652
     1.27932
     0.80051
     0.60544
     0.53450
     0.32170
     0.30396
     0.30396
     0.46357
     0.09116
     0.14436
    -0.17485
    -0.47632
    -0.28125
     0.02022
     0.17983
     0.02022
     0.23303
     0.05569
     0.14436
     0.46357
     0.49903
     0.17983
     0.28623
     0.56997
     0.83598
     1.06652
     0.97785
     0.49903
     0.37490
     0.09116
     0.07342
    -0.10391
    -0.08618
     0.12662
     0.03796
    -0.08618
    -0.31672
    -0.51179
    -0.63593
    -0.79553
    -0.77780
    -0.51179
    -0.35219
    -0.12165
    -0.17485
    -0.06845
     0.09116
     0.39263
     0.46357
     0.46357
     0.42810
     0.39263
     0.44583
     0.46357
     0.53450
     0.53450
     0.35716
     0.32170
     0.44583
     0.37490
     0.37490
     0.33943
     0.32170
     0.17983
     0.21529
     0.19756
     0.21529
     0.19756
     0.17983
     0.16209
     0.21529
     0.26850
     0.23303
     0.19756
     0.25076
     0.30396
     0.33943
     0.25076
     0.33943
     0.35716
     0.32170
     0.26850
     0.26850
     0.39263
     0.26850
     0.32170
     0.28623
     0.39263
     0.46357
     0.26850
     0.37490
     0.30396
     0.30396
     0.35716
     0.41037
     0.42810
     0.28623
     0.25076
     0.23303
     0.30396
     0.28623
     0.16209
    -0.01525
    -0.03298
    -0.12165
    -0.22805
    -0.17485
    -0.24578
    -0.35219
    -0.38766
    -0.61819
    -0.86647
    -1.09701
    -1.18568
    -1.07927
    -0.79553
    -0.51179
    -0.33445
    -0.31672
    -0.52953
    -0.63593
    -0.67140
    -0.44086
    -0.21032
    -0.29899
    -0.01525
     0.10889
     0.21529
     0.21529
     0.30396
     0.10889
     0.16209
     0.21529
     0.26850
     0.28623
     0.44583
     0.69411
     0.88918
     0.94238
     1.10198
     1.22612
     1.33252
     1.43893
     1.38572
     1.31479
     1.40346
     1.77587
     2.09508
     3.31871
     3.76205
     3.49605
     2.89310
     2.48522
     1.38572
     1.15519
     1.97094
     2.41428
     2.11281
     1.36799
     0.60544
     2.37882
     2.52069
     1.52759
     0.92465
    -1.15021
    -1.52262
    -1.39848
    -1.11474
    -0.49406
    -0.35219
    -0.36992
    -0.70686
    -1.39848
    -1.69996
    -1.73542
    -1.55809
    -1.62902
    -1.68222
    -1.61129
    -1.61129
    -1.80636
    -1.78862
    -1.59355
    -1.55809
    -1.43395
    -1.50488
    -1.48715
    -1.39848
    -1.27434
    -1.34528
    -1.30981
    -1.18568
    -1.07927
    -0.81327
    -0.74233
    -0.90194
    -0.90194
    -0.63593
    -0.52953
    -0.40539
    -0.31672
    -0.28125
    -0.21032
    -0.24578
    -0.19258
    -0.17485
    -0.22805
    -0.21032
    -0.22805
    -0.10391
    -0.21032
    -0.21032
    -0.29899
    -0.28125
    -0.24578
    -0.21032
    -0.24578
    -0.13938
    -0.08618
    -0.15712
    -0.08618
     0.09116
    -0.03298
    -0.03298
    -0.01525
     0.00249
     0.16209
     0.10889
     0.09116
     0.17983
     0.19756
     0.10889
     0.09116
     0.00249
     0.16209
     0.07342
     0.02022
     0.05569
    -0.12165
    -0.08618
     0.10889
     0.10889
     0.09116
     0.03796
     0.05569
     0.09116
     0.23303
     0.21529
     0.07342
     0.10889
     0.10889
     0.16209
     0.23303
     0.32170
     0.25076
     0.25076
     0.21529
     0.25076
     0.19756
     0.03796
     0.05569
     0.14436
     0.37490
     0.58770
     0.30396
     0.14436
     0.07342
     0.07342
    -0.01525
     0.09116
    -0.01525
    -0.22805
    -0.26352
     0.16209
     0.23303
    -0.10391
    -0.06845
     0.28623
     0.17983
     0.80051
     1.33252
     1.42119
     1.54533
     1.68720
     1.11972
     0.94238
     1.36799
     1.65173
     1.88227
     1.90000
     1.90000
     1.54533
     0.88918
     0.99558
     0.74731
     0.67637
     0.32170
     0.17983
     0.19756
     0.07342
    -0.05071
    -0.01525
    -0.01525
     0.16209
     0.16209
     0.26850
    -0.13938
    -0.52953
    -0.35219
    -0.03298
    -0.12165
    -0.54726
    -1.07927
    -1.20341
    -0.67140
    -0.36992
    -0.61819
    -0.56499
    -0.21032
    -0.05071
    -0.03298
    -0.77780
    -1.25661
    -0.56499
    -0.24578
     0.05569
     0.28623
     0.37490
     0.35716
     0.33943
     0.23303
     0.16209
     0.21529
     0.28623
     0.37490
     0.41037
     0.35716
     0.55224
     0.58770
     0.65864
     0.62317
     0.67637
     0.58770
     0.53450
     0.67637
     0.88918
     0.96011
     1.03105
     0.90691
     0.78278
     0.46357
     0.44583
     0.26850
     0.39263
     0.51677
     0.60544
     0.53450
     0.41037
     0.25076
     0.14436
     0.26850
     0.17983
     0.28623
     0.37490
     0.25076
     0.33943
     0.26850
     0.42810
     0.39263
     0.35716
     0.46357
     0.53450
     0.33943
     0.35716
     0.33943
     0.41037
     0.41037
     0.26850
     0.21529
     0.28623
     0.28623
     0.09116
    -0.06845
     0.14436
     0.12662
    -0.06845
    -0.26352
    -0.22805
    -0.13938
    -0.05071
    -0.08618
    -0.08618
    -0.05071
     0.02022
     0.14436
     0.07342
     0.19756
     0.05569
     0.05569
     0.23303
     0.39263
     0.48130
     0.74731
     0.92465
     0.94238
     0.72957
     0.78278
     0.67637
     0.78278
     0.74731
     0.87144
     0.80051
     0.76504
     0.72957
     0.60544
     0.55224
     0.62317
     0.44583
     0.48130
     0.39263
     0.35716
     0.30396
     0.23303
     0.12662
    -0.01525
    -0.10391
    -0.03298
     0.25076
     0.30396
    -0.01525
    -0.65366
    -1.25661
    -1.45168
    -0.49406
     1.93547
     3.12364
     2.09508
     0.94238
     0.26850
     0.16209
     0.80051
     1.43893
     1.86454
     2.13054
     2.05961
     1.95321
     1.74040
     1.43893
     1.22612
     0.74731
     0.55224
     0.65864
     0.49903
     0.53450
     0.10889
    -0.54726
    -1.00834
    -1.32755
    -0.54726
     2.29015
     2.41428
    -0.29899
    -1.34528
    -1.07927
    -0.58273
    -0.03298
     0.17983
     0.28623
     0.19756
     0.14436
    -0.05071
    -0.19258
    -0.12165
    -0.08618
    -0.01525
     0.09116
     0.07342
     0.02022
    -0.06845
     0.05569
     0.28623
     0.48130
     0.33943
     0.37490
     0.44583
     0.37490
     0.39263
     0.49903
     0.62317
     0.65864
     0.49903
     0.46357
     0.30396
     0.26850
     0.19756
     0.23303
     0.28623
     0.55224
     0.56997
     0.37490
     0.23303
     0.05569
     0.00249
    -0.01525
     0.02022
     0.07342
     0.17983
     0.19756
     0.25076
     0.23303
     0.21529
     0.23303
     0.23303
     0.30396
     0.30396
     0.19756
     0.19756
     0.25076
     0.09116
     0.10889
     0.17983
     0.09116
     0.03796
    -0.01525
    -0.06845
     0.00249
    -0.05071
    -0.06845
    -0.21032
    -0.15712
    -0.03298
    -0.05071
    -0.01525
     0.00249
     0.02022
     0.12662
     0.14436
     0.26850
     0.41037
     0.49903
     0.44583
     0.42810
     0.55224
     0.56997
     0.53450
     0.39263
     0.39263
     0.41037
     0.33943
     0.39263
     0.42810
     0.42810
     0.42810
     0.46357
     0.41037
     0.26850
    -0.10391
    -0.45859
    -0.63593
    -0.47632
    -0.19258
    -0.12165
     0.21529
     0.03796
    -0.12165
    -0.22805
    -0.21032
    -0.45859
    -0.35219
     0.05569
     0.21529
     0.05569
     0.16209
     0.16209
    -0.10391
    -0.68913
    -0.52953
     0.78278
     2.32562
     2.71576
     1.20839
    -0.12165
     0.05569
     0.26850
    -0.29899
     0.30396
     2.20148
     3.63792
     4.24087
     3.81525
     2.16601
     0.62317
     0.65864
     1.19065
     1.97094
     1.98867
     1.88227
     1.50986
     1.08425
     0.83598
     0.53450
    -0.28125
    -1.84183
    -3.52654
    -4.05855
     1.81134
     7.45068
     0.92465
    -2.97679
    -2.90585
    -2.10783
    -0.36992
     0.60544
     1.24385
     1.47439
     1.54533
     1.31479
     0.92465
     0.74731
     0.56997
     0.48130
     0.56997
     0.64091
     0.56997
     0.42810
     0.35716
     0.02022
     0.12662
     0.19756
     0.28623
     0.26850
     0.46357
     0.39263
     0.19756
     0.03796
     0.07342
     0.12662
     0.14436
     0.23303
     0.35716
     0.30396
     0.26850
     0.28623
     0.21529
     0.30396
     0.25076
     0.10889
    -0.01525
     0.07342
    -0.08618
    -0.10391
    -0.05071
    -0.29899
    -0.31672
    -0.40539
    -0.38766
    -0.44086
    -0.56499
    -0.60046
    -0.40539
    -0.31672
    -0.36992
    -0.35219
    -0.31672
    -0.29899
    -0.33445
    -0.33445
    -0.24578
    -0.22805
    -0.17485
    -0.22805
    -0.29899
    -0.31672
    -0.29899
    -0.26352
    -0.31672
    -0.19258
    -0.13938
    -0.21032
    -0.19258
    -0.22805
    -0.22805
    -0.17485
    -0.05071
     0.02022
     0.10889
     0.21529
     0.21529
     0.32170
     0.30396
     0.16209
     0.17983
     0.23303
     0.35716
     0.39263
     0.71184
     0.99558
     0.48130
     0.35716
     0.39263
     0.16209
     0.14436
     0.21529
     0.23303
     0.33943
     0.21529
     0.12662
    -0.10391
    -0.12165
    -0.03298
     0.05569
     0.26850
     0.39263
     0.17983
     0.17983
     0.05569
     0.28623
     0.41037
     0.60544
     0.44583
     0.46357
     0.51677
     0.33943
    -0.05071
    -0.01525
     0.12662
     0.23303
     0.05569
     0.02022
    -0.08618
    -0.21032
    -0.19258
    -0.08618
     0.14436
     0.17983
     0.35716
     0.23303
     0.32170
     0.41037
     0.39263
     0.44583
     0.41037
     0.42810
     0.00249
    -0.24578
    -0.35219
    -0.35219
    -0.74233
    -0.99060
    -0.49406
     1.03105
    -0.54726
    -1.77089
    -1.41622
    -1.25661
    -0.97287
    -0.84873
    -0.60046
    -0.42312
    -0.24578
    -0.13938
    -0.22805
    -0.24578
    -0.21032
    -0.12165
    -0.19258
     0.07342
     0.14436
     0.21529
     0.17983
     0.19756
     0.25076
     0.23303
     0.21529
     0.30396
     0.10889
     0.21529
     0.33943
     0.30396
     0.33943
     0.23303
     0.28623
     0.32170
     0.30396
     0.39263
     0.16209
     0.30396
     0.21529
     0.30396
     0.42810
     0.28623
     0.05569
    -0.08618
    -0.06845
     0.23303
     0.23303
     0.19756
    -0.05071
    -0.10391
     0.05569
     0.19756
     0.03796
     0.19756
     0.21529
     0.05569
    -0.08618
     0.30396
     0.16209
     0.05569
     0.19756
     0.23303
     0.19756
     0.26850
     0.14436
     0.14436
     0.19756
     0.07342
    -0.03298
    -0.24578
    -0.01525
     0.44583
     0.85371
     1.01331
     1.26159
     1.19065
     1.19065
     1.26159
     1.38572
     1.68720
     1.75813
     1.86454
     1.97094
     2.05961
     2.16601
     2.02414
     1.86454
     1.79360
     1.68720
     1.36799
     1.65173
     1.24385
     0.76504
     0.67637
     0.78278
     0.64091
    -0.06845
    -0.29899
    -0.17485
     0.28623
     0.17983
     0.10889
    -0.45859
    -1.11474
    -1.22114
    -1.27434
    -1.22114
    -1.36301
    -1.41622
    -1.39848
    -1.30981
    -1.13247
    -1.46942
    -1.84183
    -1.84183
    -1.85956
    -1.85956
    -1.55809
    -1.59355
    -1.57582
    -1.52262
    -1.54035
    -1.30981
    -1.32755
    -1.18568
    -0.84873
    -0.90194
    -1.00834
    -1.04381
    -0.79553
    -0.45859
    -0.31672
    -0.17485
    -0.15712
    -0.22805
    -0.28125
    -0.38766
    -0.38766
    -0.44086
    -0.36992
    -1.11474
    -1.16794
    -0.90194
    -0.99060
    -0.76006
    -0.58273
    -0.74233
    -0.77780
    -1.38075
    -1.84183
    -1.29208
    -0.97287
    -0.76006
    -0.51179
    -0.49406
    -0.38766
    -0.33445
    -0.35219
    -0.29899
    -0.17485
    -0.15712
    -0.17485
    -0.13938
    -0.10391
     0.02022
     0.05569
     0.10889
     0.05569
     0.10889
     0.19756
     0.17983
     0.23303
     0.28623
     0.30396
     0.32170
     0.37490
     0.32170
     0.23303
     0.19756
     0.05569
     0.07342
     0.07342
     0.05569
     0.23303
     0.14436
     0.12662
    -0.06845
    -0.13938
     0.02022
    -0.08618
    -0.01525
     0.05569
    -0.12165
    -0.17485
    -0.08618
     0.09116
     0.23303
     0.30396
     0.26850
     0.26850
     0.25076
     0.53450
     0.39263
     0.30396
     0.21529
     0.19756
     0.35716
     0.37490
     0.33943
     0.32170
     0.41037
     0.48130
     0.09116
     0.09116
     0.05569
     0.00249
    -0.03298
    -0.01525
    -0.10391
    -0.19258
    -0.24578
    -0.38766
    -0.42312
    -0.31672
    -0.44086
    -0.33445
    -0.29899
    -0.24578
     0.30396
     0.92465
     0.85371
     0.10889
    -0.08618
     0.44583
     1.45666
     1.13745
     1.47439
     2.00641
     1.70493
     1.56306
     1.61626
     1.52759
     1.38572
     1.29706
     1.42119
     1.31479
     1.24385
     1.15519
     0.96011
     0.72957
     0.46357
     0.14436
     0.05569
    -0.31672
    -0.72460
     0.19756
     1.97094
     2.87536
     0.51677
    -0.88420
    -0.79553
    -0.19258
     0.41037
     0.74731
     0.55224
     0.42810
     0.33943
     0.12662
     0.00249
    -0.12165
    -0.22805
    -0.33445
    -0.38766
    -0.31672
    -0.47632
    -0.61819
    -0.58273
    -0.56499
    -0.56499
    -0.51179
    -0.54726
    -0.45859
    -0.47632
    -0.60046
    -0.60046
    -0.35219
    -0.26352
    -0.26352
    -0.35219
    -0.28125
    -0.17485
    -0.10391
    -0.06845
     0.07342
     0.16209
     0.23303
     0.28623
     0.30396
     0.39263
     0.37490
     0.17983
     0.30396
     0.28623
     0.35716
     0.65864
     0.80051
     0.74731
     0.49903
     0.10889
     0.03796
     0.14436
     0.21529
     0.39263
     0.44583
     0.44583
     0.41037
     0.23303
     0.17983
     0.05569
    -0.05071
    -0.10391
    -0.13938
    -0.15712
    -0.31672
    -0.26352
    -0.17485
    -0.22805
    -0.21032
    -0.10391
    -0.21032
    -0.15712
    -0.15712
    -0.06845
    -0.21032
    -0.10391
    -0.15712
     0.10889
     0.17983
     0.32170
     0.26850
     0.23303
     0.41037
     0.42810
     0.44583
     0.28623
     0.28623
     0.33943
     0.37490
     0.46357
     0.49903
     0.64091
     0.51677
     0.39263
     0.44583
     0.30396
     0.26850
     0.14436
     0.03796
    -0.06845
    -0.21032
    -0.17485
    -0.24578
    -0.22805
    -0.31672
    -0.54726
    -1.07927
    -1.41622
    -1.48715
    -0.76006
     1.77587
     2.91083
     2.50295
     0.78278
     0.12662
     0.67637
     1.42119
     1.91774
     1.95321
     2.27241
     2.55616
     2.52069
     2.13054
     1.84680
     1.42119
     0.92465
     0.62317
     0.49903
     0.19756
     0.03796
    -0.10391
    -0.26352
     0.02022
     0.10889
     0.37490
     0.62317
     0.58770
     0.58770
     0.69411
     0.80051
     0.83598
     0.51677
     0.33943
     0.44583
     0.23303
    -0.45859
    -0.77780
    -0.91967
    -0.63593
    -0.26352
     0.19756
     1.35026
     1.65173
    -1.25661
    -2.03690
    -2.03690
    -1.32755
    -0.33445
     0.07342
     0.28623
     0.12662
    -0.01525
    -0.08618
    -0.15712
    -0.22805
    -0.24578
    -0.49406
    -0.51179
    -0.28125
    -0.15712
    -0.03298
     0.23303
     0.30396
     0.33943
     0.39263
     0.44583
     0.37490
     0.42810
     0.33943
     0.30396
     0.23303
     0.25076
     0.19756
     0.39263
     0.23303
     0.17983
     0.12662
     0.00249
     0.03796
     0.05569
    -0.01525
    -0.22805
    -0.24578
    -0.22805
    -0.12165
    -0.08618
    -0.05071
    -0.03298
    -0.17485
    -0.29899
    -0.42312
    -0.49406
    -0.15712
     0.12662
    -0.06845
    -0.08618
    -0.36992
    -0.19258
     0.02022
     0.26850
     0.19756
     0.05569
     0.10889
     0.33943
     0.51677
     0.49903
     0.67637
     0.60544
     0.64091
     0.60544
     0.53450
     0.62317
     0.62317
     0.58770
     0.71184
     0.67637
     0.72957
     0.64091
     0.49903
     0.33943
     0.33943
     0.44583
     0.48130
     0.81824
     0.67637
     0.37490
    -0.17485
    -0.74233
    -0.58273
    -0.06845
     0.19756
     0.12662
     0.16209
     0.46357
     1.11972
     1.19065
     0.99558
     0.28623
    -0.22805
     0.25076
     0.94238
     1.40346
     2.53842
     2.71576
     1.77587
     1.13745
     0.83598
     0.90691
     1.04878
     1.13745
     0.92465
     0.46357
     0.35716
     0.39263
     0.33943
     0.35716
     0.21529
     0.12662
     0.16209
     0.21529
     0.49903
     0.10889
    -0.60046
    -0.49406
    -0.22805
     1.19065
     2.92856
     1.72267
     0.02022
    -0.12165
     0.14436
     0.25076
     0.32170
     0.33943
     0.33943
     0.23303
     0.33943
     0.44583
    -0.01525
    -0.13938
    -0.26352
    -0.47632
    -0.51179
    -0.61819
    -0.47632
    -0.10391
     0.00249
     0.21529
     0.14436
     0.10889
     0.00249
     0.14436
     0.07342
     0.23303
     0.17983
     0.09116
     0.17983
     0.33943
     0.30396
     0.21529
     0.14436
    -0.01525
     0.00249
    -0.06845
    -0.21032
    -0.17485
    -0.21032
    -0.29899
    -0.35219
    -0.40539
    -0.49406
    -0.88420
    -1.02607
    -1.13247
    -1.07927
    -0.91967
    -0.61819
    -0.65366
    -0.54726
    -0.44086
    -0.28125
    -0.26352
    -0.31672
    -0.26352
    -0.19258
     0.26850
     0.71184
     0.65864
     0.55224
     0.42810
     0.56997
     0.51677
     0.42810
     0.42810
     0.46357
     0.19756
    -0.15712
    -0.22805
    -0.42312
    -0.54726
    -0.51179
    -0.44086
    -0.42312
    -0.45859
    -0.49406
    -0.56499
    -0.54726
    -0.51179
    -0.52953
    -0.51179
    -0.60046
    -0.44086
    -0.24578
    -0.29899
    -0.44086
    -0.52953
    -0.31672
    -0.03298
    -0.03298
     0.07342
     0.10889
     0.19756
     0.30396
     0.53450
     0.88918
     0.69411
     0.33943
     0.42810
     0.58770
     0.87144
     0.94238
     1.13745
     1.19065
     0.85371
     0.83598
     0.65864
     0.51677
     0.30396
     0.23303
     0.17983
     0.03796
     0.00249
    -0.26352
    -0.22805
    -0.24578
    -0.22805
    -0.17485
    -0.31672
    -0.61819
    -0.84873
    -0.56499
    -0.54726
    -0.45859
    -0.29899
    -0.15712
    -0.12165
    -0.12165
    -0.08618
    -0.06845
     0.02022
     0.42810
     0.44583
     0.55224
     0.60544
     0.65864
     0.56997
     0.71184
     0.81824
     0.71184
     0.64091
     0.55224
     0.60544
     0.64091
     1.01331
     0.53450
     0.00249
    -0.52953
    -1.11474
    -0.81327
    -0.17485
    -0.28125
    -0.70686
    -1.13247
    -1.22114
    -1.41622
    -1.25661
    -1.22114
    -1.22114
    -1.00834
    -0.84873
    -0.76006
    -0.67140
    -0.61819
    -0.44086
    -0.44086
    -0.17485
    -0.17485
    -0.19258
    -0.28125
    -0.17485
    -0.13938
    -0.15712
    -0.22805
    -0.24578
    -0.29899
    -0.29899
    -0.28125
    -0.28125
    -0.28125
    -0.28125
    -0.31672
    -0.29899
    -0.28125
    -0.19258
    -0.24578
    -0.21032
    -0.10391
    -0.08618
    -0.13938
    -0.21032
    -0.24578
    -0.29899
    -0.35219
    -0.31672
    -0.29899
    -0.47632
    -0.45859
    -0.47632
    -0.47632
    -0.36992
    -0.45859
    -0.52953
    -0.44086
    -0.60046
    -0.58273
    -0.58273
    -0.58273
    -0.45859
    -0.44086
    -0.49406
    -0.45859
    -0.56499
    -0.72460
    -0.77780
    -0.65366
    -0.67140
    -0.68913
    -0.95514
    -0.86647
    -0.88420
    -0.84873
    -0.83100
    -0.84873
    -0.93740
    -0.91967
    -0.76006
    -0.54726
    -0.42312
    -0.12165
    -0.08618
     0.00249
     0.26850
     0.30396
     0.56997
     1.01331
     1.08425
     0.02022
    -0.13938
     0.02022
     0.49903
     0.71184
     0.53450
     0.05569
    -0.49406
    -0.28125
    -0.17485
    -0.38766
    -0.44086
     0.02022
     0.14436
     0.07342
     0.07342
    -0.19258
    -0.26352
    -0.01525
     0.28623
     0.48130
     0.48130
     0.30396
     0.35716
     0.37490
     0.19756
     0.00249
     0.21529
    -0.01525
    -0.15712
    -0.17485
    -0.24578
    -0.08618
    -0.01525
     0.17983
     0.23303
     0.26850
     0.46357
     0.51677
     0.26850
     0.16209
     0.53450
     0.65864
     0.56997
     0.69411
     0.65864
     0.53450
     0.41037
     0.23303
     0.26850
     0.30396
     0.16209
     1.98867
     2.20148
     1.40346
    -0.88420
    -1.94823
    -1.25661
    -0.17485
     0.32170
     0.30396
     0.09116
    -0.44086
    -0.56499
    -0.90194
    -1.04381
    -0.99060
    -0.90194
    -0.90194
    -0.79553
    -0.70686
    -0.54726
    -0.36992
    -0.13938
    -0.12165
    -0.19258
    -0.13938
    -0.10391
    -0.19258
    -0.10391
    -0.01525
    -0.21032
    -0.17485
    -0.17485
    -0.15712
    -0.28125
    -0.17485
    -0.22805
    -0.10391
    -0.03298
    -0.13938
    -0.22805
    -0.28125
    -0.21032
    -0.19258
    -0.05071
     0.05569
     0.16209
     0.07342
     0.16209
     0.07342
     0.12662
    -0.01525
     0.09116
     0.12662
     0.19756
     0.16209
     0.10889
     0.03796
     0.21529
     0.12662
     0.00249
     0.07342
     0.02022
    -0.01525
     0.14436
     0.10889
    -0.13938
    -0.45859
    -0.60046
    -0.51179
    -0.01525
     0.21529
     0.23303
     0.23303
     0.23303
    -0.01525
    -0.28125
    -0.35219
    -0.28125
    -0.61819
    -0.28125
     0.49903
     1.31479
     2.14828
     2.64482
     1.63400
     0.74731
     0.92465
     1.61626
     1.63400
     2.18375
     2.73349
     2.50295
     2.09508
     2.09508
     1.79360
     1.58080
     1.35026
     0.96011
     0.60544
     0.26850
     0.21529
     0.09116
    -0.12165
    -0.45859
    -0.72460
    -0.63593
    -0.49406
    -0.29899
    -0.36992
    -0.28125
    -0.40539
    -0.06845
     0.37490
     0.53450
     0.33943
     0.42810
     0.65864
     0.90691
     0.87144
     0.97785
     1.26159
     1.36799
     1.33252
     1.52759
     1.82907
     2.53842
     2.32562
     2.30788
     2.36108
     1.59853
     1.91774
     2.44975
     2.52069
     2.53842
     2.46749
     2.30788
     2.20148
     2.07734
     1.88227
     1.54533
     1.15519
     0.87144
     0.58770
     0.12662
    -0.01525
     0.05569
     0.00249
    -0.22805
    -0.70686
    -0.99060
    -1.15021
    -1.32755
    -1.25661
    -1.02607
    -1.16794
    -1.38075
    -1.46942
    -1.46942
    -1.43395
    -1.68222
    -1.64675
    -1.34528
    -1.18568
    -1.13247
    -1.25661
    -1.46942
    -1.45168
    -1.29208
    -1.32755
    -1.29208
    -1.32755
    -1.18568
    -1.11474
    -1.02607
    -0.83100
    -1.00834
    -0.99060
    -1.02607
    -0.86647
    -0.79553
    -0.65366
    -0.76006
    -0.67140
    -0.54726
    -0.42312
    -0.38766
    -0.38766
    -0.28125
    -0.15712
    -0.03298
     0.00249
    -0.05071
    -0.19258
    -0.12165
     0.19756
     0.23303
     0.12662
     0.02022
    -0.12165
    -0.10391
    -0.01525
    -0.03298
     0.10889
     0.07342
     0.10889
    -0.21032
    -0.21032
    -0.17485
    -0.22805
    -0.35219
    -0.45859
    -0.35219
    -0.01525
     0.17983
     0.60544
     0.85371
     0.53450
    -0.45859
    -0.13938
     1.08425
     2.50295
     2.60936
     2.50295
     1.38572
     0.46357
     0.58770
     1.04878
     1.68720
     1.47439
     1.22612
     0.71184
     0.32170
     0.14436
    -0.05071
    -0.29899
    -0.60046
    -0.68913
    -0.88420
    -0.86647
    -0.90194
    -1.06154
    -0.60046
     1.42119
     1.36799
     1.42119
     0.58770
     0.32170
     0.51677
     0.83598
     1.22612
     1.52759
     1.33252
     1.20839
     0.96011
     0.83598
     0.85371
     0.62317
     0.39263
     0.14436
     0.03796
    -0.03298
    -0.06845
    -0.42312
    -0.58273
    -0.49406
    -0.38766
    -0.49406
    -0.42312
    -0.60046
    -0.70686
    -0.68913
    -0.72460
    -0.47632
    -0.56499
    -0.63593
    -0.58273
    -0.42312
    -0.28125
    -0.22805
    -0.06845
     0.02022
     0.12662
     0.16209
     0.28623
     0.26850
     0.35716
     0.44583
     0.41037
     0.41037
     0.33943
     0.19756
     0.17983
     0.19756
     0.09116
     0.09116
    -0.01525
    -0.03298
     0.00249
     0.07342
     0.02022
    -0.15712
    -0.21032
    -0.29899
    -0.42312
    -0.19258
    -0.21032
    -0.12165
    -0.29899
    -0.28125
    -0.28125
    -0.12165
    -0.10391
    -0.13938
    -0.13938
    -0.13938
    -0.15712
    -0.19258
    -0.06845
     0.02022
     0.03796
     0.10889
     0.21529
     0.25076
     0.30396
     0.16209
     0.17983
     0.09116
     0.33943
     0.58770
     0.32170
     0.30396
     0.42810
     0.60544
     0.67637
     0.49903
     0.25076
     0.35716
     0.32170
     0.56997
     0.90691
     0.65864
     0.37490
     0.19756
     0.19756
     0.26850
     0.30396
    -0.06845
    -0.51179
    -0.90194
    -0.88420
    -0.79553
    -0.54726
    -0.70686
    -0.06845
     0.56997
     0.67637
     1.35026
     1.56306
     1.45666
     1.22612
     1.45666
     1.50986
     2.23695
     2.94630
     3.51378
     3.49605
     3.24777
     2.66256
     1.93547
     1.42119
     0.88918
     0.67637
     0.51677
     0.07342
    -0.28125
    -0.56499
    -0.77780
    -1.22114
    -1.22114
    -1.04381
    -1.34528
    -1.57582
    -1.55809
    -1.75316
    -1.61129
    -1.15021
    -0.97287
    -1.30981
    -1.45168
    -1.11474
    -0.51179
    -0.31672
     0.09116
     0.85371
     1.08425
     0.37490
    -0.84873
    -1.07927
    -0.05071
     0.44583
     0.60544
     0.37490
     0.30396
     0.09116
    -0.13938
    -0.38766
    -0.70686
    -0.91967
    -1.06154
    -1.06154
    -1.15021
    -0.95514
    -0.79553
    -0.63593
    -0.47632
    -0.40539
    -0.28125
    -0.26352
    -0.06845
     0.05569
     0.07342
     0.09116
     0.10889
     0.14436
     0.07342
     0.19756
     0.28623
     0.10889
     0.19756
     0.05569
     0.00249
     0.00249
     0.02022
    -0.10391
    -0.12165
     0.00249
    -0.13938
    -0.05071
    -0.15712
    -0.08618
    -0.28125
    -0.45859
    -0.21032
    -0.17485
    -0.15712
    -0.10391
    -0.05071
     0.02022
     0.10889
     0.09116
     0.02022
    -0.01525
     0.02022
     0.17983
     0.25076
     0.33943
     0.41037
     0.41037
     0.58770
     0.51677
     0.56997
     0.46357
     0.37490
     0.35716
     0.30396
     0.39263
     0.51677
     0.56997
     0.56997
     0.51677
     0.51677
     0.37490
     0.26850
     0.23303
     0.23303
     0.30396
     0.49903
     0.46357
     0.42810
     0.42810
     0.51677
     0.51677
     0.46357
     0.42810
     0.44583
     0.19756
    -0.01525
    -0.28125
    -0.70686
    -0.63593
    -0.22805
     0.07342
     0.07342
    -0.22805
    -0.63593
    -1.23888
    -1.78862
    -1.52262
    -1.11474
     1.20839
     4.09900
     3.97486
     1.56306
     0.46357
     0.30396
     0.80051
     1.43893
     2.21921
     2.66256
     2.55616
     2.44975
     2.14828
     1.42119
     0.80051
     0.00249
    -0.74233
    -1.25661
    -1.41622
    -0.10391
     1.06652
     0.21529
    -0.88420
    -1.04381
    -0.84873
    -0.56499
    -0.17485
     0.00249
     0.05569
    -0.01525
     0.14436
     0.26850
    -0.01525
    -0.17485
    -0.24578
    -0.42312
    -0.13938
     0.07342
     0.12662
     0.00249
    -0.17485
    -0.19258
    -0.06845
    -0.10391
    -0.13938
    -0.06845
     0.02022
     0.03796
    -0.01525
     0.10889
     0.12662
    -0.03298
     0.02022
     0.25076
     0.53450
     0.71184
     0.53450
     0.42810
     0.51677
     0.64091
     0.80051
     0.88918
     0.92465
     0.94238
     0.80051
     0.81824
     0.80051
     0.58770
     0.46357
     0.39263
     0.44583
     0.30396
     0.14436
    -0.01525
    -0.29899
    -0.19258
    -0.15712
    -0.22805
    -0.22805
    -0.17485
    -0.35219
    -0.44086
    -0.22805
    -0.15712
    -0.12165
    -0.10391
    -0.13938
    -0.08618
    -0.22805
    -0.15712
    -0.01525
     0.00249
     0.07342
    -0.06845
    -0.06845
    -0.01525
     0.14436
     0.10889
     0.14436
     0.02022
    -0.12165
    -0.06845
     0.02022
     0.23303
     0.21529
     0.26850
     0.21529
     0.26850
     0.23303
     0.09116
    -0.08618
    -0.03298
    -0.05071
    -0.03298
     0.07342
     0.23303
     0.21529
    -0.10391
    -0.45859
    -0.72460
    -1.02607
    -1.02607
    -0.70686
     0.44583
     1.58080
     1.91774
     1.68720
     1.27932
     0.96011
     0.92465
     1.19065
     1.82907
     2.39655
     2.53842
     2.53842
     2.25468
     2.11281
     1.90000
     1.52759
     1.15519
     1.10198
     0.80051
     0.21529
    -0.22805
    -0.38766
    -0.60046
    -0.51179
    -0.31672
    -0.60046
    -0.68913
    -0.79553
    -0.65366
    -0.58273
    -0.56499
    -0.40539
    -0.24578
    -0.35219
    -0.84873
    -1.25661
    -1.77089
    -1.36301
    -1.39848
    -1.15021
    -1.04381
    -1.02607
    -1.04381
    -1.48715
    -1.87729
    -2.21424
    -2.67531
    -2.37384
    -2.17877
    -1.87729
    -1.73542
    -1.68222
    -1.62902
    -1.66449
    -1.54035
    -1.55809
    -1.32755
    -1.22114
    -1.34528
    -1.20341
    -0.97287
    -0.93740
    -0.61819
    -0.45859
    -0.29899
    -0.33445
    -0.13938
    -0.13938
    -0.22805
    -0.10391
    -0.05071
    -0.13938
    -0.03298
    -0.12165
    -0.15712
    -0.12165
    -0.21032
    -0.26352
    -0.28125
    -0.33445
    -0.40539
    -0.33445
    -0.21032
    -0.15712
    -0.31672
    -0.22805
    -0.22805
    -0.40539
    -0.40539
    -0.21032
    -0.15712
    -0.06845
    -0.17485
    -0.17485
    -0.22805
    -0.21032
    -0.51179
    -0.40539
    -0.35219
    -0.17485
    -0.42312
    -0.60046
    -0.63593
    -0.76006
    -0.76006
    -0.58273
    -0.51179
    -0.47632
    -0.38766
    -0.61819
    -0.79553
    -0.74233
    -0.81327
    -0.77780
    -0.61819
    -0.65366
    -0.58273
    -0.60046
    -0.63593
    -0.72460
    -0.84873
    -0.74233
    -0.54726
    -0.67140
    -0.72460
    -0.68913
    -0.84873
    -0.76006
    -0.81327
    -0.84873
    -0.86647
    -0.77780
    -0.58273
    -0.60046
    -0.60046
    -0.45859
    -0.45859
    -0.40539
    -0.29899
    -0.36992
    -0.22805
     0.07342
     0.03796
     0.48130
     0.85371
     1.27932
     1.70493
     1.20839
    -0.13938
    -0.22805
     0.12662
     0.58770
     0.72957
     0.49903
     0.42810
    -0.03298
    -0.03298
    -0.28125
    -0.79553
    -1.07927
    -1.13247
    -1.15021
    -1.15021
    -1.09701
    -1.09701
    -0.79553
    -1.39848
    -1.68222
    -1.04381
     0.88918
     2.16601
     1.06652
     0.44583
    -0.33445
    -0.08618
     0.78278
     0.71184
     0.44583
     0.35716
     0.42810
     0.65864
     0.26850
     0.23303
    -0.05071
    -0.63593
    -1.13247
    -1.82409
    -2.10783
    -2.42704
    -2.48024
    -2.60438
    -2.55118
    -2.49798
    -2.63985
    -2.72852
    -2.63985
    -2.76398
    -2.83492
    -2.83492
    -2.72852
    -2.63985
    -2.56891
    -2.39157
    -2.26744
    -2.23197
    -2.12557
    -1.82409
    -1.78862
    -1.71769
    -1.68222
    -1.38075
    -1.13247
    -1.00834
    -0.93740
    -1.04381
    -0.95514
    -0.86647
    -0.93740
    -0.86647
    -0.52953
    -0.29899
    -0.21032
    -0.05071
    -0.08618
    -0.12165
    -0.13938
    -0.22805
    -0.24578
    -0.26352
    -0.42312
    -0.35219
    -0.29899
    -0.26352
    -0.19258
    -0.17485
    -0.19258
    -0.35219
    -0.42312
    -0.52953
    -0.35219
    -0.35219
    -0.33445
    -0.19258
    -0.15712
    -0.28125
    -0.22805
    -0.22805
    -0.24578
    -0.35219
    -0.49406
    -0.44086
    -0.49406
    -0.15712
    -0.31672
    -0.44086
    -0.51179
    -0.47632
    -0.47632
    -0.49406
    -0.40539
    -0.40539
    -0.36992
    -0.42312
    -0.47632
    -0.38766
    -0.36992
    -0.38766
    -0.31672
     0.00249
    -0.08618
    -0.29899
    -0.60046
    -0.72460
    -0.58273
    -0.29899
    -0.58273
    -0.31672
     0.35716
     0.09116
     0.32170
     0.09116
     0.03796
     0.65864
     1.35026
     2.27241
     1.91774
     0.78278
     0.49903
     0.65864
     1.04878
     1.20839
     1.27932
     1.08425
     0.72957
     0.42810
     0.00249
    -0.35219
    -0.63593
    -0.70686
    -0.90194
    -0.91967
    -0.88420
    -0.84873
    -0.88420
    -0.86647
    -0.90194
    -0.72460
    -0.60046
    -0.44086
    -0.35219
    -0.01525
    -0.12165
    -0.49406
    -0.49406
    -0.38766
    -0.21032
    -0.15712
    -0.03298
     0.03796
     0.23303
     0.56997
     0.49903
     0.32170
     0.46357
     0.53450
    -0.17485
    -0.31672
    -0.21032
     0.67637
     0.85371
     0.44583
    -0.88420
    -1.43395
    -1.27434
    -1.11474
    -0.77780
    -0.52953
    -0.65366
    -1.00834
    -1.09701
    -1.02607
    -0.99060
    -0.70686
    -0.58273
    -0.40539
    -0.17485
     0.02022
     0.07342
     0.21529
     0.44583
     0.56997
     0.60544
     0.53450
     0.39263
     0.26850
     0.16209
    -0.03298
    -0.17485
    -0.05071
     0.26850
     0.25076
     0.03796
    -0.12165
    -0.15712
    -0.31672
    -0.56499
    -0.47632
    -0.51179
    -0.28125
    -0.08618
    -0.06845
    -0.17485
    -0.26352
    -0.40539
    -0.28125
    -0.22805
    -0.31672
    -0.24578
    -0.22805
    -0.12165
    -0.17485
    -0.17485
     0.02022
     0.05569
    -0.06845
     0.05569
     0.03796
    -0.05071
    -0.15712
    -0.15712
    -0.01525
     0.21529
     0.25076
     0.14436
     0.14436
     0.33943
     0.44583
     0.33943
     0.37490
     0.32170
     0.46357
     0.48130
     0.55224
     0.32170
     0.30396
     0.30396
     0.12662
    -0.24578
    -0.51179
    -0.74233
    -0.44086
     0.23303
     1.20839
     2.64482
     2.82216
     1.42119
     0.87144
     1.42119
     1.65173
     1.65173
     2.02414
     2.23695
     2.57389
     2.71576
     2.59162
     2.23695
     1.68720
     1.26159
     0.67637
     0.33943
     0.07342
    -0.10391
    -0.28125
    -0.29899
    -0.31672
    -0.29899
    -0.24578
    -0.21032
    -0.28125
    -0.12165
     0.14436
     0.23303
     0.32170
     0.39263
     0.44583
     0.46357
     0.41037
     0.49903
     0.37490
     0.17983
    -0.08618
    -0.52953
    -1.04381
     0.28623
     3.69112
     2.75123
    -0.06845
    -1.06154
    -1.16794
    -0.63593
     0.05569
     0.56997
     0.46357
     0.37490
     0.41037
     0.35716
     0.51677
     0.32170
     0.02022
    -0.24578
    -0.61819
    -0.24578
     0.30396
     0.14436
     0.03796
    -0.08618
    -0.06845
     0.17983
     0.30396
     0.48130
     0.46357
     0.25076
     0.19756
     0.30396
     0.51677
     0.58770
     0.72957
     0.94238
     1.26159
     1.45666
     1.50986
     1.61626
     1.70493
     1.84680
     1.90000
     1.95321
     2.11281
     2.14828
     2.23695
     2.29015
     2.13054
     2.05961
     1.74040
     1.47439
     1.40346
     1.31479
     1.08425
     0.96011
     0.58770
     0.42810
     0.26850
     0.35716
     0.17983
    -0.38766
    -0.99060
    -0.93740
    -1.06154
    -1.15021
    -1.04381
    -1.18568
    -1.98370
    -2.16103
    -2.12557
    -2.19650
    -2.33837
    -2.55118
    -2.17877
    -1.91276
    -1.85956
    -1.73542
    -1.23888
    -1.07927
    -1.07927
    -0.29899
    -0.24578
    -0.12165
     0.33943
     0.44583
     0.37490
    -0.01525
     0.05569
     0.71184
     0.33943
    -0.03298
    -0.26352
    -0.15712
     0.21529
     0.16209
     0.03796
    -0.24578
    -0.67140
    -0.77780
    -0.95514
    -0.77780
    -0.26352
     0.10889
     0.26850
     0.26850
     0.28623
     0.23303
     0.10889
     0.21529
     0.16209
     0.19756
     0.10889
     0.23303
     0.23303
     0.25076
     0.17983
     0.02022
     0.30396
     0.21529
     0.26850
     0.41037
     0.10889
     0.07342
     0.00249
    -0.05071
     0.39263
     0.21529
     0.02022
     0.10889
     0.19756
     0.25076
     0.23303
     0.02022
    -0.01525
    -0.21032
     0.07342
     0.69411
     1.01331
     1.20839
     0.10889
     0.05569
     0.10889
     0.10889
     0.14436
    -0.01525
    -0.03298
    -0.38766
    -0.38766
    -0.01525
     0.14436
    -0.06845
    -0.17485
    -0.24578
    -0.35219
    -0.56499
    -0.45859
    -0.24578
     0.00249
     0.26850
     0.09116
     0.03796
     0.10889
     0.21529
     0.19756
     0.30396
     0.23303
     0.10889
    -0.01525
     0.02022
    -0.10391
    -0.13938
    -0.17485
    -0.22805
    -0.08618
    -0.06845
    -0.06845
    -0.10391
    -0.01525
     0.02022
    -0.05071
    -0.03298
    -0.01525
     0.03796
     0.02022
     0.02022
     0.07342
    -0.01525
    -0.08618
    -0.12165
     0.07342
     0.33943
     0.23303
     0.05569
    -0.10391
     0.00249
     0.14436
     0.16209
     0.02022
     0.03796
     0.05569
     0.05569
    -0.01525
     0.12662
     0.16209
    -0.08618
    -0.12165
    -0.22805
    -0.44086
    -0.42312
    -0.29899
    -0.47632
    -0.47632
    -0.31672
     0.00249
     0.28623
     0.92465
     2.20148
     2.62709
     1.42119
     0.49903
     0.71184
     1.66947
     2.20148
     2.16601
     1.98867
     1.79360
     1.65173
     1.43893
     0.94238
     0.72957
     0.44583
     0.32170
     0.12662
    -0.08618
    -0.33445
    -0.54726
    -0.52953
    -0.61819
    -0.47632
    -0.31672
    -0.35219
    -0.24578
    -0.21032
    -0.17485
    -0.26352
    -0.22805
    -0.22805
    -0.17485
    -0.24578
    -0.28125
    -0.22805
    -0.31672
    -0.38766
    -0.33445
    -0.22805
    -0.06845
    -0.10391
     0.05569
     0.26850
     0.49903
     0.17983
     0.30396
     0.44583
     0.78278
     0.83598
     0.83598
     0.60544
     0.62317
     0.64091
     0.67637
     0.78278
     0.72957
     0.17983
     0.00249
    -0.60046
    -1.39848
    -1.93050
     0.78278
     1.98867
    -0.29899
    -0.74233
    -1.07927
    -1.30981
    -1.23888
    -0.61819
    -0.29899
    -0.22805
     0.02022
    -0.01525
    -0.12165
    -0.21032
    -0.29899
    -0.36992
    -0.49406
    -0.35219
    -0.24578
    -0.44086
    -0.36992
    -0.35219
    -0.38766
    -0.31672
    -0.31672
    -0.42312
    -0.24578
    -0.17485
    -0.21032
    -0.10391
    -0.08618
    -0.12165
     0.00249
    -0.01525
     0.09116
     0.17983
     0.14436
     0.12662
    -0.03298
     0.02022
    -0.01525
    -0.06845
    -0.05071
     0.09116
    -0.12165
     0.02022
     0.03796
     0.00249
    -0.22805
    -0.17485
     0.00249
     0.16209
     0.19756
     0.17983
     0.17983
     0.07342
     0.10889
     0.07342
     0.16209
     0.16209
     0.21529
     0.23303
     0.30396
     0.39263
     0.02022
    -0.01525
    -0.12165
    -0.03298
     0.17983
     0.17983
    -0.03298
    -0.54726
    -1.41622
    -2.26744
    -2.60438
    -1.52262
     0.16209
     1.59853
     2.46749
     2.43202
     1.72267
     0.67637
    -0.24578
    -0.06845
     0.60544
     1.61626
     2.85763
     3.67338
     3.62018
     3.35418
     2.60936
     2.11281
     1.50986
     0.90691
     0.64091
     0.49903
     0.64091
     0.64091
     0.37490
     0.26850
     0.19756
     0.09116
     0.02022
    -0.01525
    -0.21032
    -0.40539
    -1.20341
    -1.75316
    -2.12557
    -0.58273
     2.30788
     2.18375
     1.52759
    -1.78862
    -2.09010
    -0.61819
     0.44583
     1.13745
     1.24385
     1.06652
     0.85371
     0.76504
     0.58770
     0.39263
     0.46357
     0.30396
     0.09116
    -0.01525
    -0.08618
    -0.06845
    -0.24578
    -0.28125
    -0.17485
    -0.17485
    -0.12165
    -0.01525
    -0.12165
    -0.17485
    -0.08618
    -0.17485
     0.21529
     0.17983
     0.17983
     0.33943
     0.09116
     0.07342
     0.00249
     0.00249
    -0.06845
    -0.24578
    -0.40539
    -0.54726
    -0.52953
    -0.54726
    -0.36992
    -0.56499
    -0.54726
    -0.65366
    -0.70686
    -0.70686
    -0.68913
    -0.67140
    -0.74233
    -0.61819
    -0.42312
    -0.21032
    -0.06845
    -0.01525
    -0.28125
    -0.22805
    -0.05071
     0.03796
     0.09116
     0.35716
     0.21529
     0.26850
     0.25076
     0.23303
     0.30396
     0.25076
     0.30396
     0.41037
     0.42810
     0.37490
     0.37490
     0.37490
     0.37490
     0.28623
     0.30396
     0.37490
     0.32170
     0.41037
     0.28623
     0.37490
     0.42810
     0.35716
     0.30396
     0.42810
     0.39263
     0.46357
     0.35716
     0.26850
     0.16209
     0.00249
    -0.13938
     0.17983
     0.33943
     0.46357
     0.35716
    -0.10391
    -0.58273
    -0.68913
    -0.76006
     0.32170
     0.85371
     0.88918
     0.78278
     0.41037
     1.26159
     1.98867
     1.70493
     1.17292
     0.32170
     0.21529
     0.80051
     1.56306
     1.63400
     1.40346
     1.19065
     0.85371
     0.92465
     0.80051
     0.55224
    -0.06845
     0.17983
     0.30396
     0.17983
     0.26850
     0.58770
     0.81824
     0.96011
     0.90691
     0.88918
     0.92465
     0.62317
     0.65864
     0.46357
     0.07342
    -0.44086
     0.16209
     1.97094
     2.09508
     0.37490
    -0.38766
    -0.56499
    -0.15712
     0.07342
     0.05569
     0.25076
     0.14436
     0.16209
    -0.13938
    -0.24578
    -0.21032
    -0.21032
    -0.47632
    -0.42312
    -0.47632
    -0.45859
    -0.51179
    -0.28125
    -0.13938
    -0.13938
    -0.03298
    -0.26352
    -0.36992
    -0.47632
    -0.44086
    -0.38766
    -0.17485
    -0.45859
    -0.58273
    -0.51179
    -0.79553
    -1.02607
    -0.97287
    -0.63593
    -0.33445
    -0.60046
    -0.74233
    -0.76006
    -0.84873
    -0.72460
    -0.44086
    -0.35219
    -0.33445
    -0.24578
    -0.33445
    -0.19258
    -0.01525
     0.03796
    -0.05071
     0.02022
    -0.10391
    -0.15712
    -0.12165
    -0.12165
    -0.08618
     0.21529
     0.23303
     0.16209
     0.17983
     0.03796
     0.05569
     0.09116
     0.17983
     0.14436
     0.09116
     0.07342
     0.25076
     0.26850
     0.14436
     0.10889
     0.17983
     0.12662
     0.09116
     0.09116
     0.02022
     0.05569
     0.05569
     0.17983
     0.02022
     0.07342
    -0.05071
    -0.06845
     0.00249
     0.02022
    -0.05071
    -0.01525
     0.09116
     0.07342
     0.07342
     0.09116
     0.16209
     0.16209
     0.26850
     0.46357
     0.39263
     0.41037
     0.62317
     0.71184
     0.94238
     1.24385
     1.24385
     0.96011
     0.78278
     0.76504
     0.99558
     1.06652
     1.08425
     0.92465
     0.58770
     0.74731
     0.97785
     0.67637
     0.48130
     0.10889
    -0.03298
     0.23303
     0.32170
     0.09116
    -0.13938
    -0.03298
     0.09116
    -0.24578
    -0.54726
    -0.51179
    -0.49406
    -0.38766
    -0.19258
     0.00249
     0.05569
    -0.26352
    -0.24578
     0.35716
     0.90691
     0.78278
     0.33943
     0.30396
    -0.31672
    -0.05071
     0.46357
     0.30396
     0.67637
     1.01331
     0.41037
    -0.21032
    -0.68913
    -0.86647
    -1.09701
    -0.95514
    -1.09701
    -1.22114
    -1.13247
    -0.99060
    -1.04381
    -1.11474
    -1.09701
    -1.22114
    -1.09701
    -1.06154
    -0.99060
    -1.02607
    -0.99060
    -0.84873
    -0.97287
    -0.86647
    -0.77780
    -0.72460
    -0.83100
    -0.95514
    -0.93740
    -1.04381
    -1.04381
    -1.11474
    -0.93740
    -0.97287
    -0.91967
    -0.95514
    -0.93740
    -0.91967
    -1.00834
    -0.93740
    -0.90194
    -0.88420
    -0.83100
    -0.63593
    -0.77780
    -0.76006
    -0.81327
    -1.02607
    -0.99060
    -0.90194
    -0.86647
    -0.88420
    -0.74233
    -0.44086
    -0.65366
    -0.95514
    -0.86647
    -0.84873
    -0.84873
    -0.83100
    -0.77780
    -0.74233
    -0.63593
    -0.56499
    -0.61819
    -0.67140
    -0.65366
    -0.67140
    -0.65366
    -0.61819
    -0.58273
    -0.63593
    -0.70686
    -0.51179
    -0.51179
    -0.61819
    -0.65366
    -0.61819
    -0.60046
    -0.63593
    -0.58273
    -0.56499
    -0.60046
    -0.49406
    -0.58273
    -0.52953
    -0.51179
    -0.60046
    -0.61819
    -0.47632
    -0.51179
    -0.51179
    -0.56499
    -0.51179
    -0.61819
    -0.58273
    -0.74233
    -0.76006
    -0.72460
    -0.44086
    -0.38766
    -0.22805
     0.09116
     0.42810
     0.65864
     0.72957
     0.23303
     0.32170
     0.67637
     0.92465
     1.08425
     0.94238
     0.85371
     0.97785
     1.29706
     0.96011
     0.35716
    -0.06845
    -0.05071
    -0.24578
     0.26850
     0.19756
    -0.54726
    -0.70686
    -1.07927
    -1.30981
    -0.51179
     1.68720
     2.43202
     1.03105
     0.64091
    -0.05071
     0.35716
     1.27932
     1.93547
     2.48522
     2.16601
     1.63400
     1.82907
     1.45666
     0.46357
    -0.29899
     0.10889
     0.33943
    -0.01525
    -0.58273
    -0.84873
    -1.04381
    -1.34528
    -1.71769
    -1.75316
    -1.69996
    -1.62902
    -1.62902
    -1.52262
    -1.29208
    -1.25661
    -1.07927
    -1.02607
    -0.99060
    -0.99060
    -0.86647
    -0.74233
    -0.60046
    -0.61819
    -0.61819
    -0.63593
    -0.47632
    -0.49406
    -0.54726
    -0.36992
    -0.35219
    -0.33445
    -0.36992
    -0.33445
    -0.28125
    -0.35219
    -0.40539
    -0.36992
    -0.22805
    -0.22805
    -0.19258
    -0.08618
    -0.06845
    -0.12165
    -0.28125
    -0.21032
    -0.22805
    -0.19258
    -0.17485
    -0.08618
     0.02022
    -0.12165
    -0.10391
    -0.21032
    -0.08618
    -0.05071
    -0.15712
    -0.19258
    -0.19258
    -0.17485
    -0.13938
    -0.21032
    -0.08618
    -0.19258
    -0.26352
    -0.10391
    -0.12165
    -0.22805
    -0.19258
    -0.22805
    -0.19258
    -0.13938
    -0.13938
    -0.17485
    -0.21032
    -0.15712
    -0.17485
    -0.21032
    -0.08618
    -0.08618
    -0.17485
    -0.15712
    -0.15712
    -0.15712
    -0.15712
    -0.21032
    -0.17485
    -0.22805
    -0.13938
    -0.19258
    -0.12165
     0.02022
     0.14436
     0.26850
     0.65864
     1.01331
     1.06652
     0.55224
     0.51677
     0.78278
     1.24385
     1.26159
     1.42119
     1.50986
     1.15519
     1.03105
     1.11972
     0.87144
     0.62317
     0.32170
     0.23303
     0.09116
    -0.12165
     0.23303
     0.49903
     0.12662
    -0.01525
    -0.12165
    -0.29899
    -0.13938
     0.10889
     0.26850
     0.30396
     0.58770
     0.88918
     0.25076
    -0.31672
     0.10889
     0.23303
     0.35716
     1.19065
     1.63400
     1.52759
     1.61626
     1.27932
     2.05961
     2.21921
    -0.15712
    -1.52262
    -0.81327
     0.49903
     1.63400
     1.77587
     1.01331
     0.10889
    -0.76006
    -1.00834
    -0.95514
    -1.09701
    -1.02607
    -0.97287
    -0.83100
    -0.60046
    -0.49406
    -0.40539
    -0.51179
    -0.36992
    -0.26352
    -0.31672
    -0.21032
    -0.29899
    -0.31672
    -0.33445
    -0.28125
    -0.35219
    -0.36992
    -0.38766
    -0.42312
    -0.28125
    -0.26352
    -0.28125
    -0.26352
    -0.26352
    -0.17485
    -0.21032
    -0.12165
    -0.01525
    -0.01525
    -0.17485
    -0.03298
    -0.01525
     0.05569
    -0.05071
    -0.10391
     0.00249
    -0.01525
     0.02022
     0.03796
    -0.01525
    -0.01525
    -0.05071
    -0.03298
     0.05569
     0.00249
    -0.01525
     0.02022
     0.12662
     0.07342
     0.07342
    -0.08618
     0.05569
     0.10889
     0.14436
     0.03796
     0.07342
     0.09116
     0.05569
    -0.03298
     0.10889
     0.14436
     0.02022
     0.09116
     0.14436
     0.05569
     0.17983
     0.02022
     0.17983
     0.09116
     0.12662
     0.10889
     0.19756
     0.10889
     0.10889
     0.10889
     0.05569
     0.14436
     0.03796
    -0.01525
     0.00249
     0.02022
    -0.01525
    -0.06845
    -0.08618
    -0.05071
    -0.08618
     0.00249
    -0.01525
    -0.06845
    -0.05071
    -0.05071
     0.05569
     0.14436
     0.05569
     0.00249
     0.07342
     0.16209
     0.19756
     0.17983
     0.09116
     0.17983
     0.14436
     0.26850
     0.16209
     0.12662
     0.21529
     0.16209
     0.12662
     0.23303
     0.26850
     0.16209
     0.12662
     0.12662
     0.23303
     0.23303
     0.14436
     0.19756
     0.02022
     0.12662
     0.09116
     0.05569
     0.09116
    -0.01525
    -0.15712
    -0.06845
     0.00249
    -0.28125
    -0.28125
    -0.13938
     0.37490
     0.83598
     1.47439
     2.07734
     2.29015
     2.76896
     3.70885
     4.09900
     3.07044
     3.05270
     4.91475
     6.77680
     5.81917
     4.80835
     4.34727
     4.75515
     5.51770
     4.82608
     5.48223
     3.30097
     0.32170
     0.16209
     1.20839
     1.19065
    -0.06845
    -1.52262
    -1.32755
    -1.30981
    -1.93050
    -2.28517
    -2.79945
    -3.01226
    -3.15413
    -2.78172
    -2.35611
    -2.23197
    -2.23197
    -2.21424
    -2.10783
    -1.93050
    -1.66449
    -1.59355
    -1.45168
    -1.32755
    -1.16794
    -1.09701
    -1.20341
    -1.18568
    -0.99060
    -1.07927
    -1.00834
    -0.95514
    -0.91967
    -0.84873
    -0.81327
    -0.74233
    -0.79553
    -0.72460
    -0.76006
    -0.86647
    -0.72460
    -0.58273
    -0.63593
    -0.60046
    -0.63593
    -0.52953
    -0.52953
    -0.38766
    -0.38766
    -0.33445
    -0.36992
    -0.29899
    -0.28125
    -0.21032
    -0.21032
    -0.22805
    -0.22805
    -0.12165
    -0.12165
    -0.13938
    -0.13938
    -0.06845
    -0.10391
    -0.06845
    -0.10391
    -0.05071
     0.05569
     0.03796
    -0.01525
     0.12662
    -0.01525
    -0.03298
    -0.05071
     0.16209
     0.05569
     0.05569
     0.05569
     0.03796
     0.09116
     0.05569
     0.02022
     0.02022
     0.03796
     0.03796
     0.12662
     0.09116
     0.17983
     0.02022
     0.10889
     0.17983
     0.23303
     0.12662
     0.14436
     0.17983
     0.23303
     0.23303
     0.21529
     0.19756
     0.23303
     0.21529
     0.26850
     0.26850
     0.25076
     0.21529
     0.12662
     0.12662
     0.26850
     0.10889
     0.07342
     0.12662
     0.14436
     0.16209
     0.09116
     0.03796
     0.07342
     0.09116
     0.02022
     0.05569
     0.17983
     0.12662
     0.03796
    -0.03298
     0.14436
     0.07342
     0.02022
    -0.06845
    -0.21032
    -0.15712
    -0.19258
    -0.12165
    -0.06845
    -0.05071
     0.09116
     0.17983
     0.32170
     0.46357
     0.62317
     0.49903
     0.51677
     0.39263
     0.21529
     0.26850
     0.53450
     0.65864
     0.99558
     1.52759
     1.31479
     1.49213
     1.17292
     0.60544
    -0.21032
    -0.15712
     1.49213
     1.98867
     0.32170
    -2.23197
    -2.12557
     0.16209
     1.61626
     1.38572
    -0.17485
    -0.86647
    -1.11474
    -1.11474
    -1.04381
    -0.54726
    -0.24578
    -0.08618
     0.10889
     0.07342
     0.02022
     0.30396
     0.25076
     0.23303
     0.21529
     0.21529
     0.21529
     0.14436
     0.16209
     0.10889
     0.16209
     0.02022
     0.03796
     0.10889
     0.09116
    -0.06845
     0.02022
     0.10889
     0.09116
     0.03796
     0.05569
     0.07342
     0.10889
     0.05569
     0.03796
     0.10889
     0.07342
     0.12662
     0.19756
     0.07342
     0.19756
     0.10889
     0.00249
     0.16209
     0.03796
     0.09116
     0.12662
     0.10889
     0.05569
     0.05569
     0.09116
     0.05569
     0.09116
     0.09116
     0.03796
     0.05569
     0.09116
     0.09116
     0.07342
     0.14436
     0.17983
     0.16209
     0.19756
     0.17983
     0.16209
     0.19756
     0.16209
     0.16209
     0.19756
     0.32170
     0.17983
     0.21529
     0.19756
     0.23303
     0.23303
     0.10889
     0.19756
     0.23303
     0.23303
     0.26850
     0.17983
     0.14436
     0.10889
     0.16209
     0.23303
     0.23303
     0.19756
     0.10889
     0.05569
     0.14436
     0.09116
     0.02022
     0.05569
    -0.01525
    -0.01525
    -0.08618
    -0.05071
    -0.17485
    -0.15712
    -0.29899
    -0.15712
    -0.24578
    -0.15712
    -0.15712
    -0.22805
    -0.13938
    -0.22805
    -0.21032
    -0.12165
    -0.06845
    -0.13938
    -0.10391
    -0.08618
    -0.19258
    -0.21032
    -0.33445
    -0.29899
    -0.13938
    -0.05071
    -0.01525
     0.05569
     0.23303
     0.41037
     0.44583
     0.60544
     0.53450
     0.39263
     0.62317
     1.40346
     1.49213
     1.36799
     1.47439
     1.65173
     1.38572
     0.64091
    -0.01525
    -0.17485
     0.23303
     0.60544
     0.85371
     0.32170
    -1.13247
    -1.57582
    -1.34528
    -0.97287
    -0.77780
    -0.72460
    -0.81327
    -1.00834
    -0.88420
    -0.90194
    -0.70686
    -0.44086
    -0.29899
    -0.12165
     0.07342
     0.02022
     0.23303
     0.23303
     0.14436
     0.23303
     0.23303
     0.21529
     0.21529
     0.21529
     0.28623
     0.25076
     0.32170
     0.23303
     0.21529
     0.23303
     0.23303
     0.23303
     0.26850
     0.26850
     0.16209
     0.17983
     0.17983
     0.17983
     0.16209
     0.05569
     0.09116
     0.14436
     0.10889
     0.10889
     0.05569
     0.17983
     0.19756
     0.16209
     0.23303
     0.17983
     0.23303
     0.17983
     0.39263
     0.48130
     0.39263
     0.44583
     0.39263
     0.55224
     0.53450
     0.51677
     0.49903
     0.49903
     0.42810
     0.44583
     0.53450
     0.51677
     0.39263
     0.41037
     0.44583
     0.42810
     0.32170
     0.33943
     0.26850
     0.33943
     0.39263
     0.35716
     0.33943
     0.37490
     0.33943
     0.32170
     0.33943
     0.48130
     0.42810
     0.37490
     0.39263
     0.37490
     0.49903
     0.48130
     0.39263
     0.37490
     0.41037
     0.37490
     0.44583
     0.41037
     0.44583
     0.46357
     0.30396
     0.42810
     0.46357
     0.41037
     0.33943
     0.39263
     0.35716
     0.46357
     0.48130
     0.46357
     0.42810
     0.37490
     0.26850
     0.26850
     0.19756
     0.33943
     0.23303
     0.28623
     0.28623
     0.19756
     0.32170
     0.03796
    -0.05071
    -0.10391
    -0.06845
    -0.05071
     0.02022
     0.33943
     0.60544
     0.67637
     0.67637
     0.56997
     0.17983
     0.05569
     0.16209
     0.09116
     0.21529
     0.25076
     0.16209
     0.49903
     1.72267
     3.10590
     3.10590
     2.66256
     1.59853
     0.33943
    -0.58273
    -0.51179
    -0.10391
     0.41037
     0.92465
     0.90691
     0.44583
     0.10889
    -0.47632
    -0.86647
    -1.41622
    -1.82409
    -1.87729
    -1.61129
    -1.18568
    -0.86647
    -0.52953
    -0.17485
     0.03796
     0.19756
     0.42810
     0.44583
     0.42810
     0.30396
     0.33943
     0.39263
     0.39263
     0.35716
     0.30396
     0.32170
     0.37490
     0.46357
     0.33943
     0.32170
     0.33943
     0.33943
     0.25076
     0.46357
     0.41037
     0.35716
     0.26850
     0.35716
     0.35716
     0.37490
     0.33943
     0.33943
     0.28623
     0.35716
     0.32170
     0.37490
     0.25076
     0.21529
     0.23303
     0.37490
     0.28623
     0.17983
     0.26850
     0.16209
     0.28623
     0.14436
     0.17983
     0.05569
     0.07342
     0.05569
     0.02022
     0.02022
     0.00249
    -0.10391
    -0.19258
    -0.06845
    -0.03298
    -0.06845
    -0.22805
    -0.24578
    -0.17485
    -0.10391
    -0.17485
    -0.17485
    -0.22805
    -0.21032
    -0.17485
    -0.17485
    -0.21032
    -0.21032
    -0.19258
    -0.22805
    -0.10391
    -0.17485
    -0.17485
    -0.17485
    -0.10391
    -0.17485
    -0.19258
    -0.21032
    -0.21032
    -0.21032
    -0.13938
    -0.17485
    -0.21032
    -0.29899
    -0.40539
    -0.45859
    -0.35219
    -0.40539
    -0.47632
    -0.44086
    -0.54726
    -0.38766
    -0.44086
    -0.51179
    -0.63593
    -0.74233
    -0.70686
    -0.70686
    -0.60046
    -0.61819
    -0.49406
    -0.36992
    -0.19258
     0.05569
     0.35716
     0.85371
     0.97785
     0.80051
     0.78278
     1.17292
     1.17292
     0.71184
     0.41037
     0.74731
     1.03105
     0.83598
     0.56997
     0.48130
     0.37490
     0.23303
     0.16209
     0.00249
     0.05569
    -0.21032
    -0.52953
    -0.76006
    -0.60046
    -0.38766
    -0.31672
    -0.19258
     0.03796
    -0.03298
    -0.06845
    -0.31672
    -0.44086
    -0.52953
    -0.51179
    -0.49406
    -0.49406
    -0.54726
    -0.63593
    -0.45859
    -0.29899
    -0.31672
    -0.24578
    -0.22805
    -0.21032
    -0.17485
    -0.12165
    -0.17485
    -0.22805
    -0.10391
    -0.08618
    -0.17485
    -0.17485
    -0.21032
    -0.24578
    -0.22805
    -0.31672
    -0.31672
    -0.31672
    -0.38766
    -0.38766
    -0.40539
    -0.40539
    -0.47632
    -0.49406
    -0.35219
    -0.45859
    -0.47632
    -0.52953
    -0.51179
    -0.49406
    -0.44086
    -0.47632
    -0.54726
    -0.49406
    -0.44086
    -0.47632
    -0.51179
    -0.51179
    -0.52953
    -0.54726
    -0.47632
    -0.51179
    -0.54726
    -0.47632
    -0.49406
    -0.49406
    -0.52953
    -0.42312
    -0.44086
    -0.45859
    -0.45859
    -0.45859
    -0.40539
    -0.49406
    -0.40539
    -0.45859
    -0.47632
    -0.38766
    -0.35219
    -0.40539
    -0.47632
    -0.45859
    -0.45859
    -0.49406
    -0.45859
    -0.47632
    -0.45859
    -0.58273
    -0.56499
    -0.49406
    -0.54726
    -0.54726
    -0.60046
    -0.49406
    -0.52953
    -0.49406
    -0.44086
    -0.45859
    -0.45859
    -0.51179
    -0.52953
    -0.45859
    -0.36992
    -0.42312
    -0.49406
    -0.45859
    -0.51179
    -0.45859
    -0.51179
    -0.35219
    -0.24578
    -0.22805
    -0.29899
    -0.26352
    -0.42312
    -0.29899
    -0.26352
    -0.06845
     0.05569
     0.07342
     0.10889
    -0.05071
     0.09116
     0.19756
     0.14436
     0.16209
     0.46357
     0.74731
     0.90691
     1.03105
     0.76504
     0.83598
     1.06652
     1.61626
     1.88227
     2.32562
     3.08817
     4.04579
     3.83299
     3.01723
     2.64482
     2.62709
     2.57389
     2.27241
     1.88227
     2.39655
     2.52069
     1.56306
     0.48130
    -0.08618
    -0.21032
    -0.74233
    -1.13247
    -1.66449
    -2.01916
    -2.05463
    -2.30291
    -2.33837
    -2.23197
    -2.00143
    -1.98370
    -1.80636
    -1.87729
    -1.93050
    -1.91276
    -1.66449
    -1.61129
    -1.38075
    -1.32755
    -1.22114
    -1.16794
    -1.16794
    -1.13247
    -1.11474
    -1.11474
    -1.06154
    -1.02607
    -0.91967
    -0.90194
    -0.90194
    -0.93740
    -0.83100
    -0.84873
    -0.76006
    -0.76006
    -0.70686
    -0.67140
    -0.74233
    -0.63593
    -0.56499
    -0.58273
    -0.47632
    -0.45859
    -0.45859
    -0.29899
    -0.29899
    -0.22805
    -0.21032
    -0.28125
    -0.13938
    -0.06845
    -0.10391
    -0.12165
    -0.12165
    -0.10391
    -0.06845
    -0.13938
    -0.03298
    -0.06845
    -0.13938
    -0.15712
    -0.12165
    -0.17485
    -0.21032
    -0.21032
    -0.24578
    -0.22805
    -0.17485
    -0.26352
    -0.28125
    -0.31672
    -0.33445
    -0.31672
    -0.17485
    -0.15712
    -0.31672
    -0.29899
    -0.22805
    -0.28125
    -0.24578
    -0.17485
    -0.19258
    -0.13938
    -0.08618
    -0.05071
    -0.08618
    -0.10391
    -0.03298
    -0.17485
     0.02022
     0.07342
     0.00249
     0.07342
     0.05569
     0.12662
     0.03796
    -0.08618
    -0.12165
    -0.08618
    -0.10391
    -0.15712
    -0.36992
    -0.42312
    -0.52953
    -0.38766
    -0.19258
     0.19756
     0.23303
    -0.03298
    -0.08618
    -0.06845
    -0.12165
    -0.05071
     0.07342
     0.21529
     0.42810
     0.28623
     0.37490
     0.19756
     0.02022
    -0.13938
    -0.17485
    -0.10391
    -0.28125
    -0.44086
    -0.36992
    -0.15712
     0.09116
     0.16209
    -0.15712
    -0.29899
    -0.47632
    -0.33445
    -0.29899
    -0.01525
     0.39263
     0.02022
    -0.77780
    -0.84873
    -0.42312
     1.61626
     2.05961
     1.70493
     1.06652
    -0.05071
    -0.65366
    -0.81327
    -0.44086
     0.30396
     0.37490
     0.32170
     0.33943
     0.44583
     0.10889
    -0.19258
    -0.76006
    -1.04381
    -1.15021
    -0.97287
    -0.79553
    -0.49406
    -0.29899
    -0.22805
    -0.06845
     0.02022
     0.07342
     0.16209
     0.16209
     0.12662
     0.09116
     0.03796
     0.19756
     0.07342
     0.07342
    -0.06845
     0.00249
    -0.01525
    -0.10391
    -0.12165
    -0.13938
    -0.08618
    -0.05071
    -0.15712
    -0.19258
    -0.10391
    -0.12165
    -0.19258
    -0.01525
    -0.03298
    -0.06845
    -0.03298
    -0.01525
    -0.06845
    -0.10391
    -0.05071
    -0.01525
     0.03796
     0.02022
    -0.01525
    -0.08618
    -0.12165
    -0.05071
    -0.21032
    -0.03298
     0.02022
    -0.05071
    -0.03298
     0.07342
     0.16209
     0.16209
     0.19756
     0.26850
     0.30396
     0.44583
     0.48130
     0.53450
     0.49903
     0.46357
     0.35716
     0.39263
     0.44583
     0.37490
     0.32170
     0.21529
     0.17983
     0.19756
     0.05569
    -0.17485
    -0.24578
    -0.24578
    -0.22805
    -0.17485
    -0.17485
    -0.31672
    -0.52953
    -0.56499
    -0.40539
    -0.44086
    -0.61819
    -0.72460
    -0.72460
    -0.49406
    -0.45859
    -0.36992
    -0.52953
    -0.63593
    -0.61819
    -0.58273
    -0.68913
    -0.54726
    -0.49406
    -0.45859
    -0.42312
    -0.26352
    -0.24578
    -0.42312
    -0.36992
    -0.28125
    -0.38766
    -0.72460
    -1.06154
    -1.36301
    -1.77089
    -2.44478
    -2.99452
    -3.02999
    -2.39157
    -1.02607
     0.44583
     1.49213
     1.36799
    -0.44086
    -1.80636
    -0.99060
     0.74731
     1.74040
     2.39655
     2.85763
     2.94630
     3.17684
     3.03497
     2.43202
     1.97094
     1.36799
     1.17292
     0.99558
     0.69411
     0.28623
    -0.22805
    -0.54726
    -0.83100
    -0.88420
    -1.02607
    -1.13247
    -1.15021
    -1.13247
    -1.13247
    -0.99060
    -0.93740
    -0.77780
    -0.83100
    -0.49406
    -0.22805
    -0.26352
    -0.31672
    -0.13938
     0.17983
     0.35716
     0.42810
     0.39263
     0.56997
     0.53450
     0.58770
     0.56997
     0.58770
     0.42810
     0.35716
     0.46357
     0.30396
     0.23303
     0.14436
     0.10889
     0.02022
    -0.05071
    -0.08618
    -0.08618
    -0.12165
    -0.22805
    -0.13938
    -0.22805
    -0.19258
    -0.12165
    -0.21032
    -0.22805
    -0.08618
    -0.06845
     0.00249
     0.17983
     0.05569
     0.17983
     0.30396
     0.41037
     0.42810
     0.48130
     0.53450
     0.55224
     0.51677
     0.42810
     0.35716
     0.39263
     0.60544
     0.49903
     0.35716
     0.30396
     0.23303
     0.26850
     0.14436
     0.05569
    -0.01525
     0.00249
     0.09116
    -0.06845
    -0.08618
    -0.03298
    -0.17485
    -0.24578
    -0.26352
    -0.15712
    -0.21032
    -0.33445
    -0.36992
    -0.61819
    -0.58273
    -0.63593
    -0.38766
    -0.28125
    -0.24578
    -0.19258
    -0.26352
    -0.24578
    -0.17485
    -0.28125
    -0.19258
     0.05569
     0.10889
     0.05569
     0.30396
     0.33943
     0.28623
     0.07342
    -0.28125
    -0.51179
    -0.86647
    -1.11474
    -1.09701
    -0.95514
    -0.31672
     0.23303
     0.78278
     1.03105
     0.37490
    -0.45859
    -0.60046
    -0.35219
     0.26850
     0.94238
     1.08425
     1.03105
     0.85371
     0.53450
     0.02022
    -0.77780
    -2.14330
    -3.52654
    -3.34920
    -1.66449
     0.48130
     1.81134
     1.36799
    -0.68913
    -2.21424
    -1.87729
    -0.84873
     0.26850
     1.19065
     1.66947
     2.05961
     2.44975
     2.66256
     2.04187
     0.53450
    -0.13938
     0.14436
     0.26850
     0.46357
     0.16209
    -0.22805
    -0.63593
    -1.07927
    -1.20341
    -1.07927
    -0.95514
    -0.67140
    -0.54726
    -0.26352
    -0.29899
    -0.35219
    -0.19258
     0.05569
     0.16209
     0.16209
     0.17983
     0.23303
     0.16209
     0.16209
     0.19756
     0.21529
     0.12662
     0.02022
     0.07342
     0.12662
     0.21529
     0.16209
     0.14436
     0.25076
     0.16209
     0.30396
     0.25076
     0.32170
     0.21529
     0.30396
     0.37490
     0.46357
     0.53450
     0.64091
     0.58770
     0.48130
     0.69411
     0.71184
     0.49903
     0.62317
     0.48130
     0.41037
     0.76504
     0.81824
     0.85371
     0.67637
     0.60544
     0.64091
     0.65864
     0.64091
     0.53450
     0.62317
     0.55224
     0.64091
     0.46357
     0.58770
     0.58770
     0.49903
     0.74731
     0.92465
     0.94238
     0.92465
     0.96011
     1.06652
     1.24385
     1.43893
     1.56306
     1.68720
     1.65173
     1.74040
     1.77587
     1.90000
     1.82907
     1.84680
     1.59853
     1.54533
     1.35026
     1.19065
     0.99558
     0.80051
     0.64091
     0.39263
     0.17983
    -0.12165
    -0.31672
    -0.81327
    -1.09701
    -1.27434
    -1.45168
    -1.62902
    -1.52262
    -1.45168
    -1.68222
    -1.84183
    -1.78862
    -2.03690
    -1.96596
    -1.98370
    -1.98370
    -1.82409
    -1.82409
    -1.66449
    -1.64675
    -1.50488
    -1.43395
    -1.55809
    -1.69996
    -1.73542
    -1.82409
    -2.05463
    -2.35611
    -2.78172
    -3.08319
    -3.20733
    -2.83492
    -2.03690
    -1.06154
    -0.15712
     0.10889
     0.02022
    -0.68913
    -1.27434
    -1.30981
    -0.76006
     0.21529
     0.94238
     0.99558
     1.04878
     0.81824
     0.65864
     0.26850
    -0.49406
    -1.00834
    -1.43395
    -1.59355
    -1.94823
    -2.03690
    -2.26744
    -2.51571
    -2.63985
    -2.88812
    -3.10093
    -2.83492
    -2.72852
    -1.55809
     0.78278
     0.92465
    -2.01916
    -4.34229
    -3.50880
    -2.07237
    -1.15021
    -0.79553
    -0.65366
    -1.04381
    -1.32755
    -1.66449
    -1.94823
    -2.12557
    -2.33837
    -2.39157
    -2.35611
    -2.49798
    -2.53344
    -2.51571
    -2.63985
    -2.60438
    -2.74625
    -2.78172
    -2.72852
    -2.65758
    -2.71078
    -2.48024
    -2.26744
    -2.21424
    -2.17877
    -2.16103
    -2.05463
    -1.75316
    -1.46942
    -1.25661
    -1.16794
    -1.20341
    -1.07927
    -1.06154
    -0.83100
    -1.00834
    -1.15021
    -1.18568
    -1.18568
    -1.27434
    -1.39848
    -1.61129
    -1.66449
    -1.75316
    -1.68222
    -1.89503
    -1.91276
    -1.94823
    -1.89503
    -1.71769
    -1.78862
    -1.66449
    -1.78862
    -1.98370
    -1.98370
    -1.82409
    -1.66449
    -1.69996
    -1.64675
    -1.43395
    -1.45168
    -1.43395
    -1.55809
    -1.61129
    -1.09701
    -0.99060
    -1.13247
    -0.91967
    -0.84873
    -0.95514
    -1.25661
    -1.07927
    -1.00834
    -0.95514
    -1.11474
    -1.15021
    -1.15021
    -1.23888
    -1.07927
    -0.97287
    -1.23888
    -1.29208
    -1.23888
    -0.97287
    -0.49406
    -0.54726
    -0.58273
    -0.65366
    -0.54726
    -0.31672
    -0.38766
    -0.40539
    -0.40539
    -0.26352
    -0.15712
    -0.06845
    -0.31672
    -0.49406
    -0.72460
    -0.99060
    -0.84873
    -1.02607
    -1.06154
    -1.18568
    -1.25661
    -1.27434
    -1.09701
    -1.07927
    -1.23888
    -1.45168
    -2.03690
    -1.59355
     0.42810
     1.45666
     1.06652
     0.07342
    -0.29899
    -0.61819
    -0.22805
     0.30396
     0.67637
     0.58770
     0.56997
     0.32170
     0.12662
    -0.24578
    -0.44086
    -0.77780
    -1.07927
    -1.23888
    -1.34528
    -1.45168
    -1.34528
    -1.25661
    -1.06154
    -0.93740
    -0.93740
    -0.86647
    -1.32755
    -1.68222
    -1.98370
    -2.21424
    -1.00834
     1.33252
     0.03796
    -1.38075
    -1.71769
    -1.69996
    -1.43395
    -1.18568
    -1.11474
    -1.30981
    -1.18568
    -1.11474
    -1.04381
    -1.15021
    -1.13247
    -1.20341
    -1.30981
    -1.30981
    -1.16794
    -1.32755
    -1.43395
    -1.52262
    -1.46942
    -1.23888
    -1.07927
    -0.90194
    -0.44086
     0.05569
     0.48130
     0.81824
     1.06652
     1.42119
     1.19065
     0.88918
     0.85371
     0.87144
     0.99558
     1.19065
     1.10198
     1.17292
     0.92465
     0.56997
     0.35716
    -0.06845
    -0.45859
    -0.70686
    -0.91967
    -1.07927
    -1.16794
    -1.15021
    -1.15021
    -1.07927
    -0.91967
    -0.68913
    -0.56499
    -0.51179
    -0.61819
    -0.65366
    -0.49406
    -0.49406
    -0.52953
    -0.49406
    -0.35219
    -0.40539
    -0.47632
    -0.40539
    -0.24578
    -0.26352
    -0.12165
    -0.24578
    -0.72460
    -0.91967
    -0.65366
    -0.36992
    -0.36992
    -0.51179
    -0.70686
    -0.47632
    -0.29899
    -0.24578
    -0.40539
    -0.31672
    -0.47632
    -0.24578
     0.09116
     0.25076
     0.33943
     0.30396
     0.17983
     0.12662
     0.05569
    -0.26352
    -0.29899
    -0.15712
     0.26850
     0.48130
     0.42810
     0.14436
    -0.17485
     0.10889
    -0.10391
    -0.12165
    -0.08618
    -0.10391
     0.05569
     0.12662
     0.23303
     0.09116
    -0.35219
    -0.93740
    -1.69996
    -2.56891
    -3.40240
    -1.50488
     3.99259
     3.76205
     0.12662
    -2.44478
    -3.04772
    -2.00143
    -0.61819
     0.23303
     0.67637
     0.81824
     0.72957
     0.44583
     0.23303
     0.00249
    -0.19258
    -0.42312
    -0.54726
    -0.58273
    -0.68913
    -0.51179
    -0.31672
    -0.36992
    -0.49406
    -0.54726
    -0.68913
    -0.86647
    -0.88420
    -0.97287
    -1.06154
    -1.13247
    -1.41622
    -1.50488
    -1.62902
    -1.61129
    -1.68222
    -1.59355
    -1.57582
    -1.45168
    -1.22114
    -0.77780
    -0.26352
     0.49903
     0.94238
     1.20839
     1.45666
     1.54533
     1.90000
     2.20148
     2.44975
     2.53842
     2.68029
     2.76896
     2.44975
     2.29015
     2.18375
     1.75813
     1.17292
     0.62317
     0.21529
    -0.19258
    -0.44086
    -0.54726
    -0.70686
    -0.86647
    -1.11474
    -1.25661
    -0.99060
    -0.29899
    -0.45859
    -0.76006
    -0.95514
    -0.63593
    -0.29899
    -0.06845
     0.00249
     0.14436
     0.39263
     0.19756
     0.02022
     0.19756
     0.85371
     0.60544
     0.69411
     0.44583
     0.21529
     0.14436
     0.12662
    -0.05071
    -0.29899
    -0.74233
    -0.61819
    -0.56499
    -0.31672
    -0.03298
     0.37490
     0.58770
     0.78278
     0.49903
     0.16209
     0.03796
     0.12662
     0.58770
     1.19065
     1.42119
     1.63400
     1.56306
     1.42119
     1.36799
     1.27932
     1.01331
     0.78278
     0.51677
     0.41037
     0.33943
     0.25076
     0.07342
    -0.05071
    -0.03298
    -0.06845
    -0.28125
    -0.54726
    -0.86647
    -0.63593
    -0.13938
    -0.05071
    -0.28125
    -0.21032
    -0.31672
    -0.42312
    -0.08618
    -0.05071
    -0.15712
    -0.01525
     0.03796
     0.14436
     0.10889
     0.30396
     0.17983
     0.07342
    -0.05071
     0.09116
     0.03796
    -0.03298
     0.02022
    -0.06845
    -0.01525
    -0.24578
    -0.45859
    -0.42312
    -0.10391
     0.76504
     1.49213
     0.12662
    -0.52953
    -0.74233
    -0.44086
     0.16209
     0.60544
     0.67637
     0.64091
     0.65864
     0.78278
     0.94238
     1.19065
     1.13745
     1.35026
     1.66947
     2.02414
     2.30788
     2.55616
     2.69803
     2.91083
     2.94630
     2.96403
     3.05270
     2.91083
     2.59162
     2.41428
     2.37882
     2.16601
     2.02414
     1.65173
     1.33252
     1.10198
     0.72957
     0.56997
     0.02022
    -0.31672
    -0.61819
    -0.60046
    -0.72460
    -0.77780
    -0.84873
    -1.22114
    -1.34528
    -1.48715
    -1.75316
    -1.77089
    -1.82409
    -1.89503
    -1.69996
    -1.69996
    -1.64675
    -1.52262
    -1.34528
    -1.38075
    -1.38075
    -1.43395
    -1.39848
    -1.25661
    -1.06154
    -0.93740
    -0.88420
    -0.81327
    -0.76006
    -0.77780
    -0.76006
    -0.88420
    -0.68913
    -0.61819
    -0.65366
    -0.47632
    -0.31672
    -0.13938
     0.05569
    -0.15712
     0.07342
     0.17983
     0.25076
     0.28623
     0.33943
     0.37490
     0.51677
     0.64091
     0.99558
     0.92465
     0.76504
     0.65864
     0.41037
     0.39263
     0.42810
     0.26850
     0.02022
     0.23303
     0.23303
     0.35716
     0.44583
     0.44583
     0.33943
     0.07342
     0.19756
     0.37490
     0.21529
     0.09116
     0.17983
     0.78278
     1.04878
     0.56997
     0.41037
     0.53450
     1.22612
     1.29706
     1.01331
     0.71184
     0.65864
     0.71184
     0.65864
     0.67637
     0.41037
     0.51677
     0.39263
     0.03796
     0.17983
     0.44583
     0.25076
     0.09116
    -0.19258
    -0.19258
    -0.19258
    -0.35219
    -0.24578
    -0.24578
    -0.36992
    -0.26352
    -0.49406
    -0.86647
    -1.09701
    -1.25661
    -1.41622
    -1.48715
    -1.34528
    -1.25661
    -0.70686
     1.65173
     1.58080
    -0.63593
    -1.32755
    -1.41622
    -0.28125
     0.60544
     1.38572
     1.70493
     1.61626
     1.54533
     1.03105
     0.92465
     0.71184
     0.49903
     0.51677
     0.28623
     0.35716
     0.23303
     0.02022
    -0.13938
    -0.22805
    -0.17485
    -0.31672
    -0.47632
    -0.19258
     0.07342
     0.37490
     0.30396
     0.05569
    -0.29899
    -0.33445
    -0.13938
    -0.24578
    -0.15712
    -0.22805
    -0.24578
    -0.21032
    -0.28125
    -0.38766
    -0.72460
    -0.97287
    -0.99060
    -1.00834
    -0.99060
    -0.86647
    -0.97287
    -0.97287
    -0.86647
    -0.83100
    -0.77780
    -0.91967
    -0.97287
    -0.95514
    -0.91967
    -0.70686
    -0.67140
    -0.79553
    -0.68913
    -0.63593
    -0.44086
    -0.40539
    -0.45859
    -0.40539
    -0.49406
    -0.24578
    -0.17485
    -0.10391
     0.03796
     0.21529
     0.12662
    -0.03298
     0.23303
     0.30396
     0.33943
     0.19756
     0.14436
     0.12662
     0.12662
     0.09116
     0.19756
     0.12662
     0.23303
     0.07342
    -0.21032
    -0.13938
     0.02022
     0.05569
     0.12662
    -0.01525
    -0.10391
    -0.06845
    -0.13938
    -0.05071
    -0.13938
    -0.08618
     0.02022
    -0.03298
     0.03796
    -0.05071
    -0.06845
    -0.19258
    -0.44086
    -0.51179
    -0.77780
    -1.13247
    -1.13247
    -0.86647
    -0.17485
     0.64091
     0.99558
     1.38572
     0.56997
    -0.33445
    -0.47632
    -0.13938
     0.72957
     1.03105
     1.54533
     2.37882
     2.73349
     2.46749
     1.84680
     0.99558
     0.78278
     0.76504
     0.96011
     0.83598
     0.72957
     0.55224
     0.28623
    -0.01525
    -0.26352
    -0.52953
    -0.83100
    -0.63593
    -0.56499
    -0.65366
    -1.02607
    -1.13247
    -0.79553
    -0.88420
    -0.67140
    -0.97287
    -0.97287
    -0.95514
    -1.09701
    -0.99060
     0.72957
     2.37882
     0.97785
     0.09116
    -0.17485
    -0.06845
     0.21529
     0.55224
     0.72957
     0.72957
     0.67637
     0.74731
     0.71184
     0.64091
     0.30396
     0.12662
    -0.24578
    -0.42312
    -0.45859
    -0.42312
    -0.35219
    -0.21032
    -0.22805
    -0.19258
    -0.12165
    -0.15712
    -0.01525
     0.02022
     0.12662
     0.10889
     0.49903
     0.44583
     0.32170
     0.30396
     0.35716
     0.48130
     0.42810
     0.49903
     0.44583
     0.30396
     0.23303
     0.23303
     0.12662
     0.26850
     0.32170
     0.35716
     0.51677
     0.32170
     0.19756
     0.07342
     0.12662
     0.16209
     0.17983
     0.41037
     0.44583
     0.16209
     0.09116
     0.12662
     0.05569
     0.09116
     0.30396
     0.16209
     0.23303
     0.00249
    -0.06845
    -0.06845
     0.07342
     0.26850
     0.21529
     0.23303
     0.42810
     0.25076
     0.09116
     0.42810
     0.39263
     0.44583
     0.44583
     0.58770
     0.60544
     0.49903
     0.46357
     0.35716
     0.41037
     0.39263
     0.37490
     0.23303
     0.25076
     0.37490
     0.26850
     0.17983
     0.09116
     0.02022
     0.12662
     0.12662
     0.28623
     0.23303
     0.07342
    -0.05071
    -0.15712
    -0.42312
    -0.72460
    -1.09701
    -0.91967
    -0.24578
     0.48130
     1.59853
     1.45666
     0.60544
    -0.52953
    -0.70686
    -0.17485
     0.41037
     0.81824
     1.52759
     1.90000
     2.32562
     2.60936
     2.37882
     1.95321
     1.61626
     1.40346
     1.26159
     1.40346
     1.59853
     1.70493
     1.56306
     1.40346
     1.19065
     0.78278
     0.71184
     0.26850
     0.10889
     0.10889
     0.05569
    -0.17485
    -0.08618
    -0.29899
    -0.79553
    -1.32755
    -1.98370
    -2.58665
    -2.87039
    -0.42312
     3.65565
     2.30788
    -0.31672
    -2.46251
    -2.55118
    -1.13247
    -0.21032
     0.51677
     0.71184
     0.81824
     0.71184
     0.19756
    -0.03298
    -0.05071
     0.05569
     0.05569
    -0.08618
     0.00249
    -0.22805
    -0.15712
    -0.08618
    -0.03298
     0.09116
     0.19756
     0.17983
     0.26850
     0.28623
     0.48130
     0.49903
     0.37490
     0.44583
     0.33943
     0.42810
     0.41037
     0.48130
     0.35716
     0.25076
     0.26850
     0.16209
     0.03796
     0.05569
     0.05569
    -0.05071
    -0.05071
     0.02022
    -0.12165
    -0.08618
    -0.15712
    -0.21032
    -0.10391
    -0.01525
     0.09116
     0.05569
     0.16209
     0.12662
     0.10889
     0.02022
     0.30396
     0.58770
     0.72957
     0.76504
     0.72957
     0.94238
     0.99558
     1.06652
     1.13745
     1.42119
     1.70493
     2.20148
     2.55616
     2.76896
     2.32562
     2.05961
     2.04187
     2.23695
     2.34335
     2.50295
     2.46749
     2.36108
     2.14828
     1.72267
     1.50986
     1.10198
     0.85371
     0.46357
     0.07342
    -0.15712
    -0.24578
    -0.06845
     0.21529
     0.53450
     0.80051
     1.24385
     0.83598
    -0.40539
    -0.63593
    -0.10391
     0.17983
     0.30396
     0.48130
     0.48130
     0.55224
     0.28623
     0.05569
    -0.17485
    -0.42312
    -0.51179
    -0.72460
    -0.65366
    -0.54726
    -0.36992
    -0.54726
    -0.63593
    -0.58273
    -0.42312
    -0.38766
    -0.26352
    -0.31672
    -0.38766
    -0.44086
    -0.42312
    -0.33445
    -0.24578
    -0.24578
    -0.44086
    -0.47632
    -0.36992
    -0.31672
    -0.24578
    -0.17485
    -0.05071
     0.05569
     0.21529
     0.33943
     0.26850
     0.30396
     0.19756
     0.10889
     0.37490
     0.49903
     0.60544
     0.56997
     0.56997
     0.55224
     0.37490
     0.19756
     0.05569
    -0.10391
    -0.28125
    -0.40539
    -0.40539
    -0.51179
    -0.58273
    -0.68913
    -0.70686
    -0.70686
    -1.11474
    -1.55809
    -1.25661
     1.08425
     0.16209
    -1.77089
    -1.75316
    -0.79553
    -0.49406
    -0.21032
    -0.42312
    -0.36992
    -0.38766
    -0.36992
    -0.40539
    -0.24578
    -0.29899
    -0.38766
    -0.31672
    -0.31672
    -0.28125
    -0.33445
    -0.24578
    -0.15712
    -0.01525
     0.14436
     0.10889
     0.00249
     0.12662
     0.07342
     0.05569
     0.21529
     0.12662
     0.16209
     0.17983
     0.16209
     0.19756
     0.09116
     0.02022
     0.07342
     0.14436
     0.16209
     0.07342
     0.05569
     0.07342
     0.12662
     0.02022
     0.05569
     0.14436
    -0.03298
    -0.05071
    -0.13938
    -0.13938
    -0.05071
    -0.08618
    -0.01525
    -0.10391
    -0.03298
     0.10889
    -0.01525
     0.05569
     0.16209
     0.05569
     0.12662
     0.05569
     0.19756
     0.14436
     0.30396
     0.35716
     0.44583
     0.28623
     0.00249
    -0.28125
    -0.22805
    -0.21032
     0.12662
     0.42810
     0.44583
    -0.06845
    -0.68913
    -0.93740
    -0.47632
     0.07342
     0.37490
     0.71184
     0.16209
     0.35716
     0.62317
     0.90691
     0.76504
     0.09116
    -0.12165
     0.12662
     0.39263
     0.88918
     0.97785
     1.40346
     1.86454
     1.54533
     1.06652
     0.67637
     0.74731
     0.72957
     0.99558
     1.20839
     1.38572
     1.52759
     1.38572
     1.13745
     0.90691
     0.71184
     0.41037
     0.30396
     0.35716
     0.12662
    -0.12165
    -0.15712
    -0.22805
    -0.44086
    -0.83100
    -1.25661
    -1.43395
    -1.62902
    -1.62902
    -1.54035
    -1.15021
    -0.29899
     1.82907
     1.19065
    -0.40539
    -1.87729
    -1.82409
    -0.49406
     0.23303
     0.85371
     1.11972
     0.90691
     0.78278
     0.69411
     0.39263
    -0.29899
    -0.56499
    -0.40539
    -0.19258
    -0.38766
    -0.47632
    -0.56499
    -0.68913
    -0.81327
    -0.99060
    -0.88420
    -0.72460
    -0.74233
    -0.65366
    -0.60046
    -0.49406
    -0.45859
    -0.51179
    -0.49406
    -0.40539
    -0.36992
    -0.22805
    -0.17485
    -0.17485
    -0.17485
    -0.22805
    -0.21032
    -0.17485
    -0.01525
     0.23303
     0.16209
    -0.06845
     0.12662
    -0.06845
     0.02022
    -0.05071
    -0.06845
     0.03796
     0.09116
     0.05569
     0.02022
    -0.01525
    -0.01525
     0.02022
    -0.01525
    -0.03298
     0.02022
     0.14436
     0.14436
     0.07342
     0.05569
     0.05569
     0.09116
     0.14436
     0.23303
     0.25076
     0.17983
     0.21529
     0.17983
     0.37490
     0.28623
     0.16209
     0.19756
     0.26850
     0.17983
     0.16209
     0.16209
    -0.01525
    -0.08618
    -0.35219
    -0.19258
     0.14436
     0.42810
     0.58770
     0.56997
     0.33943
     0.05569
    -0.17485
    -0.29899
    -0.15712
    -0.12165
    -0.40539
    -1.07927
    -1.45168
    -1.29208
     0.16209
     2.69803
     3.26551
     1.58080
    -0.01525
    -1.00834
    -0.63593
     0.44583
     1.11972
     1.66947
     1.93547
     2.11281
     2.00641
     1.63400
     1.42119
     1.54533
     1.45666
     1.36799
     1.22612
     0.85371
     0.78278
     1.19065
     1.33252
     1.29706
     1.11972
     1.33252
     1.45666
     1.20839
     0.85371
     0.33943
     0.41037
     0.44583
     0.53450
     0.99558
     0.74731
    -0.74233
    -1.45168
    -1.36301
    -0.93740
    -0.47632
    -0.42312
    -0.44086
    -0.65366
    -0.81327
    -0.84873
    -0.93740
    -0.97287
    -0.77780
    -0.61819
    -0.54726
    -0.49406
    -0.29899
    -0.29899
    -0.21032
    -0.22805
    -0.08618
    -0.21032
    -0.15712
    -0.28125
    -0.17485
    -0.19258
    -0.33445
    -0.22805
    -0.13938
    -0.08618
    -0.10391
    -0.10391
    -0.01525
    -0.10391
    -0.03298
    -0.13938
    -0.22805
    -0.24578
    -0.21032
    -0.21032
    -0.24578
    -0.15712
    -0.08618
    -0.10391
    -0.01525
    -0.15712
    -0.17485
    -0.19258
     0.00249
    -0.05071
     0.02022
    -0.21032
     0.09116
     0.12662
     0.14436
     0.14436
     0.16209
     0.17983
     0.16209
     0.28623
     0.14436
     0.23303
     0.25076
     0.12662
     0.30396
     0.21529
     0.28623
     0.28623
     0.39263
     0.32170
     0.39263
     0.33943
     0.37490
     0.44583
     0.35716
     0.39263
     0.19756
     0.16209
     0.02022
    -0.29899
    -0.40539
    -0.45859
    -0.45859
     0.19756
     0.26850
     0.02022
    -0.56499
    -0.68913
    -0.65366
    -0.81327
    -0.99060
    -1.13247
    -0.70686
     0.46357
     1.06652
     1.10198
     0.90691
     0.83598
     1.06652
     1.63400
     1.08425
     0.80051
     1.17292
     1.54533
     2.05961
     2.09508
     2.07734
     2.20148
     1.61626
     1.04878
     0.83598
     0.80051
     0.69411
     0.85371
     0.99558
     1.31479
     1.45666
     1.36799
     1.29706
     1.33252
     1.52759
     1.65173
     1.27932
     1.13745
     0.92465
     1.15519
     2.13054
     2.64482
     3.44284
     1.36799
    -0.22805
     0.17983
     0.41037
     0.46357
     0.19756
    -0.19258
    -0.47632
    -0.83100
    -0.90194
    -1.02607
    -1.22114
    -1.45168
    -1.52262
    -1.68222
    -1.69996
    -1.94823
    -1.98370
    -1.89503
    -1.98370
    -1.87729
    -1.75316
    -1.48715
    -1.16794
    -0.86647
    -0.63593
    -0.56499
    -0.58273
    -0.84873
    -0.86647
    -0.77780
    -0.56499
    -0.31672
    -0.03298
    -0.01525
    -0.01525
    -0.08618
    -0.13938
    -0.15712
    -0.15712
    -0.19258
     0.02022
    -0.01525
     0.00249
    -0.05071
     0.02022
     0.02022
     0.14436
     0.09116
     0.26850
     0.26850
     0.37490
     0.41037
     0.58770
     0.56997
     0.76504
     0.97785
     1.06652
     1.27932
     1.35026
     1.50986
     1.63400
     1.75813
     1.91774
     1.93547
     2.20148
     2.25468
     2.21921
     2.27241
     2.30788
     2.27241
     2.20148
     2.00641
     1.81134
     1.70493
     1.47439
     1.40346
     1.15519
     0.85371
     0.62317
     0.49903
     0.41037
     0.17983
    -0.35219
    -0.44086
    -0.56499
    -0.72460
    -0.81327
    -0.70686
    -0.83100
    -0.93740
    -1.00834
    -0.99060
    -1.07927
    -0.74233
    -0.67140
    -0.61819
    -0.79553
    -0.74233
    -1.07927
    -1.38075
    -1.32755
    -0.90194
    -0.81327
    -0.84873
    -0.97287
    -1.16794
    -1.04381
    -0.93740
    -0.97287
    -1.23888
    -1.25661
    -1.13247
    -0.91967
    -0.47632
    -0.28125
    -0.31672
    -0.24578
    -0.10391
    -0.05071
     0.10889
     0.23303
     0.41037
     0.44583
     0.42810
     0.30396
     0.33943
     0.26850
     0.19756
     0.25076
     0.32170
     0.05569
    -0.51179
    -0.33445
     1.36799
     3.65565
     2.60936
     0.37490
    -0.06845
     0.28623
     0.78278
     1.06652
     1.29706
     1.36799
     1.36799
     1.01331
     0.71184
     0.46357
     0.09116
    -0.36992
    -0.54726
    -0.72460
    -0.72460
    -0.83100
    -0.84873
    -0.95514
    -1.07927
    -1.13247
    -1.06154
    -0.99060
    -1.02607
    -0.84873
    -0.77780
    -0.60046
    -0.61819
    -0.83100
    -1.13247
    -1.00834
    -1.09701
    -1.15021
    -1.07927
    -0.88420
    -0.65366
    -0.51179
    -0.36992
    -0.47632
    -0.51179
    -0.60046
    -0.65366
    -0.35219
    -0.31672
    -0.24578
    -0.17485
    -0.06845
     0.02022
    -0.12165
    -0.13938
    -0.21032
    -0.17485
    -0.12165
    -0.26352
    -0.38766
    -0.36992
    -0.45859
    -0.47632
    -0.29899
    -0.35219
    -0.51179
    -0.49406
    -0.45859
    -0.42312
    -0.44086
    -0.45859
    -0.52953
    -0.45859
    -0.60046
    -0.47632
    -0.47632
    -0.51179
    -0.42312
    -0.31672
    -0.31672
    -0.24578
    -0.29899
    -0.33445
    -0.29899
    -0.21032
    -0.15712
    -0.12165
    -0.01525
    -0.05071
    -0.06845
     0.05569
     0.00249
    -0.01525
     0.00249
    -0.08618
     0.02022
     0.00249
     0.03796
    -0.01525
     0.00249
     0.02022
    -0.03298
    -0.05071
    -0.06845
    -0.13938
    -0.10391
    -0.22805
    -0.15712
    -0.10391
    -0.01525
     0.00249
    -0.01525
     0.03796
     0.03796
    -0.08618
     0.26850
     0.42810
     0.53450
     0.65864
     1.03105
     1.26159
     1.42119
     1.42119
     1.27932
     1.06652
     0.74731
     0.83598
     1.47439
     1.74040
     1.58080
     0.62317
     0.35716
     1.29706
     1.35026
     0.60544
     0.41037
     0.71184
     0.78278
     0.71184
     0.67637
     0.81824
     1.22612
     1.40346
     1.22612
     0.90691
     1.13745
     0.92465
     0.48130
     0.51677
     0.78278
     1.13745
     0.96011
     0.71184
     0.23303
     0.02022
    -0.26352
    -0.61819
    -0.29899
    -0.03298
    -0.10391
     0.17983
     0.32170
    -1.16794
    -0.95514
    -0.76006
    -0.49406
    -0.29899
    -0.56499
    -0.77780
    -0.93740
    -1.02607
    -0.93740
    -0.90194
    -0.74233
    -0.70686
    -0.76006
    -0.88420
    -1.02607
    -0.72460
    -0.51179
    -0.29899
    -0.01525
     0.17983
     0.17983
     0.35716
     0.26850
     0.25076
     0.21529
     0.30396
     0.49903
     0.56997
     0.58770
     0.49903
     0.41037
     0.30396
     0.16209
    -0.03298
    -0.10391
    -0.12165
    -0.12165
    -0.12165
    -0.13938
    -0.13938
    -0.15712
    -0.17485
    -0.19258
    -0.08618
    -0.12165
    -0.08618
    -0.13938
    -0.03298
    -0.06845
    -0.13938
    -0.05071
     0.02022
     0.05569
     0.03796
    -0.05071
     0.02022
    -0.01525
    -0.03298
     0.02022
     0.05569
     0.02022
     0.09116
     0.00249
     0.07342
     0.16209
     0.12662
     0.10889
     0.09116
    -0.01525
    -0.06845
    -0.08618
    -0.17485
    -0.22805
    -0.29899
    -0.42312
    -0.40539
    -0.35219
     0.14436
     0.33943
     0.48130
     0.83598
     0.88918
     0.39263
     0.39263
     0.76504
     1.17292
     1.66947
     1.90000
     2.18375
     1.81134
     1.36799
     1.08425
     1.08425
     1.36799
     1.31479
     1.26159
     1.19065
     1.01331
     0.76504
     0.64091
     0.51677
     0.33943
    -0.01525
     0.05569
     0.26850
     0.51677
     0.67637
     0.78278
     0.90691
     1.06652
     1.24385
     1.24385
     1.31479
     1.35026
     1.15519
     1.36799
     1.56306
     1.66947
     1.42119
     1.29706
     1.29706
     1.20839
     1.11972
     1.08425
     0.85371
     0.74731
     0.42810
     0.21529
     0.02022
    -0.21032
    -0.24578
    -0.35219
    -0.36992
    -0.13938
    -0.15712
    -0.05071
    -0.28125
    -0.31672
    -0.19258
    -0.10391
    -0.28125
    -0.47632
    -0.79553
    -1.11474
    -0.77780
    -0.35219
     0.14436
    -0.29899
    -1.09701
    -1.32755
    -1.82409
    -1.69996
    -0.93740
     0.69411
     1.97094
     0.03796
    -1.20341
    -1.32755
    -0.68913
     0.07342
     0.37490
     0.60544
     0.65864
     0.69411
     0.60544
     0.49903
     0.35716
     0.10889
    -0.01525
     0.02022
     0.02022
     0.05569
     0.03796
    -0.01525
     0.14436
     0.14436
     0.00249
     0.21529
     0.10889
     0.03796
     0.21529
     0.25076
     0.26850
     0.25076
     0.17983
     0.14436
     0.14436
     0.02022
    -0.01525
    -0.28125
    -0.36992
    -0.61819
    -0.77780
    -0.72460
    -0.29899
     0.19756
     0.28623
     0.21529
    -0.03298
     0.07342
    -0.33445
    -0.17485
     0.23303
     0.72957
     0.87144
     0.74731
     1.35026
     1.90000
     1.68720
     1.38572
     1.43893
     0.94238
     0.78278
     0.64091
     0.60544
     0.53450
     1.08425
     1.54533
     1.43893
     0.94238
     0.35716
    -0.01525
     0.00249
     0.05569
    -0.24578
    -0.22805
    -0.08618
    -0.01525
    -0.21032
    -0.19258
    -0.21032
    -0.22805
    -0.08618
    -0.12165
    -0.29899
    -0.28125
    -0.28125
    -0.22805
    -0.01525
     0.12662
     0.19756
     0.49903
     0.76504
     0.78278
     0.55224
     0.53450
     0.64091
     0.48130
     0.16209
    -0.42312
    -0.08618
     1.40346
     2.04187
     2.59162
     1.19065
    -1.13247
    -0.38766
    -0.05071
     0.76504
     0.88918
     0.58770
     0.41037
     0.49903
     0.26850
     0.33943
     0.07342
    -0.01525
    -0.10391
    -0.29899
    -0.24578
    -0.08618
    -0.05071
     0.12662
     0.30396
     0.41037
     0.49903
     0.33943
     0.32170
     0.26850
     0.39263
     0.67637
     0.87144
     0.74731
     0.65864
     0.65864
     0.67637
     0.58770
     0.37490
     0.39263
     0.46357
     0.14436
     0.19756
    -0.01525
    -0.38766
    -0.47632
    -0.45859
    -0.40539
    -0.70686
    -0.83100
    -0.95514
    -1.68222
    -1.71769
    -0.83100
    -0.35219
    -0.22805
    -0.70686
    -0.90194
    -0.77780
    -0.61819
    -0.40539
    -0.05071
     0.17983
     0.33943
     0.39263
     0.46357
     0.51677
     0.42810
     0.48130
     0.53450
     0.44583
     0.37490
     0.21529
     0.14436
     0.16209
     0.02022
    -0.01525
    -0.13938
    -0.21032
    -0.17485
    -0.15712
    -0.17485
    -0.21032
    -0.08618
    -0.17485
    -0.05071
     0.09116
     0.17983
     0.21529
     0.32170
     0.33943
     0.72957
     0.80051
     0.87144
     1.01331
     1.03105
     1.01331
     0.97785
     1.24385
     1.27932
     1.03105
     1.01331
     0.71184
     0.72957
     0.74731
     0.65864
     0.51677
     0.64091
     0.56997
     0.10889
    -0.13938
    -0.19258
    -0.21032
    -0.31672
    -0.31672
    -0.21032
    -0.22805
    -0.44086
    -0.56499
    -0.60046
    -0.63593
    -0.83100
    -0.77780
    -0.74233
    -0.58273
    -0.61819
    -0.56499
    -0.56499
    -0.28125
    -0.40539
    -0.26352
    -0.21032
     0.12662
     0.17983
     0.46357
     0.48130
     0.55224
     0.72957
     0.97785
     1.04878
     1.17292
     1.06652
     0.90691
     0.99558
     1.17292
     1.31479
     1.24385
     1.15519
     1.11972
     1.04878
     0.67637
     0.49903
     0.56997
     0.42810
     0.33943
     0.32170
     0.26850
    -0.01525
    -0.35219
    -0.44086
    -0.56499
    -0.49406
    -0.90194
    -0.58273
    -0.31672
     0.07342
     0.39263
     0.35716
     0.25076
     0.02022
    -0.21032
     0.16209
     0.46357
     0.49903
     0.23303
     0.37490
     0.72957
     0.35716
     0.16209
     0.03796
    -0.01525
    -0.13938
    -0.38766
    -1.11474
    -1.80636
     0.17983
     2.32562
     1.26159
     0.28623
    -0.15712
    -0.51179
    -0.17485
     0.46357
     0.90691
     1.17292
     1.13745
     0.90691
     0.74731
     0.67637
     0.26850
     0.00249
    -0.19258
    -0.29899
    -0.35219
    -0.42312
    -0.40539
    -0.38766
    -0.44086
    -0.63593
    -0.77780
    -0.86647
    -0.95514
    -0.95514
    -0.91967
    -0.60046
    -0.10391
     0.12662
     0.46357
     0.51677
     0.64091
     0.56997
     0.90691
     1.08425
     1.19065
     1.61626
     1.74040
     2.09508
     2.18375
     2.09508
     2.23695
     2.39655
     2.34335
     2.43202
     2.34335
     2.23695
     2.36108
     2.39655
     2.43202
     2.69803
     2.64482
     2.62709
     2.59162
     2.46749
     2.34335
     2.30788
     2.37882
     2.25468
     2.04187
     1.82907
     1.56306
     1.61626
     1.50986
     1.13745
     1.13745
     1.29706
     1.08425
     0.92465
     0.55224
     0.33943
     0.26850
     0.02022
    -0.12165
     0.02022
    -0.13938
    -0.29899
    -0.24578
    -0.58273
    -0.77780
    -1.27434
    -1.43395
    -1.45168
    -1.52262
    -1.34528
    -1.22114
    -1.34528
    -1.43395
    -1.36301
    -1.41622
    -1.45168
    -1.39848
    -1.22114
    -1.20341
    -1.00834
    -0.86647
    -0.72460
    -0.45859
    -0.26352
    -0.28125
    -0.31672
    -0.31672
    -0.22805
    -0.06845
     0.09116
     0.19756
     0.25076
     0.10889
    -0.01525
    -0.03298
     0.02022
     0.09116
    -0.06845
    -0.24578
    -0.49406
    -0.77780
    -0.67140
    -0.81327
    -0.88420
    -1.09701
    -1.16794
    -0.79553
    -0.47632
    -0.51179
    -0.86647
    -1.27434
    -1.22114
    -1.09701
    -0.47632
    -0.58273
    -0.91967
    -0.76006
    -0.26352
     0.53450
     0.85371
     0.85371
     0.30396
    -0.17485
     0.03796
     0.02022
     0.10889
     0.44583
     0.60544
     0.71184
     0.41037
     0.19756
     0.07342
     0.16209
     0.03796
    -0.06845
    -0.26352
    -0.21032
    -0.01525
    -0.05071
    -0.15712
    -0.05071
    -0.05071
     0.07342
     0.14436
     0.35716
     0.42810
     0.35716
     0.21529
     0.17983
     0.19756
     0.21529
     0.19756
     0.16209
     0.03796
     0.05569
    -0.05071
    -0.08618
    -0.10391
    -0.13938
    -0.13938
    -0.17485
    -0.22805
    -0.15712
    -0.24578
    -0.21032
    -0.19258
    -0.19258
    -0.13938
    -0.17485
    -0.06845
    -0.13938
    -0.10391
    -0.06845
     0.00249
     0.16209
     0.05569
     0.19756
     0.16209
     0.12662
     0.19756
     0.21529
     0.30396
     0.26850
     0.14436
     0.26850
     0.32170
     0.33943
     0.42810
     0.30396
     0.16209
     0.12662
     0.10889
     0.21529
     0.26850
     0.19756
     0.19756
     0.16209
     0.12662
     0.05569
     0.03796
     0.16209
     0.17983
     0.23303
     0.23303
     0.17983
     0.19756
     0.39263
     0.26850
    -0.28125
    -0.15712
     0.92465
     1.43893
     0.78278
     0.44583
    -0.77780
    -0.35219
     0.26850
    -0.36992
     1.19065
     3.23004
     1.82907
    -0.35219
    -0.22805
    -0.01525
     0.16209
     0.35716
     0.83598
     0.81824
     0.41037
     0.19756
     0.21529
     0.53450
     0.30396
     0.05569
    -0.13938
     0.05569
     0.19756
     0.07342
    -0.17485
    -0.22805
     0.00249
     0.16209
     0.19756
     0.12662
    -0.12165
    -0.26352
    -0.22805
    -0.26352
    -0.47632
    -0.56499
    -0.60046
    -0.47632
    -0.51179
    -0.60046
    -0.45859
    -0.47632
    -0.54726
    -0.52953
    -0.44086
    -0.29899
    -0.12165
    -0.10391
    -0.35219
    -0.47632
    -0.29899
    -0.24578
     0.03796
     0.21529
     0.14436
     0.19756
     0.30396
     0.65864
     0.78278
     1.01331
     0.69411
     0.28623
     0.67637
     0.72957
     0.56997
     0.81824
     0.99558
     0.87144
     0.71184
     0.35716
     0.16209
    -0.13938
    -0.24578
    -0.24578
    -0.12165
    -0.26352
    -0.15712
    -0.31672
    -0.31672
    -0.40539
    -0.44086
    -0.36992
    -0.21032
    -0.08618
    -0.01525
     0.21529
     0.21529
     0.19756
     0.07342
     0.17983
     0.32170
     0.30396
     0.23303
     0.17983
     0.25076
     0.23303
     0.14436
     0.25076
     0.10889
     0.09116
     0.10889
     0.05569
    -0.05071
    -0.05071
    -0.03298
     0.02022
     0.07342
     0.02022
     0.14436
     0.09116
     0.10889
     0.05569
     0.00249
     0.10889
     0.19756
     0.05569
     0.16209
     0.19756
     0.25076
     0.35716
     0.32170
     0.25076
     0.30396
     0.42810
     0.49903
     0.60544
     0.51677
     0.56997
     0.64091
     0.87144
     0.83598
     0.53450
     0.60544
     0.41037
     0.48130
     0.26850
     0.10889
     0.39263
     0.26850
     0.26850
     0.35716
     0.37490
    -0.05071
    -0.24578
    -0.42312
    -0.63593
    -0.35219
     0.05569
     0.55224
     0.46357
     0.26850
     0.32170
    -0.24578
    -0.24578
    -0.21032
     0.02022
     0.05569
    -0.19258
    -0.40539
    -0.74233
    -0.90194
    -1.13247
    -0.70686
    -0.35219
    -0.12165
     0.05569
     0.02022
    -0.10391
    -0.47632
    -0.74233
    -0.76006
    -0.12165
     0.81824
     1.59853
     1.88227
     1.82907
     1.43893
     1.03105
     0.76504
     0.85371
     0.87144
     1.47439
     1.43893
     1.43893
     0.33943
     0.26850
     0.23303
     0.42810
     0.25076
     0.17983
     0.02022
    -0.13938
    -0.33445
    -0.42312
    -0.35219
    -0.33445
    -0.33445
    -0.35219
    -0.31672
    -0.31672
    -0.33445
    -0.31672
    -0.17485
     0.14436
     0.26850
     0.30396
    -0.10391
    -0.21032
    -0.10391
     0.02022
     0.02022
     0.09116
     0.16209
     0.21529
     0.23303
     0.19756
     0.21529
     0.30396
     0.30396
     0.23303
     0.19756
     0.32170
     0.32170
     0.35716
     0.49903
     0.60544
     0.51677
     0.72957
     1.01331
     1.03105
     1.13745
     1.06652
     0.99558
     0.94238
     0.83598
     0.81824
     0.88918
     0.69411
     0.74731
     0.60544
     0.49903
     0.26850
    -0.21032
    -0.65366
    -0.61819
     0.10889
     1.31479
     1.24385
     0.30396
    -0.12165
    -0.26352
    -0.12165
     0.19756
     0.62317
     0.69411
     0.80051
     0.90691
     0.83598
     0.53450
     0.23303
     0.05569
     0.02022
    -0.06845
    -0.10391
     0.07342
    -0.06845
    -0.13938
    -0.29899
    -0.24578
    -0.24578
    -0.17485
    -0.13938
    -0.06845
    -0.03298
     0.00249
     0.03796
     0.25076
     0.25076
     0.16209
     0.00249
     0.19756
     0.30396
     0.21529
     0.21529
     0.25076
     0.32170
     0.23303
     0.17983
     0.23303
     0.17983
     0.07342
     0.00249
    -0.01525
    -0.05071
    -0.22805
    -0.24578
    -0.42312
    -0.93740
    -1.45168
    -1.55809
    -1.45168
    -1.68222
    -1.94823
    -2.26744
    -2.14330
    -0.86647
     0.56997
    -0.05071
    -0.56499
     0.17983
    -0.63593
    -0.79553
    -0.15712
     0.44583
     0.92465
     1.17292
     1.47439
     1.38572
     1.15519
     0.74731
     0.39263
     0.32170
     0.02022
     0.02022
     0.03796
    -0.08618
    -0.26352
    -0.26352
    -0.22805
    -0.28125
    -0.22805
    -0.05071
    -0.06845
    -0.22805
    -0.26352
    -0.29899
    -0.24578
    -0.28125
    -0.28125
    -0.31672
    -0.31672
    -0.22805
    -0.08618
    -0.01525
    -0.05071
    -0.03298
    -0.01525
     0.03796
     0.14436
     0.28623
     0.39263
     0.41037
     0.23303
     0.05569
     0.26850
     0.48130
     0.55224
     0.39263
     0.39263
     0.10889
     0.02022
    -0.21032
    -0.31672
    -0.21032
    -0.12165
    -0.17485
    -0.15712
    -0.15712
    -0.13938
    -0.21032
    -0.24578
    -0.22805
    -0.31672
    -0.31672
    -0.17485
    -0.17485
    -0.22805
    -0.17485
    -0.12165
    -0.17485
    -0.13938
    -0.22805
    -0.17485
    -0.13938
    -0.12165
    -0.17485
     0.02022
    -0.03298
     0.02022
     0.09116
     0.12662
     0.05569
     0.05569
     0.12662
     0.10889
     0.21529
     0.26850
     0.23303
     0.23303
     0.16209
     0.09116
     0.12662
     0.07342
     0.12662
    -0.05071
    -0.21032
    -0.10391
    -0.08618
    -0.22805
    -0.17485
    -0.31672
    -0.38766
    -0.51179
    -0.68913
    -0.42312
    -0.15712
    -0.38766
    -0.42312
    -0.10391
    -0.15712
    -0.22805
    -0.12165
    -0.01525
     0.14436
     0.10889
     0.02022
     0.10889
     0.17983
     0.49903
     0.55224
     0.53450
     0.37490
     0.28623
     0.30396
     0.25076
     0.17983
     0.26850
     0.12662
     0.09116
     0.19756
     0.12662
     0.07342
     0.07342
     0.14436
     0.09116
     0.21529
     0.16209
     0.16209
     0.33943
     0.41037
     0.35716
     0.35716
     0.44583
     0.42810
     0.44583
     0.46357
     0.46357
     0.46357
     0.53450
     0.51677
     0.62317
     0.74731
     1.06652
     1.17292
     1.17292
     0.97785
     0.81824
     0.78278
     0.85371
     1.11972
     1.35026
     1.50986
     1.33252
     1.04878
     0.88918
     0.69411
     0.62317
     0.53450
     0.41037
     0.37490
     0.33943
     0.23303
     0.19756
     0.03796
    -0.05071
    -0.17485
    -0.29899
    -0.24578
    -0.29899
    -0.38766
    -0.26352
    -0.24578
    -0.28125
    -0.35219
    -0.42312
    -0.45859
    -0.33445
    -0.19258
    -0.22805
    -0.28125
    -0.21032
    -0.21032
    -0.21032
    -0.13938
     0.12662
     0.19756
     0.37490
     0.33943
     0.35716
     0.41037
     0.53450
     0.53450
     0.60544
     0.80051
     0.88918
     0.83598
     0.87144
     0.88918
     0.92465
     0.88918
     1.03105
     0.94238
     0.85371
     0.85371
     0.90691
     0.85371
     0.83598
     0.76504
     0.78278
     0.87144
     0.94238
     1.01331
     1.13745
     1.33252
     1.49213
     1.52759
     1.63400
     1.72267
     1.81134
     1.98867
     2.05961
     2.13054
     2.05961
     1.95321
     1.93547
     1.97094
     2.02414
     1.98867
     1.61626
     1.45666
     1.31479
     0.97785
     0.88918
     0.65864
     0.26850
     0.14436
    -0.05071
     0.10889
     0.12662
    -0.22805
    -0.49406
    -0.70686
    -1.07927
    -1.04381
    -0.90194
    -1.13247
    -1.43395
    -1.62902
    -2.23197
    -2.49798
    -1.45168
    -0.56499
    -1.00834
    -1.20341
    -1.71769
    -2.12557
    -1.91276
    -1.52262
    -0.86647
     0.17983
     0.35716
     0.16209
    -0.05071
    -0.29899
    -0.21032
     0.00249
     0.32170
     0.21529
     0.17983
     0.05569
     0.16209
     0.05569
     0.21529
     0.12662
     0.02022
    -0.15712
    -0.28125
    -0.38766
    -0.45859
    -0.12165
    -0.08618
     0.10889
     0.23303
     0.37490
     0.41037
     0.25076
     0.17983
     0.10889
     0.14436
     0.17983
     0.26850
     0.33943
     0.37490
     0.26850
     0.23303
    -0.06845
    -0.31672
    -0.33445
    -0.17485
     0.02022
    -0.01525
     0.07342
     0.12662
     0.14436
    -0.17485
    -0.24578
    -0.22805
     0.09116
     0.28623
     0.32170
     0.09116
     0.16209
     0.32170
     0.37490
     0.37490
     0.23303
     0.23303
     0.26850
     0.28623
     0.14436
     0.21529
     0.03796
     0.09116
     0.17983
     0.10889
     0.14436
     0.05569
     0.09116
    -0.01525
    -0.10391
    -0.08618
     0.07342
    -0.17485
    -0.10391
    -0.03298
    -0.17485
    -0.15712
     0.03796
     0.02022
     0.14436
     0.07342
     0.03796
     0.07342
    -0.01525
     0.10889
     0.00249
     0.16209
     0.23303
     0.14436
     0.12662
     0.25076
     0.26850
     0.21529
     0.21529
     0.12662
     0.10889
     0.10889
     0.10889
     0.10889
     0.10889
    -0.06845
     0.00249
    -0.06845
     0.12662
     0.19756
     0.12662
     0.10889
     0.03796
     0.07342
     0.07342
     0.02022
     0.05569
     0.14436
     0.16209
     0.16209
     0.05569
     0.12662
     0.19756
    -0.10391
    -0.10391
     0.00249
    -0.05071
    -0.10391
     0.02022
    -0.08618
    -0.03298
    -0.26352
    -0.17485
    -0.36992
    -0.24578
    -0.36992
    -0.31672
     0.10889
    -0.31672
    -0.67140
    -0.47632
    -0.63593
    -0.77780
    -0.72460
    -0.61819
    -0.22805
     0.02022
     0.05569
     0.37490
     0.53450
     0.48130
     0.32170
     0.44583
     0.69411
     0.92465
     1.19065
     1.33252
     1.40346
     1.31479
     1.31479
     1.13745
     0.80051
     0.55224
     0.46357
     0.33943
     0.26850
     0.10889
    -0.05071
    -0.17485
    -0.29899
    -0.36992
    -0.31672
    -0.47632
    -0.33445
    -0.24578
    -0.21032
    -0.26352
    -0.13938
    -0.13938
    -0.05071
    -0.05071
     0.09116
     0.07342
     0.09116
     0.23303
     0.21529
     0.25076
     0.16209
     0.16209
     0.23303
     0.32170
     0.30396
     0.39263
     0.46357
     0.49903
     0.53450
     0.42810
     0.41037
     0.42810
     0.58770
     0.53450
     0.42810
     0.46357
     0.30396
     0.14436
     0.21529
     0.30396
     0.19756
     0.14436
     0.05569
    -0.03298
    -0.12165
    -0.17485
    -0.21032
    -0.24578
    -0.33445
    -0.19258
    -0.19258
    -0.15712
    -0.26352
    -0.26352
    -0.29899
    -0.21032
    -0.22805
    -0.35219
    -0.24578
    -0.19258
    -0.19258
    -0.12165
    -0.22805
    -0.06845
    -0.15712
    -0.05071
    -0.15712
     0.00249
    -0.08618
    -0.01525
    -0.19258
    -0.06845
    -0.08618
    -0.13938
    -0.15712
    -0.22805
    -0.21032
    -0.22805
    -0.33445
    -0.38766
    -0.36992
    -0.36992
    -0.38766
    -0.38766
    -0.42312
    -0.44086
    -0.36992
    -0.31672
    -0.24578
    -0.35219
    -0.31672
    -0.31672
    -0.22805
    -0.19258
    -0.22805
    -0.15712
    -0.21032
    -0.10391
    -0.17485
    -0.12165
    -0.05071
    -0.12165
    -0.08618
    -0.01525
     0.12662
     0.05569
    -0.01525
    -0.05071
    -0.10391
    -0.01525
     0.00249
    -0.06845
    -0.08618
    -0.35219
    -0.47632
    -0.70686
    -0.86647
    -0.79553
    -0.88420
    -0.86647
    -0.54726
    -0.63593
    -0.90194
    -0.65366
    -0.12165
     0.26850
     0.00249
    -0.38766
    -0.06845
     0.05569
     0.17983
     0.39263
     0.67637
     0.74731
     0.65864
     0.46357
     0.58770
     0.71184
     0.33943
     0.19756
     0.10889
     0.16209
     0.05569
     0.16209
     0.03796
     0.09116
     0.19756
     0.12662
     0.05569
     0.12662
     0.02022
     0.03796
    -0.01525
     0.09116
    -0.06845
    -0.05071
     0.02022
     0.05569
     0.10889
     0.12662
     0.10889
     0.12662
     0.26850
     0.30396
     0.42810
     0.56997
     0.56997
     0.65864
     0.81824
     0.92465
     0.72957
     0.76504
     0.72957
     0.74731
     0.71184
     0.74731
     0.62317
     0.58770
     0.42810
     0.41037
     0.37490
     0.35716
     0.41037
     0.30396
     0.28623
     0.35716
     0.16209
     0.05569
     0.09116
     0.23303
     0.26850
     0.28623
     0.30396
     0.30396
     0.28623
     0.25076
     0.21529
     0.14436
     0.12662
     0.03796
     0.02022
     0.07342
     0.05569
    -0.01525
    -0.03298
     0.02022
    -0.03298
    -0.10391
    -0.10391
    -0.08618
    -0.06845
    -0.10391
    -0.12165
    -0.03298
    -0.15712
    -0.17485
    -0.17485
    -0.12165
    -0.06845
    -0.06845
    -0.05071
    -0.08618
    -0.01525
    -0.08618
    -0.08618
    -0.17485
    -0.01525
     0.03796
    -0.08618
    -0.01525
    -0.05071
    -0.05071
    -0.06845
    -0.10391
     0.05569
    -0.06845
    -0.10391
    -0.10391
    -0.08618
    -0.17485
    -0.21032
    -0.17485
    -0.26352
    -0.31672
    -0.26352
    -0.40539
    -0.28125
    -0.35219
    -0.31672
    -0.24578
    -0.08618
    -0.01525
     0.02022
     0.16209
     0.46357
     0.76504
     1.10198
     1.10198
     0.92465
     0.78278
     0.00249
    -0.40539
    -0.15712
     1.10198
     1.97094
     1.35026
     0.32170
    -0.67140
    -0.42312
    -0.36992
    -0.52953
    -0.49406
    -0.44086
    -0.33445
    -0.45859
    -0.38766
    -0.31672
    -0.22805
    -0.35219
    -0.31672
    -0.24578
     0.00249
     0.23303
     0.21529
     0.10889
     0.05569
     0.14436
     0.23303
     0.32170
     0.37490
     0.32170
     0.35716
     0.33943
     0.28623
     0.21529
     0.14436
     0.12662
     0.12662
     0.03796
     0.12662
     0.00249
    -0.01525
     0.03796
     0.09116
     0.07342
    -0.10391
    -0.06845
    -0.10391
     0.02022
     0.05569
    -0.01525
     0.00249
    -0.01525
     0.02022
    -0.15712
     0.02022
    -0.08618
    -0.12165
    -0.17485
    -0.12165
    -0.08618
    -0.12165
    -0.19258
    -0.15712
    -0.05071
    -0.08618
    -0.06845
    -0.12165
    -0.12165
    -0.06845
    -0.08618
    -0.05071
     0.05569
    -0.03298
    -0.03298
     0.03796
     0.05569
     0.02022
    -0.12165
    -0.01525
    -0.13938
     0.02022
    -0.06845
    -0.05071
    -0.10391
    -0.10391
    -0.13938
    -0.13938
    -0.05071
    -0.15712
    -0.22805
    -0.19258
    -0.22805
    -0.28125
    -0.26352
    -0.33445
    -0.28125
    -0.24578
    -0.17485
    -0.28125
    -0.33445
    -0.33445
    -0.29899
    -0.31672
    -0.29899
    -0.31672
    -0.31672
    -0.29899
    -0.35219
    -0.29899
    -0.38766
    -0.44086
    -0.47632
    -0.47632
    -0.31672
    -0.24578
    -0.36992
    -0.31672
    -0.24578
    -0.29899
    -0.21032
    -0.29899
    -0.28125
    -0.31672
    -0.17485
    -0.21032
    -0.24578
    -0.17485
    -0.24578
    -0.19258
    -0.13938
    -0.13938
    -0.21032
    -0.24578
    -0.24578
    -0.24578
    -0.05071
     0.30396
     0.44583
     0.49903
     0.76504
     0.94238
     1.04878
     1.74040
     2.48522
     3.24777
     2.25468
     1.75813
     1.97094
     2.20148
     2.55616
     2.68029
     1.58080
     0.64091
     0.41037
    -0.10391
    -0.44086
    -0.70686
    -1.02607
    -1.55809
    -2.16103
    -2.55118
    -2.55118
    -2.37384
    -2.44478
    -2.39157
    -2.21424
    -2.05463
    -1.80636
    -1.39848
    -0.91967
    -0.63593
    -0.44086
    -0.24578
    -0.17485
    -0.08618
     0.00249
     0.03796
     0.12662
     0.23303
     0.05569
     0.09116
     0.02022
    -0.05071
    -0.12165
     0.00249
     0.09116
     0.02022
     0.02022
     0.02022
    -0.03298
     0.03796
    -0.08618
    -0.05071
    -0.05071
    -0.05071
    -0.03298
    -0.05071
    -0.01525
    -0.12165
    -0.21032
    -0.10391
    -0.01525
    -0.06845
    -0.12165
    -0.08618
    -0.05071
     0.00249
     0.03796
     0.07342
     0.05569
     0.19756
     0.23303
     0.16209
     0.26850
     0.23303
     0.30396
     0.37490
     0.55224
     0.60544
     0.65864
     0.81824
     0.74731
     0.90691
     0.92465
     1.06652
     1.11972
     1.27932
     1.31479
     1.27932
     1.35026
     1.29706
     1.36799
     1.29706
     1.33252
     1.26159
     1.01331
     0.99558
     0.76504
     0.74731
     0.58770
     0.46357
     0.23303
     0.23303
     0.17983
     0.02022
    -0.26352
    -0.47632
    -0.70686
    -0.86647
    -0.88420
    -0.65366
    -0.83100
    -1.00834
    -1.13247
    -1.32755
    -1.38075
    -1.41622
    -1.48715
    -1.29208
    -1.29208
    -1.22114
    -1.13247
    -1.02607
    -1.04381
    -0.90194
    -0.65366
    -0.33445
    -0.22805
    -0.12165
    -0.06845
    -0.05071
     0.16209
     0.46357
     0.80051
     0.99558
     0.62317
    -0.29899
     0.05569
     0.60544
     0.56997
    -0.12165
    -0.58273
    -0.35219
     0.28623
    -0.21032
    -1.04381
    -1.13247
    -1.02607
    -0.97287
    -1.45168
    -1.73542
    -1.48715
    -1.30981
    -1.25661
    -1.34528
    -1.43395
    -1.45168
    -1.48715
    -1.30981
    -1.09701
    -1.02607
    -1.13247
    -1.04381
    -0.88420
    -0.77780
    -0.49406
    -0.35219
    -0.22805
    -0.10391
     0.07342
     0.16209
     0.23303
     0.14436
     0.19756
     0.48130
     0.30396
     0.49903
     0.56997
     0.41037
     0.49903
     0.53450
     0.42810
     0.48130
     0.53450
     0.39263
     0.33943
     0.25076
     0.26850
     0.19756
     0.21529
     0.16209
     0.26850
     0.26850
     0.21529
     0.17983
     0.21529
     0.16209
     0.19756
     0.10889
     0.21529
     0.17983
     0.23303
     0.21529
     0.19756
     0.23303
     0.30396
     0.23303
     0.30396
     0.25076
     0.23303
     0.26850
     0.41037
     0.23303
     0.23303
     0.21529
     0.17983
     0.26850
     0.32170
     0.21529
     0.17983
     0.23303
     0.10889
     0.14436
     0.17983
     0.21529
     0.16209
     0.19756
     0.10889
     0.17983
     0.07342
     0.07342
     0.14436
     0.07342
     0.21529
     0.12662
     0.17983
     0.16209
     0.07342
     0.14436
     0.07342
     0.23303
     0.14436
     0.14436
     0.05569
     0.10889
     0.16209
     0.14436
     0.12662
     0.14436
     0.16209
     0.16209
     0.07342
     0.05569
     0.07342
     0.09116
    -0.10391
     0.05569
     0.10889
     0.02022
     0.02022
    -0.12165
    -0.05071
     0.41037
     1.08425
     1.77587
     2.07734
     2.02414
     1.33252
     0.46357
     0.65864
     2.44975
     3.38964
     2.92856
     1.98867
     0.44583
    -0.86647
    -0.47632
     0.09116
     0.02022
    -0.29899
    -0.79553
    -1.36301
    -1.41622
    -1.82409
    -2.16103
    -1.80636
    -1.98370
    -1.48715
    -1.27434
    -1.02607
    -0.88420
    -0.29899
     0.10889
     0.23303
     0.30396
     0.33943
     0.33943
     0.32170
     0.39263
     0.32170
     0.26850
     0.14436
     0.12662
     0.10889
     0.02022
     0.02022
    -0.05071
     0.00249
    -0.03298
     0.03796
    -0.01525
    -0.10391
    -0.10391
    -0.08618
     0.02022
     0.07342
     0.07342
     0.02022
     0.03796
     0.05569
     0.09116
     0.16209
     0.16209
     0.09116
     0.09116
     0.05569
     0.12662
     0.10889
     0.03796
    -0.01525
     0.09116
     0.05569
     0.02022
    -0.06845
     0.03796
    -0.12165
    -0.08618
     0.03796
     0.07342
     0.02022
     0.03796
     0.05569
     0.00249
    -0.03298
    -0.05071
     0.05569
     0.09116
     0.10889
     0.02022
    -0.01525
     0.09116
     0.03796
    -0.08618
    -0.05071
     0.05569
    -0.08618
    -0.12165
    -0.05071
    -0.10391
    -0.13938
    -0.13938
    -0.17485
    -0.10391
    -0.01525
    -0.10391
     0.00249
    -0.01525
    -0.12165
    -0.10391
    -0.08618
     0.07342
    -0.05071
    -0.03298
     0.00249
     0.02022
     0.03796
     0.02022
     0.02022
     0.03796
     0.02022
     0.07342
     0.07342
     0.02022
     0.00249
     0.03796
    -0.05071
     0.17983
     0.10889
     0.00249
     0.02022
    -0.03298
    -0.01525
    -0.03298
    -0.10391
    -0.17485
    -0.22805
    -0.24578
    -0.26352
    -0.40539
    -0.51179
    -0.58273
    -0.61819
    -0.60046
    -0.77780
    -1.02607
    -1.18568
    -0.84873
    -0.10391
     0.94238
     1.74040
     2.14828
     1.40346
     1.27932
     1.50986
     2.75123
     3.26551
     3.08817
     2.02414
     1.20839
     0.83598
     0.60544
     0.49903
     0.72957
     0.92465
     0.30396
    -0.79553
    -1.82409
    -2.07237
    -2.17877
    -2.14330
    -2.01916
    -1.82409
    -1.48715
    -1.06154
    -0.95514
    -0.49406
    -0.31672
    -0.15712
     0.07342
     0.14436
     0.21529
     0.14436
     0.14436
     0.05569
     0.07342
     0.09116
    -0.01525
    -0.08618
    -0.05071
    -0.10391
    -0.13938
     0.00249
    -0.12165
    -0.26352
    -0.24578
    -0.10391
    -0.06845
    -0.05071
    -0.13938
    -0.22805
    -0.10391
    -0.13938
    -0.08618
    -0.19258
    -0.24578
    -0.21032
    -0.22805
    -0.19258
    -0.08618
    -0.26352
    -0.17485
    -0.36992
    -0.26352
    -0.24578
    -0.26352
    -0.28125
    -0.17485
    -0.19258
    -0.15712
    -0.15712
    -0.13938
    -0.17485
    -0.17485
    -0.13938
    -0.01525
    -0.12165
    -0.06845
    -0.12165
    -0.06845
    -0.06845
    -0.05071
    -0.08618
    -0.08618
    -0.10391
    -0.08618
    -0.13938
    -0.01525
    -0.12165
    -0.12165
    -0.17485
     0.00249
     0.05569
    -0.05071
    -0.05071
    -0.01525
     0.05569
    -0.01525
     0.02022
    -0.03298
     0.02022
     0.03796
     0.05569
     0.00249
    -0.01525
    -0.08618
    -0.06845
     0.03796
     0.00249
    -0.06845
    -0.10391
    -0.13938
     0.00249
    -0.10391
    -0.21032
    -0.15712
    -0.22805
    -0.21032
    -0.22805
    -0.35219
    -0.24578
    -0.26352
    -0.42312
    -0.52953
    -0.51179
    -0.51179
    -0.35219
    -0.49406
    -0.58273
    -0.67140
    -0.60046
    -0.40539
     0.16209
     1.10198
     1.91774
     2.52069
     3.03497
     2.46749
     1.52759
     0.76504
     0.33943
     1.04878
     1.86454
     1.75813
     1.01331
     1.06652
     0.78278
    -0.03298
    -0.74233
    -1.32755
    -1.62902
    -1.71769
    -1.96596
    -1.85956
    -1.73542
    -1.75316
    -1.06154
    -0.70686
    -0.54726
    -0.28125
    -0.10391
    -0.08618
    -0.08618
     0.12662
     0.14436
     0.30396
     0.37490
     0.35716
     0.30396
     0.26850
     0.23303
     0.17983
     0.25076
     0.23303
     0.25076
     0.14436
     0.07342
     0.14436
     0.10889
     0.09116
     0.07342
     0.09116
     0.10889
     0.10889
     0.07342
     0.09116
     0.07342
    -0.01525
    -0.06845
    -0.10391
    -0.13938
    -0.17485
    -0.24578
    -0.13938
    -0.26352
    -0.19258
    -0.24578
    -0.31672
    -0.31672
    -0.21032
    -0.24578
    -0.26352
    -0.22805
    -0.29899
    -0.31672
    -0.15712
    -0.21032
    -0.28125
    -0.15712
    -0.31672
    -0.31672
    -0.26352
    -0.24578
    -0.22805
    -0.15712
    -0.31672
    -0.22805
    -0.29899
    -0.26352
    -0.19258
    -0.29899
    -0.08618
    -0.19258
    -0.26352
    -0.21032
    -0.17485
    -0.15712
    -0.13938
    -0.24578
    -0.21032
    -0.22805
    -0.21032
    -0.21032
    -0.28125
    -0.19258
    -0.29899
    -0.29899
    -0.35219
    -0.13938
    -0.36992
    -0.28125
    -0.42312
    -0.28125
    -0.47632
    -0.35219
    -0.42312
    -0.33445
    -0.24578
    -0.36992
    -0.35219
    -0.36992
    -0.38766
    -0.44086
    -0.38766
    -0.26352
    -0.28125
    -0.31672
    -0.24578
    -0.13938
    -0.22805
    -0.24578
    -0.13938
    -0.17485
    -0.17485
     0.09116
     0.51677
     0.58770
     0.58770
     0.96011
     1.10198
     1.52759
     2.02414
     2.39655
     2.69803
     3.93939
     4.29407
     3.60245
     3.40738
     3.24777
     1.61626
     1.84680
     2.76896
     3.03497
     1.97094
     1.03105
     0.23303
    -0.52953
    -0.70686
    -1.41622
    -1.87729
    -2.10783
    -1.87729
    -2.00143
    -2.09010
    -2.23197
    -2.05463
    -1.73542
    -1.38075
    -1.06154
    -0.77780
    -0.45859
    -0.28125
    -0.03298
     0.17983
     0.17983
     0.23303
     0.28623
     0.30396
     0.32170
     0.30396
     0.32170
     0.30396
     0.37490
     0.14436
     0.25076
     0.17983
     0.05569
     0.07342
     0.03796
     0.10889
     0.03796
     0.05569
     0.10889
     0.14436
     0.05569
    -0.05071
    -0.08618
    -0.05071
     0.07342
     0.07342
     0.07342
     0.09116
     0.12662
     0.05569
    -0.01525
     0.17983
     0.05569
     0.07342
     0.07342
     0.12662
     0.17983
     0.07342
     0.14436
     0.16209
     0.03796
     0.21529
     0.17983
     0.03796
     0.17983
     0.05569
     0.09116
     0.10889
     0.14436
     0.10889
     0.09116
     0.07342
     0.12662
     0.09116
     0.07342
     0.16209
     0.16209
     0.23303
     0.21529
     0.19756
     0.21529
     0.35716
     0.32170
     0.28623
     0.42810
     0.37490
     0.46357
     0.53450
     0.62317
     0.58770
     0.69411
     0.76504
     0.88918
     0.87144
     1.04878
     1.06652
     1.17292
     1.19065
     1.20839
     1.15519
     1.38572
     1.31479
     1.26159
     1.27932
     1.26159
     1.17292
     0.97785
     0.92465
     0.92465
     0.92465
     1.01331
     0.92465
     0.87144
     0.99558
     1.63400
     1.91774
     1.95321
     1.59853
     1.10198
     0.88918
     1.10198
     1.66947
     1.29706
     0.26850
     0.33943
     0.60544
    -0.19258
    -0.49406
    -0.51179
    -0.97287
    -0.76006
    -0.93740
    -1.45168
    -2.05463
    -2.55118
    -2.14330
    -2.09010
    -1.85956
    -1.52262
    -1.41622
    -1.46942
    -1.34528
    -1.34528
    -1.18568
    -1.27434
    -1.07927
    -0.99060
    -0.93740
    -0.77780
    -0.54726
    -0.49406
    -0.26352
    -0.17485
    -0.17485
    -0.22805
    -0.29899
    -0.26352
    -0.21032
    -0.15712
    -0.15712
    -0.10391
    -0.21032
    -0.15712
    -0.22805
    -0.26352
    -0.13938
    -0.21032
    -0.29899
    -0.12165
    -0.10391
    -0.03298
    -0.05071
    -0.12165
    -0.03298
     0.12662
     0.09116
     0.09116
     0.07342
     0.07342
     0.09116
     0.00249
     0.09116
    -0.03298
    -0.05071
    -0.01525
    -0.03298
     0.05569
     0.03796
    -0.17485
    -0.10391
    -0.01525
    -0.03298
     0.00249
     0.07342
     0.03796
     0.10889
     0.03796
     0.16209
     0.16209
     0.12662
     0.21529
     0.21529
     0.46357
     0.39263
     0.41037
     0.37490
     0.44583
     0.48130
     0.56997
     0.44583
     0.41037
     0.49903
     0.49903
     0.46357
     0.55224
     0.46357
     0.35716
     0.41037
     0.41037
     0.42810
     0.30396
     0.23303
     0.14436
     0.23303
     0.19756
     0.07342
     0.07342
     0.07342
     0.00249
    -0.03298
    -0.01525
    -0.01525
    -0.10391
    -0.06845
    -0.08618
    -0.03298
    -0.01525
    -0.05071
    -0.01525
     0.03796
     0.23303
     0.39263
     0.53450
     0.58770
     0.65864
     0.67637
     0.72957
     0.92465
     0.97785
     0.97785
     0.94238
     1.08425
     1.24385
     1.38572
     1.04878
     1.08425
     1.19065
     1.26159
     1.11972
     1.43893
     1.03105
     0.83598
     0.81824
     1.13745
     0.78278
     0.39263
     0.10889
    -0.21032
    -0.15712
    -0.21032
    -0.19258
    -0.13938
    -0.28125
    -0.61819
    -0.90194
    -1.02607
    -0.97287
    -0.88420
    -0.93740
    -0.70686
    -0.52953
    -0.44086
    -0.26352
    -0.15712
     0.03796
     0.07342
     0.09116
     0.10889
     0.14436
     0.19756
     0.26850
     0.26850
     0.16209
     0.16209
     0.09116
     0.19756
     0.14436
     0.02022
     0.10889
     0.03796
     0.03796
     0.02022
     0.02022
    -0.06845
    -0.01525
     0.02022
     0.07342
     0.09116
     0.10889
     0.07342
     0.10889
     0.09116
     0.17983
     0.14436
     0.05569
     0.00249
     0.00249
     0.02022
     0.03796
    -0.01525
    -0.01525
    -0.01525
    -0.03298
    -0.03298
    -0.01525
    -0.13938
    -0.21032
    -0.22805
    -0.17485
    -0.31672
    -0.38766
    -0.36992
    -0.21032
    -0.10391
     0.17983
     0.14436
     0.26850
     0.16209
     0.05569
     0.10889
     0.21529
     0.30396
     0.48130
     0.48130
     0.65864
     0.58770
     0.56997
     0.51677
     0.44583
     0.44583
     0.32170
     0.28623
     0.16209
     0.12662
     0.05569
     0.05569
     0.09116
    -0.01525
    -0.08618
    -0.13938
    -0.10391
    -0.17485
    -0.33445
    -0.44086
    -0.60046
    -0.72460
    -0.79553
    -0.67140
    -0.65366
    -0.81327
    -0.60046
    -0.31672
    -0.28125
    -0.01525
     0.21529
     0.19756
     0.58770
     1.40346
     1.47439
     1.59853
     1.68720
     1.59853
     1.08425
     0.78278
     0.96011
     1.17292
     1.20839
     0.85371
     0.49903
     0.33943
    -0.01525
    -0.42312
    -0.74233
    -0.60046
    -1.04381
    -1.39848
    -1.34528
    -1.00834
    -0.61819
    -0.36992
    -0.29899
    -0.68913
    -0.68913
    -0.35219
    -0.28125
    -0.21032
    -0.06845
     0.09116
     0.07342
     0.21529
     0.32170
     0.23303
     0.26850
     0.26850
     0.28623
     0.30396
     0.26850
     0.33943
     0.37490
     0.26850
     0.23303
     0.10889
     0.05569
     0.02022
    -0.01525
     0.03796
     0.05569
    -0.06845
    -0.08618
    -0.08618
    -0.12165
    -0.17485
    -0.21032
    -0.05071
    -0.12165
    -0.08618
    -0.08618
    -0.10391
    -0.05071
    -0.12165
    -0.21032
    -0.15712
    -0.08618
    -0.12165
    -0.08618
    -0.05071
    -0.10391
    -0.05071
    -0.05071
    -0.12165
    -0.05071
    -0.06845
    -0.06845
    -0.03298
    -0.17485
    -0.19258
    -0.28125
    -0.22805
    -0.12165
    -0.06845
    -0.17485
    -0.12165
    -0.19258
    -0.06845
    -0.15712
    -0.05071
    -0.03298
     0.10889
     0.16209
     0.05569
     0.12662
     0.21529
     0.26850
     0.33943
     0.42810
     0.35716
     0.26850
     0.14436
     0.16209
     0.14436
     0.25076
     0.19756
     0.12662
     0.12662
    -0.05071
    -0.19258
    -0.19258
    -0.31672
    -0.40539
    -0.67140
    -0.63593
    -0.76006
    -0.83100
    -1.11474
    -1.15021
    -1.34528
    -1.46942
    -1.54035
    -1.50488
    -1.25661
    -0.91967
    -0.36992
    -0.26352
    -0.54726
    -0.79553
    -0.79553
    -0.65366
    -0.31672
     0.02022
     0.58770
     1.01331
     1.03105
     1.24385
     1.15519
     0.87144
     0.71184
     0.49903
    -0.01525
     0.21529
     0.41037
     0.46357
     0.14436
    -0.52953
    -0.99060
    -1.07927
    -1.15021
    -1.59355
    -1.77089
    -0.13938
     1.38572
    -0.93740
    -1.57582
    -1.71769
    -0.83100
    -0.29899
     0.07342
     0.28623
     0.53450
     0.49903
     0.62317
     0.85371
     1.01331
     1.08425
     0.92465
     0.90691
     0.74731
     0.60544
     0.60544
     0.65864
     0.64091
     0.62317
     0.48130
     0.46357
     0.35716
     0.26850
     0.03796
    -0.01525
    -0.08618
    -0.24578
    -0.22805
    -0.33445
    -0.42312
    -0.51179
    -0.45859
    -0.42312
    -0.49406
    -0.47632
    -0.45859
    -0.42312
    -0.44086
    -0.38766
    -0.40539
    -0.31672
    -0.40539
    -0.44086
    -0.28125
    -0.24578
    -0.22805
    -0.26352
    -0.28125
    -0.21032
    -0.22805
    -0.17485
    -0.19258
    -0.28125
    -0.24578
    -0.24578
    -0.33445
    -0.31672
    -0.28125
    -0.40539
    -0.38766
    -0.51179
    -0.51179
    -0.44086
    -0.29899
    -0.29899
    -0.15712
    -0.01525
    -0.29899
    -0.31672
    -0.47632
    -0.40539
    -0.26352
    -0.03298
     0.32170
     0.21529
    -0.08618
    -0.38766
    -0.42312
    -0.40539
    -0.31672
    -0.26352
    -0.12165
    -0.08618
    -0.12165
    -0.35219
    -0.29899
    -0.36992
    -0.38766
    -0.24578
    -0.26352
    -0.17485
    -0.13938
    -0.12165
    -0.12165
    -0.06845
    -0.10391
    -0.21032
    -0.12165
    -0.05071
    -0.12165
    -0.12165
     0.05569
     0.02022
     0.07342
     0.16209
     0.33943
     0.23303
     0.30396
     0.44583
     0.53450
     0.53450
     0.39263
     0.26850
     0.35716
     0.48130
     0.51677
     0.53450
     0.48130
     0.51677
     0.55224
     0.42810
     0.33943
     0.33943
     0.25076
    -0.05071
    -0.12165
    -0.17485
    -0.49406
    -0.36992
    -0.47632
    -0.13938
     0.07342
    -0.19258
    -0.52953
    -0.49406
    -0.67140
    -0.97287
    -0.86647
    -0.97287
    -0.93740
    -0.77780
    -0.84873
    -1.30981
    -1.41622
    -1.22114
    -1.30981
    -1.43395
    -1.68222
    -1.91276
    -2.10783
    -2.07237
    -2.07237
    -2.10783
    -2.12557
    -2.07237
    -2.12557
    -2.00143
    -1.98370
    -1.98370
    -1.94823
    -1.91276
    -2.05463
    -2.12557
    -2.12557
    -2.10783
    -2.21424
    -2.21424
    -2.30291
    -2.46251
    -2.53344
    -2.55118
    -2.74625
    -2.94132
    -3.06546
    -3.04772
    -3.22506
    -3.27826
    -3.52654
    -3.59747
    -3.61521
    -3.72161
    -3.89895
    -4.04082
    -4.12949
    -4.23589
    -4.37776
    -4.34229
    -4.43096
    -4.66150
    -4.67923
    -4.83884
    -4.85657
    -4.99844
    -5.05164
    -5.14031
    -5.15805
    -5.06938
    -5.24672
    -5.31765
    -5.33538
    -5.37085
    -5.40632
    -5.37085
    -5.37085
    -5.37085
    -5.38859
    -5.28218
    -5.24672
    -5.29992
    -5.33538
    -5.35312
    -5.24672
    -5.15805
    -5.10485
    -5.03391
    -5.05164
    -4.99844
    -4.90977
    -4.85657
    -4.66150
    -4.59056
    -4.55510
    -4.39549
    -4.34229
    -4.16495
    -4.09402
    -3.96988
    -3.84575
    -3.77481
    -3.73934
    -3.65067
    -3.66841
    -3.66841
    -3.54427
    -3.31373
    -2.97679
    -2.87039
    -2.76398
    -2.76398
    -2.76398
    -2.76398
    -2.67531
    -2.40931
    -2.19650
    -1.93050
    -1.78862
    -1.54035
    -1.23888
    -1.02607
    -0.90194
    -1.00834
    -0.91967
    -0.91967
    -0.88420
    -0.86647
    -0.72460
    -0.60046
    -0.67140
    -0.51179
    -0.58273
    -0.70686
    -1.00834
    -1.25661
    -1.46942
    -1.69996
    -2.01916
    -1.93050
    -1.87729
    -1.98370
    -2.32064
    -2.53344
    -2.40931
    -2.74625
    -2.87039
    -2.67531
    -2.56891
    -2.40931
    -2.19650
    -2.07237
    -1.91276
    -1.75316
    -1.82409
    -1.57582
    -1.50488
    -1.11474
    -0.88420
    -0.70686
    -0.35219
    -0.15712
     0.02022
     0.14436
     0.16209
     0.17983
     0.41037
     0.56997
     0.69411
     0.78278
     0.85371
     0.97785
     0.87144
     0.85371
     0.85371
     0.60544
     0.35716
     0.28623
     0.46357
     0.23303
     0.05569
     0.05569
    -0.15712
    -0.24578
    -0.35219
    -0.61819
    -0.76006
    -0.95514
    -1.13247
    -1.16794
    -1.18568
    -1.15021
    -1.06154
    -1.22114
    -1.39848
    -1.64675
    -1.69996
    -1.78862
    -1.54035
    -1.75316
    -1.78862
    -1.68222
    -1.68222
    -1.68222
    -1.68222
    -1.57582
    -1.45168
    -1.43395
    -1.50488
    -1.46942
    -1.38075
    -1.25661
    -1.32755
    -1.29208
    -1.22114
    -1.16794
    -1.15021
    -1.07927
    -0.97287
    -1.07927
    -1.00834
    -1.06154
    -0.93740
    -0.72460
    -0.79553
    -0.84873
    -0.86647
    -0.81327
    -0.76006
    -0.70686
    -0.67140
    -0.60046
    -0.52953
    -0.56499
    -0.65366
    -0.74233
    -0.77780
    -0.90194
    -0.63593
    -0.68913
    -0.70686
    -0.79553
    -0.95514
    -1.00834
    -1.07927
    -1.11474
    -1.20341
    -1.13247
    -0.97287
    -0.86647
    -0.84873
    -0.83100
    -0.77780
    -0.68913
    -0.61819
    -0.38766
    -0.40539
    -0.33445
    -0.10391
     0.07342
     0.25076
     0.67637
     1.10198
     1.54533
     1.84680
     1.91774
     1.84680
     1.58080
     1.84680
     1.88227
     1.33252
     1.08425
     0.78278
     0.87144
     0.72957
     0.44583
    -0.01525
    -0.19258
    -0.63593
    -0.97287
    -1.36301
    -1.71769
    -1.87729
    -2.01916
    -1.82409
    -1.78862
    -1.69996
    -1.32755
    -1.22114
    -0.99060
    -0.86647
    -0.88420
    -0.76006
    -0.65366
    -0.51179
    -0.44086
    -0.29899
    -0.28125
    -0.22805
    -0.15712
    -0.08618
    -0.15712
    -0.19258
    -0.15712
    -0.10391
    -0.15712
    -0.06845
    -0.08618
    -0.13938
    -0.10391
    -0.24578
    -0.17485
    -0.17485
    -0.17485
    -0.21032
    -0.28125
    -0.22805
    -0.26352
    -0.24578
    -0.31672
    -0.21032
    -0.22805
    -0.22805
    -0.21032
    -0.29899
    -0.26352
    -0.29899
    -0.17485
    -0.08618
    -0.01525
    -0.08618
    -0.06845
    -0.13938
    -0.08618
    -0.06845
    -0.13938
    -0.01525
    -0.05071
    -0.12165
    -0.22805
    -0.22805
    -0.29899
    -0.29899
    -0.38766
    -0.33445
    -0.35219
    -0.31672
    -0.10391
     0.05569
     0.09116
     0.00249
    -0.13938
    -0.06845
     0.09116
     0.03796
     0.23303
     0.35716
     0.42810
     0.44583
     0.30396
     0.30396
     0.16209
     0.17983
     0.14436
     0.09116
     0.00249
     0.00249
    -0.01525
    -0.12165
    -0.10391
    -0.35219
    -0.56499
    -0.44086
    -0.38766
    -0.08618
     0.41037
     0.92465
     1.06652
     1.06652
     0.83598
     0.55224
     0.62317
     0.76504
     0.51677
     0.71184
     1.04878
     0.90691
     0.76504
     0.72957
     0.60544
     0.37490
     0.19756
    -0.01525
    -0.17485
    -0.35219
    -0.15712
    -0.05071
     0.03796
    -0.01525
     0.02022
     0.03796
     0.09116
     0.17983
     0.94238
     2.09508
     1.82907
     0.67637
    -0.15712
    -0.40539
    -0.08618
     0.51677
     0.65864
     0.49903
     0.16209
     0.00249
    -0.29899
    -0.54726
    -0.58273
    -0.79553
    -0.97287
    -1.13247
    -0.77780
    -0.68913
    -0.79553
    -0.97287
    -0.99060
    -0.58273
    -0.47632
    -0.35219
    -0.36992
    -0.28125
    -0.24578
    -0.33445
    -0.15712
    -0.12165
    -0.10391
     0.03796
     0.17983
     0.17983
     0.16209
     0.14436
     0.14436
     0.14436
     0.23303
     0.16209
     0.14436
     0.07342
     0.14436
     0.07342
     0.09116
     0.10889
     0.14436
    -0.01525
     0.05569
     0.03796
     0.10889
     0.05569
     0.09116
     0.10889
     0.21529
     0.17983
     0.16209
     0.16209
     0.19756
     0.16209
     0.17983
     0.23303
     0.16209
     0.16209
     0.16209
     0.12662
     0.23303
     0.09116
     0.12662
     0.09116
     0.16209
     0.19756
     0.10889
     0.09116
     0.17983
     0.16209
     0.05569
     0.26850
     0.19756
     0.16209
     0.23303
     0.26850
     0.17983
     0.23303
     0.17983
     0.17983
     0.19756
     0.28623
     0.19756
     0.10889
     0.05569
    -0.05071
    -0.24578
    -0.49406
    -0.60046
    -0.91967
    -1.16794
    -0.97287
    -0.67140
    -0.45859
    -0.70686
    -1.23888
    -1.50488
    -1.68222
    -1.68222
    -1.41622
    -1.02607
    -0.36992
     0.32170
     0.69411
     0.71184
     0.33943
     0.46357
     0.83598
     1.03105
     1.31479
     1.43893
     1.61626
     1.68720
     1.91774
     1.72267
     1.31479
     1.11972
     1.06652
     0.83598
     0.48130
    -0.05071
    -0.49406
    -1.06154
    -1.71769
    -2.51571
    -3.52654
    -4.39549
    -2.32064
     6.13838
     4.98568
    -2.37384
    -4.50190
    -4.44869
    -2.39157
    -0.52953
     0.80051
     1.40346
     1.50986
     1.22612
     0.90691
     0.62317
     0.30396
     0.23303
     0.26850
     0.17983
     0.28623
     0.41037
     0.48130
     0.46357
     0.53450
     0.62317
     0.56997
     0.49903
     0.64091
     0.51677
     0.48130
     0.60544
     0.56997
     0.72957
     0.67637
     0.58770
     0.53450
     0.56997
     0.64091
     0.53450
     0.49903
     0.49903
     0.55224
     0.41037
     0.49903
     0.41037
     0.30396
     0.23303
     0.26850
     0.28623
     0.26850
     0.28623
     0.17983
     0.23303
     0.26850
     0.23303
     0.37490
     0.21529
     0.23303
     0.21529
     0.39263
     0.41037
     0.37490
     0.32170
     0.35716
     0.35716
     0.30396
     0.35716
     0.33943
     0.32170
     0.37490
     0.30396
     0.26850
     0.26850
     0.21529
     0.05569
     0.14436
     0.09116
     0.10889
     0.12662
     0.07342
     0.09116
     0.12662
     0.26850
     0.56997
     0.74731
     0.87144
     1.08425
     0.90691
     0.74731
     0.80051
     1.04878
     1.13745
     1.22612
     0.92465
     0.78278
     0.67637
     0.65864
     0.60544
     0.80051
     0.62317
     0.51677
     0.33943
    -0.01525
    -0.91967
    -2.49798
    -3.24280
    -2.14330
    -0.17485
     2.13054
     3.53151
     3.77979
     2.52069
     1.29706
     0.90691
     1.20839
     2.23695
     2.98177
     3.30097
     3.74432
     4.04579
     4.20540
     3.74432
     3.05270
     2.44975
     1.98867
     1.45666
     0.96011
     0.42810
     0.16209
     0.05569
     0.23303
     0.17983
     0.32170
     0.60544
     0.74731
     0.80051
     0.72957
     0.60544
     0.30396
    -0.24578
    -0.38766
     0.46357
     1.77587
     2.36108
     0.51677
    -0.70686
    -0.99060
    -0.67140
    -0.26352
    -0.19258
    -0.47632
    -0.83100
    -0.97287
    -1.11474
    -1.41622
    -1.64675
    -1.75316
    -1.59355
    -1.57582
    -1.77089
    -1.62902
    -1.52262
    -1.43395
    -1.30981
    -1.20341
    -1.16794
    -0.99060
    -0.84873
    -0.81327
    -0.68913
    -0.65366
    -0.70686
    -0.67140
    -0.58273
    -0.42312
    -0.49406
    -0.45859
    -0.40539
    -0.28125
    -0.28125
    -0.17485
    -0.12165
    -0.06845
     0.00249
     0.03796
     0.25076
     0.17983
     0.19756
     0.21529
     0.32170
     0.48130
     0.53450
     0.44583
     0.44583
     0.51677
     0.48130
     0.56997
     0.64091
     0.55224
     0.64091
     0.65864
     0.69411
     0.67637
     0.64091
     0.51677
     0.53450
     0.64091
     0.53450
     0.55224
     0.49903
     0.49903
     0.49903
     0.41037
     0.41037
     0.35716
     0.39263
     0.39263
     0.28623
     0.28623
     0.28623
     0.30396
     0.21529
     0.26850
     0.23303
     0.30396
     0.19756
     0.17983
     0.10889
     0.12662
     0.03796
     0.05569
    -0.01525
    -0.01525
    -0.06845
    -0.08618
    -0.13938
    -0.19258
    -0.28125
    -0.13938
    -0.03298
     0.02022
     0.14436
     0.37490
     0.55224
     0.65864
     0.78278
     0.81824
     0.96011
     1.03105
     1.11972
     1.08425
     1.03105
     0.78278
     0.51677
     0.16209
    -0.29899
    -0.84873
    -1.80636
    -2.10783
    -1.75316
    -1.55809
    -1.68222
    -1.32755
    -0.36992
    -0.28125
    -0.44086
    -1.20341
    -0.56499
    -0.03298
     0.17983
     1.01331
     1.70493
     1.84680
     1.63400
     1.82907
     1.56306
     1.10198
     0.42810
    -0.60046
    -1.68222
    -2.24970
     0.85371
     5.67730
     3.46058
    -0.44086
    -2.46251
    -2.44478
    -1.09701
     0.05569
     0.78278
     1.43893
     1.49213
     1.06652
     0.76504
     0.25076
    -0.24578
    -0.49406
    -0.74233
    -0.72460
    -0.77780
    -0.81327
    -0.72460
    -0.70686
    -0.93740
    -0.58273
    -0.45859
    -0.24578
    -0.36992
    -0.24578
    -0.31672
    -0.22805
    -0.05071
     0.05569
     0.09116
     0.14436
     0.12662
     0.23303
     0.30396
     0.26850
     0.21529
     0.30396
     0.26850
     0.25076
     0.26850
     0.28623
     0.26850
     0.23303
     0.10889
     0.25076
     0.30396
     0.26850
     0.19756
     0.19756
     0.16209
     0.23303
     0.10889
     0.23303
     0.28623
     0.09116
     0.23303
     0.19756
     0.19756
     0.23303
     0.14436
     0.17983
     0.23303
     0.21529
     0.12662
     0.17983
     0.14436
     0.14436
     0.09116
     0.12662
     0.21529
     0.10889
     0.07342
     0.03796
     0.07342
    -0.06845
    -0.13938
    -0.08618
    -0.08618
    -0.10391
    -0.21032
    -0.22805
    -0.22805
    -0.29899
    -0.31672
    -0.24578
    -0.08618
    -0.01525
     0.12662
     0.37490
     0.56997
     0.64091
     0.78278
     0.90691
     1.04878
     1.17292
     1.15519
     1.11972
     1.26159
     1.33252
     1.19065
     0.85371
     0.76504
     0.51677
     0.28623
     0.07342
    -0.10391
    -0.54726
    -0.63593
    -0.72460
    -0.49406
    -0.28125
    -0.33445
    -0.54726
    -0.76006
    -0.74233
    -0.76006
    -0.79553
    -0.56499
    -0.31672
    -0.22805
     0.12662
     0.09116
    -0.12165
    -0.05071
    -0.17485
    -0.45859
    -0.47632
    -0.44086
    -0.38766
    -0.47632
    -0.29899
    -0.10391
     0.41037
     0.71184
     0.56997
     0.42810
     0.83598
     1.22612
     1.54533
     1.42119
     1.31479
     1.19065
     0.44583
    -0.84873
    -0.76006
     1.13745
     2.44975
     2.07734
     0.41037
    -0.72460
    -1.22114
    -1.11474
    -0.97287
    -0.51179
    -0.12165
    -0.10391
    -0.42312
    -0.61819
    -0.61819
    -0.42312
    -0.13938
     0.02022
     0.14436
     0.12662
     0.17983
     0.35716
    -0.29899
    -0.97287
    -0.36992
     0.16209
     0.32170
     0.10889
    -0.10391
    -0.21032
    -0.12165
    -0.12165
    -0.05071
    -0.12165
    -0.05071
    -0.03298
     0.05569
     0.16209
     0.23303
     0.35716
     0.30396
     0.33943
     0.42810
     0.46357
     0.44583
     0.42810
     0.42810
     0.42810
     0.51677
     0.44583
     0.39263
     0.37490
     0.33943
     0.33943
     0.33943
     0.46357
     0.25076
     0.23303
     0.26850
     0.17983
     0.26850
     0.12662
     0.12662
     0.14436
     0.21529
     0.21529
     0.17983
     0.12662
     0.10889
     0.05569
     0.16209
     0.23303
     0.19756
     0.09116
     0.14436
     0.19756
     0.19756
     0.16209
     0.21529
     0.21529
     0.19756
     0.23303
     0.28623
     0.30396
     0.30396
     0.41037
     0.39263
     0.60544
     0.58770
     0.49903
     0.42810
     0.21529
     0.16209
    -0.05071
    -0.28125
    -0.68913
    -1.02607
    -0.90194
    -0.44086
     0.85371
     1.91774
     2.20148
     0.96011
    -0.15712
    -0.61819
    -0.58273
    -0.19258
     0.56997
     1.01331
     1.88227
     2.16601
     1.93547
     1.36799
     0.49903
     0.07342
     0.07342
     0.16209
     0.02022
     0.03796
    -0.05071
    -0.13938
    -0.35219
    -0.31672
     0.05569
     0.19756
    -0.17485
    -0.56499
    -0.33445
    -0.35219
    -0.10391
     0.02022
     0.35716
     0.48130
     0.49903
     0.60544
     0.49903
     0.72957
     0.87144
     0.92465
     0.65864
     0.44583
    -0.05071
    -0.26352
     0.02022
     0.58770
     1.61626
     1.97094
     1.24385
     0.60544
     0.41037
     0.51677
     0.78278
     0.65864
     0.60544
     0.90691
     0.64091
     0.23303
     0.19756
     0.17983
     0.25076
     0.64091
     0.23303
     0.99558
     2.30788
     0.96011
    -1.39848
    -1.36301
    -1.06154
     0.19756
     1.19065
     1.45666
     1.58080
     1.22612
     0.64091
     0.30396
     0.10889
    -0.15712
    -0.21032
    -0.31672
    -0.51179
    -0.63593
    -0.52953
    -0.61819
    -0.60046
    -0.61819
    -0.63593
    -0.86647
    -0.79553
    -0.60046
    -0.58273
    -0.44086
    -0.44086
    -0.33445
    -0.17485
    -0.03298
     0.03796
     0.05569
     0.17983
     0.10889
     0.19756
     0.14436
     0.28623
     0.23303
     0.17983
     0.19756
     0.17983
     0.28623
     0.21529
     0.16209
     0.19756
     0.10889
     0.12662
     0.19756
     0.14436
     0.10889
     0.09116
     0.03796
     0.26850
     0.25076
     0.09116
     0.10889
     0.12662
     0.10889
     0.10889
     0.16209
     0.12662
     0.16209
     0.14436
     0.12662
     0.19756
     0.16209
     0.10889
     0.19756
     0.14436
     0.26850
     0.19756
     0.17983
     0.26850
     0.30396
     0.26850
     0.35716
     0.28623
     0.28623
     0.37490
     0.41037
     0.46357
     0.48130
     0.42810
     0.42810
     0.51677
     0.49903
     0.56997
     0.53450
     0.55224
     0.55224
     0.60544
     0.64091
     0.65864
     0.69411
     0.74731
     0.80051
     0.72957
     0.65864
     0.60544
     0.53450
     0.56997
     0.49903
     0.48130
     0.35716
     0.30396
     0.10889
     0.03796
     0.00249
    -0.17485
    -0.28125
    -0.28125
    -0.35219
    -0.38766
    -0.47632
    -0.44086
    -0.40539
    -0.52953
    -0.47632
    -0.35219
    -0.38766
    -0.38766
    -0.31672
    -0.28125
    -0.36992
    -0.35219
    -0.31672
    -0.31672
    -0.22805
    -0.29899
    -0.19258
    -0.26352
    -0.21032
    -0.26352
    -0.08618
    -0.12165
    -0.13938
    -0.15712
    -0.29899
    -0.31672
    -0.26352
    -0.33445
    -0.31672
    -0.33445
    -0.38766
    -0.51179
    -0.61819
    -0.60046
    -0.70686
    -0.83100
    -0.84873
    -0.84873
    -0.88420
    -0.65366
    -0.58273
    -0.51179
    -0.65366
    -0.91967
    -0.88420
    -0.68913
    -0.63593
    -0.40539
    -0.21032
     0.02022
     0.23303
     0.00249
    -0.12165
     0.17983
     0.37490
     0.28623
    -0.05071
    -0.29899
    -0.28125
    -0.24578
    -0.52953
    -0.52953
    -0.22805
     0.03796
    -0.47632
    -1.59355
    -2.33837
    -2.53344
    -1.84183
    -1.75316
    -1.61129
    -1.69996
    -1.78862
    -1.85956
    -1.98370
    -1.91276
    -1.77089
    -1.64675
    -1.38075
    -1.23888
    -1.04381
    -0.90194
    -0.83100
    -0.72460
    -0.68913
    -0.65366
    -0.51179
    -0.49406
    -0.63593
    -0.58273
    -0.60046
    -0.56499
    -0.63593
    -0.67140
    -0.63593
    -0.63593
    -0.67140
    -0.63593
    -0.74233
    -0.74233
    -0.76006
    -0.72460
    -0.67140
    -0.63593
    -0.70686
    -0.74233
    -0.72460
    -0.72460
    -0.70686
    -0.76006
    -0.65366
    -0.56499
    -0.49406
    -0.60046
    -0.54726
    -0.45859
    -0.44086
    -0.45859
    -0.35219
    -0.28125
    -0.35219
    -0.35219
    -0.31672
    -0.29899
    -0.28125
    -0.08618
     0.00249
     0.05569
    -0.10391
    -0.13938
    -0.17485
    -0.10391
     0.05569
     0.09116
     0.07342
     0.09116
     0.07342
     0.17983
     0.05569
     0.09116
    -0.06845
    -0.08618
    -0.17485
    -0.13938
    -0.12165
    -0.21032
    -0.19258
    -0.29899
    -0.38766
    -0.49406
    -0.61819
    -0.52953
    -0.60046
    -0.65366
    -0.60046
    -0.68913
    -0.70686
    -0.76006
    -0.86647
    -0.84873
    -0.81327
    -0.93740
    -0.90194
    -0.86647
    -0.77780
    -0.83100
    -1.02607
    -0.99060
    -1.00834
    -0.88420
    -0.79553
    -0.68913
    -0.61819
    -0.49406
    -0.45859
    -0.22805
    -0.12165
    -0.17485
    -0.31672
    -0.15712
    -0.13938
    -0.13938
    -0.08618
     0.10889
     0.37490
     0.44583
     0.67637
     0.71184
     0.56997
     0.58770
     0.72957
     0.85371
     1.01331
     1.33252
     1.38572
     1.50986
     1.36799
     1.27932
     1.04878
     1.17292
     1.20839
     1.11972
     1.52759
     1.63400
     1.81134
     2.02414
     1.33252
     0.53450
     0.00249
     0.26850
     1.11972
     0.99558
     0.58770
     0.25076
    -0.08618
    -0.08618
    -0.24578
    -0.83100
    -1.32755
    -1.45168
    -1.29208
    -1.29208
    -1.20341
    -0.91967
    -1.06154
    -1.69996
    -2.49798
    -2.23197
    -2.03690
    -1.77089
    -2.03690
    -2.03690
    -2.10783
    -2.35611
    -2.24970
    -2.17877
    -2.23197
    -2.19650
    -2.32064
    -2.35611
    -2.19650
    -2.00143
    -1.85956
    -1.55809
    -1.43395
    -1.25661
    -1.06154
    -0.90194
    -0.61819
    -0.51179
    -0.52953
    -0.47632
    -0.38766
    -0.38766
    -0.38766
    -0.44086
    -0.44086
    -0.31672
    -0.19258
    -0.06845
    -0.03298
     0.16209
     0.26850
     0.48130
     0.78278
     0.97785
     1.04878
     1.13745
     1.52759
     1.68720
     1.74040
     1.68720
     1.56306
     1.42119
     1.43893
     1.29706
     1.22612
     1.27932
     0.96011
     0.80051
     0.48130
     0.14436
    -0.17485
    -0.17485
    -0.38766
    -0.36992
    -0.36992
    -0.56499
    -0.72460
    -0.63593
    -0.58273
    -0.54726
    -0.65366
    -0.70686
    -0.61819
    -0.47632
    -0.47632
    -0.40539
    -0.36992
    -0.54726
    -0.38766
    -0.21032
    -0.08618
    -0.15712
    -0.10391
    -0.15712
    -0.13938
     0.02022
    -0.01525
    -0.06845
    -0.10391
    -0.22805
    -0.35219
    -0.13938
     0.05569
     0.23303
     0.14436
     0.39263
     0.58770
     0.44583
     0.28623
     0.25076
     0.33943
     0.58770
     0.83598
     0.85371
     0.83598
     0.74731
     0.83598
     0.69411
     0.60544
     0.48130
     0.39263
     0.37490
     0.09116
    -0.05071
    -0.17485
    -0.01525
     0.10889
     0.26850
     0.26850
     0.10889
     0.17983
     0.21529
     0.35716
     0.30396
     0.53450
     0.72957
     0.81824
     0.78278
     0.53450
     0.46357
     0.62317
     0.94238
     1.45666
     1.58080
     1.26159
     0.90691
     0.88918
     0.78278
     0.78278
     0.83598
     0.96011
     0.88918
     0.78278
     0.87144
     0.72957
     0.46357
     0.39263
     0.35716
     0.23303
     0.19756
     0.12662
     0.17983
     0.09116
    -0.26352
    -0.21032
    -0.12165
    -0.01525
    -0.54726
    -1.11474
    -0.76006
     1.42119
     1.93547
    -0.68913
    -1.75316
    -1.52262
    -1.11474
    -0.58273
    -0.13938
    -0.19258
    -0.21032
    -0.29899
    -0.29899
    -0.42312
    -0.49406
    -0.36992
    -0.05071
    -0.12165
    -0.01525
     0.19756
     0.51677
     0.62317
     0.62317
     0.78278
     0.37490
     0.42810
     0.49903
     0.42810
     0.46357
     0.41037
     0.42810
     0.26850
    -0.03298
    -0.06845
    -0.08618
     0.02022
     0.10889
     0.23303
     0.46357
     0.72957
     0.80051
     0.85371
     0.92465
     1.13745
     1.36799
     1.54533
     1.61626
     1.77587
     1.70493
     1.75813
     1.61626
     1.42119
     1.13745
     0.80051
     0.69411
     0.51677
     0.28623
     0.02022
    -0.36992
    -0.47632
    -0.76006
    -0.90194
    -0.88420
    -0.79553
    -0.84873
    -0.83100
    -0.83100
    -0.74233
    -0.72460
    -0.65366
    -0.42312
     0.10889
     0.83598
     0.58770
     0.41037
     0.32170
     0.17983
     0.39263
     0.42810
     0.78278
     1.01331
     0.90691
     1.10198
     1.11972
     1.06652
     0.92465
     0.51677
     0.49903
     0.49903
     0.64091
     0.67637
     0.67637
     0.62317
     0.55224
     0.51677
     0.67637
     0.72957
     0.58770
     0.56997
     0.49903
     0.39263
     0.39263
     0.53450
     0.42810
     0.46357
     0.49903
     0.39263
     0.41037
     0.35716
     0.09116
     0.02022
     0.23303
     0.39263
     0.30396
     0.21529
     0.14436
     0.07342
     0.16209
     0.16209
     0.35716
     0.39263
     0.30396
     0.32170
     0.35716
     0.30396
     0.25076
     0.26850
     0.28623
     0.25076
     0.23303
     0.17983
     0.21529
     0.17983
     0.03796
     0.09116
     0.16209
     0.17983
     0.10889
    -0.08618
    -0.26352
    -0.40539
    -0.49406
    -0.51179
    -1.20341
    -2.10783
    -2.92359
    -1.82409
     0.07342
     3.19457
     1.52759
    -2.39157
    -2.46251
    -1.43395
     0.19756
     1.01331
     0.87144
     0.78278
     0.74731
     1.35026
     1.43893
     1.19065
     0.97785
     1.04878
     0.96011
     0.76504
     0.71184
     0.71184
     0.56997
     0.58770
     0.55224
     0.60544
     0.53450
     0.46357
     0.48130
     0.33943
     0.41037
     0.51677
     0.56997
     0.51677
     0.55224
     0.46357
     0.53450
     0.46357
     0.26850
     0.03796
    -0.26352
    -0.33445
    -0.68913
    -0.91967
    -1.02607
    -1.09701
    -1.25661
    -1.36301
    -1.22114
    -1.13247
    -1.16794
    -1.50488
    -1.64675
    -1.61129
    -1.20341
     0.19756
     1.17292
     1.13745
     1.11972
     1.20839
     1.43893
     1.77587
     2.25468
     2.39655
     2.30788
     2.09508
     2.11281
     2.34335
     2.25468
     2.34335
     2.32562
     1.88227
     1.50986
     1.01331
     0.56997
     0.48130
     0.55224
     0.56997
     0.67637
     0.64091
     0.49903
     0.48130
     0.21529
     0.23303
     0.23303
     0.07342
    -0.03298
     0.09116
     0.12662
     0.03796
     0.10889
     0.30396
     0.37490
     0.19756
     0.16209
     0.17983
     0.12662
     0.16209
     0.21529
     0.26850
     0.32170
     0.37490
     0.46357
     0.39263
     0.25076
     0.21529
     0.41037
     0.44583
     0.55224
     0.48130
     0.39263
     0.39263
     0.51677
     0.65864
     0.72957
     0.87144
     0.74731
     0.90691
     1.27932
     1.43893
     1.19065
     1.35026
     1.31479
     1.49213
     1.70493
     2.00641
     2.34335
     2.39655
     2.41428
     2.55616
     2.59162
     2.34335
     2.11281
     2.09508
     1.93547
     1.56306
     1.45666
     1.54533
     1.56306
     1.24385
     0.64091
     0.39263
     0.25076
    -0.22805
    -0.86647
    -0.70686
    -0.63593
    -0.56499
    -0.21032
    -0.12165
    -1.18568
    -2.87039
    -1.82409
    -1.02607
    -0.47632
    -0.40539
    -0.70686
    -0.97287
    -1.27434
    -1.22114
    -0.99060
    -0.88420
    -0.52953
    -0.12165
    -0.31672
    -0.26352
    -0.29899
    -0.47632
    -0.47632
    -0.54726
    -0.45859
    -0.42312
    -0.40539
    -0.45859
    -0.31672
    -0.42312
    -0.45859
    -0.58273
    -0.38766
    -0.40539
    -0.61819
    -0.54726
    -0.47632
    -0.40539
    -0.28125
    -0.40539
    -0.36992
    -0.29899
    -0.33445
    -0.45859
    -0.63593
    -0.58273
    -0.36992
    -0.01525
     0.26850
     0.56997
     0.67637
     0.76504
     0.53450
     0.49903
     0.49903
     0.74731
     0.85371
     0.96011
     1.11972
     1.15519
     1.29706
     1.26159
     0.99558
     0.60544
     0.49903
     0.39263
     0.25076
     0.30396
     0.35716
     0.35716
     0.23303
     0.10889
     0.12662
     0.10889
     0.19756
     0.14436
     0.03796
     0.03796
     0.03796
     0.05569
     0.05569
     0.17983
     0.17983
     0.09116
     0.07342
     0.07342
     0.10889
     0.05569
     0.02022
    -0.06845
    -0.51179
    -1.02607
    -0.83100
    -0.28125
     0.21529
     0.30396
     0.00249
     0.03796
    -0.21032
    -0.44086
    -0.38766
    -0.13938
     0.28623
     0.85371
     0.99558
     1.11972
     1.29706
     0.92465
     0.67637
     0.48130
     0.32170
     0.37490
     0.42810
     0.58770
     0.46357
     0.14436
     0.12662
     0.16209
     0.17983
     0.02022
     0.12662
     0.21529
    -0.08618
    -0.24578
    -0.83100
    -1.20341
    -1.61129
    -2.09010
     0.39263
     3.85072
     3.17684
     0.90691
    -1.85956
    -2.40931
    -1.68222
    -0.15712
     1.19065
     2.98177
     3.47831
     2.53842
     1.79360
     1.68720
     1.26159
     1.06652
     1.56306
     1.77587
     1.82907
     1.70493
     1.66947
     1.63400
     1.26159
     0.97785
     0.46357
     0.05569
     0.00249
    -0.26352
    -0.52953
    -0.51179
    -0.63593
    -0.54726
    -0.28125
     0.17983
     0.60544
     0.28623
    -0.15712
    -0.24578
    -0.17485
    -0.03298
     0.07342
     0.10889
     0.16209
     0.23303
     0.23303
     0.07342
     0.07342
    -0.01525
    -0.05071
    -0.13938
     0.02022
     0.32170
     0.30396
     0.46357
     0.53450
     0.60544
     0.62317
     0.74731
     1.01331
     0.97785
     1.17292
     1.17292
     1.19065
     0.99558
     0.94238
     0.81824
     0.76504
     0.83598
     0.60544
     0.53450
     0.42810
     0.37490
     0.33943
     0.33943
     0.28623
     0.30396
     0.33943
     0.21529
     0.09116
     0.02022
     0.23303
     0.17983
     0.25076
     0.42810
     0.26850
     0.17983
     0.17983
     0.17983
     0.16209
     0.16209
     0.12662
     0.33943
     0.46357
     0.56997
     0.62317
     0.32170
     0.14436
     0.07342
     0.05569
     0.19756
     0.26850
     0.32170
     0.07342
     0.21529
     0.39263
     0.26850
     0.02022
     0.16209
    -0.29899
    -0.38766
    -0.08618
    -0.26352
     0.00249
    -0.08618
    -0.21032
    -0.13938
    -0.26352
    -0.17485
    -0.28125
    -0.35219
    -0.26352
    -0.31672
    -0.36992
     0.07342
     0.33943
     0.35716
     0.26850
     0.48130
     1.13745
     1.47439
     1.22612
     1.06652
     1.15519
     1.20839
     0.85371
    -0.06845
     0.41037
     1.58080
     1.91774
     1.40346
     0.65864
    -0.08618
    -0.29899
    -0.42312
    -0.31672
    -0.21032
    -0.38766
    -0.70686
    -0.67140
    -0.99060
    -1.02607
    -1.36301
    -1.15021
    -0.17485
     1.43893
     1.40346
     0.53450
    -0.49406
    -0.84873
    -0.47632
    -0.06845
     0.53450
     0.87144
     0.78278
     1.19065
     1.54533
     1.42119
     0.83598
     0.49903
     0.26850
     0.23303
     0.28623
     0.48130
     0.71184
     0.90691
     0.92465
     0.90691
     0.92465
     0.85371
     0.76504
     0.64091
     0.71184
     0.85371
     0.80051
     0.80051
     0.60544
     0.53450
     0.58770
     0.56997
     0.56997
     0.56997
     0.48130
     0.42810
     0.39263
     0.44583
     0.41037
     0.26850
     0.44583
     0.49903
     0.44583
     0.46357
     0.44583
     0.46357
     0.48130
     0.35716
     0.23303
     0.21529
     0.30396
     0.26850
     0.26850
     0.23303
     0.25076
     0.19756
     0.30396
     0.32170
     0.25076
     0.23303
     0.32170
     0.30396
     0.44583
     0.44583
     0.56997
     0.55224
     0.62317
     0.60544
     0.64091
     0.64091
     0.65864
     0.60544
     0.58770
     0.41037
     0.33943
     0.19756
    -0.26352
    -0.44086
    -0.54726
     0.17983
     0.46357
     0.26850
     0.05569
    -0.17485
    -0.31672
    -0.38766
    -0.28125
    -0.28125
    -0.06845
     0.28623
     0.26850
     0.35716
     0.41037
     0.44583
     0.09116
    -0.17485
    -0.10391
    -0.22805
    -0.35219
    -0.51179
    -0.31672
    -0.28125
    -0.35219
    -0.19258
    -0.84873
    -1.55809
    -2.03690
    -2.14330
    -1.38075
    -0.35219
     0.46357
     1.26159
     2.25468
     2.50295
     2.00641
     1.65173
     1.98867
     2.94630
     3.23004
     3.60245
     3.60245
     3.90392
     4.20540
     3.76205
     2.75123
     1.45666
     0.42810
    -0.52953
    -0.97287
     0.83598
     5.23396
     4.16993
     0.02022
    -2.83492
    -2.95906
    -1.25661
     0.17983
     1.01331
     1.36799
     1.38572
     1.15519
     0.76504
     0.41037
     0.16209
     0.02022
    -0.13938
    -0.05071
    -0.08618
    -0.12165
    -0.17485
    -0.21032
    -0.33445
    -0.21032
    -0.33445
    -0.13938
    -0.21032
    -0.24578
    -0.29899
    -0.33445
    -0.26352
    -0.33445
    -0.42312
    -0.35219
    -0.38766
    -0.38766
    -0.29899
    -0.24578
    -0.06845
     0.00249
    -0.05071
     0.00249
    -0.05071
    -0.13938
    -0.01525
     0.17983
     0.25076
     0.28623
     0.10889
     0.12662
     0.09116
     0.14436
     0.07342
     0.21529
     0.14436
     0.21529
     0.37490
     0.17983
     0.00249
    -0.13938
    -0.13938
    -0.03298
     0.10889
     0.02022
    -0.01525
    -0.17485
    -0.15712
    -0.19258
    -0.29899
    -0.40539
    -0.44086
    -0.42312
    -0.52953
    -0.44086
    -0.54726
    -0.58273
    -0.61819
    -0.60046
    -0.51179
    -0.54726
    -0.52953
    -0.49406
    -0.49406
    -0.44086
    -0.47632
    -0.44086
    -0.44086
    -0.45859
    -0.42312
    -0.45859
    -0.28125
    -0.44086
    -0.38766
    -0.45859
    -0.35219
    -0.38766
    -0.47632
    -0.49406
    -0.44086
    -0.38766
    -0.42312
    -0.51179
    -0.49406
    -0.51179
    -0.49406
    -0.45859
    -0.49406
    -0.49406
    -0.51179
    -0.58273
    -0.61819
    -0.56499
    -0.49406
    -0.61819
    -0.58273
    -0.52953
    -0.49406
    -0.51179
    -0.58273
    -0.60046
    -0.65366
    -0.60046
    -0.60046
    -0.56499
    -0.70686
    -0.79553
    -0.77780
    -0.90194
    -1.27434
    -1.68222
    -2.01916
    -2.01916
    -1.55809
    -0.13938
     1.43893
     1.31479
     0.23303
    -0.52953
    -0.63593
     0.05569
     0.65864
     1.03105
     1.70493
     2.60936
     2.14828
     2.09508
     1.45666
     0.99558
     1.01331
     1.11972
     1.11972
     0.85371
     0.26850
    -0.31672
    -0.54726
    -0.51179
    -0.60046
    -0.79553
    -0.84873
    -1.00834
    -1.25661
    -1.16794
    -1.36301
    -1.29208
    -1.15021
    -0.99060
    -0.91967
    -0.77780
    -0.67140
    -0.52953
    -0.54726
    -0.45859
    -0.31672
    -0.17485
    -0.17485
    -0.05071
    -0.06845
    -0.03298
    -0.15712
    -0.29899
    -0.36992
    -0.52953
    -0.58273
    -0.70686
    -0.88420
    -1.02607
    -1.00834
    -1.07927
    -1.04381
    -1.15021
    -1.32755
    -1.34528
    -1.23888
    -1.25661
    -1.23888
    -1.22114
    -1.25661
    -1.18568
    -1.07927
    -1.09701
    -1.16794
    -1.13247
    -1.13247
    -1.13247
    -0.90194
    -0.79553
    -0.88420
    -0.86647
    -0.76006
    -0.65366
    -0.79553
    -0.72460
    -0.74233
    -0.60046
    -0.44086
    -0.51179
    -0.58273
    -0.33445
    -0.29899
    -0.33445
    -0.24578
    -0.31672
    -0.47632
    -0.36992
    -0.24578
    -0.31672
    -0.29899
    -0.42312
    -0.38766
    -0.35219
    -0.45859
    -0.42312
    -0.45859
    -0.54726
    -0.60046
    -0.56499
    -0.61819
    -0.52953
    -0.52953
    -0.54726
    -0.45859
    -0.52953
    -0.45859
    -0.38766
    -0.31672
    -0.42312
    -0.28125
    -0.29899
    -0.29899
    -0.24578
    -0.31672
    -0.33445
    -0.29899
    -0.13938
    -0.28125
    -0.28125
    -0.21032
    -0.22805
    -0.24578
    -0.22805
    -0.31672
    -0.24578
    -0.19258
    -0.19258
    -0.22805
    -0.22805
    -0.22805
    -0.24578
    -0.21032
    -0.08618
    -0.19258
    -0.21032
    -0.24578
    -0.21032
    -0.24578
    -0.19258
    -0.21032
    -0.31672
    -0.24578
    -0.24578
    -0.22805
    -0.22805
    -0.36992
    -0.44086
    -0.49406
    -0.38766
    -0.42312
    -0.44086
    -0.70686
    -0.77780
    -0.76006
    -0.79553
    -0.97287
    -0.99060
    -0.95514
    -0.86647
    -0.68913
    -0.65366
    -0.49406
    -0.31672
    -0.31672
    -0.52953
    -0.12165
     0.58770
     1.22612
     1.66947
     1.95321
     1.91774
     1.42119
     0.81824
     1.56306
     2.50295
     3.26551
     3.72659
     3.60245
     2.16601
     1.74040
     1.59853
     1.38572
     1.58080
     1.17292
     0.51677
    -0.13938
    -0.22805
    -0.24578
    -0.49406
    -0.76006
    -0.79553
    -0.63593
    -0.60046
    -0.47632
     0.23303
    -1.07927
    -1.41622
    -0.49406
     0.07342
     0.30396
     0.53450
     0.65864
     0.67637
     0.60544
     0.53450
     0.56997
     0.41037
     0.28623
     0.17983
     0.07342
    -0.01525
    -0.03298
    -0.12165
     0.02022
     0.03796
    -0.05071
    -0.10391
    -0.08618
    -0.08618
    -0.06845
    -0.05071
    -0.10391
    -0.05071
    -0.01525
     0.00249
    -0.06845
    -0.05071
    -0.03298
    -0.01525
     0.03796
     0.07342
     0.10889
     0.00249
     0.07342
     0.09116
     0.03796
     0.09116
     0.00249
     0.03796
     0.05569
     0.12662
    -0.01525
     0.07342
     0.03796
     0.02022
    -0.10391
     0.10889
     0.12662
     0.10889
     0.10889
     0.16209
     0.19756
     0.21529
     0.25076
     0.33943
     0.41037
     0.48130
     0.51677
     0.60544
     0.56997
     0.80051
     0.71184
     1.04878
     1.19065
     1.26159
     1.35026
     1.54533
     1.70493
     1.77587
     1.95321
     2.02414
     2.23695
     2.23695
     2.36108
     2.37882
     2.46749
     2.44975
     2.37882
     2.39655
     2.30788
     2.07734
     1.81134
     1.74040
     1.63400
     1.36799
     1.13745
     1.04878
     0.76504
     0.60544
     0.42810
     0.12662
    -0.26352
    -0.45859
    -0.70686
    -0.84873
    -0.76006
    -0.76006
    -0.84873
    -1.09701
    -1.27434
    -1.36301
    -1.46942
    -1.43395
    -1.38075
    -1.25661
    -1.23888
    -1.13247
    -1.07927
    -1.02607
    -0.97287
    -1.02607
    -0.83100
    -0.93740
    -0.83100
    -0.74233
    -0.83100
    -0.77780
    -0.91967
    -1.23888
    -1.48715
    -1.75316
    -2.42704
    -3.01226
    -2.87039
    -1.94823
     0.28623
     2.11281
     2.00641
     0.78278
    -0.15712
    -0.44086
     0.81824
     2.41428
     1.66947
     1.01331
     2.36108
     2.83990
     3.28324
     3.65565
     3.38964
     2.68029
     1.88227
     0.92465
     0.37490
    -0.26352
     0.05569
     0.41037
     1.33252
     2.11281
     1.82907
     0.90691
    -0.95514
    -2.62211
    -2.39157
    -0.81327
     1.40346
     1.20839
    -0.60046
    -1.80636
    -1.87729
    -1.78862
    -1.61129
    -1.57582
    -1.50488
    -1.36301
    -1.15021
    -1.04381
    -0.91967
    -0.76006
    -0.61819
    -0.51179
    -0.54726
    -0.47632
    -0.29899
    -0.08618
    -0.24578
    -0.03298
     0.09116
    -0.03298
     0.03796
     0.14436
     0.03796
     0.10889
     0.09116
     0.09116
     0.10889
     0.10889
     0.07342
    -0.01525
    -0.06845
    -0.01525
    -0.13938
     0.02022
     0.05569
    -0.05071
    -0.01525
    -0.10391
     0.07342
    -0.05071
     0.00249
     0.00249
     0.07342
     0.03796
     0.14436
     0.07342
     0.16209
     0.07342
     0.14436
     0.17983
     0.26850
     0.25076
     0.16209
     0.25076
     0.26850
     0.21529
     0.21529
     0.25076
     0.26850
     0.30396
     0.23303
     0.26850
     0.26850
     0.26850
     0.26850
     0.16209
     0.28623
     0.26850
     0.26850
     0.26850
     0.26850
     0.21529
     0.21529
     0.19756
     0.28623
     0.21529
     0.30396
     0.23303
     0.21529
     0.23303
     0.23303
     0.23303
     0.35716
     0.30396
     0.23303
     0.25076
     0.30396
     0.39263
     0.35716
     0.37490
     0.46357
     0.48130
     0.64091
     0.71184
     0.76504
     0.80051
     0.78278
     0.74731
     0.90691
     0.88918
     0.78278
     0.88918
     0.87144
     0.78278
     0.78278
     0.76504
     0.78278
     0.67637
     0.53450
     0.56997
     0.53450
     0.37490
     0.32170
     0.17983
    -0.05071
     0.03796
    -0.01525
    -0.12165
    -0.22805
    -0.26352
    -0.44086
    -0.86647
    -1.38075
    -1.64675
    -1.98370
    -2.24970
    -2.03690
    -1.48715
    -1.52262
    -2.24970
    -2.72852
    -2.19650
    -1.18568
    -0.31672
     0.16209
     1.45666
     4.36500
     4.32953
     2.20148
     1.17292
     1.38572
     3.01723
     3.65565
     4.36500
     4.77288
     4.54234
     4.01033
     3.14137
     2.27241
     1.61626
     1.40346
     0.97785
     0.65864
     0.19756
    -0.06845
    -0.10391
    -0.15712
    -0.35219
    -0.49406
    -0.47632
    -0.45859
    -0.38766
    -0.63593
    -0.79553
    -0.70686
    -0.88420
    -0.93740
    -0.79553
    -0.68913
    -0.74233
    -0.58273
    -0.49406
    -0.29899
    -0.29899
    -0.12165
    -0.05071
    -0.03298
     0.02022
     0.02022
    -0.01525
     0.16209
     0.14436
     0.09116
     0.10889
     0.10889
     0.19756
     0.14436
     0.07342
    -0.01525
     0.12662
     0.16209
     0.19756
     0.09116
     0.05569
     0.07342
     0.03796
     0.14436
     0.16209
     0.05569
     0.00249
     0.12662
     0.12662
    -0.21032
     0.02022
     0.09116
     0.17983
     0.16209
     0.10889
     0.09116
     0.09116
     0.07342
     0.02022
     0.19756
     0.26850
     0.07342
     0.16209
     0.23303
     0.26850
     0.23303
     0.19756
     0.14436
     0.14436
     0.25076
     0.16209
     0.12662
     0.17983
     0.09116
     0.03796
     0.09116
     0.09116
     0.09116
     0.05569
     0.03796
    -0.06845
     0.05569
    -0.08618
    -0.01525
    -0.10391
    -0.12165
    -0.12165
    -0.12165
    -0.17485
    -0.26352
    -0.31672
    -0.33445
    -0.28125
    -0.26352
    -0.21032
    -0.05071
     0.19756
     0.49903
     0.80051
     1.08425
     1.42119
     1.66947
     1.75813
     1.84680
     1.88227
     1.98867
     2.00641
     1.84680
     2.18375
     2.16601
     2.05961
     1.61626
     1.26159
     0.72957
     0.30396
     0.14436
     0.07342
    -0.21032
    -0.83100
    -1.36301
    -2.16103
    -3.40240
    -4.62603
    -5.10485
    -3.91668
     0.32170
     4.01033
     2.30788
    -1.94823
    -4.02308
    -3.08319
    -0.76006
     0.83598
     1.10198
     2.09508
     2.55616
     2.11281
     1.66947
     1.20839
     0.96011
     1.01331
     1.13745
     0.69411
     0.26850
     0.23303
     0.09116
    -0.05071
    -0.15712
     0.26850
     0.90691
     0.35716
    -0.77780
    -0.65366
    -0.54726
     0.02022
     0.19756
     0.10889
     0.09116
    -0.15712
    -0.12165
    -0.36992
    -0.42312
    -0.51179
    -0.56499
    -0.44086
    -0.38766
    -0.31672
    -0.24578
    -0.12165
     0.05569
     0.10889
     0.16209
     0.17983
     0.32170
     0.37490
     0.37490
     0.35716
     0.28623
     0.30396
     0.39263
     0.37490
     0.35716
     0.32170
     0.33943
     0.32170
     0.37490
     0.28623
     0.26850
     0.28623
     0.25076
     0.39263
     0.23303
     0.23303
     0.26850
     0.25076
     0.28623
     0.17983
     0.21529
     0.25076
     0.26850
     0.23303
     0.19756
     0.26850
     0.17983
     0.23303
     0.19756
     0.30396
     0.28623
     0.21529
     0.30396
     0.26850
     0.23303
     0.28623
     0.12662
     0.30396
     0.25076
     0.28623
     0.23303
     0.21529
     0.23303
     0.21529
     0.25076
     0.23303
     0.23303
     0.23303
     0.12662
     0.19756
     0.19756
     0.16209
     0.23303
     0.16209
     0.21529
     0.10889
     0.09116
     0.17983
     0.17983
     0.14436
     0.00249
     0.12662
     0.09116
     0.12662
     0.02022
     0.07342
     0.03796
     0.03796
     0.02022
     0.02022
     0.05569
     0.00249
    -0.08618
    -0.05071
    -0.01525
    -0.15712
    -0.28125
    -0.36992
    -0.40539
    -0.61819
    -0.74233
    -0.79553
    -0.84873
    -0.79553
    -0.76006
    -0.93740
    -1.13247
    -1.00834
    -0.76006
     0.80051
     1.63400
     1.27932
     1.03105
     1.50986
     2.29015
     3.01723
     2.23695
     2.34335
     3.19457
     3.90392
     4.22313
     4.41820
     4.18766
     3.79752
     3.72659
     3.35418
     3.01723
     2.59162
     1.93547
     1.03105
     0.92465
     1.20839
     0.94238
     0.39263
     0.02022
    -0.12165
    -1.00834
    -1.34528
    -1.09701
    -1.41622
    -1.82409
    -1.75316
    -1.66449
    -1.29208
    -0.99060
    -0.83100
    -1.29208
    -1.41622
    -1.57582
    -2.28517
    -1.84183
    -1.48715
    -1.52262
    -1.50488
    -1.52262
    -1.57582
    -1.80636
    -2.07237
    -1.98370
    -1.89503
    -1.84183
    -1.78862
    -1.61129
    -1.30981
    -1.18568
    -0.97287
    -0.83100
    -0.65366
    -0.60046
    -0.49406
    -0.38766
    -0.38766
    -0.31672
    -0.28125
    -0.35219
    -0.42312
    -0.36992
    -0.42312
    -0.56499
    -0.42312
    -0.49406
    -0.52953
    -0.52953
    -0.49406
    -0.54726
    -0.61819
    -0.58273
    -0.54726
    -0.42312
    -0.38766
    -0.44086
    -0.36992
    -0.31672
    -0.26352
    -0.17485
    -0.12165
     0.07342
     0.09116
     0.35716
     0.46357
     0.60544
     0.69411
     0.88918
     0.94238
     1.17292
     1.35026
     1.38572
     1.43893
     1.59853
     1.65173
     1.65173
     1.65173
     1.75813
     1.70493
     1.47439
     1.36799
     1.35026
     1.11972
     0.88918
     0.85371
     0.67637
     0.41037
     0.23303
     0.00249
    -0.15712
    -0.47632
    -0.74233
    -0.97287
    -1.09701
    -1.36301
    -1.34528
    -1.29208
    -1.59355
    -1.68222
    -2.05463
    -2.16103
    -2.17877
    -2.12557
    -2.14330
    -2.07237
    -2.09010
    -2.07237
    -2.05463
    -2.07237
    -1.93050
    -1.84183
    -2.00143
    -1.87729
    -1.77089
    -1.71769
    -1.62902
    -1.61129
    -1.52262
    -1.41622
    -1.41622
    -1.34528
    -1.39848
    -1.36301
    -1.25661
    -1.25661
    -1.15021
    -1.16794
    -1.11474
    -1.25661
    -1.16794
    -1.20341
    -1.16794
    -1.27434
    -1.30981
    -1.43395
    -1.82409
    -1.87729
    -1.57582
    -1.09701
    -1.32755
    -1.78862
    -2.30291
    -2.39157
    -1.85956
    -1.09701
     0.07342
     1.10198
     1.59853
     0.44583
    -0.88420
    -0.86647
     0.17983
     0.80051
     1.42119
     1.75813
     1.40346
     1.01331
     0.94238
     1.24385
     1.29706
     0.60544
     0.09116
    -0.06845
     0.00249
    -0.12165
    -0.15712
     0.25076
     2.29015
     2.09508
     0.97785
     0.21529
    -0.42312
    -0.35219
    -0.33445
    -0.26352
    -0.21032
    -0.44086
    -0.67140
    -0.93740
    -1.32755
    -1.71769
    -2.01916
    -2.30291
    -2.30291
    -2.23197
    -2.24970
    -2.16103
    -1.85956
    -1.61129
    -1.36301
    -1.09701
    -0.84873
    -0.74233
    -0.52953
    -0.33445
    -0.22805
    -0.17485
    -0.08618
    -0.12165
     0.05569
     0.03796
     0.10889
     0.09116
     0.07342
    -0.05071
     0.02022
     0.03796
     0.07342
     0.03796
    -0.03298
     0.02022
     0.02022
    -0.05071
     0.02022
     0.02022
    -0.01525
    -0.05071
     0.02022
     0.07342
     0.03796
     0.05569
    -0.05071
    -0.05071
     0.14436
     0.07342
     0.07342
     0.03796
     0.12662
     0.12662
     0.14436
     0.05569
     0.12662
     0.16209
     0.19756
     0.26850
     0.23303
     0.21529
     0.21529
     0.19756
     0.35716
     0.30396
     0.32170
     0.23303
     0.26850
     0.37490
     0.32170
     0.26850
     0.23303
     0.35716
     0.35716
     0.23303
     0.33943
     0.26850
     0.21529
     0.16209
     0.23303
     0.33943
     0.26850
     0.23303
     0.23303
     0.21529
     0.28623
     0.21529
     0.26850
     0.23303
     0.23303
     0.35716
     0.25076
     0.26850
     0.21529
     0.30396
     0.21529
     0.37490
     0.30396
     0.23303
     0.21529
     0.25076
     0.23303
     0.21529
     0.16209
     0.19756
     0.17983
     0.19756
     0.21529
     0.12662
     0.12662
     0.02022
    -0.10391
    -0.03298
    -0.17485
    -0.45859
    -0.90194
    -1.36301
    -1.85956
    -2.37384
    -2.78172
    -1.91276
    -0.83100
     1.26159
     2.39655
     1.04878
    -0.13938
    -0.90194
    -0.60046
     0.09116
     1.03105
     1.72267
     2.16601
     2.55616
     2.69803
     3.12364
     3.30097
     2.80443
     2.20148
     2.34335
     1.29706
     0.65864
     1.26159
     1.49213
     1.82907
     1.90000
     2.09508
     1.97094
     1.56306
     1.22612
     0.97785
     0.46357
     0.05569
     0.00249
     0.05569
    -0.35219
    -0.45859
    -0.61819
    -0.61819
    -0.83100
    -1.11474
    -1.07927
    -1.20341
    -1.13247
    -1.22114
    -1.06154
    -0.84873
    -0.72460
    -0.49406
    -0.49406
    -0.26352
    -0.24578
    -0.10391
     0.02022
     0.05569
     0.09116
     0.12662
     0.05569
     0.10889
     0.21529
     0.10889
     0.09116
     0.10889
     0.09116
     0.00249
     0.10889
     0.05569
     0.12662
     0.05569
     0.10889
     0.09116
     0.05569
     0.02022
     0.05569
     0.02022
     0.16209
     0.07342
     0.17983
     0.17983
     0.09116
     0.12662
     0.21529
     0.07342
     0.23303
     0.21529
     0.21529
     0.17983
     0.19756
     0.21529
     0.17983
     0.17983
     0.25076
     0.23303
     0.17983
     0.26850
     0.19756
     0.14436
     0.17983
     0.12662
     0.16209
     0.14436
     0.21529
     0.19756
     0.21529
     0.09116
     0.17983
     0.07342
     0.21529
     0.23303
     0.12662
     0.19756
     0.10889
     0.03796
     0.16209
     0.10889
     0.10889
     0.14436
     0.17983
     0.16209
     0.16209
     0.12662
     0.12662
     0.02022
     0.10889
     0.23303
     0.05569
     0.10889
     0.07342
     0.07342
     0.09116
     0.12662
     0.14436
     0.07342
     0.07342
     0.12662
     0.07342
     0.25076
     0.19756
     0.12662
     0.17983
     0.35716
     0.19756
     0.25076
     0.35716
     0.32170
     0.28623
     0.19756
     0.19756
     0.21529
     0.21529
     0.23303
     0.05569
    -0.10391
    -0.38766
    -0.72460
    -1.02607
    -1.48715
    -2.01916
    -2.46251
    -3.22506
    -4.46643
    -5.81420
    -6.54128
    -6.75409
    -4.69697
     0.02022
     6.68813
     8.23097
     1.70493
    -2.58665
    -2.76398
    -0.33445
     2.78669
     5.64184
     8.26644
     8.97579
     7.50388
     5.41130
     4.57781
     3.86846
     3.01723
     2.07734
     1.36799
     0.62317
    -0.31672
    -0.86647
    -0.95514
    -0.93740
    -1.02607
    -0.91967
    -0.97287
    -0.84873
    -0.83100
    -0.54726
    -0.45859
    -0.22805
     0.00249
     0.10889
     0.17983
     0.25076
     0.26850
     0.35716
     0.37490
     0.32170
     0.39263
     0.42810
     0.37490
     0.33943
     0.42810
     0.32170
     0.25076
     0.26850
     0.32170
     0.32170
     0.28623
     0.33943
     0.21529
     0.21529
     0.30396
     0.23303
     0.30396
     0.28623
     0.32170
     0.26850
     0.33943
     0.33943
     0.28623
     0.23303
     0.23303
     0.30396
     0.30396
     0.35716
     0.26850
     0.26850
     0.28623
     0.28623
     0.25076
     0.26850
     0.28623
     0.19756
     0.28623
     0.32170
     0.30396
     0.17983
     0.17983
     0.17983
     0.19756
     0.28623
     0.16209
     0.14436
     0.19756
     0.23303
     0.05569
     0.10889
     0.14436
     0.17983
     0.07342
     0.12662
     0.10889
     0.02022
    -0.01525
    -0.05071
    -0.05071
     0.00249
    -0.10391
    -0.08618
    -0.05071
    -0.06845
    -0.13938
    -0.19258
    -0.08618
    -0.19258
    -0.21032
    -0.12165
    -0.17485
    -0.22805
    -0.21032
    -0.24578
    -0.24578
    -0.15712
    -0.26352
    -0.29899
    -0.31672
    -0.28125
    -0.38766
    -0.36992
    -0.24578
    -0.38766
    -0.35219
    -0.36992
    -0.31672
    -0.45859
    -0.49406
    -0.58273
    -0.56499
    -0.67140
    -0.72460
    -0.93740
    -1.27434
    -1.13247
    -0.86647
    -0.68913
    -0.63593
    -0.86647
    -1.02607
    -0.88420
    -0.65366
    -0.35219
     0.37490
     0.65864
     0.97785
     1.43893
     1.98867
     2.02414
     1.90000
     2.27241
     2.87536
     3.67338
     4.73741
     5.41130
     3.31871
     1.24385
     2.29015
     3.97486
     3.62018
     3.47831
     3.14137
     2.48522
     0.64091
    -0.79553
    -0.67140
    -0.70686
    -0.70686
    -1.25661
    -2.30291
    -2.72852
    -2.85265
    -2.40931
    -2.65758
    -3.26053
    -2.72852
    -2.14330
    -2.21424
    -2.14330
    -1.89503
    -1.36301
    -1.00834
    -0.68913
    -0.17485
     0.25076
     0.44583
     0.72957
     0.78278
     0.78278
     0.76504
     0.85371
     0.88918
     1.06652
     1.17292
     1.27932
     1.42119
     1.47439
     1.68720
     1.74040
     1.93547
     1.97094
     2.09508
     2.27241
     2.39655
     2.37882
     2.36108
     2.50295
     2.50295
     2.41428
     2.20148
     2.04187
     1.93547
     1.86454
     1.72267
     1.42119
     1.20839
     0.92465
     0.85371
     0.72957
     0.44583
     0.03796
    -0.19258
    -0.45859
    -0.61819
    -0.70686
    -0.68913
    -1.02607
    -1.27434
    -1.46942
    -1.68222
    -1.62902
    -1.77089
    -1.82409
    -1.87729
    -1.78862
    -1.73542
    -1.89503
    -1.89503
    -1.82409
    -1.75316
    -1.77089
    -1.77089
    -1.85956
    -1.66449
    -1.59355
    -1.57582
    -1.45168
    -1.48715
    -1.41622
    -1.54035
    -1.41622
    -1.32755
    -1.15021
    -1.11474
    -1.11474
    -1.06154
    -0.95514
    -0.77780
    -0.86647
    -0.77780
    -0.63593
    -0.58273
    -0.40539
    -0.40539
    -0.36992
    -0.29899
    -0.29899
    -0.21032
    -0.17485
    -0.08618
    -0.24578
    -0.12165
    -0.17485
    -0.06845
    -0.06845
    -0.10391
    -0.12165
    -0.10391
    -0.06845
    -0.05071
    -0.06845
    -0.15712
    -0.13938
    -0.15712
    -0.08618
    -0.12165
    -0.17485
    -0.10391
    -0.08618
     0.00249
     0.10889
     0.23303
     0.46357
     0.65864
     0.88918
     1.03105
     1.33252
     1.50986
     1.81134
     1.95321
     2.23695
     2.23695
     2.30788
     2.37882
     2.00641
     1.79360
     2.37882
     3.28324
     3.24777
     2.25468
     1.61626
     0.80051
     0.37490
     0.07342
    -0.08618
    -0.24578
    -0.26352
    -0.17485
    -0.45859
    -1.04381
    -1.13247
    -0.22805
    -0.03298
    -0.13938
    -1.07927
    -1.54035
    -1.41622
    -0.83100
    -0.26352
     0.00249
     0.02022
    -0.03298
    -0.21032
    -0.08618
    -0.31672
    -0.49406
    -0.60046
    -0.67140
    -0.61819
    -0.61819
    -0.61819
    -0.60046
    -0.47632
    -0.40539
    -0.28125
    -0.24578
    -0.22805
    -0.17485
    -0.19258
    -0.05071
     0.02022
    -0.10391
    -0.05071
    -0.05071
     0.00249
    -0.06845
    -0.03298
    -0.01525
     0.02022
     0.03796
     0.03796
     0.10889
     0.05569
     0.07342
    -0.01525
     0.14436
     0.12662
     0.17983
     0.10889
     0.19756
     0.17983
     0.14436
     0.25076
     0.19756
     0.21529
     0.21529
     0.19756
     0.14436
     0.23303
     0.17983
     0.10889
     0.16209
     0.17983
     0.10889
     0.10889
     0.09116
     0.03796
     0.10889
     0.09116
     0.03796
     0.07342
     0.09116
     0.12662
     0.09116
     0.02022
     0.09116
     0.05569
     0.05569
     0.19756
     0.19756
     0.14436
     0.05569
     0.07342
     0.10889
     0.19756
     0.05569
     0.14436
     0.12662
     0.07342
     0.14436
     0.03796
     0.02022
    -0.01525
    -0.01525
     0.02022
    -0.08618
    -0.13938
    -0.06845
    -0.10391
    -0.12165
    -0.05071
     0.00249
     0.05569
     0.10889
     0.35716
     0.46357
     0.65864
     0.96011
     1.15519
     1.22612
     1.56306
     1.63400
     1.70493
     1.88227
     2.00641
     2.21921
     2.30788
     2.25468
     1.90000
     1.74040
     1.58080
     1.54533
     1.47439
     1.15519
     0.96011
     0.65864
     0.53450
     0.26850
    -0.01525
    -0.03298
    -0.28125
    -0.49406
    -0.72460
    -0.84873
    -0.86647
    -0.65366
    -0.54726
    -0.49406
    -0.51179
    -0.54726
    -0.74233
    -0.63593
     1.33252
     3.81525
     4.29407
     0.90691
    -0.77780
    -0.40539
     1.17292
     2.44975
     2.80443
     3.15910
     2.48522
     1.20839
    -0.68913
    -1.41622
    -1.57582
    -1.54035
    -2.40931
    -2.24970
    -0.67140
    -1.48715
    -2.07237
    -2.81719
    -2.97679
    -2.62211
    -2.23197
    -1.75316
    -1.29208
    -0.91967
    -0.49406
    -0.29899
    -0.10391
     0.02022
     0.00249
     0.09116
     0.19756
     0.03796
     0.09116
     0.05569
     0.03796
    -0.06845
    -0.12165
    -0.08618
    -0.06845
    -0.08618
    -0.13938
    -0.21032
    -0.08618
    -0.13938
    -0.15712
    -0.12165
    -0.05071
    -0.15712
    -0.03298
    -0.03298
    -0.06845
    -0.01525
    -0.10391
    -0.05071
    -0.08618
    -0.01525
    -0.03298
    -0.08618
    -0.10391
     0.00249
    -0.05071
    -0.10391
    -0.08618
    -0.12165
    -0.13938
    -0.08618
    -0.01525
    -0.08618
    -0.10391
    -0.15712
    -0.08618
    -0.10391
    -0.06845
    -0.13938
    -0.10391
    -0.15712
    -0.01525
    -0.01525
     0.12662
     0.26850
     0.37490
     0.58770
     0.80051
     0.78278
     0.80051
     0.83598
     0.87144
     0.97785
     1.03105
     1.13745
     1.13745
     1.33252
     1.40346
     1.10198
     1.03105
     1.04878
     0.97785
     0.92465
     0.78278
     0.78278
     0.56997
     0.55224
     0.44583
     0.58770
     0.53450
     0.39263
     0.25076
     0.17983
     0.17983
     0.03796
    -0.03298
    -0.06845
    -0.13938
    -0.10391
    -0.08618
    -0.17485
    -0.44086
    -0.31672
    -0.13938
    -0.01525
     0.03796
     0.37490
     0.16209
     0.12662
     0.69411
     0.97785
     1.20839
     1.97094
     1.38572
     1.33252
     1.63400
     1.56306
     1.66947
     1.54533
     1.33252
     1.33252
     1.20839
     0.83598
     0.80051
     0.88918
     0.76504
     0.65864
     0.00249
    -0.29899
    -0.42312
    -0.47632
    -0.35219
    -0.01525
     0.26850
     0.55224
     0.33943
    -0.28125
    -0.38766
    -0.68913
    -0.63593
    -0.54726
    -0.22805
    -0.12165
    -0.49406
    -1.04381
    -2.03690
    -1.66449
     1.90000
     1.20839
    -1.85956
    -1.96596
    -1.68222
    -1.78862
    -1.18568
    -0.79553
    -0.24578
     0.03796
    -0.12165
    -0.42312
    -0.67140
    -0.68913
    -0.68913
    -0.58273
    -0.54726
    -0.38766
    -0.19258
    -0.08618
    -0.05071
     0.02022
     0.07342
     0.12662
     0.07342
    -0.01525
    -0.08618
    -0.12165
    -0.01525
    -0.19258
    -0.08618
    -0.15712
    -0.22805
    -0.24578
    -0.17485
    -0.13938
    -0.15712
    -0.08618
    -0.10391
    -0.01525
     0.03796
     0.19756
     0.17983
     0.14436
     0.26850
     0.19756
     0.21529
     0.32170
     0.26850
     0.33943
     0.41037
     0.37490
     0.33943
     0.35716
     0.39263
     0.56997
     0.49903
     0.49903
     0.41037
     0.53450
     0.65864
     0.72957
     0.88918
     0.90691
     0.81824
     0.67637
     0.81824
     0.80051
     0.90691
     0.81824
     0.74731
     0.60544
     0.67637
     0.62317
     0.58770
     0.35716
     0.37490
     0.41037
     0.26850
     0.32170
     0.26850
     0.10889
     0.05569
     0.16209
     0.21529
     0.12662
     0.07342
    -0.13938
    -0.01525
    -0.05071
     0.09116
     0.07342
     0.09116
     0.14436
     0.12662
     0.25076
     0.19756
     0.12662
     0.23303
     0.21529
     0.33943
     0.55224
     0.55224
     0.60544
     0.56997
     0.35716
     0.35716
     0.33943
     0.28623
     0.42810
     0.41037
     0.49903
     0.48130
     0.12662
     0.05569
     0.12662
    -0.01525
     0.10889
     0.17983
     0.14436
     0.32170
     0.60544
     0.58770
     0.35716
     0.21529
     0.37490
     0.32170
     0.42810
     0.58770
     0.62317
     0.49903
     0.42810
     0.03796
    -0.12165
    -0.15712
    -0.35219
    -0.51179
    -0.42312
    -0.56499
    -0.42312
    -0.76006
    -0.93740
    -1.07927
    -1.06154
    -1.07927
    -1.00834
    -0.77780
    -0.77780
    -0.61819
    -0.58273
    -0.56499
    -0.61819
    -0.63593
    -0.49406
    -0.45859
    -0.31672
    -0.28125
    -0.33445
    -0.24578
    -0.29899
    -0.26352
    -0.24578
    -0.36992
    -0.22805
    -0.12165
    -0.13938
    -0.24578
    -0.17485
    -0.21032
    -0.12165
    -0.01525
     0.07342
     0.07342
     0.10889
     0.05569
     0.05569
     0.12662
     0.17983
     0.17983
     0.16209
     0.16209
     0.23303
     0.26850
     0.26850
     0.26850
     0.28623
     0.28623
     0.28623
     0.35716
     0.26850
     0.28623
     0.19756
     0.17983
     0.30396
     0.25076
     0.26850
     0.26850
     0.30396
     0.19756
     0.28623
     0.21529
     0.25076
     0.26850
     0.30396
     0.32170
     0.28623
     0.23303
     0.23303
     0.25076
     0.28623
     0.30396
     0.28623
     0.30396
     0.26850
     0.55224
     0.33943
     0.28623
     0.26850
     0.32170
     0.41037
     0.46357
     0.44583
     0.53450
     0.55224
     0.41037
     0.58770
     0.62317
     0.60544
     0.71184
     0.76504
     0.90691
     0.78278
     0.72957
     0.58770
     0.78278
     0.76504
     0.92465
     0.83598
     0.71184
     0.58770
     0.58770
     0.55224
     0.60544
     0.49903
     0.49903
     0.56997
     0.53450
     0.65864
     0.72957
     0.64091
     0.53450
     0.46357
     0.64091
     0.72957
     0.46357
     0.39263
     0.39263
     0.32170
     0.44583
     0.44583
     0.28623
     0.17983
    -0.13938
    -0.31672
    -0.22805
    -0.21032
    -0.15712
    -0.13938
    -0.01525
     0.23303
     0.56997
     0.58770
     0.23303
    -0.15712
    -0.17485
    -0.22805
    -0.24578
     0.17983
     0.30396
     0.55224
     0.62317
     0.12662
    -0.47632
    -1.22114
    -1.41622
    -1.06154
    -0.49406
    -0.29899
    -0.44086
    -0.22805
    -0.13938
    -0.24578
    -0.29899
    -0.40539
    -0.19258
     0.30396
     0.80051
     1.04878
     1.24385
     1.45666
     1.70493
     1.79360
     1.90000
     2.13054
     2.16601
     2.30788
     2.30788
     2.43202
     2.39655
     2.37882
     2.30788
     2.30788
     2.11281
     1.77587
     1.68720
     1.54533
     1.42119
     1.20839
     0.97785
     0.67637
     0.55224
     0.44583
     0.19756
     0.09116
    -0.21032
    -0.49406
    -0.56499
    -0.83100
    -0.67140
    -0.65366
    -0.86647
    -1.09701
    -1.27434
    -1.41622
    -1.41622
    -1.48715
    -1.39848
    -1.38075
    -1.43395
    -1.23888
    -1.16794
    -1.25661
    -1.15021
    -0.93740
    -0.95514
    -0.88420
    -0.72460
    -0.44086
    -0.31672
    -0.24578
    -0.10391
     0.07342
     0.05569
     0.12662
     0.05569
     0.16209
     0.37490
     0.37490
     0.17983
     0.26850
     0.23303
     0.21529
     0.17983
     0.16209
     0.05569
     0.10889
    -0.01525
    -0.01525
    -0.08618
    -0.17485
    -0.19258
    -0.17485
    -0.12165
    -0.19258
    -0.17485
    -0.24578
    -0.21032
    -0.29899
    -0.31672
    -0.24578
    -0.15712
    -0.05071
     0.02022
     0.00249
    -0.01525
     0.07342
     0.23303
     0.00249
     0.21529
     0.17983
     0.21529
     0.28623
     0.26850
     0.28623
     0.17983
     0.02022
     0.16209
     0.05569
     0.09116
    -0.05071
     0.05569
     0.12662
     0.26850
     0.23303
     0.33943
     0.49903
     0.60544
     0.49903
     0.41037
     0.26850
    -0.15712
    -0.10391
     0.49903
     2.99950
     4.95022
     2.73349
     0.76504
     0.16209
    -0.12165
     0.48130
     1.10198
     1.63400
     0.58770
    -0.01525
    -0.44086
    -0.91967
    -0.84873
    -0.83100
    -0.90194
    -1.34528
    -1.61129
    -1.73542
    -1.73542
    -1.71769
    -1.52262
    -1.13247
    -0.86647
    -0.47632
    -0.33445
    -0.10391
     0.02022
     0.07342
    -0.05071
    -0.01525
    -0.10391
    -0.12165
    -0.15712
    -0.08618
    -0.24578
    -0.22805
    -0.17485
    -0.19258
    -0.24578
    -0.17485
    -0.17485
    -0.19258
    -0.19258
    -0.21032
    -0.12165
    -0.13938
    -0.06845
    -0.12165
    -0.01525
     0.03796
     0.02022
    -0.01525
     0.05569
     0.07342
     0.02022
     0.10889
     0.17983
     0.09116
     0.19756
     0.10889
     0.10889
     0.16209
     0.16209
     0.30396
     0.30396
     0.42810
     0.32170
     0.46357
     0.46357
     0.53450
     0.49903
     0.60544
     0.69411
     0.67637
     0.64091
     0.67637
     0.71184
     0.67637
     0.62317
     0.51677
     0.48130
     0.46357
     0.39263
     0.37490
     0.23303
     0.28623
     0.14436
     0.07342
     0.10889
     0.00249
    -0.15712
    -0.15712
    -0.19258
    -0.12165
    -0.12165
    -0.17485
    -0.06845
    -0.24578
    -0.19258
    -0.06845
    -0.08618
    -0.17485
    -0.24578
    -0.17485
    -0.08618
     0.07342
    -0.05071
    -0.13938
    -0.05071
    -0.17485
     0.00249
    -0.05071
    -0.12165
    -0.08618
    -0.01525
     0.02022
     0.00249
     0.14436
    -0.03298
     0.00249
     0.09116
     0.02022
     0.05569
     0.02022
     0.14436
     0.03796
    -0.06845
    -0.08618
    -0.29899
    -0.28125
    -0.22805
    -0.29899
    -0.42312
    -0.56499
    -0.54726
     0.05569
     0.62317
     1.10198
     1.06652
     0.67637
    -0.01525
    -0.35219
     0.05569
     0.85371
     1.36799
     1.58080
     2.04187
     2.29015
     2.07734
     1.45666
     0.85371
     0.60544
     0.42810
     0.21529
    -0.01525
    -0.33445
    -0.28125
     1.03105
     1.27932
    -0.77780
    -1.80636
    -2.24970
    -2.10783
    -1.91276
    -2.19650
    -2.32064
    -1.55809
    -1.32755
    -1.46942
    -1.55809
    -1.45168
    -1.48715
    -1.39848
    -1.11474
    -0.79553
    -0.54726
    -0.26352
    -0.03298
     0.10889
     0.30396
     0.35716
     0.42810
     0.33943
     0.32170
     0.25076
     0.19756
     0.28623
     0.21529
     0.10889
     0.09116
     0.09116
    -0.01525
     0.02022
    -0.05071
    -0.01525
     0.03796
     0.02022
     0.00249
     0.02022
     0.21529
     0.25076
     0.28623
     0.60544
     0.74731
     0.69411
     0.78278
     0.92465
     1.01331
     1.03105
     1.03105
     0.97785
     0.96011
     1.11972
     1.08425
     1.03105
     0.85371
     0.72957
     0.46357
     0.48130
     0.55224
     0.48130
     0.32170
     0.12662
     0.10889
     0.05569
    -0.06845
    -0.06845
     0.07342
     0.05569
    -0.01525
    -0.08618
    -0.22805
    -0.44086
    -0.31672
     0.23303
     0.56997
     0.30396
     0.03796
    -0.24578
    -0.42312
    -0.29899
    -0.13938
     0.17983
     0.09116
    -0.03298
     0.23303
    -0.01525
    -0.33445
    -0.35219
    -0.31672
    -0.44086
    -0.47632
    -0.77780
    -0.74233
    -0.33445
    -0.22805
    -0.42312
    -0.22805
    -0.12165
     0.23303
     0.55224
     0.46357
     0.48130
     0.46357
     0.56997
     0.67637
     0.60544
     0.78278
     0.64091
     0.46357
     0.42810
     0.71184
     0.64091
     0.33943
    -0.17485
    -0.24578
    -0.31672
    -0.29899
    -0.54726
    -0.67140
    -0.60046
    -0.49406
    -0.54726
    -0.28125
    -0.29899
    -0.88420
    -1.09701
    -1.80636
    -2.46251
    -2.35611
    -1.38075
     2.69803
     4.36500
     1.65173
    -1.43395
    -2.46251
    -1.54035
    -0.19258
     0.88918
     1.79360
     1.91774
     1.50986
     0.80051
    -0.15712
    -0.38766
    -0.56499
    -0.79553
    -1.16794
    -1.25661
    -1.20341
    -1.27434
    -1.36301
    -1.39848
    -1.29208
    -1.29208
    -1.20341
    -0.86647
    -0.68913
    -0.38766
     0.03796
     0.32170
     0.44583
     0.56997
     0.71184
     0.87144
     0.97785
     1.19065
     1.08425
     1.13745
     1.13745
     1.11972
     0.99558
     1.06652
     0.85371
     0.69411
     0.67637
     0.55224
     0.44583
     0.41037
     0.32170
     0.26850
     0.35716
     0.35716
     0.35716
     0.26850
     0.03796
     0.00249
    -0.03298
     0.02022
     0.12662
    -0.08618
    -0.06845
    -0.01525
     0.07342
     0.10889
     0.02022
     0.02022
    -0.08618
    -0.26352
    -0.06845
    -0.08618
     0.30396
     0.71184
     0.60544
     0.33943
     0.19756
     0.02022
     0.41037
     0.58770
     0.53450
     0.39263
     0.09116
     0.30396
     0.23303
     0.21529
     0.10889
     0.25076
     0.19756
    -0.12165
    -0.26352
    -0.26352
    -0.17485
     0.02022
    -0.01525
    -0.17485
    -0.29899
    -0.38766
    -0.31672
    -0.21032
    -0.10391
    -0.15712
    -0.33445
    -0.58273
    -0.84873
    -0.95514
    -1.02607
    -1.11474
    -0.93740
    -0.79553
    -0.74233
    -0.77780
    -0.86647
    -0.77780
    -0.74233
    -0.77780
    -0.84873
    -0.38766
    -0.10391
    -0.10391
    -0.03298
     0.09116
     0.16209
     0.07342
    -0.33445
    -0.40539
    -0.38766
     0.07342
     0.35716
     0.99558
     0.87144
    -0.42312
    -0.88420
    -0.84873
    -0.56499
    -0.60046
    -0.70686
    -0.70686
    -0.86647
    -1.06154
    -1.18568
    -1.93050
    -2.24970
    -2.46251
    -2.76398
    -3.08319
    -3.27826
    -3.18959
    -3.26053
    -3.65067
    -4.04082
    -4.50190
    -4.99844
    -5.40632
    -5.15805
    -5.28218
    -5.49499
    -5.17578
    -2.87039
    -1.36301
    -6.15114
    -7.09103
    -7.25063
    -5.77873
    -5.33538
    -5.44179
    -6.02700
    -6.15114
    -6.48808
    -7.23290
    -7.46344
    -7.12650
    -6.75409
    -6.71862
    -6.78956
    -6.93143
    -6.93143
    -6.61222
    -6.23981
    -5.72553
    -5.24672
    -4.75017
    -4.39549
    -3.96988
    -3.70387
    -3.47334
    -3.31373
    -3.08319
    -2.95906
    -2.83492
    -2.78172
    -2.67531
    -2.63985
    -2.55118
    -2.46251
    -2.44478
    -2.40931
    -2.28517
    -2.21424
    -2.10783
    -2.19650
    -2.05463
    -2.07237
    -2.00143
    -2.09010
    -1.94823
    -1.80636
    -1.85956
    -1.87729
    -1.69996
    -1.71769
    -1.66449
    -1.64675
    -1.71769
    -1.55809
    -1.48715
    -1.45168
    -1.50488
    -1.41622
    -1.38075
    -1.36301
    -1.39848
    -1.23888
    -1.20341
    -1.20341
    -1.25661
    -1.18568
    -1.11474
    -1.20341
    -1.18568
    -1.13247
    -1.09701
    -1.09701
    -1.00834
    -0.97287
    -0.86647
    -1.00834
    -1.00834
    -0.90194
    -0.84873
    -0.84873
    -0.86647
    -0.83100
    -0.84873
    -0.79553
    -0.77780
    -0.79553
    -0.63593
    -0.58273
    -0.68913
    -0.79553
    -0.81327
    -0.77780
    -0.68913
    -0.74233
    -0.63593
    -0.56499
    -0.47632
    -0.35219
    -0.22805
    -0.26352
    -0.35219
    -0.36992
    -0.45859
    -0.29899
    -0.24578
    -0.17485
     0.09116
     0.17983
     0.09116
    -0.22805
    -0.21032
    -0.60046
    -0.83100
    -0.65366
    -0.45859
    -0.58273
    -0.54726
    -0.10391
     0.41037
     0.25076
     0.46357
     0.02022
    -0.52953
    -0.56499
    -0.28125
     0.12662
     0.46357
     0.17983
     0.07342
     0.00249
    -0.05071
    -0.17485
    -0.33445
    -0.72460
    -0.83100
    -0.67140
    -0.60046
    -0.60046
    -0.61819
    -0.63593
    -0.52953
    -0.65366
    -0.60046
    -0.49406
    -0.45859
    -0.49406
     0.05569
     0.26850
    -0.01525
    -0.06845
     0.17983
     0.33943
    -0.08618
    -0.52953
    -0.38766
    -0.51179
    -0.61819
    -0.77780
    -0.61819
    -0.52953
    -0.84873
    -1.32755
    -1.69996
    -1.93050
    -2.00143
    -1.61129
    -1.13247
    -1.29208
    -1.32755
    -1.77089
    -1.80636
    -1.59355
    -1.59355
    -1.39848
    -0.99060
    -0.29899
    -0.19258
    -0.29899
    -0.38766
    -0.36992
    -0.29899
    -0.22805
    -0.12165
     0.09116
     0.12662
     0.12662
     0.19756
     0.25076
     0.26850
     0.25076
     0.30396
     0.19756
     0.33943
     0.21529
     0.28623
     0.35716
     0.28623
     0.25076
     0.26850
     0.46357
     0.49903
     0.64091
     0.83598
     0.92465
     1.08425
     1.13745
     1.27932
     1.40346
     1.56306
     1.68720
     1.63400
     1.81134
     1.88227
     1.91774
     1.97094
     1.88227
     1.75813
     1.88227
     1.66947
     1.40346
     1.15519
     0.92465
     0.80051
     0.69411
     0.60544
     0.48130
     0.19756
     0.03796
    -0.29899
    -0.56499
    -0.79553
    -0.99060
    -1.13247
    -1.15021
    -1.07927
    -1.25661
    -1.57582
    -1.80636
    -1.69996
    -1.71769
    -1.34528
    -0.67140
     0.41037
     0.21529
     0.03796
     0.05569
    -0.06845
    -0.05071
    -0.13938
     0.16209
     0.53450
     0.65864
     0.72957
     0.90691
     0.46357
     0.02022
    -0.42312
    -0.63593
    -0.99060
    -1.32755
    -1.75316
    -1.82409
    -1.30981
    -0.91967
    -0.76006
    -0.61819
    -0.51179
    -0.83100
    -0.91967
    -0.83100
    -0.60046
    -0.28125
     0.25076
     0.60544
     0.69411
     0.25076
     0.12662
     0.30396
     0.33943
     0.39263
     0.46357
     0.21529
    -0.10391
    -0.19258
    -0.24578
    -0.13938
    -0.52953
    -0.65366
    -0.79553
    -0.68913
    -0.81327
    -0.86647
    -0.95514
    -1.45168
    -2.07237
    -1.87729
    -0.15712
     1.24385
    -0.24578
    -1.55809
    -1.80636
    -1.48715
    -1.02607
    -0.40539
    -0.22805
    -0.17485
    -0.12165
    -0.44086
    -0.65366
    -0.70686
    -0.51179
    -0.24578
     0.16209
     0.41037
     0.65864
     0.41037
     0.21529
     0.21529
     0.10889
     0.30396
     0.48130
     0.55224
     0.65864
     0.53450
     0.44583
     0.33943
     0.28623
     0.16209
     0.17983
     0.02022
    -0.19258
    -0.29899
    -0.15712
    -0.12165
    -0.10391
    -0.06845
    -0.10391
    -0.10391
     0.05569
    -0.08618
    -0.17485
    -0.21032
    -0.24578
    -0.21032
    -0.21032
    -0.24578
    -0.24578
    -0.31672
    -0.35219
    -0.31672
    -0.31672
    -0.35219
    -0.28125
    -0.31672
    -0.12165
    -0.17485
    -0.22805
    -0.29899
    -0.42312
    -0.70686
    -0.93740
    -1.25661
    -1.23888
    -0.91967
    -0.54726
     0.03796
     0.39263
     0.72957
     0.94238
     0.92465
     1.04878
     1.22612
     1.20839
     1.49213
     1.70493
     1.86454
     2.18375
     2.30788
     2.20148
     2.00641
     2.05961
     1.72267
     1.26159
     0.72957
     0.30396
     0.12662
    -0.06845
     0.00249
    -0.12165
    -0.21032
    -0.28125
    -0.35219
    -0.24578
    -0.24578
    -0.22805
    -0.29899
    -0.31672
    -0.36992
    -0.24578
    -0.15712
    -0.08618
    -0.26352
    -0.35219
    -0.52953
    -0.45859
    -0.54726
    -0.68913
    -0.49406
    -0.36992
    -0.40539
    -0.79553
    -0.91967
    -1.09701
    -0.90194
     0.16209
     0.19756
    -0.63593
    -1.55809
    -1.22114
     0.17983
     0.51677
     0.46357
     0.14436
    -0.15712
    -0.01525
     0.02022
     0.12662
     0.33943
     0.07342
    -0.01525
     0.09116
     0.03796
     0.05569
    -0.05071
    -0.03298
     0.26850
     0.41037
     0.49903
     0.32170
     0.10889
     0.30396
     0.37490
     0.48130
     0.60544
     0.53450
     0.64091
     0.58770
     0.65864
     0.49903
     0.19756
     0.00249
     0.16209
     0.58770
     0.67637
     0.46357
     0.19756
     0.17983
     0.02022
    -0.13938
    -0.06845
    -0.05071
     0.10889
    -0.01525
    -0.21032
    -0.35219
    -0.60046
    -0.60046
    -0.63593
    -0.40539
    -0.38766
    -0.65366
    -0.67140
    -0.65366
    -0.52953
    -0.29899
    -0.17485
    -0.06845
     0.16209
     0.48130
     0.42810
     0.41037
     0.51677
     0.48130
     0.51677
     0.72957
     0.62317
     0.48130
     0.37490
     0.33943
     0.28623
     0.16209
     0.09116
     0.30396
     0.25076
     0.02022
     0.02022
     0.03796
    -0.08618
    -0.06845
     0.07342
     0.12662
     0.07342
    -0.01525
     0.03796
     0.03796
     0.12662
     0.07342
    -0.01525
    -0.10391
    -0.15712
    -0.24578
    -0.26352
    -0.26352
    -0.29899
    -0.36992
    -0.47632
    -0.38766
    -0.26352
    -0.36992
    -0.40539
    -0.26352
    -0.33445
    -0.21032
    -0.35219
    -0.29899
    -0.19258
    -0.06845
     0.05569
    -0.01525
    -0.01525
    -0.12165
    -0.13938
    -0.24578
    -0.29899
    -0.40539
    -0.10391
     0.76504
     1.97094
     1.43893
     0.03796
    -0.47632
    -0.61819
     0.14436
     0.49903
     0.69411
     0.90691
     1.49213
     2.25468
     1.90000
     1.11972
     1.20839
     1.50986
     1.35026
     0.30396
     0.25076
     0.71184
     1.15519
     1.59853
     1.59853
     1.19065
     0.42810
    -0.22805
    -0.47632
    -0.49406
    -0.21032
    -0.12165
     0.41037
     0.64091
     0.00249
    -0.35219
    -0.45859
    -0.06845
     0.25076
     0.19756
     0.33943
     0.42810
     0.44583
     0.81824
     1.13745
     0.78278
    -0.13938
    -0.19258
     0.02022
     0.46357
     0.44583
     0.42810
     0.23303
     0.05569
    -0.13938
    -0.10391
    -0.13938
    -0.12165
    -0.15712
    -0.13938
    -0.29899
    -0.31672
    -0.22805
    -0.21032
    -0.08618
    -0.06845
    -0.24578
    -0.12165
    -0.06845
    -0.13938
    -0.19258
    -0.21032
    -0.21032
    -0.28125
    -0.44086
    -0.49406
    -0.36992
    -0.47632
    -0.54726
    -0.31672
    -0.35219
    -0.35219
    -0.54726
    -0.44086
    -0.28125
    -0.29899
    -0.45859
    -0.35219
    -0.28125
    -0.36992
    -0.21032
    -0.08618
     0.00249
    -0.19258
    -0.24578
    -0.45859
    -0.47632
    -0.31672
    -0.19258
    -0.31672
    -0.31672
    -0.31672
    -0.26352
    -0.28125
    -0.29899
    -0.15712
    -0.08618
    -0.08618
    -0.17485
    -0.17485
    -0.05071
    -0.03298
    -0.08618
     0.07342
    -0.08618
    -0.61819
    -0.90194
    -1.29208
    -1.78862
    -2.19650
    -0.26352
     4.04579
     2.68029
    -0.24578
    -1.66449
    -2.00143
    -1.02607
     0.10889
     1.82907
     2.44975
     1.90000
     1.26159
     1.45666
     1.04878
     0.85371
     0.69411
     1.17292
     1.13745
     0.97785
     0.94238
     0.76504
     0.71184
     0.39263
     0.19756
     0.19756
    -0.06845
     0.09116
    -0.03298
     0.51677
     0.88918
     1.11972
     1.15519
     0.69411
     0.78278
     0.60544
     0.83598
     0.72957
     0.87144
     0.90691
     0.88918
     1.08425
     0.71184
     0.67637
     0.92465
     1.06652
     0.64091
     0.39263
     0.30396
    -0.12165
    -0.31672
    -0.01525
     0.05569
    -0.19258
    -0.15712
     0.02022
     0.12662
     0.16209
     0.00249
     0.03796
    -0.13938
    -0.24578
    -0.36992
    -0.03298
     0.14436
     0.05569
    -0.01525
    -0.15712
    -0.44086
    -0.49406
    -0.44086
    -0.17485
    -0.08618
    -0.21032
    -0.54726
    -0.61819
    -0.70686
    -0.42312
    -0.70686
    -0.61819
    -0.49406
    -0.67140
    -0.63593
    -0.38766
    -0.28125
    -0.17485
    -0.17485
    -0.26352
    -0.03298
     0.05569
     0.25076
     0.09116
     0.09116
     0.00249
    -0.01525
     0.21529
     0.17983
     0.33943
     0.33943
     0.33943
     0.21529
     0.26850
     0.35716
     0.23303
     0.25076
     0.14436
     0.17983
     0.14436
     0.26850
     0.33943
     0.14436
     0.17983
     0.16209
     0.19756
     0.49903
     0.56997
     0.35716
     0.37490
     0.41037
     0.42810
     0.51677
     0.58770
     0.67637
     0.69411
     0.92465
     0.80051
