# Supplementary material for: Software algorithm and hardware design for real-time implementation of new spectral estimator
Source: Biomed Eng Online. 2014 May 9;13:61. doi: 10.1186/1475-925X-13-61 (PMC4057578; doi:10.1186/1475-925X-13-61)
Supplement: Additional file 2 — txtfiles.zip. [file 1475-925X-13-61-S2.zip › FILE056.TXT]

     0.44083
     0.41759
     0.35949
     0.45244
     0.54540
     0.45244
     0.44083
     0.41759
     0.39435
     0.49892
     0.49892
     0.45244
     0.41759
     0.47568
     0.47568
     0.49892
     0.42921
     0.44083
     0.40597
     0.40597
     0.47568
     0.46406
     0.45244
     0.34787
     0.37111
     0.33625
     0.44083
     0.41759
     0.34787
     0.39435
     0.37111
     0.42921
     0.41759
     0.37111
     0.30139
     0.40597
     0.45244
     0.46406
     0.39435
     0.41759
     0.38273
     0.34787
     0.56864
     0.54540
     0.52216
     0.52216
     0.48730
     0.47568
     0.47568
     0.42921
     0.33625
     0.30139
     0.34787
     0.34787
     0.28977
     0.23167
     0.15034
     0.10386
     0.04576
     0.16196
     0.08062
    -0.00071
     0.05738
     0.06900
     0.09224
     0.05738
     0.01090
     0.05738
     0.12710
     0.05738
     0.08062
     0.15034
     0.06900
     0.05738
     0.04576
     0.08062
     0.05738
     0.03414
     0.13872
     0.15034
     0.23167
     0.20844
     0.10386
     0.17358
     0.27815
     0.37111
     0.48730
     0.56864
     0.59188
     0.60350
     0.61512
     0.69645
     0.70807
     0.67321
     0.78941
     0.80103
     0.88237
     0.90560
     0.88237
     0.82427
     0.77779
     0.84751
     0.84751
     0.81265
     0.83589
     0.77779
     0.77779
     0.71969
     0.78941
     0.61512
     0.61512
     0.54540
     0.56864
     0.51054
     0.48730
     0.42921
     0.39435
     0.39435
     0.35949
     0.39435
     0.32463
     0.25491
     0.26653
     0.30139
     0.35949
     0.33625
     0.28977
     0.30139
     0.30139
     0.39435
     0.35949
     0.37111
     0.30139
     0.34787
     0.41759
     0.38273
     0.41759
     0.35949
     0.32463
     0.33625
     0.40597
     0.40597
     0.34787
     0.38273
     0.32463
     0.37111
     0.34787
     0.33625
     0.33625
     0.33625
     0.27815
     0.32463
     0.31301
     0.34787
     0.26653
     0.25491
     0.37111
     0.40597
     0.34787
     0.35949
     0.32463
     0.35949
     0.32463
     0.41759
     0.38273
     0.38273
     0.35949
     0.42921
     0.44083
     0.42921
     0.34787
     0.32463
     0.39435
     0.44083
     0.39435
     0.39435
     0.45244
     0.40597
     0.39435
     0.42921
     0.40597
     0.31301
     0.35949
     0.39435
     0.35949
     0.38273
     0.39435
     0.31301
     0.32463
     0.41759
     0.37111
     0.40597
     0.31301
     0.33625
     0.33625
     0.32463
     0.34787
     0.30139
     0.30139
     0.33625
     0.34787
     0.26653
     0.20844
     0.13872
     0.03414
     0.12710
     0.10386
     0.13872
     0.10386
     0.10386
     0.12710
     0.10386
     0.15034
     0.19682
     0.24329
     0.34787
     0.42921
     0.48730
     0.48730
     0.49892
     0.46406
     0.58026
     0.74293
     0.81265
     0.89398
     0.82427
     0.78941
     0.81265
     0.81265
     0.83589
     0.70807
     0.76617
     0.73131
     0.70807
     0.68483
     0.66160
     0.58026
     0.54540
     0.47568
     0.42921
     0.44083
     0.39435
     0.30139
     0.34787
     0.39435
     0.26653
     0.31301
     0.27815
     0.24329
     0.23167
     0.27815
     0.27815
     0.22006
     0.19682
     0.23167
     0.19682
     0.19682
     0.16196
     0.15034
     0.10386
     0.11548
     0.11548
     0.12710
     0.11548
     0.17358
     0.17358
     0.15034
     0.23167
     0.22006
     0.23167
     0.27815
     0.32463
     0.28977
     0.38273
     0.38273
     0.39435
     0.38273
     0.44083
     0.44083
     0.44083
     0.39435
     0.44083
     0.40597
     0.41759
     0.39435
     0.32463
     0.35949
     0.34787
     0.33625
     0.34787
     0.32463
     0.32463
     0.24329
     0.25491
     0.25491
     0.24329
     0.22006
     0.17358
     0.13872
     0.20844
     0.18520
     0.11548
     0.11548
     0.13872
     0.09224
     0.12710
     0.06900
     0.02252
     0.04576
     0.02252
     0.01090
    -0.01233
     0.05738
     0.04576
     0.12710
     0.15034
     0.18520
     0.15034
     0.22006
     0.22006
     0.17358
     0.27815
     0.39435
     0.33625
     0.27815
     0.27815
     0.35949
     0.37111
     0.37111
     0.38273
     0.31301
     0.26653
     0.23167
     0.30139
     0.28977
     0.25491
     0.15034
     0.20844
     0.31301
     0.30139
     0.32463
     0.32463
     0.38273
     0.37111
     0.45244
     0.55702
     0.54540
     0.55702
     0.62674
     0.63836
     0.56864
     0.73131
     0.78941
     0.78941
     0.75455
     0.85913
     0.81265
     0.80103
     0.80103
     0.73131
     0.75455
     0.74293
     0.75455
     0.67321
     0.66160
     0.69645
     0.63836
     0.59188
     0.62674
     0.60350
     0.62674
     0.62674
     0.58026
     0.54540
     0.55702
     0.56864
     0.61512
     0.62674
     0.71969
     0.61512
     0.59188
     0.64998
     0.60350
     0.60350
     0.64998
     0.55702
     0.54540
     0.55702
     0.56864
     0.48730
     0.39435
     0.42921
     0.39435
     0.37111
     0.38273
     0.30139
     0.27815
     0.20844
     0.20844
     0.12710
     0.23167
     0.11548
     0.13872
     0.11548
     0.13872
     0.13872
     0.11548
     0.04576
     0.09224
     0.06900
     0.17358
     0.17358
     0.17358
     0.15034
     0.24329
     0.24329
     0.33625
     0.35949
     0.38273
     0.37111
     0.51054
     0.54540
     0.55702
     0.55702
     0.55702
     0.60350
     0.67321
     0.61512
     0.67321
     0.64998
     0.58026
     0.52216
     0.48730
     0.47568
     0.44083
     0.44083
     0.32463
     0.35949
     0.30139
     0.24329
     0.15034
     0.10386
     0.15034
     0.10386
     0.11548
     0.01090
     0.01090
    -0.04719
    -0.01233
     0.01090
    -0.04719
    -0.03557
    -0.04719
     0.01090
     0.06900
     0.01090
     0.02252
    -0.00071
    -0.01233
     0.08062
     0.05738
    -0.02395
    -0.03557
     0.06900
     0.06900
     0.06900
     0.08062
    -0.00071
     0.08062
     0.10386
     0.10386
     0.08062
     0.04576
     0.02252
     0.08062
     0.08062
     0.12710
     0.19682
     0.16196
     0.16196
     0.17358
     0.17358
     0.17358
     0.26653
     0.22006
     0.40597
     0.42921
     0.45244
     0.42921
     0.40597
     0.39435
     0.33625
     0.48730
     0.58026
     0.51054
     0.49892
     0.38273
     0.41759
     0.46406
     0.38273
     0.33625
     0.37111
     0.32463
     0.34787
     0.35949
     0.35949
     0.33625
     0.32463
     0.35949
     0.42921
     0.41759
     0.37111
     0.41759
     0.38273
     0.48730
     0.47568
     0.39435
     0.41759
     0.41759
     0.41759
     0.49892
     0.41759
     0.45244
     0.51054
     0.52216
     0.48730
     0.56864
     0.46406
     0.52216
     0.42921
     0.51054
     0.46406
     0.42921
     0.40597
     0.44083
     0.38273
     0.42921
     0.34787
     0.26653
     0.18520
     0.25491
     0.24329
     0.26653
     0.17358
     0.15034
     0.13872
     0.23167
     0.27815
     0.26653
     0.22006
     0.22006
     0.20844
     0.23167
     0.20844
     0.16196
     0.09224
     0.13872
     0.11548
     0.17358
     0.17358
     0.08062
     0.06900
     0.02252
     0.11548
     0.10386
     0.06900
     0.09224
     0.16196
     0.17358
     0.20844
     0.17358
     0.17358
     0.11548
     0.27815
     0.19682
     0.27815
     0.24329
     0.25491
     0.19682
     0.22006
     0.24329
     0.16196
     0.15034
     0.16196
     0.16196
     0.15034
     0.12710
     0.11548
     0.08062
     0.05738
     0.09224
     0.06900
     0.06900
    -0.00071
    -0.01233
     0.08062
     0.16196
     0.09224
     0.03414
     0.02252
     0.02252
     0.03414
     0.03414
     0.05738
    -0.01233
     0.04576
     0.05738
     0.08062
     0.03414
    -0.01233
    -0.04719
    -0.07043
     0.02252
     0.01090
    -0.05881
    -0.01233
    -0.04719
    -0.04719
    -0.07043
     0.01090
    -0.01233
     0.03414
     0.10386
     0.08062
     0.12710
     0.12710
     0.10386
     0.08062
     0.30139
     0.33625
     0.32463
     0.34787
     0.39435
     0.37111
     0.42921
     0.46406
     0.39435
     0.34787
     0.41759
     0.51054
     0.49892
     0.46406
     0.45244
     0.34787
     0.40597
     0.44083
     0.49892
     0.41759
     0.39435
     0.37111
     0.39435
     0.45244
     0.47568
     0.47568
     0.44083
     0.48730
     0.35949
     0.35949
     0.33625
     0.30139
     0.34787
     0.37111
     0.30139
     0.32463
     0.23167
     0.19682
     0.24329
     0.26653
     0.23167
     0.17358
     0.18520
     0.20844
     0.26653
     0.27815
     0.22006
     0.27815
     0.22006
     0.33625
     0.23167
     0.24329
     0.31301
     0.30139
     0.27815
     0.20844
     0.30139
     0.27815
     0.30139
     0.30139
     0.34787
     0.32463
     0.37111
     0.30139
     0.30139
     0.39435
     0.34787
     0.34787
     0.40597
     0.33625
     0.34787
     0.32463
     0.34787
     0.33625
     0.33625
     0.34787
     0.40597
     0.35949
     0.40597
     0.38273
     0.26653
     0.39435
     0.39435
     0.34787
     0.28977
     0.37111
     0.28977
     0.28977
     0.28977
     0.26653
     0.24329
     0.26653
     0.12710
     0.16196
     0.10386
     0.15034
     0.05738
     0.04576
     0.11548
     0.10386
     0.06900
     0.05738
     0.03414
     0.03414
     0.02252
     0.03414
     0.03414
     0.03414
    -0.02395
    -0.04719
    -0.03557
    -0.04719
    -0.02395
    -0.09367
    -0.03557
     0.01090
    -0.03557
     0.04576
    -0.00071
     0.04576
    -0.00071
     0.10386
     0.09224
     0.06900
     0.08062
     0.09224
     0.09224
     0.05738
     0.06900
    -0.03557
     0.05738
     0.01090
    -0.04719
    -0.09367
    -0.08205
    -0.11691
    -0.15177
    -0.04719
    -0.12853
    -0.09367
    -0.09367
    -0.02395
    -0.00071
    -0.03557
     0.02252
    -0.00071
     0.05738
     0.11548
     0.08062
     0.08062
     0.22006
     0.19682
     0.11548
     0.15034
     0.22006
     0.25491
     0.24329
     0.23167
     0.20844
     0.20844
     0.19682
     0.11548
     0.18520
     0.24329
     0.25491
     0.12710
     0.09224
     0.06900
     0.05738
    -0.00071
     0.10386
     0.01090
    -0.03557
    -0.01233
     0.02252
    -0.04719
    -0.02395
     0.01090
    -0.09367
    -0.07043
    -0.04719
    -0.09367
    -0.01233
     0.03414
     0.02252
     0.06900
     0.12710
     0.08062
     0.12710
     0.08062
     0.12710
     0.10386
     0.11548
     0.17358
     0.15034
     0.15034
     0.12710
     0.12710
     0.19682
     0.11548
     0.10386
     0.06900
     0.12710
     0.08062
     0.11548
     0.12710
     0.10386
     0.06900
     0.11548
     0.19682
     0.16196
     0.27815
     0.34787
     0.27815
     0.33625
     0.44083
     0.53378
     0.46406
     0.49892
     0.51054
     0.54540
     0.58026
     0.60350
     0.62674
     0.58026
     0.60350
     0.47568
     0.47568
     0.56864
     0.41759
     0.40597
     0.40597
     0.38273
     0.32463
     0.25491
     0.26653
     0.32463
     0.25491
     0.28977
     0.23167
     0.16196
     0.17358
     0.11548
     0.12710
     0.15034
     0.13872
     0.06900
     0.11548
     0.06900
     0.09224
     0.10386
     0.10386
     0.10386
     0.15034
     0.20844
     0.19682
     0.17358
     0.18520
     0.20844
     0.17358
     0.24329
     0.27815
     0.20844
     0.23167
     0.26653
     0.27815
     0.25491
     0.20844
     0.19682
     0.13872
     0.18520
     0.20844
     0.16196
     0.15034
     0.17358
     0.23167
     0.24329
     0.24329
     0.15034
     0.17358
     0.19682
     0.12710
     0.15034
     0.04576
     0.03414
    -0.07043
    -0.09367
    -0.15177
    -0.16339
    -0.20987
    -0.30282
    -0.33768
    -0.44225
    -0.52359
    -0.58169
    -0.73274
    -0.80246
    -0.84894
    -0.99999
    -1.12780
    -1.22076
    -1.40667
    -1.40667
    -1.55772
    -1.70878
    -1.85983
    -2.02250
    -2.20841
    -2.37109
    -2.32461
    -2.48728
    -2.62672
    -2.68481
    -2.78939
    -2.85911
    -2.90558
    -2.98692
    -3.09149
    -3.01016
    -3.02178
    -3.06826
    -3.07988
    -3.04502
    -3.04502
    -3.01016
    -2.87072
    -2.81263
    -2.87072
    -2.83587
    -2.71967
    -2.71967
    -2.56862
    -2.44080
    -2.35947
    -2.30137
    -2.27813
    -2.18518
    -2.11546
    -2.08060
    -1.98764
    -1.98764
    -1.84821
    -1.73202
    -1.72040
    -1.69716
    -1.58096
    -1.53449
    -1.53449
    -1.46477
    -1.41829
    -1.40667
    -1.30210
    -1.16266
    -1.20914
    -1.20914
    -1.20914
    -1.17428
    -1.08133
    -0.98837
    -1.02323
    -1.11618
    -1.10456
    -1.09295
    -1.03485
    -1.03485
    -1.03485
    -0.97675
    -1.04647
    -0.94189
    -0.95351
    -0.97675
    -1.03485
    -1.06971
    -1.02323
    -0.97675
    -0.90703
    -0.95351
    -1.03485
    -1.04647
    -1.01161
    -0.94189
    -0.93027
    -0.99999
    -1.02323
    -0.95351
    -0.93027
    -0.91865
    -0.98837
    -0.97675
    -1.03485
    -0.97675
    -0.94189
    -1.04647
    -1.10456
    -1.06971
    -1.09295
    -1.10456
    -1.11618
    -1.17428
    -1.19752
    -1.17428
    -1.09295
    -1.16266
    -1.22076
    -1.27886
    -1.36019
    -1.30210
    -1.12780
    -1.11618
    -1.24400
    -1.25562
    -1.19752
    -1.16266
    -1.19752
    -1.12780
    -1.20914
    -1.11618
    -1.11618
    -1.13942
    -1.08133
    -1.10456
    -1.20914
    -1.22076
    -1.15104
    -1.11618
    -1.17428
    -1.22076
    -1.19752
    -1.22076
    -1.24400
    -1.31372
    -1.31372
    -1.39505
    -1.34857
    -1.31372
    -1.32533
    -1.33695
    -1.27886
    -1.29048
    -1.16266
    -1.09295
    -1.09295
    -1.10456
    -1.03485
    -0.95351
    -0.88379
    -0.82570
    -0.84894
    -0.84894
    -0.79084
    -0.82570
    -0.83732
    -0.90703
    -0.94189
    -0.94189
    -0.97675
    -0.95351
    -1.01161
    -1.08133
    -1.10456
    -1.13942
    -1.17428
    -1.18590
    -1.20914
    -1.29048
    -1.19752
    -1.15104
    -1.05809
    -1.09295
    -1.08133
    -1.06971
    -1.04647
    -0.96513
    -0.89541
    -0.95351
    -0.93027
    -1.02323
    -0.90703
    -0.84894
    -0.80246
    -0.79084
    -0.79084
    -0.77922
    -0.74436
    -0.60493
    -0.50035
    -0.52359
    -0.54683
    -0.45387
    -0.37254
    -0.30282
    -0.26796
    -0.22148
    -0.14015
    -0.11691
     0.02252
     0.03414
     0.04576
    -0.02395
     0.01090
    -0.01233
    -0.01233
    -0.04719
    -0.08205
    -0.05881
    -0.04719
    -0.05881
    -0.07043
    -0.03557
    -0.07043
    -0.17501
    -0.10529
    -0.08205
    -0.12853
    -0.11691
    -0.04719
    -0.09367
    -0.01233
     0.01090
    -0.00071
     0.06900
     0.16196
     0.25491
     0.16196
     0.17358
     0.15034
     0.19682
     0.19682
     0.15034
     0.17358
     0.24329
     0.23167
     0.23167
     0.25491
     0.26653
     0.16196
     0.11548
     0.22006
     0.35949
     0.23167
     0.28977
     0.20844
     0.26653
     0.27815
     0.30139
     0.33625
     0.25491
     0.32463
     0.33625
     0.32463
     0.34787
     0.39435
     0.25491
     0.28977
     0.25491
     0.24329
     0.27815
     0.23167
     0.22006
     0.26653
     0.28977
     0.25491
     0.26653
     0.22006
     0.26653
     0.17358
     0.26653
     0.24329
     0.19682
     0.20844
     0.24329
     0.23167
     0.16196
     0.19682
     0.22006
     0.19682
     0.25491
     0.24329
     0.22006
     0.20844
     0.18520
     0.17358
     0.15034
     0.10386
     0.12710
     0.03414
     0.15034
     0.06900
     0.13872
     0.20844
     0.19682
     0.16196
     0.23167
     0.23167
     0.19682
     0.15034
     0.22006
     0.19682
     0.20844
     0.23167
     0.15034
     0.11548
     0.09224
     0.04576
    -0.00071
     0.03414
     0.06900
     0.03414
    -0.08205
    -0.01233
    -0.00071
     0.11548
     0.16196
     0.23167
     0.24329
     0.35949
     0.42921
     0.42921
     0.47568
     0.56864
     0.59188
     0.67321
     0.74293
     0.78941
     0.74293
     0.74293
     0.74293
     0.73131
     0.74293
     0.67321
     0.66160
     0.70807
     0.70807
     0.64998
     0.60350
     0.68483
     0.60350
     0.59188
     0.62674
     0.56864
     0.53378
     0.47568
     0.48730
     0.46406
     0.53378
     0.52216
     0.39435
     0.41759
     0.41759
     0.41759
     0.34787
     0.39435
     0.32463
     0.33625
     0.34787
     0.35949
     0.38273
     0.30139
     0.40597
     0.47568
     0.48730
     0.54540
     0.54540
     0.55702
     0.58026
     0.54540
     0.52216
     0.73131
     0.75455
     0.58026
     0.54540
     0.58026
     0.53378
     0.42921
     0.38273
     0.34787
     0.33625
     0.34787
     0.24329
     0.13872
     0.18520
     0.23167
     0.15034
     0.08062
     0.10386
     0.18520
     0.45244
     0.54540
     0.41759
     0.34787
     0.33625
     0.49892
     0.52216
     0.51054
     0.44083
     0.32463
     0.35949
     0.42921
     0.40597
     0.32463
     0.31301
     0.26653
     0.18520
     0.15034
     0.08062
     0.05738
     0.03414
    -0.01233
     0.03414
     0.05738
     0.05738
     0.04576
     0.01090
     0.06900
     0.04576
     0.04576
     0.12710
     0.11548
     0.03414
     0.12710
     0.13872
     0.11548
     0.08062
     0.01090
     0.08062
     0.04576
     0.05738
    -0.01233
    -0.07043
    -0.03557
    -0.08205
    -0.17501
    -0.14015
    -0.10529
    -0.09367
    -0.00071
     0.06900
     0.24329
     0.25491
     0.42921
     0.58026
     0.78941
     0.73131
     0.66160
     0.73131
     0.89398
     0.96370
     1.10314
     1.13799
     1.07990
     0.90560
     0.87075
     0.84751
     0.76617
     0.67321
     0.63836
     0.55702
     0.49892
     0.53378
     0.49892
     0.53378
     0.48730
     0.47568
     0.49892
     0.52216
     0.59188
     0.59188
     0.54540
     0.55702
     0.60350
     0.59188
     0.49892
     0.47568
     0.37111
     0.37111
     0.33625
     0.28977
     0.13872
    -0.00071
    -0.01233
    -0.11691
    -0.18663
    -0.33768
    -0.45387
    -0.51197
    -0.66302
    -0.70950
    -0.82570
    -0.94189
    -1.03485
    -1.10456
    -1.10456
    -1.19752
    -1.32533
    -1.42991
    -1.42991
    -1.42991
    -1.47639
    -1.46477
    -1.56934
    -1.58096
    -1.59258
    -1.56934
    -1.60420
    -1.65068
    -1.70878
    -1.70878
    -1.58096
    -1.54610
    -1.46477
    -1.42991
    -1.36019
    -1.32533
    -1.25562
    -1.19752
    -1.19752
    -1.17428
    -1.05809
    -0.90703
    -0.94189
    -0.93027
    -0.97675
    -0.95351
    -0.96513
    -0.97675
    -1.08133
    -1.17428
    -1.18590
    -1.22076
    -1.30210
    -1.23238
    -1.47639
    -1.66230
    -1.72040
    -1.77849
    -1.79011
    -1.81335
    -1.94117
    -1.98764
    -1.97603
    -1.97603
    -1.97603
    -2.06898
    -2.20841
    -2.30137
    -2.34785
    -2.26651
    -2.23165
    -2.31299
    -2.34785
    -2.22003
    -2.17356
    -2.12708
    -2.05736
    -2.12708
    -2.09222
    -2.04574
    -1.95279
    -1.85983
    -1.79011
    -1.60420
    -1.60420
    -1.48801
    -1.44153
    -1.41829
    -1.36019
    -1.27886
    -1.30210
    -1.17428
    -1.23238
    -1.20914
    -1.19752
    -1.13942
    -1.13942
    -1.18590
    -1.19752
    -1.32533
    -1.33695
    -1.34857
    -1.25562
    -1.40667
    -1.41829
    -1.42991
    -1.46477
    -1.48801
    -1.47639
    -1.56934
    -1.61582
    -1.60420
    -1.54610
    -1.53449
    -1.58096
    -1.60420
    -1.56934
    -1.60420
    -1.46477
    -1.32533
    -1.33695
    -1.38343
    -1.32533
    -1.30210
    -1.25562
    -1.29048
    -1.26724
    -1.19752
    -1.04647
    -0.97675
    -0.96513
    -0.93027
    -0.96513
    -1.04647
    -0.99999
    -0.90703
    -0.87218
    -0.91865
    -0.87218
    -0.84894
    -0.83732
    -0.81408
    -0.87218
    -0.88379
    -0.86056
    -0.83732
    -0.80246
    -0.86056
    -0.88379
    -0.87218
    -0.83732
    -0.70950
    -0.79084
    -0.86056
    -0.79084
    -0.87218
    -0.80246
    -0.76760
    -0.70950
    -0.73274
    -0.77922
    -0.70950
    -0.72112
    -0.69788
    -0.69788
    -0.68626
    -0.74436
    -0.60493
    -0.57007
    -0.57007
    -0.62817
    -0.58169
    -0.61655
    -0.53521
    -0.45387
    -0.51197
    -0.47711
    -0.43064
    -0.47711
    -0.44225
    -0.40740
    -0.45387
    -0.39578
    -0.36092
    -0.34930
    -0.33768
    -0.34930
    -0.37254
    -0.40740
    -0.53521
    -0.51197
    -0.58169
    -0.66302
    -0.66302
    -0.52359
    -0.52359
    -0.48873
    -0.48873
    -0.55845
    -0.41902
    -0.40740
    -0.41902
    -0.40740
    -0.29120
    -0.18663
    -0.08205
     0.01090
     0.01090
     0.10386
     0.06900
     0.05738
     0.05738
     0.11548
     0.11548
     0.12710
     0.15034
     0.17358
     0.04576
     0.04576
     0.08062
     0.25491
     0.34787
     0.42921
     0.44083
     0.37111
     0.39435
     0.40597
     0.37111
     0.44083
     0.47568
     0.54540
     0.52216
     0.60350
     0.68483
     0.53378
     0.53378
     0.44083
     0.37111
     0.30139
     0.18520
     0.16196
     0.12710
     0.08062
     0.08062
     0.06900
     0.05738
    -0.03557
    -0.10529
    -0.10529
    -0.05881
    -0.14015
    -0.16339
    -0.07043
    -0.07043
     0.02252
     0.08062
     0.15034
     0.19682
     0.31301
     0.39435
     0.39435
     0.39435
     0.44083
     0.39435
     0.48730
     0.58026
     0.54540
     0.54540
     0.52216
     0.54540
     0.53378
     0.47568
     0.53378
     0.49892
     0.40597
     0.38273
     0.35949
     0.38273
     0.37111
     0.28977
     0.19682
     0.30139
     0.25491
     0.27815
     0.24329
     0.18520
     0.17358
     0.19682
     0.22006
     0.26653
     0.24329
     0.25491
     0.24329
     0.24329
     0.20844
     0.25491
     0.22006
     0.37111
     0.30139
     0.25491
     0.30139
     0.28977
     0.28977
     0.27815
     0.26653
     0.30139
     0.23167
     0.22006
     0.17358
     0.15034
     0.15034
     0.06900
    -0.00071
    -0.05881
    -0.03557
    -0.17501
    -0.10529
    -0.09367
    -0.16339
    -0.20987
    -0.19825
    -0.03557
     0.05738
     0.16196
     0.18520
     0.17358
     0.24329
     0.34787
     0.34787
     0.40597
     0.51054
     0.54540
     0.59188
     0.62674
     0.56864
     0.52216
     0.52216
     0.47568
     0.42921
     0.33625
     0.32463
     0.27815
     0.23167
     0.15034
     0.13872
     0.17358
     0.17358
     0.18520
     0.20844
     0.24329
     0.27815
     0.28977
     0.30139
     0.38273
     0.51054
     0.59188
     0.66160
     0.61512
     0.46406
     0.60350
     0.53378
     0.64998
     0.81265
     0.82427
     0.66160
     0.58026
     0.47568
     0.52216
     0.47568
     0.53378
     0.52216
     0.48730
     0.55702
     0.49892
     0.42921
     0.47568
     0.53378
     0.51054
     0.60350
     0.64998
     0.68483
     0.76617
     0.87075
     0.88237
     0.88237
     0.85913
     0.83589
     0.77779
     0.84751
     0.92884
     1.02180
     1.10314
     1.16123
     0.98694
     0.77779
     0.73131
     0.74293
     0.75455
     0.88237
     0.82427
     0.80103
     0.74293
     0.77779
     0.71969
     0.74293
     0.64998
     0.58026
     0.56864
     0.63836
     0.68483
     0.58026
     0.64998
     0.68483
     0.59188
     0.66160
     0.60350
     0.53378
     0.55702
     0.44083
     0.34787
     0.39435
     0.35949
     0.25491
     0.25491
     0.20844
     0.26653
     0.08062
     0.10386
     0.08062
     0.02252
    -0.01233
     0.03414
    -0.04719
    -0.07043
    -0.04719
    -0.11691
    -0.18663
    -0.07043
    -0.08205
    -0.18663
    -0.23310
    -0.26796
    -0.26796
    -0.32606
    -0.31444
    -0.37254
    -0.34930
    -0.38416
    -0.38416
    -0.38416
    -0.45387
    -0.48873
    -0.45387
    -0.40740
    -0.36092
    -0.46549
    -0.48873
    -0.47711
    -0.47711
    -0.47711
    -0.46549
    -0.48873
    -0.54683
    -0.55845
    -0.58169
    -0.62817
    -0.73274
    -0.80246
    -0.81408
    -0.77922
    -0.84894
    -0.89541
    -0.95351
    -0.97675
    -0.95351
    -0.98837
    -0.96513
    -0.94189
    -0.97675
    -0.97675
    -0.91865
    -0.95351
    -0.90703
    -0.93027
    -0.89541
    -0.86056
    -0.79084
    -0.84894
    -0.88379
    -0.95351
    -1.01161
    -1.08133
    -1.09295
    -0.98837
    -1.15104
    -1.16266
    -1.17428
    -1.22076
    -1.38343
    -1.42991
    -1.45315
    -1.42991
    -1.49963
    -1.49963
    -1.62744
    -1.66230
    -1.66230
    -1.62744
    -1.67392
    -1.65068
    -1.72040
    -1.75526
    -1.82497
    -1.77849
    -1.80173
    -1.83659
    -1.80173
    -1.81335
    -1.82497
    -1.74364
    -1.72040
    -1.79011
    -1.76687
    -1.72040
    -1.53449
    -1.53449
    -1.49963
    -1.63906
    -1.69716
    -1.70878
    -1.58096
    -1.54610
    -1.61582
    -1.63906
    -1.60420
    -1.58096
    -1.55772
    -1.52287
    -1.41829
    -1.44153
    -1.45315
    -1.54610
    -1.67392
    -1.89469
    -2.01088
    -1.95279
    -1.91793
    -1.96441
    -2.08060
    -2.23165
    -2.41757
    -2.61510
    -2.87072
    -3.16121
    -3.31227
    -3.47494
    -3.67247
    -3.73057
    -3.70733
    -3.84676
    -3.95134
    -3.99781
    -4.09077
    -4.18373
    -4.24182
    -4.17211
    -4.16049
    -3.98619
    -3.84676
    -3.85838
    -3.77704
    -3.54465
    -3.44008
    -3.26579
    -3.05664
    -3.02178
    -2.92882
    -2.78939
    -2.68481
    -2.49890
    -2.42918
    -2.35947
    -2.30137
    -2.25489
    -2.19680
    -2.16194
    -2.23165
    -2.26651
    -2.25489
    -2.28975
    -2.22003
    -2.19680
    -2.20841
    -2.22003
    -2.22003
    -2.19680
    -2.16194
    -2.16194
    -2.20841
    -2.18518
    -2.06898
    -1.97603
    -2.01088
    -1.96441
    -1.92955
    -2.01088
    -1.83659
    -1.79011
    -1.75526
    -1.73202
    -1.68554
    -1.67392
    -1.59258
    -1.58096
    -1.58096
    -1.49963
    -1.47639
    -1.49963
    -1.41829
    -1.39505
    -1.46477
    -1.51125
    -1.40667
    -1.32533
    -1.42991
    -1.39505
    -1.42991
    -1.41829
    -1.38343
    -1.32533
    -1.34857
    -1.32533
    -1.40667
    -1.48801
    -1.39505
    -1.41829
    -1.49963
    -1.45315
    -1.38343
    -1.36019
    -1.39505
    -1.47639
    -1.45315
    -1.38343
    -1.39505
    -1.36019
    -1.33695
    -1.33695
    -1.26724
    -1.23238
    -1.18590
    -1.11618
    -1.10456
    -1.12780
    -1.12780
    -1.02323
    -0.97675
    -0.96513
    -0.94189
    -0.87218
    -0.88379
    -0.84894
    -0.81408
    -0.84894
    -0.83732
    -0.76760
    -0.70950
    -0.67464
    -0.65141
    -0.68626
    -0.73274
    -0.62817
    -0.55845
    -0.60493
    -0.41902
    -0.57007
    -0.70950
    -0.60493
    -0.45387
    -0.39578
    -0.48873
    -0.53521
    -0.45387
    -0.47711
    -0.52359
    -0.51197
    -0.54683
    -0.52359
    -0.39578
    -0.36092
    -0.40740
    -0.44225
    -0.36092
    -0.16339
    -0.60493
    -0.61655
    -0.83732
    -0.87218
    -0.77922
    -0.79084
    -0.88379
    -0.96513
    -1.08133
    -1.22076
    -1.23238
    -1.36019
    -1.38343
    -1.32533
    -1.42991
    -1.32533
    -1.27886
    -1.22076
    -1.16266
    -1.02323
    -0.80246
    -0.59331
    -0.60493
    -0.60493
    -0.46549
    -0.45387
    -0.27958
    -0.20987
    -0.19825
    -0.09367
    -0.01233
    -0.10529
    -0.11691
    -0.10529
    -0.14015
    -0.11691
    -0.18663
    -0.25634
    -0.33768
    -0.36092
    -0.41902
    -0.48873
    -0.53521
    -0.54683
    -0.54683
    -0.61655
    -0.68626
    -0.73274
    -0.83732
    -0.80246
    -0.82570
    -0.89541
    -0.90703
    -0.88379
    -0.87218
    -0.91865
    -0.90703
    -0.93027
    -0.98837
    -0.87218
    -0.93027
    -0.93027
    -0.95351
    -0.89541
    -0.90703
    -0.88379
    -0.89541
    -0.87218
    -0.80246
    -0.81408
    -0.79084
    -0.82570
    -0.76760
    -0.84894
    -0.79084
    -0.74436
    -0.77922
    -0.76760
    -0.74436
    -0.73274
    -0.74436
    -0.79084
    -0.74436
    -0.77922
    -0.72112
    -0.76760
    -0.76760
    -0.74436
    -0.73274
    -0.74436
    -0.77922
    -0.72112
    -0.70950
    -0.70950
    -0.67464
    -0.69788
    -0.74436
    -0.69788
    -0.70950
    -0.68626
    -0.67464
    -0.69788
    -0.66302
    -0.69788
    -0.65141
    -0.68626
    -0.68626
    -0.66302
    -0.61655
    -0.68626
    -0.61655
    -0.60493
    -0.60493
    -0.63979
    -0.65141
    -0.57007
    -0.54683
    -0.48873
    -0.60493
    -0.60493
    -0.63979
    -0.74436
    -0.97675
    -1.24400
    -1.51125
    -1.70878
    -1.79011
    -1.58096
    -1.32533
    -0.87218
    -0.10529
     0.09224
    -0.20987
    -0.62817
    -0.55845
    -0.14015
     0.69645
     1.53306
     1.47496
     1.41686
     1.54468
     1.47496
     1.42848
     1.37038
     0.96370
     0.62674
     0.46406
     0.17358
    -0.14015
    -0.47711
    -0.69788
    -1.01161
    -1.22076
    -1.23238
    -1.31372
    -1.37181
    -1.47639
    -1.58096
    -1.70878
    -1.52287
    -1.32533
    -1.08133
    -0.91865
    -0.75598
    -0.63979
    -0.58169
    -0.54683
    -0.31444
    -0.24472
    -0.08205
     0.06900
     0.20844
     0.39435
     0.40597
     0.55702
     0.73131
     0.95208
     0.98694
     0.87075
     0.83589
     0.75455
     0.66160
     0.60350
     0.55702
     0.54540
     0.62674
     0.51054
     0.44083
     0.42921
     0.55702
     0.44083
     0.19682
     0.17358
     0.19682
     0.23167
     0.24329
     0.27815
     0.25491
     0.28977
     0.31301
     0.20844
     0.15034
     0.12710
     0.06900
     0.01090
     0.09224
     0.02252
    -0.04719
    -0.08205
    -0.08205
    -0.12853
    -0.12853
    -0.18663
    -0.20987
    -0.16339
    -0.15177
    -0.17501
    -0.17501
    -0.22148
    -0.24472
    -0.20987
    -0.17501
    -0.14015
    -0.16339
    -0.18663
    -0.16339
    -0.04719
    -0.14015
    -0.14015
    -0.11691
    -0.10529
    -0.04719
    -0.02395
    -0.01233
     0.01090
    -0.01233
    -0.03557
     0.01090
     0.11548
     0.06900
     0.04576
     0.09224
     0.09224
     0.18520
     0.16196
     0.13872
     0.08062
     0.17358
     0.22006
     0.19682
     0.18520
     0.12710
     0.20844
     0.12710
     0.25491
     0.19682
     0.11548
     0.15034
     0.17358
     0.13872
     0.16196
     0.16196
     0.12710
     0.12710
     0.18520
     0.13872
     0.18520
     0.17358
     0.17358
     0.12710
     0.19682
     0.19682
     0.15034
     0.20844
     0.22006
     0.20844
     0.13872
     0.13872
     0.10386
     0.06900
     0.12710
     0.03414
    -0.09367
    -0.08205
     0.11548
    -0.02395
    -0.17501
    -0.01233
    -0.23310
    -0.37254
    -0.60493
    -0.95351
    -1.81335
    -2.15032
    -2.15032
    -1.75526
    -1.47639
    -0.52359
     1.69573
     2.62529
     1.88164
     0.67321
     0.13872
     0.06900
     0.64998
     1.54468
     2.41614
     2.99711
     3.15978
     2.82282
     2.66014
     2.38128
     1.82354
     1.32391
     0.97532
     0.67321
     0.54540
     0.64998
     0.59188
     0.77779
     0.80103
     0.54540
     0.67321
     0.96370
     1.12637
     1.12637
     1.03342
     0.97532
     0.92884
     0.87075
     0.78941
     0.76617
     0.69645
     0.60350
     0.39435
     0.47568
     0.48730
     0.33625
     0.35949
     0.32463
     0.30139
     0.34787
     0.33625
     0.32463
     0.31301
     0.37111
     0.35949
     0.37111
     0.37111
     0.35949
     0.32463
     0.37111
     0.47568
     0.42921
     0.38273
     0.38273
     0.41759
     0.42921
     0.41759
     0.42921
     0.42921
     0.42921
     0.44083
     0.41759
     0.45244
     0.41759
     0.34787
     0.40597
     0.48730
     0.42921
     0.41759
     0.38273
     0.35949
     0.38273
     0.42921
     0.39435
     0.35949
     0.35949
     0.37111
     0.46406
     0.40597
     0.31301
     0.31301
     0.35949
     0.41759
     0.45244
     0.42921
     0.42921
     0.48730
     0.56864
     0.68483
     0.73131
     0.78941
     0.76617
     0.78941
     0.77779
     0.76617
     0.70807
     0.73131
     0.64998
     0.64998
     0.70807
     0.69645
     0.56864
     0.38273
     0.32463
     0.19682
     0.11548
     0.04576
    -0.03557
     0.08062
     0.17358
     0.15034
     0.25491
     0.12710
     0.06900
    -0.07043
     0.01090
     0.12710
     0.24329
     0.38273
     0.48730
     0.59188
     0.63836
     0.66160
     0.58026
     0.59188
     0.62674
     0.60350
     0.60350
     0.67321
     0.68483
     0.56864
     0.55702
     0.62674
     0.55702
     0.39435
     0.37111
     0.34787
     0.25491
     0.12710
    -0.23310
    -0.44225
    -0.38416
    -0.23310
    -0.02395
     0.26653
     0.85913
     0.84751
    -0.41902
    -1.22076
    -1.96441
    -2.26651
    -1.66230
     0.52216
     1.78868
     1.41686
     1.19609
     1.11475
     0.32463
    -0.16339
     0.01090
     0.53378
     1.12637
     1.56791
     1.95136
     2.10241
     1.99783
     1.81192
     1.45172
     1.14961
     0.75455
     0.61512
     0.67321
     0.69645
     0.67321
     0.66160
     0.61512
     0.76617
     0.80103
     0.90560
     0.85913
     1.04504
     1.06828
     0.97532
     0.96370
     0.95208
     1.01018
     1.05666
     1.12637
     1.11475
     1.09152
     0.99856
     0.84751
     0.75455
     0.71969
     0.71969
     0.60350
     0.71969
     0.69645
     0.68483
     0.69645
     0.69645
     0.66160
     0.69645
     0.60350
     0.66160
     0.56864
     0.56864
     0.53378
     0.45244
     0.52216
     0.45244
     0.35949
     0.45244
     0.42921
     0.39435
     0.41759
     0.40597
     0.42921
     0.39435
     0.41759
     0.46406
     0.40597
     0.51054
     0.55702
     0.55702
     0.64998
     0.60350
     0.60350
     0.60350
     0.69645
     0.63836
     0.69645
     0.64998
     0.71969
     0.69645
     0.64998
     0.68483
     0.54540
     0.53378
     0.63836
     0.64998
     0.69645
     0.63836
     0.66160
     0.67321
     0.64998
     0.46406
     0.32463
     0.30139
     0.34787
     0.39435
     0.55702
     0.59188
     0.44083
     0.49892
     0.20844
     0.08062
     0.20844
     0.34787
     0.75455
     0.87075
     0.89398
     0.77779
     0.78941
     0.92884
     0.99856
     1.05666
     1.16123
     1.14961
     1.11475
     1.10314
     0.97532
     0.83589
     0.75455
     0.60350
     0.60350
     0.38273
     0.12710
     0.13872
     0.05738
     0.01090
    -0.07043
    -0.20987
    -0.23310
    -0.25634
    -0.32606
    -0.29120
    -0.30282
    -0.20987
    -0.27958
    -0.18663
    -0.11691
    -0.18663
    -0.24472
    -0.23310
    -0.18663
    -0.15177
    -0.07043
    -0.02395
    -0.04719
     0.06900
     0.38273
     0.60350
     0.61512
     0.51054
     0.44083
     0.33625
     0.37111
     0.49892
     0.58026
     0.67321
     0.59188
     0.49892
     0.42921
     0.34787
     0.23167
     0.15034
     0.05738
    -0.00071
     0.01090
    -0.04719
    -0.12853
    -0.24472
    -0.14015
    -0.22148
    -0.19825
    -0.12853
    -0.11691
    -0.08205
     0.03414
    -0.01233
    -0.03557
    -0.10529
    -0.16339
    -0.11691
    -0.08205
    -0.02395
    -0.00071
    -0.00071
    -0.03557
     0.05738
     0.05738
     0.22006
     0.34787
     0.46406
     0.60350
     0.58026
     0.62674
     0.64998
     0.88237
     1.03342
     1.09152
     1.16123
     1.16123
     1.28905
     1.25419
     1.21933
     1.10314
     0.92884
     0.80103
     0.64998
     0.52216
     0.53378
     0.48730
     0.33625
     0.13872
    -0.04719
    -0.20987
    -0.38416
    -0.46549
    -0.57007
    -0.61655
    -0.63979
    -0.69788
    -0.75598
    -0.79084
    -0.86056
    -0.91865
    -0.86056
    -0.88379
    -0.89541
    -0.86056
    -0.84894
    -0.77922
    -0.76760
    -0.70950
    -0.69788
    -0.66302
    -0.55845
    -0.50035
    -0.50035
    -0.41902
    -0.33768
    -0.33768
    -0.29120
    -0.39578
    -0.43064
    -0.53521
    -0.58169
    -0.67464
    -0.68626
    -0.82570
    -1.01161
    -1.12780
    -0.99999
    -0.89541
    -0.88379
    -0.79084
    -0.72112
    -0.58169
    -0.70950
    -0.69788
    -0.62817
    -0.51197
    -0.39578
    -0.19825
    -0.18663
    -0.01233
     0.01090
    -0.08205
    -0.11691
    -0.16339
    -0.24472
    -0.23310
    -0.18663
    -0.30282
    -0.38416
    -0.37254
    -0.41902
    -0.40740
    -0.41902
    -0.37254
    -0.41902
    -0.29120
    -0.17501
    -0.17501
    -0.20987
    -0.24472
    -0.16339
    -0.11691
    -0.04719
     0.02252
    -0.18663
    -0.25634
    -0.24472
    -0.18663
    -0.10529
    -0.16339
    -0.20987
    -0.20987
    -0.17501
    -0.24472
    -0.38416
    -0.18663
     0.39435
     0.96370
     0.89398
     0.32463
    -0.12853
    -0.11691
    -0.07043
     0.13872
     0.31301
     0.33625
     0.25491
     0.03414
    -0.04719
    -0.12853
    -0.25634
    -0.38416
    -0.48873
    -0.54683
    -0.67464
    -0.58169
    -0.57007
    -0.59331
    -0.55845
    -0.60493
    -0.58169
    -0.44225
    -0.12853
     0.09224
     0.41759
     0.64998
     0.37111
    -0.11691
    -0.45387
    -0.51197
    -0.15177
     0.32463
     0.35949
     0.30139
     0.27815
     0.16196
     0.11548
     0.03414
    -0.03557
    -0.11691
    -0.11691
    -0.08205
    -0.04719
    -0.01233
     0.05738
     0.04576
     0.12710
     0.24329
     0.28977
     0.15034
     0.05738
     0.12710
     0.15034
     0.12710
     0.12710
     0.23167
     0.15034
     0.27815
     0.33625
     0.37111
     0.38273
     0.37111
     0.30139
     0.30139
     0.27815
     0.25491
     0.32463
     0.34787
     0.33625
     0.31301
     0.38273
     0.30139
     0.19682
     0.17358
     0.15034
     0.10386
     0.03414
    -0.11691
    -0.27958
    -0.40740
    -0.39578
    -0.58169
    -0.63979
    -0.62817
    -0.66302
    -0.63979
    -0.57007
    -0.38416
    -0.31444
    -0.36092
    -0.38416
    -0.51197
    -0.33768
    -0.16339
    -0.08205
     0.27815
     0.63836
     0.77779
     0.74293
     0.55702
     0.42921
     0.38273
     0.23167
     0.15034
     0.18520
     0.13872
     0.15034
     0.12710
     0.12710
    -0.00071
    -0.17501
    -0.25634
    -0.31444
    -0.40740
    -0.46549
    -0.37254
    -0.29120
    -0.36092
    -0.19825
     0.15034
    -0.41902
    -0.36092
     0.06900
     0.67321
     0.59188
     0.30139
     0.26653
     0.40597
     0.53378
     0.68483
     0.75455
     0.84751
     0.94046
     1.03342
     0.99856
     0.87075
     0.73131
     0.56864
     0.46406
     0.44083
     0.33625
     0.32463
     0.27815
     0.17358
     0.03414
     0.08062
    -0.08205
    -0.18663
    -0.12853
    -0.12853
    -0.09367
    -0.00071
    -0.03557
    -0.05881
     0.01090
     0.12710
     0.11548
     0.17358
     0.15034
     0.18520
     0.17358
     0.20844
     0.23167
     0.17358
     0.18520
     0.20844
     0.23167
     0.41759
     0.60350
     0.60350
     0.78941
     1.07990
     1.09152
     1.19609
     1.04504
     0.90560
     0.87075
     0.81265
     0.77779
     0.78941
     0.91722
     0.74293
     0.61512
     0.30139
     0.12710
     0.08062
     0.03414
    -0.08205
    -0.14015
    -0.20987
    -0.23310
    -0.18663
    -0.10529
     0.06900
     0.28977
     0.47568
     0.58026
     0.63836
     0.64998
     0.69645
     0.75455
     0.68483
     0.67321
     0.55702
     0.54540
     0.33625
     0.25491
     0.05738
    -0.07043
    -0.25634
    -0.23310
    -0.26796
    -0.26796
    -0.32606
    -0.18663
    -0.05881
     0.04576
     0.08062
     0.15034
     0.18520
     0.31301
     0.39435
     0.54540
     0.70807
     0.84751
     0.89398
     1.05666
     1.01018
     0.92884
     0.74293
     0.71969
     0.59188
     0.58026
     0.48730
     0.42921
     0.30139
     0.24329
     0.10386
     0.04576
    -0.10529
    -0.08205
    -0.24472
    -0.25634
    -0.25634
    -0.46549
    -0.43064
    -0.39578
    -0.45387
    -0.40740
    -0.41902
    -0.45387
    -0.45387
    -0.22148
    -0.23310
    -0.43064
    -0.67464
    -1.18590
    -1.65068
    -1.95279
    -1.52287
     1.13799
     3.58970
     2.81120
    -0.30282
    -1.75526
    -1.31372
    -0.38416
     0.37111
     0.88237
     1.05666
     1.33552
     1.46334
     1.37038
     0.95208
     0.44083
     0.23167
    -0.01233
    -0.10529
     0.08062
     0.15034
     0.18520
     0.28977
     0.28977
     0.25491
     0.19682
     0.23167
     0.19682
     0.23167
     0.19682
     0.24329
     0.19682
     0.18520
     0.30139
     0.20844
     0.25491
     0.23167
     0.20844
     0.19682
     0.20844
     0.15034
     0.12710
     0.01090
    -0.12853
    -0.23310
    -0.19825
     0.16196
     1.06828
     1.95136
     1.64925
     0.77779
     0.37111
     1.20771
     2.38128
     2.40452
     1.69573
     1.33552
     1.20771
     1.30067
     1.38200
     1.37038
     1.10314
     0.96370
     0.78941
     0.58026
     0.32463
    -0.11691
    -0.46549
    -0.72112
    -0.87218
    -1.11618
    -1.23238
    -1.08133
    -0.87218
    -0.41902
     0.15034
     0.13872
     0.10386
     0.13872
     0.26653
     0.41759
     0.75455
     0.90560
     1.01018
     1.26581
     1.52144
     1.64925
     1.70735
     1.66087
     1.53306
     1.44010
     1.23095
     1.02180
     0.76617
     0.58026
     0.39435
     0.18520
     0.06900
     0.03414
    -0.08205
    -0.08205
    -0.16339
    -0.20987
    -0.29120
    -0.32606
    -0.23310
    -0.22148
    -0.09367
     0.02252
     0.18520
     0.28977
     0.37111
     0.34787
     0.35949
     0.31301
     0.37111
     0.58026
     1.05666
     0.95208
     0.66160
     0.51054
     0.61512
     0.73131
     0.83589
     0.85913
     0.71969
     0.69645
     0.61512
     0.58026
     0.47568
     0.45244
     0.37111
     0.22006
     0.34787
     0.33625
     0.31301
     0.22006
     0.24329
     0.23167
     0.22006
     0.23167
     0.18520
     0.06900
     0.05738
     0.11548
     0.01090
     0.13872
     0.17358
     0.01090
     0.06900
     0.10386
     0.08062
     0.09224
     0.15034
     0.13872
     0.18520
     0.27815
     0.41759
     0.33625
     0.32463
     0.37111
     0.35949
     0.46406
     0.60350
     0.58026
     0.54540
     0.41759
     0.38273
     0.34787
     0.34787
     0.33625
     0.31301
     0.28977
     0.24329
     0.08062
     0.06900
    -0.03557
    -0.00071
    -0.04719
     0.04576
    -0.05881
    -0.02395
     0.06900
     0.09224
     0.09224
     0.08062
     0.16196
     0.27815
     0.37111
     0.40597
     0.49892
     0.56864
     0.70807
     0.68483
     0.76617
     0.85913
     0.75455
     0.45244
    -0.09367
    -0.53521
    -0.86056
    -0.70950
    -0.75598
    -0.74436
    -0.79084
    -0.67464
    -0.65141
    -0.68626
    -0.60493
    -0.67464
    -0.68626
    -0.69788
    -0.66302
    -0.51197
     0.05738
     0.76617
     1.14961
     1.16123
     1.28905
     1.06828
     0.88237
     0.85913
     0.83589
     0.77779
     0.80103
     0.75455
     0.81265
     0.83589
     0.82427
     0.80103
     0.70807
     0.66160
     0.60350
     0.71969
     0.69645
     0.70807
     0.55702
     0.59188
     0.53378
     0.46406
     0.35949
     0.34787
     0.25491
     0.17358
     0.22006
     0.06900
     0.03414
    -0.07043
    -0.10529
    -0.11691
    -0.18663
    -0.23310
    -0.19825
    -0.15177
    -0.07043
    -0.08205
    -0.11691
    -0.10529
    -0.08205
    -0.07043
    -0.01233
    -0.03557
    -0.05881
    -0.07043
    -0.08205
    -0.11691
    -0.11691
    -0.16339
    -0.20987
    -0.08205
     0.19682
     0.28977
     0.17358
    -0.04719
    -0.25634
    -0.29120
    -0.11691
    -0.05881
    -0.02395
    -0.05881
    -0.10529
    -0.12853
     0.01090
    -0.05881
    -0.22148
    -0.33768
    -0.22148
    -0.00071
     0.12710
     0.11548
     0.15034
     0.06900
     0.11548
     0.33625
     0.33625
     0.37111
     0.41759
     0.47568
     0.47568
     0.38273
     0.41759
     0.35949
     0.30139
     0.33625
     0.34787
     0.32463
     0.23167
     0.26653
     0.17358
     0.38273
     0.27815
     0.18520
     0.23167
     0.16196
     0.23167
     0.26653
     0.22006
     0.17358
     0.16196
     0.19682
     0.13872
     0.08062
     0.08062
     0.04576
     0.03414
     0.13872
     0.19682
     0.10386
     0.30139
     0.78941
     1.09152
     1.30067
     1.20771
     0.63836
     0.63836
     0.59188
     0.76617
     0.70807
     0.63836
     0.62674
     0.53378
     0.42921
     0.23167
     0.01090
    -0.00071
    -0.10529
    -0.25634
    -0.33768
    -0.59331
    -0.68626
    -0.62817
    -0.60493
    -0.25634
    -0.01233
     0.22006
     0.61512
     0.63836
     0.69645
     0.62674
     0.64998
     0.63836
     0.91722
     1.04504
     1.11475
     1.18447
     1.32391
     1.27743
     1.18447
     1.21933
     1.16123
     1.07990
     0.92884
     0.82427
     0.71969
     0.74293
     0.74293
     0.55702
     0.48730
     0.35949
     0.27815
     0.24329
     0.18520
     0.19682
     0.15034
     0.18520
     0.13872
     0.08062
    -0.00071
    -0.11691
    -0.20987
    -0.10529
    -0.07043
    -0.09367
    -0.17501
    -0.18663
    -0.16339
    -0.14015
    -0.14015
    -0.17501
    -0.15177
    -0.17501
    -0.09367
    -0.14015
    -0.11691
    -0.09367
    -0.09367
    -0.08205
    -0.04719
     0.04576
     0.05738
    -0.01233
    -0.01233
    -0.10529
    -0.10529
    -0.10529
    -0.10529
    -0.22148
    -0.32606
     0.04576
     0.48730
     0.39435
     0.20844
    -0.08205
     0.03414
     0.13872
     0.27815
     0.47568
     0.45244
     0.60350
     0.71969
     0.81265
     0.82427
     0.64998
     0.69645
     0.56864
     0.60350
     0.58026
     0.47568
     0.46406
     0.38273
     0.27815
     0.17358
     0.15034
     0.08062
     0.08062
     0.04576
     0.15034
     0.17358
     0.23167
     0.12710
    -0.27958
    -0.50035
    -0.52359
    -0.62817
    -0.45387
    -0.23310
    -0.10529
    -0.27958
    -0.38416
    -0.60493
    -0.66302
    -0.73274
    -0.66302
    -0.66302
    -0.66302
    -0.66302
    -0.51197
    -0.45387
    -0.38416
    -0.32606
    -0.30282
    -0.22148
     0.23167
     0.83589
     1.40524
     1.62601
     1.10314
     0.55702
     0.38273
     0.59188
     0.70807
     1.04504
     1.05666
     0.92884
     0.77779
     0.44083
    -0.10529
    -0.32606
    -0.02395
     0.30139
     0.26653
    -0.18663
    -0.51197
    -0.48873
    -0.46549
    -0.07043
     0.20844
     0.44083
     0.62674
     0.63836
     0.60350
     0.60350
     0.53378
     0.44083
     0.55702
     0.49892
     0.44083
     0.37111
     0.38273
     0.17358
     0.10386
     0.03414
     0.01090
    -0.05881
    -0.03557
    -0.11691
    -0.15177
    -0.12853
    -0.15177
    -0.20987
    -0.23310
    -0.14015
    -0.19825
    -0.20987
    -0.19825
    -0.19825
    -0.16339
    -0.19825
    -0.19825
    -0.16339
    -0.23310
    -0.30282
    -0.26796
    -0.31444
    -0.31444
    -0.37254
    -0.41902
    -0.34930
    -0.27958
    -0.31444
    -0.30282
    -0.25634
    -0.31444
    -0.30282
    -0.23310
    -0.14015
    -0.20987
    -0.12853
    -0.14015
    -0.00071
     0.08062
     0.16196
     0.15034
     0.19682
     0.28977
     0.28977
     0.38273
     0.48730
     0.61512
     0.87075
     0.96370
     1.01018
     0.90560
     0.66160
     0.47568
     0.88237
     1.19609
     0.90560
     0.38273
     0.63836
     0.58026
     0.35949
     0.19682
     0.10386
    -0.25634
    -0.36092
     0.24329
     0.62674
     0.19682
    -0.19825
    -0.32606
    -0.37254
    -0.23310
    -0.16339
    -0.05881
     0.05738
     0.11548
     0.06900
    -0.04719
    -0.03557
    -0.08205
    -0.09367
    -0.12853
    -0.05881
    -0.12853
    -0.16339
    -0.12853
    -0.18663
    -0.01233
     0.10386
     0.24329
     0.33625
     0.41759
     0.34787
     0.42921
     0.34787
     0.25491
     0.40597
     1.49820
     2.63691
     2.54395
     1.71897
     0.94046
     0.97532
     1.20771
     1.21933
     1.19609
     1.11475
     0.73131
     0.22006
     0.08062
    -0.31444
    -0.11691
    -0.11691
    -0.11691
     0.05738
     0.37111
     0.61512
     0.44083
     0.27815
     0.08062
     0.30139
     0.56864
     0.76617
     1.02180
     1.02180
     0.68483
     0.76617
     0.94046
     0.84751
     0.39435
    -0.11691
    -0.66302
    -0.87218
    -0.74436
    -0.60493
    -0.45387
    -0.40740
    -0.36092
    -0.26796
    -0.15177
    -0.04719
     0.01090
     0.08062
     0.22006
     0.30139
     0.33625
     0.37111
     0.37111
     0.37111
     0.52216
     0.55702
     0.58026
     0.56864
     0.55702
     0.56864
     0.58026
     0.63836
     0.63836
     0.55702
     0.64998
     0.61512
     0.69645
     0.59188
     0.61512
     0.56864
     0.58026
     0.59188
     0.60350
     0.53378
     0.55702
     0.63836
     0.52216
     0.56864
     0.61512
     0.59188
     0.61512
     0.61512
     0.63836
     0.58026
     0.56864
     0.55702
     0.54540
     0.56864
     0.48730
     0.37111
     0.30139
     0.19682
     0.05738
    -0.02395
     0.03414
    -0.09367
    -0.08205
    -0.02395
    -0.05881
    -0.08205
    -0.03557
    -0.04719
    -0.22148
    -0.15177
    -0.01233
     0.04576
     0.04576
     0.16196
     0.15034
     0.15034
     0.20844
     0.18520
     0.10386
     0.12710
     0.16196
     0.09224
     0.03414
    -0.08205
    -0.10529
    -0.08205
    -0.03557
    -0.07043
    -0.16339
    -0.16339
    -0.11691
    -0.19825
    -0.07043
    -0.12853
    -0.14015
    -0.11691
    -0.05881
    -0.05881
    -0.01233
    -0.08205
    -0.02395
    -0.01233
     0.17358
     0.24329
     0.28977
     0.41759
     0.49892
     0.32463
     0.18520
     0.10386
    -0.19825
    -0.31444
    -0.29120
    -0.30282
    -0.37254
    -0.74436
    -1.06971
    -1.36019
    -1.55772
    -1.47639
    -1.44153
    -1.11618
    -0.79084
     0.13872
     0.89398
     0.30139
    -0.54683
    -0.53521
     0.32463
     1.13799
     1.73059
     2.02107
     2.12565
     2.28832
     2.41614
     2.16051
     1.96298
     1.84678
     1.66087
     1.49820
     1.37038
     1.56791
     1.66087
     1.76545
     1.74221
     1.32391
     0.68483
     0.10386
    -0.08205
     0.01090
     0.25491
     0.45244
     0.39435
     0.10386
    -0.25634
    -0.54683
    -0.84894
    -0.84894
    -0.93027
    -1.05809
    -1.13942
    -1.02323
    -0.98837
    -0.93027
    -0.93027
    -0.93027
    -0.88379
    -0.75598
    -0.62817
    -0.54683
    -0.58169
    -0.47711
    -0.39578
    -0.20987
    -0.07043
    -0.03557
     0.08062
     0.23167
     0.28977
     0.30139
     0.35949
     0.37111
     0.28977
     0.26653
     0.35949
     0.35949
     0.27815
     0.15034
     0.09224
     0.16196
     0.17358
     0.13872
     0.01090
     0.08062
    -0.02395
     0.03414
     0.01090
     0.01090
    -0.07043
    -0.07043
     0.03414
    -0.07043
    -0.03557
    -0.05881
    -0.09367
    -0.16339
    -0.05881
    -0.07043
    -0.11691
    -0.11691
    -0.08205
    -0.14015
    -0.12853
    -0.15177
    -0.24472
    -0.29120
    -0.19825
    -0.18663
    -0.24472
    -0.29120
    -0.27958
    -0.38416
    -0.37254
    -0.31444
    -0.33768
    -0.36092
    -0.34930
    -0.31444
    -0.22148
    -0.15177
    -0.14015
    -0.08205
     0.11548
     0.31301
     0.46406
     0.52216
     0.51054
     0.52216
     0.44083
     0.18520
     0.04576
     0.04576
     0.17358
     0.32463
     0.30139
     0.19682
    -0.00071
    -0.19825
    -0.30282
    -0.38416
    -0.29120
    -0.33768
    -0.36092
    -0.34930
    -0.30282
    -0.09367
    -0.07043
    -0.02395
    -0.07043
    -0.02395
    -0.05881
    -0.05881
    -0.33768
    -0.61655
    -0.99999
    -1.49963
    -1.88307
    -1.99926
    -1.82497
    -1.54610
    -1.32533
    -0.82570
    -0.39578
    -0.57007
    -0.58169
    -0.52359
    -0.19825
     0.23167
     0.47568
     0.80103
     1.25419
     1.56791
     1.74221
     1.73059
     1.49820
     1.20771
     0.69645
     0.52216
     1.26581
     2.06755
     1.42848
     0.82427
     0.19682
     0.06900
     0.34787
     0.77779
     1.05666
     0.95208
     0.88237
     0.96370
     1.02180
     1.03342
     0.98694
     0.85913
     0.78941
     0.52216
     0.38273
     0.26653
     0.15034
     0.09224
     0.08062
     0.04576
    -0.03557
     0.01090
    -0.03557
    -0.07043
     0.06900
     0.12710
     0.15034
     0.16196
     0.20844
     0.12710
    -0.07043
     0.02252
     0.10386
     0.24329
     0.27815
     0.39435
     0.27815
     0.26653
     0.15034
     0.13872
     0.22006
     0.22006
     0.18520
     0.06900
     0.09224
     0.05738
    -0.01233
     0.01090
    -0.02395
    -0.03557
    -0.11691
    -0.08205
    -0.15177
    -0.18663
    -0.24472
    -0.31444
    -0.23310
    -0.24472
    -0.25634
    -0.32606
    -0.26796
    -0.25634
    -0.20987
    -0.18663
    -0.19825
    -0.14015
    -0.19825
    -0.10529
    -0.08205
    -0.11691
    -0.14015
    -0.11691
    -0.15177
    -0.11691
    -0.10529
    -0.17501
    -0.17501
    -0.10529
    -0.15177
    -0.14015
    -0.09367
    -0.16339
    -0.15177
    -0.12853
    -0.12853
    -0.12853
    -0.11691
    -0.09367
    -0.09367
    -0.04719
    -0.00071
     0.03414
    -0.00071
     0.11548
     0.08062
     0.12710
     0.12710
     0.19682
     0.23167
     0.24329
     0.32463
     0.33625
     0.44083
     0.56864
     0.60350
     0.54540
     0.54540
     0.28977
    -0.08205
    -0.23310
    -0.60493
    -0.99999
    -1.52287
    -1.52287
    -1.23238
    -1.04647
    -0.96513
    -0.99999
    -0.87218
    -0.72112
    -0.45387
    -0.19825
    -0.25634
     0.03414
     0.19682
     0.55702
     0.96370
     1.27743
     1.59115
     1.68411
     1.33552
     1.03342
     0.78941
     0.61512
     0.41759
     0.30139
     0.25491
     0.03414
    -0.25634
    -0.59331
    -0.61655
    -0.47711
    -0.39578
    -0.60493
    -0.81408
    -0.68626
    -0.84894
    -1.18590
    -1.03485
    -0.33768
     1.67249
     3.61294
     3.65942
     2.25346
     1.40524
     0.84751
     0.55702
     1.40524
     2.32318
     2.92739
     3.07845
     2.79958
     2.29994
     1.74221
     1.05666
     0.55702
     0.19682
    -0.01233
    -0.12853
    -0.24472
    -0.38416
    -0.46549
    -0.24472
    -0.10529
    -0.10529
     0.01090
     0.03414
     0.18520
     0.32463
     0.41759
     0.46406
     0.49892
     0.42921
     0.39435
     0.33625
     0.39435
     0.32463
     0.33625
     0.34787
     0.31301
     0.34787
     0.32463
     0.31301
     0.18520
     0.27815
     0.19682
     0.12710
     0.18520
     0.12710
     0.11548
     0.18520
     0.18520
     0.12710
     0.18520
     0.17358
     0.25491
     0.32463
     0.38273
     0.38273
     0.40597
     0.40597
     0.37111
     0.39435
     0.37111
     0.45244
     0.46406
     0.40597
     0.53378
     0.56864
     0.56864
     0.49892
     0.41759
     0.42921
     0.40597
     0.39435
     0.28977
     0.37111
     0.39435
     0.38273
     0.33625
     0.30139
     0.35949
     0.41759
     0.30139
     0.25491
     0.08062
     0.11548
     0.10386
     0.11548
     0.16196
     0.16196
    -0.05881
    -0.16339
    -0.26796
    -0.38416
    -0.57007
    -0.74436
    -0.88379
    -0.73274
    -0.60493
    -0.29120
     0.01090
     0.33625
     0.44083
     0.26653
     0.11548
     0.44083
     0.80103
     0.94046
     1.34714
     1.61439
     1.64925
     1.63763
     1.62601
     1.47496
     1.39362
     1.42848
     1.49820
     1.26581
     1.03342
     0.87075
     0.74293
     0.49892
     0.25491
     0.09224
     0.11548
     0.32463
     0.34787
     0.24329
     0.10386
     0.08062
    -0.11691
    -0.11691
    -0.07043
    -0.08205
    -0.02395
    -0.09367
    -0.11691
    -0.10529
    -0.14015
    -0.20987
    -0.18663
    -0.14015
    -0.01233
     0.03414
     0.03414
    -0.04719
    -0.04719
     0.34787
     0.78941
     0.88237
     0.88237
     0.69645
     0.64998
     0.77779
     0.85913
     0.85913
     0.89398
     0.98694
     0.89398
     0.85913
     0.75455
     0.70807
     0.68483
     0.61512
     0.42921
     0.15034
    -0.02395
    -0.18663
    -0.03557
    -0.00071
     0.16196
     0.13872
    -0.01233
    -0.08205
    -0.07043
    -0.07043
    -0.11691
    -0.17501
    -0.23310
    -0.16339
    -0.16339
    -0.11691
    -0.15177
    -0.18663
    -0.15177
    -0.17501
    -0.04719
    -0.00071
    -0.10529
    -0.05881
    -0.05881
    -0.00071
    -0.01233
     0.01090
     0.01090
    -0.02395
    -0.00071
     0.10386
     0.08062
     0.08062
    -0.00071
     0.02252
     0.06900
     0.16196
     0.11548
     0.03414
    -0.01233
    -0.04719
    -0.01233
    -0.03557
    -0.08205
    -0.11691
    -0.09367
    -0.17501
    -0.30282
    -0.37254
    -0.36092
    -0.45387
    -0.46549
    -0.33768
    -0.38416
    -0.39578
    -0.39578
    -0.32606
    -0.34930
    -0.31444
    -0.36092
    -0.41902
    -0.34930
    -0.31444
    -0.30282
    -0.44225
    -0.65141
    -0.66302
    -0.77922
    -0.70950
    -0.66302
    -0.66302
    -0.68626
    -0.52359
    -0.37254
    -0.30282
    -0.31444
    -0.29120
    -0.04719
    -0.05881
     0.12710
     0.27815
     0.23167
     0.11548
     0.03414
     0.32463
     0.42921
     0.54540
     0.80103
     0.92884
     0.78941
     0.49892
     0.23167
     0.09224
     0.03414
     0.01090
     0.01090
     0.17358
     0.54540
     0.56864
     0.58026
     0.09224
    -0.25634
    -0.11691
    -0.15177
    -0.38416
    -0.41902
    -0.31444
    -0.25634
    -0.38416
    -0.58169
    -0.66302
    -0.61655
    -0.51197
    -0.59331
    -0.59331
    -0.54683
    -0.63979
    -0.29120
     0.44083
     1.28905
     3.46189
     3.46189
     1.40524
     0.10386
     0.04576
     0.87075
     1.64925
     2.21860
     2.32318
     2.05593
     1.61439
     1.09152
     0.44083
     0.08062
    -0.27958
    -0.60493
    -0.74436
    -0.87218
    -0.89541
    -0.82570
    -0.77922
    -0.72112
    -0.68626
    -0.55845
    -0.53521
    -0.47711
    -0.38416
    -0.33768
    -0.32606
    -0.25634
    -0.20987
    -0.20987
    -0.22148
    -0.16339
    -0.12853
    -0.08205
    -0.01233
    -0.03557
    -0.03557
    -0.01233
     0.05738
    -0.03557
     0.05738
     0.01090
    -0.00071
    -0.05881
     0.10386
     0.08062
    -0.00071
    -0.05881
    -0.03557
    -0.07043
    -0.08205
    -0.11691
    -0.17501
    -0.05881
     0.08062
     0.13872
     0.26653
     0.23167
     0.05738
     0.04576
     0.06900
     0.08062
     0.16196
     0.22006
     0.30139
     0.37111
     0.32463
     0.34787
     0.30139
     0.26653
     0.32463
     0.23167
     0.28977
     0.31301
     0.17358
     0.06900
     0.04576
    -0.01233
    -0.17501
    -0.26796
    -0.39578
    -0.51197
    -0.58169
    -0.46549
    -0.53521
    -0.74436
    -0.75598
    -0.62817
    -0.81408
    -0.87218
    -0.76760
    -0.73274
    -0.43064
    -0.14015
     0.05738
     0.25491
     0.32463
     0.34787
     0.39435
     0.48730
     0.47568
     0.53378
     0.61512
     0.73131
     0.61512
     0.33625
    -0.11691
    -0.16339
    -0.14015
    -0.02395
     0.17358
     0.08062
    -0.16339
    -0.47711
    -0.63979
    -0.38416
    -0.18663
    -0.12853
    -0.11691
    -0.14015
    -0.26796
    -0.15177
     0.06900
     0.19682
     0.16196
     0.23167
     0.24329
     0.10386
    -0.03557
    -0.22148
    -0.48873
    -0.63979
    -0.65141
    -0.29120
     1.09152
     2.63691
     2.88091
     2.53233
     1.69573
     1.39362
     1.38200
     1.99783
     2.56719
     3.06683
     3.21788
     3.10168
     2.70662
     2.34642
     1.93974
     1.55629
     1.11475
     0.69645
     0.33625
     0.03414
    -0.20987
    -0.37254
    -0.52359
    -0.63979
    -0.60493
    -0.69788
    -0.65141
    -0.63979
    -0.58169
    -0.58169
    -0.48873
    -0.40740
    -0.37254
    -0.33768
    -0.29120
    -0.30282
    -0.26796
    -0.22148
    -0.14015
    -0.11691
    -0.03557
     0.01090
     0.01090
     0.10386
     0.12710
     0.09224
     0.13872
     0.17358
     0.19682
     0.17358
     0.19682
     0.11548
     0.12710
     0.12710
     0.10386
    -0.07043
    -0.11691
    -0.20987
    -0.30282
    -0.25634
    -0.31444
    -0.31444
    -0.32606
    -0.31444
    -0.32606
    -0.25634
    -0.25634
    -0.18663
    -0.11691
    -0.07043
    -0.04719
     0.01090
     0.03414
    -0.03557
    -0.02395
     0.08062
     0.05738
     0.11548
     0.23167
     0.27815
     0.31301
     0.32463
     0.24329
     0.08062
     0.05738
     0.20844
     0.45244
     0.76617
     0.98694
     1.39362
     2.02107
     2.26508
     1.99783
     1.85840
     1.37038
     1.01018
     0.97532
     0.97532
     1.02180
     1.02180
     1.38200
     1.25419
     1.07990
     0.76617
     0.30139
    -0.04719
    -0.20987
    -0.20987
    -0.01233
     0.17358
     0.28977
     0.37111
     0.45244
     0.53378
     0.61512
     0.74293
     0.78941
     0.71969
     0.75455
     0.74293
     0.67321
     0.55702
     0.51054
     0.45244
     0.49892
     0.51054
     0.54540
     0.44083
     0.41759
     0.34787
     0.41759
     0.47568
     0.47568
     0.35949
     0.32463
     0.25491
     0.18520
     0.19682
     0.47568
     0.94046
     1.35876
     1.20771
     0.82427
     1.40524
     1.92812
     1.45172
     1.31229
     1.35876
     1.62601
     1.90488
     1.99783
     2.28832
     2.45099
     2.18375
     1.99783
     1.62601
     1.47496
     1.48658
     1.34714
     1.11475
     1.01018
     0.87075
     0.68483
     0.53378
     0.68483
     1.01018
     1.34714
     0.82427
     0.24329
     0.06900
     0.08062
     0.25491
     0.37111
     0.51054
     0.59188
     0.60350
     0.51054
     0.42921
     0.38273
     0.35949
     0.33625
     0.28977
     0.24329
     0.16196
     0.15034
     0.13872
     0.19682
     0.15034
    -0.01233
     0.04576
     0.12710
     0.18520
     0.11548
     0.12710
     0.09224
     0.11548
     0.20844
     0.24329
     0.22006
     0.22006
     0.25491
     0.24329
     0.26653
     0.32463
     0.28977
     0.23167
     0.28977
     0.25491
     0.27815
     0.22006
     0.19682
     0.19682
     0.19682
     0.30139
     0.22006
     0.15034
     0.12710
     0.11548
     0.10386
     0.26653
     0.26653
     0.20844
     0.30139
     0.23167
     0.22006
     0.18520
     0.17358
     0.17358
     0.05738
     0.19682
     0.17358
     0.24329
     0.22006
     0.24329
     0.17358
     0.16196
     0.06900
    -0.03557
    -0.12853
    -0.16339
    -0.16339
    -0.19825
    -0.07043
    -0.16339
    -0.30282
    -0.31444
    -0.34930
    -0.43064
    -0.38416
    -0.30282
    -0.34930
    -0.11691
     0.06900
     0.06900
     0.09224
     0.05738
    -0.02395
     0.20844
     0.33625
     0.26653
     0.30139
     0.30139
     0.11548
     0.02252
     0.03414
     0.10386
     0.05738
    -0.17501
    -0.15177
    -0.16339
    -0.10529
    -0.08205
    -0.16339
    -0.12853
    -0.18663
    -0.12853
    -0.14015
    -0.01233
     0.11548
     0.15034
     0.06900
     0.02252
    -0.02395
     0.02252
     0.04576
     0.01090
    -0.08205
    -0.09367
    -0.15177
    -0.11691
    -0.12853
    -0.18663
    -0.27958
    -0.27958
    -0.31444
    -0.40740
    -0.39578
    -0.45387
    -0.38416
    -0.40740
    -0.09367
     0.13872
     0.10386
     0.02252
    -0.07043
    -0.03557
     0.06900
     0.17358
     0.15034
     0.30139
     0.59188
     0.64998
     0.68483
     0.63836
     0.45244
     0.37111
     0.52216
     0.52216
     0.40597
     0.37111
     0.30139
     0.38273
     0.40597
     0.47568
     0.34787
     0.32463
     0.30139
     0.26653
     0.28977
     0.26653
     0.30139
     0.25491
     0.17358
     0.15034
     0.23167
     0.16196
     0.20844
     0.26653
     0.25491
     0.24329
     0.11548
     0.11548
     0.10386
     0.19682
     0.18520
     0.19682
     0.16196
     0.16196
     0.16196
     0.27815
     0.35949
     0.30139
     0.30139
     0.33625
     0.31301
     0.34787
     0.41759
     0.40597
     0.37111
     0.39435
     0.30139
     0.39435
     0.38273
     0.25491
     0.09224
     0.09224
     0.18520
     0.11548
     0.10386
     0.03414
     0.01090
    -0.14015
    -0.07043
    -0.17501
    -0.17501
    -0.07043
     0.03414
     0.01090
     0.12710
     0.05738
    -0.05881
     0.01090
     0.22006
     0.27815
     0.37111
     0.28977
     0.20844
     0.15034
     0.11548
     0.22006
     0.26653
     0.25491
     0.12710
     0.12710
     0.12710
     0.15034
     0.23167
     0.30139
     0.24329
     0.26653
     0.17358
     0.12710
     0.18520
     0.17358
     0.30139
     0.27815
     0.28977
     0.28977
     0.26653
     0.20844
     0.13872
    -0.00071
    -0.16339
    -0.20987
    -0.11691
    -0.02395
     0.23167
     0.12710
     0.05738
     0.10386
     0.59188
     0.70807
     0.27815
     0.11548
     0.24329
     0.38273
     0.51054
     0.56864
     0.52216
     0.41759
     0.41759
     0.32463
     0.09224
    -0.01233
    -0.10529
    -0.20987
    -0.11691
    -0.20987
    -0.31444
    -0.37254
    -0.31444
    -0.20987
    -0.12853
    -0.20987
    -0.23310
    -0.34930
    -0.29120
     0.01090
     0.15034
     0.32463
     0.34787
     0.23167
     0.28977
     0.37111
     0.39435
     0.51054
     0.58026
     0.59188
     0.44083
     0.34787
     0.34787
     0.39435
     0.32463
     0.35949
     0.27815
     0.13872
     0.09224
    -0.02395
    -0.12853
    -0.18663
    -0.22148
    -0.27958
    -0.30282
    -0.25634
    -0.16339
    -0.07043
     0.01090
     0.03414
    -0.16339
    -0.20987
    -0.29120
    -0.33768
    -0.22148
    -0.17501
    -0.15177
    -0.27958
    -0.20987
    -0.24472
    -0.27958
    -0.37254
    -0.37254
    -0.38416
    -0.43064
    -0.44225
    -0.52359
    -0.43064
    -0.29120
    -0.31444
    -0.12853
    -0.16339
     0.08062
     0.02252
    -0.04719
     0.02252
     0.01090
     0.09224
     0.26653
     0.32463
     0.28977
     0.25491
     0.13872
     0.04576
     0.16196
     0.15034
     0.15034
     0.11548
     0.06900
    -0.12853
    -0.19825
    -0.18663
    -0.11691
    -0.18663
    -0.12853
    -0.12853
    -0.08205
    -0.04719
     0.01090
    -0.07043
     0.09224
     0.12710
     0.22006
     0.23167
     0.26653
     0.17358
     0.11548
     0.13872
     0.11548
     0.09224
     0.08062
    -0.02395
     0.02252
     0.04576
     0.08062
    -0.04719
    -0.09367
    -0.16339
    -0.22148
    -0.09367
    -0.07043
    -0.10529
    -0.00071
    -0.16339
    -0.19825
    -0.12853
    -0.01233
    -0.00071
    -0.07043
    -0.10529
    -0.30282
    -0.51197
    -0.54683
    -0.48873
    -0.36092
    -0.38416
    -0.32606
    -0.50035
    -0.65141
    -0.72112
    -0.86056
    -1.12780
    -1.40667
    -1.16266
    -0.72112
    -0.20987
     0.47568
     0.15034
    -0.07043
    -0.22148
    -0.20987
    -0.10529
     0.13872
     0.37111
     0.54540
     0.66160
     0.64998
     0.54540
     0.41759
     0.27815
     0.10386
    -0.09367
    -0.40740
    -0.46549
    -0.17501
     0.30139
     0.25491
    -0.11691
    -0.26796
    -0.25634
    -0.03557
     0.10386
     0.15034
     0.16196
     0.30139
     0.40597
     0.38273
     0.37111
     0.34787
     0.32463
     0.19682
     0.11548
     0.04576
    -0.05881
    -0.07043
    -0.26796
    -0.34930
    -0.43064
    -0.43064
    -0.33768
    -0.37254
    -0.22148
    -0.19825
    -0.22148
    -0.30282
    -0.31444
    -0.26796
    -0.27958
    -0.18663
    -0.25634
    -0.20987
    -0.14015
    -0.09367
    -0.10529
    -0.05881
    -0.01233
     0.02252
    -0.11691
    -0.16339
    -0.20987
     0.10386
     0.35949
     0.40597
     0.35949
     0.28977
     0.12710
     0.04576
     0.05738
     0.11548
     0.19682
     0.25491
     0.52216
     1.11475
     1.64925
     1.19609
     0.59188
     0.84751
     1.25419
     1.69573
     2.38128
     2.85768
     2.00945
     1.45172
     1.47496
     1.77706
     1.96298
     1.95136
     1.77706
     1.46334
     1.19609
     0.92884
     0.63836
     0.37111
     0.09224
    -0.08205
    -0.19825
    -0.18663
    -0.19825
    -0.27958
    -0.27958
    -0.23310
    -0.15177
    -0.08205
    -0.08205
     0.03414
    -0.00071
     0.05738
     0.18520
     0.28977
     0.38273
     0.48730
     0.49892
     0.58026
     0.60350
     0.55702
     0.39435
     0.40597
     0.38273
     0.33625
     0.25491
     0.27815
     0.16196
     0.11548
     0.05738
    -0.12853
    -0.37254
    -0.63979
    -0.68626
    -0.73274
    -0.37254
    -0.22148
    -0.04719
    -0.05881
    -0.17501
    -0.11691
     0.06900
     0.19682
     0.31301
     0.46406
     0.48730
     0.64998
     0.73131
     0.58026
     0.56864
     0.51054
     0.52216
     0.47568
     0.31301
     0.37111
     0.23167
     0.19682
     0.10386
     0.01090
    -0.15177
    -0.23310
    -0.27958
    -0.16339
    -0.27958
    -0.32606
    -0.32606
    -0.25634
    -0.15177
    -0.07043
    -0.15177
    -0.19825
    -0.18663
    -0.19825
    -0.15177
    -0.07043
    -0.08205
    -0.07043
     0.04576
     0.05738
     0.15034
     0.17358
     0.11548
     0.03414
     0.09224
     0.17358
     0.15034
     0.08062
     0.09224
     0.12710
     0.34787
     0.61512
     0.95208
     1.20771
     1.32391
     1.16123
     0.58026
     0.17358
    -0.02395
     0.10386
     0.55702
     1.03342
     1.10314
     0.91722
     0.54540
     0.20844
    -0.02395
    -0.20987
    -0.31444
    -0.40740
    -0.41902
    -0.45387
    -0.41902
    -0.23310
     0.19682
     0.49892
     0.83589
     1.37038
     1.63763
     1.31229
     0.89398
     0.85913
     1.10314
     1.23095
     1.14961
     1.12637
     1.04504
     1.16123
     1.26581
     1.30067
     1.44010
     1.10314
     0.46406
     0.13872
     0.08062
     0.11548
     0.13872
     0.31301
     0.40597
     0.61512
     0.71969
     0.83589
     0.83589
     0.85913
     0.84751
     0.70807
     0.58026
     0.40597
     0.16196
    -0.05881
    -0.08205
    -0.17501
    -0.17501
    -0.10529
    -0.30282
    -0.36092
    -0.52359
    -0.66302
    -0.82570
    -0.87218
    -0.82570
    -0.74436
    -0.59331
    -0.53521
    -0.50035
    -0.61655
    -0.52359
    -0.43064
    -0.38416
    -0.25634
    -0.11691
    -0.15177
    -0.09367
    -0.14015
    -0.20987
    -0.17501
    -0.09367
    -0.03557
     0.05738
     0.23167
     0.19682
     0.16196
     0.25491
     0.49892
     0.48730
     0.40597
     0.46406
     0.46406
     0.48730
     0.59188
     0.60350
     0.56864
     0.68483
     0.76617
     0.74293
     0.69645
     0.55702
     0.59188
     0.63836
     0.67321
     0.61512
     0.51054
     0.55702
     0.59188
     0.59188
     0.62674
     0.60350
     0.56864
     0.52216
     0.55702
     0.52216
     0.59188
     0.51054
     0.46406
     0.41759
     0.44083
     0.51054
     0.38273
     0.34787
     0.32463
     0.30139
     0.27815
     0.30139
     0.32463
     0.35949
     0.39435
     0.53378
     0.52216
     0.56864
     0.60350
     0.59188
     0.70807
     0.74293
     0.78941
     0.83589
     1.03342
     0.96370
     0.85913
     0.80103
     0.68483
     0.64998
     0.69645
     0.67321
     0.54540
     0.23167
     0.10386
    -0.05881
     0.01090
     0.08062
    -0.08205
    -0.46549
    -0.29120
     0.76617
     2.07917
     2.75310
     2.32318
     1.53306
     1.37038
     1.55629
     1.91650
     2.40452
     2.83444
     3.02035
     2.91577
     2.76472
     2.38128
     1.97460
     1.67249
     1.21933
     0.92884
     0.71969
     0.60350
     0.48730
     0.27815
     0.22006
     0.12710
     0.20844
     0.27815
     0.25491
     0.12710
     0.19682
     0.06900
    -0.08205
    -0.04719
    -0.05881
    -0.03557
    -0.07043
    -0.09367
    -0.08205
    -0.03557
    -0.07043
    -0.20987
    -0.15177
    -0.15177
    -0.11691
    -0.07043
     0.13872
     0.23167
     0.27815
     0.31301
     0.31301
     0.30139
     0.28977
     0.27815
     0.22006
     0.17358
     0.04576
    -0.12853
    -0.22148
    -0.30282
    -0.27958
    -0.30282
    -0.30282
    -0.46549
    -0.52359
    -0.53521
    -0.51197
    -0.60493
    -0.65141
    -0.52359
    -0.46549
    -0.51197
    -0.50035
    -0.24472
    -0.20987
    -0.12853
    -0.22148
    -0.11691
    -0.15177
     0.06900
     0.06900
     0.08062
     0.15034
     0.17358
     0.22006
     0.24329
     0.28977
     0.38273
     0.39435
     0.45244
     0.37111
     0.32463
     0.37111
     0.38273
     0.39435
     0.38273
     0.34787
     0.31301
     0.23167
     0.17358
     0.08062
     0.08062
    -0.01233
    -0.09367
    -0.12853
    -0.25634
    -0.43064
    -0.37254
    -0.53521
    -0.57007
    -0.65141
    -0.69788
    -0.69788
    -0.70950
    -0.68626
    -0.60493
    -0.58169
    -0.58169
    -0.61655
    -0.58169
    -0.46549
    -0.29120
    -0.26796
    -0.10529
    -0.05881
     0.03414
     0.11548
     0.19682
     0.33625
     0.40597
     0.51054
     0.56864
     0.60350
     0.52216
     0.35949
     0.13872
     0.11548
     0.25491
     0.22006
     0.19682
     0.05738
    -0.09367
    -0.41902
    -0.81408
    -0.95351
    -0.88379
    -0.63979
     0.09224
     0.84751
     1.01018
     0.53378
     0.23167
     0.24329
     0.38273
     0.64998
     0.88237
     1.16123
     1.50982
     1.52144
     1.24257
     0.67321
     0.24329
    -0.11691
    -0.09367
    -0.01233
     0.49892
     0.71969
     0.34787
    -0.17501
    -0.59331
    -0.52359
    -0.31444
    -0.14015
    -0.02395
     0.13872
     0.15034
     0.26653
     0.23167
     0.11548
     0.03414
     0.03414
     0.01090
    -0.09367
    -0.20987
    -0.16339
    -0.20987
    -0.18663
    -0.10529
    -0.11691
    -0.15177
    -0.14015
    -0.11691
    -0.18663
    -0.11691
    -0.16339
    -0.18663
    -0.17501
    -0.20987
    -0.25634
    -0.22148
    -0.25634
    -0.22148
    -0.18663
    -0.16339
    -0.19825
    -0.32606
    -0.23310
    -0.22148
    -0.26796
    -0.10529
    -0.16339
    -0.20987
    -0.16339
    -0.25634
    -0.29120
    -0.57007
    -0.79084
    -0.82570
    -0.65141
    -0.48873
    -0.38416
    -0.46549
    -0.41902
    -0.26796
    -0.22148
    -0.25634
    -0.30282
    -0.29120
    -0.12853
     0.12710
     0.03414
    -0.11691
    -0.03557
     0.11548
     0.16196
     0.44083
     0.17358
     0.13872
    -0.02395
     0.01090
    -0.04719
    -0.02395
     0.06900
     0.03414
     0.06900
     0.19682
     0.24329
     0.30139
     0.27815
     0.33625
     0.44083
     0.39435
     0.38273
     0.30139
     0.31301
     0.22006
     0.26653
     0.20844
     0.19682
     0.08062
     0.03414
     0.17358
     0.17358
     0.27815
     0.39435
     0.44083
     0.45244
     0.23167
    -0.08205
    -0.39578
    -0.43064
    -0.30282
    -0.10529
     0.04576
     0.25491
     0.09224
    -0.24472
    -0.37254
    -0.17501
    -0.17501
    -0.34930
    -0.53521
    -0.52359
    -0.39578
    -0.04719
     0.31301
     0.37111
     0.28977
     0.22006
     0.15034
     0.51054
     1.31229
     1.70735
     0.91722
     0.35949
     0.34787
     0.85913
     1.25419
     1.47496
     1.42848
     1.38200
     1.28905
     1.06828
     0.78941
     0.67321
     0.67321
     0.61512
     0.60350
     0.58026
     0.35949
     0.26653
     0.13872
     0.18520
     0.16196
     0.17358
     0.15034
     0.26653
     0.26653
     0.34787
     0.41759
     0.38273
     0.17358
    -0.14015
     0.02252
     0.30139
     0.26653
     0.25491
     0.20844
     0.24329
     0.09224
    -0.01233
    -0.03557
    -0.09367
    -0.00071
    -0.05881
    -0.02395
    -0.05881
    -0.02395
    -0.01233
     0.08062
     0.15034
     0.05738
     0.11548
     0.06900
     0.11548
     0.15034
     0.06900
     0.13872
     0.04576
     0.13872
     0.19682
     0.19682
     0.12710
     0.13872
     0.01090
     0.01090
    -0.00071
    -0.22148
    -0.47711
    -0.54683
    -0.57007
    -0.63979
    -0.72112
    -0.75598
    -0.94189
    -0.97675
    -0.93027
    -0.90703
    -1.03485
    -1.04647
    -1.02323
    -1.05809
    -0.89541
    -0.74436
    -0.69788
    -0.61655
    -0.41902
    -0.32606
    -0.11691
    -0.10529
    -0.16339
    -0.18663
    -0.15177
    -0.07043
    -0.01233
     0.09224
     0.24329
     0.17358
     0.30139
     0.31301
     0.19682
     0.13872
     0.11548
     0.19682
     0.31301
     0.28977
     0.33625
     0.30139
     0.33625
     0.25491
     0.15034
     0.16196
     0.05738
     0.03414
     0.15034
     0.26653
     0.23167
     0.19682
     0.15034
     0.06900
     0.05738
     0.17358
     0.13872
     0.20844
     0.37111
     0.37111
     0.51054
     0.58026
     0.39435
     0.16196
    -0.04719
     0.09224
     0.41759
     0.66160
     0.64998
     0.35949
    -0.27958
    -0.32606
     0.05738
     0.26653
     0.38273
     0.48730
     0.30139
     0.23167
     0.51054
     0.34787
     0.34787
     0.54540
     0.70807
     0.92884
     1.39362
     1.40524
     1.85840
     1.63763
     0.85913
     0.34787
     0.82427
     1.38200
     1.87002
     2.26508
     2.07917
     0.96370
    -0.05881
    -0.14015
     0.17358
     0.35949
     0.39435
     0.32463
     0.20844
     0.02252
    -0.12853
    -0.29120
    -0.34930
    -0.43064
    -0.45387
    -0.34930
    -0.26796
    -0.18663
    -0.11691
    -0.01233
     0.12710
     0.12710
     0.15034
     0.12710
     0.13872
     0.23167
     0.26653
     0.26653
     0.39435
     0.46406
     0.48730
     0.44083
     0.51054
     0.51054
     0.46406
     0.37111
     0.42921
     0.28977
     0.11548
    -0.00071
    -0.18663
    -0.15177
    -0.20987
    -0.32606
    -0.59331
    -0.80246
    -0.89541
    -0.63979
    -0.44225
    -0.47711
    -0.62817
    -0.63979
    -0.48873
    -0.46549
    -0.30282
    -0.16339
    -0.00071
     0.04576
     0.22006
     0.23167
     0.23167
     0.20844
     0.25491
     0.30139
     0.33625
     0.32463
     0.28977
     0.19682
     0.25491
     0.22006
     0.20844
     0.23167
     0.34787
     0.30139
     0.20844
     0.24329
     0.17358
     0.27815
     0.24329
     0.22006
     0.17358
     0.22006
     0.38273
     0.27815
     0.19682
     0.28977
     0.38273
     0.47568
     0.60350
     0.76617
     0.73131
     0.81265
     0.73131
     0.60350
     0.44083
     0.42921
     0.39435
     0.48730
     0.52216
     0.44083
     0.41759
     0.39435
     0.30139
     0.17358
     0.15034
     0.05738
     0.01090
    -0.00071
     0.01090
    -0.05881
    -0.10529
     0.01090
    -0.01233
    -0.01233
    -0.03557
    -0.03557
    -0.18663
    -0.23310
    -0.31444
    -0.48873
    -0.52359
    -0.51197
    -0.59331
    -0.68626
    -0.47711
    -0.20987
     0.52216
     1.23095
     1.40524
     1.01018
     0.34787
    -0.14015
    -0.02395
     0.42921
     1.09152
     1.82354
     3.57808
     5.57663
     5.39072
     3.51999
     3.72914
     4.31011
     4.15906
     3.77561
     3.12492
     1.85840
     1.13799
     1.62601
     1.64925
     1.46334
     0.66160
    -0.34930
    -1.37181
    -2.26651
    -2.88234
    -3.40522
    -3.67247
    -3.63761
    -3.39360
    -2.95206
    -2.53376
    -2.13870
    -1.67392
    -1.25562
    -0.99999
    -0.81408
    -0.60493
    -0.51197
    -0.45387
    -0.31444
    -0.22148
    -0.14015
     0.01090
     0.25491
     0.27815
     0.23167
     0.02252
    -0.09367
    -0.11691
    -0.19825
    -0.04719
     0.01090
     0.04576
     0.06900
     0.06900
    -0.15177
    -0.36092
    -0.50035
    -0.66302
    -0.69788
    -0.67464
    -0.61655
    -0.69788
    -0.62817
    -0.69788
    -0.61655
    -0.53521
    -0.43064
    -0.41902
    -0.39578
    -0.34930
    -0.23310
    -0.16339
    -0.09367
    -0.04719
     0.01090
     0.05738
     0.12710
     0.20844
     0.22006
     0.24329
     0.26653
     0.25491
     0.34787
     0.37111
     0.49892
     0.51054
     0.54540
     0.61512
     0.61512
     0.61512
     0.74293
     0.84751
     1.03342
     0.97532
     0.92884
     0.82427
     0.80103
     0.75455
     0.81265
     0.77779
     0.78941
     0.76617
     0.61512
     0.60350
     0.54540
     0.53378
     0.45244
     0.47568
     0.34787
     0.39435
     0.41759
     0.51054
     0.44083
     0.39435
     0.33625
     0.30139
     0.33625
     0.26653
     0.18520
     0.19682
     0.15034
     0.08062
    -0.05881
    -0.04719
    -0.04719
     0.04576
     0.04576
    -0.03557
    -0.05881
    -0.11691
    -0.16339
    -0.16339
    -0.18663
    -0.22148
    -0.39578
    -0.59331
    -0.61655
    -0.50035
    -0.24472
     0.54540
     1.89326
     2.76472
     2.45099
     1.46334
     0.74293
     0.33625
     0.90560
     1.34714
     1.88164
     2.48585
     2.85768
     2.68338
     2.72986
     2.76472
     2.17213
     1.27743
     0.70807
    -0.20987
    -0.99999
    -0.43064
     0.46406
     1.06828
     0.99856
     0.85913
     0.49892
    -0.01233
    -0.57007
    -0.84894
    -1.01161
    -0.79084
    -0.48873
    -0.52359
    -0.34930
    -0.30282
    -0.19825
    -0.32606
    -0.29120
    -0.33768
    -0.44225
    -0.47711
    -0.58169
    -0.65141
    -0.41902
    -0.31444
    -0.32606
    -0.31444
    -0.32606
    -0.44225
    -0.59331
    -0.37254
    -0.29120
    -0.00071
     0.11548
    -0.11691
    -0.27958
    -0.22148
     0.15034
     0.53378
     0.73131
     0.69645
     0.68483
     0.64998
     0.58026
     0.60350
     0.44083
     0.51054
     0.56864
     0.64998
     0.66160
     0.42921
     0.37111
     0.20844
     0.10386
     0.05738
    -0.01233
    -0.08205
    -0.15177
    -0.08205
    -0.02395
    -0.03557
     0.02252
     0.05738
     0.04576
     0.06900
    -0.02395
    -0.02395
    -0.11691
    -0.17501
    -0.12853
    -0.20987
    -0.11691
    -0.03557
    -0.15177
    -0.25634
    -0.23310
    -0.26796
    -0.22148
    -0.20987
    -0.29120
    -0.22148
    -0.22148
    -0.17501
    -0.22148
    -0.29120
    -0.25634
    -0.32606
    -0.24472
    -0.20987
    -0.23310
    -0.25634
    -0.27958
    -0.23310
    -0.22148
    -0.18663
    -0.17501
    -0.23310
    -0.20987
    -0.08205
    -0.05881
    -0.05881
    -0.08205
    -0.09367
    -0.00071
     0.10386
     0.09224
     0.10386
     0.08062
     0.10386
     0.05738
     0.11548
     0.12710
     0.12710
     0.19682
     0.11548
     0.15034
     0.10386
     0.06900
    -0.00071
     0.03414
    -0.04719
    -0.01233
    -0.10529
    -0.17501
    -0.01233
    -0.07043
    -0.11691
     0.12710
     0.26653
     0.41759
     0.60350
     0.59188
     0.58026
     0.51054
     0.39435
     0.34787
     0.41759
     0.61512
     0.73131
     1.09152
     1.46334
     1.87002
     2.03269
     2.11403
     1.23095
     0.51054
     0.87075
     1.28905
     1.13799
     0.87075
     0.24329
    -0.02395
     0.28977
     0.31301
    -0.73274
    -1.39505
    -1.41829
    -1.58096
    -1.55772
    -0.82570
    -0.89541
    -0.76760
    -0.94189
    -1.06971
    -0.83732
    -0.47711
    -0.14015
     0.33625
     0.78941
     1.21933
     1.34714
     1.40524
     1.44010
     1.40524
     1.45172
     1.42848
     1.45172
     1.56791
     1.50982
     1.54468
     1.69573
     1.35876
     0.96370
     0.60350
     0.47568
     0.55702
     0.44083
     0.32463
     0.26653
     0.05738
    -0.09367
    -0.24472
    -0.57007
    -0.74436
    -0.82570
    -0.77922
    -0.59331
    -0.45387
    -0.38416
    -0.32606
    -0.31444
    -0.23310
    -0.15177
    -0.04719
    -0.01233
    -0.00071
     0.04576
     0.06900
     0.09224
     0.13872
     0.06900
     0.09224
     0.10386
     0.11548
     0.11548
     0.01090
     0.02252
    -0.01233
     0.11548
     0.01090
    -0.01233
    -0.03557
    -0.04719
    -0.05881
    -0.09367
    -0.09367
    -0.10529
    -0.12853
    -0.16339
    -0.19825
    -0.16339
    -0.19825
    -0.25634
    -0.36092
    -0.23310
    -0.24472
    -0.30282
    -0.31444
    -0.31444
    -0.22148
    -0.25634
    -0.16339
    -0.23310
    -0.23310
    -0.17501
    -0.23310
    -0.16339
    -0.08205
    -0.05881
    -0.11691
    -0.04719
     0.05738
    -0.04719
    -0.03557
    -0.01233
    -0.00071
     0.01090
    -0.00071
    -0.04719
    -0.04719
    -0.00071
    -0.09367
    -0.10529
    -0.05881
    -0.12853
    -0.16339
    -0.19825
    -0.16339
    -0.14015
    -0.08205
    -0.15177
    -0.20987
    -0.23310
    -0.11691
     0.02252
     0.24329
     0.48730
     0.52216
     0.64998
     0.80103
     1.05666
     1.24257
     1.40524
     1.44010
     1.14961
    -0.16339
    -1.17428
    -1.08133
    -0.43064
     0.45244
     1.46334
     0.74293
    -0.29120
    -0.54683
    -0.48873
    -0.90703
    -1.22076
    -1.02323
    -0.50035
    -0.23310
     0.28977
     0.59188
     0.41759
     0.34787
     0.09224
    -0.50035
    -0.65141
    -0.52359
    -0.11691
     0.26653
     0.01090
    -0.25634
    -0.34930
    -0.40740
    -0.58169
    -0.36092
    -0.03557
     0.33625
     0.69645
     0.73131
     0.83589
     0.99856
     1.03342
     1.11475
     1.18447
     1.16123
     1.05666
     0.90560
     0.80103
     0.77779
     0.62674
     0.61512
     0.68483
     0.48730
     0.32463
     0.16196
     0.03414
    -0.12853
    -0.15177
    -0.12853
    -0.07043
    -0.01233
     0.04576
     0.01090
     0.06900
     0.18520
     0.13872
     0.09224
     0.17358
     0.20844
     0.15034
     0.17358
     0.17358
     0.16196
     0.09224
     0.09224
     0.10386
     0.06900
     0.13872
     0.03414
     0.03414
     0.05738
     0.01090
    -0.09367
    -0.08205
    -0.18663
    -0.43064
    -0.41902
    -0.45387
    -0.39578
    -0.43064
    -0.43064
    -0.40740
    -0.55845
    -0.58169
    -0.77922
    -0.97675
    -0.98837
    -0.93027
    -0.75598
    -0.60493
    -0.53521
    -0.57007
    -0.51197
    -0.59331
    -0.57007
    -0.53521
    -0.48873
    -0.39578
    -0.29120
    -0.08205
     0.01090
    -0.07043
    -0.03557
     0.09224
     0.04576
     0.10386
     0.17358
     0.15034
     0.11548
     0.22006
     0.28977
     0.30139
     0.25491
     0.27815
     0.24329
     0.30139
     0.33625
     0.39435
     0.47568
     0.48730
     0.66160
     0.69645
     0.88237
     0.92884
     0.83589
     0.92884
     0.96370
     1.01018
     1.03342
     1.06828
     0.96370
     0.84751
     0.83589
     0.52216
     0.04576
    -0.10529
     0.12710
    -0.10529
    -0.17501
    -0.20987
    -0.51197
    -0.72112
    -0.70950
    -0.86056
    -1.19752
    -1.19752
    -0.90703
    -0.15177
     0.84751
     0.81265
     0.25491
     0.24329
     0.66160
     0.84751
     1.01018
     1.31229
     1.59115
     1.61439
     2.00945
     2.17213
     2.31156
     2.06755
     2.13727
     2.18375
     1.88164
     1.38200
     1.47496
     1.64925
     0.73131
     0.18520
     0.20844
     0.47568
     0.41759
    -0.01233
    -0.37254
    -0.55845
    -0.58169
    -0.77922
    -1.05809
    -1.19752
    -1.12780
    -1.03485
    -0.88379
    -0.80246
    -0.69788
    -0.58169
    -0.45387
    -0.33768
    -0.38416
    -0.46549
    -0.36092
    -0.37254
    -0.40740
    -0.30282
    -0.34930
    -0.44225
    -0.40740
    -0.43064
    -0.34930
    -0.41902
    -0.39578
    -0.77922
    -0.96513
    -0.93027
    -0.89541
    -0.95351
    -0.70950
    -0.66302
    -0.65141
    -0.69788
    -0.86056
    -0.82570
    -0.90703
    -0.81408
    -0.67464
    -0.60493
    -0.50035
    -0.36092
    -0.25634
    -0.17501
    -0.08205
    -0.02395
    -0.04719
    -0.10529
    -0.03557
    -0.15177
    -0.19825
    -0.31444
    -0.27958
    -0.15177
    -0.09367
    -0.14015
    -0.34930
    -0.39578
    -0.27958
    -0.26796
    -0.24472
    -0.25634
    -0.32606
    -0.32606
    -0.26796
    -0.19825
    -0.14015
    -0.12853
    -0.17501
    -0.20987
    -0.11691
    -0.10529
    -0.14015
    -0.22148
    -0.22148
    -0.23310
    -0.11691
    -0.04719
    -0.20987
    -0.26796
    -0.23310
    -0.20987
    -0.14015
    -0.17501
    -0.19825
    -0.09367
    -0.07043
    -0.00071
    -0.01233
    -0.00071
     0.02252
    -0.04719
    -0.05881
     0.10386
     0.12710
     0.23167
     0.27815
     0.46406
     0.64998
     0.87075
     1.11475
     1.46334
     1.92812
     2.46261
     3.12492
     3.74076
     4.15906
     4.00800
     3.35731
     2.72986
     2.04431
     1.13799
     0.84751
     0.66160
     0.83589
     1.03342
     0.90560
     0.37111
    -0.68626
    -1.10456
    -1.19752
    -0.98837
    -0.80246
    -0.87218
    -0.82570
    -0.37254
     0.37111
     1.16123
     1.82354
     2.11403
     2.24184
     1.91650
     1.50982
     1.41686
     1.42848
     1.25419
     0.82427
     0.52216
     0.37111
     0.11548
    -0.18663
    -0.24472
    -0.18663
    -0.45387
    -0.72112
    -0.79084
    -0.57007
    -0.51197
    -0.65141
    -0.94189
    -0.94189
    -0.87218
    -0.67464
    -0.57007
    -0.53521
    -0.53521
    -0.63979
    -0.54683
    -0.57007
    -0.61655
    -0.60493
    -0.52359
    -0.44225
    -0.33768
    -0.30282
    -0.23310
    -0.23310
    -0.24472
    -0.22148
    -0.18663
    -0.12853
    -0.10529
    -0.09367
    -0.19825
    -0.12853
    -0.17501
    -0.25634
    -0.25634
    -0.34930
    -0.33768
    -0.29120
    -0.48873
    -0.54683
    -0.67464
    -0.79084
    -0.89541
    -1.04647
    -1.08133
    -0.97675
    -1.02323
    -0.95351
    -0.96513
    -1.06971
    -1.08133
    -1.11618
    -1.05809
    -0.93027
    -0.84894
    -0.66302
    -0.57007
    -0.47711
    -0.32606
    -0.32606
    -0.22148
    -0.26796
    -0.15177
    -0.01233
     0.11548
     0.13872
     0.12710
     0.09224
     0.10386
     0.10386
     0.15034
     0.12710
     0.08062
     0.15034
     0.13872
     0.13872
     0.09224
     0.10386
     0.03414
     0.08062
     0.06900
     0.04576
     0.05738
     0.11548
     0.05738
     0.12710
    -0.01233
     0.12710
     0.06900
     0.04576
    -0.01233
    -0.01233
     0.03414
    -0.02395
     0.03414
     0.04576
     0.18520
     0.30139
     0.39435
     0.33625
     0.19682
     0.05738
     0.08062
     0.27815
     0.39435
     0.15034
    -0.09367
    -0.24472
    -0.27958
    -0.33768
    -0.32606
    -0.31444
    -0.15177
    -0.15177
    -0.41902
    -0.51197
    -0.55845
    -0.61655
    -0.53521
    -0.24472
     0.01090
     0.38273
     1.11475
     2.00945
     2.79958
     2.86930
     2.71824
     2.16051
     2.10241
     2.31156
     2.57881
     3.14816
     3.49675
     3.48513
     3.10168
     2.29994
     1.50982
     0.76617
     0.10386
     0.39435
     0.69645
     0.76617
     0.34787
    -0.60493
    -0.81408
    -0.90703
    -0.67464
    -0.65141
    -0.55845
    -0.09367
     0.13872
    -0.20987
    -0.16339
     0.18520
     0.25491
    -0.09367
    -0.33768
    -0.18663
     0.03414
     0.09224
     0.10386
     0.17358
     0.02252
    -0.18663
    -0.24472
    -0.27958
    -0.25634
    -0.15177
    -0.10529
    -0.05881
    -0.10529
    -0.04719
    -0.08205
    -0.15177
    -0.14015
    -0.07043
    -0.16339
    -0.12853
    -0.09367
    -0.19825
    -0.12853
    -0.16339
    -0.11691
    -0.10529
    -0.16339
    -0.11691
    -0.15177
    -0.05881
    -0.11691
    -0.11691
    -0.11691
    -0.08205
    -0.17501
    -0.11691
    -0.12853
    -0.11691
    -0.11691
    -0.12853
    -0.14015
    -0.17501
    -0.16339
    -0.15177
    -0.16339
    -0.16339
    -0.19825
    -0.19825
    -0.25634
    -0.22148
    -0.20987
    -0.27958
    -0.23310
    -0.25634
    -0.29120
    -0.29120
    -0.27958
    -0.32606
    -0.43064
    -0.47711
    -0.46549
    -0.46549
    -0.47711
    -0.41902
    -0.41902
    -0.36092
    -0.40740
    -0.53521
    -0.60493
    -0.70950
    -0.86056
    -1.09295
    -1.06971
    -0.87218
    -1.03485
    -1.12780
    -1.02323
    -0.95351
    -0.94189
    -0.94189
    -1.02323
    -0.97675
    -0.98837
    -0.91865
    -0.70950
    -0.58169
    -0.44225
    -0.20987
     0.04576
     0.19682
     0.31301
     0.23167
     0.03414
    -0.14015
    -0.04719
     0.03414
     0.17358
     0.46406
     0.49892
     0.45244
     0.11548
    -0.17501
    -0.57007
    -0.79084
    -0.60493
    -0.66302
    -0.82570
    -1.09295
    -0.84894
    -0.48873
    -0.16339
    -0.02395
     0.06900
     0.37111
     1.16123
     1.48658
     1.16123
     1.42848
     1.71897
     2.90415
     4.34497
     5.33262
     4.63546
     2.96225
     2.26508
     2.24184
     2.03269
     1.74221
     1.84678
     1.97460
     1.76545
     0.63836
    -0.59331
    -0.87218
    -0.40740
     0.73131
     0.70807
    -0.40740
    -0.90703
    -1.90631
    -1.89469
    -1.01161
    -0.08205
     0.27815
     0.45244
     0.52216
     0.41759
     0.13872
    -0.38416
    -0.73274
    -0.93027
    -0.76760
    -0.55845
    -0.40740
    -0.31444
    -0.18663
    -0.12853
    -0.08205
    -0.03557
    -0.00071
    -0.04719
    -0.10529
    -0.11691
    -0.14015
    -0.09367
    -0.07043
     0.08062
    -0.00071
     0.02252
     0.04576
    -0.01233
     0.03414
    -0.05881
    -0.01233
    -0.04719
    -0.03557
     0.03414
    -0.10529
    -0.09367
    -0.15177
    -0.17501
    -0.15177
    -0.09367
    -0.10529
    -0.24472
    -0.22148
    -0.18663
    -0.24472
    -0.25634
    -0.27958
    -0.29120
    -0.19825
    -0.18663
    -0.15177
    -0.18663
    -0.15177
    -0.01233
    -0.09367
    -0.04719
    -0.10529
    -0.25634
    -0.29120
    -0.29120
    -0.31444
    -0.34930
    -0.41902
    -0.41902
    -0.66302
    -0.70950
    -0.68626
    -0.81408
    -0.82570
    -1.05809
    -0.93027
    -0.95351
    -0.86056
    -0.83732
    -0.73274
    -0.57007
    -0.38416
    -0.19825
    -0.09367
    -0.14015
    -0.03557
     0.08062
     0.03414
    -0.00071
     0.02252
    -0.05881
     0.13872
     0.39435
     0.62674
     0.46406
     0.24329
    -0.08205
    -0.44225
    -0.58169
    -0.61655
    -0.53521
    -0.55845
    -0.60493
    -0.66302
    -0.32606
    -0.11691
    -0.29120
    -0.37254
    -0.47711
    -0.15177
    -0.01233
    -0.01233
    -0.01233
    -0.01233
     0.06900
     0.41759
     0.88237
     1.02180
     1.25419
     1.61439
     2.05593
     1.91650
     1.99783
     1.87002
     1.80030
     1.81192
     1.78868
     1.37038
     0.84751
     0.77779
     0.85913
     0.73131
     0.38273
    -0.10529
    -0.65141
    -1.19752
    -1.79011
    -2.56862
    -3.25417
    -3.78866
    -3.25417
    -2.06898
    -1.42991
    -1.52287
    -0.84894
    -0.47711
    -1.23238
    -1.27886
    -1.09295
    -0.89541
    -0.58169
     0.32463
     0.83589
     1.01018
     0.81265
     0.67321
     0.74293
     0.46406
     0.45244
     0.27815
    -0.17501
    -0.37254
    -0.29120
    -0.18663
    -0.09367
    -0.02395
    -0.01233
    -0.00071
     0.05738
     0.12710
     0.18520
     0.17358
     0.17358
     0.03414
     0.01090
     0.08062
     0.08062
     0.08062
     0.13872
     0.09224
     0.15034
     0.12710
     0.08062
     0.04576
    -0.04719
    -0.07043
    -0.05881
    -0.10529
    -0.14015
    -0.16339
    -0.18663
    -0.08205
    -0.14015
    -0.11691
    -0.11691
    -0.16339
    -0.16339
    -0.20987
    -0.15177
    -0.22148
    -0.16339
    -0.07043
    -0.03557
    -0.10529
    -0.09367
    -0.09367
    -0.09367
    -0.08205
    -0.19825
    -0.32606
    -0.41902
    -0.37254
    -0.25634
    -0.19825
    -0.16339
    -0.01233
     0.03414
     0.03414
     0.01090
    -0.04719
     0.11548
     0.31301
     0.51054
     0.77779
     0.87075
     0.90560
     0.88237
     0.92884
     1.02180
     1.01018
     0.83589
     0.40597
    -0.04719
    -0.12853
    -0.29120
    -0.32606
    -0.23310
    -0.10529
    -0.24472
    -0.41902
    -0.39578
    -0.37254
    -0.45387
    -0.41902
    -0.40740
    -0.17501
     0.06900
     0.40597
     0.58026
     0.78941
     0.69645
     0.78941
     0.95208
     1.06828
     0.99856
     1.11475
     0.98694
     0.71969
     0.81265
     0.31301
    -0.23310
    -0.11691
     0.13872
     0.39435
     0.23167
     0.04576
    -0.08205
    -0.07043
    -0.25634
    -0.39578
    -0.51197
    -0.82570
    -0.72112
    -0.60493
    -0.58169
    -0.40740
    -0.15177
     0.04576
     0.41759
     0.41759
    -0.01233
    -0.46549
    -0.39578
    -0.08205
     0.12710
    -0.02395
    -0.23310
    -0.44225
    -0.33768
    -0.18663
     0.15034
     0.35949
    -0.04719
    -0.24472
    -0.27958
    -0.47711
    -0.45387
    -0.43064
    -0.43064
    -0.52359
    -0.32606
    -0.14015
     0.26653
     0.41759
     0.63836
     0.47568
     0.24329
     0.24329
     0.38273
     0.37111
     0.23167
     0.35949
     0.49892
     0.60350
     0.69645
     0.61512
     0.46406
     0.30139
     0.19682
     0.02252
    -0.09367
    -0.03557
    -0.15177
    -0.16339
    -0.17501
    -0.23310
    -0.24472
    -0.11691
    -0.17501
    -0.15177
    -0.15177
    -0.11691
    -0.05881
    -0.05881
    -0.05881
    -0.08205
    -0.03557
     0.05738
     0.09224
     0.06900
     0.03414
     0.09224
     0.23167
     0.34787
     0.42921
     0.35949
     0.48730
     0.37111
     0.30139
     0.28977
     0.27815
     0.25491
     0.26653
     0.24329
     0.27815
     0.44083
     0.48730
     0.28977
    -0.05881
    -0.12853
    -0.14015
    -0.32606
    -0.58169
    -0.73274
    -0.91865
    -1.30210
    -1.83659
    -1.84821
    -1.84821
    -1.73202
    -1.59258
    -1.59258
    -1.68554
    -1.72040
    -1.54610
    -1.38343
    -1.12780
    -0.86056
    -0.52359
    -0.27958
     0.15034
     0.47568
     0.78941
     1.04504
     1.35876
     1.57953
     1.68411
     1.81192
     1.85840
     1.52144
     0.97532
     0.59188
     0.49892
     0.53378
     0.46406
     0.32463
     0.11548
    -0.02395
    -0.14015
    -0.27958
    -0.40740
    -0.41902
    -0.47711
    -0.53521
    -0.50035
    -0.37254
    -0.10529
     0.12710
     0.20844
     0.49892
     0.78941
     1.03342
     1.10314
     0.64998
     0.27815
     0.05738
    -0.16339
    -0.36092
    -0.39578
    -0.26796
    -0.37254
    -0.58169
    -0.89541
    -1.15104
    -1.49963
    -1.90631
    -2.10384
    -1.88307
    -1.31372
    -1.16266
    -1.17428
    -1.25562
    -0.96513
    -0.98837
    -1.04647
    -1.04647
    -1.02323
    -0.76760
    -0.63979
    -0.69788
    -0.60493
    -0.60493
    -0.76760
    -0.40740
     0.03414
    -0.01233
    -0.34930
    -0.10529
     0.30139
     0.51054
     0.69645
     0.81265
     0.90560
     0.91722
     0.95208
     1.04504
     1.19609
     1.18447
     1.26581
     1.16123
     1.13799
     0.96370
     0.76617
     0.69645
     0.54540
     0.44083
     0.37111
     0.41759
     0.39435
     0.37111
     0.32463
     0.38273
     0.42921
     0.46406
     0.34787
     0.39435
     0.46406
     0.46406
     0.52216
     0.47568
     0.51054
     0.63836
     0.55702
     0.51054
     0.28977
     0.24329
     0.28977
     0.26653
     0.22006
    -0.04719
     0.17358
     0.40597
     0.22006
    -0.08205
    -0.41902
    -0.59331
    -0.72112
    -0.97675
    -0.91865
    -0.86056
    -0.82570
    -0.75598
    -0.73274
    -0.79084
    -0.83732
    -0.88379
    -0.93027
    -0.91865
    -0.75598
    -0.61655
    -0.62817
    -0.66302
    -0.57007
    -0.38416
    -0.19825
     0.25491
     0.81265
     1.17285
     1.37038
     1.32391
     1.32391
     1.49820
     1.57953
     1.54468
     1.44010
     1.30067
     1.35876
     0.98694
     0.37111
     0.05738
     0.22006
     0.01090
    -0.41902
    -0.83732
    -1.27886
    -1.69716
    -1.85983
    -2.02250
    -1.98764
    -2.01088
    -1.87145
    -1.70878
    -1.40667
    -1.22076
    -1.19752
    -0.99999
    -0.90703
    -0.77922
    -0.74436
    -0.58169
    -0.65141
    -0.57007
    -0.58169
    -0.57007
    -0.55845
    -0.50035
    -0.47711
    -0.53521
    -0.37254
    -0.36092
    -0.41902
    -0.45387
    -0.58169
    -0.63979
    -0.90703
    -1.13942
    -0.93027
    -0.30282
     0.46406
    -0.72112
    -1.95279
    -1.46477
    -0.58169
    -0.18663
    -0.47711
    -0.88379
    -1.18590
    -1.08133
    -0.79084
    -0.43064
    -0.62817
    -0.81408
    -1.01161
    -0.94189
    -0.37254
     0.83589
     2.04431
     1.50982
    -0.05881
    -0.52359
    -0.32606
     0.16196
     0.74293
     1.09152
     1.17285
     1.02180
     0.81265
     0.56864
     0.27815
     0.08062
    -0.23310
    -0.33768
    -0.44225
    -0.51197
    -0.54683
    -0.63979
    -0.70950
    -0.66302
    -0.74436
    -0.76760
    -0.94189
    -0.96513
    -1.10456
    -1.06971
    -0.98837
    -1.13942
    -1.10456
    -0.89541
    -0.74436
    -0.66302
    -0.67464
    -0.73274
    -0.87218
    -0.66302
    -0.55845
    -0.39578
    -0.23310
    -0.01233
     0.01090
    -0.19825
    -0.41902
    -0.75598
    -1.03485
    -1.45315
    -1.54610
    -1.45315
    -1.68554
    -2.06898
    -2.51052
    -2.32461
    -2.13870
    -2.15032
    -2.25489
    -2.09222
    -1.73202
    -1.58096
    -1.19752
    -1.11618
    -0.98837
    -0.76760
    -0.45387
    -0.04719
     0.28977
     0.53378
     0.76617
     0.92884
     1.11475
     1.26581
     1.27743
     1.13799
     0.96370
     0.89398
     0.89398
     1.06828
     1.04504
     1.21933
     1.20771
     0.98694
     1.04504
     1.01018
     0.49892
    -0.24472
    -0.93027
    -1.34857
    -1.03485
    -0.91865
    -1.12780
    -1.44153
    -1.85983
    -1.95279
    -1.88307
    -2.02250
    -1.96441
    -1.92955
    -1.94117
    -1.88307
    -1.91793
    -1.66230
    -1.22076
    -1.06971
    -1.05809
    -0.91865
    -1.03485
    -1.09295
    -1.15104
    -1.15104
    -1.22076
    -1.33695
    -1.34857
    -1.52287
    -1.46477
    -1.56934
    -1.74364
    -1.82497
    -1.87145
    -1.69716
    -1.46477
    -1.49963
    -1.32533
    -0.70950
     0.10386
     0.84751
     0.56864
     0.12710
    -0.19825
    -0.10529
     0.46406
     0.77779
     1.05666
     1.20771
     1.18447
     1.09152
     0.90560
     0.59188
     0.46406
     0.15034
    -0.04719
    -0.22148
    -0.11691
    -0.16339
    -0.18663
    -0.19825
    -0.17501
    -0.14015
    -0.11691
    -0.10529
    -0.09367
    -0.09367
    -0.03557
    -0.03557
    -0.04719
    -0.11691
    -0.10529
    -0.14015
     0.01090
    -0.10529
    -0.09367
    -0.07043
    -0.11691
    -0.14015
    -0.07043
    -0.07043
    -0.09367
    -0.04719
     0.06900
     0.06900
     0.11548
     0.11548
     0.15034
     0.10386
     0.19682
     0.22006
     0.11548
     0.11548
    -0.00071
    -0.18663
    -0.46549
    -0.45387
    -0.30282
    -0.25634
    -0.09367
     0.01090
     0.05738
     0.03414
    -0.25634
    -0.57007
    -0.75598
    -0.79084
    -0.95351
    -0.93027
    -0.53521
    -0.30282
    -0.27958
    -0.14015
     0.17358
     0.17358
     0.13872
     0.20844
     0.22006
     0.30139
     0.30139
     0.54540
     0.97532
     1.66087
     2.16051
     2.54395
     2.81120
     3.12492
     2.95063
     2.33480
     1.01018
    -0.61655
    -1.33695
    -0.89541
    -0.36092
     0.01090
    -0.16339
    -1.09295
    -2.26651
    -2.83587
    -2.74291
    -2.75453
    -2.70805
    -2.68481
    -2.39433
    -2.13870
    -1.87145
    -1.41829
    -1.20914
    -1.16266
    -1.03485
    -0.16339
     0.44083
     0.39435
     0.01090
    -0.07043
    -0.31444
    -0.41902
     0.04576
     0.49892
     1.07990
     1.35876
     1.32391
     0.64998
     0.20844
     0.51054
     1.10314
     0.70807
     0.10386
     0.45244
     0.75455
     0.70807
     0.58026
     0.28977
     0.04576
    -0.12853
    -0.41902
    -0.57007
    -0.46549
    -0.18663
    -0.01233
     0.10386
     0.10386
     0.11548
     0.11548
     0.17358
     0.13872
     0.23167
     0.30139
     0.35949
     0.39435
     0.37111
     0.32463
     0.31301
     0.20844
     0.16196
     0.18520
     0.20844
     0.13872
     0.19682
     0.22006
     0.27815
     0.19682
     0.25491
     0.35949
     0.32463
     0.28977
     0.37111
     0.44083
     0.45244
     0.42921
     0.46406
     0.38273
     0.34787
     0.32463
     0.30139
     0.32463
     0.37111
     0.26653
     0.23167
     0.25491
     0.06900
    -0.26796
    -0.34930
    -0.58169
    -0.90703
    -0.90703
    -0.89541
    -0.74436
    -0.47711
    -0.20987
    -0.15177
    -0.10529
    -0.03557
    -0.08205
    -0.19825
    -0.24472
     0.08062
     0.30139
     0.54540
     0.69645
     0.71969
     0.82427
     0.76617
     0.71969
     0.51054
     0.35949
     0.16196
    -0.04719
    -0.12853
    -0.15177
    -0.11691
    -0.08205
    -0.08205
    -0.23310
    -0.43064
    -0.34930
    -0.37254
    -0.55845
    -0.60493
    -0.57007
    -0.55845
    -0.46549
    -0.50035
    -0.66302
    -0.73274
    -0.77922
    -0.73274
    -0.65141
    -0.23310
    -0.10529
     0.10386
     0.33625
     0.41759
     0.84751
     1.33552
     1.59115
     1.44010
     0.66160
    -0.01233
    -0.02395
     0.10386
     0.06900
     0.15034
     0.24329
     0.04576
    -0.32606
    -0.84894
    -1.24400
    -1.63906
    -1.60420
    -1.47639
    -1.06971
    -0.30282
     0.32463
     0.19682
    -0.03557
    -0.31444
    -0.67464
    -0.30282
     0.48730
     0.89398
     1.02180
     1.35876
     1.21933
     0.60350
    -0.01233
    -0.22148
    -0.43064
    -0.48873
    -0.43064
    -0.16339
     0.25491
     0.06900
    -0.33768
    -0.52359
    -0.32606
    -0.27958
    -0.15177
    -0.20987
    -0.19825
    -0.17501
    -0.04719
     0.04576
     0.22006
     0.28977
     0.38273
     0.46406
     0.48730
     0.46406
     0.49892
     0.55702
     0.55702
     0.48730
     0.53378
     0.47568
     0.41759
     0.35949
     0.24329
     0.17358
     0.10386
    -0.20987
    -0.36092
    -0.55845
    -0.54683
    -0.39578
    -0.32606
    -0.23310
    -0.12853
    -0.31444
    -0.25634
    -0.20987
    -0.25634
    -0.15177
     0.01090
     0.10386
     0.30139
     0.42921
     0.59188
     0.64998
     0.68483
     0.68483
     0.62674
     0.51054
     0.54540
     0.54540
     0.52216
     0.56864
     0.46406
     0.32463
     0.35949
     0.33625
     0.41759
     0.44083
     0.37111
     0.28977
     0.38273
     0.41759
     0.45244
     0.40597
     0.27815
    -0.08205
    -0.25634
    -0.58169
    -0.62817
    -0.88379
    -1.19752
    -1.27886
    -1.05809
    -1.38343
    -1.56934
    -1.75526
    -1.61582
    -1.56934
    -1.54610
    -1.49963
    -1.72040
    -1.75526
    -1.46477
    -1.09295
    -0.62817
    -0.26796
    -0.00071
     0.19682
     0.39435
     0.51054
     0.38273
     0.26653
    -0.04719
     0.02252
     0.23167
     0.34787
     0.24329
     0.17358
     0.04576
    -0.05881
    -0.15177
    -0.16339
    -0.20987
    -0.20987
    -0.19825
    -0.24472
    -0.27958
    -0.25634
    -0.16339
     0.04576
     0.13872
     0.27815
     0.31301
     0.28977
     0.34787
     0.32463
     0.39435
     0.30139
     0.17358
     0.09224
     0.02252
    -0.15177
    -0.31444
    -0.67464
    -1.19752
    -1.82497
    -2.25489
    -1.85983
     0.31301
     2.54395
     2.34642
     0.95208
     0.11548
    -0.07043
     0.67321
     1.77706
     2.64853
     2.82282
     3.14816
     3.27598
     3.21788
     2.92739
     2.68338
     2.41614
     1.81192
     1.33552
     0.91722
     0.41759
     0.04576
    -0.22148
    -0.53521
    -0.63979
    -0.97675
    -1.25562
    -1.24400
    -1.20914
    -1.34857
    -1.69716
    -1.69716
    -1.80173
    -1.48801
    -0.93027
    -1.02323
    -1.23238
    -1.36019
    -1.27886
    -1.25562
    -1.10456
    -0.93027
    -0.74436
    -0.62817
    -0.47711
    -0.45387
    -0.37254
    -0.31444
    -0.25634
    -0.20987
    -0.17501
    -0.15177
    -0.09367
     0.06900
     0.32463
     0.37111
     0.35949
     0.39435
     0.49892
     0.46406
     0.40597
     0.38273
     0.03414
    -0.29120
    -0.20987
    -0.20987
    -0.15177
    -0.09367
    -0.16339
    -0.39578
    -0.44225
    -0.54683
    -0.69788
    -0.70950
    -0.76760
    -0.73274
    -0.60493
    -0.48873
    -0.44225
    -0.36092
    -0.30282
    -0.20987
    -0.14015
    -0.14015
    -0.15177
    -0.10529
     0.01090
     0.19682
     0.26653
     0.35949
     0.27815
     0.13872
     0.16196
     0.12710
     0.16196
     0.03414
    -0.18663
    -0.33768
    -0.48873
    -0.40740
    -0.46549
    -0.65141
    -0.70950
    -0.61655
    -0.77922
    -1.09295
    -1.27886
    -1.06971
    -0.98837
    -0.94189
    -0.74436
    -0.51197
    -0.20987
     0.13872
     0.28977
     0.39435
     0.56864
     0.77779
     1.26581
     1.99783
     1.78868
     0.95208
    -0.27958
    -0.68626
     0.22006
     1.98622
     2.40452
     1.98622
     0.91722
    -0.36092
    -0.90703
    -0.95351
    -0.52359
    -0.07043
     0.20844
     0.25491
    -0.01233
    -0.37254
    -0.37254
    -0.25634
    -0.30282
    -0.39578
    -0.39578
    -0.16339
     0.01090
     0.30139
     0.52216
     0.19682
    -0.11691
    -0.36092
    -0.52359
    -0.88379
    -1.29048
    -1.91793
    -1.91793
    -0.69788
     1.26581
     2.54395
     2.67176
     2.28832
     1.78868
     0.89398
     1.23095
     1.91650
     2.62529
     3.27598
     3.64780
     3.79885
     3.65942
     3.24112
     2.59043
     1.90488
     1.33552
     0.89398
     0.69645
     0.27815
    -0.05881
    -0.33768
    -0.39578
    -0.59331
    -0.62817
    -0.90703
    -0.88379
    -0.88379
    -0.63979
    -0.53521
    -0.55845
    -0.58169
    -0.70950
    -0.79084
    -0.79084
    -0.67464
    -0.67464
    -0.98837
    -0.66302
    -0.57007
    -0.62817
    -0.72112
    -0.79084
    -0.91865
    -0.84894
    -0.67464
    -0.57007
    -0.63979
    -0.63979
    -0.61655
    -0.73274
    -0.67464
    -0.76760
    -0.73274
    -0.68626
    -0.69788
    -0.73274
    -0.69788
    -0.58169
    -0.60493
    -0.58169
    -0.48873
    -0.44225
    -0.41902
    -0.37254
    -0.38416
    -0.39578
    -0.36092
    -0.27958
    -0.29120
    -0.19825
    -0.27958
    -0.20987
    -0.23310
    -0.16339
    -0.20987
    -0.25634
    -0.18663
    -0.25634
    -0.27958
    -0.23310
    -0.24472
    -0.19825
    -0.25634
    -0.18663
    -0.19825
    -0.25634
    -0.24472
    -0.30282
    -0.25634
    -0.31444
    -0.17501
    -0.18663
    -0.08205
    -0.03557
    -0.05881
    -0.10529
     0.01090
    -0.05881
    -0.07043
     0.01090
     0.12710
     0.23167
     0.27815
     0.19682
     0.27815
     0.30139
     0.31301
     0.41759
     0.59188
     0.75455
     1.05666
     1.21933
     0.53378
    -0.74436
    -1.62744
    -1.88307
    -1.69716
    -1.70878
    -1.48801
    -0.69788
    -0.10529
    -0.02395
    -0.34930
    -0.68626
    -1.27886
    -1.12780
    -0.66302
    -0.01233
     0.41759
     0.80103
     1.26581
     1.54468
     1.61439
     1.37038
     0.92884
     0.67321
     0.28977
    -0.02395
    -0.18663
    -0.41902
    -0.79084
    -0.93027
    -1.12780
    -1.23238
    -1.52287
    -1.94117
    -2.53376
    -3.02178
    -1.59258
     2.39290
     3.38055
     2.17213
     1.34714
     1.38200
     1.77706
     1.97460
     2.27670
     3.10168
     3.81047
     4.18230
     4.26363
     4.20553
     3.84533
     3.38055
     2.91577
     2.32318
     1.80030
     1.16123
     0.68483
     0.33625
     0.32463
     0.33625
     0.28977
     0.02252
    -0.18663
    -0.37254
    -0.60493
    -0.79084
    -0.77922
    -0.80246
    -0.88379
    -0.89541
    -0.91865
    -0.93027
    -0.91865
    -0.94189
    -0.93027
    -0.86056
    -0.83732
    -0.82570
    -0.70950
    -0.69788
    -0.68626
    -0.61655
    -0.54683
    -0.51197
    -0.52359
    -0.50035
    -0.47711
    -0.51197
    -0.40740
    -0.45387
    -0.40740
    -0.45387
    -0.46549
    -0.44225
    -0.41902
    -0.41902
    -0.39578
    -0.45387
    -0.41902
    -0.45387
    -0.43064
    -0.39578
    -0.45387
    -0.44225
    -0.39578
    -0.41902
    -0.44225
    -0.45387
    -0.47711
    -0.51197
    -0.46549
    -0.48873
    -0.57007
    -0.62817
    -0.63979
    -0.69788
    -0.75598
    -0.79084
    -0.77922
    -0.66302
    -0.32606
    -0.08205
    -0.09367
    -0.20987
    -0.25634
    -0.26796
    -0.20987
    -0.05881
     0.06900
     0.19682
     0.31301
     0.37111
     0.30139
     0.28977
     0.32463
     0.38273
     0.17358
     0.12710
     0.08062
     0.03414
    -0.04719
    -0.09367
    -0.01233
     0.10386
     0.03414
    -0.11691
    -0.08205
    -0.05881
    -0.01233
     0.15034
     0.17358
     0.12710
     0.24329
     0.34787
     0.37111
     0.35949
     0.17358
    -0.09367
    -0.27958
    -0.20987
    -0.24472
    -0.60493
    -1.32533
    -2.06898
    -2.33623
    -2.66157
    -2.87072
    -2.67319
    -2.19680
    -2.03412
    -2.04574
    -2.20841
    -1.99926
    -1.55772
    -1.11618
    -0.62817
     0.06900
     0.92884
     1.81192
     2.47423
     2.84606
     2.82282
     2.56719
     2.19537
     2.76472
     4.43792
     3.90343
     3.58970
     3.74076
     3.76399
     3.07845
     2.31156
     1.78868
     1.42848
     1.75383
     1.99783
     1.81192
     1.35876
     1.04504
     1.07990
     0.67321
     0.20844
    -0.23310
    -0.65141
    -0.86056
    -0.86056
    -0.74436
    -0.84894
    -0.76760
    -0.76760
    -0.90703
    -0.94189
    -0.91865
    -0.93027
    -0.89541
    -0.86056
    -0.80246
    -0.67464
    -0.53521
    -0.44225
    -0.41902
    -0.37254
    -0.37254
    -0.30282
    -0.20987
    -0.12853
    -0.16339
    -0.19825
    -0.18663
    -0.14015
    -0.12853
    -0.15177
    -0.18663
    -0.18663
    -0.16339
    -0.15177
    -0.26796
    -0.41902
    -0.57007
    -0.80246
    -0.82570
    -0.43064
     0.03414
     0.12710
    -0.08205
    -0.36092
    -0.43064
    -0.37254
    -0.25634
    -0.16339
    -0.01233
     0.11548
     0.19682
     0.19682
     0.17358
     0.12710
     0.03414
     0.10386
     0.08062
     0.06900
     0.02252
    -0.01233
    -0.05881
    -0.07043
    -0.11691
    -0.17501
    -0.18663
    -0.11691
    -0.01233
     0.04576
     0.15034
     0.78941
     0.67321
     0.38273
     0.34787
     0.03414
     0.12710
     0.31301
     0.46406
     0.41759
     0.37111
     0.17358
    -0.15177
    -0.22148
    -0.41902
    -0.51197
    -0.66302
    -0.91865
    -1.04647
    -1.15104
    -1.25562
    -1.38343
    -1.44153
    -1.56934
    -1.65068
    -1.70878
    -1.82497
    -1.30210
     0.27815
     1.50982
     1.97460
     1.40524
     0.55702
     0.94046
     1.44010
     1.82354
     1.93974
     1.82354
     1.55629
     1.49820
     1.13799
     0.22006
    -0.97675
    -1.55772
    -1.87145
    -0.99999
    -0.33768
    -0.05881
    -0.38416
    -0.94189
    -1.30210
    -1.31372
    -0.89541
    -0.50035
    -0.11691
     0.33625
     1.20771
     2.00945
     2.10241
     1.83516
     1.48658
     1.20771
     1.07990
     0.71969
     0.42921
     0.25491
     0.24329
     0.24329
     0.30139
     0.30139
     0.18520
     0.13872
    -0.00071
     0.01090
     0.01090
    -0.16339
    -0.52359
    -1.06971
    -1.60420
    -2.09222
    -2.66157
    -1.95279
     0.54540
     2.47423
     1.56791
     0.26653
    -1.06971
    -1.08133
    -0.50035
     0.20844
     0.83589
     1.31229
     1.54468
     1.53306
     1.28905
     0.96370
     0.59188
     0.16196
    -0.10529
    -0.37254
    -0.62817
    -0.66302
    -0.77922
    -0.99999
    -1.01161
    -1.08133
    -1.03485
    -1.01161
    -0.88379
    -0.89541
    -0.80246
    -0.74436
    -0.73274
    -0.66302
    -0.74436
    -0.66302
    -0.73274
    -0.60493
    -0.66302
    -0.73274
    -0.66302
    -0.69788
    -0.73274
    -0.74436
    -0.72112
    -0.67464
    -0.65141
    -0.61655
    -0.66302
    -0.58169
    -0.57007
    -0.61655
    -0.55845
    -0.48873
    -0.41902
    -0.41902
    -0.36092
    -0.33768
    -0.30282
    -0.27958
    -0.18663
    -0.17501
    -0.24472
    -0.16339
    -0.11691
    -0.15177
    -0.16339
    -0.25634
    -0.20987
    -0.25634
    -0.26796
    -0.29120
    -0.30282
    -0.30282
    -0.39578
    -0.48873
    -0.52359
    -0.54683
    -0.62817
    -0.61655
    -0.68626
    -0.79084
    -0.80246
    -0.75598
    -0.68626
    -0.45387
     0.10386
     0.83589
     1.53306
     1.50982
     1.11475
     0.31301
     0.15034
     0.30139
     0.44083
     0.31301
     0.34787
    -0.16339
    -0.76760
    -0.94189
    -0.93027
    -1.30210
    -1.34857
    -0.20987
     1.07990
     2.05593
     0.81265
    -0.43064
    -0.76760
    -0.09367
     0.61512
     1.09152
     1.52144
     1.35876
     1.25419
     1.47496
     1.32391
     1.39362
     1.32391
     0.63836
    -0.22148
    -0.54683
    -0.73274
    -0.60493
    -0.20987
     0.26653
     0.52216
     0.80103
     0.87075
     1.03342
     1.05666
     1.01018
     0.97532
     0.80103
     0.78941
     0.69645
     0.37111
     0.15034
     0.01090
    -0.20987
    -0.41902
    -0.68626
    -0.98837
    -1.15104
    -1.38343
    -1.75526
    -2.12708
    -2.37109
    -2.34785
    -2.20841
    -1.98764
    -1.82497
    -1.95279
    -2.10384
    -2.02250
    -1.81335
    -1.48801
    -1.13942
    -0.84894
    -0.55845
    -0.32606
    -0.22148
    -0.11691
    -0.01233
     0.13872
     0.20844
     0.16196
     0.30139
     0.25491
     0.22006
     0.23167
     0.20844
     0.15034
     0.10386
     0.08062
     0.01090
     0.03414
     0.01090
    -0.01233
    -0.04719
    -0.02395
    -0.07043
    -0.07043
    -0.09367
    -0.12853
    -0.15177
    -0.17501
    -0.15177
    -0.19825
    -0.19825
    -0.23310
    -0.22148
    -0.29120
    -0.26796
    -0.23310
    -0.31444
    -0.31444
    -0.32606
    -0.30282
    -0.30282
    -0.18663
    -0.19825
    -0.27958
    -0.19825
    -0.18663
    -0.10529
    -0.16339
    -0.15177
    -0.11691
    -0.05881
     0.06900
    -0.04719
    -0.01233
    -0.04719
    -0.02395
    -0.03557
     0.06900
     0.08062
    -0.00071
     0.02252
     0.08062
     0.05738
     0.04576
     0.03414
     0.03414
     0.06900
     0.04576
     0.06900
    -0.01233
    -0.10529
    -0.11691
    -0.09367
    -0.04719
     0.03414
     0.03414
     0.03414
    -0.07043
     0.02252
    -0.17501
    -0.05881
    -0.09367
    -0.08205
    -0.09367
     0.55702
     1.39362
     1.91650
     2.26508
     1.67249
     0.74293
     0.34787
    -0.20987
    -0.02395
     0.66160
     1.16123
     1.52144
    -0.14015
    -0.12853
    -0.04719
    -0.16339
    -0.81408
    -1.29048
    -1.11618
    -0.82570
    -0.61655
    -0.41902
    -0.15177
     0.12710
     0.51054
     0.90560
     1.57953
     2.32318
     3.27598
     3.50837
     2.49747
     0.71969
    -0.76760
    -0.68626
     1.04504
     1.87002
     1.81192
     1.07990
     0.37111
    -0.37254
    -1.10456
    -1.42991
    -1.39505
    -1.29048
    -1.11618
    -0.99999
    -0.82570
    -0.57007
    -0.39578
    -0.16339
    -0.08205
    -0.04719
    -0.00071
    -0.07043
    -0.07043
     0.04576
    -0.09367
    -0.19825
    -0.27958
    -0.29120
    -0.29120
    -0.33768
    -0.33768
    -0.34930
    -0.29120
    -0.32606
    -0.34930
    -0.33768
    -0.41902
    -0.37254
    -0.37254
    -0.24472
    -0.41902
    -0.33768
    -0.30282
    -0.30282
    -0.31444
    -0.38416
    -0.39578
    -0.45387
    -0.32606
    -0.29120
    -0.27958
    -0.26796
    -0.22148
    -0.23310
    -0.20987
    -0.10529
    -0.11691
    -0.19825
    -0.19825
    -0.14015
    -0.10529
    -0.20987
    -0.19825
    -0.16339
    -0.18663
    -0.16339
    -0.14015
    -0.14015
    -0.18663
    -0.18663
    -0.18663
    -0.12853
    -0.03557
    -0.08205
    -0.11691
    -0.02395
     0.06900
     0.03414
     0.06900
     0.12710
     0.12710
     0.15034
     0.24329
     0.32463
     0.22006
     0.27815
     0.19682
     0.31301
     0.47568
     0.47568
     0.42921
     0.48730
     0.45244
     0.42921
     0.44083
     0.46406
     0.34787
     0.06900
    -0.22148
    -0.30282
    -0.55845
    -0.55845
    -0.73274
    -0.81408
    -0.55845
    -0.93027
    -1.49963
    -1.75526
    -1.95279
    -1.81335
    -1.49963
    -1.13942
    -0.83732
    -0.83732
    -0.65141
    -0.59331
    -0.58169
    -0.30282
     0.05738
     0.56864
     0.75455
     0.87075
     0.81265
     0.96370
     0.98694
     0.96370
     0.84751
     0.75455
     0.56864
     0.18520
     0.01090
    -0.26796
    -0.32606
    -0.43064
    -0.47711
    -0.83732
    -0.97675
    -0.67464
    -0.09367
     1.12637
     1.39362
     0.12710
    -1.32533
    -2.26651
    -2.09222
    -0.69788
     0.40597
     3.63618
     3.65942
     2.29994
     1.61439
     1.37038
     2.13727
     3.04359
     3.38055
     4.21715
     3.64780
     3.04359
     2.79958
     2.99711
     3.14816
     2.98549
     2.82282
     2.50909
     1.96298
     1.10314
     0.23167
    -0.57007
    -0.98837
    -0.98837
    -1.22076
    -1.39505
    -1.36019
    -1.40667
    -1.46477
    -1.44153
    -1.44153
    -1.56934
    -1.58096
    -1.46477
    -1.34857
    -1.27886
    -1.25562
    -1.18590
    -1.34857
    -1.19752
    -1.13942
    -1.08133
    -1.06971
    -0.98837
    -1.02323
    -0.96513
    -0.87218
    -0.90703
    -0.91865
    -0.95351
    -0.93027
    -0.86056
    -0.84894
    -0.84894
    -0.76760
    -0.77922
    -0.67464
    -0.66302
    -0.63979
    -0.55845
    -0.54683
    -0.55845
    -0.47711
    -0.40740
    -0.44225
    -0.40740
    -0.32606
    -0.30282
    -0.26796
    -0.24472
    -0.23310
    -0.29120
    -0.14015
    -0.16339
    -0.15177
    -0.09367
    -0.02395
    -0.01233
     0.06900
     0.17358
     0.16196
     0.30139
     0.39435
     0.34787
     0.24329
     0.06900
    -0.09367
    -0.12853
    -0.14015
    -0.30282
    -0.77922
    -1.36019
    -1.79011
    -1.89469
    -1.91793
    -1.85983
    -1.75526
    -1.51125
    -1.22076
    -1.17428
    -0.70950
    -0.39578
     0.17358
     0.62674
     0.91722
     1.31229
     1.47496
     1.75383
     1.76545
     1.98622
     2.23022
     2.16051
     1.82354
     1.24257
     0.81265
     0.49892
     0.38273
     0.18520
    -0.07043
    -0.23310
    -0.33768
    -0.55845
    -0.69788
    -0.57007
    -0.41902
    -0.20987
     0.01090
     0.27815
     0.49892
     0.46406
     0.16196
     0.04576
    -0.11691
    -0.32606
    -0.20987
     0.18520
    -0.11691
    -0.33768
    -0.66302
    -0.89541
    -0.82570
    -0.86056
    -0.81408
    -0.70950
    -0.63979
    -0.58169
    -0.46549
    -0.43064
    -0.40740
    -0.34930
    -0.30282
    -0.25634
    -0.16339
    -0.05881
    -0.11691
    -0.26796
    -0.40740
    -0.57007
    -0.96513
    -1.31372
    -1.67392
    -1.83659
    -1.31372
    -0.23310
     0.98694
     1.53306
     0.58026
    -0.18663
    -0.43064
     0.05738
     0.95208
     1.50982
     1.95136
     2.27670
     2.34642
     2.45099
     2.40452
     2.25346
     1.92812
     1.63763
     1.40524
     1.11475
     0.98694
     0.90560
     0.80103
     0.62674
     0.64998
     0.59188
     0.58026
     0.54540
     0.31301
     0.23167
     0.24329
     0.22006
     0.24329
     0.20844
     0.17358
     0.15034
     0.09224
     0.08062
     0.02252
    -0.04719
     0.03414
    -0.02395
    -0.07043
    -0.04719
     0.02252
    -0.02395
     0.01090
     0.02252
     0.06900
     0.10386
     0.10386
     0.10386
     0.06900
     0.03414
     0.12710
     0.08062
     0.11548
     0.11548
     0.10386
     0.13872
     0.20844
     0.16196
     0.20844
     0.17358
     0.27815
     0.33625
     0.32463
     0.30139
     0.23167
     0.19682
     0.01090
     0.06900
     0.08062
     0.10386
    -0.01233
    -0.16339
    -0.31444
    -0.68626
    -1.04647
    -1.44153
    -1.65068
    -1.90631
    -1.52287
    -1.26724
    -1.27886
    -1.31372
    -1.42991
    -1.33695
    -0.93027
    -1.04647
    -1.11618
    -1.20914
    -0.73274
    -0.20987
    -0.02395
     0.10386
     0.12710
     0.04576
     0.20844
    -0.09367
    -0.22148
    -0.50035
    -0.50035
    -0.48873
    -0.46549
    -0.29120
    -0.39578
    -0.54683
    -0.68626
    -0.61655
    -0.37254
    -0.18663
    -0.12853
    -0.18663
    -0.11691
    -0.07043
    -0.08205
    -0.08205
    -0.16339
    -0.11691
    -0.29120
    -0.26796
    -0.19825
    -0.40740
    -0.36092
    -0.45387
    -0.52359
    -0.69788
    -0.76760
    -0.84894
    -0.93027
    -1.01161
    -1.06971
    -1.24400
    -1.34857
    -1.51125
    -1.53449
    -1.22076
    -0.80246
    -0.74436
    -0.67464
    -0.65141
    -0.65141
    -0.51197
    -0.40740
    -0.24472
     0.12710
     0.47568
     0.76617
     0.87075
     0.97532
     1.11475
     1.24257
     1.33552
     1.37038
     1.26581
     1.12637
     0.95208
     0.87075
     0.82427
     0.73131
     0.76617
     0.63836
     0.59188
     0.46406
     0.26653
     0.12710
     0.01090
    -0.04719
    -0.18663
    -0.32606
    -0.40740
    -0.65141
    -0.73274
    -0.82570
    -0.98837
    -1.08133
    -0.99999
    -0.76760
    -0.22148
    -0.09367
    -0.26796
    -0.17501
    -0.04719
     0.24329
     0.45244
     0.59188
     0.78941
     1.04504
     1.39362
     1.68411
     1.63763
     1.50982
     1.39362
     1.39362
     1.25419
     1.23095
     1.18447
     0.98694
     0.84751
     0.77779
     0.61512
     0.48730
     0.39435
     0.23167
     0.04576
     0.16196
     0.17358
     0.02252
     0.04576
    -0.05881
    -0.20987
    -0.23310
    -0.07043
    -0.17501
    -0.24472
    -0.20987
    -0.31444
    -0.54683
    -0.70950
    -0.55845
    -0.48873
    -0.45387
    -0.54683
    -0.93027
    -1.36019
    -1.79011
    -2.28975
    -2.41757
    -2.12708
    -1.95279
    -1.55772
    -1.40667
    -1.37181
    -1.37181
    -1.24400
    -0.77922
    -0.51197
     0.03414
     0.88237
     1.47496
     1.68411
     1.93974
     2.07917
     2.28832
     2.64853
     2.72986
     2.26508
     2.26508
     2.06755
     1.28905
     0.67321
     0.52216
     0.37111
     0.39435
    -0.01233
    -0.58169
    -1.02323
    -1.11618
    -1.08133
    -1.12780
    -1.03485
    -0.91865
    -0.95351
    -0.84894
    -0.62817
    -0.58169
    -0.86056
    -0.99999
    -1.23238
    -1.22076
    -0.93027
    -1.08133
    -0.05881
     1.41686
     1.96298
     1.61439
     1.03342
     0.69645
     0.80103
     1.24257
     2.06755
     2.57881
     2.64853
     2.48585
     2.23022
     1.87002
     1.63763
     1.25419
     0.92884
     0.59188
     0.22006
    -0.22148
    -0.59331
    -0.79084
    -0.89541
    -1.03485
    -1.09295
    -1.12780
    -1.16266
    -1.02323
    -0.97675
    -0.95351
    -0.88379
    -0.87218
    -0.76760
    -0.72112
    -0.66302
    -0.68626
    -0.72112
    -0.70950
    -0.62817
    -0.60493
    -0.59331
    -0.59331
    -0.53521
    -0.46549
    -0.33768
    -0.45387
    -0.47711
    -0.40740
    -0.27958
    -0.17501
     0.11548
     0.38273
     0.48730
     0.56864
     0.66160
     0.68483
     0.60350
     0.58026
     0.67321
     0.67321
     0.91722
     0.88237
     0.82427
     0.82427
     0.68483
     0.55702
     0.42921
     0.27815
     0.17358
     0.15034
     0.02252
    -0.02395
    -0.05881
    -0.09367
    -0.09367
    -0.14015
    -0.02395
     0.02252
    -0.09367
    -0.01233
    -0.09367
    -0.15177
    -0.30282
    -0.46549
    -0.37254
    -0.29120
    -0.48873
    -0.74436
    -0.79084
    -1.01161
    -1.40667
    -1.55772
    -1.68554
    -2.01088
    -2.03412
    -1.66230
    -1.74364
    -1.70878
    -1.61582
    -1.54610
    -1.49963
    -1.54610
    -1.13942
    -0.47711
     0.03414
     0.37111
     0.27815
     0.49892
     0.66160
     0.64998
     0.58026
     0.60350
     0.69645
     0.62674
     0.81265
     0.78941
     0.60350
     0.32463
    -0.11691
    -0.24472
    -0.16339
    -0.16339
    -0.17501
    -0.23310
    -0.27958
    -0.09367
     0.01090
    -0.14015
    -0.15177
    -0.15177
    -0.11691
    -0.18663
    -0.05881
    -0.08205
    -0.14015
    -0.15177
    -0.36092
    -0.57007
    -0.69788
    -1.08133
    -1.76687
    -2.27813
    -2.70805
    -2.13870
     2.45099
     6.04141
     6.04141
     5.01890
     1.71897
     0.33625
     0.75455
     1.99783
     3.50837
     4.89108
     5.20481
     4.48440
     3.17140
     2.63691
     2.17213
     1.24257
     0.05738
    -1.09295
    -2.04574
    -2.53376
    -2.48728
    -2.04574
    -1.49963
    -1.23238
    -1.22076
    -1.12780
    -1.03485
    -1.01161
    -1.08133
    -1.15104
    -0.93027
    -0.66302
    -0.54683
    -0.46549
    -0.45387
    -0.47711
    -0.46549
    -0.27958
    -0.27958
    -0.19825
    -0.12853
    -0.10529
    -0.05881
    -0.10529
    -0.07043
    -0.17501
    -0.15177
    -0.16339
    -0.19825
    -0.25634
    -0.17501
    -0.23310
    -0.15177
    -0.22148
    -0.20987
    -0.20987
    -0.18663
    -0.18663
    -0.17501
    -0.09367
    -0.09367
    -0.09367
    -0.08205
     0.05738
     0.04576
     0.11548
     0.13872
     0.13872
     0.09224
     0.10386
     0.09224
    -0.04719
    -0.23310
    -0.32606
    -0.73274
    -0.87218
    -0.90703
    -0.60493
    -0.53521
    -0.52359
    -0.48873
    -0.47711
    -0.55845
    -0.40740
    -0.63979
    -0.72112
    -0.61655
    -0.44225
     0.13872
     0.59188
     0.63836
     0.85913
     0.98694
     0.99856
     0.96370
     1.02180
     1.11475
     1.13799
     1.45172
     1.49820
     1.42848
     1.47496
     1.13799
     0.98694
     0.84751
     0.70807
     0.46406
     0.17358
    -0.17501
    -0.38416
    -0.62817
    -0.90703
    -1.22076
    -1.63906
    -1.92955
    -2.04574
    -1.95279
    -1.54610
    -1.55772
    -1.34857
    -1.23238
    -1.18590
    -1.15104
    -0.86056
    -0.60493
    -0.41902
    -0.08205
     0.24329
     0.62674
     0.96370
     1.13799
     1.21933
     1.14961
     1.40524
     1.69573
     1.66087
     1.63763
     1.59115
     1.55629
     1.45172
     1.52144
     1.71897
     1.57953
     1.26581
     1.03342
     0.84751
     0.74293
     0.64998
     0.48730
     0.23167
     0.02252
    -0.11691
    -0.27958
    -0.40740
    -0.31444
    -0.24472
    -0.07043
    -0.17501
    -0.44225
    -0.80246
    -1.05809
    -0.40740
     1.76545
     1.92812
    -0.36092
    -1.85983
    -1.61582
    -0.48873
     0.28977
     0.33625
     0.16196
    -0.26796
    -0.52359
    -0.80246
    -0.95351
    -0.88379
    -0.67464
    -0.59331
    -0.53521
    -0.44225
    -0.33768
    -0.27958
    -0.20987
    -0.11691
    -0.01233
     0.12710
     0.27815
     0.31301
     0.32463
     0.27815
     0.27815
     0.24329
     0.32463
     0.38273
     0.37111
     0.30139
     0.28977
     0.34787
     0.20844
     0.23167
     0.26653
     0.26653
     0.32463
     0.37111
     0.28977
     0.33625
     0.39435
     0.38273
     0.49892
     0.58026
     0.60350
     0.48730
     0.60350
     0.48730
     0.34787
     0.10386
    -0.20987
    -0.70950
    -1.13942
    -1.56934
    -1.92955
    -1.88307
    -1.62744
    -1.32533
    -1.08133
    -1.04647
    -1.08133
    -0.98837
    -0.80246
    -0.91865
    -0.89541
    -0.38416
    -0.01233
     0.46406
     0.85913
     1.12637
     1.27743
     1.13799
     0.89398
     0.61512
     0.38273
     0.28977
     0.09224
    -0.04719
    -0.18663
    -0.36092
    -0.38416
    -0.48873
    -0.57007
    -0.66302
    -0.63979
    -0.25634
    -0.37254
    -0.50035
    -0.54683
    -0.50035
    -0.51197
    -0.44225
    -0.48873
    -0.68626
    -1.05809
    -1.49963
    -1.92955
    -2.46404
    -2.75453
    -1.68554
     1.47496
     3.31084
     2.62529
     2.46261
     1.54468
     0.53378
     1.01018
     1.95136
     2.78796
     3.56646
     4.22877
     4.31011
     3.89181
     3.32245
     2.72986
     1.91650
     1.21933
     0.80103
     0.41759
     0.03414
    -0.25634
    -0.51197
    -0.70950
    -0.79084
    -0.80246
    -0.77922
    -0.91865
    -0.89541
    -0.79084
    -0.65141
    -0.53521
    -0.40740
    -0.33768
    -0.24472
    -0.25634
    -0.23310
    -0.15177
    -0.05881
     0.02252
     0.11548
     0.12710
     0.11548
     0.01090
    -0.20987
    -0.24472
    -0.20987
    -0.08205
    -0.01233
     0.15034
     0.37111
     0.47568
     0.20844
    -0.39578
    -0.74436
    -0.61655
    -0.46549
    -0.46549
    -0.24472
    -0.04719
     0.03414
    -0.07043
    -0.15177
    -0.11691
    -0.15177
    -0.58169
    -0.95351
    -0.52359
    -0.30282
     0.03414
    -0.00071
    -0.03557
    -0.09367
    -0.10529
    -0.18663
    -0.27958
    -0.31444
    -0.37254
    -0.47711
    -0.38416
    -0.27958
    -0.32606
    -0.46549
    -0.55845
    -0.57007
    -0.52359
    -0.53521
    -0.50035
    -0.55845
    -0.66302
    -0.51197
    -0.29120
    -0.31444
    -0.36092
    -0.46549
    -0.48873
    -0.39578
    -0.26796
    -0.23310
    -0.43064
    -0.59331
    -0.88379
    -0.99999
    -0.99999
    -1.13942
    -1.22076
    -1.04647
    -1.09295
    -1.02323
    -0.98837
    -1.02323
    -1.20914
    -1.31372
    -1.25562
    -1.20914
    -1.12780
    -0.91865
    -0.59331
    -0.75598
    -0.82570
    -0.97675
    -1.11618
    -1.15104
    -1.13942
    -1.26724
    -1.40667
    -1.29048
    -1.34857
    -1.42991
    -1.49963
    -1.59258
    -1.72040
    -1.70878
    -1.67392
    -1.58096
    -1.53449
    -1.51125
    -1.38343
    -1.31372
    -1.12780
    -1.08133
    -1.08133
    -1.12780
    -1.09295
    -0.97675
    -0.90703
    -0.75598
    -0.72112
    -0.65141
    -0.37254
     0.10386
     1.34714
     2.54395
     2.63691
     1.87002
     0.78941
     0.76617
     0.76617
     1.46334
     1.82354
     1.78868
     1.31229
     0.54540
    -0.12853
    -0.76760
    -1.31372
    -1.95279
    -2.51052
    -2.18518
    -1.04647
    -1.23238
    -1.65068
    -1.79011
    -1.33695
    -0.12853
    -0.05881
    -0.30282
    -0.05881
     0.44083
     1.02180
     1.41686
     1.71897
     1.75383
     1.53306
     1.37038
     1.13799
     0.92884
     0.67321
     0.56864
     0.34787
     0.23167
     0.05738
     0.09224
     0.02252
    -0.03557
    -0.15177
    -0.40740
    -0.55845
    -0.63979
    -0.61655
    -0.60493
    -0.68626
    -0.74436
    -0.87218
    -0.74436
    -0.76760
    -0.87218
    -0.97675
    -0.88379
    -0.84894
    -0.74436
    -0.53521
    -0.34930
    -0.24472
    -0.16339
    -0.08205
    -0.10529
    -0.01233
     0.09224
     0.16196
     0.25491
     0.27815
     0.23167
     0.23167
     0.24329
     0.17358
    -0.10529
    -0.46549
    -0.69788
    -0.55845
    -0.62817
    -0.43064
    -0.39578
    -0.65141
    -1.06971
    -1.40667
    -1.67392
    -1.49963
    -1.36019
    -1.17428
    -0.98837
    -1.04647
    -0.90703
    -0.80246
    -0.63979
    -0.34930
    -0.17501
    -0.19825
    -0.00071
    -0.04719
    -0.02395
    -0.04719
    -0.19825
    -0.11691
    -0.09367
    -0.43064
    -0.77922
    -0.94189
    -0.59331
    -0.07043
    -0.10529
    -0.82570
    -1.39505
    -1.55772
    -1.06971
    -0.70950
    -0.46549
    -0.24472
    -0.22148
    -0.11691
    -0.02395
    -0.14015
     0.02252
     0.05738
     0.09224
     0.17358
     0.15034
     0.17358
     0.15034
     0.15034
     0.05738
     0.01090
    -0.01233
    -0.02395
    -0.11691
    -0.25634
    -0.27958
    -0.32606
    -0.11691
     0.30139
     1.05666
     2.12565
     2.81120
     2.79958
     2.50909
     2.07917
     2.19537
     2.46261
     2.72986
     2.72986
     2.78796
     2.92739
     2.90415
     2.69500
     2.23022
     1.56791
     0.87075
     0.20844
    -0.15177
     0.05738
    -0.00071
    -0.37254
    -0.74436
    -1.11618
    -1.32533
    -1.24400
    -1.12780
    -0.96513
    -1.03485
    -1.10456
    -1.06971
    -1.01161
    -0.73274
    -0.46549
    -0.40740
    -0.51197
    -0.48873
    -0.39578
    -0.23310
    -0.17501
     0.04576
     0.08062
     0.12710
     0.03414
     0.17358
     0.37111
     0.24329
     0.19682
     0.20844
     0.26653
     0.28977
     0.24329
     0.13872
    -0.11691
    -0.01233
     0.09224
     0.02252
     0.15034
     0.33625
     0.46406
     0.46406
     0.44083
     0.35949
     0.31301
     0.55702
     0.80103
     0.70807
     0.64998
     0.58026
     0.48730
     0.41759
     0.28977
    -0.02395
    -0.43064
    -0.63979
    -0.67464
    -0.66302
    -0.72112
    -0.83732
    -1.10456
    -1.25562
    -1.52287
    -1.34857
    -1.03485
    -0.83732
    -0.79084
    -0.66302
    -0.32606
    -0.02395
     0.45244
     0.81265
     0.94046
     0.84751
     0.80103
     0.60350
     0.16196
    -0.29120
    -0.76760
    -1.15104
    -1.08133
     0.59188
     1.69573
     0.75455
    -0.16339
    -0.61655
    -1.08133
    -0.94189
    -0.57007
    -0.14015
     0.23167
     0.60350
     0.66160
     0.62674
     0.55702
     0.34787
     0.16196
     0.05738
    -0.05881
    -0.14015
    -0.26796
    -0.40740
    -0.51197
    -0.54683
    -0.52359
    -0.52359
    -0.47711
    -0.45387
    -0.46549
    -0.47711
    -0.37254
    -0.31444
    -0.30282
    -0.26796
    -0.30282
    -0.25634
    -0.16339
    -0.03557
    -0.04719
     0.01090
     0.09224
     0.13872
     0.10386
     0.15034
     0.15034
     0.10386
     0.18520
     0.30139
     0.40597
     0.31301
     0.35949
     0.26653
     0.27815
     0.37111
     0.34787
     0.34787
     0.26653
     0.25491
     0.28977
     0.27815
     0.24329
     0.23167
     0.16196
     0.17358
     0.16196
     0.12710
     0.06900
     0.01090
    -0.00071
     0.02252
     0.03414
    -0.04719
    -0.05881
    -0.10529
    -0.14015
    -0.10529
    -0.07043
    -0.10529
    -0.19825
    -0.18663
    -0.18663
    -0.15177
    -0.19825
    -0.24472
    -0.27958
    -0.25634
    -0.29120
    -0.27958
     0.26653
     2.12565
     5.10023
     6.04141
     6.04141
     6.04141
     2.84606
    -1.91793
    -3.49818
    -1.10456
     2.61367
     5.37910
     5.70445
     4.11258
     2.20699
     0.05738
    -1.24400
    -2.52214
    -3.49818
    -3.52142
    -2.77777
    -1.85983
    -0.96513
    -0.16339
     0.53378
     0.89398
     0.84751
     0.54540
     0.15034
    -0.03557
    -0.14015
    -0.19825
    -0.22148
    -0.37254
    -0.59331
    -0.53521
    -0.54683
    -0.53521
    -0.67464
    -0.75598
    -0.76760
    -0.88379
    -0.80246
    -0.60493
    -0.57007
    -0.79084
    -0.73274
    -0.61655
    -0.50035
    -0.60493
    -0.55845
    -0.59331
    -0.61655
    -0.57007
    -0.80246
    -0.90703
    -0.96513
    -0.96513
    -0.99999
    -1.08133
    -1.10456
    -1.16266
    -1.18590
    -1.22076
    -1.32533
    -1.32533
    -1.26724
    -1.25562
    -1.26724
    -1.22076
    -1.22076
    -1.26724
    -1.23238
    -1.22076
    -1.12780
    -1.04647
    -0.96513
    -0.93027
    -0.66302
    -0.51197
    -0.45387
    -0.37254
    -0.37254
    -0.26796
    -0.22148
    -0.02395
     0.05738
     0.04576
     0.06900
     0.10386
     0.26653
     0.16196
     0.06900
     0.12710
     0.08062
     0.13872
     0.13872
     0.10386
     0.06900
     0.03414
     0.01090
    -0.00071
     0.03414
    -0.00071
    -0.01233
    -0.00071
    -0.01233
    -0.00071
    -0.02395
    -0.05881
    -0.02395
    -0.03557
     0.01090
     0.05738
     0.06900
     0.03414
     0.06900
     0.16196
     0.30139
     0.11548
     0.05738
     0.17358
     0.15034
     0.19682
     0.15034
     0.26653
     0.17358
     0.19682
     0.18520
     0.25491
     0.17358
     0.15034
     0.13872
     0.11548
     0.18520
     0.22006
     0.17358
     0.24329
     0.23167
     0.24329
     0.31301
     0.30139
     0.27815
     0.30139
     0.25491
     0.30139
     0.32463
     0.38273
     0.32463
     0.24329
     0.27815
     0.44083
     0.40597
     0.35949
     0.34787
     0.26653
     0.24329
     0.19682
     0.15034
    -0.04719
    -0.08205
    -0.03557
    -0.11691
    -0.31444
    -0.47711
    -0.55845
    -0.54683
    -0.67464
    -1.13942
    -1.51125
    -1.09295
    -0.48873
    -0.04719
    -0.18663
    -0.65141
    -0.57007
     0.92884
     2.18375
     2.34642
     2.05593
     1.41686
     1.28905
     1.61439
     2.13727
     2.56719
     2.70662
     2.39290
     1.77706
     1.42848
     0.56864
     0.23167
     0.80103
     1.59115
     1.78868
     1.64925
     1.30067
     1.06828
     1.21933
     1.30067
     1.64925
     2.00945
     2.04431
     1.76545
     1.71897
     1.54468
     1.37038
     0.97532
     0.54540
     0.20844
     0.04576
     0.05738
     0.08062
    -0.01233
    -0.08205
    -0.31444
    -0.51197
    -0.52359
    -0.59331
    -0.39578
    -0.11691
     0.04576
     0.20844
     0.27815
     0.28977
     0.06900
    -0.19825
    -0.44225
    -0.61655
    -0.77922
    -0.86056
    -1.04647
    -1.02323
    -0.96513
    -0.91865
    -0.90703
    -0.93027
    -0.80246
    -0.75598
    -0.66302
    -0.61655
    -0.52359
    -0.53521
    -0.54683
    -0.46549
    -0.41902
    -0.36092
    -0.25634
    -0.33768
    -0.18663
    -0.18663
    -0.27958
    -0.14015
    -0.11691
    -0.11691
    -0.04719
    -0.05881
    -0.01233
    -0.01233
     0.08062
     0.01090
    -0.02395
     0.01090
     0.05738
    -0.04719
     0.02252
     0.03414
    -0.07043
    -0.00071
     0.03414
    -0.00071
    -0.08205
    -0.01233
     0.01090
    -0.00071
    -0.01233
    -0.02395
    -0.02395
     0.01090
     0.05738
     0.01090
     0.05738
     0.20844
     0.19682
     0.18520
     0.16196
     0.13872
     0.11548
     0.13872
     0.12710
     0.20844
     0.33625
     0.44083
     0.46406
     0.66160
     0.89398
     0.96370
     0.95208
     0.85913
     0.51054
     0.31301
     0.26653
     0.19682
     0.33625
     0.51054
     0.41759
     0.03414
    -0.11691
    -0.17501
    -0.33768
    -0.57007
    -0.83732
    -1.09295
    -1.22076
    -1.15104
    -0.97675
    -1.03485
    -0.80246
    -0.83732
    -0.97675
    -1.11618
    -1.29048
    -1.62744
    -1.55772
    -1.37181
    -1.02323
    -0.79084
    -0.60493
    -0.60493
    -0.67464
    -0.73274
    -0.41902
    -0.41902
    -0.32606
    -0.29120
    -0.57007
    -1.26724
    -1.91793
    -1.81335
    -0.76760
     1.17285
     4.07772
     4.82137
     4.25201
     3.05521
     1.74221
     0.68483
     1.42848
     2.43937
     3.20626
     3.83371
     3.75238
     3.17140
     1.68411
     1.39362
     2.06755
     1.28905
    -0.84894
    -1.89469
    -2.22003
    -2.11546
    -2.03412
    -1.90631
    -1.69716
    -1.53449
    -1.37181
    -1.12780
    -0.99999
    -0.93027
    -0.87218
    -0.67464
    -0.50035
    -0.31444
    -0.19825
    -0.11691
    -0.08205
     0.05738
     0.06900
     0.04576
     0.19682
     0.30139
     0.37111
     0.39435
     0.33625
     0.27815
     0.25491
     0.30139
     0.33625
     0.38273
     0.40597
     0.33625
     0.33625
     0.26653
     0.32463
     0.16196
     0.17358
     0.17358
     0.06900
     0.06900
     0.05738
     0.10386
     0.03414
     0.02252
     0.02252
     0.08062
     0.15034
     0.13872
     0.15034
     0.09224
     0.19682
     0.13872
     0.17358
     0.23167
     0.25491
     0.16196
     0.22006
     0.20844
     0.20844
     0.17358
     0.15034
     0.08062
     0.18520
     0.13872
     0.09224
     0.13872
     0.24329
     0.22006
     0.20844
     0.23167
     0.25491
     0.17358
     0.23167
     0.27815
     0.37111
     0.24329
     0.33625
     0.30139
     0.27815
     0.31301
     0.20844
     0.10386
    -0.07043
    -0.05881
    -0.05881
     0.03414
     0.05738
    -0.03557
    -0.12853
    -0.16339
    -0.25634
    -0.34930
    -0.37254
    -0.41902
    -0.41902
    -0.41902
    -0.36092
    -0.37254
    -0.45387
    -0.40740
    -0.37254
    -0.41902
    -0.39578
    -0.52359
    -0.58169
    -0.66302
    -0.58169
    -0.66302
    -0.72112
    -0.81408
    -0.97675
    -0.99999
    -1.08133
    -1.24400
    -1.42991
    -1.73202
    -1.74364
    -1.18590
    -0.63979
    -0.38416
    -0.14015
    -0.05881
     0.05738
     0.28977
     0.51054
     1.61439
     3.18302
     3.20626
     3.18302
     3.61294
     4.05448
     4.12420
     2.56719
     1.11475
     1.02180
     1.66087
     1.70735
     1.64925
     1.20771
     0.70807
     0.02252
    -0.26796
    -0.77922
    -1.25562
    -1.40667
    -1.51125
    -1.25562
    -0.86056
    -0.59331
    -0.33768
    -0.10529
     0.06900
    -0.03557
    -0.15177
    -0.22148
    -0.23310
    -0.24472
    -0.22148
    -0.27958
    -0.29120
    -0.15177
    -0.19825
    -0.11691
    -0.00071
     0.12710
     0.15034
     0.27815
     0.34787
     0.37111
     0.40597
     0.53378
     0.74293
     0.64998
     0.73131
     0.64998
     0.59188
     0.54540
     0.59188
     0.60350
     0.46406
     0.45244
     0.49892
     0.46406
     0.45244
     0.40597
     0.42921
     0.42921
     0.40597
     0.37111
     0.31301
     0.22006
     0.23167
     0.22006
     0.17358
     0.04576
     0.01090
    -0.09367
    -0.04719
    -0.16339
    -0.12853
    -0.08205
    -0.22148
    -0.17501
    -0.01233
     0.04576
     0.15034
     0.09224
     0.08062
     0.04576
     0.04576
     0.08062
     0.10386
     0.02252
     0.01090
    -0.07043
    -0.01233
    -0.04719
    -0.14015
    -0.25634
    -0.31444
    -0.32606
    -0.36092
    -0.41902
    -0.46549
    -0.46549
    -0.38416
    -0.25634
    -0.18663
    -0.16339
    -0.19825
    -0.18663
    -0.10529
    -0.02395
    -0.09367
    -0.03557
     0.06900
     0.09224
     0.23167
     0.27815
     0.17358
     0.10386
     0.08062
     0.16196
     0.11548
     0.13872
     0.02252
    -0.01233
    -0.16339
    -0.03557
     0.06900
     0.12710
     0.17358
    -0.03557
    -0.51197
    -1.18590
    -1.65068
    -1.56934
    -1.41829
    -1.46477
    -1.52287
    -1.10456
    -0.68626
    -0.43064
    -0.41902
    -0.76760
    -0.97675
    -0.58169
     1.09152
     2.75310
     1.53306
     0.83589
     1.59115
     2.35804
     2.92739
     2.75310
     2.52071
     2.57881
     2.19537
     1.38200
     0.54540
     0.54540
     0.98694
     0.78941
     0.40597
    -0.43064
    -0.96513
    -1.24400
    -1.22076
    -0.97675
    -0.87218
    -0.65141
    -0.54683
    -0.60493
    -0.61655
    -0.55845
    -0.43064
    -0.20987
     0.04576
     0.30139
     0.54540
     0.41759
     0.39435
     0.61512
     0.63836
     0.59188
     0.40597
     0.46406
     0.44083
     0.51054
     0.53378
     0.52216
     0.54540
     0.34787
     0.44083
     0.33625
     0.17358
     0.24329
     0.28977
     0.23167
     0.28977
     0.24329
     0.25491
     0.18520
     0.24329
     0.24329
     0.25491
     0.15034
     0.11548
     0.05738
     0.04576
     0.06900
    -0.07043
    -0.09367
    -0.03557
    -0.14015
    -0.23310
    -0.15177
    -0.16339
    -0.14015
    -0.04719
    -0.10529
    -0.17501
    -0.26796
    -0.34930
    -0.41902
    -0.52359
    -0.41902
    -0.54683
    -0.72112
    -0.86056
    -1.03485
    -1.08133
    -1.02323
    -1.09295
    -1.09295
    -1.13942
    -1.08133
    -1.12780
    -1.16266
    -1.22076
    -1.18590
    -1.17428
    -0.93027
    -0.83732
    -0.72112
    -0.61655
    -0.62817
    -0.57007
    -0.50035
    -0.57007
    -0.51197
    -0.47711
    -0.38416
    -0.39578
    -0.44225
    -0.34930
    -0.32606
    -0.33768
    -0.23310
    -0.19825
    -0.17501
    -0.18663
    -0.11691
    -0.10529
    -0.08205
    -0.08205
    -0.01233
     0.03414
     0.02252
     0.05738
     0.06900
     0.08062
     0.08062
     0.04576
     0.09224
     0.15034
     0.04576
     0.02252
     0.02252
    -0.08205
    -0.11691
    -0.20987
    -0.09367
    -0.01233
     0.01090
    -0.03557
    -0.11691
    -0.17501
    -0.27958
    -0.31444
     0.08062
     0.40597
     0.62674
     0.70807
     0.88237
     0.96370
     0.91722
     0.75455
     0.75455
     0.54540
     0.52216
     1.01018
     1.68411
     1.35876
     0.33625
    -0.52359
    -1.04647
    -1.38343
    -1.09295
    -0.52359
    -0.23310
    -0.19825
    -0.84894
    -1.90631
    -2.03412
    -1.76687
    -1.87145
    -1.40667
    -0.72112
    -0.73274
    -1.19752
    -1.09295
    -0.26796
     0.13872
     0.16196
     0.04576
    -0.03557
     0.10386
     0.25491
     0.41759
     0.52216
     0.67321
     0.64998
     0.73131
     0.83589
     0.80103
     0.75455
     0.55702
     0.34787
     0.27815
     0.30139
     0.19682
     0.12710
     0.17358
     0.15034
     0.03414
    -0.01233
     0.12710
     0.23167
     0.24329
     0.51054
     0.39435
     0.52216
     0.48730
     0.49892
     0.26653
     0.40597
     0.47568
     0.48730
     0.48730
     0.37111
     0.22006
     0.10386
    -0.03557
    -0.08205
    -0.24472
    -0.36092
    -0.45387
    -0.47711
    -0.48873
    -0.45387
    -0.65141
    -0.61655
    -0.54683
    -0.57007
    -0.58169
    -0.58169
    -0.53521
    -0.51197
    -0.48873
    -0.60493
    -0.54683
    -0.57007
    -0.74436
    -0.79084
    -0.82570
    -0.84894
    -0.84894
    -0.86056
    -0.95351
    -1.06971
    -1.15104
    -1.02323
    -0.99999
    -0.95351
    -0.94189
    -0.87218
    -0.86056
    -0.83732
    -0.80246
    -0.74436
    -0.65141
    -0.63979
    -0.55845
    -0.43064
    -0.40740
    -0.41902
    -0.46549
    -0.41902
    -0.40740
    -0.62817
    -0.66302
    -0.57007
    -0.48873
    -0.45387
    -0.47711
    -0.50035
    -0.51197
    -0.53521
    -0.51197
    -0.57007
    -0.45387
    -0.41902
    -0.46549
    -0.47711
    -0.39578
    -0.32606
    -0.44225
    -0.41902
    -0.47711
    -0.40740
    -0.36092
    -0.45387
    -0.50035
    -0.41902
    -0.31444
    -0.39578
    -0.25634
    -0.17501
    -0.25634
    -0.34930
    -0.54683
    -0.60493
    -0.61655
    -0.61655
    -0.29120
     0.15034
     0.55702
     0.64998
     0.68483
     0.80103
     0.89398
     1.24257
     1.78868
     1.82354
     1.49820
     1.81192
     1.98622
     2.14889
     2.09079
     1.70735
     1.67249
     1.41686
     1.28905
     1.06828
     0.97532
     1.35876
     1.28905
     2.05593
     3.32245
     3.20626
     1.40524
     0.63836
     0.85913
     1.30067
     1.56791
     1.89326
     2.27670
     2.49747
     2.04431
     1.49820
     0.90560
     0.34787
    -0.33768
    -0.58169
    -0.39578
    -0.15177
     0.03414
    -0.16339
    -0.57007
    -0.55845
    -0.46549
    -0.40740
    -0.32606
    -0.31444
    -0.27958
    -0.22148
    -0.19825
    -0.25634
    -0.30282
    -0.27958
    -0.32606
    -0.25634
    -0.20987
    -0.30282
    -0.27958
    -0.19825
    -0.16339
    -0.16339
    -0.18663
    -0.16339
    -0.16339
    -0.08205
    -0.00071
    -0.08205
    -0.03557
    -0.01233
    -0.03557
     0.04576
     0.06900
    -0.03557
    -0.11691
    -0.23310
    -0.34930
    -0.50035
    -0.67464
    -0.60493
    -0.63979
    -0.67464
    -0.66302
    -0.76760
    -0.86056
    -0.90703
    -0.93027
    -1.03485
    -0.94189
    -0.89541
    -0.91865
    -0.79084
    -0.68626
    -0.55845
    -0.53521
    -0.51197
    -0.51197
    -0.48873
    -0.40740
    -0.32606
    -0.38416
    -0.32606
    -0.31444
    -0.32606
    -0.20987
    -0.25634
    -0.23310
    -0.20987
    -0.18663
    -0.10529
    -0.11691
    -0.11691
    -0.17501
    -0.07043
    -0.02395
     0.01090
     0.01090
    -0.01233
    -0.04719
    -0.14015
    -0.08205
    -0.31444
    -0.58169
    -0.83732
    -0.98837
    -1.27886
    -1.41829
    -1.24400
    -0.94189
    -0.98837
    -1.12780
    -1.37181
    -1.52287
    -1.53449
    -1.67392
    -1.55772
    -1.13942
    -0.62817
    -0.33768
    -0.26796
    -0.14015
    -0.12853
     0.06900
     0.24329
     0.47568
     0.64998
     0.89398
     0.96370
     1.04504
     0.84751
     0.52216
     0.17358
     0.01090
     0.06900
     0.12710
     0.09224
     0.11548
     0.12710
     0.24329
     0.19682
    -0.04719
    -0.58169
    -0.84894
    -0.47711
     0.42921
     1.55629
     1.33552
     0.30139
    -0.27958
    -0.20987
     0.02252
     0.66160
     1.85840
     2.03269
     1.67249
     1.24257
     0.47568
     0.35949
     0.33625
     0.67321
     0.53378
     0.28977
     0.13872
     0.19682
     0.31301
     0.33625
     0.30139
     0.03414
    -0.16339
    -0.37254
    -0.43064
    -0.36092
    -0.25634
    -0.19825
    -0.12853
    -0.07043
     0.13872
     0.22006
     0.24329
     0.23167
     0.28977
     0.27815
     0.53378
     0.48730
     0.38273
     0.33625
     0.28977
     0.33625
     0.26653
     0.34787
     0.32463
     0.27815
     0.32463
     0.20844
     0.16196
    -0.00071
    -0.04719
    -0.15177
    -0.05881
    -0.09367
    -0.19825
    -0.19825
    -0.33768
    -0.32606
    -0.46549
    -0.40740
    -0.38416
    -0.40740
    -0.43064
    -0.45387
    -0.55845
    -0.61655
    -0.58169
    -0.66302
    -0.51197
    -0.54683
    -0.59331
    -0.60493
    -0.59331
    -0.60493
    -0.55845
    -0.53521
    -0.48873
    -0.44225
    -0.31444
    -0.25634
    -0.22148
    -0.16339
    -0.11691
    -0.11691
    -0.11691
     0.02252
     0.01090
     0.05738
     0.08062
     0.19682
     0.09224
    -0.10529
    -0.12853
     0.20844
     0.56864
     1.07990
     1.16123
     1.10314
     1.10314
     1.19609
     1.25419
     1.19609
     0.92884
     0.94046
     0.97532
     0.87075
     0.69645
     0.48730
     0.41759
     0.13872
    -0.17501
    -0.51197
    -0.77922
    -0.84894
    -1.06971
    -1.15104
    -1.25562
    -1.03485
    -0.90703
    -0.90703
    -0.72112
    -0.53521
    -0.32606
    -0.31444
    -0.16339
    -0.07043
     0.02252
     0.04576
     0.19682
     0.19682
     0.30139
     0.28977
     0.22006
     0.28977
     0.38273
     0.34787
     0.27815
     0.06900
    -0.38416
    -1.60420
    -4.19534
    -3.44008
     2.06755
     4.77489
     3.49675
     1.10314
    -2.06898
    -2.89396
    -1.81335
    -0.43064
     0.87075
     1.64925
     1.63763
     1.12637
     0.47568
    -0.02395
    -0.51197
    -0.67464
    -1.05809
    -1.40667
    -1.16266
    -0.96513
    -0.86056
    -0.83732
    -0.88379
    -0.75598
    -0.77922
    -0.72112
    -0.47711
    -0.00071
     0.45244
     0.77779
     1.13799
     1.35876
     1.23095
     1.33552
     1.49820
     1.56791
     1.42848
     1.34714
     1.44010
     1.38200
     1.35876
     1.23095
     1.09152
     0.95208
     0.73131
     0.55702
     0.38273
     0.26653
     0.22006
     0.12710
     0.17358
     0.08062
     0.08062
     0.17358
     0.13872
     0.26653
     0.34787
     0.30139
     0.24329
     0.15034
     0.10386
    -0.03557
    -0.09367
    -0.10529
    -0.05881
    -0.25634
    -0.33768
    -0.38416
    -0.45387
    -0.60493
    -0.72112
    -0.73274
    -0.82570
    -0.86056
    -0.82570
    -0.90703
    -0.80246
    -0.81408
    -0.76760
    -0.77922
    -0.69788
    -0.55845
    -0.40740
    -0.31444
    -0.34930
    -0.23310
    -0.08205
    -0.01233
    -0.16339
    -0.08205
    -0.17501
    -0.24472
    -0.48873
    -0.63979
    -0.52359
    -0.33768
    -0.26796
    -0.44225
    -1.08133
    -1.19752
    -1.13942
    -1.15104
    -1.16266
    -1.06971
    -1.10456
    -1.12780
    -1.05809
    -0.95351
    -0.94189
    -0.68626
    -0.51197
    -0.43064
    -0.27958
     0.01090
     0.28977
     0.59188
     0.85913
     0.88237
     0.71969
     0.61512
     0.60350
     0.42921
     0.59188
     0.52216
     0.46406
     0.61512
     0.64998
     0.49892
     0.27815
    -0.09367
    -0.18663
    -0.19825
    -0.19825
    -0.27958
    -0.26796
    -0.29120
    -0.20987
    -0.25634
    -0.15177
     0.04576
     0.15034
     0.18520
     0.20844
     0.18520
     0.11548
     0.05738
     0.01090
     0.04576
     0.09224
     0.10386
     0.22006
    -0.01233
    -0.33768
    -0.79084
    -1.29048
    -1.90631
    -2.28975
    -1.54610
    -1.13942
    -1.30210
    -1.56934
    -2.08060
    -1.85983
    -1.54610
    -1.99926
    -1.70878
    -1.10456
    -0.30282
     0.64998
     1.12637
     0.40597
    -0.39578
    -0.12853
     0.27815
     0.51054
     0.73131
     0.91722
     0.74293
     0.51054
    -0.04719
    -0.31444
    -0.50035
    -0.63979
    -0.60493
    -0.45387
    -0.29120
    -0.38416
    -0.11691
     0.26653
     0.38273
     0.30139
     0.23167
     0.31301
     0.40597
     0.54540
     0.60350
     0.64998
     0.67321
     0.67321
     0.49892
     0.42921
     0.55702
     0.35949
     0.34787
     0.32463
     0.38273
     0.37111
     0.47568
     0.44083
     0.27815
     0.30139
     0.33625
     0.40597
     0.48730
     0.51054
     0.62674
     0.69645
     0.58026
     0.38273
     0.32463
     0.10386
    -0.11691
    -0.04719
     0.12710
     0.39435
     0.47568
     0.34787
     0.31301
    -0.02395
    -0.27958
    -0.17501
    -0.19825
    -0.18663
    -0.26796
     0.06900
     0.44083
     0.55702
     0.26653
     0.06900
     0.10386
     0.01090
    -0.04719
     0.04576
     0.19682
     0.35949
     0.52216
     0.59188
     0.42921
     0.27815
     0.27815
     0.28977
     0.41759
     0.58026
     0.73131
     0.82427
     0.84751
     0.67321
     0.51054
     0.26653
     0.12710
     0.03414
     0.04576
     0.06900
     0.10386
     0.01090
    -0.31444
    -0.68626
    -1.12780
    -1.32533
    -1.77849
    -2.23165
    -2.06898
    -1.87145
    -1.74364
    -1.61582
    -1.62744
    -1.59258
    -1.73202
    -1.95279
    -2.08060
    -2.18518
    -2.31299
    -2.23165
    -1.98764
    -1.62744
    -1.36019
    -1.41829
    -1.41829
    -1.56934
    -1.69716
    -1.84821
    -1.96441
    -2.23165
    -2.59186
    -2.30137
    -1.42991
    -0.51197
     0.66160
     1.52144
     1.69573
     1.23095
     1.18447
     1.09152
     0.73131
     1.18447
     1.95136
     2.39290
     2.43937
     2.17213
     2.23022
     2.07917
     1.70735
     1.11475
     0.48730
     0.03414
    -0.40740
    -0.57007
    -0.32606
    -0.27958
    -0.30282
    -0.27958
    -0.29120
    -0.41902
    -0.48873
    -0.33768
    -0.25634
    -0.05881
     0.10386
     0.11548
     0.23167
     0.34787
     0.27815
     0.24329
     0.44083
     0.52216
     0.54540
     0.75455
     0.83589
     0.88237
     0.87075
     0.90560
     0.97532
     0.91722
     1.02180
     0.98694
     1.03342
     1.05666
     0.94046
     0.85913
     0.88237
     0.97532
     0.90560
     0.66160
     0.62674
     0.56864
     0.59188
     0.62674
     0.53378
     0.41759
     0.30139
     0.26653
    -0.04719
    -0.12853
    -0.11691
    -0.08205
    -0.11691
     0.09224
     0.18520
     0.33625
     0.32463
     0.17358
     0.13872
     0.04576
     0.03414
     0.12710
     0.24329
     0.35949
     0.46406
     0.63836
     0.80103
     0.85913
     0.87075
     0.97532
     0.97532
     1.05666
     1.31229
     1.42848
     1.48658
     1.63763
     1.53306
     1.11475
     0.70807
     0.56864
     0.44083
     0.28977
     0.19682
    -0.09367
    -0.36092
    -0.59331
    -0.89541
    -1.29048
    -1.54610
    -1.53449
    -1.54610
    -1.38343
    -1.27886
    -1.05809
    -0.86056
    -0.57007
    -0.39578
    -0.38416
    -0.55845
    -0.87218
    -1.06971
    -0.73274
    -0.59331
    -0.44225
    -0.38416
    -0.68626
    -0.73274
    -0.74436
    -0.82570
    -0.80246
    -0.68626
    -0.31444
    -0.40740
    -0.75598
    -1.30210
    -1.76687
    -1.05809
    -0.19825
     0.02252
    -0.50035
    -0.82570
    -1.09295
    -1.19752
    -1.31372
    -1.53449
    -1.65068
    -1.76687
    -1.77849
    -1.44153
    -0.88379
    -0.54683
    -0.63979
    -0.72112
    -0.79084
    -0.80246
    -0.62817
    -0.52359
    -0.30282
    -0.15177
    -0.04719
     0.06900
     0.01090
    -0.07043
    -0.23310
    -0.41902
    -0.75598
    -0.93027
    -0.84894
    -0.04719
    -0.01233
    -0.24472
    -0.17501
    -0.36092
    -0.87218
    -1.18590
    -0.74436
     0.15034
     1.02180
     1.42848
     1.10314
     0.66160
     0.63836
     0.76617
     0.97532
     1.17285
     1.25419
     1.30067
     1.23095
     1.13799
     1.01018
     0.96370
     0.88237
     0.87075
     0.73131
     0.63836
     0.47568
     0.32463
     0.12710
     0.03414
    -0.01233
    -0.05881
     0.08062
     0.13872
     0.23167
     0.40597
     0.45244
     0.38273
     0.10386
     0.16196
     0.11548
     0.18520
     0.48730
     0.68483
     0.92884
     0.97532
     0.81265
     0.51054
     0.30139
     0.12710
     0.11548
     0.46406
     0.60350
     0.69645
     0.68483
     0.75455
     0.70807
     0.63836
     0.67321
     0.83589
     1.02180
     1.23095
     1.30067
     1.37038
     1.09152
     0.42921
     0.17358
     0.23167
     0.49892
     0.76617
     0.62674
     0.16196
    -0.33768
    -0.59331
    -0.66302
    -0.70950
    -0.63979
    -0.61655
    -0.53521
    -0.45387
    -0.34930
    -0.26796
    -0.24472
    -0.15177
    -0.01233
    -0.00071
     0.09224
     0.06900
     0.12710
     0.15034
     0.09224
     0.19682
     0.10386
     0.09224
     0.05738
     0.05738
     0.06900
     0.05738
     0.01090
     0.17358
     0.20844
     0.18520
     0.32463
     0.58026
     0.63836
     0.35949
    -0.32606
    -0.72112
    -0.79084
    -0.59331
    -0.16339
     0.15034
     0.10386
    -0.17501
    -0.47711
    -0.69788
    -1.04647
    -1.30210
    -1.65068
    -1.66230
    -1.68554
    -1.67392
    -1.29048
    -1.16266
    -1.55772
    -1.76687
    -1.33695
    -1.12780
    -1.20914
    -1.32533
    -1.29048
    -0.91865
    -0.81408
    -0.65141
    -0.51197
    -0.39578
    -0.16339
     0.10386
     0.34787
     0.27815
     0.11548
    -0.01233
    -0.32606
    -0.54683
    -0.74436
    -0.97675
    -1.17428
    -1.45315
    -1.61582
    -1.62744
    -1.18590
    -0.48873
    -0.47711
    -0.74436
    -0.98837
    -0.84894
    -0.25634
     0.34787
     0.32463
     0.40597
     0.48730
     0.66160
     0.44083
     0.06900
     0.08062
     0.19682
     0.19682
     0.44083
     0.64998
     0.63836
     0.59188
     0.12710
    -0.48873
    -0.46549
    -0.25634
    -0.01233
     0.27815
     0.54540
     0.84751
     1.06828
     1.21933
     1.20771
     1.04504
     0.92884
     0.98694
     0.91722
     0.82427
     0.80103
     0.82427
     0.80103
     0.82427
     0.68483
     0.47568
     0.27815
     0.17358
     0.13872
     0.08062
     0.18520
    -0.00071
    -0.16339
    -0.24472
    -0.24472
     0.01090
     0.41759
     0.99856
     1.70735
     2.38128
     2.81120
     2.67176
     2.16051
     1.75383
     1.63763
     1.42848
     0.98694
     0.96370
     1.03342
     0.90560
     0.38273
    -0.24472
    -0.99999
    -1.68554
    -2.23165
    -2.62672
    -2.80101
    -2.88234
    -2.94044
    -2.68481
    -2.44080
    -2.13870
    -1.74364
    -1.38343
    -1.18590
    -0.89541
    -0.69788
    -0.41902
    -0.27958
    -0.15177
    -0.01233
     0.04576
     0.23167
     0.31301
     0.30139
     0.26653
     0.24329
     0.27815
     0.28977
     0.37111
     0.28977
     0.22006
     0.25491
     0.23167
     0.13872
     0.05738
    -0.02395
    -0.12853
    -0.14015
    -0.17501
    -0.26796
    -0.41902
    -0.55845
    -0.79084
    -1.02323
    -1.27886
    -1.20914
     0.01090
     1.54468
     1.68411
     0.88237
     0.47568
     1.04504
     1.69573
     1.98622
     1.64925
     1.01018
     1.16123
     1.05666
     1.06828
     0.80103
     0.51054
     0.15034
    -0.33768
    -0.82570
    -1.19752
    -1.62744
    -1.90631
    -2.17356
    -2.18518
    -2.41757
    -2.54538
    -2.37109
    -1.91793
    -1.42991
    -1.38343
    -1.23238
    -1.22076
    -1.42991
    -1.73202
    -1.05809
    -0.55845
    -0.62817
    -0.65141
    -0.75598
    -0.73274
    -0.60493
    -0.48873
    -0.31444
    -0.30282
    -0.30282
    -0.30282
    -0.12853
     0.01090
     0.16196
     0.01090
     0.24329
     0.33625
     0.10386
     0.06900
    -0.07043
    -0.48873
    -0.69788
    -0.61655
    -0.52359
     0.04576
     0.31301
     0.13872
    -0.01233
    -0.33768
    -0.37254
    -0.19825
     0.02252
     0.05738
     0.17358
     0.33625
     0.40597
     0.52216
     0.60350
     0.73131
     0.98694
     1.01018
     1.01018
     0.85913
     0.74293
     0.66160
     0.77779
     0.84751
     0.97532
     1.12637
     1.28905
     1.42848
     1.45172
     1.02180
     0.26653
    -0.08205
    -0.11691
    -0.03557
    -0.00071
    -0.01233
    -0.18663
    -0.50035
    -0.62817
    -0.86056
    -1.12780
    -1.32533
    -1.44153
    -1.38343
    -1.24400
    -1.19752
    -0.90703
    -0.75598
    -0.53521
    -0.26796
    -0.07043
     0.03414
     0.10386
     0.23167
     0.33625
     0.51054
     0.53378
     0.54540
     0.58026
     0.60350
     0.58026
     0.47568
     0.37111
     0.33625
     0.24329
     0.19682
     0.10386
     0.03414
    -0.04719
    -0.15177
    -0.19825
    -0.14015
    -0.18663
    -0.31444
    -0.34930
    -0.36092
    -0.33768
    -0.34930
    -0.37254
    -0.34930
    -0.46549
    -0.44225
    -0.40740
    -0.34930
    -0.40740
    -0.45387
    -0.51197
    -0.41902
    -0.40740
    -0.47711
    -0.43064
    -0.48873
    -0.47711
    -0.41902
    -0.38416
    -0.30282
    -0.19825
     0.01090
     0.08062
     0.31301
     0.25491
     0.32463
     0.28977
     0.25491
     0.37111
     0.37111
     0.12710
    -0.01233
    -0.33768
    -0.54683
    -0.60493
    -0.45387
    -0.25634
    -0.26796
    -0.55845
     0.34787
     0.39435
    -0.68626
    -1.90631
    -1.40667
    -0.03557
     0.42921
     0.02252
     0.23167
     0.39435
     0.70807
     0.84751
     0.30139
    -0.02395
     0.17358
     0.34787
    -0.03557
    -0.23310
    -0.12853
    -0.44225
    -0.70950
    -0.94189
    -0.93027
    -0.79084
    -0.50035
    -0.46549
    -0.11691
     0.04576
    -0.14015
    -0.08205
    -0.30282
    -0.47711
    -0.20987
     0.30139
     0.67321
     0.94046
     0.96370
     0.87075
     0.69645
     0.24329
    -0.07043
     0.06900
     0.23167
     0.37111
     0.30139
     0.06900
     0.12710
    -0.08205
    -0.41902
    -0.74436
    -0.66302
    -0.46549
    -0.22148
    -0.11691
    -0.12853
    -0.33768
    -0.47711
    -0.60493
    -0.67464
    -0.62817
    -0.58169
    -0.51197
    -0.46549
    -0.41902
    -0.25634
    -0.31444
    -0.16339
    -0.04719
     0.01090
    -0.05881
     0.02252
     0.10386
     0.03414
     0.06900
     0.05738
     0.04576
     0.15034
     0.09224
     0.09224
     0.10386
     0.06900
     0.09224
     0.03414
     0.10386
     0.05738
     0.01090
     0.13872
     0.18520
     0.15034
     0.22006
     0.20844
     0.17358
     0.13872
     0.05738
     0.01090
    -0.10529
     0.03414
    -0.05881
    -0.07043
     0.01090
     0.08062
    -0.01233
     0.01090
     0.05738
     0.03414
     0.17358
     0.20844
     0.26653
     0.41759
     0.45244
     0.60350
     0.80103
     0.88237
     0.85913
     0.78941
     0.76617
     0.71969
     0.59188
     0.52216
     0.61512
     0.51054
     0.25491
     0.12710
    -0.01233
    -0.16339
    -0.29120
    -0.32606
    -0.41902
    -0.55845
    -0.57007
    -0.66302
    -0.68626
    -0.60493
    -0.41902
    -0.50035
    -0.34930
    -0.39578
    -0.40740
    -0.26796
    -0.29120
    -0.24472
    -0.23310
    -0.12853
     0.09224
     0.34787
     0.34787
    -0.15177
    -0.93027
    -1.23238
    -1.33695
    -1.22076
    -1.11618
    -1.08133
    -0.98837
    -0.83732
    -0.72112
    -0.39578
    -0.30282
    -0.48873
    -0.62817
    -0.68626
    -0.40740
    -0.04719
     0.34787
     0.52216
     0.52216
     0.24329
     0.31301
     0.38273
     0.46406
     0.39435
    -0.16339
    -0.58169
    -0.39578
    -0.37254
    -0.44225
    -0.45387
    -0.04719
     1.10314
     1.55629
     0.42921
     0.30139
     0.66160
     0.70807
     0.59188
     0.37111
     0.33625
     0.44083
     0.78941
     0.75455
     0.52216
     0.17358
    -0.33768
    -0.40740
    -0.62817
    -0.69788
    -0.76760
    -0.77922
    -0.65141
    -0.60493
    -0.37254
    -0.20987
    -0.12853
    -0.01233
     0.03414
     0.15034
     0.22006
     0.34787
     0.39435
     0.40597
     0.55702
     0.61512
     0.53378
     0.45244
     0.31301
     0.09224
     0.11548
     0.01090
    -0.04719
     0.08062
     0.04576
    -0.09367
    -0.25634
    -0.34930
    -0.54683
    -0.62817
    -0.67464
    -0.73274
    -0.84894
    -0.76760
    -0.74436
    -0.61655
    -0.54683
    -0.51197
    -0.53521
    -0.59331
    -0.55845
    -0.60493
    -0.61655
    -0.70950
    -0.66302
    -0.53521
    -0.32606
    -0.31444
    -0.26796
    -0.20987
    -0.17501
    -0.19825
    -0.16339
    -0.11691
    -0.03557
    -0.11691
    -0.04719
    -0.01233
     0.01090
    -0.10529
    -0.12853
    -0.27958
    -0.25634
    -0.18663
    -0.27958
    -0.25634
    -0.23310
    -0.23310
    -0.26796
    -0.23310
    -0.25634
    -0.22148
    -0.26796
    -0.19825
    -0.03557
     0.04576
     0.13872
     0.04576
    -0.11691
    -0.25634
    -0.27958
    -0.37254
    -0.41902
    -0.50035
    -0.26796
     0.05738
     0.35949
     0.35949
     0.30139
     0.42921
     0.60350
     0.45244
     0.56864
     0.71969
     0.88237
     1.31229
     1.60277
     1.62601
     1.60277
     1.59115
     1.34714
     1.13799
     0.95208
     0.78941
     0.83589
     1.14961
     1.19609
     1.13799
     1.03342
     0.25491
    -0.74436
    -1.61582
    -2.44080
    -1.92955
    -0.41902
     0.51054
     0.03414
    -0.74436
    -1.13942
    -1.46477
    -1.55772
    -1.63906
    -1.39505
    -1.08133
    -0.86056
    -0.43064
    -0.03557
     0.10386
     0.02252
    -0.01233
    -0.11691
    -0.29120
    -0.48873
    -0.61655
    -0.51197
     0.03414
     0.41759
     0.39435
     0.38273
    -0.00071
    -0.05881
    -0.16339
    -0.02395
    -0.00071
     0.54540
     1.06828
     1.16123
     1.01018
     0.90560
     0.82427
     0.91722
     0.90560
     0.76617
     0.47568
     0.02252
    -0.27958
    -0.55845
    -0.44225
    -0.36092
    -0.32606
    -0.57007
    -0.86056
    -1.19752
    -1.45315
    -1.72040
    -1.96441
    -1.87145
    -1.52287
    -1.42991
    -1.36019
    -1.18590
    -0.89541
    -0.73274
    -0.75598
    -0.67464
    -0.55845
    -0.51197
    -0.30282
    -0.23310
    -0.24472
    -0.22148
    -0.29120
    -0.31444
    -0.16339
    -0.18663
    -0.41902
    -0.52359
    -0.61655
    -0.51197
    -0.63979
    -0.81408
    -1.05809
    -1.25562
    -1.59258
    -1.91793
    -1.40667
     0.55702
     1.95136
     1.37038
     1.11475
     0.67321
     0.45244
     0.38273
     0.64998
     1.13799
     1.54468
     1.68411
     1.68411
     1.71897
     1.49820
     1.17285
     0.78941
     0.24329
    -0.09367
    -0.40740
    -0.43064
    -0.46549
    -0.38416
    -0.41902
    -0.23310
    -0.16339
    -0.07043
     0.15034
     0.33625
     0.15034
    -0.18663
    -0.03557
     0.25491
     0.28977
     0.12710
     0.15034
    -0.03557
     0.13872
     0.03414
     0.02252
    -0.01233
    -0.01233
    -0.08205
     0.16196
     0.26653
     0.12710
     0.06900
     0.04576
     0.02252
     0.03414
     0.04576
     0.01090
    -0.02395
     0.01090
     0.01090
    -0.07043
    -0.15177
    -0.18663
    -0.17501
    -0.11691
    -0.16339
    -0.15177
    -0.23310
    -0.20987
    -0.32606
    -0.23310
    -0.33768
    -0.37254
    -0.57007
    -0.52359
    -0.54683
    -0.65141
    -0.60493
    -0.60493
    -0.67464
    -0.83732
    -0.91865
    -0.95351
    -0.95351
    -0.96513
    -0.98837
    -0.93027
    -0.91865
    -1.47639
    -3.06826
    -2.73129
    -0.82570
     0.13872
     0.24329
    -0.34930
    -0.97675
    -1.27886
    -1.39505
    -1.04647
    -0.67464
    -0.20987
     0.19682
     0.52216
     0.56864
     0.51054
     0.55702
     0.64998
     0.75455
     0.91722
     1.18447
     1.13799
     1.13799
     0.90560
     0.63836
     0.85913
     0.90560
     1.07990
     1.13799
     0.97532
     1.01018
     0.85913
     0.80103
     0.73131
     0.48730
     0.52216
     0.47568
     0.39435
     0.42921
     0.33625
     0.41759
     0.55702
     0.82427
     0.96370
     0.82427
     0.80103
     0.84751
     0.84751
     0.88237
     0.82427
     0.77779
     0.77779
     0.67321
     0.48730
     0.22006
    -0.12853
    -0.55845
    -0.72112
    -0.77922
    -0.93027
    -0.98837
    -1.27886
    -1.45315
    -1.46477
    -1.49963
    -1.49963
    -1.55772
    -1.51125
    -1.31372
    -1.05809
    -0.79084
    -0.62817
    -0.53521
    -0.24472
     0.08062
     0.26653
     0.20844
     0.30139
     0.15034
    -0.09367
    -0.10529
     0.20844
     0.60350
     0.92884
     0.99856
     0.83589
     0.78941
     0.56864
     0.46406
     0.28977
     0.32463
     0.51054
     0.52216
     0.56864
     0.64998
     0.61512
     0.46406
     0.37111
     0.13872
     0.08062
     0.05738
    -0.11691
    -0.17501
    -0.24472
    -0.20987
    -0.08205
    -0.04719
    -0.01233
     0.05738
     0.10386
     0.04576
    -0.03557
    -0.05881
    -0.10529
    -0.07043
    -0.11691
    -0.04719
    -0.05881
    -0.14015
    -0.29120
    -0.44225
    -0.52359
    -0.60493
    -0.46549
    -0.62817
    -0.69788
    -0.68626
    -0.60493
    -0.58169
    -0.52359
    -0.57007
    -0.66302
    -0.43064
    -0.31444
    -0.34930
    -0.20987
    -0.17501
    -0.15177
    -0.12853
    -0.03557
    -0.01233
     0.01090
    -0.05881
    -0.00071
     0.01090
    -0.05881
    -0.11691
    -0.11691
    -0.10529
    -0.01233
    -0.10529
    -0.09367
    -0.10529
    -0.04719
    -0.01233
     0.06900
     0.09224
     0.30139
     0.35949
     0.42921
     0.51054
     0.52216
     0.47568
     0.60350
     0.63836
     0.76617
     0.83589
     0.85913
     1.01018
     1.11475
     1.20771
     1.24257
     1.55629
     1.69573
     1.98622
     2.05593
     1.90488
     1.33552
     0.28977
    -0.96513
    -1.63906
    -1.27886
    -0.57007
    -0.00071
     0.89398
     1.25419
     0.19682
    -0.53521
    -0.91865
    -1.74364
    -2.02250
    -0.65141
     0.04576
     0.40597
     0.62674
     0.82427
     0.80103
     1.11475
     1.33552
     1.52144
     1.81192
     0.59188
    -0.27958
    -0.31444
    -0.01233
     0.41759
     1.25419
     1.61439
     1.33552
     0.59188
     0.11548
     1.04504
     1.92812
     1.80030
     1.50982
     1.05666
     1.01018
     1.10314
     1.27743
     1.02180
     0.83589
     0.70807
     0.41759
     0.06900
    -0.34930
    -0.59331
    -0.72112
    -0.84894
    -1.06971
    -1.17428
    -1.18590
    -1.23238
    -1.29048
    -1.37181
    -1.37181
    -1.29048
    -1.04647
    -0.83732
    -0.55845
    -0.55845
    -0.52359
    -0.53521
    -0.58169
    -0.58169
    -0.61655
    -0.60493
    -0.55845
    -0.48873
    -0.52359
    -0.50035
    -0.60493
    -0.63979
    -0.70950
    -0.66302
    -0.67464
    -0.57007
    -0.44225
    -0.41902
    -0.52359
    -0.52359
    -0.45387
    -0.45387
    -0.43064
    -0.41902
    -0.45387
    -0.39578
    -0.31444
    -0.33768
    -0.36092
    -0.32606
    -0.25634
    -0.18663
    -0.01233
     0.02252
    -0.03557
     0.11548
     0.17358
     0.28977
     0.41759
     0.52216
     0.51054
     0.47568
     0.48730
     0.51054
     0.46406
     0.32463
     0.31301
     0.28977
     0.25491
     0.09224
    -0.09367
    -0.19825
    -0.31444
    -0.38416
    -0.31444
    -0.22148
    -0.33768
    -0.44225
    -0.37254
    -0.30282
    -0.41902
    -0.36092
    -0.23310
    -0.17501
    -0.11691
     0.03414
     0.06900
     0.09224
     0.09224
     0.10386
     0.10386
     0.22006
     0.19682
     0.15034
     0.28977
     0.32463
     0.39435
     0.46406
     0.53378
     0.69645
     0.74293
     1.02180
     1.14961
     1.40524
     1.59115
     1.69573
     1.64925
     1.73059
     1.85840
     1.83516
     1.66087
     1.52144
     1.49820
     1.37038
     1.30067
     1.03342
     1.06828
     0.78941
     0.40597
     0.01090
    -0.27958
    -0.27958
    -0.23310
    -0.14015
    -0.15177
    -0.29120
    -0.41902
    -0.50035
    -0.34930
    -0.24472
    -0.22148
    -0.01233
     0.08062
     0.15034
     0.23167
     0.17358
     0.35949
     0.22006
     0.11548
     0.19682
     0.42921
     0.32463
     0.12710
     0.42921
     0.54540
     0.52216
     0.60350
     0.48730
     0.48730
     0.24329
    -0.25634
     0.40597
     0.92884
     1.06828
     0.98694
     0.63836
     0.40597
    -0.02395
    -0.24472
    -0.14015
     0.24329
     0.38273
     0.41759
     0.26653
    -0.01233
    -0.04719
     0.38273
     0.47568
     0.55702
     0.45244
     0.30139
     0.24329
     0.19682
     0.44083
     0.70807
     1.01018
     1.05666
     0.99856
     0.76617
     0.60350
     0.31301
     0.01090
    -0.27958
    -0.54683
    -0.60493
    -0.67464
    -0.57007
    -0.66302
    -0.82570
    -0.94189
    -1.18590
    -1.53449
    -1.62744
    -1.54610
    -1.48801
    -1.38343
    -1.24400
    -1.34857
    -1.45315
    -1.40667
    -1.29048
    -1.23238
    -1.24400
    -1.16266
    -1.06971
    -0.79084
    -0.83732
    -0.75598
    -0.73274
    -0.68626
    -0.77922
    -0.76760
    -0.61655
    -0.55845
    -0.41902
    -0.36092
    -0.30282
    -0.25634
    -0.26796
    -0.29120
    -0.33768
    -0.30282
    -0.27958
    -0.40740
    -0.47711
    -0.43064
    -0.47711
    -0.43064
    -0.47711
    -0.60493
    -0.69788
    -0.67464
    -0.68626
    -0.77922
    -0.84894
    -0.86056
    -0.95351
    -0.94189
    -0.87218
    -0.96513
    -1.04647
    -0.96513
    -0.95351
    -0.96513
    -0.90703
    -0.87218
    -0.99999
    -0.93027
    -0.93027
    -0.93027
    -0.94189
    -1.03485
    -1.15104
    -1.22076
    -1.36019
    -1.70878
    -1.97603
    -1.92955
    -1.99926
    -2.51052
    -2.62672
    -2.40595
    -2.55700
    -2.68481
    -2.83587
    -2.80101
    -2.64996
    -2.49890
    -2.23165
    -2.12708
    -1.89469
    -1.73202
    -1.59258
    -1.39505
    -1.17428
    -0.88379
    -0.69788
    -0.60493
    -0.58169
    -0.57007
    -0.65141
    -0.52359
    -0.20987
     0.12710
     0.64998
     0.67321
     0.54540
     0.31301
     0.17358
     0.49892
     0.78941
     1.27743
     1.37038
     0.77779
    -0.03557
    -0.30282
     0.10386
     0.44083
     0.52216
     0.37111
     0.62674
     0.80103
     0.24329
    -0.79084
    -2.02250
    -2.25489
    -1.75526
    -1.16266
    -0.46549
    -0.20987
    -0.25634
    -0.38416
    -0.30282
     0.08062
     0.47568
     0.63836
     0.49892
     0.04576
    -0.09367
     0.40597
     0.88237
     0.87075
     0.73131
     0.22006
    -0.22148
    -0.23310
    -0.16339
    -0.55845
    -1.41829
    -1.83659
    -1.74364
    -1.89469
    -2.12708
    -2.11546
    -2.37109
    -2.28975
    -1.89469
    -1.84821
    -2.24327
    -2.45242
    -2.10384
    -1.24400
    -0.32606
     0.16196
     0.32463
     0.41759
     0.55702
    -0.24472
    -0.67464
    -0.55845
    -0.18663
     0.40597
     0.78941
     0.66160
     0.48730
     0.20844
    -0.09367
    -0.44225
    -0.74436
    -0.93027
    -1.08133
    -1.13942
    -1.18590
    -1.23238
    -1.18590
    -1.20914
    -1.13942
    -1.11618
    -0.98837
    -1.03485
    -0.96513
    -0.93027
    -0.91865
    -0.90703
    -0.93027
    -0.94189
    -0.87218
    -0.74436
    -0.68626
    -0.75598
    -0.73274
    -0.75598
    -0.70950
    -0.79084
    -0.57007
    -0.41902
    -0.26796
    -0.05881
    -1.52287
    -3.20769
     0.06900
    -1.39505
    -1.22076
    -1.84821
    -1.89469
    -2.13870
    -2.24327
    -2.37109
    -2.38271
    -2.37109
    -2.34785
    -2.32461
    -2.28975
    -2.16194
    -1.98764
    -1.91793
    -1.66230
    -1.42991
    -1.04647
    -0.81408
    -0.54683
    -0.45387
    -0.25634
    -0.08205
     0.10386
     0.18520
     0.38273
     0.42921
     0.58026
     0.70807
     1.05666
     1.20771
     1.07990
     1.13799
     1.17285
     1.17285
     1.25419
     0.97532
     0.71969
     1.16123
     1.57953
     1.84678
     1.57953
     0.97532
     0.49892
    -0.03557
     0.04576
     0.23167
     0.34787
     0.42921
     0.10386
    -0.31444
    -0.32606
    -0.11691
    -0.23310
    -0.29120
    -0.02395
     0.15034
    -0.15177
    -0.22148
     0.39435
     1.33552
     2.04431
     1.56791
     0.71969
     1.04504
     1.44010
     1.83516
     1.87002
     1.90488
     1.53306
     1.39362
     1.32391
     0.97532
     0.73131
     0.56864
     0.37111
     0.13872
    -0.00071
    -0.18663
    -0.41902
    -0.62817
    -0.86056
    -0.88379
    -1.02323
    -1.05809
    -0.99999
    -1.01161
    -0.86056
    -0.72112
    -0.57007
    -0.44225
    -0.40740
    -0.47711
    -0.41902
    -0.31444
    -0.20987
    -0.19825
    -0.24472
    -0.24472
    -0.08205
     0.10386
     0.10386
     0.02252
    -0.31444
    -0.40740
    -0.72112
    -1.23238
    -0.90703
     0.23167
     0.17358
    -0.69788
    -0.81408
    -0.58169
    -0.61655
    -0.69788
    -0.37254
     0.32463
     1.14961
     0.87075
     0.45244
     0.30139
     0.42921
     0.73131
     0.99856
     1.19609
     1.20771
     1.24257
     1.19609
     1.13799
     1.05666
     0.95208
     0.87075
     0.71969
     0.70807
     0.61512
     0.55702
     0.42921
     0.39435
     0.40597
     0.37111
     0.44083
     0.32463
     0.37111
     0.39435
     0.47568
     0.39435
     0.37111
     0.34787
     0.30139
     0.30139
     0.35949
     0.27815
     0.28977
     0.27815
     0.25491
     0.17358
     0.22006
     0.19682
     0.15034
     0.06900
     0.03414
    -0.01233
    -0.01233
    -0.10529
    -0.27958
    -0.24472
    -0.20987
    -0.26796
    -0.16339
    -0.18663
    -0.19825
    -0.15177
     0.03414
     0.15034
     0.40597
     0.63836
     0.82427
     0.88237
     0.77779
     0.61512
     0.42921
     0.49892
     0.22006
    -0.17501
    -0.16339
    -0.40740
    -0.53521
    -0.57007
     0.44083
     0.69645
    -0.04719
    -0.97675
    -1.03485
    -0.94189
    -0.76760
    -0.36092
    -0.04719
     0.20844
     0.44083
     0.52216
     0.59188
     0.58026
     0.53378
     0.17358
    -0.18663
    -0.10529
    -0.27958
    -0.51197
    -0.65141
    -0.61655
    -0.37254
    -0.39578
    -0.41902
    -0.27958
    -0.43064
    -0.53521
    -0.66302
    -0.20987
    -0.14015
    -0.50035
    -0.37254
    -0.37254
    -0.14015
    -0.23310
    -0.52359
    -0.82570
    -0.55845
    -0.22148
     0.22006
    -0.17501
    -1.16266
    -1.17428
    -1.02323
    -0.96513
    -0.74436
    -0.55845
    -0.48873
    -0.37254
    -0.26796
    -0.39578
    -0.48873
    -0.48873
    -0.58169
    -0.76760
    -0.76760
    -0.66302
    -0.32606
    -0.12853
    -0.07043
    -0.18663
    -0.12853
    -0.03557
    -0.00071
     0.17358
     0.41759
     0.55702
     0.69645
     0.80103
     1.02180
     1.13799
     1.27743
     1.26581
     1.26581
     1.37038
     1.44010
     1.37038
     1.21933
     1.12637
     1.10314
     1.03342
     1.04504
     0.97532
     0.88237
     0.82427
     0.80103
     0.67321
     0.59188
     0.62674
     0.49892
     0.51054
     0.48730
     0.42921
     0.51054
     0.42921
     0.38273
     0.39435
     0.47568
     0.41759
     0.31301
     0.35949
     0.32463
     0.24329
     0.17358
     0.17358
     0.11548
     0.12710
     0.20844
     0.20844
     0.16196
     0.17358
     0.19682
     0.12710
     0.15034
     0.15034
     0.19682
     0.30139
     0.44083
     0.53378
     0.54540
     0.33625
     0.16196
    -0.01233
    -0.29120
    -0.50035
    -0.50035
    -0.25634
    -0.18663
    -0.17501
    -0.10529
    -0.44225
    -1.02323
    -1.59258
    -1.91793
    -1.49963
    -1.08133
    -1.16266
    -1.41829
    -1.04647
    -0.45387
     0.09224
     0.20844
     0.27815
     0.25491
     0.08062
     0.09224
     0.25491
     0.41759
     0.55702
     0.80103
     1.02180
     1.07990
     0.94046
     0.56864
     0.22006
    -0.01233
    -0.16339
    -0.03557
    -0.15177
    -0.38416
    -0.70950
    -0.67464
    -0.60493
    -0.46549
    -0.48873
    -0.51197
    -0.54683
    -0.36092
    -0.11691
     0.12710
     0.17358
     0.20844
     0.15034
     0.22006
     0.31301
     0.40597
     0.39435
     0.58026
     0.70807
     0.82427
     0.90560
     0.94046
     1.18447
     1.18447
     0.99856
     0.97532
     0.88237
     0.99856
     1.10314
     1.23095
     1.23095
     1.26581
     1.18447
     1.03342
     0.89398
     0.95208
     0.77779
     0.51054
     0.45244
     0.42921
     0.23167
    -0.03557
     0.03414
    -0.10529
    -0.30282
     0.01090
    -0.53521
    -1.39505
    -1.29048
    -0.81408
    -1.24400
    -1.31372
    -1.32533
    -0.93027
    -0.81408
    -0.55845
    -1.02323
    -1.31372
    -1.26724
    -1.09295
    -0.73274
    -0.27958
    -0.04719
     0.03414
     0.20844
     0.42921
     0.67321
     1.44010
     0.97532
     0.38273
     1.05666
     1.14961
     1.11475
     1.69573
     1.92812
     2.00945
     1.67249
     1.12637
     0.83589
     0.82427
     0.73131
     0.74293
     0.64998
     0.60350
     0.49892
     0.27815
     0.12710
     0.02252
    -0.19825
    -0.23310
    -0.25634
    -0.36092
    -0.30282
    -0.25634
    -0.25634
    -0.17501
    -0.20987
    -0.11691
    -0.10529
    -0.09367
    -0.10529
    -0.12853
    -0.16339
    -0.23310
    -0.38416
    -0.32606
    -0.38416
    -0.37254
    -0.27958
    -0.33768
    -0.32606
    -0.44225
    -0.54683
    -0.67464
    -0.96513
    -1.18590
    -1.40667
    -1.76687
    -2.53376
    -3.33550
    -4.33478
    -5.22948
    -5.85693
    -5.85693
    -5.85693
    -5.85693
    -5.85693
    -5.85693
    -5.85693
    -5.85693
    -5.85693
    -5.85693
    -5.85693
    -5.85693
    -5.85693
    -5.85693
    -5.85693
    -5.85693
    -5.85693
    -5.85693
    -5.85693
    -5.85693
    -5.85693
    -5.85693
    -5.85693
    -5.85693
    -5.85693
    -5.85693
    -5.85693
    -5.85693
    -5.85693
    -5.85693
    -5.85693
    -5.85693
    -5.85693
    -5.85693
    -5.85693
    -5.85693
    -5.85693
    -5.85693
    -5.85693
    -5.85693
    -5.85693
    -5.85693
    -5.85693
    -5.85693
    -5.85693
    -5.77559
    -5.70588
    -5.58968
    -5.53158
    -5.48511
    -5.46187
    -5.42701
    -5.41539
    -5.46187
    -5.54320
    -5.51997
    -5.61292
    -5.63616
    -5.71750
    -5.65940
    -5.81045
    -5.85693
    -5.76397
    -5.68264
    -5.63616
    -5.53158
    -5.50835
    -5.41539
    -5.25272
    -5.11328
    -5.00871
    -4.88089
    -4.74146
    -4.59041
    -4.33478
    -4.12563
    -3.99781
    -3.95134
    -3.78866
    -3.62599
    -3.46332
    -3.35874
    -3.20769
    -3.12635
    -3.10311
    -2.97530
    -2.83587
    -2.73129
    -2.68481
    -2.71967
    -2.45242
    -2.22003
    -1.45315
    -0.43064
     0.04576
     0.46406
     0.01090
    -2.31299
    -2.91720
    -2.13870
    -1.15104
    -0.62817
    -0.58169
    -0.94189
    -1.42991
    -1.98764
    -2.48728
    -2.85911
    -2.99854
    -3.12635
    -3.18445
    -3.11473
    -2.94044
    -2.74291
    -2.67319
    -2.54538
    -2.31299
    -2.13870
    -1.94117
    -1.83659
    -1.74364
    -1.58096
    -1.54610
    -1.53449
    -1.39505
    -1.36019
    -1.41829
    -1.33695
    -1.26724
    -1.24400
    -1.24400
    -1.25562
    -1.22076
    -1.18590
    -1.18590
    -1.20914
    -1.19752
    -1.23238
    -1.26724
    -1.27886
    -1.15104
    -1.16266
    -1.27886
    -1.22076
    -1.15104
    -1.17428
    -1.12780
    -1.15104
    -1.12780
    -1.12780
    -1.01161
    -0.93027
    -0.98837
    -0.89541
    -0.91865
    -0.83732
    -0.65141
    -0.52359
    -0.48873
    -0.43064
    -0.36092
    -0.22148
    -0.12853
    -0.05881
    -0.02395
     0.03414
     0.13872
     0.23167
     0.24329
     0.31301
     0.26653
     0.30139
     0.27815
     0.31301
     0.19682
     0.06900
     0.03414
    -0.00071
    -0.05881
    -0.16339
    -0.26796
    -0.37254
    -0.50035
    -0.52359
    -0.73274
    -0.83732
    -0.93027
    -0.98837
    -1.10456
    -0.97675
    -1.03485
    -1.20914
    -1.30210
    -1.36019
    -1.33695
    -1.39505
    -1.37181
    -1.32533
    -1.29048
    -1.26724
    -1.22076
    -1.25562
    -1.19752
    -1.19752
    -1.22076
    -1.09295
    -0.97675
    -0.98837
    -0.93027
    -0.87218
    -0.84894
    -0.86056
    -0.87218
    -0.79084
    -0.95351
    -0.96513
    -0.98837
    -0.94189
    -0.99999
    -1.09295
    -1.20914
    -1.16266
    -0.53521
     0.61512
     1.55629
     1.20771
     0.25491
    -0.90703
    -0.62817
     0.08062
     1.98622
     3.96153
     4.21715
     2.54395
     0.47568
    -0.40740
    -0.08205
     0.78941
     1.11475
     1.03342
     0.54540
     0.05738
    -0.47711
    -0.97675
    -1.26724
    -1.54610
    -1.63906
    -1.61582
    -1.52287
    -1.49963
    -1.38343
    -1.30210
    -1.08133
    -1.03485
    -0.88379
    -0.81408
    -0.80246
    -0.66302
    -0.60493
    -0.47711
    -0.40740
    -0.37254
    -0.33768
    -0.32606
    -0.24472
    -0.18663
    -0.18663
    -0.12853
    -0.12853
    -0.16339
    -0.11691
    -0.00071
    -0.03557
    -0.05881
    -0.05881
    -0.00071
     0.01090
     0.02252
     0.03414
     0.01090
     0.04576
     0.09224
     0.12710
     0.11548
     0.10386
     0.09224
     0.15034
     0.19682
     0.15034
     0.12710
     0.17358
     0.15034
     0.13872
     0.11548
     0.13872
     0.10386
     0.09224
     0.15034
     0.12710
     0.17358
     0.10386
     0.13872
     0.08062
     0.18520
     0.19682
     0.12710
     0.19682
     0.13872
     0.11548
     0.18520
     0.18520
     0.19682
     0.17358
     0.23167
     0.19682
     0.24329
     0.19682
     0.18520
     0.23167
     0.23167
     0.26653
     0.27815
     0.24329
     0.24329
     0.23167
     0.28977
     0.24329
     0.26653
     0.22006
     0.23167
     0.24329
     0.24329
     0.24329
     0.19682
     0.20844
     0.19682
     0.41759
     0.32463
     0.33625
     0.31301
     0.32463
     0.20844
     0.16196
     0.15034
    -0.08205
    -0.02395
     0.03414
    -0.43064
    -0.60493
    -0.90703
     0.78941
     5.98331
     6.04141
     2.03269
    -0.79084
    -0.77922
     0.42921
     1.71897
     2.46261
     2.89253
     3.09007
     2.41614
     1.52144
     0.59188
    -0.08205
    -0.45387
    -0.89541
    -1.17428
    -1.25562
    -1.20914
    -1.25562
    -1.05809
    -0.93027
    -0.77922
    -0.76760
    -0.65141
    -0.59331
    -0.45387
    -0.26796
    -0.12853
    -0.01233
     0.05738
     0.08062
     0.11548
     0.13872
     0.20844
     0.22006
     0.19682
     0.16196
     0.22006
     0.19682
     0.25491
     0.32463
     0.22006
     0.34787
     0.32463
     0.37111
     0.41759
     0.35949
     0.39435
     0.34787
     0.42921
     0.38273
     0.32463
     0.32463
     0.30139
     0.30139
     0.27815
     0.33625
     0.26653
     0.19682
     0.19682
     0.15034
     0.13872
     0.15034
     0.11548
     0.10386
     0.23167
     0.22006
     0.22006
     0.24329
     0.23167
     0.25491
     0.22006
     0.31301
     0.26653
     0.30139
     0.35949
     0.37111
     0.44083
     0.39435
     0.37111
     0.32463
     0.38273
     0.47568
     0.39435
     0.42921
     0.41759
     0.38273
     0.40597
     0.40597
     0.44083
     0.39435
     0.41759
     0.40597
     0.40597
     0.44083
     0.39435
     0.35949
     0.37111
     0.46406
     0.39435
     0.44083
     0.45244
     0.39435
     0.41759
     0.41759
     0.39435
     0.41759
     0.41759
     0.38273
     0.45244
     0.45244
     0.39435
     0.40597
     0.38273
     0.49892
     0.44083
     0.35949
     0.39435
     0.42921
     0.41759
     0.42921
     0.47568
     0.49892
     0.51054
     0.58026
     0.58026
     0.63836
     0.63836
     0.60350
     0.56864
     0.61512
     0.42921
     0.38273
     2.20699
     3.69428
     3.43865
     2.35804
     2.36966
     2.24184
     2.36966
     2.25346
     1.37038
     0.95208
     1.49820
     1.76545
     1.53306
     1.13799
     0.55702
    -0.12853
    -0.62817
    -1.08133
    -1.36019
    -1.55772
    -1.44153
    -1.38343
    -1.18590
    -0.93027
    -0.77922
    -0.55845
    -0.33768
    -0.12853
    -0.04719
     0.08062
     0.22006
     0.20844
     0.33625
     0.38273
     0.46406
     0.47568
     0.37111
     0.52216
     0.52216
     0.56864
     0.60350
     0.56864
     0.63836
     0.66160
     0.60350
     0.61512
     0.74293
     0.68483
     0.66160
     0.68483
     0.55702
     0.64998
     0.69645
     0.78941
     0.63836
     0.64998
     0.71969
     0.69645
     0.66160
     0.63836
     0.64998
     0.58026
     0.69645
     0.66160
     0.55702
     0.60350
     0.61512
     0.59188
     0.55702
     0.53378
     0.53378
     0.55702
     0.60350
     0.51054
     0.49892
     0.52216
     0.49892
     0.47568
     0.47568
     0.52216
     0.49892
     0.46406
     0.52216
     0.51054
     0.49892
     0.42921
     0.44083
     0.44083
     0.44083
     0.44083
     0.52216
     0.52216
     0.45244
     0.49892
     0.49892
     0.54540
     0.49892
     0.51054
     0.52216
     0.52216
     0.55702
     0.61512
     0.56864
     0.51054
     0.59188
     0.61512
     0.59188
     0.59188
     0.58026
     0.51054
     0.55702
     0.62674
     0.58026
     0.51054
     0.62674
     0.53378
     0.60350
     0.55702
     0.54540
     0.49892
     0.55702
     0.52216
     0.47568
     0.51054
     0.47568
     0.46406
     0.46406
     0.49892
     0.49892
     0.48730
     0.53378
     0.66160
     0.66160
     0.70807
     0.63836
     0.64998
     0.34787
    -0.17501
    -0.25634
     1.44010
     3.97315
     4.65869
     4.92594
     5.51854
     3.36893
     1.11475
     2.90415
     3.60132
     2.20699
     1.67249
     2.68338
     2.84606
     2.25346
     1.30067
     0.18520
    -0.80246
    -1.67392
    -2.33623
    -2.69643
    -3.03340
    -2.77777
    -2.63834
    -2.45242
    -2.12708
    -1.77849
    -1.45315
    -1.15104
    -0.76760
    -0.62817
    -0.27958
    -0.03557
     0.09224
     0.32463
     0.39435
     0.54540
     0.59188
     0.73131
     0.78941
     0.73131
     0.84751
     0.87075
     0.89398
     0.85913
     0.84751
     0.81265
     0.88237
     0.89398
     0.90560
     0.83589
     0.76617
     0.80103
     0.75455
     0.81265
     0.83589
     0.75455
     0.73131
     0.74293
     0.78941
     0.71969
     0.69645
     0.66160
     0.60350
     0.75455
     0.69645
     0.67321
     0.61512
     0.60350
     0.58026
     0.64998
     0.69645
     0.63836
     0.64998
     0.62674
     0.64998
     0.63836
     0.61512
     0.58026
     0.58026
     0.58026
     0.60350
     0.63836
     0.58026
     0.46406
     0.51054
     0.48730
     0.58026
     0.47568
     0.44083
     0.41759
     0.44083
     0.41759
     0.44083
     0.37111
     0.38273
     0.33625
     0.45244
     0.34787
     0.34787
     0.34787
     0.33625
     0.28977
     0.32463
     0.35949
     0.32463
     0.31301
     0.32463
     0.38273
     0.33625
     0.31301
     0.33625
     0.27815
     0.32463
     0.39435
     0.33625
     0.32463
     0.32463
     0.32463
     0.40597
     0.45244
     0.39435
     0.30139
     0.32463
     0.40597
     0.35949
     0.34787
     0.32463
     0.32463
     0.37111
     0.45244
     0.41759
     0.48730
     0.37111
     0.41759
     0.46406
     0.67321
     0.64998
     0.58026
     0.76617
     1.05666
     1.05666
     0.88237
     0.92884
     1.13799
     1.45172
     1.88164
     2.21860
     2.12565
     1.44010
     1.26581
     1.41686
     1.33552
     0.96370
     0.81265
     0.74293
     0.64998
     0.45244
     0.35949
    -0.00071
    -0.37254
    -0.55845
    -0.59331
    -0.74436
    -0.82570
    -0.82570
    -0.81408
    -0.79084
    -0.63979
    -0.45387
    -0.48873
    -0.34930
    -0.23310
    -0.19825
    -0.16339
    -0.12853
    -0.14015
    -0.16339
    -0.08205
     0.04576
     0.08062
    -0.07043
    -0.10529
    -0.04719
    -0.01233
     0.11548
     0.04576
     0.09224
     0.09224
     0.19682
     0.20844
     0.25491
     0.24329
     0.24329
     0.23167
     0.35949
     0.41759
     0.42921
     0.40597
     0.31301
     0.42921
     0.51054
     0.52216
     0.45244
     0.46406
     0.44083
     0.44083
     0.45244
     0.42921
     0.33625
     0.45244
     0.38273
     0.38273
     0.42921
     0.35949
     0.30139
     0.28977
     0.35949
     0.32463
     0.30139
     0.26653
     0.28977
     0.33625
     0.28977
     0.31301
     0.25491
     0.34787
     0.38273
     0.42921
     0.32463
     0.38273
     0.41759
     0.31301
     0.42921
     0.48730
     0.47568
     0.44083
     0.42921
     0.41759
     0.49892
     0.39435
     0.44083
     0.41759
     0.42921
     0.41759
     0.44083
     0.39435
     0.44083
     0.39435
     0.44083
     0.52216
     0.51054
     0.48730
     0.52216
     0.55702
     0.58026
     0.64998
     0.68483
     0.71969
     0.83589
     0.92884
     0.96370
     1.04504
     1.07990
     1.17285
     1.20771
     1.39362
     1.49820
     1.46334
     1.55629
     1.59115
     1.69573
     1.77706
     1.80030
     1.84678
     1.77706
     1.74221
     1.59115
     1.41686
     1.19609
     0.81265
     0.76617
     1.17285
     1.88164
     2.23022
     1.07990
     0.53378
     4.00800
     6.04141
     3.43865
     0.82427
    -0.41902
     0.23167
     0.92884
     1.62601
     2.18375
     1.73059
     0.52216
    -0.40740
    -0.96513
    -1.67392
    -2.09222
    -2.59186
    -2.76615
    -2.85911
    -2.87072
    -2.67319
    -2.42918
    -2.28975
    -1.98764
    -1.65068
    -1.33695
    -1.15104
    -0.83732
    -0.74436
    -0.43064
    -0.36092
    -0.23310
    -0.09367
    -0.02395
     0.01090
     0.12710
     0.13872
     0.16196
     0.22006
     0.24329
     0.30139
     0.27815
     0.30139
     0.33625
     0.33625
     0.38273
     0.40597
     0.35949
     0.37111
     0.41759
     0.34787
     0.39435
     0.39435
     0.44083
     0.37111
     0.44083
     0.41759
     0.37111
     0.42921
     0.38273
     0.31301
     0.34787
     0.33625
     0.27815
     0.40597
     0.34787
     0.28977
     0.30139
     0.33625
     0.32463
     0.34787
     0.37111
     0.34787
     0.33625
     0.38273
     0.34787
     0.32463
     0.39435
     0.44083
     0.44083
     0.39435
     0.44083
     0.42921
     0.38273
     0.34787
     0.35949
     0.35949
     0.35949
     0.38273
     0.34787
     0.34787
     0.41759
     0.35949
     0.34787
     0.35949
     0.35949
     0.37111
     0.42921
     0.34787
     0.37111
     0.42921
     0.41759
     0.45244
     0.39435
     0.45244
     0.41759
     0.42921
     0.41759
     0.44083
     0.39435
     0.41759
     0.41759
     0.38273
     0.38273
     0.45244
     0.38273
     0.37111
     0.38273
     0.38273
     0.37111
     0.46406
     0.40597
     0.39435
     0.38273
     0.35949
     0.35949
     0.45244
     0.44083
     0.34787
     0.34787
     0.35949
     0.38273
     0.28977
     0.34787
     0.32463
     0.33625
     0.54540
     0.55702
     0.66160
     0.74293
     0.91722
     0.95208
     0.91722
     1.55629
     2.68338
     4.68193
     6.04141
     6.04141
     5.99493
     1.50982
     1.17285
     2.53233
     1.96298
     1.64925
     2.32318
     2.60205
     1.84678
     0.51054
    -1.03485
    -2.16194
    -3.09149
    -3.77704
    -3.93972
    -4.03267
    -3.80028
    -3.41684
    -3.01016
    -2.47566
    -2.03412
    -1.55772
    -1.23238
    -0.90703
    -0.58169
    -0.29120
    -0.11691
     0.10386
     0.15034
     0.18520
     0.34787
     0.42921
     0.54540
     0.51054
     0.61512
     0.66160
     0.64998
     0.74293
     0.74293
     0.67321
     0.70807
     0.67321
     0.63836
     0.74293
     0.78941
     0.67321
     0.69645
     0.75455
     0.73131
     0.69645
     0.64998
     0.61512
     0.60350
     0.67321
     0.67321
     0.60350
     0.58026
     0.56864
     0.48730
     0.52216
     0.61512
     0.59188
     0.44083
     0.52216
     0.48730
     0.45244
     0.46406
     0.41759
     0.46406
     0.45244
     0.52216
     0.46406
     0.41759
     0.47568
     0.44083
     0.41759
     0.42921
     0.44083
     0.45244
     0.49892
     0.53378
     0.46406
     0.34787
     0.47568
     0.49892
     0.47568
     0.52216
     0.40597
     0.48730
     0.44083
     0.46406
     0.44083
     0.42921
     0.49892
     0.35949
     0.48730
     0.46406
     0.47568
     0.39435
     0.39435
     0.39435
     0.34787
     0.45244
     0.44083
     0.44083
     0.35949
     0.38273
     0.46406
     0.41759
     0.41759
     0.44083
     0.38273
     0.42921
     0.44083
     0.42921
     0.42921
     0.40597
     0.35949
     0.38273
     0.51054
     0.44083
     0.40597
     0.37111
     0.35949
     0.30139
     0.37111
     0.37111
     0.18520
     0.10386
     0.01090
    -0.07043
    -0.11691
    -0.34930
    -0.05881
     0.56864
     0.92884
     1.42848
     1.71897
     2.79958
     3.85695
     3.02035
     2.03269
     0.92884
     1.63763
     2.45099
     1.50982
     0.98694
     2.62529
     3.17140
     2.74148
     1.31229
     0.02252
    -0.55845
    -0.75598
    -0.93027
    -0.91865
    -0.87218
    -0.66302
    -0.48873
    -0.50035
    -0.54683
    -0.50035
    -0.38416
    -0.23310
    -0.14015
    -0.14015
    -0.18663
    -0.14015
     0.01090
    -0.07043
    -0.04719
    -0.00071
     0.03414
    -0.00071
     0.18520
     0.16196
     0.03414
     0.22006
     0.20844
     0.20844
     0.16196
     0.09224
     0.11548
     0.26653
     0.22006
     0.16196
     0.19682
     0.18520
     0.16196
     0.16196
     0.24329
     0.23167
     0.19682
     0.24329
     0.22006
     0.24329
     0.24329
     0.26653
     0.22006
     0.18520
     0.25491
     0.38273
     0.32463
     0.28977
     0.23167
     0.22006
     0.32463
     0.33625
     0.35949
     0.28977
     0.34787
     0.37111
     0.39435
     0.39435
     0.38273
     0.34787
     0.39435
     0.44083
     0.45244
     0.44083
     0.39435
     0.34787
     0.39435
     0.46406
     0.45244
     0.42921
     0.42921
     0.35949
     0.40597
     0.37111
     0.34787
     0.34787
     0.33625
     0.38273
     0.32463
     0.35949
     0.37111
     0.32463
     0.33625
     0.37111
     0.34787
     0.15034
     0.23167
     0.37111
     0.40597
     0.32463
     0.30139
     0.28977
     0.31301
     0.30139
     0.34787
     0.34787
     0.27815
     0.31301
     0.26653
     0.37111
     0.37111
     0.27815
     0.34787
     0.34787
     0.35949
     0.37111
     0.37111
     0.28977
     0.26653
     0.27815
     0.15034
     0.04576
    -0.18663
    -0.58169
    -0.51197
    -0.51197
    -0.58169
     0.38273
     1.90488
     3.70590
     5.91360
     3.09007
    -1.90631
    -2.47566
    -0.70950
     1.42848
     2.54395
     2.66014
     1.74221
     0.13872
    -0.83732
    -0.76760
    -0.01233
     0.09224
    -0.50035
    -1.04647
    -1.18590
    -1.09295
    -0.68626
    -0.24472
     0.20844
     0.53378
     0.84751
     1.06828
     1.26581
     1.34714
     1.20771
     1.07990
     1.07990
     1.06828
     0.91722
     0.90560
     0.78941
     0.64998
     0.66160
     0.59188
     0.48730
     0.49892
     0.59188
     0.59188
     0.61512
     0.56864
     0.52216
     0.53378
     0.54540
     0.59188
     0.64998
     0.51054
     0.54540
     0.63836
     0.60350
     0.53378
     0.61512
     0.61512
     0.55702
     0.66160
     0.67321
     0.60350
     0.54540
     0.47568
     0.52216
     0.59188
     0.54540
     0.54540
     0.51054
     0.49892
     0.55702
     0.37111
     0.46406
     0.47568
     0.42921
     0.44083
     0.47568
     0.47568
     0.38273
     0.31301
     0.33625
     0.46406
     0.41759
     0.32463
     0.38273
     0.32463
     0.32463
     0.33625
     0.31301
     0.30139
     0.24329
     0.27815
     0.34787
     0.28977
     0.28977
     0.22006
     0.17358
     0.26653
     0.30139
     0.20844
     0.23167
     0.22006
     0.19682
     0.23167
     0.28977
     0.25491
     0.22006
     0.23167
     0.19682
     0.22006
     0.25491
     0.24329
     0.17358
     0.23167
     0.22006
     0.10386
     0.20844
     0.15034
     0.22006
     0.20844
     0.15034
     0.24329
     0.16196
     0.22006
     0.20844
     0.19682
     0.22006
     0.17358
     0.17358
     0.12710
     0.01090
    -0.18663
    -0.23310
    -0.38416
    -0.07043
     0.39435
     1.35876
     1.62601
     1.52144
     1.45172
     2.38128
     3.68266
     5.26291
     4.51926
     3.71752
     1.78868
     0.13872
     1.66087
     3.69428
     4.22877
     2.82282
     2.14889
     1.38200
     0.63836
    -0.32606
    -0.54683
    -0.37254
    -0.68626
    -0.93027
    -0.91865
    -0.77922
    -0.55845
    -0.10529
     0.11548
     0.25491
     0.39435
     0.32463
     0.34787
     0.28977
     0.33625
     0.30139
     0.18520
     0.09224
     0.03414
     0.01090
    -0.02395
    -0.08205
    -0.19825
    -0.23310
    -0.19825
    -0.18663
    -0.16339
    -0.11691
    -0.11691
    -0.12853
    -0.08205
    -0.01233
    -0.05881
    -0.00071
    -0.03557
    -0.00071
    -0.02395
     0.02252
     0.08062
     0.11548
     0.11548
     0.03414
    -0.00071
     0.15034
     0.13872
     0.12710
     0.03414
     0.08062
     0.08062
     0.15034
     0.09224
     0.06900
     0.06900
     0.04576
     0.10386
     0.08062
     0.12710
     0.13872
     0.13872
     0.19682
     0.15034
     0.25491
     0.23167
     0.26653
     0.26653
     0.38273
     0.46406
     0.52216
     0.58026
     0.59188
     0.68483
     0.73131
     0.84751
     0.90560
     0.89398
     1.02180
     1.11475
     1.19609
     1.14961
     1.20771
     1.19609
     1.23095
     1.23095
     1.21933
     1.10314
     1.06828
     1.02180
     0.82427
     0.78941
     0.80103
     0.62674
     0.46406
     0.46406
     0.27815
     0.23167
     0.02252
    -0.05881
    -0.15177
    -0.20987
    -0.32606
    -0.31444
    -0.32606
    -0.40740
    -0.51197
    -0.60493
    -0.61655
    -0.61655
    -0.63979
    -0.60493
    -0.52359
    -0.51197
    -0.54683
    -0.54683
    -0.48873
    -0.39578
    -0.26796
    -0.40740
    -0.52359
    -0.66302
    -0.86056
    -0.94189
    -0.65141
    -0.17501
     0.56864
     1.19609
     1.06828
     1.35876
     1.68411
     2.56719
     1.83516
     2.32318
     4.58898
     5.03052
     3.13654
     2.21860
     2.88091
     2.81120
     0.24329
    -0.74436
    -0.96513
    -0.84894
    -0.11691
     0.76617
     0.31301
    -1.06971
    -2.30137
    -3.01016
    -3.01016
    -2.45242
    -1.67392
    -0.90703
    -0.12853
     0.46406
     0.90560
     1.19609
     1.27743
     1.23095
     1.19609
     1.18447
     0.99856
     0.87075
     0.70807
     0.59188
     0.51054
     0.47568
     0.37111
     0.27815
     0.27815
     0.31301
     0.20844
     0.28977
     0.26653
     0.18520
     0.19682
     0.19682
     0.17358
     0.22006
     0.30139
     0.18520
     0.28977
     0.26653
     0.34787
     0.34787
     0.30139
     0.32463
     0.33625
     0.42921
     0.39435
     0.35949
     0.44083
     0.40597
     0.42921
     0.41759
     0.38273
     0.46406
     0.40597
     0.46406
     0.41759
     0.39435
     0.39435
     0.39435
     0.34787
     0.45244
     0.51054
     0.39435
     0.32463
     0.46406
     0.44083
     0.39435
     0.35949
     0.37111
     0.33625
     0.35949
     0.44083
     0.39435
     0.34787
     0.28977
     0.33625
     0.40597
     0.41759
     0.25491
     0.23167
     0.26653
     0.31301
     0.30139
     0.31301
     0.28977
     0.23167
     0.28977
     0.30139
     0.31301
     0.26653
     0.24329
     0.26653
     0.26653
     0.30139
     0.32463
     0.26653
     0.28977
     0.30139
     0.31301
     0.31301
     0.28977
     0.20844
     0.18520
     0.24329
     0.15034
     0.06900
    -0.01233
     0.01090
    -0.15177
    -0.19825
    -0.19825
    -0.22148
    -0.16339
    -0.04719
     0.13872
     0.20844
     0.19682
     0.22006
     0.58026
     1.28905
     2.75310
     2.06755
     1.30067
     1.52144
     3.42703
     3.64780
     2.70662
     2.27670
     3.11330
     5.22805
     6.04141
     4.77489
     3.53161
     1.69573
     0.09224
    -0.65141
    -0.73274
    -0.40740
    -0.20987
    -0.03557
    -0.34930
    -1.39505
    -2.28975
    -3.14959
    -3.60275
    -3.49818
    -3.07988
    -2.48728
    -2.02250
    -1.44153
    -1.05809
    -0.60493
    -0.17501
     0.03414
     0.30139
     0.39435
     0.44083
     0.51054
     0.60350
     0.63836
     0.53378
     0.52216
     0.49892
     0.52216
     0.56864
     0.44083
     0.48730
     0.44083
     0.49892
     0.51054
     0.53378
     0.49892
     0.47568
     0.48730
     0.58026
     0.66160
     0.60350
     0.63836
     0.73131
     0.71969
     0.74293
     0.73131
     0.69645
     0.76617
     0.78941
     0.88237
     0.82427
     0.83589
     0.75455
     0.66160
     0.66160
     0.76617
     0.61512
     0.59188
     0.59188
     0.53378
     0.44083
     0.37111
     0.39435
     0.27815
     0.32463
     0.27815
     0.23167
     0.18520
     0.13872
     0.15034
     0.05738
     0.17358
     0.11548
     0.04576
     0.08062
     0.08062
     0.04576
     0.11548
     0.11548
     0.06900
     0.10386
     0.13872
     0.17358
     0.15034
     0.08062
     0.11548
     0.11548
     0.19682
     0.24329
     0.17358
     0.22006
     0.13872
     0.18520
     0.23167
     0.24329
     0.18520
     0.18520
     0.22006
     0.20844
     0.22006
     0.25491
     0.16196
     0.16196
     0.17358
     0.23167
     0.17358
     0.12710
     0.11548
     0.15034
     0.15034
     0.12710
     0.15034
     0.08062
     0.09224
     0.11548
     0.13872
     0.16196
     0.11548
     0.09224
     0.09224
     0.18520
     0.23167
     0.16196
     0.25491
     0.19682
     0.23167
     0.37111
     0.37111
     0.26653
     0.28977
     0.38273
     0.32463
     0.35949
     0.33625
     0.26653
     0.11548
     0.11548
     0.05738
    -0.29120
    -0.57007
    -0.62817
    -0.67464
     0.03414
     2.17213
     5.21643
     6.04141
     6.04141
     6.04141
     5.16995
     0.19682
    -1.31372
    -1.53449
     0.11548
     2.02107
     3.34569
     3.94991
     3.11330
     0.58026
    -2.66157
    -5.13652
    -5.85693
    -5.85693
    -5.85693
    -4.79956
    -3.52142
    -2.53376
    -1.65068
    -0.93027
    -0.30282
     0.33625
     0.75455
     0.95208
     1.10314
     1.14961
     1.12637
     1.05666
     1.03342
     0.92884
     0.83589
     0.78941
     0.64998
     0.60350
     0.61512
     0.55702
     0.40597
     0.51054
     0.48730
     0.41759
     0.44083
     0.35949
     0.40597
     0.32463
     0.41759
     0.33625
     0.26653
     0.33625
     0.33625
     0.30139
     0.34787
     0.31301
     0.23167
     0.28977
     0.27815
     0.28977
     0.30139
     0.27815
     0.20844
     0.25491
     0.27815
     0.27815
     0.28977
     0.26653
     0.20844
     0.19682
     0.27815
     0.24329
     0.23167
     0.22006
     0.27815
     0.31301
     0.24329
     0.28977
     0.20844
     0.24329
     0.24329
     0.25491
     0.23167
     0.34787
     0.25491
     0.26653
     0.30139
     0.23167
     0.28977
     0.26653
     0.33625
     0.30139
     0.19682
     0.26653
     0.27815
     0.23167
     0.30139
     0.27815
     0.26653
     0.24329
     0.32463
     0.19682
     0.25491
     0.23167
     0.17358
     0.15034
     0.18520
     0.18520
     0.15034
     0.12710
     0.17358
     0.04576
     0.09224
     0.02252
     0.04576
     0.02252
     0.02252
     0.03414
     0.04576
     0.10386
     0.05738
    -0.01233
     0.09224
     0.16196
     0.25491
