# Supplementary material for: Software algorithm and hardware design for real-time implementation of new spectral estimator
Source: Biomed Eng Online. 2014 May 9;13:61. doi: 10.1186/1475-925X-13-61 (PMC4057578; doi:10.1186/1475-925X-13-61)
Supplement: Additional file 2 — txtfiles.zip. [file 1475-925X-13-61-S2.zip › FILE057.TXT]

    -1.63895
    -1.65809
    -1.67722
    -1.62939
    -1.63895
    -1.65809
    -1.65809
    -1.65809
    -1.64852
    -1.67722
    -1.56242
    -1.57199
    -1.62939
    -1.60069
    -1.55285
    -1.59112
    -1.58155
    -1.58155
    -1.56242
    -1.53372
    -1.48588
    -1.51458
    -1.55285
    -1.52415
    -1.52415
    -1.48588
    -1.46675
    -1.42848
    -1.49545
    -1.47632
    -1.50502
    -1.44762
    -1.40935
    -1.31368
    -1.15105
    -1.04581
    -0.90231
    -0.95014
    -0.99798
    -0.89274
    -0.66314
    -0.63444
    -0.62487
    -0.55791
    -0.42397
    -0.32830
    -0.29960
    -0.29960
    -0.34744
    -0.24220
    -0.16567
    -0.21350
    -0.13697
    -0.17523
    -0.10827
    -0.06043
    -0.01260
    -0.10827
    -0.20393
    -0.16567
    -0.12740
    -0.11783
    -0.10827
    -0.07000
    -0.00303
     0.13090
     0.16917
     0.09264
    -0.08913
    -0.12740
    -0.17523
    -0.11783
    -0.07957
     0.02567
     0.04480
     0.12134
     0.10220
     0.04480
     0.10220
     0.09264
     0.12134
     0.11177
     0.09264
     0.09264
     0.09264
     0.14047
     0.11177
     0.13090
     0.06394
     0.08307
     0.07350
     0.05437
     0.11177
     0.03523
     0.04480
     0.06394
     0.10220
     0.08307
     0.07350
     0.07350
     0.11177
     0.17874
     0.18830
     0.22657
     0.21700
     0.15960
     0.23614
     0.26484
     0.31267
     0.32224
     0.26484
     0.21700
     0.21700
     0.25527
     0.24570
     0.24570
     0.21700
     0.23614
     0.25527
     0.25527
     0.27440
     0.22657
     0.21700
     0.17874
     0.26484
     0.26484
     0.23614
     0.17874
     0.24570
     0.26484
     0.27440
     0.27440
     0.23614
     0.23614
     0.28397
     0.23614
     0.14047
     0.07350
     0.05437
     0.02567
     0.04480
     0.02567
    -0.13697
    -0.19437
    -0.45267
    -0.75881
    -0.90231
    -1.08408
    -1.24671
    -1.32325
    -1.45718
    -1.47632
    -1.69635
    -1.85899
    -2.05989
    -2.10773
    -1.98336
    -1.90682
    -1.94509
    -2.02162
    -1.86856
    -1.73462
    -1.43805
    -1.23715
    -0.75881
    -0.34744
     0.06394
     0.46574
     0.75274
     0.93451
     0.78144
     0.93451
     1.13542
     1.31718
     1.43199
     1.52765
     1.61375
     1.64246
     1.47982
     1.30762
     1.20238
     1.08758
     0.92495
     0.81014
     0.65708
     0.58054
     0.53271
     0.61881
     0.58054
     0.76231
     0.70491
     0.52314
     0.45617
     0.47531
     0.50401
     0.53271
     0.46574
     0.45617
     0.34137
     0.25527
     0.19787
     0.16917
     0.06394
     0.02567
    -0.02217
    -0.04130
     0.03523
     0.06394
     0.05437
     0.03523
    -0.05087
    -0.07957
    -0.07000
    -0.02217
    -0.01260
     0.02567
     0.11177
     0.06394
    -0.01260
    -0.01260
    -0.06043
    -0.09870
     0.06394
     0.02567
     0.00653
     0.02567
     0.04480
     0.02567
    -0.02217
     0.00653
    -0.03173
     0.00653
     0.02567
     0.04480
     0.00653
     0.07350
    -0.01260
    -0.01260
     0.02567
     0.02567
    -0.05087
    -0.04130
    -0.01260
    -0.03173
     0.02567
    -0.04130
    -0.04130
    -0.03173
    -0.01260
     0.01610
    -0.01260
    -0.03173
    -0.03173
    -0.02217
     0.01610
     0.03523
     0.00653
     0.01610
     0.07350
     0.08307
     0.09264
     0.08307
     0.09264
     0.09264
     0.04480
     0.09264
     0.08307
     0.12134
     0.06394
     0.06394
     0.04480
     0.09264
     0.06394
     0.02567
     0.04480
     0.04480
     0.01610
     0.02567
     0.05437
    -0.05087
     0.02567
     0.00653
     0.01610
     0.01610
     0.07350
     0.02567
     0.01610
     0.11177
     0.15960
     0.15004
     0.18830
     0.24570
     0.27440
     0.29354
     0.37007
     0.45617
     0.33181
     0.24570
     0.16917
     0.15960
     0.10220
     0.08307
    -0.02217
     0.00653
    -0.07957
    -0.31874
    -0.43354
    -0.37614
    -0.38570
    -0.33787
    -0.39527
    -0.43354
    -0.44310
    -0.41440
    -0.38570
    -0.30917
    -0.23264
    -0.16567
    -0.15610
    -0.07957
    -0.01260
     0.00653
    -0.01260
    -0.00303
    -0.00303
    -0.04130
     0.00653
    -0.08913
    -0.06043
    -0.08913
    -0.06043
    -0.07000
    -0.07000
    -0.11783
    -0.11783
    -0.13697
    -0.06043
    -0.05087
    -0.08913
    -0.07957
    -0.06043
    -0.06043
    -0.07957
    -0.05087
    -0.08913
    -0.06043
    -0.09870
    -0.08913
    -0.06043
    -0.07957
    -0.12740
    -0.12740
    -0.07957
    -0.03173
    -0.09870
    -0.08913
    -0.10827
    -0.07957
    -0.07957
     0.00653
    -0.07957
    -0.02217
     0.01610
     0.03523
     0.04480
     0.04480
     0.02567
     0.01610
     0.02567
     0.06394
     0.08307
     0.09264
     0.06394
     0.05437
     0.06394
     0.06394
     0.08307
     0.09264
     0.05437
     0.07350
     0.01610
     0.08307
     0.03523
     0.01610
     0.00653
     0.04480
     0.01610
     0.02567
     0.02567
     0.02567
     0.01610
     0.00653
     0.01610
    -0.05087
     0.00653
    -0.00303
     0.00653
    -0.00303
     0.02567
     0.00653
    -0.07957
     0.03523
    -0.00303
    -0.05087
     0.01610
     0.01610
    -0.00303
     0.00653
    -0.00303
    -0.05087
    -0.01260
    -0.00303
    -0.06043
    -0.01260
    -0.06043
    -0.07957
    -0.13697
    -0.12740
    -0.12740
    -0.20393
    -0.27090
    -0.25177
    -0.21350
    -0.28047
    -0.25177
    -0.17523
     0.00653
     0.21700
     0.54227
     1.08758
     1.69029
     2.43650
     3.15401
     3.37404
     3.77585
     3.97675
     3.96719
     3.69932
     3.52711
     3.38361
     3.24011
     2.85744
     1.89119
     1.14498
     0.75274
     0.25527
    -0.39527
    -1.05538
    -1.85899
    -2.44256
    -2.87307
    -3.10267
    -3.09310
    -2.92090
    -2.60520
    -2.20339
    -1.83029
    -1.51458
    -1.22758
    -0.79708
    -0.21350
     0.11177
     0.25527
     0.44661
     0.51357
     0.48487
     0.59968
     0.65708
     0.61881
     0.74318
     0.71448
     0.65708
     0.60924
     0.53271
     0.49444
     0.54227
     0.52314
     0.44661
     0.37964
     0.32224
     0.30310
     0.21700
     0.20744
     0.14047
    -0.07957
    -0.15610
    -0.18480
    -0.27090
    -0.45267
    -0.61531
    -0.70141
    -0.85448
    -0.97884
    -0.84491
    -0.79708
    -0.88318
    -1.04581
    -1.07451
    -0.92144
    -0.62487
    -0.54834
    -0.39527
    -0.29004
    -0.08913
     0.08307
     0.25527
     0.47531
     0.62838
     0.83885
     1.04931
     1.17368
     1.20238
     1.29805
     1.34588
     1.34588
     1.30762
     1.26935
     1.13542
     0.95365
     0.68578
     0.38921
     0.22657
     0.16917
    -0.20393
    -0.57704
    -1.00754
    -1.39022
    -1.63895
    -1.82072
    -1.86856
    -2.17469
    -2.22253
    -2.27036
    -2.38516
    -2.34690
    -2.33733
    -2.33733
    -2.08859
    -1.81116
    -1.77289
    -1.41892
    -1.09365
    -0.79708
    -0.58661
    -0.42397
    -0.21350
    -0.01260
     0.15960
     0.31267
     0.41791
     0.54227
     0.64751
     0.75274
     0.79101
     0.69534
     0.65708
     0.67621
     0.64751
     0.59011
     0.47531
     0.37964
     0.25527
     0.18830
     0.12134
     0.03523
    -0.06043
    -0.24220
    -0.29960
    -0.37614
    -0.43354
    -0.53877
    -0.50051
    -0.53877
    -0.57704
    -0.58661
    -0.55791
    -0.45267
    -0.28047
    -0.23264
    -0.25177
    -0.14653
    -0.10827
    -0.08913
    -0.15610
    -0.18480
    -0.09870
     0.09264
     0.64751
     1.03975
     0.75274
    -0.07957
    -0.51964
    -0.64401
    -0.57704
    -0.00303
     0.49444
     0.11177
    -0.42397
    -0.59617
    -0.50051
    -0.54834
    -0.61531
    -0.67271
    -0.72054
    -0.71097
    -0.71097
    -0.64401
    -0.63444
    -0.62487
    -0.63444
    -0.58661
    -0.51964
    -0.49094
    -0.43354
    -0.50051
    -0.53877
    -0.51007
    -0.44310
    -0.41440
    -0.34744
    -0.33787
    -0.30917
    -0.25177
    -0.24220
    -0.21350
    -0.17523
    -0.14653
    -0.08913
    -0.06043
     0.03523
     0.00653
     0.02567
     0.11177
     0.21700
     0.20744
     0.22657
     0.22657
     0.24570
     0.27440
     0.31267
     0.36051
     0.31267
     0.26484
     0.28397
     0.24570
     0.28397
     0.30310
     0.19787
     0.21700
     0.20744
     0.18830
     0.20744
     0.17874
     0.12134
     0.15960
     0.15960
     0.20744
     0.09264
     0.14047
     0.03523
     0.04480
     0.12134
     0.09264
     0.01610
    -0.01260
    -0.05087
    -0.12740
    -0.15610
    -0.16567
    -0.20393
    -0.19437
    -0.19437
    -0.17523
    -0.24220
    -0.19437
    -0.22307
    -0.20393
    -0.22307
    -0.07000
    -0.16567
    -0.09870
    -0.04130
    -0.01260
     0.02567
     0.06394
     0.00653
     0.09264
     0.10220
     0.15960
     0.19787
     0.22657
     0.16917
     0.17874
     0.11177
     0.18830
     0.19787
     0.14047
     0.14047
     0.00653
     0.10220
     0.05437
     0.14047
     0.19787
     0.30310
     0.33181
     0.33181
     0.37964
     0.50401
     0.59968
     0.63794
     0.76231
     0.83885
     0.87711
     0.84841
     0.92495
     0.94408
     0.92495
     0.81971
     0.61881
     0.54227
     0.46574
     0.37007
     0.18830
     0.04480
    -0.07000
    -0.15610
    -0.25177
    -0.46224
    -0.61531
    -0.59617
    -0.47180
    -0.40484
    -0.34744
    -0.21350
    -0.02217
     0.41791
     0.59968
     0.31267
     0.18830
     0.23614
     0.26484
     0.43704
     0.50401
     0.58054
     0.49444
     0.42747
     0.27440
     0.15004
    -0.05087
    -0.14653
    -0.27090
    -0.41440
    -0.48137
    -0.51964
    -0.58661
    -0.68227
    -0.81621
    -0.80664
    -0.77794
    -0.70141
    -0.62487
    -0.68227
    -0.65357
    -0.61531
    -0.68227
    -0.65357
    -0.66314
    -0.62487
    -0.60574
    -0.57704
    -0.50051
    -0.48137
    -0.42397
    -0.37614
    -0.40484
    -0.26134
    -0.29004
    -0.27090
    -0.28047
    -0.26134
    -0.28047
    -0.22307
    -0.17523
    -0.21350
    -0.26134
    -0.17523
    -0.14653
    -0.17523
    -0.15610
    -0.16567
    -0.17523
    -0.10827
    -0.09870
    -0.07957
    -0.09870
    -0.10827
    -0.05087
    -0.00303
    -0.00303
     0.04480
    -0.00303
     0.03523
     0.03523
     0.08307
     0.09264
     0.09264
     0.09264
     0.09264
     0.18830
     0.17874
     0.15960
     0.17874
     0.18830
     0.17874
     0.18830
     0.19787
     0.20744
     0.19787
     0.16917
     0.20744
     0.17874
     0.15960
     0.16917
     0.14047
     0.17874
     0.15960
     0.14047
     0.12134
     0.05437
     0.01610
    -0.01260
    -0.08913
    -0.12740
    -0.16567
    -0.29004
    -0.39527
    -0.50051
    -0.66314
    -0.78751
    -0.93101
    -0.76838
    -0.75881
    -0.81621
    -0.78751
    -0.90231
    -0.73011
    -0.52921
    -0.30917
    -0.16567
    -0.03173
     0.14047
     0.32224
     0.56141
     0.62838
     0.91538
     1.02061
     1.25978
     1.49895
     1.54679
     1.49895
     1.29805
     1.04931
     0.94408
     0.90581
     0.80058
     0.70491
     0.66664
     0.44661
     0.32224
     0.13090
    -0.00303
    -0.12740
    -0.31874
    -0.34744
    -0.38570
    -0.44310
    -0.39527
    -0.40484
    -0.34744
    -0.38570
    -0.34744
    -0.36657
    -0.27090
    -0.30917
    -0.24220
    -0.24220
    -0.16567
    -0.26134
    -0.26134
    -0.22307
    -0.23264
    -0.22307
    -0.25177
    -0.18480
    -0.27090
    -0.29960
    -0.28047
    -0.26134
    -0.29004
    -0.25177
    -0.28047
    -0.28047
    -0.29004
    -0.28047
    -0.33787
    -0.29004
    -0.23264
    -0.29004
    -0.25177
    -0.29960
    -0.34744
    -0.27090
    -0.29960
    -0.27090
    -0.29960
    -0.23264
    -0.28047
    -0.27090
    -0.24220
    -0.26134
    -0.28047
    -0.25177
    -0.14653
    -0.20393
    -0.16567
    -0.13697
    -0.11783
    -0.15610
    -0.10827
    -0.05087
    -0.07000
    -0.05087
    -0.03173
    -0.01260
     0.03523
     0.03523
     0.02567
     0.01610
     0.05437
     0.10220
     0.06394
     0.08307
     0.12134
     0.15004
     0.11177
     0.14047
     0.15960
     0.18830
     0.21700
     0.22657
     0.24570
     0.23614
     0.25527
     0.26484
     0.30310
     0.32224
     0.28397
     0.32224
     0.29354
     0.33181
     0.29354
     0.28397
     0.25527
     0.25527
     0.24570
     0.15004
     0.07350
     0.03523
    -0.01260
    -0.05087
    -0.09870
    -0.04130
    -0.07957
    -0.12740
    -0.10827
    -0.13697
    -0.13697
    -0.10827
    -0.07957
     0.02567
     0.21700
     0.36051
     0.43704
     0.52314
     0.61881
     0.62838
     0.70491
     0.81014
     0.81971
     0.77188
     0.62838
     0.60924
     0.58054
     0.54227
     0.36051
     0.30310
     0.16917
     0.03523
    -0.20393
    -0.44310
    -0.59617
    -0.72054
    -0.86404
    -0.80664
    -0.81621
    -0.88318
    -0.93101
    -0.96928
    -0.98841
    -0.95971
    -0.85448
    -0.77794
    -0.61531
    -0.43354
    -0.37614
    -0.22307
    -0.11783
    -0.02217
     0.18830
     0.43704
     0.69534
     0.86755
     1.09715
     1.25978
     1.36502
     1.57549
     1.80509
     1.70942
     1.69029
     1.69986
     1.64246
     1.56592
     1.54679
     1.18325
     0.83885
     0.51357
     0.38921
     0.20744
    -0.07957
    -0.49094
    -0.90231
    -1.19888
    -1.58155
    -1.63895
    -1.73462
    -1.73462
    -1.61025
    -1.66765
    -1.74419
    -1.64852
    -1.65809
    -1.56242
    -1.23715
    -1.12235
    -0.82578
    -0.57704
    -0.28047
    -0.09870
    -0.04130
     0.06394
     0.12134
     0.28397
     0.44661
     0.61881
     0.70491
     0.74318
     0.79101
     0.76231
     0.86755
     0.89625
     0.75274
     0.78144
     0.80058
     0.74318
     0.73361
     0.69534
     0.59968
     0.51357
     0.35094
     0.18830
    -0.03173
    -0.32830
    -0.66314
    -1.10321
    -1.54329
    -1.98336
    -2.45213
    -2.89220
    -3.34184
    -3.67668
    -4.10718
    -4.49942
    -4.82469
    -4.82469
    -4.82469
    -4.82469
    -4.82469
    -4.82469
    -4.82469
    -4.82469
    -4.82469
    -4.82469
    -4.82469
    -4.65249
    -4.41332
    -4.16459
    -3.90628
    -3.72451
    -3.51404
    -3.34184
    -3.12181
    -2.97830
    -2.82523
    -2.67217
    -2.61477
    -2.46170
    -2.35646
    -2.22253
    -2.14599
    -2.07903
    -1.98336
    -1.84942
    -1.76332
    -1.74419
    -1.68679
    -1.58155
    -1.43805
    -1.31368
    -1.38065
    -1.34238
    -1.23715
    -1.22758
    -1.17975
    -1.04581
    -0.93101
    -0.92144
    -0.93101
    -0.84491
    -0.82578
    -0.95971
    -1.14148
    -1.33282
    -1.74419
    -1.92596
    -1.73462
    -1.42848
    -0.76838
    -1.82072
    -2.61477
    -2.72957
    -2.69130
    -2.73913
    -2.88264
    -3.01657
    -3.12181
    -2.95917
    -2.85394
    -2.79653
    -2.85394
    -2.88264
    -2.88264
    -2.76783
    -2.68173
    -2.51910
    -2.38516
    -2.25123
    -2.05032
    -1.93552
    -1.84942
    -1.73462
    -1.66765
    -1.60069
    -1.54329
    -1.53372
    -1.44762
    -1.40935
    -1.39022
    -1.32325
    -1.36152
    -1.40935
    -1.44762
    -1.39022
    -1.26585
    -1.20845
    -1.31368
    -1.28498
    -1.26585
    -1.30412
    -1.26585
    -1.28498
    -1.32325
    -1.28498
    -1.21801
    -1.22758
    -1.29455
    -1.27542
    -1.32325
    -1.40935
    -1.31368
    -1.33282
    -1.34238
    -1.39022
    -1.41892
    -1.39978
    -1.37108
    -1.42848
    -1.38065
    -1.36152
    -1.32325
    -1.29455
    -1.23715
    -1.22758
    -1.12235
    -1.07451
    -1.02668
    -0.88318
    -0.91188
    -0.83534
    -0.73967
    -0.70141
    -0.62487
    -0.57704
    -0.52921
    -0.50051
    -0.41440
    -0.36657
    -0.31874
    -0.34744
    -0.29960
    -0.28047
    -0.30917
    -0.19437
    -0.24220
    -0.20393
    -0.18480
    -0.19437
    -0.18480
    -0.21350
    -0.19437
    -0.27090
    -0.19437
    -0.22307
    -0.19437
    -0.23264
    -0.26134
    -0.24220
    -0.30917
    -0.21350
    -0.25177
    -0.28047
    -0.30917
    -0.32830
    -0.34744
    -0.36657
    -0.33787
    -0.34744
    -0.28047
    -0.24220
    -0.26134
    -0.19437
    -0.20393
    -0.15610
    -0.15610
    -0.08913
     0.05437
     0.11177
     0.20744
     0.23614
     0.26484
     0.28397
     0.33181
     0.34137
     0.44661
     0.59968
     0.61881
     0.57098
     0.50401
     0.44661
     0.37964
     0.39877
     0.42747
     0.46574
     0.37964
     0.42747
     0.36051
     0.23614
     0.29354
     0.17874
    -0.49094
    -0.85448
    -0.03173
     0.56141
    -0.36657
    -0.81621
    -0.92144
    -0.59617
    -0.35700
    -0.14653
    -0.12740
    -0.28047
    -0.35700
    -0.31874
    -0.19437
    -0.09870
    -0.00303
     0.24570
     0.39877
     0.55184
     0.58054
     0.59011
     0.59968
     0.51357
     0.56141
     0.52314
     0.45617
     0.45617
     0.42747
     0.40834
     0.34137
     0.30310
     0.24570
     0.19787
     0.15960
     0.12134
     0.11177
     0.03523
    -0.00303
    -0.02217
    -0.03173
     0.00653
    -0.05087
    -0.04130
    -0.03173
    -0.05087
    -0.01260
     0.00653
     0.02567
    -0.01260
     0.06394
     0.05437
     0.02567
     0.09264
     0.12134
     0.10220
     0.10220
     0.16917
     0.15004
     0.15004
     0.26484
     0.19787
     0.20744
     0.21700
     0.23614
     0.28397
     0.30310
     0.31267
     0.29354
     0.29354
     0.30310
     0.29354
     0.28397
     0.36051
     0.36051
     0.36051
     0.37007
     0.37964
     0.37007
     0.37964
     0.41791
     0.38921
     0.40834
     0.43704
     0.43704
     0.43704
     0.45617
     0.45617
     0.42747
     0.47531
     0.45617
     0.48487
     0.49444
     0.51357
     0.46574
     0.52314
     0.45617
     0.47531
     0.49444
     0.55184
     0.52314
     0.53271
     0.53271
     0.48487
     0.53271
     0.49444
     0.55184
     0.54227
     0.48487
     0.48487
     0.46574
     0.42747
     0.38921
     0.36051
     0.33181
     0.35094
     0.30310
     0.27440
     0.34137
     0.31267
     0.26484
     0.25527
     0.29354
     0.28397
     0.32224
     0.37964
     0.41791
     0.37964
     0.34137
     0.34137
     0.39877
     0.37964
     0.35094
     0.39877
     0.32224
     0.10220
     0.15960
     0.38921
     0.36051
     0.13090
    -0.11783
    -0.06043
     0.02567
    -0.07957
     0.03523
     0.09264
     0.15960
     0.15960
     0.19787
     0.21700
     0.21700
     0.28397
     0.36051
     0.39877
     0.48487
     0.50401
     0.54227
     0.57098
     0.62838
     0.61881
     0.57098
     0.56141
     0.56141
     0.57098
     0.56141
     0.55184
     0.52314
     0.51357
     0.52314
     0.57098
     0.61881
     0.60924
     0.60924
     0.56141
     0.60924
     0.60924
     0.59968
     0.56141
     0.55184
     0.48487
     0.55184
     0.53271
     0.39877
     0.29354
     0.34137
     0.26484
     0.12134
     0.13090
     0.07350
    -0.03173
     0.00653
    -0.06043
    -0.06043
    -0.19437
    -0.19437
    -0.24220
    -0.29004
    -0.23264
    -0.35700
    -0.41440
    -0.41440
    -0.42397
    -0.45267
    -0.37614
    -0.35700
    -0.43354
    -0.33787
    -0.32830
    -0.30917
    -0.31874
    -0.29960
    -0.22307
    -0.17523
    -0.15610
    -0.14653
    -0.10827
    -0.07000
    -0.06043
    -0.09870
    -0.05087
    -0.01260
    -0.10827
    -0.12740
    -0.12740
    -0.11783
    -0.20393
    -0.22307
    -0.26134
    -0.26134
    -0.28047
    -0.27090
    -0.33787
    -0.34744
    -0.39527
    -0.39527
    -0.42397
    -0.41440
    -0.47180
    -0.52921
    -0.56747
    -0.57704
    -0.60574
    -0.67271
    -0.71097
    -0.76838
    -0.77794
    -0.80664
    -0.93101
    -0.95971
    -1.02668
    -1.06495
    -1.10321
    -1.11278
    -1.17018
    -1.26585
    -1.29455
    -1.34238
    -1.31368
    -1.36152
    -1.40935
    -1.39022
    -1.36152
    -1.35195
    -1.41892
    -1.40935
    -1.41892
    -1.45718
    -1.36152
    -1.44762
    -1.70592
    -2.45213
    -3.02614
    -4.26025
    -4.76729
    -4.60466
    -4.41332
    -3.99238
    -3.21747
    -2.28949
    -1.54329
    -1.65809
    -2.92090
    -4.82469
    -4.82469
    -4.44202
    -2.64347
    -1.17975
     0.21700
     0.54227
    -0.61531
    -0.85448
    -1.06495
    -1.11278
    -1.13191
    -1.03625
    -1.00754
    -0.91188
    -0.80664
    -0.65357
    -0.68227
    -0.68227
    -0.69184
    -0.66314
    -0.78751
    -0.81621
    -0.79708
    -0.91188
    -0.93101
    -0.91188
    -0.96928
    -0.99798
    -0.97884
    -1.06495
    -1.09365
    -1.08408
    -1.09365
    -1.07451
    -1.06495
    -1.04581
    -0.98841
    -1.01711
    -0.91188
    -0.83534
    -0.81621
    -0.79708
    -0.76838
    -0.73011
    -0.64401
    -0.63444
    -0.57704
    -0.53877
    -0.48137
    -0.41440
    -0.34744
    -0.31874
    -0.25177
    -0.24220
    -0.19437
    -0.08913
    -0.08913
    -0.02217
     0.00653
     0.01610
     0.08307
     0.11177
     0.12134
     0.09264
     0.02567
     0.03523
     0.03523
     0.06394
    -0.01260
    -0.08913
    -0.11783
    -0.09870
    -0.12740
    -0.07000
    -0.03173
    -0.10827
    -0.07000
    -0.06043
    -0.08913
    -0.05087
    -0.00303
     0.06394
     0.10220
     0.22657
     0.21700
     0.24570
     0.25527
     0.30310
     0.29354
     0.30310
     0.32224
     0.28397
     0.33181
     0.37007
     0.36051
     0.37964
     0.34137
     0.35094
     0.28397
     0.41791
     0.36051
     0.36051
     0.41791
     0.40834
     0.41791
     0.38921
     0.40834
     0.40834
     0.39877
     0.37007
     0.40834
     0.39877
     0.39877
     0.38921
     0.36051
     0.39877
     0.40834
     0.37007
     0.32224
     0.36051
     0.32224
     0.37964
     0.38921
     0.37964
     0.33181
     0.37964
     0.40834
     0.41791
     0.37964
     0.37964
     0.39877
     0.37007
     0.41791
     0.45617
     0.40834
     0.45617
     0.45617
     0.51357
     0.54227
     0.55184
     0.58054
     0.65708
     0.73361
     0.79101
     0.83885
     0.95365
     1.08758
     1.15455
     1.34588
     1.47982
     1.51809
     1.54679
     1.57549
     1.67116
     1.68072
     1.78596
     1.98686
     2.08253
     2.26430
     2.29300
     2.36953
     2.59913
     3.38361
     3.79498
     4.89516
     4.97170
     2.78090
     1.89119
     2.85744
     1.85292
     0.82928
     0.70491
     0.66664
     0.53271
     0.11177
    -0.63444
    -1.54329
    -2.42343
    -3.10267
    -3.62884
    -3.90628
    -3.78191
    -3.59058
    -3.35141
    -3.02614
    -2.63390
    -2.20339
    -1.77289
    -1.50502
    -1.24671
    -0.89274
    -0.60574
    -0.33787
    -0.13697
     0.11177
     0.28397
     0.46574
     0.67621
     0.87711
     1.03975
     1.17368
     1.34588
     1.52765
     1.70942
     1.91033
     2.07296
     2.27386
     2.40780
     2.50347
     2.59913
     2.80004
     2.75220
     2.68524
     2.67567
     2.60870
     2.50347
     2.35040
     2.24516
     1.88163
     1.48939
     1.08758
     0.87711
     0.72404
     0.34137
    -0.10827
    -0.64401
    -1.06495
    -1.34238
    -1.64852
    -1.61982
    -1.71549
    -1.92596
    -1.93552
    -1.88769
    -1.89726
    -1.86856
    -1.80159
    -1.75375
    -1.49545
    -1.33282
    -1.03625
    -0.65357
    -0.38570
    -0.14653
     0.00653
     0.16917
     0.40834
     0.56141
     0.75274
     1.05888
     1.20238
     1.30762
     1.47982
     1.63289
     1.69986
     1.69029
     1.68072
     1.68072
     1.62332
     1.56592
     1.31718
     1.04931
     1.00148
     1.01105
     0.86755
     0.68578
     0.45617
     0.28397
     0.10220
    -0.33787
    -0.50051
    -0.61531
    -1.11278
    -1.74419
    -1.61025
    -0.99798
    -0.82578
    -0.80664
    -0.84491
    -0.95971
    -1.04581
    -1.00754
    -0.65357
    -0.38570
    -0.08913
     0.21700
     0.45617
     0.81014
     1.06845
     1.28848
     1.36502
     1.57549
     1.70942
     1.86249
     1.98686
     2.22603
     2.30256
     2.39823
     2.53217
     2.68524
     2.71394
     2.96267
     3.24011
     3.32621
     3.24011
     3.23054
     3.21141
     2.78090
     2.36953
     2.18776
     2.00599
     1.73812
     1.49895
     1.25978
     0.97278
     0.55184
     0.15960
    -0.21350
    -0.47180
    -0.67271
    -0.66314
    -0.74924
    -0.75881
    -0.75881
    -0.66314
    -0.61531
    -0.50051
    -0.38570
    -0.26134
    -0.21350
    -0.09870
    -0.04130
     0.04480
     0.00653
     0.06394
     0.07350
     0.16917
     0.19787
     0.16917
     0.17874
     0.19787
     0.19787
     0.18830
     0.22657
     0.28397
     0.19787
     0.21700
     0.20744
     0.12134
     0.09264
     0.06394
     0.07350
     0.04480
     0.04480
     0.00653
    -0.03173
    -0.07957
    -0.12740
    -0.15610
    -0.14653
    -0.16567
    -0.19437
    -0.18480
    -0.18480
    -0.18480
    -0.21350
    -0.16567
    -0.11783
    -0.15610
    -0.13697
    -0.07957
    -0.11783
    -0.06043
    -0.07957
    -0.02217
    -0.05087
     0.00653
    -0.03173
    -0.00303
     0.02567
     0.06394
     0.03523
    -0.00303
     0.00653
     0.01610
     0.09264
     0.04480
     0.04480
     0.08307
     0.10220
     0.14047
     0.17874
     0.31267
     0.41791
     0.51357
     0.53271
     0.57098
     0.67621
     0.64751
     0.76231
     0.84841
     0.90581
     1.03975
     1.03975
     1.05888
     1.03975
     1.03018
     0.99191
     0.96321
     0.92495
     0.89625
     0.83885
     0.85798
     0.81971
     0.81014
     0.78144
     0.72404
     0.82928
     0.83885
     0.80058
     0.83885
     0.81971
     0.94408
     0.92495
     0.94408
     1.01105
     1.13542
     1.22152
     1.25022
     1.19282
     1.23108
     1.27892
     1.07801
     0.99191
     0.90581
     0.51357
     0.27440
     0.07350
    -0.08913
    -0.38570
    -0.58661
    -0.65357
    -0.98841
    -1.40935
    -1.60069
    -1.61025
    -1.64852
    -1.63895
    -1.50502
    -1.38065
    -1.17975
    -0.94058
    -0.76838
    -0.47180
    -0.14653
     0.15960
     0.40834
     0.77188
     0.97278
     1.09715
     1.31718
     1.45112
     1.51809
     1.51809
     1.45112
     1.39372
     1.32675
     1.31718
     1.20238
     1.01105
     0.86755
     0.76231
     0.74318
     0.63794
     0.59011
     0.52314
     0.41791
     0.40834
     0.41791
     0.36051
     0.35094
     0.33181
     0.36051
     0.45617
     0.40834
     0.41791
     0.47531
     0.50401
     0.56141
     0.52314
     0.56141
     0.59968
     0.65708
     0.59968
     0.66664
     0.62838
     0.70491
     0.70491
     0.68578
     0.70491
     0.73361
     0.69534
     0.64751
     0.64751
     0.67621
     0.59011
     0.68578
     0.62838
     0.65708
     0.61881
     0.63794
     0.60924
     0.62838
     0.65708
     0.60924
     0.58054
     0.60924
     0.58054
     0.66664
     0.81014
     0.98235
     1.02061
     1.00148
     0.81014
     0.57098
     0.45617
     0.54227
     0.77188
     0.87711
     0.77188
     0.68578
     0.61881
     0.52314
     0.40834
     0.35094
     0.25527
     0.26484
     0.31267
     0.39877
     0.37964
     0.06394
     0.07350
     0.27440
     0.41791
     0.50401
     0.56141
     0.52314
     0.43704
     0.48487
     0.68578
     0.63794
     0.67621
     0.73361
     0.72404
     0.72404
     0.91538
     1.11628
     0.91538
     0.86755
     0.79101
     0.81014
     0.93451
     0.99191
     0.92495
     0.85798
     0.74318
     0.71448
     0.78144
     0.82928
     0.81014
     0.71448
     0.70491
     0.68578
     0.61881
     0.58054
     0.57098
     0.60924
     0.58054
     0.66664
     0.56141
     0.57098
     0.59968
     0.60924
     0.61881
     0.62838
     0.63794
     0.55184
     0.64751
     0.67621
     0.62838
     0.69534
     0.66664
     0.68578
     0.72404
     0.71448
     0.72404
     0.72404
     0.78144
     0.83885
     0.80058
     0.82928
     0.78144
     0.80058
     0.78144
     0.88668
     0.89625
     0.85798
     0.86755
     0.84841
     0.83885
     0.78144
     0.69534
     0.75274
     0.69534
     0.59011
     0.57098
     0.55184
     0.49444
     0.46574
     0.41791
     0.48487
     0.49444
     0.48487
     0.46574
     0.45617
     0.48487
     0.48487
     0.49444
     0.50401
     0.50401
     0.54227
     0.52314
     0.56141
     0.51357
     0.45617
     0.45617
     0.42747
     0.38921
     0.31267
     0.26484
     0.19787
     0.18830
     0.15004
     0.06394
     0.01610
     0.07350
     0.05437
     0.05437
     0.06394
     0.08307
     0.05437
     0.07350
     0.14047
     0.32224
     0.37007
     0.44661
     0.55184
     0.76231
     0.91538
     0.98235
     0.95365
     0.95365
     1.03975
     1.03018
     1.15455
     1.15455
     1.14498
     1.12585
     0.97278
     0.89625
     0.81971
     0.65708
     0.59011
     0.48487
     0.41791
     0.42747
     0.56141
     0.57098
     0.36051
     0.19787
     0.04480
     0.11177
     0.38921
     0.26484
     0.06394
     0.23614
     0.15960
     0.15960
    -0.09870
    -0.09870
    -0.23264
    -0.14653
    -0.26134
    -0.46224
    -0.39527
    -0.21350
    -0.09870
    -0.14653
    -0.26134
    -0.21350
    -0.37614
    -0.21350
    -0.02217
     0.15960
     0.35094
     0.37007
     0.39877
     0.36051
     0.23614
     0.37964
     0.40834
     0.38921
     0.33181
     0.37007
     0.37007
     0.31267
     0.15960
     0.10220
     0.04480
    -0.09870
    -0.23264
    -0.28047
    -0.25177
    -0.31874
    -0.39527
    -0.51007
    -0.44310
    -0.43354
    -0.39527
    -0.63444
    -0.69184
    -0.63444
    -0.41440
    -0.49094
    -0.47180
    -0.45267
    -0.46224
    -0.41440
    -0.45267
    -0.41440
    -0.46224
    -0.42397
    -0.43354
    -0.42397
    -0.37614
    -0.41440
    -0.45267
    -0.39527
    -0.42397
    -0.43354
    -0.43354
    -0.39527
    -0.50051
    -0.42397
    -0.42397
    -0.45267
    -0.47180
    -0.50051
    -0.46224
    -0.41440
    -0.39527
    -0.43354
    -0.41440
    -0.44310
    -0.43354
    -0.55791
    -0.53877
    -0.51007
    -0.56747
    -0.54834
    -0.57704
    -0.65357
    -0.71097
    -0.72054
    -0.75881
    -0.80664
    -0.80664
    -0.83534
    -0.86404
    -0.91188
    -0.92144
    -0.90231
    -0.96928
    -0.91188
    -0.97884
    -0.90231
    -0.91188
    -0.88318
    -0.91188
    -0.98841
    -0.99798
    -0.84491
    -0.76838
    -0.71097
    -0.58661
    -0.32830
     0.50401
     2.21646
     3.11574
     3.82368
     3.13487
     1.76682
     0.18830
    -0.44310
    -2.54780
    -2.49996
    -1.47632
    -1.44762
    -1.37108
    -1.96422
    -3.35141
    -4.67163
    -4.82469
    -4.82469
    -4.82469
    -4.82469
    -4.82469
    -4.82469
    -4.82469
    -3.78191
    -3.31314
    -2.87307
    -2.53823
    -2.18426
    -1.61025
    -0.80664
    -0.00303
     0.15960
     0.09264
     0.11177
     0.35094
     0.53271
     0.66664
     0.79101
     0.81014
     0.86755
     0.88668
     0.87711
     0.81014
     0.75274
     0.63794
     0.52314
     0.47531
     0.41791
     0.35094
     0.25527
     0.21700
     0.17874
     0.21700
     0.16917
     0.24570
     0.25527
     0.30310
     0.34137
     0.37964
     0.36051
     0.37964
     0.47531
     0.48487
     0.47531
     0.46574
     0.50401
     0.50401
     0.51357
     0.57098
     0.56141
     0.53271
     0.58054
     0.65708
     0.65708
     0.60924
     0.57098
     0.61881
     0.66664
     0.75274
     0.72404
     0.76231
     0.72404
     0.71448
     0.71448
     0.69534
     0.73361
     0.60924
     0.60924
     0.62838
     0.58054
     0.53271
     0.45617
     0.43704
     0.40834
     0.34137
     0.31267
     0.24570
     0.19787
     0.15960
     0.15960
     0.16917
     0.21700
     0.13090
     0.11177
     0.12134
     0.17874
     0.12134
     0.14047
     0.10220
     0.20744
     0.24570
     0.25527
     0.22657
     0.15960
     0.18830
     0.21700
     0.28397
     0.38921
     0.35094
     0.30310
     0.24570
     0.18830
     0.11177
     0.15960
     0.17874
     0.14047
     0.21700
     0.19787
     0.14047
     0.08307
     0.06394
     0.02567
    -0.04130
     0.05437
     0.03523
     0.04480
     0.12134
     0.13090
     0.15004
     0.11177
     0.15960
     0.15004
     0.20744
     0.25527
     0.24570
     0.21700
     0.26484
     0.31267
     0.28397
     0.38921
     0.38921
     0.30310
     0.32224
     0.45617
     0.75274
     0.97278
     1.44155
     1.97729
     2.26430
     2.54173
     2.50347
     2.95311
     3.97675
     3.30708
     1.85292
     1.36502
     1.32675
     1.35545
     1.32675
     1.16412
     0.86755
     0.32224
    -0.50051
    -1.35195
    -1.99292
    -2.41386
    -2.48083
    -2.44256
    -2.30863
    -2.23209
    -2.11729
    -1.91639
    -1.59112
    -1.61025
    -1.54329
    -1.29455
    -1.18931
    -1.06495
    -0.94058
    -0.87361
    -0.90231
    -0.87361
    -1.04581
    -1.23715
    -1.26585
    -1.20845
    -1.14148
    -0.85448
    -0.55791
    -0.46224
    -0.46224
    -0.35700
    -0.21350
    -0.07957
     0.15960
     0.32224
     0.44661
     0.60924
     0.77188
     0.84841
     0.85798
     0.88668
     0.80058
     0.79101
     0.78144
     0.80058
     0.70491
     0.69534
     0.65708
     0.60924
     0.61881
     0.58054
     0.57098
     0.55184
     0.57098
     0.59011
     0.60924
     0.58054
     0.65708
     0.63794
     0.63794
     0.71448
     0.72404
     0.69534
     0.73361
     0.78144
     0.78144
     0.81014
     0.81014
     0.78144
     0.82928
     0.86755
     0.86755
     0.87711
     0.92495
     0.95365
     1.02061
     1.13542
     1.12585
     1.06845
     1.09715
     1.08758
     0.98235
     0.93451
     0.92495
     0.93451
     0.93451
     0.97278
     0.88668
     0.79101
     0.69534
     0.61881
     0.48487
     0.50401
     0.57098
     0.51357
     0.48487
     0.57098
     0.67621
     0.76231
     0.86755
     1.00148
     1.31718
     1.51809
     1.56592
     1.58505
     1.58505
     1.74769
     1.91989
     1.91033
     1.97729
     1.99643
     2.08253
     2.04426
     1.79552
     1.32675
     0.88668
     0.40834
     0.46574
     0.41791
     0.26484
    -0.01260
    -0.26134
    -0.42397
    -0.62487
    -0.55791
    -0.01260
     0.76231
     1.61375
     1.98686
     2.83830
     3.44101
     2.44607
     1.32675
     0.95365
     1.54679
     2.14950
     2.58957
     2.69480
     2.31213
     1.61375
     0.83885
     0.19787
    -0.32830
    -1.12235
    -1.63895
    -2.08859
    -2.05989
    -1.94509
    -1.86856
    -1.70592
    -1.61982
    -1.52415
    -1.44762
    -1.33282
    -1.18931
    -1.03625
    -0.86404
    -0.72054
    -0.55791
    -0.46224
    -0.34744
    -0.24220
    -0.18480
    -0.13697
    -0.11783
    -0.08913
    -0.02217
     0.12134
    -0.02217
    -0.21350
    -0.16567
    -0.06043
     0.12134
     0.26484
     0.50401
     0.53271
     0.67621
     0.76231
     0.89625
     1.08758
     1.37459
     1.56592
     1.76682
     1.95816
     2.07296
     2.13036
     2.24516
     2.09209
     1.96773
     1.80509
     1.82422
     1.71899
     1.19282
     0.84841
     0.57098
     0.47531
     0.24570
    -0.11783
    -0.59617
    -1.05538
    -1.26585
    -1.52415
    -1.60069
    -1.59112
    -1.66765
    -1.63895
    -1.48588
    -1.43805
    -1.38065
    -1.26585
    -1.21801
    -0.97884
    -0.72054
    -0.56747
    -0.21350
     0.06394
     0.34137
     0.51357
     0.63794
     0.80058
     0.98235
     1.04931
     1.26935
     1.54679
     1.69986
     1.80509
     1.84336
     2.04426
     2.25473
     2.55130
     2.58957
     2.76177
     2.80960
     2.89570
     2.92441
     3.00094
     2.61827
     2.35996
     2.31213
     2.35996
     2.18776
     1.85292
     1.55635
     1.29805
     1.14498
     0.85798
     0.64751
     0.32224
     0.09264
    -0.08913
     0.02567
    -0.16567
    -0.31874
    -0.39527
    -0.39527
    -0.19437
     0.07350
     0.15004
     0.20744
     0.17874
     0.14047
     0.30310
     0.42747
     0.53271
     0.52314
     0.47531
     0.41791
     0.44661
     0.25527
     0.29354
     0.60924
     0.59968
     0.28397
    -0.11783
    -0.52921
    -0.65357
    -0.76838
    -0.89274
    -1.04581
    -1.13191
    -1.17975
    -1.27542
    -1.41892
    -1.55285
    -1.61982
    -1.68679
    -1.75375
    -1.72505
    -1.61982
    -1.52415
    -1.41892
    -1.26585
    -1.17018
    -1.14148
    -1.05538
    -0.99798
    -0.89274
    -0.82578
    -0.73011
    -0.71097
    -0.66314
    -0.63444
    -0.62487
    -0.60574
    -0.51007
    -0.41440
    -0.44310
    -0.34744
    -0.30917
    -0.20393
    -0.19437
    -0.12740
    -0.12740
    -0.10827
    -0.03173
    -0.03173
    -0.00303
    -0.03173
    -0.17523
    -0.21350
    -0.21350
    -0.27090
    -0.34744
    -0.17523
    -0.13697
    -0.12740
    -0.11783
    -0.13697
    -0.23264
    -0.14653
    -0.20393
    -0.26134
    -0.25177
    -0.15610
    -0.04130
    -0.04130
    -0.02217
    -0.07957
    -0.16567
    -0.20393
    -0.21350
    -0.13697
    -0.10827
    -0.09870
    -0.17523
    -0.08913
     0.06394
     0.07350
     0.15004
     0.12134
     0.21700
     0.29354
     0.31267
     0.34137
     0.32224
     0.29354
     0.48487
     0.59968
     0.42747
     0.28397
     0.32224
     0.46574
     0.56141
     0.42747
     0.19787
     0.13090
     0.06394
     0.04480
     0.02567
     0.03523
     0.19787
     0.47531
     0.77188
     0.57098
     0.29354
     0.15960
     0.13090
     0.06394
     0.00653
    -0.36657
    -0.57704
    -0.61531
    -0.61531
    -0.56747
    -0.76838
    -0.98841
    -1.20845
    -1.55285
    -1.87812
    -1.94509
    -2.05989
    -2.11729
    -2.11729
    -1.86856
    -1.66765
    -1.63895
    -1.57199
    -1.41892
    -1.38065
    -1.32325
    -1.27542
    -1.09365
    -0.89274
    -0.74924
    -0.55791
    -0.48137
    -0.44310
    -0.50051
    -0.47180
    -0.38570
    -0.40484
    -0.40484
    -0.42397
    -0.42397
    -0.42397
    -0.30917
    -0.29960
    -0.35700
    -0.36657
    -0.42397
    -0.44310
    -0.43354
    -0.40484
    -0.41440
    -0.35700
    -0.27090
    -0.29004
    -0.17523
    -0.09870
    -0.08913
    -0.05087
    -0.10827
    -0.01260
    -0.03173
     0.08307
     0.13090
     0.08307
     0.16917
     0.18830
     0.27440
     0.28397
     0.26484
     0.24570
     0.30310
     0.29354
     0.33181
     0.32224
     0.34137
     0.35094
     0.31267
     0.32224
     0.34137
     0.33181
     0.46574
     0.55184
     0.52314
     0.44661
     0.43704
     0.39877
     0.45617
     0.28397
    -0.05087
    -0.61531
    -0.81621
    -0.34744
     0.06394
    -0.05087
    -0.16567
    -0.37614
    -0.58661
    -0.46224
    -0.29960
    -0.21350
    -0.32830
    -0.25177
    -0.13697
     0.09264
     0.31267
     0.44661
     0.55184
     0.59968
     0.60924
     0.58054
     0.64751
     0.62838
     0.53271
     0.38921
     0.36051
     0.27440
     0.24570
     0.22657
     0.11177
     0.15960
     0.11177
    -0.07000
    -0.24220
    -0.36657
    -0.39527
    -0.37614
    -0.30917
    -0.29004
    -0.35700
    -0.33787
    -0.34744
    -0.33787
    -0.21350
    -0.09870
    -0.07000
    -0.06043
    -0.00303
     0.11177
     0.11177
     0.08307
     0.13090
     0.12134
     0.15960
     0.18830
     0.14047
     0.14047
     0.05437
     0.05437
     0.02567
    -0.01260
    -0.00303
    -0.01260
     0.07350
     0.09264
     0.14047
     0.12134
     0.15004
     0.19787
     0.21700
     0.28397
     0.28397
     0.24570
     0.33181
     0.41791
     0.40834
     0.41791
     0.42747
     0.44661
     0.52314
     0.57098
     0.57098
     0.62838
     0.65708
     0.63794
     0.69534
     0.79101
     0.79101
     0.76231
     0.81014
     0.86755
     0.88668
     0.93451
     0.91538
     0.93451
     0.97278
     1.00148
     1.03018
     0.93451
     0.94408
     0.97278
     0.93451
     1.03018
     1.03975
     0.99191
     0.96321
     0.93451
     1.00148
     0.97278
     1.02061
     0.98235
     1.01105
     1.05888
     1.09715
     1.06845
     1.15455
     1.12585
     1.16412
     1.24065
     1.31718
     1.27892
     1.25978
     1.19282
     1.20238
     1.18325
     1.12585
     1.00148
     0.98235
     1.00148
     1.00148
     0.89625
     0.89625
     0.79101
     0.73361
     0.69534
     0.81971
     0.87711
     0.90581
     0.88668
     0.68578
     0.57098
     0.38921
     0.30310
     0.35094
     0.59968
     0.64751
     0.55184
     0.47531
     0.37964
     0.27440
     0.10220
     0.15960
     0.10220
     0.00653
    -0.01260
     0.00653
     0.05437
     0.00653
     0.00653
    -0.07957
    -0.09870
    -0.15610
    -0.25177
    -0.35700
    -0.42397
    -0.56747
    -0.47180
    -0.39527
    -0.36657
    -0.35700
    -0.33787
    -0.33787
    -0.30917
    -0.31874
    -0.29004
    -0.33787
    -0.32830
    -0.24220
    -0.18480
    -0.18480
    -0.24220
    -0.28047
    -0.32830
    -0.44310
    -0.40484
    -0.52921
    -0.56747
    -0.64401
    -0.62487
    -0.65357
    -0.68227
    -0.68227
    -0.69184
    -0.68227
    -0.62487
    -0.65357
    -0.61531
    -0.58661
    -0.63444
    -0.62487
    -0.51964
    -0.50051
    -0.51964
    -0.51007
    -0.48137
    -0.48137
    -0.38570
    -0.38570
    -0.38570
    -0.29960
    -0.26134
    -0.14653
    -0.11783
    -0.06043
    -0.07957
    -0.07000
     0.06394
     0.13090
     0.15960
     0.21700
     0.20744
     0.26484
     0.25527
     0.24570
     0.30310
     0.33181
     0.27440
     0.28397
     0.29354
     0.29354
     0.23614
     0.21700
     0.22657
     0.25527
     0.22657
     0.18830
     0.18830
     0.19787
     0.18830
     0.17874
     0.19787
     0.17874
     0.14047
     0.15004
     0.09264
     0.05437
     0.00653
     0.05437
     0.00653
     0.11177
    -0.00303
     0.01610
     0.09264
     0.09264
     0.12134
     0.15960
     0.24570
     0.26484
     0.35094
     0.39877
     0.44661
     0.49444
     0.42747
     0.31267
     0.20744
     0.03523
    -0.29004
    -0.68227
    -1.28498
    -1.76332
    -1.94509
    -1.93552
    -2.21296
    -2.36603
    -2.02162
    -1.75375
    -1.39978
    -0.65357
     0.19787
     1.03018
     1.02061
     1.28848
     0.85798
    -0.41440
    -0.97884
    -0.99798
    -0.23264
     0.14047
     0.61881
     0.84841
     0.30310
    -0.48137
    -1.60069
    -2.27993
    -2.53823
    -2.45213
    -2.32776
    -2.04076
    -1.98336
    -1.89726
    -1.32325
    -0.57704
    -0.14653
     0.00653
    -0.13697
    -0.26134
    -0.42397
    -0.57704
    -0.68227
    -0.86404
    -0.98841
    -1.07451
    -1.15105
    -1.16061
    -1.15105
    -1.17018
    -1.20845
    -1.17018
    -1.23715
    -1.22758
    -1.25628
    -1.26585
    -1.27542
    -1.28498
    -1.25628
    -1.29455
    -1.26585
    -1.26585
    -1.25628
    -1.26585
    -1.17975
    -1.17975
    -1.21801
    -1.19888
    -1.14148
    -1.11278
    -1.11278
    -1.11278
    -1.02668
    -1.00754
    -1.04581
    -0.99798
    -0.96928
    -0.93101
    -0.92144
    -0.94058
    -0.90231
    -0.83534
    -0.83534
    -0.84491
    -0.80664
    -0.80664
    -0.80664
    -0.77794
    -0.72054
    -0.74924
    -0.68227
    -0.69184
    -0.69184
    -0.69184
    -0.66314
    -0.61531
    -0.63444
    -0.63444
    -0.62487
    -0.68227
    -0.71097
    -0.59617
    -0.61531
    -0.60574
    -0.61531
    -0.60574
    -0.64401
    -0.70141
    -0.71097
    -0.75881
    -0.76838
    -0.76838
    -0.78751
    -0.72054
    -0.77794
    -0.81621
    -0.81621
    -0.77794
    -0.74924
    -0.75881
    -0.78751
    -0.65357
    -0.51007
    -0.33787
    -0.11783
     0.19787
     0.38921
     0.61881
     0.87711
     1.22152
     1.62332
     1.80509
     1.91989
     1.93903
     1.85292
     1.91989
     2.03469
     2.04426
     2.15906
     2.29300
     2.31213
     2.20690
     2.03469
     1.86249
     1.67116
     1.63289
     1.47025
     1.13542
     1.02061
     1.04931
     0.76231
     0.49444
     0.34137
     0.29354
     0.11177
    -0.10827
    -0.37614
    -0.49094
    -0.76838
    -0.96928
    -0.81621
    -0.92144
    -0.05087
     1.84336
     2.22603
     1.42242
     1.30762
     1.92946
     1.79552
     1.58505
     1.72856
     1.98686
     2.26430
     2.37910
     2.15906
     1.67116
     1.22152
     0.68578
     0.29354
    -0.12740
    -0.51964
    -0.78751
    -0.89274
    -0.97884
    -1.06495
    -1.09365
    -0.97884
    -0.86404
    -0.68227
    -0.60574
    -0.51007
    -0.42397
    -0.32830
    -0.30917
    -0.18480
    -0.09870
    -0.15610
    -0.01260
     0.10220
     0.24570
     0.25527
     0.05437
    -0.21350
    -0.42397
    -0.57704
    -0.88318
    -1.04581
    -0.84491
    -0.74924
    -0.73967
    -0.80664
    -1.05538
    -1.38065
    -1.61025
    -1.74419
    -1.81116
    -1.77289
    -1.64852
    -1.32325
    -1.14148
    -1.02668
    -0.98841
    -0.95014
    -0.93101
    -0.87361
    -0.87361
    -0.73011
    -0.68227
    -0.59617
    -0.59617
    -0.46224
    -0.34744
    -0.23264
    -0.24220
    -0.24220
    -0.18480
    -0.12740
    -0.09870
    -0.06043
    -0.05087
    -0.08913
    -0.06043
    -0.05087
     0.03523
     0.01610
    -0.00303
     0.00653
    -0.00303
     0.05437
     0.02567
     0.03523
     0.03523
     0.12134
     0.08307
     0.12134
     0.08307
     0.02567
    -0.05087
    -0.05087
    -0.02217
     0.03523
    -0.02217
     0.01610
     0.04480
     0.05437
     0.11177
     0.24570
     0.52314
     0.84841
     0.92495
     0.74318
     0.80058
     1.05888
     1.29805
     1.60419
     2.01556
     2.26430
     2.23560
     2.35040
     2.42693
     2.12079
     1.27892
     0.49444
     0.29354
     0.48487
     0.42747
     0.05437
    -0.59617
    -0.85448
    -1.39978
    -1.61982
    -1.76332
    -1.94509
    -2.68173
    -2.64347
    -2.53823
    -2.49996
    -1.98336
    -1.71549
    -1.70592
    -1.36152
    -1.16061
    -1.39978
    -1.51458
    -0.92144
    -0.73967
    -0.63444
    -0.59617
    -0.40484
    -0.35700
    -0.32830
    -0.29960
    -0.21350
    -0.15610
    -0.01260
     0.12134
     0.17874
     0.26484
     0.32224
     0.30310
     0.37964
     0.36051
     0.32224
     0.30310
     0.31267
     0.20744
     0.14047
     0.10220
     0.00653
    -0.05087
    -0.16567
    -0.20393
    -0.27090
    -0.31874
    -0.31874
    -0.32830
    -0.35700
    -0.36657
    -0.31874
    -0.30917
    -0.25177
    -0.15610
    -0.12740
    -0.14653
    -0.08913
    -0.04130
     0.00653
     0.03523
     0.01610
     0.09264
     0.12134
     0.14047
     0.14047
     0.14047
     0.14047
     0.15004
     0.14047
     0.17874
     0.22657
     0.12134
     0.18830
     0.16917
     0.21700
     0.22657
     0.18830
     0.15004
     0.12134
     0.13090
     0.05437
     0.02567
     0.06394
    -0.01260
    -0.06043
    -0.09870
    -0.18480
    -0.25177
    -0.30917
    -0.29960
    -0.34744
    -0.42397
    -0.47180
    -0.53877
    -0.48137
    -0.52921
    -0.50051
    -0.51964
    -0.51007
    -0.51007
    -0.51007
    -0.49094
    -0.29004
    -0.12740
     0.15960
     0.42747
     0.45617
     0.58054
     0.60924
     0.78144
     0.94408
     0.95365
     1.09715
     1.04931
     1.07801
     1.05888
     1.15455
     1.03975
     0.89625
     0.74318
     0.70491
     0.72404
     0.47531
     0.35094
     0.25527
     0.03523
    -0.01260
    -0.11783
    -0.05087
     0.10220
     0.17874
     0.54227
     0.60924
    -0.04130
     0.10220
     0.29354
    -0.27090
     0.56141
     1.03975
     0.69534
    -0.08913
    -0.53877
    -0.63444
    -0.37614
    -0.28047
    -0.29960
    -0.38570
    -0.59617
    -0.70141
    -0.67271
    -0.71097
    -1.00754
    -1.08408
    -1.00754
    -0.84491
    -0.70141
    -0.50051
    -0.33787
    -0.25177
    -0.26134
    -0.16567
    -0.11783
    -0.07957
     0.05437
     0.11177
     0.15004
     0.21700
     0.27440
     0.31267
     0.26484
     0.31267
     0.23614
     0.31267
     0.34137
     0.37007
     0.33181
     0.32224
     0.37964
     0.34137
     0.33181
     0.30310
     0.34137
     0.32224
     0.38921
     0.40834
     0.36051
     0.41791
     0.38921
     0.44661
     0.40834
     0.48487
     0.46574
     0.48487
     0.54227
     0.53271
     0.56141
     0.54227
     0.53271
     0.50401
     0.55184
     0.55184
     0.52314
     0.49444
     0.50401
     0.54227
     0.53271
     0.48487
     0.49444
     0.45617
     0.47531
     0.42747
     0.41791
     0.37964
     0.44661
     0.36051
     0.37964
     0.39877
     0.33181
     0.36051
     0.37964
     0.30310
     0.24570
     0.20744
     0.20744
     0.16917
     0.11177
    -0.00303
    -0.08913
    -0.07000
    -0.20393
    -0.31874
    -0.34744
    -0.23264
    -0.12740
    -0.12740
    -0.07957
    -0.02217
    -0.07000
    -0.06043
    -0.05087
     0.03523
     0.14047
     0.20744
     0.35094
     0.56141
     0.60924
     0.70491
     0.68578
     0.66664
     0.65708
     0.65708
     0.63794
     0.55184
     0.64751
     0.74318
     0.81014
     0.75274
     0.75274
     0.75274
     0.63794
     0.62838
     0.62838
     0.63794
     0.55184
     0.64751
     0.58054
     0.57098
     0.53271
     0.53271
     0.54227
     0.45617
     0.44661
     0.41791
     0.37964
     0.37964
     0.34137
     0.35094
     0.35094
     0.31267
     0.26484
     0.31267
     0.27440
     0.21700
     0.18830
     0.18830
     0.09264
     0.04480
     0.07350
     0.01610
    -0.02217
    -0.05087
    -0.13697
    -0.14653
    -0.20393
    -0.18480
    -0.24220
    -0.27090
    -0.23264
    -0.24220
    -0.28047
    -0.25177
    -0.24220
    -0.22307
    -0.17523
    -0.11783
     0.02567
     0.10220
     0.18830
     0.28397
     0.37007
     0.41791
     0.58054
     0.71448
     0.87711
     1.00148
     1.03018
     1.13542
     1.23108
     1.35545
     1.28848
     1.22152
     1.12585
     1.08758
     1.00148
     0.78144
     0.52314
     0.26484
    -0.04130
    -0.28047
    -0.40484
    -0.63444
    -1.02668
    -1.28498
    -1.42848
    -1.72505
    -1.79202
    -1.76332
    -1.77289
    -1.61025
    -1.59112
    -1.53372
    -1.46675
    -1.41892
    -1.20845
    -0.91188
    -0.62487
    -0.28047
    -0.08913
     0.07350
     0.21700
     0.45617
     0.56141
     0.81014
     0.94408
     1.06845
     1.24065
     1.42242
     1.58505
     1.65202
     1.58505
     1.58505
     1.48939
     1.46069
     1.47982
     1.45112
     1.40329
     1.32675
     1.17368
     1.03975
     1.01105
     0.94408
     0.84841
     0.78144
     0.87711
     0.77188
     0.33181
     0.05437
     0.02567
     0.21700
     0.22657
     0.30310
     0.37964
     0.38921
     0.31267
     0.14047
     0.06394
     0.04480
     0.14047
     0.18830
     0.20744
     0.28397
     0.36051
     0.45617
     0.45617
     0.49444
     0.51357
     0.45617
     0.44661
     0.51357
     0.51357
     0.46574
     0.41791
     0.38921
     0.36051
     0.42747
     0.38921
     0.32224
     0.24570
     0.24570
     0.21700
     0.14047
     0.15004
     0.12134
     0.02567
     0.00653
     0.00653
    -0.00303
    -0.07000
    -0.12740
    -0.16567
    -0.13697
    -0.16567
    -0.19437
    -0.20393
    -0.24220
    -0.21350
    -0.27090
    -0.25177
    -0.22307
    -0.27090
    -0.27090
    -0.24220
    -0.27090
    -0.26134
    -0.25177
    -0.27090
    -0.25177
    -0.28047
    -0.27090
    -0.22307
    -0.24220
    -0.22307
    -0.30917
    -0.23264
    -0.22307
    -0.29960
    -0.29960
    -0.25177
    -0.20393
    -0.18480
    -0.26134
    -0.22307
    -0.20393
    -0.19437
    -0.16567
    -0.25177
    -0.18480
    -0.26134
    -0.22307
    -0.21350
    -0.16567
    -0.25177
    -0.26134
    -0.26134
    -0.30917
    -0.30917
    -0.34744
    -0.36657
    -0.37614
    -0.36657
    -0.35700
    -0.44310
    -0.45267
    -0.55791
    -0.53877
    -0.60574
    -0.54834
    -0.59617
    -0.63444
    -0.61531
    -0.56747
    -0.45267
    -0.47180
    -0.43354
    -0.31874
    -0.25177
    -0.11783
    -0.10827
    -0.03173
     0.05437
     0.12134
     0.16917
     0.32224
     0.40834
     0.47531
     0.44661
     0.50401
     0.48487
     0.43704
     0.36051
     0.26484
     0.23614
     0.16917
     0.12134
     0.08307
     0.07350
     0.02567
    -0.09870
    -0.07957
    -0.11783
    -0.28047
    -0.30917
    -0.29004
    -0.25177
    -0.28047
    -0.22307
    -0.27090
    -0.46224
    -0.31874
    -0.09870
    -0.23264
    -0.33787
    -0.37614
    -0.48137
    -0.48137
    -0.37614
    -0.39527
    -0.41440
    -0.39527
    -0.42397
    -0.42397
    -0.45267
    -0.48137
    -0.46224
    -0.42397
    -0.35700
    -0.39527
    -0.36657
    -0.35700
    -0.31874
    -0.29960
    -0.19437
    -0.25177
    -0.31874
    -0.25177
    -0.29960
    -0.32830
    -0.31874
    -0.36657
    -0.35700
    -0.35700
    -0.37614
    -0.41440
    -0.41440
    -0.50051
    -0.49094
    -0.57704
    -0.55791
    -0.57704
    -0.64401
    -0.67271
    -0.68227
    -0.68227
    -0.73967
    -0.73011
    -0.76838
    -0.77794
    -0.74924
    -0.73967
    -0.79708
    -0.74924
    -0.77794
    -0.75881
    -0.73011
    -0.64401
    -0.64401
    -0.63444
    -0.63444
    -0.62487
    -0.56747
    -0.59617
    -0.54834
    -0.51007
    -0.50051
    -0.48137
    -0.49094
    -0.46224
    -0.47180
    -0.42397
    -0.38570
    -0.40484
    -0.41440
    -0.46224
    -0.41440
    -0.51964
    -0.55791
    -0.67271
    -0.74924
    -0.87361
    -0.98841
    -1.00754
    -1.02668
    -1.00754
    -0.97884
    -0.95971
    -0.98841
    -0.90231
    -0.89274
    -0.81621
    -0.70141
    -0.56747
    -0.45267
    -0.31874
    -0.12740
    -0.01260
     0.12134
     0.17874
     0.18830
     0.22657
     0.22657
     0.26484
     0.15004
     0.14047
     0.12134
     0.00653
    -0.05087
    -0.09870
    -0.15610
    -0.15610
    -0.19437
    -0.22307
    -0.23264
    -0.24220
    -0.21350
    -0.23264
    -0.21350
    -0.23264
    -0.30917
    -0.20393
    -0.18480
    -0.16567
    -0.14653
    -0.15610
    -0.13697
    -0.07957
    -0.10827
    -0.15610
    -0.19437
    -0.17523
    -0.10827
    -0.13697
    -0.10827
    -0.11783
    -0.07957
    -0.14653
    -0.14653
    -0.13697
    -0.17523
    -0.19437
    -0.19437
    -0.20393
    -0.22307
    -0.19437
    -0.22307
    -0.19437
    -0.24220
    -0.23264
    -0.24220
    -0.23264
    -0.20393
    -0.22307
    -0.18480
    -0.13697
    -0.22307
    -0.17523
    -0.08913
    -0.08913
    -0.07000
    -0.07000
    -0.02217
    -0.03173
     0.02567
    -0.01260
     0.05437
     0.00653
    -0.03173
    -0.07957
    -0.04130
    -0.03173
    -0.07000
    -0.11783
    -0.16567
    -0.24220
    -0.26134
    -0.29004
    -0.33787
    -0.33787
    -0.38570
    -0.45267
    -0.42397
    -0.50051
    -0.50051
    -0.51007
    -0.51007
    -0.48137
    -0.46224
    -0.40484
    -0.37614
    -0.37614
    -0.31874
    -0.28047
    -0.23264
    -0.18480
    -0.11783
    -0.07000
     0.03523
     0.08307
     0.16917
     0.18830
     0.23614
     0.30310
     0.30310
     0.28397
     0.32224
     0.28397
     0.28397
     0.30310
     0.33181
     0.28397
     0.26484
     0.23614
     0.17874
     0.17874
     0.27440
     0.20744
     0.08307
     0.17874
     0.15960
     0.14047
     0.17874
     0.15004
     0.12134
     0.13090
     0.03523
    -0.08913
    -0.09870
    -0.13697
    -0.16567
    -0.03173
     0.03523
    -0.03173
    -0.04130
    -0.05087
    -0.13697
    -0.18480
    -0.16567
    -0.13697
    -0.12740
     0.00653
     0.10220
     0.17874
     0.12134
     0.23614
     0.18830
     0.09264
     0.15004
     0.15004
     0.16917
     0.26484
     0.36051
     0.35094
     0.30310
     0.34137
     0.35094
     0.27440
     0.31267
     0.32224
     0.33181
     0.32224
     0.28397
     0.22657
     0.24570
     0.18830
     0.24570
     0.24570
     0.37964
     0.33181
     0.27440
     0.30310
     0.32224
     0.36051
     0.42747
     0.51357
     0.48487
     0.56141
     0.49444
     0.43704
     0.47531
     0.44661
     0.49444
     0.41791
     0.41791
     0.38921
     0.41791
     0.31267
     0.33181
     0.36051
     0.48487
     0.46574
     0.40834
     0.41791
     0.55184
     0.56141
     0.60924
     0.68578
     0.77188
     0.74318
     0.71448
     0.78144
     0.83885
     0.87711
     0.86755
     0.77188
     0.72404
     0.61881
     0.54227
     0.55184
     0.41791
     0.29354
     0.14047
    -0.04130
    -0.27090
    -0.56747
    -0.58661
    -0.39527
    -0.25177
    -0.19437
     0.00653
     0.10220
     0.14047
     0.15960
     0.49444
     0.68578
     0.47531
     0.23614
     0.14047
     0.12134
     0.04480
    -0.25177
    -0.37614
    -0.25177
    -0.13697
    -0.26134
    -0.59617
    -1.02668
    -1.34238
    -1.61025
    -1.66765
    -1.61025
    -1.27542
    -0.99798
    -0.85448
    -0.71097
    -0.60574
    -0.51964
    -0.43354
    -0.27090
    -0.17523
    -0.14653
    -0.11783
    -0.09870
    -0.07957
    -0.09870
    -0.01260
     0.17874
     0.18830
     0.23614
     0.25527
     0.33181
     0.34137
     0.36051
     0.39877
     0.39877
     0.56141
     0.81014
     1.17368
     1.41285
     1.12585
     0.97278
     0.90581
     1.13542
     1.55635
     2.72350
     2.09209
     1.07801
     1.13542
     1.55635
     1.90076
     2.45563
     1.60419
     1.17368
     2.45563
     2.77134
     1.48939
     0.75274
     0.37007
     0.28397
     0.28397
     0.34137
     0.30310
     0.00653
    -0.28047
    -0.52921
    -0.77794
    -0.98841
    -1.15105
    -1.18931
    -1.30412
    -1.30412
    -1.20845
    -1.12235
    -1.03625
    -0.98841
    -0.93101
    -0.78751
    -0.66314
    -0.58661
    -0.59617
    -0.50051
    -0.49094
    -0.46224
    -0.40484
    -0.35700
    -0.38570
    -0.40484
    -0.32830
    -0.30917
    -0.29004
    -0.29960
    -0.31874
    -0.31874
    -0.30917
    -0.29960
    -0.36657
    -0.34744
    -0.35700
    -0.38570
    -0.39527
    -0.37614
    -0.42397
    -0.48137
    -0.50051
    -0.45267
    -0.42397
    -0.47180
    -0.47180
    -0.41440
    -0.32830
    -0.21350
    -0.08913
     0.05437
     0.10220
    -0.02217
    -0.16567
    -0.13697
    -0.08913
     0.05437
     0.20744
     0.14047
     0.11177
     0.01610
    -0.01260
     0.07350
     0.03523
    -0.06043
    -0.34744
    -0.68227
    -0.86404
    -1.05538
    -1.63895
    -2.10773
    -1.94509
    -2.05989
    -2.47126
    -2.78697
    -3.04527
    -3.39924
    -3.61928
    -4.24112
    -4.60466
    -4.70989
    -4.82469
    -4.82469
    -4.08805
    -2.94960
    -1.95466
    -2.70087
    -3.05484
    -2.85394
    -2.47126
    -1.42848
    -0.77794
    -0.36657
     0.04480
     0.45617
     0.55184
     0.68578
     0.76231
     0.84841
     0.77188
     0.60924
     0.38921
     0.22657
     0.21700
     0.08307
    -0.04130
    -0.21350
    -0.27090
    -0.27090
    -0.30917
    -0.34744
    -0.46224
    -0.46224
    -0.48137
    -0.40484
    -0.30917
    -0.11783
     0.15004
     0.21700
     0.42747
     0.49444
     0.51357
     0.50401
     0.54227
     0.51357
     0.56141
     0.65708
     0.68578
     0.85798
     0.89625
     0.90581
     0.86755
     0.77188
     0.70491
     0.60924
     0.58054
     0.54227
     0.50401
     0.48487
     0.47531
     0.46574
     0.37964
     0.32224
     0.24570
     0.20744
     0.26484
     0.13090
     0.09264
     0.04480
     0.02567
    -0.01260
    -0.03173
    -0.00303
    -0.05087
    -0.13697
    -0.12740
    -0.12740
    -0.18480
    -0.18480
    -0.27090
    -0.32830
    -0.31874
    -0.40484
    -0.42397
    -0.51007
    -0.56747
    -0.69184
    -0.68227
    -0.64401
    -0.71097
    -0.85448
    -0.89274
    -0.86404
    -0.89274
    -0.85448
    -0.89274
    -0.85448
    -0.87361
    -0.84491
    -0.74924
    -0.55791
    -0.42397
    -0.32830
    -0.21350
    -0.05087
     0.08307
     0.17874
     0.35094
     0.47531
     0.68578
     0.97278
     1.13542
     1.29805
     1.49895
     1.75726
     1.85292
     2.07296
     2.20690
     2.21646
     2.27386
     2.35996
     2.40780
     2.34083
     2.27386
     2.21646
     1.75726
     1.33632
     1.12585
     1.07801
     0.82928
     0.34137
    -0.33787
    -0.91188
    -1.34238
    -1.53372
    -1.61025
    -1.79202
    -1.83986
    -1.59112
    -1.17018
    -0.62487
    -0.08913
    -0.49094
     0.02567
    -0.10827
     0.41791
    -0.65357
     0.19787
     0.97278
     1.46069
     1.51809
     1.53722
     1.36502
     0.95365
     0.81014
     0.57098
     0.22657
     0.29354
     0.56141
     0.11177
     0.14047
     0.14047
     0.15960
     0.15960
     0.29354
     0.48487
     0.49444
     0.59011
     0.91538
     1.24065
     1.52765
     1.56592
     1.59462
     1.56592
     1.63289
     1.91989
     1.93903
     2.01556
     2.06339
     2.14950
     2.08253
     2.04426
     1.95816
     1.75726
     1.42242
     1.25978
     1.11628
     0.79101
     0.60924
     0.41791
     0.20744
     0.15004
     0.05437
    -0.03173
    -0.07000
    -0.02217
    -0.07000
    -0.13697
    -0.13697
    -0.07957
    -0.00303
     0.01610
     0.06394
     0.10220
     0.31267
     0.42747
     0.40834
     0.40834
     0.43704
     0.45617
     0.51357
     0.54227
     0.56141
     0.41791
     0.25527
    -0.02217
    -0.16567
    -0.31874
    -0.32830
    -0.33787
    -0.51007
    -0.62487
    -0.79708
    -0.81621
    -0.92144
    -0.99798
    -1.15105
    -1.07451
    -0.91188
    -0.92144
    -0.83534
    -0.75881
    -0.67271
    -0.68227
    -0.53877
    -0.41440
    -0.35700
    -0.31874
    -0.24220
    -0.15610
    -0.15610
    -0.07957
    -0.08913
    -0.04130
     0.04480
     0.02567
     0.04480
     0.10220
     0.10220
     0.09264
     0.06394
     0.15960
     0.13090
     0.11177
     0.11177
     0.09264
     0.08307
     0.08307
     0.02567
     0.08307
     0.04480
     0.00653
    -0.01260
    -0.02217
     0.01610
     0.02567
    -0.07000
     0.02567
     0.03523
     0.00653
    -0.00303
    -0.02217
    -0.02217
    -0.08913
    -0.03173
    -0.07000
    -0.04130
    -0.07000
    -0.10827
    -0.14653
    -0.12740
    -0.15610
    -0.21350
    -0.15610
    -0.19437
    -0.24220
    -0.21350
    -0.19437
    -0.17523
    -0.16567
    -0.08913
     0.05437
     0.24570
     0.32224
     0.15004
    -0.10827
    -0.55791
    -1.41892
    -2.26079
    -3.38011
    -4.69076
    -4.82469
    -4.82469
    -4.82469
    -4.82469
    -4.82469
    -4.81513
    -4.48029
    -4.56639
    -2.59563
    -1.15105
    -2.07903
    -2.06946
    -0.91188
     0.81014
     2.60870
     4.29246
     4.97170
     4.97170
     4.97170
     4.97170
     4.78036
     4.15852
     3.48885
     2.85744
     2.27386
     1.70942
     1.13542
     0.72404
     0.45617
     0.15004
    -0.05087
    -0.16567
    -0.26134
    -0.33787
    -0.39527
    -0.42397
    -0.45267
    -0.40484
    -0.43354
    -0.34744
    -0.28047
    -0.28047
    -0.28047
    -0.27090
    -0.25177
    -0.27090
    -0.24220
    -0.19437
    -0.19437
    -0.26134
    -0.19437
    -0.14653
    -0.15610
    -0.20393
    -0.17523
    -0.11783
    -0.09870
    -0.03173
    -0.07957
    -0.03173
    -0.05087
    -0.03173
     0.00653
     0.03523
     0.09264
     0.18830
     0.10220
     0.12134
     0.14047
     0.18830
     0.21700
     0.19787
     0.19787
     0.24570
     0.22657
     0.25527
     0.22657
     0.20744
     0.24570
     0.19787
     0.27440
     0.20744
     0.19787
     0.24570
     0.21700
     0.22657
     0.19787
     0.20744
     0.17874
     0.22657
     0.23614
     0.27440
     0.23614
     0.24570
     0.28397
     0.22657
     0.31267
     0.24570
     0.22657
     0.22657
     0.32224
     0.34137
     0.37007
     0.40834
     0.36051
     0.37007
     0.38921
     0.28397
     0.29354
     0.28397
     0.28397
     0.30310
     0.26484
     0.22657
     0.16917
     0.19787
     0.15960
     0.12134
     0.09264
     0.09264
     0.09264
     0.06394
     0.17874
     0.15960
     0.18830
     0.16917
     0.25527
     0.29354
     0.32224
     0.35094
     0.39877
     0.42747
     0.49444
     0.54227
     0.57098
     0.52314
     0.56141
     0.54227
     0.66664
     0.63794
     0.61881
     0.66664
     0.65708
     0.69534
     0.78144
     0.97278
     0.99191
     1.00148
     1.03975
     1.21195
     1.43199
     1.61375
     1.28848
     1.33632
     1.52765
     0.99191
     0.36051
    -0.17523
    -0.13697
    -0.00303
    -0.07000
    -0.27090
    -0.44310
    -0.77794
    -1.11278
    -1.35195
    -1.44762
    -1.39978
    -1.24671
    -1.13191
    -0.97884
    -0.79708
    -0.58661
    -0.40484
    -0.25177
    -0.08913
     0.05437
     0.22657
     0.37964
     0.34137
     0.37964
     0.27440
     0.31267
     0.29354
     0.29354
     0.26484
     0.27440
     0.25527
     0.26484
     0.25527
     0.26484
     0.27440
     0.27440
     0.27440
     0.30310
     0.26484
     0.31267
     0.30310
     0.31267
     0.28397
     0.33181
     0.31267
     0.33181
     0.32224
     0.34137
     0.32224
     0.33181
     0.36051
     0.40834
     0.37964
     0.40834
     0.41791
     0.44661
     0.48487
     0.46574
     0.48487
     0.50401
     0.48487
     0.49444
     0.52314
     0.55184
     0.58054
     0.52314
     0.53271
     0.50401
     0.52314
     0.57098
     0.56141
     0.58054
     0.57098
     0.59011
     0.65708
     0.70491
     0.69534
     0.65708
     0.69534
     0.66664
     0.75274
     0.78144
     0.77188
     0.75274
     0.77188
     0.81014
     0.85798
     0.81971
     0.72404
     0.64751
     0.71448
     0.64751
     0.62838
     0.61881
     0.51357
     0.46574
     0.43704
     0.37964
     0.36051
     0.24570
     0.17874
     0.09264
     0.12134
     0.05437
    -0.03173
    -0.07957
    -0.11783
    -0.17523
    -0.15610
    -0.10827
    -0.07000
     0.01610
     0.07350
     0.15004
     0.28397
     0.37007
     0.47531
     0.51357
     0.64751
     0.83885
     0.96321
     1.21195
     1.34588
     1.50852
     1.70942
     1.69029
     1.69029
     1.70942
     1.70942
     1.91033
     1.91989
     2.14950
     2.03469
     1.35545
     1.00148
     1.12585
     1.66159
     0.69534
    -0.31874
    -0.12740
    -0.40484
    -1.09365
    -1.68679
    -2.52866
    -1.07451
    -2.68173
    -3.03570
    -3.24617
    -3.50448
    -3.49491
    -3.51404
    -3.40881
    -3.34184
    -3.20791
    -2.93047
    -2.71043
    -2.37560
    -2.04076
    -1.73462
    -1.36152
    -0.97884
    -0.62487
    -0.40484
    -0.10827
     0.12134
     0.33181
     0.43704
     0.62838
     0.71448
     0.75274
     0.81014
     0.87711
     0.91538
     0.94408
     0.98235
     0.94408
     0.93451
     0.97278
     0.85798
     0.92495
     0.93451
     0.99191
     1.04931
     1.13542
     1.31718
     1.38415
     1.50852
     1.59462
     1.73812
     1.89119
     2.20690
     2.57043
     2.72350
     2.82874
     2.88614
     2.97224
     3.04877
     3.10617
     3.04877
     2.98181
     2.97224
     2.82874
     2.80004
     2.68524
     2.27386
     1.90076
     1.61375
     1.39372
     1.07801
     0.77188
     0.54227
     0.15004
    -0.07957
    -0.28047
    -0.43354
    -0.59617
    -0.65357
    -0.82578
    -0.96928
    -1.02668
    -1.07451
    -1.07451
    -1.06495
    -1.04581
    -1.03625
    -0.95014
    -0.90231
    -0.79708
    -0.78751
    -0.73011
    -0.65357
    -0.66314
    -0.51007
    -0.45267
    -0.43354
    -0.48137
    -0.40484
    -0.42397
    -0.41440
    -0.38570
    -0.38570
    -0.41440
    -0.36657
    -0.29960
    -0.27090
    -0.24220
    -0.07957
    -0.07000
     0.15960
     0.20744
     0.29354
     0.34137
     0.32224
     0.29354
     0.31267
     0.36051
     0.37007
     0.40834
     0.38921
     0.38921
     0.39877
     0.39877
     0.36051
     0.33181
     0.33181
     0.51357
     0.57098
     0.76231
     1.00148
     0.88668
     0.70491
     0.71448
     0.90581
     1.11628
     1.29805
     1.47982
     1.64246
     1.20238
     1.06845
     1.32675
     1.35545
     0.81014
     1.05888
     1.27892
     0.72404
     0.21700
    -0.29004
     0.39877
     1.23108
     0.28397
    -0.51007
    -0.70141
    -0.81621
    -0.80664
    -1.11278
    -1.65809
    -1.89726
    -1.83029
    -1.84942
    -1.72505
    -1.67722
    -1.62939
    -1.46675
    -1.55285
    -1.54329
    -1.39022
    -1.23715
    -1.11278
    -0.92144
    -0.73967
    -0.53877
    -0.40484
    -0.31874
    -0.25177
    -0.24220
    -0.34744
    -0.39527
    -0.46224
    -0.54834
    -0.56747
    -0.60574
    -0.64401
    -0.72054
    -0.71097
    -0.83534
    -0.79708
    -0.79708
    -0.75881
    -0.81621
    -0.72054
    -0.56747
    -0.53877
    -0.64401
    -0.79708
    -0.87361
    -0.91188
    -0.92144
    -0.97884
    -0.88318
    -0.81621
    -0.76838
    -0.62487
    -0.65357
    -0.75881
    -0.91188
    -0.88318
    -0.80664
    -0.73967
    -0.67271
    -0.54834
    -0.43354
    -0.42397
    -0.38570
    -0.30917
    -0.28047
    -0.28047
    -0.34744
    -0.42397
    -0.41440
    -0.39527
    -0.37614
    -0.47180
    -0.49094
    -0.51964
    -0.63444
    -0.62487
    -0.61531
    -0.51007
    -0.34744
    -0.13697
    -0.30917
    -0.47180
    -0.46224
    -0.55791
    -0.54834
    -0.42397
    -0.30917
    -0.07000
     0.25527
    -0.10827
    -0.13697
    -0.66314
    -0.80664
    -0.59617
    -0.70141
    -0.65357
    -0.36657
    -0.01260
    -0.41440
    -0.81621
    -0.78751
    -0.93101
    -0.54834
    -0.70141
    -0.89274
    -0.31874
    -0.00303
    -0.13697
    -0.31874
    -0.52921
    -0.51964
    -0.51007
    -0.58661
    -0.45267
    -0.30917
     0.02567
     0.15960
    -0.14653
    -0.40484
    -0.48137
    -0.40484
    -0.25177
    -0.05087
     0.14047
     0.40834
     0.27440
     0.14047
    -0.15610
    -0.28047
    -0.56747
    -0.79708
    -0.53877
    -0.34744
    -0.35700
    -0.52921
    -0.57704
    -0.75881
    -0.79708
    -0.95014
    -1.13191
    -1.12235
    -1.10321
    -1.04581
    -0.94058
    -0.66314
    -0.44310
    -0.18480
     0.05437
     0.08307
     0.05437
     0.09264
     0.04480
     0.10220
     0.19787
     0.24570
     0.27440
     0.37964
     0.44661
     0.34137
     0.32224
     0.24570
    -0.04130
    -0.13697
     0.00653
    -0.09870
    -0.08913
    -0.03173
    -0.07957
     0.06394
     0.06394
     0.09264
    -0.04130
    -0.03173
     0.00653
     0.02567
     0.05437
     0.03523
     0.04480
    -0.04130
    -0.03173
    -0.07000
    -0.10827
    -0.25177
    -0.35700
    -0.34744
    -0.37614
    -0.25177
     0.03523
     0.40834
     0.52314
     0.30310
     0.15004
     0.18830
     0.26484
     0.37007
     0.54227
     0.70491
     0.71448
     0.68578
     0.60924
     0.51357
     0.42747
     0.43704
     0.59968
     0.93451
     0.60924
    -0.07957
    -0.41440
    -0.46224
    -0.17523
    -0.00303
     0.12134
     0.01610
    -0.36657
    -0.76838
    -0.97884
    -0.58661
    -0.14653
     0.37964
     0.35094
    -0.54834
    -0.79708
    -0.73967
    -0.58661
    -0.16567
     0.50401
     0.22657
     0.21700
     0.17874
    -0.09870
    -0.37614
    -0.59617
    -0.50051
    -0.12740
     0.23614
     0.61881
     0.20744
    -0.37614
    -0.49094
    -0.22307
    -0.11783
    -0.02217
     0.06394
     0.13090
     0.30310
     0.46574
     0.40834
     0.39877
     0.29354
     0.37964
     0.36051
     0.15004
     0.08307
    -0.05087
    -0.18480
    -0.11783
    -0.08913
     0.03523
    -0.06043
    -0.29004
    -0.64401
    -0.61531
    -0.69184
    -0.70141
    -0.72054
    -0.91188
    -0.97884
    -0.87361
    -0.83534
    -0.83534
    -0.67271
    -0.58661
    -0.53877
    -0.39527
    -0.09870
     0.27440
     0.48487
     0.49444
     0.49444
     0.90581
     0.85798
     0.83885
     0.91538
     1.17368
     1.21195
     1.26935
     1.04931
     1.03975
     1.02061
     1.09715
     0.99191
     0.77188
     0.74318
     0.75274
     0.76231
     0.60924
     0.56141
     0.54227
     0.57098
     0.58054
     0.64751
     0.63794
     0.54227
     0.55184
     0.49444
     0.50401
     0.43704
     0.33181
     0.23614
     0.23614
     0.22657
     0.22657
     0.15004
     0.17874
     0.10220
    -0.00303
     0.07350
     0.13090
     0.06394
     0.10220
     0.11177
     0.21700
     0.33181
     0.39877
     0.44661
     0.48487
     0.51357
     0.54227
     0.63794
     0.74318
     0.74318
     0.74318
     0.82928
     0.89625
     0.90581
     0.84841
     0.79101
     0.76231
     0.71448
     0.66664
     0.63794
     0.54227
     0.44661
     0.38921
     0.39877
     0.47531
     0.53271
     0.78144
     1.12585
     1.90076
     2.93397
     3.42188
     3.21141
     2.73307
     2.63740
     2.58000
     1.98686
     1.64246
     1.85292
     1.71899
     0.84841
     0.37964
     0.01610
    -0.62487
    -1.16061
    -1.55285
    -2.05989
    -2.62433
    -3.06440
    -3.18877
    -3.20791
    -2.89220
    -2.38516
    -1.79202
    -1.15105
    -0.73011
    -0.45267
    -0.24220
    -0.05087
     0.26484
     0.48487
     0.70491
     0.90581
     0.95365
     0.87711
     0.91538
     0.91538
     0.83885
     0.86755
     0.86755
     0.83885
     0.82928
     0.85798
     0.80058
     0.79101
     0.76231
     0.61881
     0.48487
     0.51357
     0.39877
     0.20744
     0.05437
     0.00653
    -0.11783
    -0.21350
    -0.31874
    -0.58661
    -0.76838
    -0.96928
    -1.06495
    -0.97884
    -0.85448
    -0.75881
    -0.71097
    -0.51007
    -0.25177
    -0.03173
     0.27440
     0.35094
     0.45617
     0.79101
     1.21195
     1.51809
     1.59462
     1.72856
     1.83379
     1.94859
     1.97729
     2.58957
     4.56033
     4.97170
     4.97170
     3.98632
     2.13036
     1.04931
     0.90581
     0.97278
     0.68578
     2.38866
     3.57495
     1.87206
    -0.57704
    -1.61025
    -2.38516
    -2.44256
    -2.21296
    -2.14599
    -2.00249
    -1.94509
    -1.75375
    -1.48588
    -1.06495
    -0.68227
    -0.34744
    -0.09870
     0.09264
     0.36051
     0.45617
     0.60924
     0.77188
     0.76231
     0.67621
     0.53271
     0.55184
     0.38921
     0.21700
     0.10220
    -0.08913
    -0.24220
    -0.34744
    -0.51007
    -0.72054
    -0.78751
    -0.92144
    -0.91188
    -0.74924
    -0.41440
    -0.00303
     0.29354
     0.52314
     0.32224
     0.34137
     0.54227
     0.63794
     0.79101
     1.06845
     1.31718
     1.17368
     1.14498
     1.15455
     1.10672
     1.02061
     0.89625
     0.76231
     0.49444
     0.41791
     0.26484
     0.15960
     0.12134
     0.12134
     0.20744
     0.28397
     0.39877
     0.40834
     0.37007
     0.38921
     0.38921
     0.34137
     0.30310
     0.21700
     0.13090
     0.12134
     0.05437
    -0.01260
    -0.13697
    -0.18480
    -0.25177
    -0.32830
    -0.36657
    -0.40484
    -0.40484
    -0.41440
    -0.45267
    -0.46224
    -0.41440
    -0.32830
    -0.25177
    -0.16567
    -0.07957
    -0.07957
    -0.05087
    -0.07957
     0.05437
     0.10220
     0.18830
     0.22657
     0.28397
     0.34137
     0.41791
     0.42747
     0.56141
     0.55184
     0.63794
     0.63794
     0.68578
     0.69534
     0.74318
     0.78144
     0.81971
     0.81971
     0.78144
     0.80058
     0.71448
     0.65708
     0.62838
     0.63794
     0.70491
     0.73361
     0.75274
     0.65708
     0.55184
     0.60924
     0.61881
     0.59968
     0.67621
     0.81014
     1.02061
     1.17368
     1.34588
     1.43199
     1.72856
     2.10166
     1.48939
     0.08307
    -0.31874
     0.35094
     0.70491
     0.48487
     0.20744
     0.08307
    -0.29004
    -0.73011
    -1.12235
    -1.39022
    -1.60069
    -1.63895
    -1.53372
    -1.49545
    -1.40935
    -1.19888
    -1.07451
    -0.82578
    -0.64401
    -0.35700
    -0.12740
     0.19787
     0.48487
     0.64751
     0.87711
     1.12585
     0.85798
     0.71448
     0.93451
     1.41285
     1.73812
     1.75726
     1.46069
     1.32675
     1.16412
     1.06845
     0.99191
     0.80058
     0.67621
     0.59968
     0.48487
     0.38921
     0.22657
     0.02567
    -0.10827
    -0.13697
    -0.07957
    -0.00303
     0.32224
     0.32224
     0.21700
     0.25527
     0.37007
     0.37007
     0.48487
     0.55184
     0.58054
     0.50401
     0.24570
     0.09264
     0.04480
    -0.06043
    -0.22307
    -0.48137
    -0.72054
    -0.93101
    -1.21801
    -1.46675
    -1.55285
    -1.72505
    -1.76332
    -1.73462
    -1.70592
    -1.60069
    -1.49545
    -1.36152
    -1.21801
    -1.07451
    -0.88318
    -0.74924
    -0.59617
    -0.40484
    -0.23264
    -0.06043
     0.09264
     0.15960
     0.23614
     0.36051
     0.43704
     0.46574
     0.54227
     0.52314
     0.50401
     0.49444
     0.55184
     0.51357
     0.50401
     0.52314
     0.57098
     0.55184
     0.56141
     0.59011
     0.45617
     0.48487
     0.54227
     0.57098
     0.51357
     0.49444
     0.49444
     0.58054
     0.60924
     0.57098
     0.57098
     0.57098
     0.59011
     0.55184
     0.65708
     0.72404
     0.59968
     0.53271
     0.52314
     0.57098
     0.55184
     0.52314
     0.60924
     0.71448
     0.77188
     1.00148
     1.11628
     1.14498
     1.28848
     1.44155
     1.15455
     0.94408
     1.10672
     1.32675
     2.04426
     2.41737
     1.36502
    -0.61531
    -0.59617
     0.88668
     1.25022
     0.41791
     0.37007
    -0.06043
    -0.17523
    -0.58661
    -0.85448
    -0.95014
    -0.88318
    -0.80664
    -0.61531
    -0.41440
    -0.26134
    -0.15610
    -0.08913
    -0.07000
     0.02567
     0.12134
     0.12134
     0.20744
     0.42747
     0.55184
     0.58054
     0.76231
     0.93451
     0.78144
     0.76231
     0.64751
     0.62838
     0.59011
     0.47531
     0.47531
     0.49444
     0.48487
     0.47531
     0.39877
     0.32224
     0.20744
     0.15960
     0.11177
     0.18830
     0.20744
     0.23614
     0.20744
     0.12134
     0.10220
     0.10220
     0.09264
     0.08307
     0.15960
     0.13090
     0.13090
     0.12134
     0.13090
     0.12134
     0.06394
     0.19787
     0.19787
     0.16917
     0.23614
     0.29354
     0.35094
     0.38921
     0.38921
     0.39877
     0.43704
     0.44661
     0.46574
     0.45617
     0.50401
     0.49444
     0.43704
     0.51357
     0.58054
     0.51357
     0.56141
     0.56141
     0.54227
     0.54227
     0.59968
     0.60924
     0.55184
     0.59968
     0.61881
     0.59011
     0.63794
     0.61881
     0.58054
     0.54227
     0.58054
     0.59968
     0.59011
     0.64751
     0.64751
     0.60924
     0.63794
     0.59968
     0.57098
     0.48487
     0.43704
     0.48487
     0.42747
     0.33181
     0.33181
     0.37007
     0.39877
     0.25527
     0.32224
     0.48487
     0.51357
     0.51357
     0.54227
     0.39877
     0.48487
     0.58054
     0.47531
     0.47531
     0.38921
     0.35094
     0.42747
     0.58054
     0.17874
     0.04480
    -0.28047
    -0.57704
    -0.48137
    -0.09870
     0.04480
    -0.09870
    -0.73011
    -0.95014
    -0.94058
    -0.85448
    -1.17975
    -0.51007
     0.28397
    -0.14653
     0.27440
    -0.08913
    -0.12740
    -0.59617
    -0.51007
    -0.23264
     0.30310
     0.66664
     0.72404
     0.47531
     0.28397
     0.24570
     0.23614
     0.28397
     0.35094
     0.32224
     0.24570
     0.36051
     0.43704
     0.25527
     0.18830
     0.06394
     0.02567
    -0.00303
     0.00653
    -0.06043
    -0.03173
    -0.08913
    -0.14653
    -0.13697
    -0.17523
    -0.21350
    -0.23264
    -0.23264
    -0.23264
    -0.17523
    -0.09870
    -0.07957
    -0.06043
    -0.03173
     0.00653
    -0.01260
     0.07350
     0.12134
     0.11177
     0.17874
     0.17874
     0.19787
     0.22657
     0.27440
     0.23614
     0.20744
     0.22657
     0.25527
     0.23614
     0.19787
     0.17874
     0.17874
     0.14047
     0.21700
     0.12134
     0.12134
     0.09264
     0.05437
     0.00653
     0.05437
     0.03523
    -0.01260
    -0.05087
    -0.05087
    -0.04130
    -0.07957
    -0.09870
    -0.10827
    -0.13697
    -0.11783
    -0.12740
    -0.11783
    -0.08913
    -0.10827
    -0.13697
    -0.10827
    -0.03173
    -0.05087
    -0.08913
    -0.03173
     0.00653
    -0.01260
     0.01610
     0.09264
     0.11177
     0.12134
     0.15960
     0.12134
     0.15960
     0.15004
     0.15004
     0.09264
     0.12134
     0.11177
     0.02567
    -0.05087
    -0.12740
    -0.16567
    -0.17523
    -0.15610
    -0.21350
    -0.29960
    -0.29960
    -0.34744
    -0.36657
    -0.35700
    -0.27090
    -0.23264
    -0.17523
    -0.13697
    -0.11783
     0.02567
     0.02567
     0.13090
     0.63794
     0.96321
     0.94408
     0.73361
     0.85798
     0.87711
     0.75274
     0.77188
     1.16412
     1.62332
     1.24065
     0.78144
     0.77188
     0.65708
     0.65708
     0.50401
     0.74318
     0.58054
     0.75274
     4.07242
     4.97170
     0.36051
    -0.68227
    -1.06495
    -0.41440
     0.12134
     0.72404
     1.05888
     0.57098
     0.02567
    -0.66314
    -1.24671
    -1.64852
    -2.07903
    -2.26079
    -2.31820
    -2.23209
    -1.99292
    -1.83986
    -1.61025
    -1.27542
    -1.05538
    -0.88318
    -0.62487
    -0.52921
    -0.34744
    -0.23264
    -0.04130
    -0.00303
     0.03523
     0.11177
     0.13090
     0.20744
     0.20744
     0.18830
     0.14047
     0.15004
     0.12134
     0.07350
     0.06394
     0.00653
    -0.06043
    -0.10827
    -0.13697
    -0.16567
    -0.27090
    -0.31874
    -0.35700
    -0.39527
    -0.37614
    -0.41440
    -0.48137
    -0.48137
    -0.53877
    -0.57704
    -0.58661
    -0.59617
    -0.64401
    -0.66314
    -0.62487
    -0.60574
    -0.58661
    -0.56747
    -0.42397
    -0.22307
    -0.02217
     0.08307
     0.28397
     0.31267
    -0.20393
    -1.14148
    -1.39022
    -1.02668
    -0.38570
    -0.03173
     0.12134
    -0.04130
    -1.06495
    -2.45213
    -2.77740
    -2.44256
    -2.34690
    -2.34690
    -2.22253
    -2.18426
    -2.19383
    -2.19383
    -2.22253
    -2.17469
    -2.10773
    -1.91639
    -1.78245
    -1.56242
    -1.29455
    -1.01711
    -0.81621
    -0.79708
    -0.64401
    -0.37614
    -0.27090
    -0.15610
    -0.06043
    -0.18480
    -0.26134
    -0.23264
    -0.20393
    -0.29960
    -0.21350
    -0.19437
    -0.24220
    -0.23264
    -0.29960
    -0.32830
    -0.38570
    -0.38570
    -0.43354
    -0.51007
    -0.49094
    -0.45267
    -0.41440
    -0.31874
    -0.19437
    -0.20393
    -0.26134
    -0.22307
    -0.21350
    -0.24220
    -0.15610
    -0.20393
    -0.31874
    -0.25177
    -0.14653
     0.00653
     0.21700
     0.29354
     0.41791
     0.36051
     0.50401
     0.03523
    -0.06043
    -0.38570
    -0.77794
    -1.15105
    -1.41892
    -1.63895
    -1.90682
    -2.12686
    -1.60069
    -0.50051
     0.30310
     0.40834
     0.10220
     0.74318
     0.32224
     0.50401
     1.31718
     1.83379
     1.68072
     2.31213
     2.79047
     2.92441
     2.92441
     2.65654
     2.20690
     1.53722
     0.94408
     0.32224
    -0.17523
    -0.53877
    -0.79708
    -0.95971
    -1.13191
    -1.25628
    -1.24671
    -1.21801
    -1.14148
    -1.15105
    -1.11278
    -1.04581
    -1.02668
    -0.95971
    -0.94058
    -0.90231
    -0.90231
    -0.85448
    -0.84491
    -0.75881
    -0.75881
    -0.79708
    -0.72054
    -0.73967
    -0.73967
    -0.69184
    -0.70141
    -0.61531
    -0.59617
    -0.59617
    -0.59617
    -0.58661
    -0.58661
    -0.57704
    -0.52921
    -0.47180
    -0.47180
    -0.51007
    -0.51964
    -0.47180
    -0.47180
    -0.47180
    -0.49094
    -0.55791
    -0.49094
    -0.49094
    -0.43354
    -0.50051
    -0.48137
    -0.50051
    -0.53877
    -0.51007
    -0.44310
    -0.51007
    -0.50051
    -0.45267
    -0.49094
    -0.44310
    -0.45267
    -0.45267
    -0.46224
    -0.41440
    -0.42397
    -0.44310
    -0.39527
    -0.40484
    -0.29960
    -0.28047
    -0.29004
    -0.35700
    -0.34744
    -0.30917
    -0.31874
    -0.27090
    -0.24220
    -0.26134
    -0.25177
    -0.37614
    -0.50051
    -0.56747
    -0.64401
    -0.66314
    -0.66314
    -0.66314
    -0.59617
    -0.65357
    -0.73011
    -0.80664
    -0.80664
    -0.79708
    -0.74924
    -0.77794
    -0.85448
    -0.73011
    -0.73011
    -0.60574
    -0.59617
    -0.63444
    -0.60574
    -0.61531
    -0.52921
    -0.51007
    -0.54834
    -0.56747
    -0.42397
    -0.12740
     0.07350
     0.25527
     0.59968
     1.23108
     1.77639
     1.94859
     1.87206
     2.32170
     2.21646
     1.25022
     0.73361
     0.97278
     1.64246
     3.99589
     3.53668
     0.21700
    -0.78751
    -0.76838
    -0.84491
    -0.94058
    -1.03625
    -1.31368
    -1.54329
    -1.72505
    -1.93552
    -2.14599
    -2.13643
    -2.09816
    -1.96422
    -1.83986
    -1.60069
    -1.39978
    -1.14148
    -0.95014
    -0.81621
    -0.65357
    -0.56747
    -0.48137
    -0.41440
    -0.37614
    -0.35700
    -0.35700
    -0.33787
    -0.29960
    -0.25177
    -0.27090
    -0.24220
    -0.26134
    -0.20393
    -0.22307
    -0.10827
    -0.16567
    -0.15610
    -0.09870
    -0.11783
    -0.07957
    -0.01260
    -0.01260
    -0.05087
     0.09264
     0.09264
     0.10220
     0.12134
     0.17874
     0.23614
     0.25527
     0.29354
     0.27440
     0.32224
     0.39877
     0.33181
     0.39877
     0.38921
     0.38921
     0.33181
     0.39877
     0.45617
     0.45617
     0.37964
     0.37964
     0.39877
     0.42747
     0.40834
     0.47531
     0.48487
     0.43704
     0.48487
     0.44661
     0.46574
     0.52314
     0.49444
     0.48487
     0.53271
     0.52314
     0.54227
     0.49444
     0.45617
     0.44661
     0.45617
     0.44661
     0.42747
     0.49444
     0.38921
     0.40834
     0.38921
     0.36051
     0.34137
     0.29354
     0.35094
     0.36051
     0.32224
     0.28397
     0.27440
     0.23614
     0.25527
     0.24570
     0.26484
     0.28397
     0.26484
     0.26484
     0.28397
     0.34137
     0.43704
     0.49444
     0.77188
     1.05888
     1.29805
     1.73812
     1.95816
     1.92946
     1.58505
     1.01105
     0.82928
     0.94408
     0.80058
     0.45617
     0.36051
     0.13090
    -0.09870
    -0.24220
    -0.65357
    -1.11278
    -1.46675
    -1.64852
    -1.81116
    -1.77289
    -1.55285
    -1.39022
    -1.21801
    -1.09365
    -0.82578
    -0.55791
    -0.31874
    -0.08913
     0.08307
     0.16917
     0.18830
     0.34137
     0.37964
     0.45617
     0.57098
     0.57098
     0.55184
     0.53271
     0.51357
     0.50401
     0.52314
     0.48487
     0.43704
     0.44661
     0.41791
     0.37007
     0.29354
     0.33181
     0.34137
     0.30310
     0.29354
     0.32224
     0.26484
     0.24570
     0.22657
     0.25527
     0.28397
     0.27440
     0.22657
     0.24570
     0.28397
     0.28397
     0.23614
     0.34137
     0.34137
     0.36051
     0.34137
     0.32224
     0.36051
     0.37964
     0.32224
     0.35094
     0.41791
     0.40834
     0.40834
     0.36051
     0.37964
     0.40834
     0.40834
     0.38921
     0.38921
     0.39877
     0.37964
     0.41791
     0.40834
     0.38921
     0.36051
     0.37007
     0.40834
     0.48487
     0.41791
     0.41791
     0.38921
     0.41791
     0.40834
     0.31267
     0.44661
     0.37007
     0.35094
     0.38921
     0.34137
     0.34137
     0.28397
     0.26484
     0.28397
     0.29354
     0.29354
     0.23614
     0.30310
     0.24570
     0.24570
     0.25527
     0.27440
     0.32224
     0.25527
     0.26484
     0.36051
     0.34137
     0.32224
     0.31267
     0.34137
     0.36051
     0.36051
     0.38921
     0.35094
     0.36051
     0.49444
     0.42747
     0.47531
     0.49444
     0.51357
     0.63794
     0.72404
     0.79101
     0.69534
     0.62838
     0.71448
     0.73361
     0.67621
     0.59011
     0.64751
     0.64751
     0.49444
     0.35094
     0.17874
     0.11177
    -0.07000
    -0.16567
    -0.24220
    -0.24220
    -0.27090
    -0.42397
    -0.45267
    -0.57704
    -0.54834
    -0.56747
    -0.61531
    -0.65357
    -0.58661
    -0.53877
    -0.35700
    -0.29004
    -0.29960
    -0.24220
    -0.17523
    -0.07957
    -0.02217
     0.04480
     0.12134
     0.19787
     0.26484
     0.38921
     0.48487
     0.49444
     0.56141
     0.55184
     0.53271
     0.59011
     0.59011
     0.53271
     0.56141
     0.56141
     0.51357
     0.47531
     0.42747
     0.34137
     0.39877
     0.39877
     0.41791
     0.37964
     0.41791
     0.35094
     0.35094
     0.37964
     0.43704
     0.34137
     0.29354
     0.26484
     0.21700
     0.14047
     0.08307
     0.06394
    -0.01260
    -0.06043
    -0.13697
    -0.26134
    -0.33787
    -0.42397
    -0.49094
    -0.51007
    -0.56747
    -0.68227
    -0.71097
    -0.74924
    -0.83534
    -0.90231
    -0.97884
    -1.09365
    -1.21801
    -1.19888
    -1.20845
    -1.24671
    -1.37108
    -1.46675
    -1.47632
    -1.58155
    -1.51458
    -1.57199
    -1.85899
    -2.20339
    -1.73462
    -1.39022
    -1.12235
    -1.05538
    -0.98841
    -0.98841
    -0.76838
    -0.62487
    -0.58661
    -0.31874
    -0.20393
     0.07350
     0.39877
     0.58054
     0.66664
     0.80058
     1.03018
     0.49444
     0.24570
     0.07350
    -0.31874
    -0.29960
     0.06394
     1.35545
     1.51809
     1.17368
     0.80058
    -0.16567
    -0.71097
    -0.86404
    -0.55791
    -0.25177
     0.34137
     0.36051
    -0.47180
    -1.27542
    -1.04581
    -0.81621
    -1.36152
    -1.77289
    -2.13643
    -2.20339
    -2.18426
    -2.16513
    -2.14599
    -2.06946
    -2.15556
    -2.14599
    -1.91639
    -1.77289
    -1.63895
    -1.51458
    -1.35195
    -1.14148
    -0.95014
    -0.88318
    -0.70141
    -0.54834
    -0.44310
    -0.31874
    -0.15610
     0.05437
     0.19787
     0.30310
     0.32224
     0.37964
     0.47531
     0.62838
     0.67621
     0.69534
     0.79101
     0.76231
     0.79101
     0.74318
     0.72404
     0.69534
     0.59011
     0.57098
     0.62838
     0.50401
     0.43704
     0.31267
     0.18830
     0.15960
     0.08307
     0.02567
    -0.08913
    -0.10827
    -0.09870
    -0.11783
    -0.15610
    -0.21350
    -0.21350
    -0.17523
    -0.12740
    -0.15610
    -0.20393
    -0.17523
    -0.13697
    -0.11783
    -0.11783
    -0.12740
    -0.16567
    -0.16567
    -0.13697
    -0.16567
    -0.17523
    -0.18480
    -0.22307
    -0.25177
    -0.21350
    -0.21350
    -0.28047
    -0.30917
    -0.35700
    -0.35700
    -0.32830
    -0.39527
    -0.38570
    -0.42397
    -0.43354
    -0.41440
    -0.43354
    -0.42397
    -0.49094
    -0.47180
    -0.50051
    -0.42397
    -0.55791
    -0.45267
    -0.52921
    -0.51007
    -0.55791
    -0.52921
    -0.54834
    -0.55791
    -0.53877
    -0.53877
    -0.51007
    -0.50051
    -0.55791
    -0.57704
    -0.56747
    -0.46224
    -0.52921
    -0.52921
    -0.54834
    -0.55791
    -0.55791
    -0.48137
    -0.55791
    -0.58661
    -0.54834
    -0.53877
    -0.49094
    -0.50051
    -0.52921
    -0.52921
    -0.55791
    -0.51007
    -0.50051
    -0.52921
    -0.50051
    -0.52921
    -0.57704
    -0.55791
    -0.51007
    -0.62487
    -1.01711
    -1.03625
    -0.86404
    -0.79708
    -1.13191
    -1.12235
    -1.16061
    -1.09365
    -0.23264
    -0.09870
    -1.95466
    -2.96874
    -2.26079
    -1.25628
    -1.01711
    -0.39527
     0.95365
     0.35094
    -1.32325
    -2.49040
    -2.61477
    -2.03119
    -1.28498
    -1.04581
    -1.21801
    -1.44762
    -1.42848
    -1.56242
    -1.85899
    -2.01206
    -2.08859
    -2.10773
    -1.93552
    -1.81116
    -1.63895
    -1.49545
    -1.29455
    -1.15105
    -0.94058
    -0.84491
    -0.64401
    -0.61531
    -0.57704
    -0.49094
    -0.50051
    -0.44310
    -0.41440
    -0.37614
    -0.37614
    -0.44310
    -0.49094
    -0.57704
    -0.60574
    -0.66314
    -0.73011
    -0.76838
    -0.69184
    -0.67271
    -0.69184
    -0.69184
    -0.75881
    -0.78751
    -0.73011
    -0.73011
    -0.73967
    -0.66314
    -0.62487
    -0.61531
    -0.58661
    -0.50051
    -0.50051
    -0.54834
    -0.45267
    -0.42397
    -0.41440
    -0.41440
    -0.37614
    -0.37614
    -0.41440
    -0.30917
    -0.31874
    -0.24220
    -0.21350
    -0.24220
    -0.17523
    -0.13697
    -0.10827
    -0.09870
    -0.07000
    -0.01260
    -0.03173
    -0.01260
    -0.01260
    -0.03173
    -0.02217
    -0.02217
     0.00653
    -0.04130
    -0.03173
    -0.08913
    -0.09870
    -0.04130
    -0.03173
    -0.06043
    -0.12740
    -0.09870
    -0.10827
    -0.07000
    -0.08913
    -0.08913
    -0.05087
    -0.07957
    -0.08913
    -0.04130
    -0.03173
     0.04480
     0.00653
     0.08307
     0.13090
     0.14047
     0.23614
     0.34137
     0.39877
     0.32224
     0.35094
     0.36051
     0.57098
     0.67621
     0.64751
     0.57098
     0.58054
     0.58054
     0.53271
     0.54227
     0.78144
     0.92495
     0.84841
     0.73361
     0.55184
     0.51357
     0.57098
     0.79101
     0.94408
     1.08758
     1.44155
     1.90076
     1.87206
     1.55635
     0.88668
     0.53271
     0.44661
     1.07801
     0.77188
     0.23614
    -0.01260
    -0.36657
    -0.57704
    -0.75881
    -0.96928
    -1.25628
    -1.51458
    -1.76332
    -1.88769
    -1.95466
    -1.92596
    -1.78245
    -1.65809
    -1.45718
    -1.19888
    -0.96928
    -0.80664
    -0.70141
    -0.58661
    -0.44310
    -0.29004
    -0.19437
    -0.09870
    -0.03173
     0.02567
     0.06394
     0.14047
     0.09264
     0.12134
     0.13090
     0.10220
     0.09264
     0.04480
    -0.01260
    -0.07000
    -0.03173
    -0.03173
    -0.07000
    -0.16567
    -0.17523
    -0.15610
    -0.13697
    -0.10827
    -0.17523
    -0.11783
    -0.08913
    -0.05087
    -0.04130
     0.04480
     0.08307
     0.09264
     0.11177
     0.19787
     0.15004
     0.15960
     0.20744
     0.19787
     0.22657
     0.28397
     0.29354
     0.24570
     0.27440
     0.28397
     0.30310
     0.28397
     0.28397
     0.29354
     0.26484
     0.30310
     0.31267
     0.34137
     0.30310
     0.31267
     0.32224
     0.35094
     0.31267
     0.36051
     0.32224
     0.32224
     0.37007
     0.34137
     0.41791
     0.41791
     0.37964
     0.44661
     0.41791
     0.45617
     0.48487
     0.46574
     0.46574
     0.53271
     0.54227
     0.47531
     0.43704
     0.47531
     0.57098
     0.52314
     0.59011
     0.53271
     0.46574
     0.41791
     0.40834
     0.45617
     0.46574
     0.38921
     0.37964
     0.45617
     0.48487
     0.52314
     0.48487
     0.38921
     0.31267
     0.28397
     0.34137
     0.35094
     0.28397
    -0.00303
     0.06394
     0.17874
     0.23614
     0.13090
    -0.07000
    -0.17523
    -0.28047
    -0.44310
    -0.38570
    -0.29960
    -0.29960
    -0.38570
    -0.15610
     0.03523
    -0.06043
    -0.22307
    -0.24220
    -0.27090
    -0.32830
    -0.26134
    -0.26134
    -0.22307
    -0.18480
    -0.26134
    -0.30917
    -0.38570
    -0.45267
    -0.39527
    -0.39527
    -0.29960
    -0.35700
    -0.40484
    -0.35700
    -0.25177
    -0.16567
    -0.07000
    -0.02217
    -0.06043
     0.00653
     0.02567
    -0.00303
     0.00653
    -0.04130
    -0.07957
    -0.13697
    -0.13697
    -0.15610
    -0.29004
    -0.27090
    -0.24220
    -0.26134
    -0.19437
    -0.14653
    -0.03173
     0.02567
     0.16917
     0.24570
     0.35094
     0.40834
     0.62838
     0.77188
     1.01105
     1.15455
     1.18325
     1.29805
     1.32675
     1.40329
     1.57549
     1.50852
     1.37459
     1.20238
     1.10672
     0.92495
     0.81971
     0.49444
     0.10220
    -0.26134
    -0.56747
    -0.61531
    -0.92144
    -1.24671
    -1.43805
    -1.41892
    -1.43805
    -1.46675
    -1.33282
    -1.34238
    -1.20845
    -1.04581
    -0.92144
    -0.73967
    -0.54834
    -0.30917
    -0.01260
     0.32224
     0.59968
     0.72404
     0.86755
     0.93451
     0.95365
     1.01105
     1.03018
     1.03018
     1.16412
     1.18325
     1.25978
     1.21195
     1.27892
     1.24065
     1.17368
     1.21195
     1.19282
     1.15455
     1.20238
     1.24065
     1.27892
     1.30762
     1.30762
     1.35545
     1.47025
     1.52765
     1.65202
     1.96773
     2.48433
     2.36953
     2.09209
     2.10166
     2.05383
     1.95816
     1.84336
     1.78596
     1.67116
     1.64246
     1.60419
     1.64246
     1.33632
     0.73361
     0.65708
     0.77188
     0.85798
     0.29354
     0.11177
     0.15960
     0.28397
     0.19787
     0.15960
     0.37007
     0.35094
     0.15960
    -0.03173
    -0.23264
    -0.35700
    -0.37614
    -0.31874
    -0.44310
    -0.56747
    -0.71097
    -0.76838
    -0.95014
    -1.02668
    -1.04581
    -1.13191
    -1.26585
    -1.22758
    -1.20845
    -1.15105
    -1.12235
    -1.14148
    -1.09365
    -1.00754
    -0.94058
    -0.81621
    -0.71097
    -0.63444
    -0.59617
    -0.45267
    -0.33787
    -0.25177
    -0.13697
    -0.04130
    -0.01260
     0.04480
     0.01610
     0.03523
     0.10220
     0.02567
     0.01610
    -0.03173
    -0.05087
    -0.08913
    -0.22307
    -0.27090
    -0.28047
    -0.37614
    -0.50051
    -0.48137
    -0.48137
    -0.53877
    -0.52921
    -0.55791
    -0.57704
    -0.53877
    -0.54834
    -0.54834
    -0.56747
    -0.52921
    -0.52921
    -0.48137
    -0.45267
    -0.45267
    -0.46224
    -0.44310
    -0.44310
    -0.49094
    -0.40484
    -0.38570
    -0.36657
    -0.36657
    -0.31874
    -0.26134
    -0.28047
    -0.30917
    -0.30917
    -0.29960
    -0.21350
    -0.18480
    -0.19437
    -0.18480
    -0.19437
    -0.23264
    -0.28047
    -0.40484
    -0.40484
    -0.45267
    -0.42397
    -0.39527
    -0.55791
    -0.63444
    -0.77794
    -0.86404
    -0.90231
    -0.89274
    -0.94058
    -0.91188
    -0.95971
    -0.95971
    -0.93101
    -0.87361
    -0.80664
    -0.80664
    -0.73967
    -0.72054
    -0.56747
    -0.61531
    -0.56747
    -0.50051
    -0.22307
    -0.21350
    -0.32830
    -0.32830
    -0.37614
    -0.43354
    -0.45267
    -0.47180
    -0.52921
    -0.63444
    -0.75881
    -0.59617
    -0.37614
    -0.12740
    -0.28047
    -0.63444
    -0.91188
    -0.82578
    -0.65357
    -0.43354
    -0.09870
    -0.34744
    -0.75881
    -0.76838
    -0.88318
    -0.90231
    -0.81621
    -0.80664
    -0.90231
    -0.90231
    -0.95014
    -1.10321
    -1.29455
    -1.41892
    -1.46675
    -1.41892
    -1.38065
    -1.25628
    -1.21801
    -1.29455
    -1.23715
    -1.21801
    -1.22758
    -1.17975
    -1.11278
    -1.10321
    -0.98841
    -0.94058
    -0.87361
    -0.79708
    -0.73011
    -0.63444
    -0.54834
    -0.45267
    -0.39527
    -0.34744
    -0.34744
    -0.24220
    -0.28047
    -0.21350
    -0.18480
    -0.09870
    -0.00303
     0.04480
     0.13090
     0.04480
     0.01610
    -0.04130
    -0.01260
     0.04480
     0.08307
     0.11177
     0.15960
     0.18830
     0.15004
     0.11177
     0.12134
     0.06394
    -0.01260
    -0.04130
    -0.02217
    -0.03173
    -0.02217
    -0.00303
    -0.08913
    -0.07957
    -0.08913
    -0.11783
    -0.15610
    -0.17523
    -0.17523
    -0.17523
    -0.13697
    -0.16567
    -0.16567
    -0.09870
    -0.09870
    -0.06043
     0.04480
     0.06394
    -0.01260
     0.00653
     0.00653
     0.04480
     0.05437
     0.05437
     0.06394
     0.02567
     0.04480
     0.00653
    -0.06043
    -0.08913
    -0.09870
    -0.17523
    -0.14653
    -0.07957
    -0.07000
    -0.00303
     0.02567
    -0.05087
    -0.04130
     0.00653
     0.09264
     0.14047
    -0.02217
    -0.19437
    -0.15610
    -0.22307
    -0.47180
    -0.70141
    -0.41440
    -0.33787
    -0.51007
    -0.73011
    -0.74924
    -0.79708
    -0.93101
    -0.88318
    -0.65357
    -0.47180
    -0.53877
    -0.61531
    -0.63444
    -0.73011
    -0.82578
    -0.56747
    -0.11783
     0.22657
     0.17874
    -0.10827
    -0.20393
    -0.21350
    -0.16567
    -0.09870
    -0.10827
     0.04480
     0.08307
     0.11177
     0.06394
    -0.00303
     0.04480
     0.07350
     0.04480
     0.03523
    -0.06043
    -0.17523
    -0.18480
    -0.15610
    -0.10827
    -0.11783
    -0.11783
    -0.16567
    -0.07957
    -0.12740
    -0.09870
    -0.13697
    -0.11783
    -0.08913
    -0.04130
    -0.01260
     0.02567
    -0.03173
    -0.05087
     0.03523
     0.06394
     0.11177
     0.12134
     0.17874
     0.26484
     0.33181
     0.32224
     0.38921
     0.36051
     0.41791
     0.43704
     0.46574
     0.53271
     0.53271
     0.50401
     0.56141
     0.51357
     0.51357
     0.52314
     0.47531
     0.45617
     0.45617
     0.52314
     0.48487
     0.44661
     0.46574
     0.49444
     0.53271
     0.61881
     0.63794
     0.59968
     0.58054
     0.60924
     0.62838
     0.59968
     0.60924
     0.63794
     0.58054
     0.66664
     0.67621
     0.64751
     0.54227
     0.55184
     0.49444
     0.49444
     0.44661
     0.38921
     0.40834
     0.40834
     0.42747
     0.42747
     0.46574
     0.45617
     0.46574
     0.44661
     0.53271
     0.49444
     0.49444
     0.50401
     0.58054
     0.55184
     0.59011
     0.64751
     0.65708
     0.77188
     0.81971
     0.95365
     0.96321
     1.03018
     1.10672
     1.25978
     1.46069
     1.52765
     1.65202
     1.77639
     1.81466
     2.11123
     2.06339
     2.19733
     2.35996
     1.94859
     1.62332
     1.53722
     0.81971
    -0.07000
    -0.22307
     0.88668
     0.64751
     0.84841
     1.48939
     1.68072
     1.16412
     0.92495
     0.32224
     0.11177
    -0.01260
     0.05437
     0.46574
     0.69534
     0.65708
     0.66664
     0.24570
    -0.60574
    -1.02668
    -1.31368
    -1.77289
    -2.09816
    -2.47126
    -2.79653
    -2.80610
    -2.85394
    -2.77740
    -2.59563
    -2.55736
    -2.38516
    -2.25123
    -2.14599
    -1.87812
    -1.72505
    -1.39022
    -1.01711
    -0.82578
    -0.66314
    -0.50051
    -0.41440
    -0.24220
     0.05437
     0.16917
     0.27440
     0.41791
     0.57098
     0.79101
     0.84841
     0.96321
     1.04931
     1.12585
     1.25022
     1.37459
     1.43199
     1.44155
     1.65202
     1.71899
     1.91033
     2.06339
     2.11123
     2.23560
     2.30256
     2.40780
     2.54173
     2.52260
     2.58000
     2.54173
     2.59913
     2.51303
     2.37910
     2.27386
     2.08253
     1.88163
     1.75726
     1.55635
     1.33632
     1.10672
     0.99191
     0.76231
     0.69534
     0.52314
     0.42747
     0.27440
     0.19787
     0.24570
     0.24570
     0.25527
     0.27440
     0.32224
     0.37007
     0.50401
     0.54227
     0.55184
     0.54227
     0.59968
     0.63794
     0.52314
     0.51357
     0.48487
     0.44661
     0.38921
     0.31267
     0.22657
     0.11177
     0.03523
    -0.06043
    -0.07000
    -0.09870
    -0.17523
    -0.15610
    -0.20393
    -0.25177
    -0.26134
    -0.25177
    -0.21350
    -0.07000
     0.15960
     0.20744
     0.29354
     0.04480
    -0.23264
    -0.45267
    -0.06043
    -0.01260
    -0.13697
    -0.15610
    -0.13697
    -0.30917
    -0.58661
    -0.61531
    -0.67271
    -0.60574
    -0.82578
    -0.95971
    -0.82578
    -0.82578
    -0.68227
    -0.45267
    -0.17523
     0.00653
     0.00653
     0.15960
     0.28397
     0.58054
     0.79101
     1.01105
     1.54679
     2.78090
     3.24011
     2.51303
     2.92441
     3.17314
     1.33632
     0.45617
    -0.17523
    -0.33787
    -0.52921
    -0.73967
    -1.03625
    -1.67722
    -2.57650
    -3.36098
    -4.04978
    -4.59509
    -4.82469
    -4.82469
    -4.82469
    -4.46116
    -4.07848
    -3.64798
    -3.19834
    -2.68173
    -2.20339
    -1.82072
    -1.42848
    -1.11278
    -0.88318
    -0.66314
    -0.49094
    -0.37614
    -0.30917
    -0.27090
    -0.28047
    -0.26134
    -0.24220
    -0.27090
    -0.37614
    -0.30917
    -0.31874
    -0.35700
    -0.37614
    -0.47180
    -0.46224
    -0.45267
    -0.47180
    -0.48137
    -0.51964
    -0.49094
    -0.49094
    -0.52921
    -0.50051
    -0.56747
    -0.62487
    -0.62487
    -0.56747
    -0.64401
    -0.65357
    -0.67271
    -0.72054
    -0.71097
    -0.70141
    -0.77794
    -0.76838
    -0.78751
    -0.76838
    -0.82578
    -0.79708
    -0.80664
    -0.82578
    -0.88318
    -0.77794
    -0.78751
    -0.84491
    -0.76838
    -0.80664
    -0.79708
    -0.80664
    -0.73011
    -0.76838
    -0.66314
    -0.64401
    -0.63444
    -0.61531
    -0.60574
    -0.56747
    -0.57704
    -0.50051
    -0.45267
    -0.49094
    -0.48137
    -0.45267
    -0.48137
    -0.42397
    -0.42397
    -0.41440
    -0.42397
    -0.38570
    -0.40484
    -0.45267
    -0.42397
    -0.39527
    -0.45267
    -0.41440
    -0.35700
    -0.40484
    -0.42397
    -0.39527
    -0.42397
    -0.38570
    -0.35700
    -0.36657
    -0.31874
    -0.30917
    -0.31874
    -0.35700
    -0.30917
    -0.29004
    -0.26134
    -0.24220
    -0.08913
    -0.10827
    -0.09870
    -0.13697
    -0.09870
     0.01610
    -0.00303
    -0.01260
     0.11177
     0.24570
     0.05437
    -0.13697
    -0.07957
     0.12134
     0.11177
     0.01610
    -0.06043
    -0.07000
    -0.01260
    -0.03173
    -0.38570
    -0.64401
    -0.86404
    -0.76838
    -0.85448
    -1.28498
    -1.47632
    -1.32325
    -1.04581
    -0.91188
    -1.35195
    -1.34238
    -0.98841
    -0.84491
    -1.10321
    -1.17975
    -1.06495
    -0.91188
    -0.64401
    -0.38570
    -0.18480
    -0.01260
     0.03523
     0.10220
     0.04480
     0.02567
    -0.00303
    -0.04130
    -0.03173
     0.02567
     0.03523
     0.01610
     0.08307
     0.04480
     0.02567
     0.01610
    -0.03173
    -0.06043
    -0.05087
    -0.08913
    -0.09870
    -0.10827
    -0.10827
    -0.12740
    -0.18480
    -0.09870
    -0.11783
    -0.14653
    -0.12740
    -0.13697
    -0.08913
    -0.09870
    -0.13697
    -0.13697
    -0.07000
    -0.06043
    -0.08913
    -0.09870
    -0.07957
    -0.08913
    -0.09870
    -0.02217
    -0.05087
    -0.08913
    -0.04130
    -0.04130
    -0.06043
    -0.07000
    -0.06043
    -0.07000
    -0.06043
    -0.06043
    -0.06043
    -0.11783
    -0.11783
    -0.09870
    -0.16567
    -0.15610
    -0.07000
    -0.16567
    -0.12740
    -0.09870
    -0.07000
    -0.08913
    -0.05087
    -0.04130
     0.00653
     0.08307
     0.04480
     0.03523
     0.07350
     0.11177
     0.16917
     0.23614
     0.30310
     0.22657
     0.32224
     0.29354
     0.32224
     0.32224
     0.31267
     0.34137
     0.34137
     0.37007
     0.35094
     0.35094
     0.40834
     0.38921
     0.31267
     0.33181
     0.37964
     0.32224
     0.30310
     0.28397
     0.29354
     0.33181
     0.30310
     0.29354
     0.21700
     0.22657
     0.24570
     0.18830
     0.19787
     0.15004
     0.12134
     0.10220
     0.14047
     0.18830
     0.09264
     0.10220
     0.17874
     0.21700
     0.15960
     0.21700
     0.28397
     0.33181
     0.41791
     0.44661
     0.54227
     0.64751
     0.56141
     0.69534
     1.10672
     1.22152
     1.02061
     1.14498
     1.31718
     1.39372
     1.57549
     1.31718
     0.81014
     0.71448
     0.89625
     0.90581
     0.83885
     0.74318
     0.55184
     0.40834
     0.23614
     0.08307
    -0.07957
    -0.16567
    -0.18480
    -0.07957
     0.05437
     0.16917
     0.34137
     0.50401
     0.81014
     1.04931
     1.21195
     1.44155
     1.63289
     1.81466
     1.94859
     2.22603
     2.34083
     2.42693
     2.58957
     2.64697
     2.72350
     2.64697
     2.58000
     2.49390
     2.41737
     2.35040
     2.25473
     2.04426
     1.94859
     1.80509
     1.69986
     1.60419
     1.50852
     1.29805
     1.14498
     1.06845
     0.94408
     0.88668
     0.71448
     0.62838
     0.50401
     0.48487
     0.40834
     0.32224
     0.15960
     0.12134
     0.05437
     0.00653
    -0.03173
    -0.16567
    -0.18480
    -0.23264
    -0.29960
    -0.34744
    -0.36657
    -0.39527
    -0.36657
    -0.40484
    -0.33787
    -0.40484
    -0.39527
    -0.36657
    -0.40484
    -0.35700
    -0.27090
    -0.27090
    -0.33787
    -0.29004
    -0.27090
    -0.23264
    -0.18480
    -0.20393
    -0.22307
    -0.16567
    -0.17523
    -0.07957
    -0.09870
    -0.12740
    -0.08913
    -0.07000
     0.03523
     0.05437
     0.04480
     0.07350
     0.16917
     0.18830
     0.19787
     0.15960
     0.12134
     0.22657
     0.20744
     0.11177
     0.09264
     0.03523
    -0.03173
    -0.07957
    -0.07000
    -0.11783
    -0.32830
    -0.37614
    -0.35700
    -0.36657
    -0.41440
    -0.42397
    -0.50051
    -0.55791
    -0.62487
    -0.73011
    -0.79708
    -0.94058
    -1.09365
    -1.29455
    -1.74419
    -2.67217
    -3.70538
    -4.64292
    -4.43246
    -3.88715
    -3.38011
    -3.64798
    -4.42289
    -4.61422
    -2.30863
    -1.39978
    -1.97379
    -1.96422
    -0.97884
     0.67621
     1.85292
     2.26430
     2.46520
     2.83830
     3.30708
     3.40274
     2.97224
     2.99137
     2.88614
     2.48433
     1.92946
     1.38415
     0.71448
     0.02567
    -0.50051
    -0.90231
    -1.18931
    -1.30412
    -1.31368
    -1.34238
    -1.26585
    -1.12235
    -1.04581
    -0.90231
    -0.82578
    -0.72054
    -0.62487
    -0.51007
    -0.44310
    -0.35700
    -0.31874
    -0.32830
    -0.27090
    -0.23264
    -0.15610
    -0.15610
    -0.12740
    -0.06043
    -0.02217
     0.04480
     0.09264
     0.12134
     0.12134
     0.17874
     0.23614
     0.24570
     0.22657
     0.15960
     0.12134
     0.09264
     0.13090
     0.12134
     0.09264
     0.04480
    -0.07000
    -0.07000
    -0.09870
    -0.08913
    -0.17523
    -0.15610
    -0.23264
    -0.19437
    -0.17523
    -0.12740
    -0.20393
    -0.20393
    -0.12740
    -0.15610
    -0.18480
    -0.13697
    -0.07957
    -0.33787
    -0.30917
    -0.35700
    -0.31874
    -0.41440
    -0.38570
    -0.43354
    -0.46224
    -0.50051
    -0.59617
    -0.66314
    -0.62487
    -0.57704
    -0.55791
    -0.55791
    -0.57704
    -0.69184
    -0.76838
    -0.70141
    -0.64401
    -0.54834
    -0.46224
    -0.38570
    -0.31874
    -0.30917
    -0.29004
    -0.24220
    -0.20393
    -0.09870
    -0.02217
    -0.00303
     0.10220
     0.14047
     0.15004
     0.21700
     0.24570
     0.23614
     0.26484
     0.24570
     0.17874
     0.21700
     0.19787
     0.17874
     0.15004
     0.24570
     0.30310
     0.37007
     0.40834
     0.30310
     0.29354
     0.35094
     0.38921
     0.44661
     0.55184
     0.56141
     0.59968
     0.68578
     0.72404
     0.71448
     0.75274
     0.95365
     1.02061
     1.19282
     1.38415
     1.44155
     1.41285
     1.48939
     1.69029
     1.82422
     1.57549
     1.02061
     0.87711
     0.90581
     1.17368
     1.40329
     1.22152
     0.81014
     0.28397
    -0.08913
    -0.07957
    -0.03173
     0.16917
     0.34137
     0.64751
     0.39877
     0.22657
    -0.00303
    -0.05087
    -0.42397
    -0.34744
     0.01610
     0.17874
    -0.08913
    -0.33787
    -0.53877
    -0.62487
    -0.78751
    -0.93101
    -1.03625
    -1.07451
    -1.12235
    -1.17975
    -1.14148
    -0.99798
    -0.96928
    -0.89274
    -0.75881
    -0.61531
    -0.58661
    -0.47180
    -0.38570
    -0.38570
    -0.27090
    -0.25177
    -0.26134
    -0.21350
    -0.16567
    -0.14653
    -0.13697
    -0.09870
    -0.09870
    -0.08913
    -0.12740
    -0.16567
    -0.20393
    -0.17523
    -0.15610
    -0.17523
    -0.11783
    -0.11783
    -0.20393
    -0.19437
    -0.27090
    -0.35700
    -0.48137
    -0.48137
    -0.49094
    -0.57704
    -0.55791
    -0.73011
    -0.73011
    -0.70141
    -0.68227
    -0.75881
    -0.75881
    -0.73011
    -0.63444
    -0.54834
    -0.50051
    -0.32830
    -0.07000
     0.14047
     0.33181
     0.53271
     0.75274
     0.89625
     1.05888
     1.25022
     1.51809
     1.75726
     1.96773
     2.10166
     2.19733
     2.27386
     2.34083
     2.45563
     2.56087
     2.58000
     2.54173
     2.47477
     2.38866
     2.29300
     2.11123
     1.96773
     1.84336
     1.43199
     1.03975
     0.86755
     0.77188
     0.55184
     0.25527
    -0.10827
    -0.50051
    -0.76838
    -0.95971
    -1.12235
    -1.01711
    -1.09365
    -1.13191
    -0.97884
    -0.60574
    -0.39527
    -0.39527
    -0.29960
    -0.18480
    -0.21350
    -0.37614
    -0.05087
     0.13090
     0.18830
     0.25527
     0.19787
     0.15960
     0.07350
     0.09264
     0.02567
    -0.24220
    -0.47180
    -0.54834
    -0.39527
    -0.41440
    -0.33787
    -0.27090
    -0.00303
     0.09264
    -0.08913
     0.03523
    -0.46224
    -0.71097
    -0.42397
    -0.27090
    -0.27090
    -0.11783
    -0.28047
    -0.16567
     0.21700
     0.58054
     0.38921
     0.13090
     0.21700
     0.29354
     0.45617
     0.78144
     0.93451
     1.10672
     1.18325
     1.21195
     1.22152
     1.13542
     1.08758
     1.04931
     0.85798
     0.82928
     0.81014
     0.77188
     0.73361
     0.70491
     0.70491
     0.71448
     0.77188
     0.76231
     0.73361
     0.69534
     0.66664
     0.60924
     0.61881
     0.57098
     0.54227
     0.57098
     0.63794
     0.62838
     0.44661
     0.40834
     0.38921
     0.35094
     0.41791
     0.54227
     0.60924
     0.59968
     0.40834
     0.31267
     0.33181
     0.35094
     0.37007
     0.37007
     0.39877
     0.33181
     0.27440
     0.19787
     0.11177
    -0.00303
     0.00653
    -0.01260
    -0.06043
    -0.10827
    -0.12740
    -0.13697
    -0.12740
    -0.09870
    -0.15610
    -0.24220
    -0.19437
    -0.14653
    -0.20393
    -0.27090
    -0.26134
    -0.27090
    -0.28047
    -0.21350
    -0.18480
    -0.11783
    -0.07957
    -0.07957
    -0.07000
     0.08307
     0.20744
     0.20744
     0.31267
     0.40834
     0.40834
     0.33181
     0.19787
     0.10220
     0.15960
     0.22657
     0.20744
     0.20744
     0.11177
    -0.05087
    -0.18480
    -0.24220
    -0.20393
    -0.21350
    -0.27090
    -0.19437
    -0.10827
    -0.10827
    -0.06043
    -0.01260
     0.17874
     0.58054
     0.76231
     0.92495
     1.08758
     1.11628
     0.97278
     0.91538
     0.92495
     0.90581
     0.83885
     0.85798
     0.78144
     0.63794
     0.43704
     0.26484
    -0.02217
    -0.20393
    -0.37614
    -0.35700
    -0.21350
    -0.19437
    -0.32830
    -0.49094
    -0.57704
    -0.64401
    -0.66314
    -0.64401
    -0.60574
    -0.41440
    -0.16567
    -0.09870
    -0.22307
    -0.12740
    -0.14653
    -0.40484
    -0.61531
    -0.78751
    -0.92144
    -1.00754
    -0.91188
    -0.83534
    -0.78751
    -0.64401
    -0.61531
    -0.71097
    -0.90231
    -0.99798
    -0.76838
    -0.70141
    -0.71097
    -0.59617
    -0.20393
    -0.18480
    -0.18480
    -0.44310
    -0.38570
    -0.23264
    -0.12740
    -0.10827
    -0.10827
    -0.13697
    -0.21350
    -0.30917
    -0.40484
    -0.47180
    -0.36657
    -0.40484
    -0.40484
    -0.38570
    -0.36657
    -0.34744
    -0.29004
    -0.21350
    -0.15610
    -0.18480
    -0.24220
    -0.21350
    -0.19437
    -0.23264
    -0.25177
    -0.30917
    -0.29960
    -0.18480
    -0.27090
    -0.28047
    -0.29960
    -0.29960
    -0.37614
    -0.24220
    -0.33787
    -0.38570
    -0.32830
    -0.32830
    -0.20393
    -0.28047
    -0.23264
    -0.26134
    -0.20393
    -0.23264
    -0.30917
    -0.37614
    -0.33787
    -0.34744
    -0.27090
    -0.19437
    -0.03173
     0.07350
     0.04480
     0.02567
     0.06394
     0.06394
     0.15004
     0.09264
    -0.02217
     0.06394
     0.28397
     0.32224
     0.27440
     0.17874
     0.11177
     0.07350
     0.02567
    -0.01260
    -0.15610
    -0.14653
    -0.12740
    -0.08913
    -0.09870
     0.00653
     0.06394
     0.19787
     0.40834
     0.33181
    -0.03173
    -0.08913
    -0.05087
     0.03523
     0.22657
     0.32224
     0.15960
     0.14047
     0.14047
     0.23614
     0.42747
     0.34137
     0.18830
     0.21700
     0.27440
     0.35094
     0.23614
     0.21700
     0.23614
     0.26484
     0.32224
     0.33181
     0.18830
     0.20744
     0.05437
    -0.02217
    -0.07000
    -0.06043
    -0.11783
    -0.04130
     0.08307
     0.17874
     0.31267
     0.31267
     0.27440
     0.15960
     0.25527
     0.38921
     0.50401
     0.67621
     0.76231
     0.72404
     0.70491
     0.67621
     0.57098
     0.52314
     0.49444
     0.52314
     0.56141
     0.53271
     0.50401
     0.37964
     0.34137
     0.38921
     0.35094
     0.21700
     0.00653
    -0.14653
    -0.28047
    -0.24220
    -0.27090
    -0.29004
    -0.42397
    -0.46224
    -0.55791
    -0.61531
    -0.60574
    -0.54834
    -0.59617
    -0.49094
    -0.41440
    -0.44310
    -0.38570
    -0.28047
    -0.19437
    -0.17523
    -0.05087
    -0.09870
    -0.01260
     0.03523
     0.05437
     0.11177
     0.10220
     0.08307
     0.05437
     0.11177
     0.16917
     0.12134
     0.18830
     0.24570
     0.25527
     0.27440
     0.34137
     0.36051
     0.33181
     0.36051
     0.37007
     0.37964
     0.43704
     0.44661
     0.37964
     0.39877
     0.42747
     0.39877
     0.40834
     0.43704
     0.40834
     0.43704
     0.45617
     0.42747
     0.34137
     0.38921
     0.40834
     0.33181
     0.37964
     0.36051
     0.37964
     0.28397
     0.35094
     0.36051
     0.36051
     0.33181
     0.29354
     0.29354
     0.27440
     0.34137
     0.31267
     0.34137
     0.32224
     0.35094
     0.26484
     0.33181
     0.30310
     0.26484
     0.26484
     0.26484
     0.20744
     0.15004
     0.15004
     0.10220
     0.04480
     0.08307
     0.05437
     0.12134
     0.19787
     0.18830
     0.16917
     0.20744
     0.19787
     0.19787
     0.18830
     0.27440
     0.26484
     0.33181
     0.36051
     0.42747
     0.35094
     0.39877
     0.42747
     0.45617
     0.46574
     0.45617
     0.44661
     0.51357
     0.57098
     0.58054
     0.62838
     0.69534
     0.77188
     0.82928
     0.90581
     0.92495
     0.93451
     1.04931
     1.16412
     1.23108
     1.38415
     1.48939
     1.51809
     1.63289
     1.67116
     1.80509
     1.89119
     2.13993
     2.29300
     2.29300
     2.49390
     2.64697
     2.87657
     3.01051
     2.87657
     2.73307
     2.70437
     2.56087
     2.42693
     2.17820
     2.14950
     2.12079
     1.65202
     1.11628
     0.91538
     0.49444
     0.16917
    -0.07000
    -0.22307
    -0.59617
    -0.59617
    -0.68227
    -1.26585
    -1.67722
    -1.82072
    -1.62939
    -1.70592
    -1.91639
    -2.02162
    -2.20339
    -2.55736
    -3.00700
    -2.84437
    -2.61477
    -2.84437
    -2.52866
    -1.97379
    -2.07903
    -1.82072
    -1.77289
    -1.89726
    -1.71549
    -1.18931
    -0.93101
    -0.64401
    -0.34744
    -0.08913
     0.01610
     0.02567
     0.04480
    -0.03173
    -0.06043
    -0.19437
    -0.34744
    -0.14653
    -0.09870
    -0.11783
    -0.17523
    -0.25177
    -0.32830
    -0.24220
    -0.21350
    -0.05087
     0.02567
     0.02567
     0.17874
     0.28397
     0.32224
     0.32224
     0.35094
     0.37964
     0.42747
     0.58054
     0.51357
     0.58054
     0.56141
     0.67621
     0.73361
     0.82928
     0.88668
     0.77188
     0.59968
     0.56141
     0.43704
     0.32224
     0.11177
     0.03523
    -0.01260
    -0.04130
    -0.09870
    -0.35700
    -0.55791
    -0.73011
    -0.90231
    -0.91188
    -0.85448
    -0.79708
    -0.73011
    -0.64401
    -0.63444
    -0.71097
    -0.56747
    -0.48137
    -0.34744
    -0.29960
    -0.21350
    -0.07957
     0.07350
     0.02567
     0.02567
     0.07350
     0.15960
     0.15960
     0.15960
     0.13090
     0.23614
     0.21700
     0.15960
     0.18830
     0.12134
     0.17874
     0.16917
     0.16917
     0.17874
     0.21700
     0.17874
     0.15004
     0.21700
     0.18830
     0.17874
     0.17874
     0.14047
     0.24570
     0.24570
     0.28397
     0.21700
     0.23614
     0.33181
     0.38921
     0.41791
     0.63794
     0.76231
     0.96321
     1.16412
     1.40329
     1.38415
     1.30762
     1.21195
     1.04931
     1.12585
     1.18325
     1.22152
     1.23108
     1.14498
     1.03975
     0.95365
     0.80058
     0.72404
     0.55184
     0.35094
     0.31267
     0.28397
     0.21700
     0.17874
     0.13090
     0.12134
     0.03523
    -0.12740
    -0.23264
    -0.32830
    -0.45267
    -0.56747
    -0.46224
    -0.42397
    -0.34744
    -0.39527
    -0.04130
     0.15960
     0.23614
     0.18830
     0.14047
     0.16917
     0.23614
     0.69534
     0.94408
     0.76231
     0.78144
     0.71448
     0.25527
    -0.11783
    -0.95014
    -1.97379
    -2.90177
    -3.77235
    -3.89672
    -3.41838
    -3.04527
    -3.28444
    -3.91585
    -4.31765
    -4.38462
    -4.74816
    -4.55682
    -4.00195
    -3.46621
    -3.15051
    -2.68173
    -2.01206
    -1.52415
    -1.38065
    -1.29455
    -1.34238
    -1.32325
    -1.17975
    -1.17975
    -1.09365
    -1.04581
    -0.96928
    -0.87361
    -0.97884
    -1.04581
    -1.08408
    -1.13191
    -1.16061
    -0.97884
    -0.81621
    -0.62487
    -0.36657
    -0.13697
     0.08307
     0.15960
     0.26484
     0.40834
     0.55184
     0.77188
     0.94408
     1.16412
     1.25978
     1.34588
     1.39372
     1.43199
     1.57549
     1.65202
     1.54679
     1.49895
     1.47025
     1.39372
     1.31718
     1.26935
     1.08758
     1.03975
     0.99191
     0.91538
     0.83885
     0.82928
     0.75274
     0.71448
     0.77188
     0.76231
     0.74318
     0.78144
     0.82928
     0.96321
     1.22152
     1.64246
     2.25473
     2.58957
     2.77134
     2.54173
     2.18776
     2.02513
     2.14950
     2.42693
     2.94354
     3.14444
     3.23054
     3.12531
     2.64697
     2.26430
     1.98686
     1.77639
     1.65202
     1.46069
     1.35545
     1.19282
     1.02061
     0.89625
     0.74318
     0.67621
     0.54227
     0.59011
     0.59968
     0.47531
     0.35094
     0.33181
     0.18830
     0.09264
     0.13090
     0.09264
     0.06394
     0.11177
     0.13090
     0.07350
     0.05437
    -0.01260
    -0.08913
    -0.03173
    -0.06043
    -0.09870
    -0.09870
    -0.15610
    -0.11783
    -0.15610
    -0.13697
    -0.12740
    -0.11783
    -0.10827
    -0.12740
    -0.12740
    -0.14653
    -0.21350
    -0.20393
    -0.17523
    -0.17523
    -0.20393
    -0.23264
    -0.20393
    -0.29004
    -0.21350
    -0.22307
    -0.24220
    -0.27090
    -0.22307
    -0.21350
    -0.19437
    -0.17523
    -0.18480
    -0.21350
    -0.44310
    -0.57704
    -0.91188
    -1.28498
    -1.29455
    -1.17018
    -1.40935
    -1.55285
    -1.45718
    -1.35195
    -1.29455
    -1.83029
    -2.85394
    -3.74365
    -4.09762
    -2.74870
    -1.57199
    -1.27542
    -1.70592
    -1.97379
    -2.06946
    -2.18426
    -2.03119
    -1.71549
    -1.44762
    -1.18931
    -0.95971
    -0.73011
    -0.61531
    -0.57704
    -0.54834
    -0.56747
    -0.63444
    -0.62487
    -0.55791
    -0.59617
    -0.61531
    -0.64401
    -0.68227
    -0.72054
    -0.68227
    -0.59617
    -0.61531
    -0.49094
    -0.34744
    -0.24220
    -0.09870
     0.00653
     0.15960
     0.56141
     0.93451
     1.04931
     1.12585
     0.94408
     0.80058
     0.82928
     0.86755
     1.00148
     1.15455
     1.25022
     1.45112
     1.51809
     1.38415
     1.01105
     0.57098
     0.32224
     0.28397
     0.24570
     0.24570
     0.24570
     0.24570
     0.32224
     0.41791
     0.47531
     0.40834
     0.30310
     0.21700
     0.16917
     0.20744
     0.26484
     0.31267
     0.32224
     0.40834
     0.46574
     0.40834
     0.37964
     0.38921
     0.30310
     0.23614
     0.15960
     0.12134
     0.05437
     0.00653
    -0.02217
    -0.06043
     0.02567
     0.11177
     0.25527
     0.24570
     0.19787
     0.12134
     0.08307
     0.15960
     0.17874
     0.18830
     0.24570
     0.26484
     0.22657
     0.24570
     0.30310
     0.24570
     0.22657
     0.13090
    -0.01260
    -0.04130
    -0.01260
    -0.07957
    -0.11783
    -0.05087
    -0.13697
    -0.15610
    -0.24220
    -0.26134
    -0.37614
    -0.40484
    -0.45267
    -0.44310
    -0.46224
    -0.43354
    -0.40484
    -0.45267
    -0.39527
    -0.39527
    -0.38570
    -0.35700
    -0.62487
    -0.83534
    -0.56747
    -0.20393
     0.05437
    -0.35700
    -0.69184
    -0.83534
    -0.93101
    -1.00754
    -1.00754
    -1.09365
    -1.19888
    -1.23715
    -1.32325
    -1.45718
    -1.40935
    -1.36152
    -1.34238
    -1.38065
    -1.59112
    -1.67722
    -1.73462
    -1.90682
    -2.27036
    -2.17469
    -1.46675
    -0.67271
    -0.38570
    -0.60574
    -0.83534
    -1.12235
    -1.09365
    -1.04581
    -0.85448
    -0.55791
    -0.26134
    -0.04130
     0.06394
     0.04480
    -0.03173
    -0.08913
    -0.11783
    -0.16567
    -0.15610
    -0.14653
    -0.13697
    -0.21350
    -0.09870
    -0.05087
    -0.09870
    -0.03173
     0.01610
     0.05437
     0.06394
     0.07350
     0.06394
     0.06394
     0.11177
     0.10220
     0.07350
     0.08307
     0.08307
     0.01610
     0.05437
     0.08307
     0.06394
     0.08307
     0.05437
     0.08307
     0.19787
     0.28397
     0.37964
     0.39877
     0.40834
     0.40834
     0.41791
     0.42747
     0.56141
     0.52314
     0.63794
     0.73361
     0.76231
     0.70491
     0.66664
     0.62838
     0.61881
     0.62838
     0.61881
     0.54227
     0.56141
     0.61881
     0.56141
     0.59968
     0.63794
     0.52314
     0.52314
     0.56141
     0.54227
     0.54227
     0.54227
     0.54227
     0.53271
     0.55184
     0.57098
     0.51357
     0.46574
     0.48487
     0.46574
     0.46574
     0.46574
     0.42747
     0.41791
     0.41791
     0.45617
     0.45617
     0.40834
     0.42747
     0.42747
     0.51357
     0.56141
     0.55184
     0.55184
     0.61881
     0.70491
     0.72404
     1.14498
     1.08758
     0.81014
     0.73361
     0.71448
     0.78144
     0.80058
     0.84841
     0.89625
     0.81014
     0.75274
     0.60924
     0.56141
     0.42747
     0.37964
     0.36051
     0.37964
     0.41791
     0.28397
     0.31267
     0.04480
     0.00653
     0.02567
     0.03523
     0.02567
     0.09264
     0.08307
     0.01610
    -0.07000
    -0.05087
    -0.05087
    -0.07957
    -0.02217
     0.03523
    -0.07957
    -0.20393
    -0.09870
    -0.09870
    -0.05087
    -0.07957
     0.02567
     0.10220
     0.19787
     0.16917
     0.16917
     0.37964
     0.41791
     0.46574
     0.53271
     0.69534
     0.77188
     0.86755
     0.93451
     1.06845
     1.30762
     1.31718
     1.36502
     1.34588
     1.47025
     1.57549
     1.61375
     1.60419
     1.42242
     1.25022
     1.06845
     0.94408
     0.75274
     0.43704
     0.15960
    -0.15610
    -0.39527
    -0.59617
    -0.84491
    -1.25628
    -1.60069
    -1.82072
    -2.06946
    -2.24166
    -2.24166
    -2.27036
    -2.10773
    -2.04076
    -1.90682
    -1.83029
    -1.71549
    -1.51458
    -1.28498
    -1.07451
    -0.82578
    -0.60574
    -0.53877
    -0.45267
    -0.23264
    -0.21350
    -0.14653
    -0.19437
    -0.19437
    -0.12740
    -0.09870
    -0.07957
     0.12134
     0.34137
     0.39877
     0.38921
     0.37007
     0.28397
     0.38921
     0.50401
     0.65708
     0.76231
     0.86755
     0.97278
     0.95365
     0.99191
     1.10672
     1.13542
     1.08758
     1.13542
     1.18325
     1.15455
     1.24065
     1.25022
     1.25022
     1.30762
     1.35545
     1.39372
     1.40329
     1.40329
     1.35545
     1.33632
     1.44155
     1.42242
     1.32675
     1.24065
     1.25978
     1.32675
     1.19282
     1.10672
     1.12585
     1.07801
     1.09715
     1.11628
     1.10672
     1.12585
     0.97278
     0.64751
     0.50401
     0.54227
     0.47531
     0.42747
     0.28397
     0.35094
     0.24570
     0.15004
     0.00653
    -0.10827
    -0.11783
    -0.11783
    -0.13697
    -0.21350
    -0.28047
    -0.28047
    -0.26134
    -0.13697
    -0.09870
    -0.16567
    -0.07000
    -0.07957
    -0.03173
    -0.04130
     0.02567
     0.02567
     0.04480
     0.11177
     0.12134
     0.16917
     0.15960
     0.15004
     0.12134
     0.19787
     0.18830
     0.15004
     0.09264
     0.14047
     0.13090
     0.12134
     0.12134
     0.15960
     0.24570
     0.39877
     0.38921
     0.38921
     0.37964
     0.37964
     0.42747
     0.54227
     0.53271
     0.51357
     0.56141
     0.59968
     0.55184
     0.50401
     0.59011
     0.55184
     0.44661
     0.37007
     0.37964
     0.35094
     0.27440
     0.18830
     0.11177
     0.07350
     0.11177
     0.03523
    -0.07000
    -0.11783
    -0.20393
    -0.26134
    -0.30917
    -0.36657
    -0.46224
    -0.51964
    -0.55791
    -0.57704
    -0.61531
    -0.61531
    -0.60574
    -0.66314
    -0.57704
    -0.79708
    -0.84491
    -0.86404
    -0.79708
    -0.73011
    -0.72054
    -0.61531
    -0.55791
    -0.57704
    -0.47180
    -0.49094
    -0.35700
    -0.22307
    -0.23264
    -0.29960
    -0.20393
    -0.10827
    -0.07957
    -0.05087
    -0.07000
    -0.12740
    -0.13697
    -0.07000
    -0.13697
    -0.26134
    -0.34744
    -0.37614
    -0.42397
    -0.38570
    -0.32830
    -0.40484
    -0.29960
    -0.18480
    -0.27090
    -0.23264
    -0.12740
    -0.10827
    -0.07000
    -0.05087
     0.07350
     0.13090
     0.23614
     0.14047
    -0.04130
    -0.12740
    -0.17523
    -0.14653
    -0.20393
    -0.10827
    -0.17523
    -0.17523
    -0.12740
    -0.26134
    -0.29004
    -0.34744
    -0.27090
    -0.27090
    -0.43354
    -0.51007
    -0.48137
    -0.43354
    -0.35700
    -0.40484
    -0.44310
    -0.37614
    -0.42397
    -0.49094
    -0.51964
    -0.56747
    -0.54834
    -0.55791
    -0.52921
    -0.44310
    -0.40484
    -0.34744
    -0.31874
    -0.28047
    -0.33787
    -0.32830
    -0.30917
    -0.22307
    -0.11783
    -0.05087
    -0.00303
    -0.01260
    -0.07000
    -0.08913
    -0.17523
    -0.20393
    -0.17523
    -0.13697
    -0.16567
    -0.17523
    -0.14653
    -0.08913
    -0.12740
     0.00653
     0.01610
    -0.04130
    -0.06043
    -0.00303
     0.08307
     0.15004
     0.19787
     0.31267
     0.42747
     0.51357
     0.55184
     0.56141
     0.60924
     0.57098
     0.55184
     0.54227
     0.49444
     0.46574
     0.40834
     0.41791
     0.36051
     0.24570
     0.02567
     0.03523
    -0.04130
    -0.09870
    -0.09870
    -0.17523
    -0.21350
    -0.37614
    -0.47180
    -0.54834
    -0.57704
    -0.60574
    -0.73967
    -0.83534
    -0.94058
    -1.23715
    -1.47632
    -1.59112
    -1.49545
    -1.25628
    -0.88318
    -0.64401
    -0.56747
    -0.78751
    -0.93101
    -1.01711
    -0.87361
    -0.57704
    -0.29004
    -0.12740
    -0.01260
    -0.01260
    -0.08913
    -0.16567
    -0.17523
    -0.33787
    -0.42397
    -0.42397
    -0.58661
    -0.53877
    -0.63444
    -0.62487
    -0.68227
    -0.55791
    -0.54834
    -0.47180
    -0.30917
    -0.20393
    -0.17523
    -0.13697
    -0.03173
     0.06394
     0.15960
     0.12134
     0.18830
     0.01610
     0.00653
    -0.01260
    -0.08913
    -0.14653
    -0.22307
    -0.28047
    -0.35700
    -0.34744
    -0.42397
    -0.43354
    -0.51964
    -0.56747
    -0.47180
    -0.45267
    -0.50051
    -0.48137
    -0.48137
    -0.41440
    -0.39527
    -0.29960
    -0.22307
    -0.33787
    -0.32830
    -0.30917
    -0.26134
    -0.20393
    -0.21350
    -0.21350
    -0.25177
    -0.17523
    -0.17523
    -0.24220
    -0.21350
    -0.20393
    -0.19437
    -0.17523
    -0.09870
    -0.21350
    -0.18480
    -0.14653
    -0.07000
    -0.06043
    -0.09870
    -0.10827
    -0.14653
    -0.07957
    -0.07957
    -0.14653
    -0.11783
    -0.11783
    -0.09870
    -0.12740
    -0.07957
    -0.11783
    -0.13697
    -0.05087
    -0.04130
    -0.07957
    -0.10827
    -0.10827
    -0.06043
    -0.01260
     0.00653
    -0.01260
    -0.06043
    -0.01260
     0.02567
    -0.07000
     0.00653
    -0.01260
    -0.07957
    -0.04130
    -0.09870
    -0.05087
    -0.21350
    -0.30917
    -0.56747
    -0.95971
    -1.16061
    -1.39978
    -1.61025
    -1.58155
    -1.46675
    -1.33282
    -1.29455
    -1.34238
    -1.15105
    -0.63444
    -0.36657
    -0.29004
    -0.17523
    -0.20393
     0.05437
     0.25527
     0.53271
     0.82928
     0.99191
     1.00148
     0.64751
     0.52314
     0.09264
    -0.26134
    -0.55791
    -0.78751
    -0.96928
    -1.17018
    -1.27542
    -1.43805
    -1.46675
    -1.36152
    -1.02668
    -0.70141
    -0.54834
    -0.33787
    -0.08913
     0.12134
     0.47531
     0.79101
     1.12585
     1.42242
     1.66159
     1.86249
     1.98686
     2.17820
     2.23560
     2.14950
     2.03469
     1.95816
     1.78596
     1.64246
     1.48939
     1.05888
     0.65708
     0.34137
     0.19787
    -0.07957
    -0.29004
    -0.80664
    -1.21801
    -1.57199
    -1.95466
    -2.06946
    -2.15556
    -2.14599
    -2.03119
    -2.16513
    -2.21296
    -2.12686
    -2.17469
    -2.01206
    -1.75375
    -1.62939
    -1.20845
    -0.94058
    -0.64401
    -0.48137
    -0.28047
    -0.16567
     0.00653
     0.25527
     0.38921
     0.53271
     0.67621
     0.80058
     0.86755
     0.95365
     1.06845
     1.05888
     1.04931
     1.16412
     1.22152
     1.27892
     1.31718
     1.37459
     1.35545
     1.40329
     1.48939
     1.51809
     1.56592
     1.60419
     1.68072
     1.67116
     1.78596
     1.72856
     1.67116
     1.62332
     1.55635
     1.48939
     1.43199
     1.33632
     1.20238
     1.11628
     1.03018
     0.94408
     0.90581
     0.73361
     0.68578
     0.57098
     0.56141
     0.50401
     0.45617
     0.47531
     0.49444
     0.48487
     0.55184
     0.64751
     0.60924
     0.61881
     0.69534
     0.72404
     0.72404
     0.76231
     0.85798
     0.93451
     1.03018
     1.12585
     1.20238
     1.26935
     1.37459
     1.32675
     1.30762
     1.25022
     1.18325
     1.03018
     0.81971
     0.68578
     0.34137
    -0.06043
    -0.38570
    -0.71097
    -0.93101
    -1.05538
    -1.31368
    -1.47632
    -1.69635
    -1.96422
    -1.88769
    -1.88769
    -1.95466
    -2.02162
    -1.71549
    -1.43805
    -1.08408
    -1.04581
    -1.73462
    -3.42794
    -3.36098
    -2.45213
    -2.27993
    -1.02668
     0.67621
     1.82422
     0.98235
    -0.00303
    -0.61531
    -0.55791
     0.01610
     0.78144
     1.62332
     2.26430
     2.61827
     2.69480
     2.48433
     2.26430
     1.94859
     1.51809
     1.12585
     0.77188
     0.46574
     0.18830
     0.04480
    -0.08913
    -0.21350
    -0.30917
    -0.40484
    -0.37614
    -0.39527
    -0.42397
    -0.50051
    -0.49094
    -0.44310
    -0.46224
    -0.47180
    -0.50051
    -0.49094
    -0.50051
    -0.51964
    -0.51964
    -0.49094
    -0.52921
    -0.49094
    -0.50051
    -0.52921
    -0.50051
    -0.49094
    -0.53877
    -0.52921
    -0.46224
    -0.50051
    -0.45267
    -0.39527
    -0.40484
    -0.42397
    -0.44310
    -0.40484
    -0.39527
    -0.35700
    -0.34744
    -0.35700
    -0.34744
    -0.30917
    -0.28047
    -0.28047
    -0.21350
    -0.23264
    -0.22307
    -0.22307
    -0.19437
    -0.19437
    -0.17523
    -0.19437
    -0.19437
    -0.11783
    -0.09870
    -0.09870
    -0.11783
    -0.15610
    -0.22307
    -0.18480
    -0.13697
    -0.19437
    -0.23264
    -0.23264
    -0.25177
    -0.17523
    -0.21350
    -0.28047
    -0.29960
    -0.29960
    -0.27090
    -0.29960
    -0.28047
    -0.26134
    -0.32830
    -0.31874
    -0.27090
    -0.21350
    -0.27090
    -0.28047
    -0.26134
    -0.23264
    -0.21350
    -0.18480
    -0.20393
    -0.09870
    -0.09870
    -0.08913
    -0.05087
    -0.02217
    -0.02217
    -0.05087
     0.00653
    -0.01260
     0.03523
     0.05437
     0.11177
     0.06394
     0.06394
     0.08307
     0.05437
     0.00653
    -0.01260
    -0.07000
    -0.12740
    -0.12740
    -0.18480
    -0.18480
    -0.20393
    -0.29960
    -0.33787
    -0.15610
     0.37964
     1.18325
     2.08253
     2.52260
     2.62783
     2.37910
     1.85292
     1.29805
     0.84841
     0.97278
     1.27892
     1.60419
     1.74769
     1.46069
     1.07801
     0.68578
     0.34137
    -0.34744
    -0.94058
    -1.05538
    -0.96928
    -0.66314
    -0.64401
    -0.57704
    -0.52921
    -0.45267
    -0.32830
    -0.27090
    -0.17523
    -0.13697
    -0.29960
    -0.47180
    -0.60574
    -0.74924
    -0.93101
    -0.98841
    -1.04581
    -1.14148
    -1.09365
    -1.06495
    -1.07451
    -1.06495
    -0.94058
    -0.88318
    -0.89274
    -0.76838
    -0.67271
    -0.61531
    -0.49094
    -0.51007
    -0.43354
    -0.43354
    -0.31874
    -0.33787
    -0.29004
    -0.29004
    -0.25177
    -0.24220
    -0.19437
    -0.20393
    -0.23264
    -0.21350
    -0.21350
    -0.29004
    -0.27090
    -0.28047
    -0.24220
    -0.34744
    -0.35700
    -0.33787
    -0.32830
    -0.40484
    -0.50051
    -0.46224
    -0.43354
    -0.46224
    -0.46224
    -0.55791
    -0.46224
    -0.49094
    -0.49094
    -0.49094
    -0.42397
    -0.40484
    -0.39527
    -0.39527
    -0.35700
    -0.31874
    -0.28047
    -0.33787
    -0.29004
    -0.27090
    -0.25177
    -0.19437
    -0.14653
    -0.16567
    -0.17523
    -0.20393
    -0.15610
    -0.19437
    -0.18480
    -0.16567
    -0.15610
    -0.13697
    -0.08913
    -0.09870
    -0.09870
    -0.06043
     0.00653
     0.02567
     0.06394
    -0.03173
    -0.05087
    -0.07000
    -0.17523
    -0.22307
    -0.28047
    -0.38570
    -0.41440
    -0.24220
     0.43704
     1.53722
     2.35996
     2.35040
     1.87206
     1.24065
     1.07801
     1.29805
     1.64246
     2.05383
     2.19733
     2.02513
     1.75726
     1.45112
     1.05888
     0.70491
     0.25527
    -0.25177
    -0.78751
    -1.16061
    -1.36152
    -1.48588
    -1.70592
    -1.69635
    -1.70592
    -1.67722
    -1.66765
    -1.56242
    -1.56242
    -1.51458
    -1.41892
    -1.21801
    -1.01711
    -0.91188
    -0.92144
    -0.84491
    -0.77794
    -0.58661
    -0.43354
    -0.26134
    -0.17523
    -0.17523
    -0.09870
     0.04480
     0.06394
     0.06394
     0.05437
     0.10220
     0.14047
     0.20744
     0.20744
     0.23614
     0.26484
     0.32224
     0.39877
     0.55184
     0.65708
     0.66664
     0.78144
     0.86755
     0.94408
     1.04931
     1.07801
     1.20238
     1.30762
     1.39372
     1.44155
     1.50852
     1.53722
     1.51809
     1.45112
     1.45112
     1.50852
     1.42242
     1.35545
     1.38415
     1.29805
     1.23108
     1.13542
     1.01105
     0.89625
     0.90581
     0.89625
     0.88668
     0.80058
     0.68578
     0.64751
     0.62838
     0.61881
     0.53271
     0.49444
     0.54227
     0.49444
     0.36051
     0.25527
     0.24570
     0.22657
     0.19787
     0.28397
     0.11177
    -0.10827
    -0.17523
    -0.09870
    -0.10827
    -0.06043
    -0.17523
    -0.27090
    -0.29960
    -0.31874
    -0.26134
    -0.29004
    -0.37614
    -0.61531
    -0.61531
    -0.42397
    -0.24220
    -0.25177
    -0.33787
    -0.26134
    -0.33787
    -0.38570
    -0.34744
    -0.41440
    -0.32830
    -0.20393
     0.34137
     0.78144
     0.49444
     0.27440
     0.49444
     0.89625
     0.78144
     0.58054
     0.06394
    -0.18480
     0.41791
     0.87711
     0.68578
    -0.09870
    -0.76838
    -0.96928
    -0.20393
    -0.02217
    -0.30917
    -0.05087
    -0.43354
    -0.42397
     0.23614
     1.03975
     1.13542
     1.26935
     2.52260
     1.39372
     0.17874
    -0.26134
     0.21700
     1.45112
     1.20238
     0.68578
     0.42747
     0.10220
    -0.24220
    -0.43354
    -0.60574
    -0.85448
    -1.18931
    -1.26585
    -1.29455
    -1.25628
    -1.05538
    -0.92144
    -0.77794
    -0.63444
    -0.54834
    -0.55791
    -0.61531
    -0.65357
    -0.71097
    -0.67271
    -0.65357
    -0.61531
    -0.57704
    -0.63444
    -0.49094
    -0.37614
    -0.21350
    -0.07957
    -0.10827
     0.04480
     0.21700
     0.33181
     0.37964
     0.53271
     0.59011
     0.74318
     0.78144
     0.90581
     0.84841
     0.84841
     0.81014
     0.90581
     0.85798
     0.68578
     0.58054
     0.49444
     0.52314
     0.47531
     0.37964
     0.29354
     0.15004
    -0.04130
    -0.19437
    -0.35700
    -0.49094
    -0.64401
    -0.64401
    -0.64401
    -0.91188
    -1.17018
    -1.26585
    -1.35195
    -1.35195
    -1.32325
    -1.37108
    -1.44762
    -1.48588
    -1.57199
    -1.61982
    -1.54329
    -1.48588
    -1.42848
    -1.39978
    -1.32325
    -1.20845
    -1.07451
    -0.95014
    -0.89274
    -0.76838
    -0.68227
    -0.58661
    -0.51964
    -0.39527
    -0.30917
    -0.12740
     0.08307
     0.19787
     0.35094
     0.49444
     0.55184
     0.75274
     0.92495
     1.04931
     1.04931
     1.15455
     1.20238
     1.21195
     1.16412
     1.15455
     0.97278
     0.71448
     0.49444
     0.45617
     0.36051
    -0.01260
    -0.36657
    -0.82578
    -1.15105
    -1.43805
    -1.63895
    -1.78245
    -1.93552
    -2.05032
    -2.07903
    -2.22253
    -2.25123
    -2.34690
    -2.34690
    -2.20339
    -1.94509
    -1.92596
    -1.60069
    -1.31368
    -1.10321
    -0.89274
    -0.74924
    -0.60574
    -0.48137
    -0.34744
    -0.18480
     0.10220
     0.28397
     0.44661
     0.52314
     0.72404
     0.68578
     0.63794
     0.59968
     0.52314
     0.36051
     0.45617
     0.41791
     0.48487
     1.24065
     3.26881
     4.97170
     4.05329
     4.22549
     4.97170
     4.97170
     4.07242
     3.68018
     4.07242
     4.12982
     3.97675
     3.85238
     3.87152
     3.26881
     1.90076
     0.61881
    -0.55791
    -1.50502
    -2.35646
    -3.04527
    -3.77235
    -4.25069
    -4.69076
    -4.71946
    -4.70989
    -4.30809
    -3.98282
    -3.80105
    -3.50448
    -3.28444
    -3.01657
    -2.76783
    -2.57650
    -2.35646
    -2.05032
    -1.67722
    -1.40935
    -1.14148
    -0.95014
    -0.77794
    -0.64401
    -0.51007
    -0.52921
    -0.51007
    -0.58661
    -0.49094
    -0.55791
    -0.61531
    -0.65357
    -0.70141
    -0.72054
    -0.77794
    -0.78751
    -0.83534
    -0.80664
    -0.80664
    -0.80664
    -0.78751
    -0.78751
    -0.84491
    -0.79708
    -0.73967
    -0.64401
    -0.62487
    -0.62487
    -0.60574
    -0.51007
    -0.50051
    -0.42397
    -0.43354
    -0.33787
    -0.33787
    -0.27090
    -0.29960
    -0.22307
    -0.17523
    -0.15610
    -0.17523
    -0.09870
    -0.01260
    -0.06043
     0.05437
     0.06394
     0.05437
     0.10220
     0.19787
     0.20744
     0.27440
     0.38921
     0.36051
     0.41791
     0.45617
     0.49444
     0.45617
     0.57098
     0.57098
     0.58054
     0.61881
     0.65708
     0.64751
     0.63794
     0.71448
     0.67621
     0.73361
     0.77188
     0.71448
     0.68578
     0.74318
     0.72404
     0.70491
     0.77188
     0.79101
     0.71448
     0.74318
     0.79101
     0.78144
     0.76231
     0.75274
     0.78144
     0.81971
     0.88668
     0.83885
     0.87711
     0.85798
     0.91538
     0.84841
     0.99191
     0.98235
     0.91538
     0.90581
     0.88668
     0.82928
     0.79101
     0.78144
     0.80058
     0.82928
     0.90581
     1.13542
     1.24065
     1.26935
     1.23108
     1.30762
     1.44155
     0.98235
     0.56141
     0.65708
     0.11177
     0.60924
     1.54679
     2.83830
     4.97170
     4.76123
     2.69480
     1.25022
     0.89625
     1.17368
     1.66159
     2.18776
     2.24516
     2.13036
     1.87206
     1.34588
     0.77188
     0.21700
    -0.33787
    -0.72054
    -1.01711
    -1.18931
    -1.20845
    -1.11278
    -1.06495
    -0.90231
    -0.78751
    -0.61531
    -0.60574
    -0.51964
    -0.33787
    -0.31874
    -0.31874
    -0.30917
    -0.38570
    -0.35700
    -0.38570
    -0.42397
    -0.51964
    -0.52921
    -0.58661
    -0.61531
    -0.57704
    -0.59617
    -0.53877
    -0.51007
    -0.35700
    -0.32830
    -0.24220
    -0.09870
    -0.01260
     0.00653
     0.06394
     0.10220
     0.14047
     0.20744
     0.26484
     0.29354
     0.29354
     0.35094
     0.35094
     0.38921
     0.48487
     0.42747
     0.40834
     0.42747
     0.45617
     0.44661
     0.35094
     0.36051
     0.34137
     0.37007
     0.40834
     0.35094
     0.32224
     0.35094
     0.33181
     0.22657
     0.28397
     0.26484
     0.18830
     0.19787
     0.24570
     0.22657
     0.20744
     0.15960
     0.18830
     0.23614
     0.23614
     0.28397
     0.20744
     0.20744
     0.23614
     0.23614
     0.23614
     0.35094
     0.32224
     0.37007
     0.35094
     0.32224
     0.30310
     0.34137
     0.40834
     0.44661
     0.49444
     0.52314
     0.54227
     0.49444
     0.50401
     0.57098
     0.60924
     0.80058
     0.76231
     0.83885
     0.97278
     1.00148
     1.02061
     1.03975
     0.92495
     0.82928
     0.87711
     0.90581
     0.73361
     0.23614
     0.15004
     0.37007
     0.64751
     0.54227
    -0.29004
    -0.63444
     0.16917
     0.37007
    -0.82578
    -1.65809
    -1.98336
    -1.64852
    -0.65357
    -0.43354
    -0.53877
    -0.83534
    -0.98841
    -1.08408
    -1.13191
    -0.88318
    -0.78751
    -0.64401
    -0.41440
    -0.21350
    -0.11783
    -0.06043
     0.01610
     0.02567
     0.02567
     0.12134
     0.15004
     0.12134
     0.18830
     0.34137
     0.44661
     0.50401
     0.59011
     0.44661
     0.30310
     0.34137
     0.42747
     0.48487
     0.48487
     0.47531
     0.47531
     0.48487
     0.44661
     0.31267
     0.24570
     0.21700
     0.21700
     0.12134
     0.11177
     0.14047
     0.09264
     0.03523
     0.06394
     0.15960
     0.17874
     0.20744
     0.19787
     0.26484
     0.28397
     0.24570
     0.23614
     0.18830
     0.19787
     0.22657
     0.28397
     0.21700
     0.27440
     0.25527
     0.30310
     0.27440
     0.31267
     0.34137
     0.30310
     0.36051
     0.45617
     0.47531
     0.47531
     0.42747
     0.42747
     0.49444
     0.51357
     0.59968
     0.53271
     0.54227
     0.51357
     0.59968
     0.60924
     0.56141
     0.54227
     0.56141
     0.59968
     0.58054
     0.63794
     0.60924
     0.63794
     0.57098
     0.65708
     0.67621
     0.76231
     0.69534
     0.69534
     0.76231
     0.90581
     0.91538
     0.94408
     1.03018
     1.21195
     1.31718
     1.33632
     1.36502
     1.73812
     2.04426
     3.45058
     3.49841
     2.16863
     1.91033
     1.82422
     2.84787
     3.68018
     3.30708
     2.64697
     2.12079
     1.95816
     2.01556
     1.91989
     1.32675
     0.74318
     0.42747
     0.02567
    -0.07957
    -0.31874
    -0.61531
    -0.60574
    -0.69184
    -0.62487
    -0.59617
    -0.54834
    -0.45267
    -0.34744
    -0.09870
     0.09264
     0.39877
     0.58054
     0.83885
     0.99191
     1.22152
     1.38415
     1.40329
     1.30762
     1.28848
     1.23108
     1.21195
     1.17368
     1.01105
     0.88668
     0.84841
     0.84841
     0.76231
     0.64751
     0.48487
     0.32224
     0.05437
    -0.06043
    -0.21350
    -0.36657
    -0.82578
    -1.70592
    -1.77289
    -1.20845
    -0.98841
    -1.19888
    -1.39978
    -1.43805
    -1.62939
    -1.79202
    -1.83986
    -1.70592
    -1.58155
    -1.30412
    -1.17975
    -1.12235
    -0.94058
    -0.74924
    -0.71097
    -0.76838
    -0.76838
    -0.96928
    -0.93101
    -1.05538
    -1.08408
    -1.01711
    -1.00754
    -0.96928
    -1.00754
    -0.97884
    -0.83534
    -0.78751
    -0.69184
    -0.54834
    -0.44310
    -0.22307
    -0.09870
     0.16917
     0.44661
     0.47531
     0.42747
     0.65708
     0.92495
     1.15455
     1.27892
     1.29805
     1.42242
     1.49895
     1.06845
     0.94408
     1.18325
     1.47982
     1.56592
     1.53722
     1.49895
     1.45112
     1.45112
     1.33632
     1.44155
     1.46069
     1.54679
     1.60419
     1.72856
     1.87206
     1.90076
     1.83379
     1.97729
     1.89119
     1.74769
     1.71899
     2.02513
     1.73812
     0.43704
    -0.03173
     0.45617
     1.84336
     0.84841
    -0.38570
     0.19787
     0.77188
     0.32224
    -0.17523
    -0.27090
    -0.06043
     0.42747
     0.90581
     1.21195
     1.41285
     1.61375
     1.51809
     1.28848
     1.25022
     1.23108
     1.38415
     1.37459
     1.35545
     1.23108
     1.11628
     0.83885
     0.56141
     0.28397
     0.10220
    -0.12740
    -0.29004
    -0.39527
    -0.48137
    -0.48137
    -0.49094
    -0.52921
    -0.60574
    -0.64401
    -0.68227
    -0.71097
    -0.66314
    -0.60574
    -0.62487
    -0.60574
    -0.65357
    -0.61531
    -0.64401
    -0.69184
    -0.72054
    -0.77794
    -0.73011
    -0.67271
    -0.59617
    -0.63444
    -0.62487
    -0.50051
    -0.49094
    -0.37614
    -0.27090
    -0.14653
    -0.07957
     0.04480
     0.27440
     0.35094
     0.34137
     0.40834
     0.38921
     0.50401
     0.51357
     0.49444
     0.53271
     0.53271
     0.37007
     0.25527
     0.16917
    -0.03173
    -0.08913
    -0.25177
    -0.40484
    -0.53877
    -0.63444
    -0.68227
    -0.76838
    -0.85448
    -0.85448
    -0.95014
    -0.92144
    -0.83534
    -0.87361
    -0.82578
    -0.80664
    -0.80664
    -0.80664
    -0.75881
    -0.73967
    -0.69184
    -0.69184
    -0.67271
    -0.65357
    -0.70141
    -0.68227
    -0.65357
    -0.68227
    -0.67271
    -0.68227
    -0.57704
    -0.49094
    -0.47180
    -0.51964
    -0.52921
    -0.51007
    -0.41440
    -0.31874
    -0.21350
    -0.21350
    -0.19437
    -0.29960
    -0.31874
    -0.30917
    -0.23264
    -0.18480
    -0.46224
    -0.19437
     0.34137
     1.42242
     2.73307
     3.32621
     3.08704
     2.65654
     1.13542
    -0.07957
    -0.32830
    -0.00303
     0.43704
     1.15455
     1.14498
     1.15455
    -0.06043
    -1.61982
    -2.75827
    -3.12181
    -3.53318
    -3.51404
    -3.22704
    -3.08354
    -2.88264
    -2.73913
    -2.52866
    -2.27993
    -2.02162
    -1.76332
    -1.45718
    -1.21801
    -0.97884
    -0.85448
    -0.65357
    -0.59617
    -0.55791
    -0.44310
    -0.35700
    -0.28047
    -0.17523
    -0.12740
    -0.13697
    -0.15610
    -0.08913
    -0.08913
    -0.11783
    -0.07957
    -0.13697
    -0.13697
    -0.06043
    -0.07957
    -0.03173
    -0.09870
    -0.04130
    -0.00303
     0.09264
     0.19787
     0.27440
     0.22657
     0.06394
     0.00653
     0.04480
     0.13090
     0.08307
     0.10220
     0.29354
     0.34137
     0.28397
     0.12134
     0.12134
     0.13090
     0.34137
     0.49444
     0.71448
     0.60924
     0.57098
     0.68578
     0.71448
     0.67621
     0.76231
     0.81014
     0.93451
     0.95365
     1.00148
     0.98235
     0.98235
     0.97278
     1.01105
     1.05888
     1.03018
     0.88668
     0.80058
     0.82928
     0.85798
     0.90581
     0.88668
     0.90581
     0.91538
     0.79101
     0.68578
     0.62838
     0.56141
     0.50401
     0.44661
     0.48487
     0.45617
     0.32224
     0.36051
     0.24570
     0.22657
     0.14047
     0.20744
     0.13090
     0.05437
     0.09264
    -0.03173
    -0.07000
    -0.09870
    -0.05087
     0.28397
     0.85798
     1.40329
     1.62332
     1.50852
     1.46069
     0.64751
     0.35094
     0.81014
     1.19282
     1.47982
     1.49895
     0.90581
     0.36051
     0.57098
     0.78144
     0.00653
    -0.45267
    -0.51007
    -0.85448
    -1.03625
    -1.30412
    -1.31368
    -1.27542
    -1.16061
    -1.04581
    -1.05538
    -1.03625
    -0.96928
    -0.82578
    -0.83534
    -0.77794
    -0.73011
    -0.63444
    -0.53877
    -0.30917
    -0.20393
    -0.07000
     0.10220
     0.23614
     0.29354
     0.41791
     0.41791
     0.42747
     0.43704
     0.56141
     0.64751
     0.73361
     0.74318
     0.76231
     0.81014
     0.77188
     0.73361
     0.71448
     0.74318
     0.69534
     0.69534
     0.72404
     0.71448
     0.62838
     0.59968
     0.69534
     0.67621
     0.67621
     0.59968
     0.59011
     0.58054
     0.59968
     0.56141
     0.59011
     0.59968
     0.59011
     0.55184
     0.56141
     0.56141
     0.50401
     0.49444
     0.52314
     0.43704
     0.45617
     0.53271
     0.50401
     0.54227
     0.49444
     0.46574
     0.38921
     0.41791
     0.39877
     0.45617
     0.42747
     0.47531
     0.41791
     0.35094
     0.32224
     0.31267
     0.27440
     0.27440
     0.19787
     0.18830
     0.24570
     0.24570
     0.20744
     0.14047
     0.13090
     0.10220
     0.10220
     0.20744
     0.16917
     0.09264
     0.14047
     0.10220
     0.01610
    -0.00303
    -0.11783
    -0.07957
    -0.07000
    -0.06043
    -0.00303
     0.15004
     0.62838
     0.92495
     1.31718
     0.89625
     0.36051
    -0.30917
    -0.17523
     0.32224
     0.63794
     1.03975
     1.20238
     1.13542
     0.81014
     0.63794
     0.65708
     0.92495
     1.32675
     1.37459
     1.25978
     1.17368
     1.25022
     1.45112
     1.67116
     1.87206
     1.94859
     1.90076
     1.87206
     1.81466
     1.69029
     1.59462
     1.50852
     1.38415
     1.29805
     1.09715
     1.01105
     0.99191
     1.06845
     0.98235
     0.87711
     0.83885
     0.75274
     0.69534
     0.69534
     0.71448
     0.56141
     0.48487
     0.39877
     0.34137
     0.33181
     0.28397
     0.19787
     0.10220
     0.12134
     0.03523
    -0.03173
    -0.11783
    -0.12740
    -0.16567
    -0.23264
    -0.34744
    -0.47180
    -0.53877
    -0.63444
    -0.57704
    -0.49094
    -0.42397
    -0.45267
    -0.50051
    -0.51007
    -0.60574
    -0.64401
    -0.61531
    -0.49094
    -0.43354
    -0.41440
    -0.37614
    -0.38570
    -0.38570
    -0.33787
    -0.32830
    -0.40484
    -0.34744
    -0.39527
    -0.42397
    -0.40484
    -0.33787
    -0.34744
    -0.35700
    -0.40484
    -0.38570
    -0.33787
    -0.37614
    -0.32830
    -0.33787
    -0.42397
    -0.47180
    -0.46224
    -0.51964
    -0.79708
    -0.89274
    -1.05538
    -1.17018
    -1.25628
    -1.53372
    -1.85899
    -2.22253
    -3.11224
    -4.23155
    -4.58552
    -4.82469
    -4.82469
    -4.82469
    -4.82469
    -4.82469
    -4.82469
    -4.82469
    -4.82469
    -4.82469
    -4.82469
    -3.97325
    -2.67217
    -2.04076
    -1.54329
    -0.79708
     0.11177
     1.02061
     1.70942
     2.42693
     2.81917
     2.79047
     2.59913
     2.18776
     1.65202
     1.11628
     0.64751
     0.08307
    -0.30917
    -0.61531
    -0.94058
    -1.17975
    -1.33282
    -1.39978
    -1.43805
    -1.30412
    -1.08408
    -1.02668
    -0.97884
    -0.96928
    -0.99798
    -0.95014
    -0.86404
    -0.72054
    -0.60574
    -0.53877
    -0.55791
    -0.46224
    -0.47180
    -0.44310
    -0.37614
    -0.25177
    -0.21350
    -0.24220
    -0.14653
    -0.12740
    -0.11783
    -0.08913
     0.09264
     0.15960
     0.24570
     0.29354
     0.24570
     0.27440
     0.21700
     0.17874
     0.19787
     0.20744
     0.22657
     0.15960
     0.15004
     0.04480
    -0.02217
    -0.13697
    -0.07957
    -0.03173
    -0.07957
    -0.13697
    -0.15610
    -0.16567
    -0.22307
    -0.29004
    -0.31874
    -0.32830
    -0.35700
    -0.39527
    -0.41440
    -0.33787
    -0.37614
    -0.39527
    -0.38570
    -0.27090
    -0.27090
    -0.16567
    -0.11783
    -0.10827
    -0.18480
    -0.13697
    -0.12740
    -0.03173
    -0.02217
     0.01610
    -0.02217
    -0.01260
    -0.03173
    -0.05087
    -0.07000
    -0.06043
    -0.12740
    -0.11783
    -0.07000
    -0.07957
    -0.12740
    -0.09870
    -0.07000
    -0.07957
    -0.07000
    -0.07957
    -0.09870
    -0.17523
    -0.25177
    -0.32830
    -0.27090
    -0.14653
    -0.02217
     0.05437
    -0.06043
    -0.06043
    -0.07957
    -0.03173
    -0.07000
    -0.02217
     0.00653
     0.08307
     0.12134
     0.16917
     0.25527
     0.24570
     0.21700
     0.21700
     0.21700
     0.20744
     0.21700
     0.26484
     0.24570
     0.28397
     0.29354
     0.20744
     0.19787
     0.34137
     0.48487
     0.52314
     0.58054
     0.61881
     0.64751
     0.73361
     0.84841
     0.75274
     0.72404
     0.74318
     0.64751
     0.71448
     0.74318
     0.80058
     0.76231
     0.69534
     0.15004
    -0.33787
    -1.17975
    -1.56242
    -2.15556
    -2.31820
    -2.24166
    -2.94960
    -4.82469
    -4.82469
    -3.96368
    -2.57650
    -1.39978
    -1.15105
    -1.17018
    -1.85899
    -2.47126
    -1.94509
    -0.99798
     0.15960
     1.01105
     1.75726
     2.25473
     2.35996
     2.28343
     2.09209
     1.83379
     1.60419
     1.27892
     1.07801
     0.84841
     0.63794
     0.58054
     0.41791
     0.31267
     0.27440
     0.22657
     0.15960
     0.17874
     0.10220
     0.07350
     0.00653
    -0.01260
    -0.01260
    -0.01260
    -0.00303
     0.00653
    -0.08913
    -0.07957
    -0.09870
    -0.02217
    -0.00303
     0.01610
     0.01610
     0.09264
     0.15004
     0.09264
     0.10220
     0.17874
     0.21700
     0.17874
     0.23614
     0.27440
     0.33181
     0.41791
     0.52314
     0.58054
     0.73361
     0.78144
     0.89625
     0.95365
     1.12585
     1.10672
     1.12585
     1.14498
     1.17368
     1.08758
     1.06845
     1.00148
     0.78144
     0.53271
     0.43704
     0.29354
     0.17874
     0.00653
    -0.18480
    -0.57704
    -0.73011
    -0.85448
    -1.13191
    -1.19888
    -1.18931
    -1.34238
    -1.33282
    -1.34238
    -1.31368
    -1.31368
    -1.23715
    -1.20845
    -1.12235
    -1.08408
    -0.95971
    -0.70141
    -0.47180
    -0.27090
    -0.22307
    -0.09870
     0.02567
     0.22657
     0.38921
     0.54227
     0.67621
     0.78144
     0.95365
     1.05888
     1.10672
     1.10672
     1.18325
     1.25022
     1.28848
     1.29805
     1.16412
     1.04931
     0.97278
     0.92495
     0.88668
     0.74318
     0.77188
     0.53271
     0.39877
     0.39877
     0.31267
     0.24570
     0.17874
     0.14047
     0.10220
     0.14047
     0.26484
     0.34137
     0.54227
     0.58054
     0.51357
     0.55184
     0.69534
     0.69534
     0.77188
     0.95365
     1.37459
     1.75726
     2.22603
     2.65654
     3.04877
     3.36448
     3.37404
     3.14444
     3.04877
     2.87657
     2.51303
     1.59462
     1.31718
     1.27892
     0.82928
     0.16917
    -0.46224
    -0.95014
    -1.55285
    -2.17469
    -2.74870
    -3.13137
    -3.31314
    -3.44708
    -3.45664
    -3.26531
    -2.89220
    -2.49040
    -2.10773
    -1.74419
    -1.39022
    -1.03625
    -0.70141
    -0.53877
    -0.37614
    -0.31874
    -0.23264
    -0.12740
    -0.03173
    -0.05087
    -0.07000
    -0.09870
    -0.05087
    -0.05087
    -0.08913
    -0.10827
    -0.16567
    -0.13697
    -0.13697
    -0.17523
    -0.21350
    -0.21350
    -0.25177
    -0.34744
    -0.27090
    -0.27090
    -0.38570
    -0.34744
    -0.36657
    -0.38570
    -0.35700
    -0.38570
    -0.42397
    -0.38570
    -0.34744
    -0.33787
    -0.35700
    -0.31874
    -0.29004
    -0.26134
    -0.23264
    -0.19437
    -0.17523
    -0.16567
    -0.15610
    -0.07957
    -0.07000
    -0.02217
    -0.03173
     0.05437
     0.06394
     0.08307
     0.11177
     0.11177
     0.14047
     0.17874
     0.23614
     0.27440
     0.28397
     0.30310
     0.34137
     0.36051
     0.40834
     0.40834
     0.48487
     0.49444
     0.51357
     0.55184
     0.60924
     0.57098
     0.59968
     0.59968
     0.59968
     0.71448
     0.75274
     0.60924
     0.62838
     0.67621
     0.67621
     0.62838
     0.54227
     0.42747
     0.38921
     0.32224
     0.28397
     0.21700
     0.20744
     0.14047
     0.07350
     0.06394
     0.04480
     0.03523
     0.02567
     0.01610
    -0.08913
    -0.14653
    -0.07957
    -0.19437
    -0.17523
    -0.21350
    -0.13697
    -0.07957
    -0.07957
    -0.13697
    -0.15610
    -0.20393
     0.21700
     0.57098
     0.82928
     1.07801
     1.30762
     1.56592
     1.48939
     1.38415
     1.22152
     1.09715
     1.18325
     1.23108
     1.58505
     1.80509
     1.47982
     0.64751
    -0.08913
    -0.37614
    -0.48137
    -0.69184
    -0.75881
    -0.77794
    -0.94058
    -1.08408
    -1.18931
    -1.14148
    -1.06495
    -0.95971
    -0.83534
    -0.72054
    -0.61531
    -0.46224
    -0.31874
    -0.18480
    -0.12740
    -0.07957
    -0.00303
     0.06394
     0.12134
     0.15960
     0.14047
     0.15960
     0.18830
     0.15004
     0.19787
     0.18830
     0.20744
     0.16917
     0.23614
     0.26484
     0.22657
     0.26484
     0.26484
     0.24570
     0.24570
     0.25527
     0.31267
     0.28397
     0.30310
     0.28397
     0.29354
     0.29354
     0.28397
     0.31267
     0.26484
     0.32224
     0.32224
     0.26484
     0.28397
     0.28397
     0.32224
     0.30310
     0.32224
     0.31267
     0.33181
     0.32224
     0.33181
     0.36051
     0.36051
     0.37964
     0.34137
     0.36051
     0.40834
     0.40834
     0.42747
     0.41791
     0.44661
     0.43704
     0.47531
     0.52314
     0.51357
     0.51357
     0.50401
     0.53271
     0.53271
     0.49444
     0.41791
     0.57098
     0.55184
     0.52314
     0.54227
     0.50401
     0.48487
     0.39877
     0.46574
     0.40834
     0.39877
     0.42747
     0.39877
     0.39877
     0.36051
     0.36051
     0.32224
     0.36051
     0.43704
     0.38921
     0.37964
     0.36051
     0.40834
     0.44661
     0.52314
     0.53271
     0.54227
     0.55184
     0.56141
     0.55184
     0.57098
     0.69534
     0.64751
     0.71448
     0.70491
     0.63794
     0.64751
     0.63794
     0.62838
     0.56141
     0.65708
     0.59968
     0.56141
     0.50401
     0.49444
     0.51357
     0.51357
     0.46574
     0.43704
     0.41791
     0.44661
     0.43704
     0.45617
     0.58054
     0.68578
     0.59968
     0.69534
     0.92495
     1.02061
     0.89625
     0.83885
     0.77188
     0.73361
     0.73361
     0.75274
     0.69534
     0.76231
     0.68578
     0.59011
     0.50401
     0.40834
     0.31267
     0.18830
     0.14047
     0.11177
     0.12134
     0.14047
     0.12134
     0.15960
     0.17874
     0.21700
     0.25527
     0.26484
     0.29354
     0.29354
     0.36051
     0.36051
     0.37007
     0.38921
     0.34137
     0.37964
     0.38921
     0.39877
     0.39877
     0.35094
     0.37007
     0.32224
     0.35094
     0.32224
     0.34137
     0.31267
     0.28397
     0.29354
     0.27440
     0.29354
     0.20744
     0.25527
     0.21700
     0.27440
     0.28397
     0.21700
     0.24570
     0.26484
     0.25527
     0.26484
     0.26484
     0.25527
     0.24570
     0.31267
     0.32224
     0.32224
     0.27440
     0.33181
     0.28397
     0.30310
     0.34137
     0.29354
     0.31267
     0.27440
     0.32224
     0.29354
     0.30310
     0.36051
     0.27440
     0.23614
     0.24570
     0.25527
     0.23614
     0.20744
     0.18830
     0.16917
     0.20744
     0.13090
     0.04480
     0.00653
     0.01610
    -0.08913
    -0.13697
    -0.01260
    -0.02217
    -0.12740
     0.02567
    -0.01260
    -0.01260
    -0.03173
    -0.10827
    -0.12740
     0.03523
     0.14047
     0.13090
    -0.07000
    -0.09870
    -0.13697
    -0.09870
    -0.02217
    -0.05087
    -0.20393
    -0.29960
    -0.13697
     0.05437
    -0.05087
    -0.26134
    -0.45267
    -0.38570
    -0.13697
     0.11177
    -0.08913
    -0.51007
    -0.51964
    -0.37614
     0.09264
     0.18830
    -0.09870
     0.11177
     0.02567
    -0.43354
    -0.64401
    -0.50051
    -0.23264
    -0.07000
    -0.00303
    -0.07957
    -0.24220
    -0.35700
    -0.23264
    -0.13697
    -0.04130
     0.05437
     0.07350
     0.20744
     0.29354
     0.37007
     0.41791
     0.49444
     0.56141
     0.62838
     0.69534
     0.73361
     0.67621
     0.65708
     0.61881
     0.59011
     0.50401
     0.46574
     0.33181
     0.24570
     0.15960
     0.08307
    -0.06043
    -0.15610
    -0.30917
    -0.34744
    -0.34744
    -0.42397
    -0.49094
    -0.51007
    -0.57704
    -0.59617
    -0.62487
    -0.55791
    -0.59617
    -0.70141
    -0.62487
    -0.66314
    -0.62487
    -0.73967
    -0.70141
    -0.69184
    -0.67271
    -0.54834
    -0.51007
    -0.60574
    -0.59617
    -0.48137
    -0.49094
    -0.43354
    -0.58661
    -0.90231
    -1.07451
    -1.23715
    -1.16061
    -0.94058
    -1.54329
    -2.46170
    -1.73462
    -1.39022
    -2.21296
    -2.49040
    -2.21296
    -2.05989
    -2.07903
    -2.09816
    -2.05032
    -2.04076
    -1.85899
    -1.64852
    -1.42848
    -1.16061
    -0.92144
    -0.79708
    -0.67271
    -0.58661
    -0.49094
    -0.42397
    -0.49094
    -0.49094
    -0.48137
    -0.55791
    -0.50051
    -0.50051
    -0.59617
    -0.58661
    -0.59617
    -0.60574
    -0.66314
    -0.61531
    -0.60574
    -0.58661
    -0.45267
    -0.38570
    -0.34744
    -0.22307
    -0.19437
    -0.12740
    -0.03173
    -0.08913
    -0.14653
    -0.16567
    -0.21350
    -0.32830
    -0.57704
    -0.76838
    -0.95014
    -1.02668
    -1.07451
    -1.12235
    -1.35195
    -1.42848
    -1.45718
    -1.53372
    -1.57199
    -1.26585
    -1.03625
    -0.87361
    -0.88318
    -1.41892
    -2.42343
    -1.91639
    -1.27542
    -1.91639
    -1.46675
    -1.63895
     0.03523
     1.59462
     2.15906
     1.96773
     0.84841
    -0.00303
     0.48487
     1.23108
     1.84336
     2.24516
     2.53217
     2.64697
     2.43650
     2.09209
     1.60419
     1.10672
     0.48487
    -0.03173
    -0.55791
    -0.96928
    -1.27542
    -1.35195
    -1.48588
    -1.61982
    -1.75375
    -1.76332
    -1.76332
    -1.71549
    -1.67722
    -1.56242
    -1.39978
    -1.28498
    -1.22758
    -1.11278
    -1.01711
    -0.95014
    -0.79708
    -0.66314
    -0.50051
    -0.40484
    -0.29960
    -0.11783
     0.08307
     0.25527
     0.39877
     0.49444
     0.59011
     0.68578
     0.75274
     0.80058
     0.83885
     0.76231
     0.71448
     0.75274
     0.52314
     0.22657
     0.19787
     0.11177
     0.06394
    -0.17523
    -0.46224
    -0.79708
    -1.06495
    -1.19888
    -1.37108
    -1.39022
    -1.43805
    -1.47632
    -1.45718
    -1.43805
    -1.33282
    -1.35195
    -1.35195
    -1.27542
    -1.05538
    -0.94058
    -0.62487
    -0.27090
    -0.07000
     0.10220
     0.25527
     0.32224
     0.40834
     0.57098
     0.79101
     0.89625
     1.08758
     1.12585
     1.14498
     1.14498
     1.14498
     1.14498
     1.08758
     1.15455
     1.16412
     1.16412
     1.18325
     1.08758
     1.02061
     0.92495
     0.82928
     0.50401
     0.36051
     0.31267
     0.26484
     0.24570
     0.18830
     0.06394
    -0.01260
    -0.01260
     0.01610
     0.07350
     0.19787
     0.31267
     0.33181
     0.26484
     0.37007
     0.57098
     0.87711
     1.08758
     1.14498
     1.20238
     1.22152
     1.28848
     1.45112
     1.60419
     1.33632
     1.10672
     1.22152
     1.20238
     0.99191
     0.73361
     0.62838
     0.56141
     0.44661
     0.04480
    -0.26134
    -0.31874
    -0.20393
    -0.08913
    -0.42397
    -0.76838
    -0.56747
    -0.98841
    -1.06495
    -0.67271
    -0.51007
    -0.28047
    -0.42397
    -0.46224
    -0.83534
    -0.79708
    -0.58661
    -0.30917
    -0.22307
    -0.24220
     0.00653
     0.02567
     0.00653
    -0.06043
    -0.11783
    -0.02217
     0.08307
     0.23614
     0.32224
     0.42747
     0.45617
     0.54227
     0.43704
     0.31267
     0.32224
     0.23614
     0.22657
     0.12134
     0.01610
    -0.01260
    -0.12740
    -0.26134
    -0.32830
    -0.45267
    -0.48137
    -0.52921
    -0.61531
    -0.62487
    -0.63444
    -0.66314
    -0.68227
    -0.63444
    -0.63444
    -0.66314
    -0.66314
    -0.59617
    -0.63444
    -0.61531
    -0.59617
    -0.62487
    -0.64401
    -0.55791
    -0.54834
    -0.60574
    -0.56747
    -0.58661
    -0.56747
    -0.54834
    -0.52921
    -0.54834
    -0.52921
    -0.57704
    -0.51964
    -0.53877
    -0.50051
    -0.53877
    -0.54834
    -0.52921
    -0.51007
    -0.50051
    -0.44310
    -0.51007
    -0.50051
    -0.43354
    -0.45267
    -0.41440
    -0.43354
    -0.40484
    -0.39527
    -0.37614
    -0.37614
    -0.42397
    -0.43354
    -0.43354
    -0.50051
    -0.50051
    -0.49094
    -0.41440
    -0.47180
    -0.48137
    -0.49094
    -0.50051
    -0.50051
    -0.57704
    -0.68227
    -0.71097
    -0.71097
    -0.73967
    -1.01711
    -0.95014
    -0.77794
    -0.77794
    -0.81621
    -0.71097
    -0.69184
    -0.50051
    -0.21350
     0.11177
     0.17874
     0.24570
     0.37007
     0.43704
     0.60924
     0.82928
     0.89625
     1.05888
     1.16412
     1.16412
     1.16412
     1.18325
     1.04931
     0.88668
     0.82928
     0.56141
     0.23614
     0.11177
     0.38921
     0.28397
     0.04480
     0.09264
     0.08307
    -0.47180
    -0.61531
    -0.71097
    -0.58661
     0.07350
    -0.48137
    -0.54834
    -0.71097
    -0.30917
    -0.45267
    -0.89274
    -0.78751
    -0.57704
    -0.39527
    -0.26134
    -0.30917
    -0.27090
    -0.09870
    -0.01260
    -0.15610
    -0.21350
     0.05437
     0.32224
     0.43704
     0.36051
     0.37964
     0.28397
     0.51357
     0.37007
     0.25527
     0.23614
     0.31267
     0.31267
     0.21700
     0.17874
     0.07350
    -0.06043
    -0.10827
    -0.23264
    -0.28047
    -0.31874
    -0.26134
    -0.30917
    -0.28047
    -0.29960
    -0.18480
    -0.14653
    -0.05087
    -0.05087
    -0.02217
     0.02567
     0.08307
     0.09264
     0.15004
     0.15004
     0.13090
     0.20744
     0.19787
     0.26484
     0.24570
     0.17874
     0.21700
     0.22657
     0.19787
     0.15004
     0.14047
     0.15004
     0.18830
     0.19787
     0.23614
     0.20744
     0.15960
     0.17874
     0.19787
     0.15960
     0.18830
     0.15960
     0.16917
     0.19787
     0.24570
     0.26484
     0.22657
     0.23614
     0.21700
     0.18830
     0.22657
     0.27440
     0.18830
     0.17874
     0.15960
     0.15960
     0.15960
     0.08307
     0.10220
     0.05437
     0.08307
     0.08307
    -0.00303
     0.01610
    -0.01260
     0.00653
     0.00653
     0.03523
    -0.04130
    -0.06043
    -0.07957
    -0.09870
    -0.15610
    -0.21350
    -0.30917
    -0.41440
    -0.50051
    -0.45267
    -0.34744
    -0.23264
    -0.21350
    -0.27090
    -0.24220
    -0.25177
    -0.37614
    -0.26134
    -0.12740
     0.04480
     0.76231
     1.39372
     1.53722
     1.15455
     0.89625
     1.08758
     1.22152
     1.39372
     1.28848
     1.28848
     1.37459
     1.34588
     1.27892
     0.94408
     0.77188
     0.46574
     0.26484
     0.13090
     0.06394
    -0.13697
    -0.27090
    -0.24220
    -0.13697
    -0.11783
    -0.19437
    -0.14653
    -0.00303
     0.15004
     0.31267
     0.38921
     0.42747
     0.52314
     0.57098
     0.64751
     0.75274
     0.77188
     0.82928
     0.81971
     0.84841
     0.79101
     0.70491
     0.65708
     0.62838
     0.53271
     0.55184
     0.41791
     0.33181
     0.38921
     0.30310
     0.32224
     0.28397
     0.28397
     0.25527
     0.26484
     0.32224
     0.31267
     0.27440
     0.20744
     0.26484
     0.23614
     0.32224
     0.37964
     0.24570
     0.25527
     0.28397
     0.28397
     0.32224
     0.30310
     0.22657
     0.27440
     0.34137
     0.32224
     0.36051
     0.33181
     0.30310
     0.28397
     0.32224
     0.40834
     0.37964
     0.30310
     0.30310
     0.32224
     0.36051
     0.36051
     0.36051
     0.28397
     0.37007
     0.32224
     0.34137
     0.34137
     0.29354
     0.29354
     0.29354
     0.33181
     0.33181
     0.30310
     0.32224
     0.28397
     0.29354
     0.20744
     0.29354
     0.23614
     0.15960
     0.17874
     0.14047
     0.13090
     0.10220
     0.09264
     0.00653
     0.02567
    -0.07000
    -0.09870
    -0.16567
    -0.32830
    -0.58661
    -0.69184
    -0.54834
    -0.61531
    -0.58661
    -0.49094
    -0.68227
    -0.48137
    -0.56747
    -0.84491
    -0.95014
    -0.80664
    -0.84491
    -0.68227
    -0.09870
     0.35094
     0.85798
     1.29805
     1.25022
     1.06845
     1.47025
     2.20690
     0.82928
     1.05888
     1.56592
     1.80509
     1.67116
     1.75726
     1.81466
     1.69029
     1.30762
     0.98235
     0.66664
     0.52314
     0.34137
     0.32224
     0.27440
     0.38921
     0.42747
     0.51357
     0.56141
     0.61881
     0.54227
     0.58054
     0.68578
     0.71448
     0.65708
     0.71448
     0.70491
     0.65708
     0.60924
     0.53271
     0.39877
     0.37964
     0.38921
     0.30310
     0.32224
     0.31267
     0.30310
     0.36051
     0.52314
     0.50401
     0.46574
     0.54227
     0.52314
     0.42747
     0.45617
     0.52314
     0.52314
     0.51357
     0.48487
     0.28397
     0.08307
     0.04480
    -0.01260
    -0.15610
    -0.19437
    -0.21350
    -0.29004
    -0.37614
    -0.48137
    -0.66314
    -0.79708
    -0.79708
    -0.73011
    -0.73967
    -0.52921
    -0.47180
    -0.51007
    -0.70141
    -0.69184
    -0.70141
    -0.66314
    -0.55791
    -0.59617
    -0.56747
    -0.51007
    -0.51007
    -0.47180
    -0.40484
    -0.43354
    -0.46224
    -0.35700
    -0.34744
    -0.34744
    -0.42397
    -0.48137
    -0.67271
    -0.64401
    -0.57704
    -0.68227
    -0.88318
    -1.10321
    -1.43805
    -1.74419
    -1.57199
    -1.55285
    -1.56242
    -1.55285
    -1.86856
    -2.16513
    -1.51458
    -0.69184
    -0.24220
    -0.46224
    -0.78751
    -0.84491
    -0.53877
    -0.14653
     0.00653
     0.31267
     0.52314
     0.61881
     0.68578
     0.59968
     0.46574
     0.26484
     0.18830
     0.04480
    -0.03173
    -0.13697
    -0.19437
    -0.18480
    -0.21350
    -0.22307
    -0.18480
    -0.16567
    -0.17523
    -0.15610
    -0.07000
     0.05437
     0.09264
     0.15960
     0.24570
     0.34137
     0.44661
     0.54227
     0.62838
     0.61881
     0.61881
     0.54227
     0.37007
     0.25527
     0.17874
     0.20744
    -0.11783
    -0.54834
    -0.62487
    -0.49094
    -0.42397
    -0.27090
    -0.07957
     0.06394
    -0.87361
    -1.45718
     0.61881
     0.69534
    -0.41440
    -0.73011
    -0.26134
     0.12134
     0.26484
     0.21700
     0.39877
     0.46574
     0.37964
     0.19787
     0.01610
    -0.02217
    -0.05087
     0.09264
     0.14047
     0.24570
     0.30310
     0.29354
     0.50401
     0.50401
     0.64751
     0.68578
     0.62838
     0.78144
     0.72404
     0.61881
     0.58054
     0.52314
     0.38921
     0.39877
     0.32224
     0.18830
     0.01610
     0.05437
    -0.04130
    -0.07000
    -0.07957
    -0.10827
    -0.15610
    -0.07000
     0.01610
    -0.04130
     0.11177
     0.15004
     0.15960
     0.22657
     0.40834
     0.44661
     0.45617
     0.55184
     0.60924
     0.55184
     0.63794
     0.60924
     0.59011
     0.61881
     0.59968
     0.47531
     0.44661
     0.40834
     0.37007
     0.32224
     0.32224
     0.30310
     0.22657
     0.23614
     0.18830
     0.18830
     0.12134
     0.14047
     0.09264
     0.02567
    -0.07957
     0.05437
     0.12134
     0.14047
     0.14047
     0.00653
     0.04480
     0.09264
     0.13090
     0.09264
     0.16917
     0.19787
     0.15960
     0.17874
     0.25527
     0.22657
     0.19787
     0.05437
     0.00653
    -0.01260
    -0.04130
    -0.07000
    -0.11783
    -0.15610
    -0.25177
    -0.31874
    -0.33787
    -0.41440
    -0.46224
    -0.51007
    -0.48137
    -0.51007
    -0.37614
    -0.45267
    -0.45267
    -0.49094
    -0.58661
    -0.55791
    -0.52921
    -0.50051
    -0.53877
    -0.45267
    -0.40484
    -0.38570
    -0.40484
    -0.31874
    -0.27090
    -0.12740
     0.06394
     0.24570
     0.38921
     0.64751
     0.74318
     0.89625
     1.00148
     1.40329
     1.50852
     1.04931
     0.97278
     1.23108
     1.45112
     1.61375
     1.69986
     1.29805
     0.99191
     0.96321
     1.32675
     1.53722
     1.47025
     1.65202
     1.76682
     1.94859
     1.99643
     1.90076
     1.91033
     2.02513
     2.03469
     1.60419
     0.65708
    -0.81621
    -1.44762
    -0.97884
    -1.06495
    -0.76838
    -0.64401
    -0.76838
    -1.39978
    -2.28949
    -2.77740
    -2.85394
    -2.60520
    -2.00249
    -1.30412
    -0.73967
    -0.26134
    -0.01260
     0.20744
     0.38921
     0.47531
     0.54227
     0.59968
     0.50401
     0.55184
     0.51357
     0.50401
     0.37964
     0.30310
     0.17874
     0.01610
    -0.04130
    -0.02217
    -0.00303
    -0.08913
    -0.10827
    -0.07000
    -0.11783
    -0.09870
    -0.08913
    -0.09870
    -0.04130
     0.12134
     0.11177
     0.11177
     0.09264
     0.23614
     0.28397
     0.31267
     0.32224
     0.31267
     0.37007
     0.40834
     0.40834
     0.41791
     0.37007
     0.34137
     0.36051
     0.33181
     0.42747
     0.34137
     0.34137
     0.33181
     0.35094
     0.35094
     0.34137
     0.35094
     0.27440
     0.33181
     0.37964
     0.37007
     0.29354
     0.27440
     0.28397
     0.31267
     0.38921
     0.33181
     0.28397
     0.37964
     0.34137
     0.36051
     0.34137
     0.35094
     0.32224
     0.34137
     0.42747
     0.38921
     0.35094
     0.34137
     0.37007
     0.29354
     0.40834
     0.37007
     0.34137
     0.36051
     0.37964
     0.31267
     0.29354
     0.31267
     0.28397
     0.32224
     0.33181
     0.34137
     0.33181
     0.28397
     0.29354
     0.27440
     0.28397
     0.35094
     0.31267
     0.28397
     0.28397
     0.35094
     0.36051
     0.36051
     0.35094
     0.28397
     0.35094
     0.46574
     0.42747
     0.44661
     0.49444
     0.41791
     0.36051
     0.24570
     0.02567
    -0.31874
    -0.70141
    -1.57199
    -3.19834
    -4.01152
    -3.60971
    -3.23661
    -3.06440
    -3.16964
    -2.57650
    -1.23715
     0.34137
     0.49444
    -0.75881
    -1.76332
    -1.28498
    -0.55791
     0.59968
     1.77639
     2.17820
     2.47477
     2.25473
     2.44607
     2.74264
     2.67567
     1.87206
     0.80058
     0.14047
    -0.20393
    -0.29960
    -0.05087
     0.09264
     0.22657
     0.33181
     0.30310
     0.31267
     0.24570
     0.21700
     0.12134
    -0.07957
    -0.13697
    -0.19437
    -0.12740
    -0.10827
    -0.11783
    -0.15610
    -0.09870
     0.04480
     0.13090
     0.29354
     0.35094
     0.42747
     0.62838
     0.76231
     0.89625
     1.04931
     1.20238
     1.31718
     1.44155
     1.47982
     1.53722
     1.57549
     1.55635
     1.59462
     1.54679
     1.46069
     1.35545
     1.04931
     0.74318
     0.58054
     0.52314
     0.36051
     0.12134
    -0.23264
    -0.49094
    -0.79708
    -0.96928
    -1.17018
    -1.21801
    -1.17018
    -1.19888
    -1.16061
    -1.17975
    -1.10321
    -1.10321
    -1.06495
    -0.95014
    -0.83534
    -0.69184
    -0.45267
    -0.23264
    -0.05087
     0.08307
     0.13090
     0.21700
     0.29354
     0.43704
     0.49444
     0.48487
     0.59011
     0.59968
     0.65708
     0.64751
     0.65708
     0.63794
     0.61881
     0.59968
     0.52314
     0.53271
     0.42747
     0.41791
     0.39877
     0.34137
     0.32224
     0.25527
     0.18830
     0.15960
     0.15960
     0.12134
     0.05437
     0.00653
    -0.04130
     0.00653
    -0.06043
    -0.06043
    -0.07000
    -0.13697
    -0.09870
    -0.03173
    -0.08913
    -0.08913
    -0.03173
    -0.02217
     0.04480
     0.04480
     0.11177
     0.14047
     0.21700
     0.21700
     0.26484
     0.32224
     0.35094
     0.35094
     0.30310
     0.39877
     0.40834
     0.42747
     0.41791
     0.41791
     0.36051
     0.23614
     0.15004
     0.07350
    -0.07000
    -0.08913
    -0.18480
    -0.28047
    -0.35700
    -0.53877
    -0.60574
    -0.49094
    -0.63444
    -0.75881
    -0.90231
    -1.15105
    -1.08408
    -1.04581
    -0.89274
    -0.71097
    -0.40484
    -0.28047
    -0.73967
    -0.78751
    -0.73011
     0.33181
     0.26484
     0.14047
    -0.86404
     0.37007
     1.54679
     0.90581
     0.35094
    -0.62487
    -0.09870
     0.47531
     0.29354
     0.26484
     0.39877
     0.24570
     0.03523
     0.15960
     0.36051
     0.09264
     0.00653
    -0.07957
    -0.06043
    -0.05087
     0.03523
     0.15004
     0.12134
     0.16917
     0.19787
     0.09264
    -0.03173
    -0.09870
    -0.17523
    -0.24220
    -0.28047
    -0.45267
    -0.45267
    -0.48137
    -0.49094
    -0.42397
    -0.41440
    -0.34744
    -0.34744
    -0.32830
    -0.27090
    -0.20393
    -0.18480
    -0.11783
    -0.06043
     0.03523
     0.12134
     0.15960
     0.15960
     0.29354
     0.24570
     0.25527
     0.33181
     0.34137
     0.28397
     0.26484
     0.27440
     0.26484
     0.21700
     0.19787
     0.11177
     0.14047
     0.15004
     0.05437
     0.04480
     0.06394
     0.00653
    -0.00303
     0.02567
     0.00653
    -0.04130
    -0.06043
    -0.01260
     0.00653
     0.00653
     0.00653
    -0.06043
    -0.05087
     0.00653
    -0.01260
    -0.07000
    -0.00303
     0.01610
    -0.08913
    -0.01260
     0.01610
    -0.04130
     0.00653
    -0.04130
    -0.01260
     0.03523
     0.05437
     0.06394
     0.03523
     0.05437
     0.07350
     0.06394
     0.10220
     0.13090
     0.10220
     0.14047
     0.14047
     0.18830
     0.14047
     0.17874
     0.19787
     0.17874
     0.22657
     0.21700
     0.20744
     0.22657
     0.21700
     0.21700
     0.24570
     0.27440
     0.26484
     0.25527
     0.20744
     0.26484
     0.26484
     0.23614
     0.26484
     0.25527
     0.28397
     0.30310
     0.23614
     0.25527
     0.22657
     0.17874
     0.10220
     0.08307
     0.02567
    -0.00303
    -0.00303
    -0.09870
    -0.24220
    -0.41440
    -0.52921
    -0.94058
    -1.32325
    -2.04076
    -3.22704
    -4.24112
    -4.52812
    -4.75773
    -4.59509
    -4.07848
    -2.67217
    -0.19437
     1.68072
     0.60924
    -1.60069
    -2.34690
    -1.31368
     0.35094
     2.47477
     3.82368
     4.11069
     4.60816
     4.75166
     4.55076
     3.92892
     3.60365
     3.11574
     2.52260
     2.06339
     1.68072
     1.19282
     0.83885
     0.58054
     0.54227
     0.47531
     0.57098
     0.46574
     0.27440
     0.24570
     0.16917
     0.14047
     0.20744
     0.19787
     0.13090
     0.26484
     0.39877
     0.40834
     0.37964
     0.33181
     0.36051
     0.30310
     0.28397
     0.35094
     0.32224
     0.33181
     0.34137
     0.32224
     0.37007
     0.42747
     0.36051
     0.34137
     0.37007
     0.38921
     0.39877
     0.32224
     0.31267
     0.28397
     0.27440
     0.28397
     0.31267
     0.24570
     0.17874
     0.23614
     0.16917
     0.20744
     0.24570
     0.15004
     0.13090
     0.19787
     0.15960
     0.15960
     0.10220
     0.12134
     0.15960
     0.13090
     0.14047
     0.10220
     0.06394
     0.03523
     0.05437
     0.07350
     0.15004
     0.05437
     0.01610
     0.08307
     0.08307
     0.05437
     0.02567
    -0.01260
     0.02567
    -0.01260
     0.03523
     0.06394
    -0.01260
    -0.06043
    -0.07000
    -0.07000
    -0.01260
    -0.07000
    -0.15610
    -0.15610
    -0.17523
    -0.13697
    -0.16567
    -0.16567
    -0.21350
    -0.17523
    -0.14653
    -0.14653
    -0.16567
    -0.13697
    -0.18480
    -0.12740
    -0.09870
    -0.07000
    -0.06043
    -0.05087
    -0.03173
     0.00653
     0.02567
     0.03523
     0.02567
     0.06394
     0.07350
     0.12134
     0.05437
     0.00653
    -0.06043
    -0.07957
    -0.10827
    -0.11783
    -0.30917
    -0.40484
    -0.49094
    -0.65357
    -0.89274
    -1.19888
    -1.79202
    -2.37560
    -2.55736
    -2.60520
    -2.48083
    -2.28949
    -2.03119
    -1.70592
    -1.33282
    -0.86404
    -0.67271
    -0.47180
    -0.16567
     0.14047
     0.65708
     1.21195
     1.69986
     2.01556
     2.34083
     2.52260
     2.54173
     2.35996
     2.18776
     1.87206
     1.58505
     1.37459
     1.04931
     0.70491
     0.44661
     0.23614
     0.14047
     0.02567
    -0.03173
    -0.06043
    -0.22307
    -0.23264
    -0.37614
    -0.35700
    -0.39527
    -0.50051
    -0.41440
    -0.33787
    -0.30917
    -0.36657
    -0.38570
    -0.39527
    -0.40484
    -0.35700
    -0.28047
    -0.34744
    -0.29004
    -0.21350
    -0.16567
    -0.16567
    -0.07957
    -0.13697
    -0.14653
    -0.09870
    -0.03173
    -0.07000
    -0.08913
    -0.11783
    -0.08913
    -0.09870
    -0.11783
    -0.15610
    -0.15610
    -0.19437
    -0.18480
    -0.19437
    -0.17523
    -0.19437
    -0.24220
    -0.21350
    -0.16567
    -0.22307
    -0.25177
    -0.26134
    -0.24220
    -0.24220
    -0.24220
    -0.26134
    -0.26134
    -0.28047
    -0.23264
    -0.27090
    -0.32830
    -0.34744
    -0.34744
    -0.46224
    -0.34744
    -0.40484
    -0.47180
    -0.50051
    -0.51007
    -0.55791
    -0.60574
    -0.58661
    -0.72054
    -0.69184
    -0.77794
    -0.79708
    -0.80664
    -0.87361
    -0.89274
    -0.95971
    -0.94058
    -0.92144
    -0.96928
    -0.93101
    -0.99798
    -0.98841
    -0.91188
    -0.70141
    -0.58661
    -0.94058
    -0.88318
    -0.83534
    -0.70141
    -0.63444
    -0.56747
    -0.64401
    -0.61531
    -0.57704
    -0.60574
    -0.64401
    -0.74924
    -0.82578
    -0.95971
    -1.06495
    -1.24671
    -1.32325
    -1.33282
    -1.39978
    -1.50502
    -1.67722
    -1.65809
    -1.53372
    -1.52415
    -1.48588
    -1.40935
    -1.48588
    -1.44762
    -1.17018
     0.02567
     0.28397
    -0.65357
    -0.99798
    -0.25177
     0.08307
    -0.25177
    -0.53877
    -0.97884
    -1.25628
    -1.20845
    -1.40935
    -1.61025
    -1.27542
    -1.17975
    -2.36603
    -1.72505
    -1.46675
    -1.41892
    -2.52866
    -2.20339
    -1.03625
    -0.75881
    -0.50051
    -0.62487
    -0.50051
    -0.29004
    -0.36657
    -0.45267
    -0.23264
    -0.13697
    -0.24220
    -0.32830
    -0.57704
    -0.70141
    -0.81621
    -0.79708
    -0.86404
    -0.93101
    -0.96928
    -0.95971
    -0.93101
    -0.86404
    -0.87361
    -0.74924
    -0.72054
    -0.72054
    -0.69184
    -0.66314
    -0.69184
    -0.68227
    -0.68227
    -0.64401
    -0.67271
    -0.61531
    -0.66314
    -0.62487
    -0.59617
    -0.56747
    -0.58661
    -0.47180
    -0.42397
    -0.39527
    -0.32830
    -0.20393
    -0.15610
    -0.07957
    -0.00303
     0.12134
     0.18830
     0.26484
     0.27440
     0.32224
     0.36051
     0.40834
     0.39877
     0.38921
     0.45617
     0.42747
     0.48487
     0.41791
     0.41791
     0.37964
     0.41791
     0.41791
     0.37964
     0.42747
     0.39877
     0.32224
     0.37964
     0.38921
     0.29354
     0.37007
     0.35094
     0.31267
     0.30310
     0.36051
     0.29354
     0.28397
     0.23614
     0.32224
     0.25527
     0.27440
     0.24570
     0.23614
     0.20744
     0.19787
     0.21700
     0.18830
     0.20744
     0.20744
     0.17874
     0.21700
     0.15004
     0.12134
     0.06394
     0.06394
     0.00653
    -0.01260
    -0.04130
    -0.20393
    -0.25177
    -0.28047
    -0.29960
    -0.33787
    -0.21350
    -0.26134
    -0.45267
    -0.42397
    -0.43354
    -0.46224
    -0.50051
    -0.40484
    -0.31874
    -0.27090
    -0.27090
    -0.19437
    -0.11783
    -0.05087
    -0.05087
    -0.05087
    -0.06043
    -0.19437
    -0.15610
    -0.01260
     0.00653
     0.04480
     0.09264
     0.04480
    -0.03173
    -0.06043
     0.05437
     0.18830
     0.28397
     0.45617
     0.80058
     1.24065
     1.37459
     1.31718
     1.21195
     1.54679
     1.92946
     2.41737
     2.75220
     2.39823
     2.32170
     2.35996
     2.66610
     2.80004
     3.03921
     2.81917
     2.25473
     2.48433
     2.53217
     1.93903
     1.43199
     1.05888
     1.11628
     1.65202
     1.55635
     2.02513
     1.46069
     0.84841
     0.79101
     1.02061
     1.01105
     0.67621
     0.60924
     0.24570
    -0.08913
     0.00653
    -0.03173
    -0.07000
    -0.25177
    -0.42397
    -0.73967
    -1.15105
    -1.50502
    -1.47632
    -1.69635
    -1.72505
    -1.80159
    -1.71549
    -1.71549
    -1.69635
    -1.67722
    -1.56242
    -1.45718
    -1.51458
    -1.32325
    -1.19888
    -1.02668
    -0.91188
    -0.72054
    -0.67271
    -0.63444
    -0.41440
    -0.21350
    -0.04130
     0.19787
     0.22657
     0.33181
     0.54227
     0.74318
     0.85798
     0.98235
     1.06845
     1.23108
     1.34588
     1.42242
     1.45112
     1.42242
     1.41285
     1.34588
     1.18325
     1.12585
     0.85798
     0.46574
     0.27440
     0.15960
    -0.02217
    -0.28047
    -0.66314
    -1.06495
    -1.41892
    -1.65809
    -1.91639
    -1.98336
    -1.99292
    -2.06946
    -2.03119
    -1.98336
    -2.04076
    -1.90682
    -1.95466
    -1.79202
    -1.62939
    -1.48588
    -1.29455
    -0.95014
    -0.71097
    -0.52921
    -0.45267
    -0.30917
    -0.19437
    -0.04130
     0.11177
     0.15960
     0.20744
     0.35094
     0.37007
     0.45617
     0.54227
     0.48487
     0.45617
     0.50401
     0.54227
     0.49444
     0.41791
     0.34137
     0.33181
     0.35094
     0.39877
     0.38921
     0.39877
     0.42747
     0.44661
     0.47531
     0.53271
     0.52314
     0.58054
     0.65708
     0.67621
     0.67621
     0.50401
     0.39877
     0.15004
    -0.18480
    -0.52921
    -0.86404
    -1.36152
    -1.92596
    -2.49040
    -3.30357
    -4.51856
    -4.82469
    -4.82469
    -4.82469
    -3.34184
    -2.28949
    -2.22253
    -2.49996
    -3.21747
    -3.27487
    -2.72957
    -1.52415
     0.12134
     1.16412
     2.30256
     3.99589
     4.55076
     4.02459
     4.01502
     3.79498
     3.49841
     3.35491
     3.36448
     3.07747
     2.70437
     2.52260
     2.19733
     1.81466
     1.28848
     1.03018
     0.81971
     0.59011
     0.50401
     0.43704
     0.31267
     0.37007
     0.43704
     0.46574
     0.53271
     0.46574
     0.20744
     0.13090
     0.15004
     0.13090
     0.11177
     0.08307
     0.08307
     0.00653
    -0.03173
    -0.11783
    -0.20393
    -0.31874
    -0.35700
    -0.36657
    -0.33787
    -0.32830
    -0.24220
    -0.29004
    -0.20393
    -0.05087
    -0.10827
    -0.05087
    -0.02217
    -0.03173
    -0.04130
     0.10220
     0.03523
     0.02567
     0.02567
     0.05437
     0.05437
     0.02567
     0.06394
    -0.03173
     0.03523
     0.05437
     0.01610
     0.09264
     0.02567
     0.01610
     0.00653
     0.04480
     0.15004
     0.04480
     0.06394
     0.05437
     0.09264
     0.08307
     0.14047
     0.09264
     0.12134
     0.12134
     0.13090
     0.10220
     0.09264
     0.12134
     0.06394
     0.08307
     0.17874
     0.14047
     0.08307
     0.12134
     0.14047
     0.15004
     0.15960
     0.14047
     0.16917
     0.16917
     0.15960
     0.19787
     0.20744
     0.23614
     0.21700
     0.22657
     0.34137
     0.28397
     0.24570
     0.28397
     0.37007
     0.32224
     0.41791
     0.35094
     0.29354
     0.38921
     0.40834
     0.30310
     0.39877
     0.39877
     0.38921
     0.30310
     0.38921
     0.37964
     0.35094
     0.36051
     0.35094
     0.39877
     0.39877
     0.38921
     0.39877
     0.44661
     0.47531
     0.49444
     0.53271
     0.61881
     0.64751
     0.69534
     0.72404
     0.82928
     0.79101
     0.83885
     0.86755
     0.90581
     0.98235
     1.08758
     1.30762
     1.35545
     1.48939
     1.19282
     0.59011
    -0.18480
     0.12134
    -0.51964
    -1.83029
    -2.55736
    -2.72000
    -1.36152
    -0.02217
    -0.34744
    -1.92596
    -2.38516
    -1.84942
    -1.61982
    -1.25628
    -1.61982
    -1.68679
    -0.96928
    -0.03173
     0.63794
     0.96321
     1.08758
     1.14498
     0.99191
     0.91538
     0.84841
     0.91538
     0.91538
     0.85798
     0.76231
     0.75274
     0.83885
     0.79101
     0.70491
     0.73361
     0.64751
     0.48487
     0.47531
     0.36051
     0.21700
     0.18830
     0.12134
     0.00653
    -0.07957
    -0.09870
    -0.12740
    -0.13697
    -0.13697
    -0.16567
    -0.09870
    -0.08913
    -0.06043
    -0.07000
    -0.04130
     0.03523
     0.03523
     0.11177
     0.11177
     0.04480
     0.15004
     0.12134
     0.15960
     0.16917
     0.22657
     0.18830
     0.21700
     0.18830
     0.15960
     0.20744
     0.20744
     0.28397
     0.26484
     0.25527
     0.27440
     0.22657
     0.22657
     0.24570
     0.27440
     0.23614
     0.24570
     0.25527
     0.21700
     0.18830
     0.29354
     0.20744
     0.15004
     0.26484
     0.22657
     0.24570
     0.24570
     0.24570
     0.16917
     0.18830
     0.22657
     0.22657
     0.24570
     0.26484
     0.28397
     0.22657
     0.22657
     0.24570
     0.24570
     0.31267
     0.36051
     0.32224
     0.32224
     0.31267
     0.29354
     0.31267
     0.28397
     0.35094
     0.32224
     0.37964
     0.30310
     0.32224
     0.34137
     0.40834
     0.40834
     0.40834
     0.44661
     0.48487
     0.43704
     0.64751
     0.76231
     0.64751
     0.70491
     0.74318
     0.82928
     0.90581
     0.77188
     0.56141
     0.56141
     1.00148
     0.60924
    -0.11783
     0.04480
     0.12134
     1.01105
     2.20690
     0.11177
    -0.82578
    -0.99798
    -0.57704
    -0.09870
     0.45617
     0.53271
    -0.04130
    -0.38570
    -0.51007
    -0.79708
    -1.17018
    -0.90231
    -0.69184
    -0.60574
    -0.57704
    -0.63444
    -0.68227
    -0.77794
    -0.76838
    -0.76838
    -0.57704
    -0.49094
    -0.32830
    -0.25177
    -0.06043
     0.03523
     0.16917
     0.31267
     0.40834
     0.39877
     0.40834
     0.53271
     0.54227
     0.54227
     0.57098
     0.59968
     0.60924
     0.67621
     0.67621
     0.60924
     0.64751
     0.62838
     0.65708
     0.62838
     0.69534
     0.65708
     0.66664
     0.70491
     0.68578
     0.68578
     0.66664
     0.65708
     0.65708
     0.62838
     0.60924
     0.57098
     0.49444
     0.45617
     0.43704
     0.40834
     0.37007
     0.33181
     0.23614
     0.23614
     0.15960
     0.21700
     0.15004
     0.05437
     0.06394
     0.08307
     0.11177
     0.04480
     0.04480
     0.03523
    -0.01260
     0.02567
     0.01610
     0.03523
    -0.05087
    -0.04130
    -0.04130
    -0.04130
    -0.07957
    -0.07957
    -0.06043
    -0.01260
     0.04480
    -0.03173
    -0.13697
    -0.12740
    -0.29960
    -0.48137
    -0.47180
    -0.57704
    -0.76838
    -1.08408
    -1.74419
    -2.35646
    -2.79653
    -3.17921
    -3.28444
    -3.29401
    -3.14094
    -2.95917
    -2.00249
    -0.83534
    -0.01260
     0.30310
    -0.09870
    -0.53877
    -0.49094
     0.36051
     1.03018
     1.82422
     2.52260
     2.93397
     2.98181
     2.74264
     2.43650
     1.90076
     1.36502
     0.88668
     0.55184
     0.30310
     0.15960
     0.26484
    -0.04130
    -0.59617
    -0.95014
    -1.03625
    -0.90231
    -0.85448
    -0.73967
    -0.86404
    -0.82578
    -0.81621
    -1.18931
    -1.61025
    -2.03119
    -2.01206
    -1.91639
    -1.61025
    -1.35195
    -1.36152
    -1.36152
    -1.33282
    -1.26585
    -1.31368
    -1.28498
    -1.27542
    -1.15105
    -1.00754
    -0.93101
    -0.77794
    -0.68227
    -0.60574
    -0.44310
    -0.34744
    -0.28047
    -0.29004
    -0.23264
    -0.20393
    -0.09870
    -0.06043
    -0.04130
     0.01610
    -0.00303
     0.09264
     0.15960
     0.15960
     0.15004
     0.26484
     0.32224
     0.40834
     0.63794
     0.75274
     0.74318
     0.70491
     0.56141
     0.40834
     0.32224
     0.36051
     0.43704
     0.44661
     0.24570
     0.15960
    -0.12740
    -0.48137
    -0.79708
    -0.82578
    -0.65357
    -0.59617
    -0.78751
    -1.14148
    -1.18931
    -1.12235
    -0.91188
    -0.76838
    -0.73011
    -0.76838
    -0.69184
    -0.65357
    -0.50051
    -0.50051
    -0.37614
    -0.29004
    -0.22307
    -0.18480
    -0.26134
    -0.30917
    -0.34744
    -0.38570
    -0.40484
    -0.50051
    -0.57704
    -0.63444
    -0.65357
    -0.68227
    -0.73011
    -0.73011
    -0.82578
    -0.86404
    -0.81621
    -0.78751
    -0.79708
    -0.80664
    -0.78751
    -0.75881
    -0.68227
    -0.65357
    -0.63444
    -0.60574
    -0.55791
    -0.48137
    -0.49094
    -0.43354
    -0.37614
    -0.38570
    -0.36657
    -0.30917
    -0.28047
    -0.34744
    -0.28047
    -0.30917
    -0.27090
    -0.22307
    -0.28047
    -0.29960
    -0.28047
    -0.27090
    -0.31874
    -0.28047
    -0.36657
    -0.35700
    -0.35700
    -0.32830
    -0.34744
    -0.42397
    -0.42397
    -0.45267
    -0.55791
    -0.56747
    -0.64401
    -0.86404
    -1.00754
    -1.17975
    -1.35195
    -1.45718
    -1.65809
    -1.75375
    -1.83986
    -1.99292
    -2.18426
    -2.50953
    -2.91134
    -3.59058
    -4.75773
    -4.62379
    -4.13588
    -4.41332
    -4.19329
    -1.81116
    -0.01260
    -0.63444
    -2.22253
    -2.47126
    -2.72957
    -1.89726
    -0.87361
     0.10220
    -0.00303
     0.04480
     0.21700
     0.27440
     0.22657
    -0.11783
    -0.39527
    -0.73967
    -1.09365
    -1.27542
    -1.41892
    -1.49545
    -1.43805
    -1.37108
    -1.17018
    -1.02668
    -0.92144
    -0.76838
    -0.64401
    -0.53877
    -0.39527
    -0.30917
    -0.29004
    -0.23264
    -0.13697
    -0.06043
    -0.07000
     0.01610
    -0.00303
     0.05437
     0.14047
     0.22657
     0.26484
     0.30310
     0.36051
     0.42747
     0.45617
     0.54227
     0.61881
     0.67621
     0.75274
     0.81971
     0.84841
     0.97278
     1.03018
     1.04931
     1.07801
     1.22152
     1.26935
     1.33632
     1.38415
     1.43199
     1.41285
     1.48939
     1.56592
     1.61375
     1.48939
     1.52765
     1.50852
     1.53722
     1.48939
     1.38415
     1.37459
     1.32675
     1.28848
     1.16412
     1.08758
     1.00148
     0.93451
     0.81014
     0.76231
     0.72404
     0.67621
     0.73361
     0.74318
     0.72404
     0.68578
     0.55184
     0.37964
     0.48487
     0.45617
     0.47531
     0.40834
     0.40834
     0.30310
     0.29354
     0.18830
     0.15004
     0.04480
    -0.04130
    -0.04130
    -0.14653
    -0.22307
    -0.23264
    -0.31874
    -0.23264
    -0.24220
    -0.26134
    -0.28047
    -0.21350
    -0.23264
    -0.16567
    -0.12740
    -0.11783
    -0.07000
    -0.03173
    -0.01260
    -0.00303
     0.00653
    -0.00303
    -0.01260
    -0.07000
    -0.03173
    -0.12740
    -0.18480
    -0.24220
    -0.29960
    -0.40484
    -0.48137
    -0.54834
    -0.62487
    -0.61531
    -0.61531
    -0.55791
    -0.48137
    -0.38570
    -0.21350
    -0.05087
     0.21700
     0.61881
     1.10672
     1.36502
     1.25978
     1.35545
     1.57549
     1.85292
     2.06339
     2.26430
     2.34083
     2.42693
     2.80960
     1.95816
     1.47982
     1.30762
     1.77639
     2.72350
     3.65148
     4.35942
     3.31664
     1.93903
     0.84841
     0.00653
    -0.30917
    -0.96928
    -1.85899
    -2.26079
    -2.47126
    -2.70087
    -2.59563
    -3.00700
    -3.86801
    -4.77686
    -4.82469
    -4.82469
    -4.82469
    -4.82469
    -4.55682
    -3.82975
    -3.13137
    -2.48083
    -1.97379
    -1.49545
    -1.18931
    -0.91188
    -0.80664
    -0.64401
    -0.63444
    -0.62487
    -0.57704
    -0.63444
    -0.50051
    -0.47180
    -0.37614
    -0.31874
    -0.23264
    -0.16567
     0.00653
     0.10220
     0.20744
     0.26484
     0.52314
     0.71448
     0.80058
     0.97278
     1.10672
     1.22152
     1.41285
     1.54679
     1.56592
     1.54679
     1.64246
     1.58505
     1.57549
     1.41285
     1.44155
     1.21195
     0.85798
     0.59968
     0.52314
     0.44661
     0.24570
    -0.16567
    -0.51007
    -0.79708
    -0.98841
    -1.17975
    -1.18931
    -1.25628
    -1.24671
    -1.18931
    -1.22758
    -1.17018
    -1.19888
    -1.18931
    -1.09365
    -0.78751
    -0.61531
    -0.27090
     0.09264
     0.36051
     0.55184
     0.73361
     0.95365
     0.99191
     1.06845
     1.21195
     1.25978
     1.41285
     1.46069
     1.54679
     1.49895
     1.39372
     1.37459
     1.25978
     1.19282
     1.16412
     1.07801
     1.03018
     0.96321
     1.00148
     0.93451
     1.18325
     1.27892
     1.25978
     1.32675
     1.45112
     1.60419
     1.68072
     1.85292
     1.93903
     1.97729
     2.20690
     2.35996
     2.80004
     2.81917
     2.62783
     2.80960
     2.72350
     2.72350
     2.74264
     2.64697
     2.64697
     2.95311
     3.31664
     3.72802
     3.58451
     2.93397
     2.58957
     2.41737
     2.31213
     2.28343
     2.29300
     2.16863
     2.16863
     1.94859
     1.63289
     1.23108
     1.05888
     0.82928
     0.81014
     0.60924
     0.53271
     0.39877
     0.32224
     0.34137
     0.25527
     0.14047
     0.11177
     0.03523
    -0.09870
    -0.14653
    -0.13697
    -0.13697
    -0.13697
    -0.24220
    -0.34744
    -0.57704
    -0.66314
    -0.82578
    -0.95971
    -0.95014
    -0.98841
    -1.01711
    -1.12235
    -1.18931
    -1.16061
    -1.17018
    -1.14148
    -1.17018
    -1.20845
    -1.22758
    -1.24671
    -1.20845
    -1.17018
    -1.23715
    -1.31368
    -1.35195
    -1.38065
    -1.38065
    -1.53372
    -1.54329
    -1.54329
    -1.60069
    -1.51458
    -1.61025
    -1.79202
    -1.91639
    -1.94509
    -1.79202
    -1.71549
    -1.70592
    -1.76332
    -1.76332
    -1.78245
    -1.81116
    -1.81116
    -1.72505
    -1.63895
    -1.57199
    -1.36152
    -1.20845
    -1.08408
    -1.02668
    -0.95014
    -0.85448
    -0.75881
    -0.61531
    -0.41440
    -0.18480
    -0.05087
     0.05437
     0.24570
     0.36051
     0.47531
     0.58054
     0.65708
     0.70491
     0.62838
     0.57098
     0.57098
     0.60924
     0.56141
     0.70491
     0.69534
     0.66664
     0.59968
     0.56141
     0.53271
     0.58054
     0.70491
     0.72404
     0.85798
     0.92495
     0.88668
     0.98235
     1.07801
     1.10672
     1.27892
     1.29805
     1.19282
     1.37459
     1.58505
     1.41285
     1.55635
    -0.07957
    -0.26134
     0.32224
    -0.00303
    -1.07451
    -1.36152
    -0.92144
    -0.54834
    -0.69184
    -1.44762
    -1.92596
    -2.03119
    -1.95466
    -1.77289
    -1.53372
    -1.29455
    -0.88318
    -0.57704
    -0.46224
    -0.26134
    -0.06043
     0.07350
     0.11177
     0.23614
     0.29354
     0.48487
     0.61881
     0.63794
     0.62838
     0.57098
     0.66664
     0.87711
     1.19282
     1.18325
     1.02061
     0.70491
     0.83885
     0.67621
     0.40834
     0.37007
     0.49444
     0.49444
     0.37964
     0.27440
     0.14047
    -0.09870
    -0.24220
    -0.41440
    -0.54834
    -0.58661
    -0.57704
    -0.58661
    -0.54834
    -0.42397
    -0.30917
    -0.24220
    -0.21350
    -0.14653
    -0.12740
    -0.01260
     0.08307
     0.08307
     0.10220
     0.08307
     0.15960
     0.15960
     0.12134
     0.12134
     0.15004
     0.18830
     0.17874
     0.21700
     0.17874
     0.15004
     0.11177
     0.10220
     0.13090
    -0.00303
    -0.08913
    -0.20393
    -0.27090
    -0.36657
    -0.42397
    -0.41440
    -0.42397
    -0.39527
    -0.41440
    -0.51007
    -0.43354
    -0.51007
    -0.37614
    -0.20393
    -0.00303
     0.12134
     0.26484
     0.31267
     0.43704
     0.54227
     0.61881
     0.79101
     0.77188
     0.84841
     0.83885
     0.79101
     0.83885
     0.76231
     0.66664
     0.61881
     0.63794
     0.64751
     0.56141
     0.50401
     0.47531
     0.50401
     0.54227
     0.59011
     0.60924
     0.67621
     0.80058
     0.22657
    -0.08913
     0.23614
     0.21700
     0.19787
     0.03523
    -0.05087
     0.06394
     0.60924
     0.12134
    -0.68227
    -0.99798
    -0.70141
    -0.46224
    -0.39527
    -0.31874
    -0.27090
    -0.37614
    -0.44310
    -0.25177
    -0.07000
    -0.03173
    -0.04130
    -0.01260
     0.21700
     0.59011
     0.72404
     0.60924
     0.60924
     0.86755
     1.03975
     1.12585
     1.17368
     1.18325
     1.34588
     1.27892
     1.30762
     1.35545
     1.47025
     1.37459
     1.11628
     0.98235
     0.86755
     0.81014
     0.78144
     0.81014
     0.77188
     0.94408
     1.06845
     0.71448
     0.46574
     0.23614
     0.04480
    -0.06043
     0.04480
     0.27440
     0.30310
     0.33181
     0.30310
     0.23614
     0.21700
     0.15960
     0.14047
     0.17874
     0.23614
     0.28397
     0.42747
     0.45617
     0.45617
     0.50401
     0.49444
     0.54227
     0.49444
     0.33181
     0.19787
     0.05437
    -0.14653
    -0.40484
    -0.52921
    -0.72054
    -0.83534
    -0.93101
    -1.06495
    -1.14148
    -1.11278
    -1.13191
    -1.17975
    -0.89274
    -0.72054
    -0.51007
    -0.33787
    -0.20393
     0.12134
     0.30310
     0.43704
     0.64751
     0.79101
     1.01105
     1.08758
     1.20238
     1.21195
     1.18325
     1.07801
     1.03018
     0.89625
     0.72404
     0.61881
     0.51357
     0.36051
     0.24570
     0.14047
     0.06394
     0.30310
     0.46574
     0.18830
     0.24570
     0.76231
    -0.62487
    -1.00754
    -0.52921
    -0.26134
    -0.20393
    -0.04130
     0.10220
    -0.32830
    -0.69184
    -0.51007
    -0.73967
    -0.51007
     0.48487
     0.34137
    -0.64401
    -0.84491
    -0.76838
    -0.47180
    -0.30917
    -0.13697
    -0.07000
    -0.24220
    -0.44310
    -0.45267
    -0.44310
    -0.72054
    -0.73011
    -0.95014
    -0.71097
    -0.73011
    -0.48137
    -0.24220
    -0.29960
    -0.44310
    -0.28047
    -0.10827
    -0.00303
     0.05437
     0.16917
     0.17874
     0.27440
     0.40834
     0.53271
     0.69534
     0.72404
     0.75274
     0.68578
     0.73361
     0.74318
     0.81014
     0.77188
     0.87711
     0.83885
     0.77188
     0.80058
     0.82928
     0.79101
     0.87711
     0.89625
     0.88668
     0.83885
     0.81971
     0.75274
     0.72404
     0.67621
     0.68578
     0.57098
     0.56141
     0.41791
     0.23614
     0.10220
    -0.07000
    -0.16567
    -0.26134
    -0.61531
    -0.82578
    -0.84491
    -0.74924
    -0.56747
    -0.50051
    -0.49094
    -0.66314
    -0.74924
    -0.99798
    -1.42848
    -1.83029
    -2.24166
    -2.37560
    -2.20339
    -2.05989
    -2.05032
    -2.08859
    -1.83029
    -1.57199
    -1.37108
    -1.28498
    -1.14148
    -1.10321
    -0.76838
    -0.22307
     0.22657
     0.45617
     0.60924
     0.96321
     1.12585
     1.20238
     1.02061
     0.76231
     0.53271
     0.24570
    -0.09870
    -0.46224
    -0.74924
    -1.03625
    -1.19888
    -1.33282
    -1.39022
    -1.39978
    -1.49545
    -1.54329
    -1.49545
    -1.13191
    -0.49094
    -0.69184
    -1.02668
    -0.55791
    -0.03173
    -0.28047
    -0.31874
    -0.48137
    -0.46224
    -0.21350
     0.25527
     0.43704
     0.52314
     0.36051
     0.17874
    -0.76838
    -1.57199
    -1.69635
    -1.35195
    -1.72505
    -1.63895
    -1.61982
    -1.61025
    -1.73462
    -1.89726
    -1.99292
    -1.98336
    -1.88769
    -1.90682
    -1.63895
    -1.43805
    -1.25628
    -0.93101
    -0.64401
    -0.40484
    -0.26134
    -0.00303
     0.18830
     0.11177
     0.10220
     0.33181
     0.37007
     0.15960
     0.22657
     0.30310
     0.26484
     0.37007
     0.45617
     0.61881
     0.81014
     0.58054
     0.45617
     0.52314
     0.45617
     0.42747
     0.41791
     0.42747
     0.38921
     0.16917
    -0.05087
    -0.22307
    -0.21350
    -0.07957
    -0.13697
    -0.49094
    -0.60574
    -0.53877
    -0.51007
    -0.65357
    -0.68227
    -0.75881
    -0.88318
    -0.90231
    -0.87361
    -0.86404
    -0.91188
    -0.90231
    -0.88318
    -0.85448
    -0.76838
    -0.72054
    -0.66314
    -0.68227
    -0.65357
    -0.58661
    -0.49094
    -0.37614
    -0.34744
    -0.29960
    -0.29004
    -0.24220
    -0.08913
    -0.04130
    -0.01260
    -0.02217
     0.00653
     0.00653
     0.08307
     0.09264
     0.05437
     0.03523
    -0.01260
     0.07350
     0.13090
     0.20744
     0.32224
     0.36051
     0.39877
     0.50401
     0.44661
     0.24570
    -0.15610
    -0.74924
    -1.42848
    -1.92596
    -2.60520
    -3.18877
    -3.43751
    -3.60014
    -3.82018
    -4.06892
    -4.38462
    -4.62379
    -4.10718
    -2.56693
    -0.55791
    -1.67722
    -2.88264
    -2.49996
    -1.35195
    -0.18480
     0.94408
     1.64246
     2.04426
     2.26430
     2.28343
     2.09209
     1.86249
     1.61375
     1.34588
     1.00148
     0.73361
     0.49444
     0.24570
     0.12134
     0.08307
    -0.01260
    -0.10827
    -0.18480
    -0.21350
    -0.11783
    -0.11783
    -0.17523
    -0.13697
    -0.12740
    -0.13697
    -0.13697
    -0.01260
     0.01610
    -0.05087
     0.06394
     0.07350
     0.10220
     0.10220
     0.05437
     0.03523
     0.10220
     0.07350
     0.00653
     0.00653
    -0.05087
    -0.05087
    -0.08913
    -0.04130
    -0.09870
    -0.15610
    -0.13697
    -0.14653
    -0.12740
    -0.13697
    -0.15610
    -0.12740
    -0.12740
    -0.08913
    -0.02217
    -0.07957
    -0.00303
    -0.03173
    -0.02217
     0.02567
     0.04480
     0.02567
     0.04480
     0.04480
     0.08307
     0.07350
     0.12134
     0.10220
     0.10220
     0.12134
     0.15004
     0.10220
     0.16917
     0.14047
     0.10220
     0.09264
     0.15004
     0.15960
     0.12134
     0.15960
     0.12134
     0.04480
     0.08307
     0.06394
     0.04480
     0.03523
     0.02567
     0.00653
    -0.05087
     0.00653
    -0.04130
    -0.07957
    -0.02217
    -0.02217
    -0.07957
    -0.08913
    -0.06043
    -0.06043
    -0.10827
    -0.11783
    -0.07957
    -0.09870
    -0.07957
    -0.09870
    -0.07957
    -0.09870
    -0.15610
    -0.19437
    -0.10827
    -0.07957
    -0.20393
    -0.10827
    -0.08913
    -0.12740
    -0.09870
    -0.16567
    -0.15610
    -0.16567
    -0.10827
    -0.13697
    -0.14653
    -0.18480
    -0.31874
    -0.35700
    -0.39527
    -0.30917
    -0.32830
    -0.07957
     0.20744
     0.05437
    -0.07957
    -0.21350
    -0.27090
    -0.33787
    -0.32830
    -0.13697
    -0.07000
     0.03523
     0.03523
     0.14047
     0.25527
     0.51357
     0.44661
     0.38921
     1.00148
     1.21195
     0.51357
     0.59968
     0.71448
     0.34137
     0.44661
     0.36051
     0.08307
    -0.11783
     0.02567
    -0.07000
    -0.44310
    -0.73011
    -1.05538
    -1.31368
    -1.30412
    -1.37108
    -1.29455
    -1.24671
    -1.13191
    -1.03625
    -0.88318
    -0.79708
    -0.63444
    -0.47180
    -0.35700
    -0.26134
    -0.18480
    -0.05087
    -0.01260
     0.04480
     0.06394
     0.09264
     0.09264
     0.13090
     0.20744
     0.25527
     0.39877
     0.58054
     0.70491
     0.73361
     0.90581
     1.12585
     1.12585
     1.21195
     1.48939
     1.69029
     1.81466
     1.88163
     1.87206
     1.96773
     2.08253
     2.27386
     2.33126
     2.36953
     2.25473
     1.97729
     1.79552
     1.60419
     1.28848
     1.09715
     0.83885
     0.23614
    -0.17523
