# Supplementary material for: Software algorithm and hardware design for real-time implementation of new spectral estimator
Source: Biomed Eng Online. 2014 May 9;13:61. doi: 10.1186/1475-925X-13-61 (PMC4057578; doi:10.1186/1475-925X-13-61)
Supplement: Additional file 2 — txtfiles.zip. [file 1475-925X-13-61-S2.zip › FILE058.TXT]

    -0.54924
     0.09927
     0.73507
     1.05296
     1.43444
     1.57431
     1.66332
     1.63789
     1.62518
     1.62518
     1.51073
     1.53617
     1.42172
     1.23098
     1.11654
     1.00210
     0.81136
     0.64605
     0.39174
     0.36630
     0.21371
     0.20100
     0.11199
     0.01026
     0.01026
    -0.00246
    -0.00246
    -0.06604
     0.01026
     0.01026
     0.07384
    -0.01517
     0.03569
    -0.01517
     0.04841
     0.04841
     0.06112
     0.02298
     0.03569
     0.06112
     0.03569
     0.07384
     0.02298
     0.03569
     0.02298
     0.09927
     0.03569
     0.04841
     0.01026
    -0.01517
    -0.02789
     0.02298
    -0.04060
     0.02298
     0.02298
    -0.04060
    -0.04060
     0.01026
    -0.04060
    -0.06604
    -0.05332
     0.01026
    -0.06604
    -0.06604
     0.01026
    -0.02789
    -0.04060
    -0.10418
    -0.06604
    -0.07875
    -0.04060
    -0.10418
    -0.07875
    -0.09147
    -0.06604
    -0.18048
    -0.15505
    -0.04060
    -0.09147
    -0.12961
    -0.01517
    -0.07875
    -0.12961
    -0.11690
    -0.11690
    -0.07875
    -0.07875
    -0.07875
    -0.09147
    -0.10418
    -0.11690
    -0.07875
    -0.06604
    -0.01517
    -0.06604
    -0.06604
    -0.09147
    -0.06604
    -0.09147
    -0.01517
    -0.01517
    -0.01517
     0.04841
     0.03569
     0.01026
    -0.18048
    -0.29492
    -0.34578
    -0.30764
    -0.25677
    -0.28221
    -0.25677
    -0.14233
    -0.18048
    -0.62553
    -1.05787
    -1.68095
    -2.72365
    -3.11785
    -2.74909
    -1.74453
    -0.77812
     0.06112
    -1.13417
    -2.38033
    -1.84626
    -0.70183
    -0.63825
    -0.19319
    -0.10418
    -0.26949
     0.06112
     0.54433
     0.65877
     0.69692
     0.67149
     0.34087
     0.01026
    -0.19319
    -0.37122
    -0.66368
    -1.43935
    -1.05787
    -0.81627
    -0.72726
    -0.57467
    -0.54924
    -0.65097
    -0.66368
    -0.07875
     0.56976
     1.29456
     1.99394
     2.43899
     2.08295
     1.66332
     1.61246
     1.76505
     1.87949
     2.01937
     2.00665
     1.91764
     1.67604
     1.34543
     0.97667
     0.65877
     0.37902
     0.16285
     0.06112
    -0.11690
    -0.24406
    -0.28221
    -0.38393
    -0.29492
    -0.18048
    -0.21863
    -0.34578
    -0.28221
    -0.18048
    -0.12961
    -0.11690
    -0.10418
    -0.15505
    -0.11690
    -0.04060
    -0.01517
    -0.04060
    -0.02789
    -0.02789
    -0.02789
     0.09927
     0.07384
    -0.02789
    -0.00246
     0.03569
     0.12470
     0.13742
     0.02298
     0.04841
    -0.00246
     0.07384
     0.12470
     0.08656
     0.02298
     0.03569
     0.04841
     0.06112
     0.02298
    -0.02789
     0.02298
     0.04841
     0.03569
    -0.05332
    -0.00246
    -0.05332
    -0.07875
     0.06112
    -0.05332
    -0.01517
    -0.10418
    -0.09147
     0.03569
    -0.07875
     0.03569
    -0.00246
    -0.10418
    -0.07875
    -0.15505
    -0.23134
    -0.43480
    -0.58739
    -0.85442
     1.05296
     5.38908
     6.08845
     1.00210
    -1.54108
    -0.77812
     1.21827
     2.22282
     2.57887
     1.86678
     1.90493
     2.27369
     1.95579
     0.74778
    -0.94343
    -0.90528
    -0.54924
    -0.34578
    -0.82899
    -1.38849
    -1.59194
    -1.74453
    -1.61737
    -1.61737
    -1.47750
    -1.49021
    -1.41392
    -1.26133
    -1.05787
    -0.90528
    -0.73998
    -0.63825
    -0.54924
    -0.35850
    -0.26949
    -0.10418
     0.16285
     0.45532
     0.70963
     1.04025
     1.12926
     0.97667
     1.00210
     1.12926
     1.09111
     1.01481
     1.06568
     1.00210
     1.05296
     1.23098
     1.14197
     1.06568
     0.98938
     0.86222
     0.73507
     0.77321
     0.82408
     0.87494
     0.76050
     0.82408
     0.91309
     0.95124
     1.00210
     1.20555
     1.29456
     1.42172
     1.61246
     1.71419
     1.76505
     1.85406
     1.84135
     1.93036
     2.03209
     2.05752
     2.03209
     2.01937
     1.95579
     1.93036
     1.81592
     1.67604
     1.51073
     1.35814
     1.30728
     1.25642
     1.09111
     0.96395
     0.86222
     0.70963
     0.81136
     0.79864
     0.65877
     0.62062
     0.54433
     0.56976
     0.53161
     0.54433
     0.49346
     0.41717
     0.35359
     0.42988
     0.32816
     0.36630
     0.29001
     0.18828
     0.21371
     0.22643
     0.22643
     0.18828
     0.11199
     0.07384
     0.12470
     0.06112
     0.04841
    -0.04060
     0.01026
     0.04841
     0.06112
     0.03569
     0.06112
    -0.01517
    -0.05332
     0.21371
     0.09927
     0.13742
     0.16285
     0.16285
     0.25186
     0.25186
     0.30273
     0.32816
     0.39174
     0.49346
     0.55704
     0.60791
     0.59519
     0.58247
     0.54433
     0.70963
     0.77321
     0.74778
     0.70963
     0.72235
     0.62062
     0.77321
     0.74778
     0.83679
     1.11654
     1.16741
     1.28185
     1.23098
     1.06568
     1.10383
     1.19284
     1.68876
     1.71419
     1.58703
     1.59975
     1.06568
     0.53161
    -0.25677
    -0.39665
    -0.07875
     0.29001
     0.16285
    -0.61282
    -1.35034
    -1.78268
    -2.01156
    -2.01156
    -1.90984
    -1.94799
    -2.06243
    -1.97342
    -1.82083
    -1.59194
    -1.49021
    -1.22318
    -1.01973
    -0.85442
    -0.72726
    -0.53652
    -0.47294
    -0.37122
    -0.25677
    -0.15505
    -0.10418
     0.03569
     0.20100
     0.13742
     0.16285
     0.09927
     0.07384
     0.13742
     0.06112
     0.07384
     0.09927
     0.09927
     0.12470
     0.12470
     0.09927
     0.06112
     0.03569
     0.04841
    -0.06604
    -0.20591
    -0.30764
    -0.47294
    -0.60010
    -0.61282
    -0.58739
    -0.46023
    -0.25677
    -0.18048
    -0.25677
    -0.37122
    -0.39665
    -0.35850
    -0.18048
     0.03569
     0.25186
     0.37902
     0.36630
     0.37902
     0.29001
     0.17557
     0.21371
     0.26458
     0.37902
     0.44260
     0.40445
     0.36630
     0.11199
    -0.10418
    -0.01517
     0.02298
     0.20100
     0.27729
     0.27729
     0.37902
     0.34087
     0.39174
     0.39174
     0.40445
     0.36630
     0.36630
     0.45532
     0.39174
     0.41717
     0.31544
     0.27729
     0.11199
     0.22643
     0.18828
     0.09927
     0.06112
    -0.01517
    -0.01517
    -0.05332
    -0.07875
    -0.06604
    -0.11690
    -0.09147
    -0.07875
    -0.09147
    -0.05332
    -0.07875
    -0.12961
    -0.06604
    -0.04060
    -0.06604
    -0.00246
    -0.02789
    -0.01517
    -0.14233
    -0.04060
    -0.06604
    -0.02789
     0.01026
    -0.04060
    -0.11690
    -0.11690
    -0.12961
    -0.14233
    -0.30764
    -0.19319
    -0.20591
    -0.42208
    -0.44751
    -0.52381
    -0.66368
    -0.67640
    -0.68911
    -0.61282
     0.22643
     1.38358
     2.79504
     2.28640
     1.28185
     1.59975
     3.68515
     4.70242
     3.68515
     2.64245
     2.24826
     2.33727
     2.52800
     2.37541
     1.23098
    -0.24406
    -0.71454
    -0.15505
     0.17557
    -0.99429
    -2.06243
    -2.83810
    -3.29587
    -3.13056
    -2.88896
    -2.50748
    -1.99885
    -1.45207
    -1.05787
    -0.71454
    -0.44751
    -0.19319
    -0.00246
     0.09927
     0.36630
     0.46803
     0.49346
     0.55704
     0.53161
     0.39174
     0.45532
     0.53161
     0.59519
     0.62062
     0.49346
     0.45532
     0.45532
     0.31544
     0.30273
     0.30273
     0.18828
     0.07384
     0.03569
     0.01026
    -0.01517
    -0.11690
    -0.04060
    -0.09147
    -0.15505
    -0.10418
    -0.15505
    -0.23134
    -0.23134
    -0.16776
    -0.20591
    -0.15505
    -0.19319
    -0.19319
    -0.19319
    -0.15505
    -0.05332
    -0.24406
    -0.23134
    -0.28221
    -0.32035
    -0.23134
    -0.20591
    -0.28221
    -0.32035
    -0.34578
    -0.38393
    -0.37122
    -0.30764
    -0.35850
    -0.37122
    -0.38393
    -0.35850
    -0.35850
    -0.24406
    -0.16776
    -0.28221
    -0.19319
    -0.15505
    -0.06604
    -0.09147
    -0.01517
     0.07384
     0.13742
     0.21371
     0.15013
     0.20100
     0.18828
     0.26458
     0.27729
     0.30273
     0.39174
     0.34087
     0.29001
     0.36630
     0.34087
     0.29001
     0.22643
     0.16285
     0.16285
     0.16285
     0.18828
     0.11199
     0.02298
     0.01026
    -0.07875
    -0.06604
    -0.02789
    -0.07875
    -0.14233
    -0.09147
    -0.07875
    -0.10418
    -0.10418
    -0.16776
    -0.15505
    -0.02789
    -0.01517
    -0.02789
    -0.07875
    -0.07875
    -0.05332
    -0.14233
    -0.06604
    -0.07875
    -0.16776
    -0.24406
    -0.23134
    -0.25677
    -0.30764
    -0.37122
    -0.54924
    -0.63825
    -0.43480
     0.03569
     0.39174
     0.37902
     0.48075
     0.73507
     0.97667
     1.10383
     1.24370
     1.30728
     1.53617
     1.61246
     1.14197
     0.70963
     0.48075
     0.74778
     0.64605
     0.32816
    -0.06604
    -0.51109
    -1.19775
    -1.99885
    -1.90984
    -1.84626
    -1.65552
    -1.37577
    -1.60466
    -1.96070
    -2.76180
    -2.68551
    -1.84626
    -1.41392
    -0.89257
    -0.80356
    -0.79084
    -0.73998
    -0.60010
    -0.53652
    -0.47294
    -0.07875
    -0.06604
    -0.06604
    -0.01517
     0.04841
     0.07384
     0.34087
     0.49346
     0.56976
     0.64605
     0.58247
     0.55704
     0.51890
     0.42988
     0.53161
     0.44260
     0.73507
     0.87494
     0.90037
     1.05296
     1.15469
     1.16741
     1.01481
     0.88766
     0.83679
     0.95124
     0.93852
     0.93852
     0.91309
     0.87494
     0.77321
     0.63334
     0.60791
     0.48075
     0.39174
     0.26458
     0.29001
     0.30273
     0.30273
     0.31544
     0.22643
     0.29001
     0.27729
     0.32816
     0.21371
     0.21371
     0.23915
     0.30273
     0.34087
     0.45532
     0.36630
     0.27729
     0.22643
     0.20100
     0.20100
     0.18828
     0.11199
     0.12470
     0.04841
     0.08656
     0.04841
    -0.00246
    -0.00246
    -0.06604
    -0.04060
     0.09927
     0.16285
     0.13742
     0.13742
     0.27729
     0.32816
     0.36630
     0.40445
     0.40445
     0.40445
     0.45532
     0.50618
     0.50618
     0.46803
     0.41717
     0.41717
     0.48075
     0.45532
     0.41717
     0.26458
     0.35359
     0.29001
     0.26458
     0.26458
     0.26458
     0.16285
     0.26458
     0.23915
     0.30273
     0.25186
     0.23915
     0.17557
     0.22643
     0.29001
     0.22643
     0.23915
     0.18828
     0.21371
     0.23915
     0.27729
     0.22643
     0.18828
     0.26458
     0.37902
     0.27729
     0.36630
     0.67149
     0.96395
     0.97667
     1.05296
     0.73507
    -0.62553
    -0.57467
     5.10933
     6.58437
     4.09206
     2.43899
    -1.99885
    -1.35034
     0.97667
     2.69331
     1.91764
     1.99394
     2.01937
     1.33271
    -0.26949
    -2.25317
    -2.99069
    -1.76996
    -1.14688
    -0.89257
    -0.81627
    -0.96886
    -1.09602
    -0.80356
    -0.48566
     0.08656
     0.65877
     0.97667
     1.14197
     1.15469
     1.53617
     1.67604
     1.67604
     1.61246
     1.54888
     1.35814
     1.33271
     1.28185
     1.05296
     0.95124
     0.82408
     0.68420
     0.64605
     0.59519
     0.63334
     0.63334
     0.62062
     0.74778
     0.79864
     0.79864
     0.87494
     0.96395
     1.01481
     1.15469
     1.35814
     1.33271
     1.35814
     1.42172
     1.52345
     1.56160
     1.66332
     1.66332
     1.58703
     1.72690
     1.77777
     1.73962
     1.80320
     1.84135
     1.84135
     1.82863
     1.84135
     1.81592
     1.90493
     1.87949
     1.87949
     1.85406
     1.87949
     1.79048
     1.66332
     1.75234
     1.75234
     1.62518
     1.63789
     1.59975
     1.53617
     1.44715
     1.26913
     1.19284
     1.16741
     1.12926
     1.04025
     0.97667
     0.95124
     0.87494
     0.72235
     0.77321
     0.73507
     0.67149
     0.62062
     0.62062
     0.56976
     0.55704
     0.55704
     0.55704
     0.53161
     0.55704
     0.54433
     0.54433
     0.62062
     0.48075
     0.50618
     0.44260
     0.44260
     0.42988
     0.36630
     0.36630
     0.25186
     0.26458
     0.21371
     0.21371
     0.18828
     0.11199
     0.13742
     0.06112
     0.04841
    -0.00246
     0.01026
    -0.04060
    -0.00246
     0.02298
     0.03569
     0.07384
     0.06112
     0.06112
     0.04841
     0.07384
     0.06112
     0.08656
     0.13742
     0.16285
     0.17557
     0.17557
     0.16285
     0.06112
     0.18828
     0.17557
     0.02298
     0.04841
     0.03569
    -0.02789
    -0.14233
    -0.11690
    -0.20591
    -0.26949
    -0.15505
     0.11199
     0.49346
     1.28185
     1.85406
     2.69331
     3.55799
     3.74873
     2.52800
     2.19739
     2.29912
     2.65516
     3.49441
     4.67699
     5.27463
     5.27463
     3.51984
     1.32000
    -0.86714
    -1.55379
    -1.33762
    -1.19775
    -1.21046
    -1.73182
    -2.29131
    -2.82538
    -3.16871
    -3.35945
    -3.58833
    -3.53747
    -3.11785
    -2.74909
    -2.03700
    -1.32491
    -0.90528
    -0.46023
    -0.09147
     0.13742
     0.29001
     0.58247
     0.74778
     0.65877
     0.73507
     0.82408
     0.69692
     0.56976
     0.62062
     0.53161
     0.49346
     0.40445
     0.44260
     0.50618
     0.51890
     0.49346
     0.42988
     0.40445
     0.40445
     0.37902
     0.41717
     0.40445
     0.35359
     0.31544
     0.31544
     0.31544
     0.34087
     0.30273
     0.27729
     0.18828
     0.21371
     0.22643
     0.20100
     0.13742
     0.21371
     0.12470
     0.07384
     0.12470
     0.06112
     0.06112
     0.02298
    -0.02789
     0.01026
     0.02298
     0.02298
    -0.06604
    -0.07875
    -0.09147
    -0.10418
    -0.12961
    -0.04060
    -0.05332
    -0.18048
    -0.11690
    -0.10418
    -0.09147
    -0.15505
    -0.10418
    -0.10418
    -0.11690
     0.01026
    -0.09147
    -0.06604
    -0.07875
    -0.11690
    -0.10418
    -0.02789
     0.01026
    -0.05332
    -0.04060
    -0.11690
    -0.07875
    -0.14233
    -0.11690
    -0.15505
    -0.09147
    -0.10418
    -0.12961
    -0.18048
    -0.15505
    -0.14233
    -0.14233
    -0.11690
    -0.01517
    -0.11690
    -0.07875
    -0.06604
    -0.04060
    -0.05332
    -0.06604
    -0.00246
     0.03569
     0.11199
     0.06112
     0.03569
    -0.01517
    -0.00246
    -0.01517
     0.01026
    -0.00246
    -0.04060
    -0.02789
     0.04841
    -0.02789
    -0.04060
    -0.10418
    -0.11690
     0.01026
     0.02298
    -0.07875
    -0.25677
    -0.39665
    -0.30764
    -0.24406
     0.23915
     0.97667
     1.01481
     0.27729
    -0.34578
     0.76050
     3.41812
     3.41812
     2.14653
     3.44355
     2.48986
    -0.32035
    -1.61737
     0.04841
     0.88766
     2.32455
     2.22282
     1.63789
    -0.23134
    -0.35850
     1.23098
     1.19284
    -0.34578
    -1.10874
    -0.95615
    -0.73998
    -0.43480
    -0.66368
    -0.48566
    -0.44751
    -0.19319
     0.07384
    -0.29492
    -0.81627
    -1.33762
    -1.80811
    -1.94799
    -2.03700
    -1.85897
    -1.71910
    -1.54108
    -1.32491
    -0.98158
    -0.61282
    -0.37122
    -0.24406
    -0.10418
    -0.02789
    -0.02789
     0.06112
     0.20100
     0.18828
     0.11199
     0.31544
     0.40445
     0.39174
     0.35359
     0.34087
     0.35359
     0.29001
     0.23915
     0.22643
     0.11199
     0.08656
     0.02298
    -0.02789
     0.03569
     0.01026
    -0.04060
    -0.02789
    -0.04060
     0.02298
    -0.04060
    -0.05332
    -0.06604
     0.06112
     0.08656
     0.11199
     0.16285
     0.09927
     0.17557
     0.20100
     0.34087
     0.42988
     0.42988
     0.55704
     0.62062
     0.74778
     0.76050
     0.88766
     0.92580
     0.95124
     1.09111
     1.23098
     1.20555
     1.26913
     1.19284
     1.26913
     1.26913
     1.35814
     1.23098
     1.14197
     1.01481
     0.95124
     0.84951
     0.79864
     0.65877
     0.49346
     0.41717
     0.40445
     0.22643
     0.02298
    -0.25677
    -0.34578
    -0.43480
    -0.46023
    -0.57467
    -0.62553
    -0.70183
    -0.80356
    -0.89257
    -0.90528
    -0.98158
    -0.96886
    -0.98158
    -0.84170
    -0.91800
    -0.77812
    -0.76541
    -0.71454
    -0.70183
    -0.48566
    -0.44751
    -0.48566
    -0.40936
    -0.33307
    -0.26949
    -0.21863
    -0.11690
    -0.12961
    -0.00246
     0.15013
     0.21371
     0.22643
     0.26458
     0.23915
     0.16285
     0.21371
     0.22643
     0.01026
    -0.25677
     0.04841
     0.55704
     0.67149
     1.29456
     1.62518
     2.27369
     2.48986
     2.12110
     1.35814
    -0.15505
    -2.12601
    -2.43119
    -1.64280
    -1.31219
    -0.81627
    -0.25677
     0.46803
     0.69692
     0.42988
    -0.94343
    -2.79995
    -3.61377
    -3.37216
    -2.34218
    -1.00701
     0.15013
     0.91309
     1.04025
     1.45987
     1.39629
     0.95124
     0.58247
     0.07384
    -0.21863
    -0.11690
     0.31544
     0.39174
     0.36630
     0.25186
     0.23915
     0.35359
     0.31544
     0.30273
     0.36630
     0.12470
    -0.07875
    -0.09147
    -0.14233
    -0.09147
    -0.10418
     0.12470
     0.16285
     0.26458
     0.18828
     0.30273
     0.39174
     0.41717
     0.53161
     0.51890
     0.50618
     0.51890
     0.54433
     0.60791
     0.56976
     0.53161
     0.53161
     0.49346
     0.49346
     0.49346
     0.42988
     0.40445
     0.46803
     0.45532
     0.35359
     0.45532
     0.34087
     0.32816
     0.35359
     0.45532
     0.44260
     0.42988
     0.42988
     0.40445
     0.48075
     0.44260
     0.42988
     0.42988
     0.39174
     0.48075
     0.45532
     0.45532
     0.42988
     0.35359
     0.35359
     0.46803
     0.41717
     0.31544
     0.35359
     0.26458
     0.18828
     0.29001
     0.21371
     0.15013
     0.09927
     0.09927
     0.13742
     0.12470
     0.06112
     0.04841
     0.01026
     0.04841
     0.07384
     0.07384
     0.08656
     0.11199
     0.09927
     0.18828
     0.22643
     0.22643
     0.23915
     0.29001
     0.34087
     0.36630
     0.40445
     0.35359
     0.36630
     0.34087
     0.37902
     0.34087
     0.30273
     0.39174
     0.35359
     0.29001
     0.27729
     0.25186
     0.23915
     0.30273
     0.34087
     0.26458
     0.21371
     0.16285
     0.08656
     0.03569
     0.18828
     0.27729
     0.20100
    -0.19319
    -1.22318
    -2.32946
    -2.01156
    -1.05787
     3.39268
     6.58437
     3.02392
    -0.71454
    -0.56195
     0.73507
     3.18923
     4.29551
     4.13021
     1.75234
     0.13742
    -1.69367
    -1.78268
    -0.60010
    -0.44751
    -0.72726
    -1.55379
    -2.97797
    -3.86808
    -4.33857
    -4.70733
    -4.87264
    -3.61377
    -2.81266
    -1.90984
    -1.32491
    -0.52381
     0.02298
     0.55704
     1.06568
     1.23098
     1.45987
     1.56160
     1.77777
     1.77777
     1.79048
     1.70147
     1.65061
     1.47259
     1.40901
     1.28185
     1.32000
     1.30728
     1.19284
     1.11654
     1.00210
     0.91309
     0.96395
     0.91309
     0.81136
     0.88766
     0.84951
     0.78593
     0.72235
     0.69692
     0.62062
     0.49346
     0.54433
     0.46803
     0.50618
     0.53161
     0.42988
     0.48075
     0.44260
     0.53161
     0.51890
     0.54433
     0.53161
     0.53161
     0.56976
     0.58247
     0.54433
     0.51890
     0.56976
     0.54433
     0.49346
     0.54433
     0.56976
     0.50618
     0.42988
     0.49346
     0.46803
     0.41717
     0.51890
     0.46803
     0.46803
     0.49346
     0.49346
     0.36630
     0.41717
     0.46803
     0.44260
     0.39174
     0.42988
     0.37902
     0.42988
     0.35359
     0.37902
     0.35359
     0.40445
     0.41717
     0.37902
     0.37902
     0.39174
     0.40445
     0.36630
     0.37902
     0.37902
     0.30273
     0.45532
     0.46803
     0.45532
     0.39174
     0.35359
     0.37902
     0.36630
     0.34087
     0.23915
     0.22643
     0.12470
     0.15013
     0.09927
     0.20100
     0.16285
     0.31544
     0.48075
     0.48075
     0.76050
     0.97667
     1.42172
     1.76505
     2.01937
     2.22282
     1.47259
     1.52345
     1.58703
     1.96851
     3.35454
     4.91859
     4.86773
     3.03664
     0.76050
    -0.20591
     0.03569
     0.69692
     0.92580
     0.77321
     0.67149
     0.07384
    -0.47294
    -1.08331
    -1.57922
    -1.75725
    -1.70638
    -1.83354
    -1.80811
    -1.73182
    -1.45207
    -1.01973
    -0.61282
    -0.37122
    -0.35850
    -0.25677
     0.01026
     0.16285
     0.23915
     0.34087
     0.45532
     0.54433
     0.68420
     0.77321
     0.97667
     0.92580
     0.86222
     0.93852
     0.98938
     1.01481
     1.01481
     1.05296
     1.02753
     1.01481
     0.90037
     0.87494
     0.74778
     0.88766
     0.88766
     0.96395
     0.96395
     0.98938
     0.98938
     1.04025
     1.00210
     1.00210
     0.91309
     0.90037
     0.91309
     0.92580
     1.02753
     0.96395
     0.98938
     0.90037
     0.96395
     0.98938
     0.96395
     0.98938
     0.87494
     0.87494
     0.84951
     0.87494
     0.77321
     0.74778
     0.76050
     0.63334
     0.72235
     0.72235
     0.64605
     0.59519
     0.56976
     0.62062
     0.58247
     0.70963
     0.68420
     0.72235
     0.86222
     0.91309
     0.91309
     0.95124
     0.88766
     1.05296
     1.07839
     1.09111
     1.10383
     1.06568
     0.96395
     0.96395
     0.90037
     0.96395
     0.88766
     0.77321
     0.74778
     0.70963
     0.62062
     0.46803
     0.40445
     0.48075
     0.59519
     0.62062
     0.65877
     0.67149
     0.77321
     0.96395
     1.00210
     1.15469
     1.20555
     1.16741
     1.32000
     1.33271
     1.44715
     1.45987
     1.45987
     1.44715
     1.35814
     1.37086
     1.25642
     0.97667
     0.83679
     0.67149
     0.53161
     0.45532
     0.26458
     0.07384
    -0.12961
    -0.23134
    -0.32035
    -0.51109
    -0.52381
    -0.62553
    -0.73998
    -0.75269
    -0.70183
    -0.68911
    -0.62553
    -0.61282
    -0.57467
    -0.30764
    -0.28221
    -0.34578
    -0.29492
    -0.33307
    -0.28221
    -0.23134
    -0.18048
    -0.15505
    -0.21863
    -0.25677
    -0.26949
    -0.39665
    -0.42208
    -0.42208
    -0.57467
    -0.58739
    -0.62553
    -0.29492
    -0.01517
     0.55704
     0.25186
    -0.70183
    -0.66368
    -0.79084
     2.98578
     6.58437
     6.58437
     1.68876
     0.41717
    -1.37577
     0.11199
     2.32455
     3.92675
     3.30367
     1.79048
     1.33271
     1.16741
     0.21371
    -0.53652
    -1.01973
    -1.18503
    -1.05787
    -0.70183
    -0.53652
    -0.19319
     0.12470
     0.64605
     0.90037
     1.19284
     1.52345
     1.68876
     1.75234
     1.61246
     1.66332
     1.73962
     1.67604
     1.54888
     1.34543
     1.25642
     1.12926
     1.11654
     1.02753
     0.95124
     0.93852
     0.88766
     1.02753
     0.95124
     0.90037
     0.92580
     0.92580
     0.95124
     0.93852
     0.88766
     0.82408
     0.86222
     0.81136
     0.84951
     0.79864
     0.74778
     0.67149
     0.68420
     0.69692
     0.69692
     0.54433
     0.50618
     0.45532
     0.49346
     0.42988
     0.40445
     0.42988
     0.41717
     0.46803
     0.53161
     0.54433
     0.60791
     0.50618
     0.59519
     0.62062
     0.70963
     0.67149
     0.67149
     0.70963
     0.60791
     0.67149
     0.53161
     0.48075
     0.51890
     0.45532
     0.39174
     0.29001
     0.11199
     0.03569
    -0.06604
    -0.11690
     0.03569
     0.08656
     0.02298
    -0.00246
     0.02298
     0.08656
    -0.01517
     0.01026
     0.03569
    -0.04060
     0.01026
     0.02298
     0.07384
     0.11199
     0.03569
    -0.07875
    -0.06604
    -0.15505
    -0.24406
    -0.19319
     0.03569
     0.13742
     0.06112
    -0.02789
    -0.09147
    -0.07875
    -0.01517
     0.23915
     0.27729
     0.39174
     0.37902
     0.32816
     0.42988
     0.40445
     0.34087
     0.22643
     0.07384
     0.07384
     0.21371
     0.18828
     0.04841
    -0.04060
    -0.10418
    -0.26949
    -0.30764
    -0.28221
    -0.35850
    -0.30764
    -0.20591
    -0.11690
    -0.26949
    -0.33307
    -0.46023
    -0.42208
    -0.48566
    -0.57467
    -0.56195
    -0.42208
    -0.30764
    -0.29492
    -0.26949
    -0.26949
    -0.26949
    -0.30764
    -0.30764
     0.07384
     0.45532
     0.48075
     0.46803
     0.63334
     0.98938
     1.35814
     1.76505
     2.08295
     2.05752
     1.71419
     1.01481
     0.42988
     0.37902
     0.31544
    -0.00246
     0.20100
     0.97667
     0.69692
     0.29001
    -0.26949
    -1.46478
    -2.27860
    -2.17687
    -2.06243
    -1.61737
    -1.08331
    -1.18503
    -1.17232
    -1.09602
    -0.86714
    -0.56195
    -0.44751
    -0.49837
    -0.52381
    -0.32035
    -0.04060
     0.16285
     0.37902
     0.68420
     0.82408
     0.87494
     0.93852
     0.83679
     0.83679
     0.82408
     0.76050
     0.72235
     0.64605
     0.59519
     0.56976
     0.53161
     0.54433
     0.45532
     0.40445
     0.39174
     0.41717
     0.31544
     0.26458
     0.27729
     0.12470
     0.02298
     0.02298
    -0.10418
    -0.25677
    -0.28221
    -0.35850
    -0.54924
    -0.54924
    -0.58739
    -0.48566
    -0.40936
    -0.26949
    -0.11690
    -0.02789
     0.09927
     0.09927
     0.18828
     0.34087
     0.35359
     0.45532
     0.68420
     0.81136
     0.88766
     0.87494
     0.91309
     0.79864
     0.65877
     0.53161
     0.45532
     0.41717
     0.46803
     0.49346
     0.34087
     0.27729
     0.29001
     0.13742
     0.20100
     0.18828
     0.18828
     0.13742
     0.25186
     0.25186
     0.16285
     0.02298
     0.02298
    -0.15505
    -0.04060
     0.02298
    -0.04060
    -0.10418
    -0.14233
    -0.30764
    -0.30764
    -0.23134
    -0.37122
    -0.29492
    -0.23134
    -0.25677
    -0.11690
    -0.09147
    -0.01517
     0.02298
     0.04841
    -0.06604
    -0.12961
    -0.16776
    -0.23134
    -0.18048
    -0.06604
     0.04841
    -0.01517
    -0.20591
    -0.10418
    -0.14233
    -0.24406
    -0.30764
    -0.39665
    -0.38393
    -0.29492
    -0.19319
    -0.14233
    -0.02789
     0.27729
     0.69692
     0.93852
     0.87494
     0.73507
     0.46803
     0.37902
     0.51890
     0.79864
     0.65877
     0.51890
     0.63334
     0.64605
     0.41717
    -0.24406
    -1.15960
    -0.18048
     2.15924
     3.53256
     5.28735
     1.19284
    -0.94343
    -0.60010
     0.15013
     1.44715
     2.31183
     2.90948
     2.33727
     1.28185
     0.84951
     1.28185
     0.98938
     0.32816
    -0.18048
    -0.44751
    -0.51109
    -0.38393
    -0.30764
    -0.28221
    -0.09147
     0.11199
     0.27729
     0.49346
     0.50618
     0.44260
     0.59519
     0.63334
     0.56976
     0.54433
     0.63334
     0.70963
     0.70963
     0.82408
     0.73507
     0.59519
     0.62062
     0.53161
     0.46803
     0.35359
     0.26458
     0.30273
     0.34087
     0.46803
     0.60791
     0.55704
     0.72235
     0.83679
     0.90037
     1.06568
     1.18012
     1.02753
     1.04025
     1.09111
     1.02753
     0.82408
     0.56976
     0.44260
     0.29001
     0.37902
     0.41717
     0.29001
     0.26458
     0.06112
    -0.14233
    -0.16776
    -0.06604
    -0.06604
    -0.01517
     0.12470
     0.17557
     0.16285
     0.26458
     0.34087
     0.32816
     0.45532
     0.48075
     0.32816
     0.18828
     0.11199
     0.07384
    -0.06604
    -0.01517
    -0.10418
    -0.14233
    -0.11690
    -0.07875
    -0.09147
    -0.12961
    -0.11690
    -0.10418
    -0.09147
     0.04841
    -0.02789
    -0.00246
    -0.05332
     0.03569
     0.02298
     0.09927
     0.08656
     0.07384
     0.01026
     0.08656
     0.12470
     0.17557
     0.08656
     0.12470
     0.18828
     0.25186
     0.23915
     0.17557
     0.17557
     0.16285
     0.16285
     0.26458
     0.20100
     0.13742
     0.16285
     0.21371
     0.18828
     0.11199
     0.12470
     0.08656
     0.09927
     0.21371
     0.21371
     0.13742
     0.20100
     0.18828
     0.21371
     0.27729
     0.30273
     0.27729
     0.27729
     0.36630
     0.41717
     0.41717
     0.41717
     0.45532
     0.41717
     0.46803
     0.54433
     0.48075
     0.45532
     0.45532
     0.45532
     0.45532
     0.56976
     0.55704
     0.40445
     0.39174
     0.39174
     0.32816
     0.35359
     0.63334
     1.48530
     3.20195
     4.14292
     3.71058
     3.69787
     3.64700
    -0.05332
    -1.65552
    -1.12145
     1.40901
     3.90132
     3.73601
     1.25642
    -0.57467
    -1.17232
    -1.21046
    -1.09602
    -1.10874
    -1.13417
    -1.18503
    -1.08331
    -1.00701
    -0.72726
    -0.28221
     0.22643
     0.53161
     0.60791
     0.69692
     0.76050
     0.82408
     0.82408
     0.76050
     0.63334
     0.48075
     0.46803
     0.40445
     0.34087
     0.20100
     0.13742
     0.15013
     0.15013
     0.21371
     0.12470
     0.06112
     0.16285
     0.26458
     0.25186
     0.20100
     0.23915
     0.25186
     0.35359
     0.45532
     0.41717
     0.39174
     0.35359
     0.37902
     0.35359
     0.39174
     0.34087
     0.22643
     0.16285
     0.13742
     0.07384
    -0.00246
    -0.06604
    -0.18048
    -0.38393
    -0.33307
    -0.34578
    -0.37122
    -0.47294
    -0.42208
    -0.48566
    -0.34578
    -0.29492
    -0.37122
    -0.29492
    -0.32035
    -0.24406
    -0.12961
    -0.12961
    -0.10418
    -0.07875
     0.02298
     0.06112
     0.09927
    -0.00246
     0.01026
    -0.00246
    -0.07875
     0.01026
    -0.04060
    -0.09147
    -0.19319
    -0.15505
    -0.14233
    -0.11690
    -0.14233
    -0.28221
    -0.12961
    -0.20591
    -0.15505
    -0.18048
    -0.20591
    -0.19319
    -0.19319
    -0.10418
    -0.07875
    -0.04060
    -0.06604
     0.01026
     0.04841
    -0.00246
     0.06112
     0.09927
     0.07384
     0.08656
     0.13742
     0.20100
     0.18828
     0.13742
     0.12470
     0.25186
     0.25186
     0.20100
     0.18828
     0.21371
     0.20100
     0.25186
     0.25186
     0.18828
     0.17557
     0.13742
     0.17557
     0.22643
     0.18828
     0.08656
     0.12470
     0.16285
     0.26458
     0.09927
     0.17557
     0.18828
     0.16285
     0.21371
     0.30273
     0.41717
     0.41717
     0.54433
     0.53161
     0.62062
     0.64605
     0.55704
     0.39174
    -0.04060
    -0.48566
    -1.26133
    -1.45207
    -1.51565
    -1.33762
    -0.68911
     0.27729
     0.84951
     0.97667
     1.05296
    -0.20591
    -1.04516
    -2.44390
    -1.55379
     0.60791
     2.26097
     2.51529
     2.15924
     1.63789
     1.11654
     0.92580
     0.92580
     1.24370
     1.19284
     0.97667
     0.84951
     0.93852
     0.97667
     1.04025
     1.09111
     1.04025
     0.92580
     1.00210
     1.00210
     0.83679
     0.77321
     0.65877
     0.59519
     0.51890
     0.40445
     0.34087
     0.37902
     0.34087
     0.27729
     0.21371
     0.17557
     0.08656
     0.04841
     0.07384
     0.15013
     0.09927
     0.06112
     0.04841
     0.02298
     0.11199
     0.02298
     0.09927
     0.09927
     0.11199
     0.03569
     0.07384
     0.04841
     0.07384
     0.01026
    -0.05332
     0.04841
     0.01026
    -0.04060
    -0.02789
    -0.04060
    -0.10418
    -0.11690
    -0.09147
    -0.07875
    -0.09147
    -0.07875
    -0.09147
    -0.02789
     0.02298
    -0.04060
    -0.02789
     0.09927
     0.12470
     0.06112
     0.12470
     0.16285
     0.15013
     0.06112
     0.20100
     0.16285
     0.18828
     0.18828
     0.18828
     0.18828
     0.22643
     0.16285
     0.11199
     0.20100
     0.13742
     0.13742
     0.20100
     0.16285
     0.13742
     0.13742
     0.15013
     0.13742
     0.09927
     0.17557
     0.16285
     0.21371
     0.32816
     0.40445
     0.46803
     0.56976
     0.77321
     0.78593
     0.81136
     0.67149
     0.46803
     0.49346
     0.59519
     0.73507
     0.79864
     1.00210
     0.90037
     0.88766
     0.84951
     0.79864
     0.78593
     0.73507
     0.79864
     0.86222
     0.84951
     1.00210
     0.97667
     0.91309
     0.96395
     0.84951
     0.67149
     0.56976
     0.45532
     0.29001
     0.20100
     0.08656
    -0.30764
    -0.81627
    -1.09602
    -1.21046
    -1.64280
    -2.31675
    -2.64736
    -1.93527
    -1.88441
    -1.05787
    -0.38393
     0.84951
     1.91764
     2.59158
    -0.67640
    -1.43935
     0.51890
     1.21827
     1.44715
     1.61246
     2.51529
     2.46443
     2.10838
     1.52345
     0.91309
     0.48075
    -0.11690
    -0.44751
    -0.76541
    -0.79084
    -0.66368
    -0.72726
    -0.76541
    -0.68911
    -0.61282
    -0.52381
    -0.54924
    -0.51109
    -0.43480
    -0.40936
    -0.38393
    -0.30764
    -0.29492
    -0.33307
    -0.24406
    -0.18048
    -0.25677
    -0.25677
    -0.14233
    -0.11690
    -0.09147
    -0.01517
    -0.05332
    -0.02789
     0.04841
     0.06112
     0.07384
     0.08656
     0.02298
     0.11199
     0.20100
     0.18828
     0.21371
     0.17557
     0.18828
     0.26458
     0.20100
     0.31544
     0.30273
     0.22643
     0.29001
     0.30273
     0.35359
     0.29001
     0.26458
     0.30273
     0.39174
     0.34087
     0.35359
     0.29001
     0.29001
     0.30273
     0.34087
     0.34087
     0.46803
     0.30273
     0.32816
     0.35359
     0.41717
     0.32816
     0.31544
     0.39174
     0.34087
     0.45532
     0.40445
     0.45532
     0.56976
     0.73507
     0.92580
     1.02753
     0.84951
     0.26458
    -0.02789
     0.07384
     0.27729
     0.29001
     0.13742
    -0.06604
    -0.15505
    -0.10418
    -0.21863
    -0.40936
    -0.57467
    -0.66368
    -0.70183
    -0.65097
    -0.54924
    -0.47294
    -0.48566
    -0.30764
    -0.23134
    -0.21863
    -0.16776
    -0.09147
    -0.15505
    -0.10418
    -0.01517
     0.02298
    -0.01517
     0.06112
     0.03569
    -0.11690
    -0.18048
    -0.33307
    -0.57467
    -0.48566
    -0.30764
    -0.30764
    -0.52381
    -0.99429
    -1.61737
    -2.17687
    -1.89712
    -1.00701
    -0.62553
    -0.29492
     0.62062
     0.86222
     0.26458
     0.37902
    -0.66368
     0.23915
     1.94307
     3.10022
     3.12565
     3.02392
     3.35454
     3.77416
     3.60885
     2.61702
     3.04936
     3.57071
     3.04936
     1.81592
     1.52345
     2.08295
     2.05752
     1.39629
     0.97667
     0.56976
     0.23915
    -0.00246
    -0.25677
    -0.51109
    -0.54924
    -0.58739
    -0.65097
    -0.68911
    -0.75269
    -0.73998
    -0.77812
    -0.61282
    -0.65097
    -0.57467
    -0.57467
    -0.43480
    -0.35850
    -0.30764
    -0.29492
    -0.33307
    -0.21863
    -0.12961
    -0.09147
    -0.01517
    -0.00246
     0.01026
     0.01026
     0.11199
     0.13742
     0.09927
     0.12470
     0.16285
     0.11199
     0.23915
     0.18828
     0.20100
     0.23915
     0.27729
     0.40445
     0.42988
     0.49346
     0.44260
     0.50618
     0.59519
     0.56976
     0.34087
     0.21371
     0.16285
     0.25186
     0.31544
     0.32816
     0.21371
     0.11199
     0.04841
     0.04841
    -0.07875
    -0.04060
    -0.06604
    -0.09147
    -0.05332
     0.02298
    -0.01517
    -0.01517
    -0.05332
    -0.07875
     0.01026
     0.13742
     0.08656
    -0.04060
    -0.04060
    -0.00246
    -0.07875
    -0.09147
    -0.25677
    -0.26949
    -0.30764
    -0.18048
    -0.19319
    -0.25677
    -0.23134
    -0.21863
    -0.24406
    -0.16776
    -0.20591
    -0.19319
    -0.16776
    -0.07875
    -0.11690
    -0.10418
    -0.02789
    -0.11690
    -0.12961
    -0.00246
     0.07384
     0.01026
    -0.07875
     0.02298
    -0.00246
     0.04841
     0.01026
     0.01026
    -0.06604
    -0.01517
     0.04841
    -0.00246
    -0.07875
    -0.02789
    -0.04060
    -0.07875
    -0.10418
    -0.15505
    -0.20591
    -0.20591
    -0.23134
    -0.26949
    -0.28221
    -0.30764
    -0.33307
    -0.11690
     0.09927
     0.26458
     0.37902
     0.63334
     0.96395
     1.18012
     1.53617
     1.84135
     1.59975
     1.40901
     1.16741
     0.49346
    -0.12961
    -0.25677
     0.62062
     0.90037
     1.32000
     1.24370
    -0.15505
    -1.05787
    -1.26133
    -1.21046
    -0.93071
    -0.72726
    -0.51109
    -0.20591
    -0.09147
     0.07384
     0.12470
     0.18828
     0.18828
     0.26458
     0.37902
     0.36630
     0.40445
     0.37902
     0.34087
     0.18828
     0.18828
     0.15013
     0.09927
     0.06112
     0.04841
     0.02298
    -0.02789
    -0.04060
    -0.04060
    -0.09147
    -0.06604
    -0.07875
    -0.04060
    -0.05332
    -0.01517
    -0.02789
    -0.05332
     0.03569
     0.03569
    -0.05332
     0.02298
     0.02298
     0.02298
     0.04841
     0.04841
     0.01026
    -0.02789
     0.04841
     0.03569
     0.02298
     0.06112
    -0.04060
    -0.07875
     0.08656
     0.03569
    -0.04060
    -0.00246
    -0.07875
    -0.02789
    -0.07875
    -0.01517
    -0.09147
    -0.02789
    -0.04060
    -0.09147
    -0.10418
    -0.07875
    -0.07875
    -0.14233
    -0.14233
    -0.02789
    -0.07875
    -0.04060
    -0.12961
    -0.15505
    -0.10418
    -0.11690
    -0.07875
    -0.11690
    -0.05332
    -0.11690
    -0.05332
    -0.01517
    -0.04060
    -0.06604
    -0.04060
     0.09927
    -0.05332
    -0.00246
     0.06112
     0.02298
    -0.02789
     0.06112
     0.12470
     0.08656
     0.03569
     0.08656
     0.08656
     0.04841
     0.12470
     0.09927
     0.02298
     0.07384
     0.08656
     0.13742
     0.08656
     0.06112
     0.03569
     0.04841
     0.08656
     0.11199
     0.11199
     0.03569
    -0.02789
     0.01026
    -0.15505
    -0.14233
    -0.24406
     0.50618
     1.91764
     2.74417
     2.87133
     0.93852
     0.23915
     0.95124
     1.67604
     2.32455
     2.78232
     3.11293
     2.99849
     2.19739
     1.61246
     1.20555
     1.04025
     0.49346
    -0.71454
    -1.64280
    -1.03244
    -0.56195
    -0.62553
    -1.29948
    -1.71910
    -1.56651
    -2.16416
    -2.22773
    -1.96070
    -1.56651
    -1.35034
    -0.72726
    -0.46023
    -0.35850
     0.06112
     0.12470
     0.16285
     0.16285
     0.17557
     0.34087
     0.32816
     0.31544
     0.34087
     0.26458
     0.13742
    -0.06604
    -0.07875
    -0.07875
    -0.14233
    -0.19319
    -0.05332
    -0.01517
    -0.07875
    -0.01517
     0.02298
     0.13742
     0.03569
     0.12470
     0.25186
     0.22643
     0.23915
     0.30273
     0.23915
     0.32816
     0.25186
     0.21371
     0.30273
     0.32816
     0.23915
     0.27729
     0.30273
     0.26458
     0.29001
     0.23915
     0.20100
     0.27729
     0.26458
     0.23915
     0.17557
     0.30273
     0.30273
     0.21371
     0.27729
     0.21371
     0.20100
     0.22643
     0.27729
     0.29001
     0.22643
     0.21371
     0.21371
     0.23915
     0.25186
     0.30273
     0.18828
     0.18828
     0.20100
     0.20100
     0.16285
     0.18828
     0.16285
     0.12470
     0.11199
     0.09927
     0.09927
     0.02298
     0.06112
    -0.04060
     0.06112
     0.03569
    -0.02789
    -0.05332
    -0.14233
    -0.07875
    -0.11690
    -0.05332
    -0.06604
    -0.10418
    -0.12961
    -0.11690
    -0.12961
    -0.15505
    -0.15505
    -0.16776
    -0.07875
    -0.12961
    -0.07875
    -0.14233
    -0.19319
    -0.12961
    -0.11690
    -0.01517
     0.01026
    -0.04060
    -0.05332
     0.01026
     0.08656
     0.07384
     0.12470
     0.12470
     0.16285
     0.16285
     0.11199
     0.18828
     0.15013
    -0.01517
    -0.21863
    -0.21863
    -0.54924
    -0.60010
     0.32816
     1.95579
     4.16835
     6.31734
     6.58437
     5.89771
     2.47714
    -0.51109
    -1.01973
     0.18828
     2.19739
     3.24009
     2.51529
     1.94307
     0.70963
    -1.33762
    -2.43119
    -2.88896
    -3.01612
    -3.33402
    -3.55019
    -3.15599
    -2.48205
    -2.31675
    -1.93527
    -1.10874
    -0.42208
    -0.47294
    -0.38393
    -0.04060
     0.36630
     0.45532
     0.12470
     0.23915
     0.07384
    -0.00246
    -0.33307
    -0.63825
    -0.57467
    -0.56195
    -0.33307
    -0.23134
    -0.15505
    -0.24406
    -0.21863
    -0.28221
    -0.30764
    -0.28221
    -0.42208
    -0.42208
    -0.35850
    -0.32035
    -0.29492
    -0.25677
    -0.21863
    -0.23134
    -0.18048
    -0.19319
    -0.16776
    -0.23134
    -0.20591
    -0.15505
    -0.19319
    -0.04060
    -0.19319
    -0.21863
    -0.12961
    -0.12961
    -0.07875
    -0.20591
    -0.07875
    -0.18048
    -0.12961
    -0.11690
    -0.05332
    -0.12961
    -0.06604
    -0.12961
    -0.11690
    -0.04060
    -0.02789
    -0.10418
    -0.09147
    -0.05332
    -0.01517
    -0.04060
    -0.01517
    -0.04060
    -0.04060
     0.02298
    -0.09147
    -0.04060
    -0.07875
    -0.04060
    -0.01517
    -0.02789
     0.02298
    -0.07875
    -0.02789
    -0.02789
    -0.01517
    -0.05332
    -0.02789
    -0.04060
    -0.06604
    -0.01517
    -0.00246
     0.01026
    -0.01517
    -0.05332
    -0.04060
    -0.02789
     0.04841
    -0.01517
    -0.04060
    -0.05332
     0.01026
     0.01026
     0.01026
     0.03569
    -0.02789
     0.02298
     0.06112
     0.08656
     0.08656
     0.06112
    -0.00246
     0.08656
     0.13742
     0.09927
     0.09927
     0.12470
     0.13742
     0.08656
     0.06112
     0.04841
     0.03569
    -0.04060
     0.01026
    -0.02789
    -0.05332
    -0.12961
    -0.16776
    -0.20591
    -0.16776
    -0.23134
    -0.25677
    -0.34578
    -0.33307
    -0.38393
    -0.33307
    -0.33307
    -0.37122
    -0.39665
    -0.29492
    -0.30764
    -0.30764
    -0.29492
    -0.25677
    -0.25677
    -0.20591
    -0.16776
    -0.19319
    -0.19319
    -0.16776
    -0.12961
    -0.15505
    -0.09147
    -0.18048
    -0.19319
    -0.23134
    -0.14233
    -0.26949
    -0.32035
    -0.38393
    -0.43480
    -0.38393
    -0.26949
    -0.48566
    -0.61282
    -0.61282
    -0.65097
    -0.71454
    -0.81627
    -0.87985
    -1.37577
    -1.38849
    -0.75269
     0.73507
     2.07023
     2.26097
     2.22282
     3.65972
     3.85046
     3.63429
     3.07479
     0.25186
    -3.20686
    -5.58473
    -4.66918
     1.28185
     4.14292
     3.74873
     0.92580
    -1.90984
    -3.93166
    -4.78363
    -4.45301
    -3.58833
    -2.30403
    -1.08331
    -0.14233
     0.60791
     1.02753
     1.40901
     1.37086
     1.28185
     1.12926
     0.95124
     0.65877
     0.58247
     0.48075
     0.26458
     0.20100
     0.13742
    -0.02789
    -0.02789
    -0.10418
    -0.12961
    -0.09147
    -0.07875
    -0.06604
    -0.07875
    -0.04060
    -0.07875
    -0.01517
     0.02298
    -0.01517
    -0.00246
     0.04841
     0.01026
     0.09927
     0.25186
     0.30273
     0.30273
     0.40445
     0.41717
     0.53161
     0.58247
     0.69692
     0.73507
     0.74778
     0.81136
     0.88766
     0.91309
     0.97667
     0.87494
     0.91309
     0.97667
     0.87494
     0.77321
     0.78593
     0.73507
     0.64605
     0.58247
     0.49346
     0.36630
     0.26458
     0.15013
    -0.07875
    -0.20591
    -0.34578
    -0.53652
    -0.68911
    -0.65097
    -0.66368
    -0.77812
    -1.03244
    -1.09602
    -1.15960
    -1.22318
    -1.23590
    -1.21046
    -1.23590
    -1.19775
    -1.17232
    -1.13417
    -1.05787
    -0.93071
    -0.85442
    -0.86714
    -0.81627
    -0.76541
    -0.66368
    -0.58739
    -0.56195
    -0.53652
    -0.49837
    -0.37122
    -0.35850
    -0.29492
    -0.29492
    -0.23134
    -0.18048
    -0.15505
    -0.11690
    -0.12961
     0.04841
     0.02298
     0.07384
     0.12470
     0.13742
     0.13742
     0.18828
     0.30273
     0.23915
     0.32816
     0.30273
     0.30273
     0.26458
     0.26458
     0.29001
     0.22643
     0.20100
     0.18828
     0.17557
     0.16285
     0.08656
     0.09927
     0.03569
     0.01026
    -0.01517
     0.02298
     0.03569
    -0.01517
    -0.01517
    -0.05332
     0.02298
    -0.11690
    -0.05332
    -0.02789
    -0.01517
    -0.04060
     0.01026
    -0.04060
    -0.07875
    -0.02789
    -0.04060
     0.03569
     0.11199
    -0.02789
     0.01026
     0.01026
     0.01026
    -0.00246
    -0.09147
    -0.00246
    -0.01517
     0.01026
     0.20100
     0.74778
     1.37086
     1.91764
     2.47714
     2.79504
     3.04936
     2.45171
     1.76505
     0.84951
     2.34998
     4.46082
     3.87589
     1.05296
    -0.58739
    -1.15960
    -1.18503
    -0.10418
     0.96395
     0.58247
    -0.46023
    -1.46478
    -2.10058
    -2.35489
    -1.99885
    -1.41392
    -0.75269
    -0.23134
     0.26458
     0.62062
     0.98938
     1.20555
     1.21827
     1.18012
     1.02753
     0.91309
     0.93852
     0.86222
     0.79864
     0.67149
     0.53161
     0.40445
     0.25186
     0.21371
     0.01026
     0.01026
    -0.04060
    -0.19319
    -0.19319
    -0.26949
    -0.26949
    -0.33307
    -0.34578
    -0.40936
    -0.42208
    -0.42208
    -0.39665
    -0.51109
    -0.51109
    -0.58739
    -0.54924
    -0.52381
    -0.40936
    -0.47294
    -0.46023
    -0.39665
    -0.34578
    -0.32035
    -0.28221
    -0.26949
    -0.20591
    -0.20591
    -0.07875
    -0.05332
    -0.05332
    -0.05332
     0.02298
    -0.04060
     0.03569
    -0.05332
    -0.12961
    -0.04060
     0.06112
     0.11199
     0.03569
    -0.01517
    -0.02789
     0.01026
     0.06112
     0.03569
     0.07384
     0.06112
     0.12470
     0.07384
     0.13742
     0.16285
     0.06112
     0.16285
     0.15013
     0.18828
     0.11199
     0.13742
     0.06112
     0.12470
     0.16285
     0.12470
     0.12470
     0.11199
     0.08656
     0.11199
     0.12470
     0.15013
     0.08656
     0.06112
     0.06112
     0.09927
     0.11199
     0.02298
     0.03569
     0.03569
     0.09927
     0.12470
     0.03569
     0.03569
     0.06112
     0.03569
     0.03569
     0.07384
     0.01026
     0.04841
     0.02298
     0.08656
    -0.01517
    -0.00246
    -0.11690
    -0.19319
    -0.23134
    -0.14233
     0.09927
     0.40445
     0.83679
     1.15469
     1.85406
     1.98122
     2.05752
     1.80320
     1.32000
     0.77321
     0.26458
     0.09927
     0.48075
     0.97667
     1.24370
     1.75234
     1.34543
    -0.58739
    -3.07970
    -3.82994
    -3.19414
    -2.62193
    -1.97342
    -1.66824
    -1.56651
    -1.56651
    -1.59194
    -1.57922
    -1.33762
    -1.18503
    -0.87985
    -0.35850
     0.06112
     0.39174
     0.63334
     0.90037
     1.00210
     1.09111
     1.11654
     0.91309
     0.84951
     0.82408
     0.72235
     0.56976
     0.54433
     0.45532
     0.40445
     0.41717
     0.44260
     0.36630
     0.27729
     0.27729
     0.31544
     0.30273
     0.34087
     0.35359
     0.30273
     0.35359
     0.42988
     0.53161
     0.64605
     0.70963
     0.67149
     0.50618
     0.09927
    -0.23134
    -0.18048
     0.20100
     0.34087
     0.27729
     0.15013
    -0.01517
    -0.29492
    -0.35850
    -0.42208
    -0.43480
    -0.40936
    -0.43480
    -0.42208
    -0.35850
    -0.28221
    -0.19319
    -0.24406
    -0.19319
    -0.18048
    -0.19319
    -0.14233
    -0.06604
    -0.20591
    -0.12961
    -0.11690
    -0.12961
    -0.09147
    -0.12961
    -0.11690
    -0.12961
    -0.06604
    -0.00246
    -0.04060
    -0.06604
    -0.10418
    -0.11690
    -0.02789
     0.06112
     0.01026
    -0.07875
     0.01026
    -0.01517
     0.01026
     0.04841
     0.04841
    -0.00246
     0.02298
     0.09927
     0.13742
     0.13742
     0.04841
     0.09927
     0.04841
     0.23915
     0.20100
     0.26458
     0.27729
     0.29001
     0.29001
     0.31544
     0.35359
     0.40445
     0.45532
     0.54433
     0.64605
     0.73507
     0.82408
     0.87494
     0.79864
     0.81136
     0.60791
     0.30273
     0.03569
    -0.05332
    -0.57467
    -0.95615
    -1.05787
    -1.18503
    -1.64280
    -1.85897
    -1.96070
    -2.08786
    -2.16416
    -2.50748
    -3.15599
    -3.16871
    -2.92711
    -2.59650
    -2.04971
    -1.74453
    -1.42663
    -1.09602
    -0.87985
    -0.58739
    -0.44751
    -0.15505
     0.06112
     0.42988
     0.67149
     0.88766
     1.05296
     1.10383
     1.25642
     1.28185
     1.25642
     1.10383
     1.19284
     1.12926
     1.10383
     1.04025
     0.96395
     0.88766
     0.88766
     0.81136
     0.70963
     0.67149
     0.60791
     0.46803
     0.58247
     0.54433
     0.50618
     0.46803
     0.41717
     0.39174
     0.37902
     0.31544
     0.29001
     0.32816
     0.29001
     0.27729
     0.30273
     0.29001
     0.21371
     0.13742
     0.23915
     0.27729
     0.23915
     0.27729
     0.27729
     0.30273
     0.26458
     0.07384
    -0.15505
    -0.10418
    -0.01517
    -0.16776
    -0.20591
    -0.25677
    -0.47294
    -0.33307
    -0.12961
    -0.04060
    -0.15505
    -0.19319
    -0.14233
    -0.16776
    -0.01517
     0.15013
     0.25186
     0.40445
     0.44260
     0.63334
     0.67149
     0.76050
     0.78593
     0.77321
     0.72235
     0.81136
     0.86222
     0.86222
     0.79864
     0.74778
     0.74778
     0.68420
     0.65877
     0.58247
     0.45532
     0.46803
     0.39174
     0.31544
     0.21371
     0.08656
     0.04841
     0.03569
     0.04841
    -0.01517
     0.03569
     0.02298
     0.20100
     0.27729
     0.45532
     0.55704
     0.45532
     0.23915
     0.15013
     0.21371
     0.29001
     0.22643
     0.13742
     0.17557
     0.18828
     0.12470
     0.06112
    -0.05332
    -0.12961
    -0.12961
    -0.05332
    -0.06604
     0.25186
     0.45532
     0.53161
     0.59519
     0.90037
     1.21827
     1.51073
     1.86678
     1.21827
     0.18828
    -0.98158
    -1.55379
    -1.93527
    -2.32946
    -2.08786
    -1.40120
    -1.42663
    -1.88441
    -2.29131
    -2.85081
    -3.25772
    -3.23229
    -2.88896
    -2.43119
    -1.61737
    -0.94343
    -0.49837
     0.13742
     0.54433
     0.77321
     1.02753
     1.14197
     1.14197
     1.14197
     1.20555
     1.18012
     1.14197
     1.18012
     1.11654
     1.02753
     0.98938
     0.83679
     0.70963
     0.56976
     0.49346
     0.35359
     0.30273
     0.30273
     0.18828
     0.07384
     0.08656
    -0.16776
    -0.32035
    -0.49837
    -0.53652
    -0.60010
    -0.63825
    -0.54924
    -0.65097
    -0.65097
    -0.67640
    -0.72726
    -0.71454
    -0.67640
    -0.62553
    -0.53652
    -0.51109
    -0.46023
    -0.35850
    -0.32035
    -0.30764
    -0.66368
    -1.07059
    -1.08331
    -0.94343
    -0.95615
    -1.04516
    -1.35034
    -1.40120
    -1.65552
    -1.79539
    -2.01156
    -2.01156
    -2.21502
    -2.39304
    -2.41847
    -2.48205
    -2.45662
    -2.54563
    -2.46934
    -2.49477
    -2.45662
    -2.40576
    -2.38033
    -2.40576
    -2.45662
    -2.31675
    -2.21502
    -2.06243
    -1.89712
    -1.68095
    -1.78268
    -1.82083
    -1.71910
    -1.94799
    -1.96070
    -2.04971
    -2.39304
    -2.32946
    -2.17687
    -1.99885
    -2.30403
    -2.52020
    -2.71094
    -2.95254
    -2.92711
    -2.92711
    -2.91439
    -2.79995
    -2.58378
    -2.57106
    -2.48205
    -2.29131
    -2.22773
    -2.12601
    -1.94799
    -1.74453
    -1.60466
    -1.59194
    -1.54108
    -1.52836
    -1.45207
    -1.24861
    -1.21046
    -1.17232
    -0.84170
    -0.68911
    -0.65097
    -0.43480
    -0.46023
    -0.93071
    -1.38849
    -2.04971
    -2.52020
    -2.50748
    -2.45662
    -2.10058
    -2.12601
    -2.26588
    -2.68551
    -2.91439
    -3.04155
    -3.00340
    -2.86353
    -2.62193
    -2.35489
    -2.15144
    -1.78268
    -1.45207
    -1.03244
    -0.84170
    -0.57467
    -0.44751
    -0.33307
    -0.28221
    -0.21863
    -0.29492
    -0.38393
    -0.39665
    -0.49837
    -0.48566
    -0.39665
    -0.51109
    -0.52381
    -0.48566
    -0.54924
    -0.56195
    -0.54924
    -0.46023
    -0.42208
    -0.43480
    -0.47294
    -0.57467
    -0.62553
    -0.58739
    -0.52381
    -0.47294
    -0.44751
    -0.58739
    -0.60010
    -0.58739
    -0.63825
    -0.58739
    -0.71454
    -0.68911
    -0.67640
    -0.63825
    -0.70183
    -0.71454
    -0.71454
    -0.77812
    -0.73998
    -0.77812
    -0.68911
    -0.70183
    -0.68911
    -0.76541
    -0.87985
    -1.19775
    -1.54108
    -1.21046
    -0.66368
    -0.90528
    -1.66824
    -1.56651
    -1.12145
    -1.24861
    -1.40120
    -1.41392
    -1.04516
    -0.94343
    -0.99429
    -0.96886
    -0.99429
    -0.89257
    -0.57467
    -0.44751
    -0.37122
    -0.06604
     0.01026
     0.16285
     0.21371
     0.25186
     0.25186
     0.13742
     0.06112
     0.16285
     0.20100
     0.20100
     0.16285
     0.11199
    -0.00246
    -0.19319
    -0.28221
    -0.44751
    -0.43480
    -0.47294
    -0.51109
    -0.57467
    -0.49837
    -0.54924
    -0.34578
    -0.12961
    -0.28221
    -0.16776
     0.01026
     0.22643
     0.20100
     0.15013
     0.22643
    -0.09147
    -0.43480
    -0.40936
    -0.48566
    -0.52381
    -0.70183
    -1.01973
    -1.23590
    -1.40120
    -1.52836
    -1.63009
    -1.61737
    -1.46478
    -1.43935
    -1.45207
    -1.29948
    -1.03244
    -0.73998
    -0.48566
    -0.25677
    -0.06604
     0.13742
     0.21371
     0.32816
     0.56976
     0.56976
     0.45532
     0.45532
     0.50618
     0.50618
     0.46803
     0.41717
     0.31544
     0.31544
     0.20100
     0.16285
     0.11199
     0.11199
     0.02298
     0.02298
     0.04841
     0.08656
     0.01026
     0.06112
     0.12470
     0.07384
     0.06112
     0.03569
     0.01026
     0.02298
     0.07384
     0.09927
     0.08656
     0.09927
     0.04841
     0.06112
    -0.01517
     0.12470
     0.07384
     0.02298
    -0.02789
     0.06112
    -0.00246
    -0.02789
     0.01026
     0.01026
    -0.06604
    -0.04060
     0.02298
     0.01026
    -0.10418
    -0.01517
    -0.01517
     0.12470
     0.16285
     0.16285
     0.25186
     0.31544
     0.39174
     0.42988
     0.45532
     0.50618
     0.69692
     0.50618
     0.31544
     0.29001
     0.16285
     0.12470
     0.09927
     0.25186
     0.20100
     0.06112
    -0.04060
    -0.15505
    -0.00246
    -0.23134
    -0.47294
    -0.39665
    -0.35850
    -0.18048
    -0.15505
    -0.20591
    -0.34578
    -0.38393
    -0.60010
    -0.61282
    -0.48566
    -0.49837
    -0.24406
    -0.42208
    -0.60010
    -0.87985
    -0.89257
    -0.79084
    -0.51109
    -0.49837
    -0.51109
    -0.49837
    -0.56195
    -0.58739
    -0.51109
    -0.39665
    -0.25677
    -0.57467
    -0.87985
    -0.63825
    -0.48566
    -0.70183
    -0.52381
    -0.23134
    -0.24406
    -0.30764
    -0.11690
     0.07384
     0.21371
     0.34087
     0.49346
     0.62062
     1.00210
     1.20555
     1.19284
     1.42172
     1.52345
     1.56160
     1.58703
     1.66332
     1.52345
     1.48530
     1.44715
     1.33271
     1.21827
     1.10383
     0.98938
     0.72235
     0.69692
     0.68420
     0.50618
     0.37902
     0.22643
     0.18828
     0.07384
     0.01026
    -0.01517
    -0.18048
    -0.10418
    -0.14233
    -0.15505
    -0.26949
    -0.34578
    -0.40936
    -0.37122
    -0.24406
    -0.24406
    -0.25677
    -0.33307
    -0.33307
    -0.28221
    -0.28221
    -0.23134
    -0.21863
    -0.33307
    -0.21863
    -0.16776
    -0.23134
    -0.18048
    -0.18048
    -0.23134
    -0.11690
    -0.11690
    -0.10418
    -0.04060
    -0.05332
    -0.05332
     0.01026
     0.03569
     0.04841
     0.15013
     0.13742
     0.20100
     0.26458
     0.34087
     0.30273
     0.31544
     0.40445
     0.51890
     0.40445
     0.50618
     0.45532
     0.45532
     0.46803
     0.45532
     0.39174
     0.37902
     0.42988
     0.29001
     0.32816
     0.18828
     0.13742
     0.07384
    -0.07875
    -0.12961
    -0.16776
    -0.16776
    -0.06604
    -0.04060
     0.03569
     0.08656
     0.21371
     0.42988
     0.54433
     0.53161
     0.50618
     0.53161
     0.69692
     1.06568
     1.51073
     2.31183
     2.93491
     2.17196
     0.36630
    -0.75269
    -0.89257
    -0.40936
     0.02298
     0.70963
     0.44260
    -0.26949
    -0.84170
    -0.82899
    -0.66368
    -0.84170
    -1.50293
    -2.41847
    -2.66007
    -2.07514
    -1.32491
    -0.30764
    -0.42208
    -0.57467
    -0.72726
    -0.96886
    -1.03244
    -0.96886
    -0.86714
    -0.82899
    -0.66368
    -0.67640
    -0.56195
    -0.40936
    -0.30764
    -0.25677
    -0.18048
    -0.19319
    -0.14233
    -0.23134
    -0.19319
    -0.15505
    -0.18048
    -0.12961
    -0.14233
    -0.15505
    -0.19319
    -0.18048
    -0.18048
    -0.18048
    -0.06604
    -0.09147
    -0.11690
    -0.01517
    -0.06604
    -0.10418
    -0.12961
     0.02298
    -0.01517
     0.04841
     0.03569
     0.01026
     0.03569
     0.02298
     0.02298
     0.03569
     0.13742
     0.12470
     0.11199
     0.20100
     0.20100
     0.16285
     0.09927
     0.17557
     0.23915
     0.17557
     0.20100
     0.25186
     0.18828
     0.25186
     0.21371
     0.21371
     0.23915
     0.21371
     0.26458
     0.22643
     0.22643
     0.21371
     0.22643
     0.21371
     0.21371
     0.25186
     0.27729
     0.21371
     0.23915
     0.27729
     0.25186
     0.23915
     0.26458
     0.29001
     0.25186
     0.27729
     0.30273
     0.29001
     0.26458
     0.31544
     0.32816
     0.30273
     0.35359
     0.32816
     0.32816
     0.37902
     0.42988
     0.31544
     0.30273
     0.40445
     0.42988
     0.41717
     0.50618
     0.50618
     0.51890
     0.39174
     0.39174
     0.56976
     0.64605
     0.69692
     0.74778
     0.90037
     0.93852
     1.00210
     0.95124
     0.88766
     0.83679
     0.74778
     0.90037
     0.95124
     0.96395
     0.97667
     0.91309
     1.02753
     1.20555
     1.32000
     1.15469
     0.79864
     0.20100
    -0.06604
    -0.06604
    -0.12961
    -0.23134
    -0.25677
     0.48075
     0.72235
     0.72235
     0.39174
    -0.07875
    -0.38393
    -0.51109
    -0.46023
    -0.26949
    -0.12961
    -0.09147
    -0.05332
    -0.10418
    -0.09147
    -0.12961
    -0.34578
    -0.47294
    -0.52381
    -0.57467
    -0.66368
    -0.62553
    -0.66368
    -0.56195
    -0.30764
    -0.14233
    -0.09147
     0.02298
     0.26458
     0.35359
     0.48075
     0.74778
     0.65877
     0.54433
     0.67149
     0.65877
     0.62062
     0.45532
     0.44260
     0.31544
     0.27729
     0.30273
     0.32816
     0.21371
    -0.00246
    -0.07875
    -0.04060
    -0.14233
    -0.39665
    -0.58739
    -0.70183
    -0.48566
    -0.16776
    -0.25677
    -0.06604
    -0.14233
    -0.15505
    -0.21863
    -0.40936
    -0.46023
    -0.48566
    -0.37122
    -0.16776
    -0.12961
    -0.07875
     0.06112
    -0.00246
    -0.16776
    -0.16776
    -0.15505
    -0.18048
    -0.20591
    -0.12961
    -0.02789
     0.01026
    -0.01517
     0.01026
    -0.01517
    -0.01517
     0.06112
     0.15013
    -0.00246
    -0.05332
    -0.04060
    -0.01517
     0.02298
     0.02298
     0.01026
    -0.07875
    -0.01517
     0.12470
     0.18828
     0.20100
     0.26458
     0.21371
     0.16285
     0.29001
     0.30273
     0.29001
     0.44260
     0.63334
     0.74778
     0.62062
     0.40445
     0.53161
     0.68420
     0.87494
     0.87494
     0.72235
     0.69692
     0.81136
     0.76050
     0.93852
     1.04025
     1.11654
     1.00210
     0.76050
     0.81136
     0.68420
     0.79864
     0.81136
     0.88766
     0.91309
     0.54433
    -0.20591
    -0.58739
    -0.89257
    -0.94343
    -1.04516
    -0.95615
    -1.19775
    -1.41392
    -1.47750
    -1.54108
    -1.90984
    -2.17687
    -1.97342
    -1.66824
    -1.50293
    -1.35034
    -1.21046
    -1.04516
    -0.77812
    -0.54924
    -0.26949
     0.03569
     0.02298
     0.16285
     0.27729
     0.39174
     0.45532
     0.51890
     0.56976
     0.55704
     0.55704
     0.67149
     0.59519
     0.59519
     0.40445
     0.48075
     0.40445
     0.46803
     0.40445
     0.27729
     0.25186
     0.26458
     0.26458
     0.23915
     0.20100
     0.11199
     0.13742
     0.18828
     0.20100
     0.15013
     0.16285
     0.09927
     0.04841
     0.21371
     0.20100
     0.16285
     0.29001
     0.31544
     0.36630
     0.40445
     0.42988
     0.50618
     0.42988
     0.50618
     0.73507
     0.83679
     0.95124
     1.07839
     1.19284
     1.40901
     1.45987
     1.28185
     0.98938
     0.79864
     1.02753
     1.32000
     1.67604
     1.72690
     1.14197
     0.32816
    -0.28221
    -0.79084
    -0.57467
    -0.94343
    -0.87985
    -0.48566
    -0.39665
    -0.68911
    -1.09602
    -1.15960
    -1.23590
    -1.12145
    -0.84170
    -0.58739
    -0.35850
     0.06112
     0.34087
     0.53161
     0.76050
     0.90037
     0.93852
     0.97667
     1.16741
     1.43444
     1.65061
     1.76505
     1.65061
     1.59975
     1.63789
     1.66332
     1.63789
     1.87949
     1.93036
     1.73962
     1.89221
     1.91764
     2.15924
     2.48986
     2.48986
     2.69331
     2.80775
     2.71874
     2.47714
     2.08295
     1.61246
     1.20555
     0.45532
    -1.22318
    -2.83810
    -3.60105
    -1.87169
     0.35359
    -0.12961
    -1.63009
    -2.97797
    -3.44846
    -3.60105
    -3.28315
    -2.74909
    -2.17687
    -1.52836
    -0.85442
    -0.39665
    -0.26949
     0.07384
     0.50618
     0.63334
     0.88766
     0.53161
    -0.07875
    -0.54924
    -0.58739
    -0.48566
    -0.42208
    -0.33307
    -0.42208
    -0.72726
    -0.93071
    -1.03244
    -1.09602
    -0.96886
    -0.93071
    -0.89257
    -0.84170
    -0.84170
    -0.89257
    -0.84170
    -0.73998
    -0.61282
    -0.66368
    -0.57467
    -0.48566
    -0.60010
    -0.52381
    -0.46023
    -0.43480
    -0.38393
    -0.28221
    -0.35850
    -0.37122
    -0.35850
    -0.46023
    -0.53652
    -0.43480
    -0.35850
    -0.42208
    -0.44751
    -0.47294
    -0.46023
    -0.47294
    -0.56195
    -0.54924
    -0.58739
    -0.58739
    -0.57467
    -0.65097
    -0.62553
    -0.72726
    -0.75269
    -0.67640
    -0.66368
    -0.82899
    -0.84170
    -0.84170
    -0.93071
    -0.98158
    -0.87985
    -0.93071
    -0.98158
    -0.93071
    -0.89257
    -0.99429
    -0.94343
    -0.93071
    -0.99429
    -1.01973
    -0.99429
    -0.93071
    -1.04516
    -0.98158
    -1.05787
    -1.01973
    -0.93071
    -0.98158
    -1.18503
    -1.27404
    -1.21046
    -1.21046
    -1.41392
    -1.18503
    -1.29948
    -1.38849
    -0.67640
    -0.21863
    -0.07875
     0.17557
     0.02298
     0.03569
     0.12470
     0.48075
     1.26913
     2.22282
     2.61702
     3.16380
     3.20195
     3.59614
     3.83774
     4.04119
     3.40540
     3.49441
     4.20650
     4.05391
     3.74873
     3.11293
     2.31183
     1.87949
     1.73962
     1.33271
     0.36630
    -0.48566
    -1.69367
    -2.13872
    -2.08786
    -2.26588
    -2.78723
    -3.18143
    -3.43574
    -3.37216
    -3.20686
    -2.96526
    -2.72365
    -2.60921
    -2.20230
    -1.94799
    -1.76996
    -1.75725
    -1.65552
    -1.57922
    -1.36305
    -1.15960
    -1.05787
    -1.01973
    -1.09602
    -1.40120
    -1.61737
    -1.69367
    -1.85897
    -1.79539
    -1.66824
    -1.74453
    -1.74453
    -1.59194
    -1.59194
    -1.54108
    -1.46478
    -1.24861
    -1.17232
    -0.91800
    -0.84170
    -0.75269
    -0.67640
    -0.58739
    -0.42208
    -0.15505
    -0.01517
     0.07384
     0.17557
     0.09927
    -0.25677
    -0.37122
    -0.11690
    -0.00246
    -0.02789
    -0.10418
    -0.25677
    -0.46023
    -0.53652
    -0.62553
    -0.75269
    -0.84170
    -0.95615
    -0.94343
    -0.95615
    -0.98158
    -0.96886
    -0.99429
    -0.95615
    -0.98158
    -0.96886
    -0.94343
    -0.81627
    -0.86714
    -0.82899
    -0.77812
    -0.72726
    -0.67640
    -0.70183
    -0.67640
    -0.56195
    -0.49837
    -0.30764
    -0.25677
    -0.30764
    -0.38393
    -0.29492
    -0.40936
    -0.26949
    -0.20591
    -0.30764
    -0.20591
    -0.28221
    -0.34578
    -0.33307
    -0.44751
    -0.54924
    -0.42208
    -0.33307
    -0.26949
     0.08656
     0.77321
     1.57431
     1.98122
     2.09566
     1.67604
     0.59519
    -0.07875
    -1.15960
    -2.62193
    -4.02067
    -2.85081
    -0.25677
     0.39174
    -0.62553
    -2.49477
    -3.88080
    -4.09697
    -4.27499
    -3.91895
    -3.34673
    -2.62193
    -1.74453
    -0.89257
    -0.35850
     0.07384
     0.21371
     0.60791
     0.86222
     0.97667
     1.12926
     1.14197
     1.21827
     0.97667
     0.68420
     0.63334
     0.49346
     0.76050
     0.86222
     0.67149
     0.63334
     0.74778
     0.91309
     0.56976
     0.44260
     0.42988
     0.39174
     0.60791
     0.51890
     0.58247
     0.45532
     0.37902
     0.07384
    -0.09147
    -0.14233
    -0.12961
    -0.38393
    -0.30764
    -0.12961
     0.01026
    -0.07875
    -0.10418
    -0.01517
     0.13742
     0.31544
     0.64605
     0.87494
     0.73507
     0.30273
    -0.09147
    -0.29492
    -0.33307
    -0.18048
     0.03569
     0.13742
     0.03569
    -0.58739
    -0.87985
    -1.19775
    -1.26133
    -1.23590
    -1.26133
    -1.28676
    -1.17232
    -1.05787
    -0.96886
    -0.77812
    -0.75269
    -0.73998
    -0.65097
    -0.53652
    -0.43480
    -0.39665
    -0.38393
    -0.33307
    -0.32035
    -0.10418
    -0.06604
     0.06112
     0.12470
     0.21371
     0.15013
     0.22643
     0.23915
     0.11199
     0.21371
     0.20100
     0.21371
     0.23915
     0.23915
     0.21371
     0.18828
     0.16285
     0.08656
     0.08656
    -0.01517
    -0.11690
    -0.18048
    -0.04060
    -0.02789
    -0.16776
    -0.12961
    -0.28221
    -0.34578
    -0.38393
    -0.30764
    -0.25677
    -0.21863
    -0.18048
    -0.20591
    -0.05332
     0.26458
     0.70963
     0.59519
    -0.11690
     0.23915
     0.58247
     0.34087
     0.87494
     1.66332
     2.47714
     3.54527
     3.58342
     3.20195
     3.06207
     2.13381
     0.45532
    -1.79539
    -2.25317
    -2.10058
    -0.93071
     0.69692
     0.64605
    -0.33307
    -1.69367
    -2.74909
    -3.55019
    -3.58833
    -3.15599
    -2.57106
    -1.92255
    -1.28676
    -0.82899
    -0.29492
     0.03569
     0.34087
     0.54433
     0.63334
     0.67149
     0.31544
     0.16285
     0.08656
    -0.06604
    -0.07875
    -0.21863
    -0.46023
    -0.43480
    -0.35850
    -0.33307
    -0.40936
    -0.38393
    -0.40936
    -0.44751
    -0.24406
    -0.20591
    -0.38393
    -0.30764
    -0.25677
    -0.11690
     0.12470
     0.04841
     0.07384
    -0.09147
    -0.01517
     0.06112
     0.12470
     0.16285
     0.06112
    -0.11690
    -0.18048
    -0.10418
    -0.23134
    -0.25677
    -0.24406
    -0.47294
    -0.38393
    -0.37122
    -0.42208
    -0.48566
    -0.42208
    -0.32035
    -0.30764
    -0.25677
    -0.29492
    -0.10418
     0.01026
     0.15013
     0.27729
     0.23915
     0.23915
     0.46803
     0.36630
     0.48075
     0.46803
     0.44260
     0.45532
     0.58247
     0.53161
     0.51890
     0.51890
     0.39174
     0.30273
     0.30273
     0.37902
     0.27729
     0.20100
     0.17557
     0.18828
     0.11199
     0.12470
     0.13742
     0.18828
     0.21371
     0.20100
     0.27729
     0.29001
     0.18828
     0.08656
     0.12470
     0.25186
     0.23915
     0.20100
     0.26458
     0.22643
     0.20100
     0.08656
     0.17557
     0.17557
     0.06112
     0.08656
     0.08656
     0.21371
     0.15013
     0.13742
     0.16285
     0.17557
     0.18828
     0.21371
     0.18828
     0.09927
     0.26458
     0.63334
     0.91309
     0.83679
     0.82408
     1.45987
     2.10838
     1.81592
     1.00210
    -0.19319
    -1.22318
    -1.04516
    -0.62553
    -0.51109
    -0.84170
    -0.87985
    -1.82083
    -2.41847
    -2.67279
    -2.34218
    -2.34218
    -2.35489
    -2.48205
    -1.70638
    -1.01973
    -0.80356
    -0.80356
    -0.80356
    -0.30764
     0.46803
     1.06568
     0.88766
     0.55704
     0.56976
     0.83679
     0.78593
     0.53161
     0.40445
     0.13742
    -0.01517
     0.01026
    -0.11690
    -0.19319
    -0.20591
    -0.07875
     0.01026
    -0.05332
     0.02298
    -0.01517
     0.09927
     0.04841
     0.03569
     0.09927
     0.11199
     0.08656
     0.11199
     0.03569
     0.09927
     0.11199
    -0.01517
     0.04841
     0.07384
     0.07384
     0.17557
     0.12470
     0.11199
     0.17557
     0.16285
     0.12470
     0.13742
     0.21371
     0.17557
     0.13742
     0.26458
     0.31544
     0.27729
     0.25186
     0.27729
     0.22643
     0.29001
     0.30273
     0.23915
     0.18828
     0.13742
     0.17557
     0.21371
     0.21371
     0.23915
     0.22643
     0.12470
     0.13742
     0.13742
     0.16285
     0.11199
     0.08656
     0.08656
     0.20100
     0.08656
     0.12470
     0.03569
     0.06112
     0.08656
     0.06112
     0.07384
     0.06112
     0.11199
     0.09927
     0.16285
     0.11199
     0.04841
    -0.18048
    -0.19319
     0.59519
     1.16741
     0.90037
     0.36630
     0.84951
     1.05296
     1.09111
     0.98938
     1.49802
     1.90493
     1.72690
     1.81592
     1.87949
     2.01937
     1.58703
     1.25642
     1.84135
     2.12110
     1.94307
     1.66332
     1.58703
     1.30728
     1.05296
     0.91309
     1.02753
     1.34543
     1.95579
     2.79504
     3.46898
     3.37997
     3.18923
     2.68059
     2.56615
     1.81592
     0.01026
    -1.07059
    -1.08331
    -1.71910
    -2.11329
    -1.12145
    -1.03244
    -1.43935
    -1.75725
    -2.50748
    -3.80450
    -4.91079
    -3.94438
    -3.32130
    -2.46934
    -1.64280
    -0.99429
    -0.42208
     0.09927
     0.58247
     1.06568
     1.20555
     1.12926
     0.83679
     0.70963
     0.59519
     0.31544
     0.23915
     0.16285
    -0.04060
     0.18828
     0.59519
     0.65877
     0.41717
    -0.00246
    -0.24406
    -0.40936
    -0.21863
    -0.11690
    -0.15505
    -0.24406
    -0.28221
    -0.30764
    -0.33307
    -0.40936
    -0.43480
    -0.58739
    -0.54924
    -0.54924
    -0.48566
    -0.47294
    -0.48566
    -0.46023
    -0.39665
    -0.30764
    -0.24406
    -0.23134
    -0.15505
    -0.15505
    -0.15505
    -0.02789
     0.04841
    -0.09147
    -0.04060
     0.06112
     0.03569
    -0.01517
     0.06112
    -0.01517
    -0.01517
     0.12470
     0.11199
     0.08656
     0.09927
     0.09927
    -0.05332
     0.06112
     0.02298
     0.13742
     0.20100
     0.15013
     0.18828
     0.12470
     0.20100
     0.02298
    -0.04060
     0.06112
     0.09927
    -0.07875
    -0.00246
    -0.09147
    -0.05332
     0.04841
     0.30273
     0.44260
     0.62062
     0.67149
     1.04025
     0.95124
     1.09111
     0.95124
     0.72235
     0.97667
     1.47259
     2.03209
     1.96851
     1.73962
     1.66332
     1.15469
     0.97667
     0.98938
     1.14197
     1.04025
     0.93852
     0.72235
     0.53161
     0.40445
     0.40445
     0.45532
     0.70963
     0.97667
     1.20555
     1.48530
     1.44715
     1.43444
     0.46803
    -0.52381
    -0.98158
    -1.23590
    -1.76996
    -2.54563
    -2.46934
    -2.46934
    -3.13056
    -3.52475
    -3.01612
    -3.05427
    -3.57562
    -3.48661
    -3.34673
    -3.15599
    -2.59650
    -1.83354
    -1.09602
    -0.43480
     0.48075
     1.06568
     1.15469
     1.02753
     1.00210
     1.33271
     1.44715
     1.26913
     1.00210
     0.72235
     0.62062
     0.51890
     0.42988
     0.32816
     0.21371
     0.04841
     0.17557
     0.22643
     0.26458
     0.18828
     0.01026
    -0.02789
    -0.00246
     0.02298
     0.03569
    -0.00246
    -0.04060
    -0.15505
    -0.23134
    -0.19319
    -0.14233
    -0.23134
    -0.24406
    -0.20591
    -0.21863
    -0.25677
    -0.26949
    -0.26949
    -0.20591
    -0.19319
    -0.09147
    -0.12961
    -0.16776
    -0.14233
    -0.14233
    -0.10418
    -0.00246
    -0.05332
    -0.07875
    -0.12961
    -0.02789
    -0.04060
    -0.02789
    -0.04060
    -0.07875
    -0.09147
    -0.06604
    -0.07875
    -0.15505
    -0.16776
    -0.12961
    -0.15505
    -0.12961
    -0.11690
    -0.19319
    -0.20591
    -0.21863
    -0.18048
    -0.15505
    -0.16776
    -0.15505
    -0.07875
    -0.02789
     0.01026
    -0.04060
    -0.05332
     0.02298
    -0.00246
     0.13742
     0.18828
     0.13742
    -0.04060
    -0.09147
     0.67149
     0.93852
     0.88766
     0.32816
     0.37902
     0.93852
     1.86678
     1.34543
     0.23915
     0.62062
     1.05296
     1.54888
     1.44715
     1.35814
     1.30728
     1.38358
     1.75234
     2.18468
     2.40085
     2.03209
     1.25642
     0.87494
     0.76050
     0.96395
     0.68420
     0.20100
    -0.62553
    -1.46478
    -1.33762
    -1.56651
    -2.01156
    -1.98613
    -2.11329
    -2.79995
    -3.35945
    -3.37216
    -2.91439
    -2.41847
    -1.98613
    -1.56651
    -1.15960
    -0.47294
    -0.04060
    -0.00246
     0.30273
     0.03569
    -0.21863
    -0.38393
    -0.23134
     0.04841
     0.30273
     0.27729
    -0.01517
    -0.35850
    -0.73998
    -0.98158
    -1.05787
    -0.90528
    -0.79084
    -0.80356
    -0.49837
    -0.32035
    -0.12961
    -0.05332
     0.09927
     0.23915
     0.30273
     0.42988
     0.36630
     0.40445
     0.41717
     0.42988
     0.40445
     0.42988
     0.49346
     0.45532
     0.59519
     0.63334
     0.53161
     0.49346
     0.40445
     0.39174
     0.36630
     0.42988
     0.46803
     0.35359
     0.37902
     0.29001
     0.25186
     0.21371
     0.16285
     0.03569
     0.04841
     0.13742
     0.04841
    -0.04060
     0.03569
    -0.04060
     0.02298
     0.08656
     0.01026
     0.02298
     0.16285
     0.45532
     0.70963
     1.02753
     1.02753
     0.74778
     0.53161
     0.69692
     0.82408
     1.02753
     1.07839
     0.90037
     0.86222
     0.79864
     0.53161
     0.20100
     0.02298
     0.03569
    -0.07875
    -0.12961
    -0.30764
    -0.46023
    -0.58739
    -0.66368
    -0.62553
    -0.65097
    -0.58739
    -0.61282
    -0.58739
    -0.48566
    -0.34578
    -0.43480
    -0.42208
    -0.42208
    -0.28221
    -0.29492
    -0.26949
    -0.30764
    -0.10418
     0.15013
     0.82408
     0.76050
     0.51890
     0.64605
     1.15469
     1.66332
     1.76505
     1.19284
     0.42988
     0.01026
    -0.24406
    -0.24406
     0.16285
    -0.30764
    -0.43480
     0.27729
    -0.12961
    -0.76541
    -1.46478
    -1.47750
    -1.46478
    -1.36305
    -1.19775
    -0.89257
    -0.49837
    -0.09147
     0.31544
     0.60791
     0.73507
     0.72235
     0.44260
    -0.20591
     0.01026
    -0.12961
    -0.20591
     0.11199
    -0.01517
    -0.35850
    -0.57467
    -0.80356
    -0.93071
    -0.84170
    -0.96886
    -1.14688
    -1.08331
    -1.04516
    -1.00701
    -0.91800
    -0.75269
    -0.48566
    -0.51109
    -0.37122
    -0.32035
    -0.28221
    -0.21863
    -0.14233
    -0.05332
    -0.05332
    -0.04060
    -0.05332
    -0.02789
     0.03569
     0.02298
    -0.04060
    -0.05332
     0.08656
     0.04841
     0.08656
     0.11199
     0.15013
     0.21371
     0.22643
     0.37902
     0.37902
     0.45532
     0.46803
     0.48075
     0.58247
     0.54433
     0.54433
     0.58247
     0.64605
     0.62062
     0.58247
     0.60791
     0.62062
     0.53161
     0.49346
     0.58247
     0.62062
     0.77321
     0.87494
     0.97667
     0.81136
     0.51890
     0.65877
     0.91309
     0.84951
     0.81136
     0.77321
     0.72235
     0.60791
     0.63334
     0.68420
     0.45532
     0.20100
     0.09927
    -0.14233
    -0.18048
    -0.14233
     0.01026
     0.22643
     0.12470
    -0.01517
     1.11654
     2.84590
     0.56976
    -0.46023
     0.22643
     0.62062
     0.88766
     1.09111
     1.29456
     1.38358
     1.15469
     0.82408
     0.53161
     0.31544
     0.03569
     0.12470
     0.08656
    -0.06604
    -0.21863
    -0.21863
    -0.28221
    -0.38393
    -0.49837
    -0.61282
    -0.63825
    -0.34578
     0.01026
     1.07839
     1.96851
     2.57887
     2.88405
     2.74417
     2.99849
     3.48170
     3.30367
     2.90948
     2.48986
     1.52345
     0.60791
     0.01026
    -0.14233
    -1.18503
    -2.45662
    -3.04155
    -2.92711
    -3.11785
    -3.11785
    -3.90623
    -4.84721
    -5.38127
    -4.82177
    -3.35945
    -2.30403
    -0.80356
    -0.29492
     0.31544
     1.20555
     1.93036
     2.47714
     2.47714
     2.50257
     2.52800
     2.52800
     2.51529
     2.43899
     2.15924
     1.86678
     1.66332
     1.48530
     1.18012
     0.84951
     0.49346
     0.25186
     0.07384
    -0.05332
    -0.20591
    -0.52381
    -0.67640
    -0.79084
    -1.04516
    -1.00701
    -0.99429
    -1.17232
    -1.35034
    -1.36305
    -1.49021
    -1.42663
    -1.51565
    -1.51565
    -1.52836
    -1.37577
    -1.37577
    -1.35034
    -1.36305
    -1.27404
    -1.15960
    -1.05787
    -0.89257
    -0.93071
    -0.94343
    -0.81627
    -0.72726
    -0.68911
    -0.61282
    -0.57467
    -0.52381
    -0.54924
    -0.39665
    -0.40936
    -0.46023
    -0.37122
    -0.38393
    -0.40936
    -0.35850
    -0.30764
    -0.43480
    -0.35850
    -0.34578
    -0.26949
    -0.30764
    -0.28221
    -0.34578
    -0.21863
    -0.23134
    -0.24406
    -0.32035
    -0.30764
    -0.28221
    -0.25677
    -0.25677
    -0.23134
    -0.28221
    -0.30764
    -0.25677
    -0.24406
    -0.25677
    -0.30764
    -0.29492
    -0.28221
    -0.20591
    -0.20591
    -0.28221
    -0.25677
    -0.33307
    -0.21863
    -0.25677
    -0.19319
    -0.28221
    -0.39665
    -0.44751
    -0.48566
    -0.56195
    -0.46023
    -0.34578
     0.45532
     1.59975
     2.33727
     2.14653
     1.71419
     1.49802
     1.72690
     2.37541
     3.17651
     4.10477
     5.51624
     6.58437
     6.58437
     4.02848
     0.51890
    -1.08331
    -0.44751
     0.26458
     0.73507
     0.27729
    -1.42663
    -2.22773
    -2.73637
    -3.77907
    -4.56746
    -4.96165
    -4.91079
    -4.44030
    -3.88080
    -3.21957
    -2.44390
    -1.56651
    -0.81627
    -0.15505
     0.51890
     1.06568
     1.45987
     1.57431
     1.76505
     1.87949
     2.23554
     2.36270
     2.47714
     2.52800
     2.41356
     2.01937
     1.81592
     1.61246
     1.42172
     1.33271
     1.37086
     1.23098
     1.07839
     0.91309
     0.64605
     0.46803
     0.27729
     0.30273
     0.15013
     0.01026
    -0.04060
    -0.07875
    -0.07875
    -0.07875
    -0.11690
    -0.19319
    -0.26949
    -0.11690
    -0.21863
    -0.16776
    -0.24406
    -0.30764
    -0.28221
    -0.26949
    -0.24406
    -0.38393
    -0.38393
    -0.38393
    -0.38393
    -0.42208
    -0.39665
    -0.49837
    -0.52381
    -0.53652
    -0.47294
    -0.46023
    -0.44751
    -0.60010
    -0.66368
    -0.54924
    -0.48566
    -0.54924
    -0.54924
    -0.48566
    -0.48566
    -0.42208
    -0.39665
    -0.37122
    -0.35850
    -0.30764
    -0.32035
    -0.43480
    -0.32035
    -0.25677
    -0.23134
    -0.28221
    -0.11690
    -0.28221
    -0.28221
    -0.32035
    -0.38393
    -0.35850
    -0.37122
    -0.35850
    -0.47294
    -0.42208
    -0.37122
    -0.42208
    -0.48566
    -0.46023
    -0.49837
    -0.53652
    -0.46023
    -0.47294
    -0.48566
    -0.46023
    -0.49837
    -0.40936
    -0.43480
    -0.40936
    -0.48566
    -0.40936
    -0.39665
    -0.42208
    -0.39665
    -0.47294
    -0.44751
    -0.51109
    -0.40936
    -0.37122
    -0.46023
    -0.47294
    -0.39665
    -0.37122
    -0.40936
    -0.28221
    -0.26949
    -0.19319
     0.07384
     0.22643
     0.40445
     0.12470
    -0.01517
     0.62062
     1.10383
     2.12110
     3.60885
     4.70242
     4.99488
     3.73601
    -1.15960
    -2.39304
    -1.78268
     0.82408
     2.68059
     2.08295
     1.07839
    -0.02789
    -0.65097
    -1.13417
    -1.74453
    -2.16416
    -2.29131
    -2.11329
    -1.60466
    -1.00701
    -0.52381
    -0.11690
     0.17557
     0.37902
     0.48075
     0.48075
     0.39174
     0.42988
     0.35359
     0.34087
     0.26458
     0.20100
     0.16285
     0.04841
     0.08656
     0.03569
    -0.00246
    -0.00246
     0.07384
     0.16285
     0.20100
     0.15013
     0.22643
     0.18828
     0.31544
     0.39174
     0.42988
     0.50618
     0.53161
     0.49346
     0.53161
     0.55704
     0.59519
     0.63334
     0.55704
     0.53161
     0.54433
     0.60791
     0.51890
     0.50618
     0.39174
     0.29001
     0.15013
     0.15013
     0.13742
     0.03569
    -0.07875
    -0.14233
    -0.20591
    -0.20591
    -0.28221
    -0.35850
    -0.44751
    -0.47294
    -0.49837
    -0.53652
    -0.49837
    -0.52381
    -0.52381
    -0.57467
    -0.44751
    -0.39665
    -0.38393
    -0.37122
    -0.39665
    -0.35850
    -0.37122
    -0.28221
    -0.38393
    -0.43480
    -0.34578
    -0.38393
    -0.37122
    -0.42208
    -0.46023
    -0.53652
    -0.48566
    -0.44751
    -0.48566
    -0.38393
    -0.51109
    -0.51109
    -0.42208
    -0.38393
    -0.37122
    -0.30764
    -0.33307
    -0.30764
    -0.24406
    -0.28221
    -0.18048
    -0.19319
    -0.18048
    -0.16776
    -0.19319
    -0.15505
    -0.16776
    -0.15505
    -0.18048
    -0.16776
    -0.15505
    -0.19319
    -0.15505
    -0.19319
    -0.24406
    -0.24406
    -0.18048
    -0.16776
    -0.23134
    -0.16776
    -0.19319
    -0.10418
     0.13742
     0.41717
     1.09111
     2.04480
     2.88405
     2.75689
     3.30367
     4.58798
     5.42723
     3.30367
     0.41717
    -2.60921
    -2.74909
    -0.81627
     0.30273
     1.00210
     1.14197
    -0.56195
    -2.50748
    -4.17326
    -4.83449
    -4.85992
    -4.44030
    -3.77907
    -2.97797
    -2.21502
    -1.40120
    -0.80356
    -0.30764
     0.18828
     0.49346
     0.65877
     0.79864
     0.87494
     0.78593
     0.74778
     0.79864
     0.76050
     0.64605
     0.67149
     0.53161
     0.39174
     0.39174
     0.30273
     0.17557
     0.22643
     0.23915
     0.12470
     0.06112
     0.15013
     0.09927
     0.03569
     0.01026
     0.07384
     0.08656
     0.16285
     0.13742
     0.13742
     0.18828
     0.25186
     0.30273
     0.31544
     0.40445
     0.34087
     0.44260
     0.50618
     0.53161
     0.59519
     0.60791
     0.64605
     0.69692
     0.81136
     0.84951
     0.92580
     0.93852
     1.02753
     1.30728
     1.21827
     0.69692
     0.35359
     0.44260
     0.46803
     0.45532
     0.41717
     0.34087
     0.12470
    -0.01517
    -0.21863
    -0.29492
    -0.48566
    -0.58739
    -0.65097
    -0.60010
    -0.76541
    -0.71454
    -0.66368
    -0.68911
    -0.63825
    -0.60010
    -0.62553
    -0.70183
    -0.68911
    -0.73998
    -0.68911
    -0.73998
    -0.72726
    -0.77812
    -0.73998
    -0.67640
    -0.70183
    -0.63825
    -0.51109
    -0.46023
    -0.47294
    -0.21863
    -0.18048
    -0.15505
    -0.09147
     0.09927
     0.30273
     0.51890
     0.53161
     0.51890
     0.58247
     0.73507
     0.90037
     1.21827
     1.47259
     1.10383
     0.69692
     0.56976
     0.83679
     0.92580
     0.98938
     0.97667
     1.20555
     1.33271
     1.66332
     2.09566
     2.46443
     2.18468
     1.07839
     0.03569
    -0.29492
    -0.21863
    -0.29492
    -0.39665
    -0.48566
    -0.44751
    -0.80356
    -1.10874
    -1.51565
    -2.04971
    -2.17687
    -2.26588
    -2.10058
    -1.93527
    -1.57922
    -1.27404
    -0.80356
    -0.51109
    -0.11690
     0.23915
     0.48075
     0.56976
     0.70963
     0.79864
     0.65877
     0.63334
     0.73507
     0.65877
     0.59519
     0.64605
     0.54433
     0.49346
     0.42988
     0.44260
     0.35359
     0.35359
     0.31544
     0.32816
     0.41717
     0.26458
     0.26458
     0.26458
     0.37902
     0.39174
     0.34087
     0.30273
     0.36630
     0.32816
     0.25186
     0.42988
     0.35359
     0.29001
     0.32816
     0.27729
     0.26458
     0.16285
     0.06112
     0.01026
     0.12470
     0.08656
     0.04841
    -0.06604
    -0.01517
    -0.06604
    -0.09147
    -0.04060
    -0.02789
    -0.12961
    -0.11690
    -0.00246
    -0.02789
    -0.04060
    -0.02789
    -0.02789
    -0.01517
     0.03569
     0.06112
     0.06112
    -0.01517
    -0.02789
    -0.01517
     0.06112
     0.12470
     0.02298
    -0.00246
     0.02298
     0.07384
     0.08656
     0.07384
    -0.00246
     0.03569
     0.07384
     0.13742
     0.08656
     0.08656
     0.04841
     0.08656
     0.13742
     0.23915
     0.20100
     0.12470
     0.22643
     0.36630
     0.44260
     0.32816
     0.20100
     0.16285
     0.17557
     0.16285
     0.13742
     0.11199
     0.27729
     0.34087
     0.25186
     0.18828
     0.09927
     0.11199
     0.23915
     0.45532
     0.56976
     0.51890
     0.49346
     0.40445
     0.06112
    -0.67640
    -2.13872
    -2.53292
    -1.59194
    -0.53652
    -0.09147
     0.44260
    -0.11690
    -1.85897
    -2.93982
    -2.30403
    -2.04971
    -1.49021
    -0.57467
    -0.18048
    -0.16776
    -0.11690
    -0.00246
    -0.06604
     0.09927
     0.31544
     0.34087
     0.44260
     0.48075
     0.41717
     0.37902
     0.41717
     0.37902
     0.45532
     0.41717
     0.35359
     0.30273
     0.37902
     0.34087
     0.34087
     0.25186
     0.25186
     0.21371
     0.13742
     0.25186
     0.29001
     0.18828
     0.29001
     0.26458
     0.26458
     0.23915
     0.27729
     0.18828
     0.25186
     0.35359
     0.32816
     0.36630
     0.30273
     0.30273
     0.25186
     0.35359
     0.41717
     0.29001
     0.26458
     0.26458
     0.31544
     0.27729
     0.30273
     0.23915
     0.23915
     0.23915
     0.25186
     0.25186
     0.30273
     0.22643
     0.12470
     0.29001
     0.25186
     0.23915
     0.18828
     0.20100
     0.17557
     0.17557
     0.23915
     0.16285
     0.18828
     0.18828
     0.16285
     0.13742
     0.16285
     0.08656
     0.07384
     0.15013
     0.11199
     0.13742
     0.11199
     0.08656
     0.08656
     0.11199
     0.11199
     0.04841
     0.08656
     0.11199
     0.12470
     0.06112
     0.16285
     0.06112
     0.12470
     0.08656
     0.16285
     0.16285
     0.12470
     0.12470
     0.15013
     0.11199
     0.17557
     0.13742
     0.12470
     0.15013
     0.18828
     0.17557
     0.16285
     0.13742
     0.16285
    -0.00246
     0.15013
     0.16285
     0.12470
     0.11199
     0.17557
     0.15013
     0.20100
     0.17557
     0.12470
     0.13742
     0.32816
     0.49346
     0.63334
     0.81136
     0.62062
     0.49346
     0.50618
     0.21371
    -0.10418
    -0.21863
     0.23915
    -0.09147
    -0.82899
    -1.31219
    -1.78268
    -1.98613
    -2.04971
    -1.82083
    -1.22318
    -1.18503
    -0.63825
    -1.19775
    -1.80811
    -1.68095
    -1.17232
    -0.43480
    -0.05332
     0.50618
     0.76050
     0.90037
     1.14197
     1.28185
     1.28185
     1.20555
     1.19284
     1.10383
     1.19284
     1.11654
     0.92580
     1.00210
     0.90037
     0.87494
     0.82408
     0.79864
     0.65877
     0.64605
     0.65877
     0.53161
     0.50618
     0.54433
     0.45532
     0.37902
     0.35359
     0.29001
     0.15013
     0.23915
     0.18828
     0.13742
     0.07384
     0.13742
     0.08656
     0.09927
     0.11199
     0.12470
     0.07384
     0.12470
     0.13742
     0.13742
     0.18828
     0.08656
     0.15013
     0.16285
     0.18828
     0.21371
     0.22643
     0.23915
     0.16285
     0.15013
     0.17557
     0.15013
     0.18828
     0.21371
     0.16285
     0.12470
     0.11199
     0.17557
     0.11199
     0.11199
     0.18828
     0.13742
     0.12470
     0.15013
     0.17557
     0.08656
     0.04841
     0.11199
     0.06112
     0.13742
     0.09927
     0.03569
     0.11199
     0.06112
     0.02298
     0.02298
     0.03569
    -0.04060
    -0.06604
     0.03569
    -0.04060
    -0.09147
    -0.15505
    -0.16776
    -0.14233
    -0.19319
    -0.19319
    -0.24406
    -0.32035
    -0.24406
    -0.25677
    -0.29492
    -0.25677
    -0.23134
    -0.30764
    -0.26949
    -0.23134
    -0.23134
    -0.18048
    -0.18048
    -0.16776
    -0.12961
     0.01026
     0.01026
     0.01026
    -0.14233
    -0.04060
     0.02298
     0.16285
     0.39174
     0.35359
     0.21371
     0.25186
     0.42988
     0.83679
     1.07839
     1.48530
     1.53617
     1.32000
     1.20555
     0.39174
    -0.62553
    -0.76541
    -0.53652
    -0.79084
    -0.21863
    -0.42208
    -1.27404
    -2.32946
    -2.57106
    -1.59194
    -0.63825
    -0.93071
    -1.31219
    -1.27404
    -0.95615
     0.02298
     0.62062
     1.20555
     1.76505
     2.05752
     2.21011
     2.10838
     1.99394
     2.38813
     2.46443
     2.65516
     2.62973
     1.47259
     0.68420
     0.74778
     0.62062
     0.37902
     0.23915
     0.36630
     0.59519
     0.56976
     0.58247
     0.40445
     0.20100
     0.30273
     0.51890
     0.77321
     0.93852
     1.18012
     1.34543
     1.37086
     1.51073
     1.57431
     1.42172
     1.28185
     1.12926
     0.98938
     0.83679
     0.74778
     0.63334
     0.50618
     0.37902
     0.30273
     0.12470
    -0.06604
    -0.15505
    -0.24406
    -0.25677
    -0.32035
    -0.34578
    -0.40936
    -0.39665
    -0.42208
    -0.37122
    -0.29492
    -0.34578
    -0.34578
    -0.34578
    -0.28221
    -0.25677
    -0.24406
    -0.32035
    -0.29492
    -0.30764
    -0.20591
    -0.23134
    -0.23134
    -0.24406
    -0.24406
    -0.28221
    -0.23134
    -0.21863
    -0.25677
    -0.23134
    -0.25677
    -0.18048
    -0.25677
    -0.19319
    -0.24406
    -0.19319
    -0.15505
    -0.21863
    -0.28221
    -0.19319
    -0.25677
    -0.21863
    -0.15505
    -0.19319
    -0.25677
    -0.20591
    -0.19319
    -0.23134
    -0.20591
    -0.28221
    -0.25677
    -0.25677
    -0.23134
    -0.20591
    -0.23134
    -0.25677
    -0.29492
    -0.29492
    -0.24406
    -0.21863
    -0.24406
    -0.32035
    -0.26949
    -0.23134
    -0.23134
    -0.23134
    -0.28221
    -0.30764
    -0.26949
    -0.15505
    -0.24406
    -0.26949
    -0.33307
    -0.28221
    -0.29492
    -0.18048
    -0.16776
    -0.30764
    -0.24406
    -0.24406
    -0.18048
    -0.06604
     0.18828
     0.31544
     0.63334
     0.87494
     0.95124
     1.33271
     0.97667
    -0.11690
    -0.70183
    -0.10418
    -0.21863
    -0.30764
     1.04025
     2.24826
    -1.40120
    -3.32130
    -2.87624
    -1.21046
    -0.48566
    -0.20591
    -0.30764
    -0.00246
     0.39174
     0.56976
     0.65877
     0.77321
     1.06568
     1.26913
     1.68876
     2.29912
     2.55344
     2.56615
     2.31183
     1.93036
     1.47259
     1.10383
     0.69692
     0.51890
     0.22643
     0.03569
    -0.18048
    -0.21863
    -0.58739
    -0.70183
    -0.73998
    -0.72726
    -0.75269
    -0.63825
    -0.66368
    -0.72726
    -0.61282
    -0.62553
    -0.48566
    -0.47294
    -0.53652
    -0.48566
    -0.44751
    -0.38393
    -0.21863
    -0.16776
    -0.14233
    -0.12961
     0.01026
     0.09927
     0.13742
     0.18828
     0.09927
     0.16285
     0.26458
     0.21371
     0.18828
     0.08656
     0.01026
    -0.07875
    -0.05332
    -0.04060
    -0.07875
    -0.24406
    -0.24406
    -0.28221
    -0.23134
    -0.28221
    -0.30764
    -0.39665
    -0.34578
    -0.35850
    -0.30764
    -0.32035
    -0.38393
    -0.39665
    -0.37122
    -0.32035
    -0.28221
    -0.33307
    -0.33307
    -0.30764
    -0.33307
    -0.29492
    -0.26949
    -0.30764
    -0.32035
    -0.28221
    -0.24406
    -0.25677
    -0.26949
    -0.20591
    -0.33307
    -0.18048
    -0.18048
    -0.26949
    -0.21863
    -0.20591
    -0.24406
    -0.25677
    -0.25677
    -0.20591
    -0.19319
    -0.23134
    -0.18048
    -0.25677
    -0.28221
    -0.21863
    -0.28221
    -0.20591
    -0.20591
    -0.26949
    -0.25677
    -0.24406
    -0.24406
    -0.20591
    -0.24406
    -0.25677
    -0.25677
    -0.20591
    -0.21863
    -0.15505
    -0.20591
    -0.19319
    -0.23134
    -0.16776
    -0.12961
    -0.25677
    -0.12961
    -0.20591
    -0.18048
    -0.15505
    -0.16776
    -0.18048
    -0.23134
    -0.09147
    -0.07875
    -0.07875
    -0.09147
     0.06112
     0.11199
     0.16285
     0.36630
     0.73507
     1.28185
     1.91764
     2.04480
     1.58703
     1.16741
    -0.79084
    -1.32491
     0.27729
     1.79048
     2.01937
    -0.16776
    -1.22318
    -1.22318
    -0.66368
     0.87494
     0.63334
     0.51890
     0.34087
     0.06112
     0.16285
     0.37902
     0.44260
     0.36630
     0.70963
     1.02753
     1.49802
     1.51073
     1.40901
     1.20555
     0.84951
     0.50618
     0.30273
    -0.00246
    -0.14233
    -0.24406
    -0.12961
    -0.07875
     0.06112
     0.11199
     0.16285
     0.23915
     0.25186
     0.09927
     0.06112
    -0.04060
    -0.02789
    -0.01517
     0.03569
    -0.06604
    -0.04060
    -0.04060
    -0.11690
    -0.07875
    -0.12961
    -0.05332
    -0.07875
    -0.10418
    -0.07875
    -0.01517
    -0.02789
    -0.06604
    -0.01517
    -0.01517
     0.03569
    -0.00246
    -0.01517
    -0.00246
    -0.05332
    -0.01517
     0.01026
     0.06112
    -0.00246
    -0.05332
     0.03569
    -0.04060
    -0.01517
    -0.01517
    -0.02789
    -0.14233
     0.01026
    -0.06604
    -0.02789
    -0.05332
    -0.05332
    -0.11690
    -0.04060
    -0.07875
    -0.09147
    -0.00246
    -0.07875
    -0.02789
    -0.05332
    -0.01517
    -0.04060
    -0.12961
    -0.11690
    -0.06604
    -0.07875
    -0.05332
    -0.05332
    -0.09147
    -0.11690
    -0.12961
    -0.11690
    -0.09147
    -0.06604
    -0.12961
    -0.12961
    -0.11690
    -0.11690
    -0.14233
    -0.10418
    -0.11690
    -0.14233
    -0.11690
     0.02298
    -0.23134
    -0.15505
    -0.19319
    -0.15505
    -0.16776
    -0.07875
    -0.16776
    -0.14233
    -0.11690
    -0.20591
    -0.16776
    -0.15505
    -0.14233
    -0.15505
    -0.20591
    -0.11690
    -0.14233
    -0.15505
    -0.20591
    -0.15505
    -0.20591
    -0.18048
    -0.21863
    -0.23134
    -0.20591
    -0.16776
    -0.24406
    -0.23134
    -0.16776
    -0.20591
    -0.23134
    -0.25677
    -0.25677
    -0.28221
    -0.34578
    -0.48566
    -0.61282
    -0.73998
    -0.81627
    -0.93071
    -0.89257
    -0.85442
    -0.60010
    -0.19319
     2.17196
     4.25736
     6.41906
     6.58437
     6.58437
    -1.28676
    -3.35945
    -2.93982
     0.78593
     3.99033
     4.18107
     2.96034
     2.07023
     0.53161
    -0.72726
    -1.96070
    -3.07970
    -3.30858
    -3.51204
    -3.57562
    -3.05427
    -2.34218
    -1.31219
    -0.42208
    -0.01517
     0.29001
     0.50618
     0.40445
     0.25186
     0.30273
     0.25186
     0.17557
     0.15013
     0.18828
     0.21371
     0.16285
     0.30273
     0.31544
     0.34087
     0.26458
     0.21371
     0.21371
     0.15013
     0.16285
     0.09927
     0.02298
    -0.02789
     0.01026
    -0.04060
     0.01026
    -0.02789
    -0.07875
    -0.09147
    -0.04060
    -0.02789
    -0.07875
    -0.02789
    -0.07875
    -0.06604
    -0.06604
    -0.02789
    -0.14233
    -0.15505
    -0.20591
    -0.18048
    -0.12961
    -0.10418
    -0.14233
    -0.20591
    -0.15505
    -0.09147
    -0.20591
    -0.18048
    -0.15505
    -0.14233
    -0.11690
    -0.10418
    -0.15505
    -0.15505
    -0.14233
    -0.11690
    -0.15505
    -0.15505
    -0.12961
    -0.14233
    -0.19319
    -0.19319
    -0.16776
    -0.12961
    -0.20591
    -0.20591
    -0.12961
    -0.10418
    -0.12961
    -0.15505
    -0.19319
    -0.16776
    -0.16776
    -0.07875
    -0.09147
    -0.11690
    -0.12961
    -0.12961
    -0.09147
    -0.19319
    -0.16776
    -0.25677
    -0.21863
    -0.14233
    -0.19319
    -0.18048
    -0.25677
    -0.28221
    -0.26949
    -0.25677
    -0.23134
    -0.34578
    -0.24406
    -0.20591
    -0.23134
    -0.24406
    -0.21863
    -0.23134
    -0.19319
    -0.14233
    -0.11690
    -0.18048
    -0.12961
    -0.15505
    -0.16776
    -0.12961
    -0.10418
    -0.10418
    -0.15505
    -0.18048
    -0.05332
    -0.04060
    -0.07875
    -0.10418
    -0.06604
    -0.04060
    -0.07875
    -0.02789
    -0.01517
    -0.01517
    -0.20591
    -0.29492
    -0.24406
    -0.40936
    -0.47294
    -0.76541
    -0.76541
    -0.87985
    -0.37122
     1.21827
     4.04119
     6.58437
     6.58437
     6.58437
     0.79864
    -4.85992
    -3.94438
     0.90037
     4.51168
     6.39363
     5.73241
     4.32094
     2.29912
    -0.96886
    -3.07970
    -5.10152
    -6.05521
    -5.44485
    -4.83449
    -3.96981
    -3.34673
    -2.74909
    -2.21502
    -1.96070
    -1.79539
    -1.41392
    -1.18503
    -0.76541
    -0.35850
    -0.10418
     0.04841
     0.18828
     0.34087
     0.44260
     0.58247
     0.54433
     0.54433
     0.45532
     0.40445
     0.32816
     0.35359
     0.40445
     0.32816
     0.20100
     0.16285
     0.11199
     0.21371
     0.18828
     0.15013
     0.13742
     0.08656
     0.13742
     0.08656
     0.11199
     0.06112
    -0.01517
    -0.02789
     0.06112
     0.01026
    -0.12961
    -0.07875
    -0.15505
    -0.10418
    -0.18048
    -0.19319
    -0.23134
    -0.21863
    -0.25677
    -0.20591
    -0.25677
    -0.24406
    -0.29492
    -0.34578
    -0.25677
    -0.21863
    -0.30764
    -0.33307
    -0.29492
    -0.30764
    -0.26949
    -0.33307
    -0.29492
    -0.34578
    -0.28221
    -0.29492
    -0.26949
    -0.30764
    -0.30764
    -0.33307
    -0.23134
    -0.21863
    -0.19319
    -0.19319
    -0.23134
    -0.19319
    -0.24406
    -0.20591
    -0.14233
    -0.20591
    -0.15505
    -0.15505
    -0.15505
    -0.16776
    -0.25677
    -0.16776
    -0.25677
    -0.14233
    -0.16776
    -0.19319
    -0.25677
    -0.24406
    -0.23134
    -0.21863
    -0.20591
    -0.20591
    -0.21863
    -0.20591
    -0.15505
    -0.15505
    -0.09147
    -0.12961
    -0.09147
    -0.01517
     0.04841
     0.03569
     0.07384
     0.09927
     0.15013
     0.13742
     0.21371
     0.18828
     0.18828
     0.20100
     0.30273
     0.18828
     0.30273
     0.22643
     0.17557
     0.21371
     0.26458
     0.20100
     0.09927
     0.04841
     0.01026
    -0.09147
    -0.15505
    -0.28221
    -0.37122
    -0.67640
    -0.85442
    -1.29948
    -1.28676
    -0.40936
     0.84951
     3.91404
     6.58437
     6.58437
     6.58437
    -0.53652
    -2.03700
    -0.86714
     1.59975
     3.43083
     5.16019
     5.18562
     4.23193
     1.95579
    -1.03244
    -3.11785
    -3.84265
    -4.18598
    -4.42758
    -4.28771
    -3.96981
    -3.60105
    -3.06698
    -2.59650
    -2.16416
    -1.59194
    -1.19775
    -0.66368
    -0.30764
    -0.06604
     0.15013
     0.23915
     0.30273
     0.32816
     0.46803
     0.50618
     0.42988
     0.44260
     0.40445
     0.41717
     0.34087
     0.34087
     0.22643
     0.16285
     0.29001
     0.22643
     0.04841
     0.03569
    -0.05332
    -0.10418
    -0.02789
    -0.02789
    -0.11690
    -0.18048
    -0.11690
    -0.18048
    -0.28221
    -0.29492
    -0.28221
    -0.14233
    -0.01517
    -0.29492
    -0.12961
    -0.20591
    -0.15505
    -0.10418
    -0.11690
    -0.09147
    -0.01517
    -0.04060
     0.04841
     0.02298
     0.04841
     0.02298
     0.11199
     0.13742
     0.22643
     0.22643
     0.30273
     0.35359
     0.48075
     0.48075
     0.53161
     0.67149
     0.70963
     0.72235
     0.77321
     0.77321
     0.81136
     0.82408
     0.93852
     0.81136
     0.82408
     0.77321
     0.63334
     0.56976
     0.48075
     0.36630
     0.25186
     0.16285
     0.04841
    -0.05332
    -0.14233
    -0.20591
    -0.47294
    -0.60010
    -0.72726
    -0.91800
    -0.93071
    -0.75269
    -0.73998
    -0.93071
    -0.93071
    -0.99429
    -1.10874
    -0.96886
    -0.89257
    -0.94343
    -0.80356
    -0.71454
    -0.68911
    -0.75269
    -0.57467
    -0.60010
    -0.48566
    -0.42208
    -0.44751
    -0.44751
    -0.42208
    -0.38393
    -0.40936
    -0.44751
    -0.33307
    -0.35850
    -0.39665
    -0.37122
    -0.42208
    -0.39665
    -0.38393
    -0.37122
    -0.34578
    -0.34578
    -0.33307
    -0.39665
    -0.33307
    -0.33307
    -0.33307
    -0.33307
    -0.30764
    -0.32035
    -0.39665
    -0.35850
    -0.33307
    -0.43480
    -0.39665
    -0.39665
    -0.43480
    -0.54924
    -0.49837
    -0.54924
    -0.30764
    -0.07875
     0.08656
     0.26458
     0.76050
     1.89221
     3.96490
     5.54167
     5.47809
     4.54983
     3.51984
     1.58703
    -1.41392
     0.27729
     2.27369
     4.86773
     4.02848
     1.26913
    -1.01973
    -2.20230
    -1.76996
    -1.74453
    -2.58378
    -3.04155
    -3.16871
    -2.97797
    -2.72365
    -2.34218
    -1.85897
    -1.37577
    -0.94343
    -0.52381
    -0.29492
    -0.14233
    -0.07875
    -0.00246
     0.04841
     0.09927
     0.17557
     0.07384
     0.04841
     0.12470
     0.09927
     0.08656
     0.11199
     0.13742
     0.16285
     0.17557
     0.08656
     0.17557
     0.16285
     0.13742
     0.09927
     0.16285
     0.16285
     0.06112
     0.04841
     0.08656
     0.11199
     0.01026
     0.02298
    -0.02789
     0.01026
     0.02298
    -0.01517
    -0.01517
    -0.09147
    -0.05332
    -0.14233
    -0.06604
    -0.05332
    -0.11690
    -0.14233
    -0.12961
    -0.15505
    -0.14233
    -0.15505
    -0.21863
    -0.16776
    -0.15505
    -0.15505
    -0.16776
    -0.20591
    -0.24406
    -0.26949
    -0.24406
    -0.25677
    -0.25677
    -0.33307
    -0.29492
    -0.32035
    -0.30764
    -0.38393
    -0.35850
    -0.35850
    -0.33307
    -0.32035
    -0.32035
    -0.37122
    -0.30764
    -0.30764
    -0.30764
    -0.21863
    -0.24406
    -0.21863
    -0.18048
    -0.11690
    -0.16776
    -0.19319
    -0.09147
    -0.10418
    -0.11690
    -0.06604
    -0.02789
    -0.10418
    -0.15505
    -0.09147
    -0.11690
    -0.09147
    -0.12961
    -0.21863
    -0.15505
    -0.18048
    -0.24406
    -0.20591
    -0.28221
    -0.28221
    -0.26949
    -0.19319
    -0.11690
    -0.16776
    -0.16776
    -0.12961
    -0.15505
    -0.05332
    -0.02789
    -0.12961
    -0.11690
     0.06112
     0.03569
     0.02298
     0.09927
     0.16285
     0.15013
     0.25186
     0.49346
     0.79864
     0.97667
     1.44715
     2.14653
     2.43899
     3.10022
     2.76961
     2.03209
     1.66332
     0.79864
    -0.26949
    -0.30764
     0.82408
     1.49802
     2.46443
     1.94307
     1.20555
     0.41717
    -1.80811
    -3.28315
    -3.10513
    -2.72365
    -2.20230
    -1.64280
    -1.26133
    -1.08331
    -1.27404
    -1.61737
    -1.87169
    -1.97342
    -1.98613
    -1.85897
    -1.63009
    -1.36305
    -1.08331
    -0.87985
    -0.67640
    -0.38393
    -0.23134
    -0.23134
    -0.12961
    -0.01517
     0.03569
     0.03569
    -0.04060
     0.01026
    -0.02789
     0.01026
     0.07384
    -0.00246
    -0.04060
    -0.07875
    -0.09147
    -0.02789
     0.08656
    -0.01517
    -0.05332
    -0.12961
    -0.04060
     0.01026
    -0.00246
    -0.07875
    -0.10418
    -0.01517
     0.01026
    -0.01517
    -0.01517
    -0.09147
    -0.09147
    -0.07875
     0.03569
    -0.05332
    -0.04060
    -0.04060
    -0.06604
    -0.06604
    -0.06604
    -0.11690
    -0.11690
    -0.10418
    -0.02789
    -0.10418
    -0.07875
    -0.09147
    -0.19319
    -0.18048
    -0.06604
    -0.07875
    -0.18048
    -0.15505
    -0.19319
    -0.15505
    -0.18048
    -0.15505
    -0.25677
    -0.20591
    -0.15505
    -0.12961
    -0.14233
    -0.12961
    -0.18048
    -0.15505
    -0.05332
     0.04841
     0.01026
     0.01026
     0.04841
     0.07384
     0.12470
     0.21371
     0.18828
     0.26458
     0.21371
     0.34087
     0.32816
     0.31544
     0.25186
     0.25186
     0.25186
     0.30273
     0.23915
     0.15013
     0.13742
     0.13742
     0.08656
     0.11199
     0.01026
    -0.12961
    -0.14233
    -0.12961
    -0.15505
    -0.21863
    -0.26949
    -0.32035
    -0.35850
    -0.29492
    -0.34578
    -0.39665
    -0.37122
    -0.44751
    -0.47294
    -0.38393
    -0.40936
    -0.44751
    -0.44751
    -0.40936
    -0.47294
    -0.44751
    -0.47294
    -0.49837
    -0.49837
    -0.40936
    -0.38393
    -0.39665
    -0.37122
    -0.29492
    -0.24406
    -0.10418
     0.17557
     0.21371
     0.60791
     0.78593
     0.49346
    -1.12145
    -2.50748
    -3.05427
    -2.20230
    -0.84170
    -0.77812
    -0.80356
     0.01026
    -0.86714
    -1.24861
    -1.40120
    -1.09602
    -0.65097
    -0.23134
     0.18828
     0.59519
     1.04025
     1.48530
     1.75234
     1.87949
     1.89221
     1.82863
     1.66332
     1.29456
     1.07839
     0.81136
     0.59519
     0.35359
     0.25186
     0.08656
     0.01026
    -0.05332
    -0.12961
    -0.25677
    -0.25677
    -0.30764
    -0.40936
    -0.35850
    -0.30764
    -0.30764
    -0.39665
    -0.43480
    -0.42208
    -0.37122
    -0.42208
    -0.38393
    -0.38393
    -0.35850
    -0.42208
    -0.39665
    -0.37122
    -0.35850
    -0.39665
    -0.40936
    -0.29492
    -0.39665
    -0.33307
    -0.37122
    -0.33307
    -0.33307
    -0.30764
    -0.26949
    -0.20591
    -0.15505
    -0.14233
    -0.11690
    -0.14233
    -0.12961
    -0.10418
    -0.01517
     0.01026
    -0.04060
    -0.01517
     0.03569
     0.01026
     0.01026
     0.06112
     0.04841
     0.03569
     0.01026
    -0.02789
    -0.00246
    -0.00246
     0.03569
    -0.02789
    -0.06604
     0.03569
     0.08656
    -0.01517
    -0.01517
    -0.09147
    -0.04060
    -0.06604
     0.06112
    -0.02789
     0.02298
     0.01026
    -0.05332
    -0.05332
    -0.02789
    -0.07875
    -0.09147
     0.01026
     0.03569
    -0.02789
     0.06112
     0.06112
     0.11199
     0.18828
     0.21371
     0.27729
     0.32816
     0.35359
     0.48075
     0.44260
     0.53161
     0.55704
     0.60791
     0.64605
     0.63334
     0.67149
     0.63334
     0.56976
     0.53161
     0.46803
     0.42988
     0.37902
     0.29001
     0.22643
     0.12470
     0.03569
    -0.01517
    -0.18048
    -0.25677
    -0.40936
    -0.43480
    -0.46023
    -0.48566
    -0.56195
    -0.63825
    -0.71454
    -0.76541
    -0.76541
    -0.71454
    -0.70183
    -0.70183
    -0.72726
    -0.76541
    -0.71454
    -0.75269
    -0.87985
    -0.65097
     0.12470
     1.00210
     1.51073
     1.02753
     0.77321
     0.88766
     1.49802
     1.20555
     0.23915
     0.32816
     1.09111
     1.42172
     0.82408
     0.49346
     1.45987
     1.40901
     0.82408
    -0.04060
     0.09927
     0.35359
     0.16285
     0.20100
     0.22643
     0.49346
     0.81136
     1.06568
     1.11654
     1.01481
     0.84951
     0.78593
     0.77321
     0.79864
     0.79864
     0.62062
     0.49346
     0.35359
     0.30273
     0.18828
     0.12470
     0.09927
     0.06112
     0.02298
    -0.04060
    -0.04060
    -0.11690
    -0.18048
    -0.25677
    -0.28221
    -0.23134
    -0.33307
    -0.35850
    -0.35850
    -0.38393
    -0.39665
    -0.37122
    -0.40936
    -0.44751
    -0.38393
    -0.39665
    -0.38393
    -0.44751
    -0.44751
    -0.38393
    -0.47294
    -0.42208
    -0.58739
    -0.53652
    -0.46023
    -0.46023
    -0.48566
    -0.52381
    -0.58739
    -0.66368
    -0.62553
    -0.57467
    -0.58739
    -0.53652
    -0.60010
    -0.61282
    -0.61282
    -0.52381
    -0.52381
    -0.58739
    -0.53652
    -0.51109
    -0.47294
    -0.54924
    -0.52381
    -0.46023
    -0.46023
    -0.37122
    -0.42208
    -0.43480
    -0.43480
    -0.40936
    -0.40936
    -0.42208
    -0.33307
    -0.40936
    -0.44751
    -0.38393
    -0.38393
    -0.46023
    -0.40936
    -0.51109
    -0.42208
    -0.49837
    -0.42208
    -0.54924
    -0.57467
    -0.61282
    -0.62553
    -0.58739
    -0.58739
    -0.58739
    -0.60010
    -0.61282
    -0.58739
    -0.63825
    -0.66368
    -0.70183
    -0.66368
    -0.62553
    -0.60010
    -0.57467
    -0.63825
    -0.60010
    -0.61282
    -0.63825
    -0.61282
    -0.58739
    -0.70183
    -0.65097
    -0.65097
    -0.54924
    -0.46023
    -0.39665
    -0.21863
     0.07384
     0.37902
     0.29001
     0.40445
     0.12470
    -0.16776
    -0.25677
    -0.44751
     0.20100
     0.95124
     0.81136
     0.69692
     0.62062
     0.44260
     0.23915
     0.29001
    -0.44751
    -1.52836
    -2.48205
    -2.54563
    -0.99429
    -0.01517
    -0.47294
    -1.09602
    -1.27404
    -1.56651
    -1.56651
    -1.47750
    -1.18503
    -0.77812
    -0.43480
    -0.30764
    -0.06604
     0.20100
     0.45532
     0.51890
     0.54433
     0.53161
     0.53161
     0.36630
     0.40445
     0.21371
    -0.01517
    -0.09147
    -0.20591
    -0.35850
    -0.37122
    -0.38393
    -0.43480
    -0.39665
    -0.37122
    -0.35850
    -0.38393
    -0.39665
    -0.35850
    -0.33307
    -0.25677
    -0.23134
    -0.33307
    -0.29492
    -0.25677
    -0.19319
    -0.23134
    -0.23134
    -0.32035
    -0.24406
    -0.18048
    -0.21863
    -0.18048
    -0.21863
    -0.15505
    -0.25677
    -0.12961
    -0.11690
    -0.09147
    -0.11690
    -0.02789
     0.07384
     0.16285
     0.36630
     0.58247
     0.91309
     0.81136
     0.45532
     0.20100
     0.16285
     0.27729
     0.45532
     0.54433
     0.53161
     0.39174
     0.22643
     0.06112
    -0.07875
    -0.23134
    -0.30764
    -0.39665
    -0.47294
    -0.46023
    -0.40936
    -0.39665
    -0.43480
    -0.38393
    -0.38393
    -0.35850
    -0.19319
    -0.23134
    -0.28221
    -0.24406
    -0.23134
    -0.16776
    -0.18048
    -0.19319
    -0.20591
    -0.18048
    -0.18048
    -0.16776
    -0.10418
    -0.19319
    -0.14233
    -0.23134
    -0.15505
    -0.12961
    -0.15505
    -0.20591
    -0.18048
    -0.18048
    -0.09147
    -0.16776
    -0.20591
    -0.23134
    -0.12961
    -0.14233
    -0.09147
    -0.12961
    -0.12961
    -0.12961
    -0.12961
     0.01026
    -0.02789
    -0.10418
    -0.06604
    -0.04060
    -0.04060
     0.11199
     0.35359
     0.79864
     1.57431
     1.72690
     0.48075
    -0.53652
    -0.38393
    -0.00246
    -0.48566
    -0.30764
    -0.01517
    -0.15505
     0.15013
    -0.23134
    -1.00701
    -1.85897
    -2.55835
    -1.57922
    -0.54924
    -0.48566
    -0.30764
    -0.38393
    -0.34578
    -0.15505
     0.31544
     0.78593
     0.92580
     1.07839
     1.26913
     1.39629
     1.56160
     1.47259
     1.51073
     1.38358
     1.25642
     1.15469
     1.07839
     0.93852
     0.72235
     0.62062
     0.49346
     0.51890
     0.39174
     0.29001
     0.22643
     0.16285
     0.17557
     0.13742
     0.08656
     0.03569
     0.03569
     0.09927
     0.04841
     0.04841
     0.06112
    -0.00246
    -0.07875
     0.04841
     0.06112
     0.01026
    -0.01517
    -0.01517
     0.03569
     0.01026
     0.03569
     0.01026
     0.02298
    -0.01517
     0.03569
     0.02298
     0.02298
     0.02298
    -0.00246
    -0.01517
     0.09927
     0.02298
     0.04841
     0.02298
     0.01026
     0.01026
     0.01026
     0.04841
     0.01026
     0.01026
     0.06112
     0.01026
     0.04841
     0.02298
     0.01026
    -0.05332
     0.01026
     0.04841
     0.01026
    -0.00246
    -0.01517
     0.01026
    -0.01517
    -0.01517
    -0.01517
    -0.07875
     0.01026
    -0.02789
    -0.01517
    -0.05332
    -0.06604
    -0.18048
    -0.07875
    -0.07875
    -0.10418
    -0.10418
    -0.14233
    -0.12961
    -0.14233
    -0.11690
    -0.14233
    -0.19319
    -0.19319
    -0.15505
    -0.15505
    -0.20591
    -0.15505
    -0.19319
    -0.14233
    -0.15505
    -0.20591
    -0.15505
    -0.16776
    -0.09147
    -0.02789
     0.08656
     0.23915
     0.39174
     0.62062
     0.72235
     0.56976
     0.50618
     0.64605
     0.22643
    -0.32035
    -0.51109
    -0.10418
     0.12470
     0.22643
     0.34087
     0.22643
     0.01026
     0.12470
     0.12470
     0.17557
     0.34087
     0.27729
     0.02298
     0.07384
     0.07384
    -0.51109
    -0.66368
    -0.25677
    -0.04060
    -0.18048
    -0.52381
    -0.77812
    -0.73998
    -0.58739
    -0.54924
    -0.56195
    -0.70183
    -0.72726
    -0.43480
     0.03569
     0.35359
     0.84951
     1.15469
     1.57431
     1.61246
     1.35814
     1.14197
     0.98938
     1.06568
     1.09111
     1.09111
     0.97667
     0.90037
     0.62062
     0.48075
     0.37902
     0.23915
     0.18828
    -0.04060
    -0.02789
    -0.04060
    -0.04060
    -0.04060
    -0.04060
    -0.04060
    -0.07875
     0.04841
    -0.05332
     0.04841
     0.08656
     0.12470
     0.09927
     0.09927
     0.13742
     0.13742
     0.31544
     0.36630
     0.30273
     0.35359
     0.36630
     0.32816
     0.37902
     0.39174
     0.39174
     0.46803
     0.53161
     0.45532
     0.40445
     0.35359
     0.30273
     0.22643
     0.27729
     0.21371
     0.12470
     0.01026
     0.04841
    -0.11690
    -0.19319
    -0.34578
    -0.30764
    -0.44751
    -0.44751
    -0.49837
    -0.51109
    -0.54924
    -0.56195
    -0.58739
    -0.54924
    -0.49837
    -0.54924
    -0.54924
    -0.46023
    -0.42208
    -0.44751
    -0.44751
    -0.43480
    -0.42208
    -0.37122
    -0.43480
    -0.35850
    -0.35850
    -0.34578
    -0.40936
    -0.40936
    -0.28221
    -0.33307
    -0.34578
    -0.32035
    -0.26949
    -0.32035
    -0.40936
    -0.32035
    -0.35850
    -0.30764
    -0.29492
    -0.37122
    -0.30764
    -0.42208
    -0.37122
    -0.34578
    -0.26949
    -0.34578
    -0.38393
    -0.34578
    -0.25677
    -0.28221
    -0.28221
    -0.29492
    -0.25677
    -0.19319
    -0.19319
    -0.21863
    -0.15505
    -0.18048
    -0.15505
    -0.20591
    -0.19319
    -0.25677
    -0.33307
    -0.12961
    -0.12961
    -0.48566
     0.30273
     3.43083
     5.89771
     4.95674
     2.64245
     1.62518
     1.01481
     2.00665
     3.68515
     5.32550
     5.45266
     3.12565
     0.12470
    -0.32035
    -0.34578
    -0.72726
    -0.30764
     0.03569
    -0.89257
    -2.07514
    -2.90168
    -3.11785
    -3.14328
    -2.76180
    -2.38033
    -1.94799
    -1.41392
    -0.89257
    -0.67640
    -0.57467
    -0.39665
    -0.38393
    -0.39665
    -0.40936
    -0.47294
    -0.57467
    -0.58739
    -0.65097
    -0.77812
    -0.95615
    -1.00701
    -0.98158
    -0.99429
    -1.00701
    -0.96886
    -0.98158
    -0.94343
    -0.89257
    -0.89257
    -0.80356
    -0.86714
    -0.79084
    -0.77812
    -0.67640
    -0.70183
    -0.65097
    -0.65097
    -0.61282
    -0.62553
    -0.53652
    -0.47294
    -0.57467
    -0.60010
    -0.49837
    -0.47294
    -0.49837
    -0.49837
    -0.53652
    -0.47294
    -0.42208
    -0.43480
    -0.39665
    -0.44751
    -0.44751
    -0.42208
    -0.42208
    -0.30764
    -0.34578
    -0.35850
    -0.29492
    -0.25677
    -0.23134
    -0.18048
    -0.14233
    -0.15505
    -0.12961
    -0.06604
    -0.05332
    -0.15505
    -0.11690
    -0.04060
    -0.06604
     0.01026
    -0.04060
    -0.09147
    -0.05332
     0.01026
     0.04841
     0.06112
    -0.01517
    -0.05332
    -0.10418
     0.02298
    -0.09147
    -0.09147
    -0.20591
    -0.11690
    -0.20591
    -0.21863
    -0.19319
    -0.29492
    -0.35850
    -0.39665
    -0.39665
    -0.44751
    -0.48566
    -0.54924
    -0.54924
    -0.49837
    -0.46023
    -0.49837
    -0.52381
    -0.49837
    -0.52381
    -0.48566
    -0.42208
    -0.44751
    -0.48566
    -0.38393
    -0.43480
    -0.40936
    -0.37122
    -0.37122
    -0.38393
    -0.35850
    -0.29492
    -0.24406
    -0.28221
    -0.29492
    -0.20591
    -0.24406
    -0.10418
    -0.11690
    -0.16776
    -0.14233
    -0.11690
    -0.05332
    -0.05332
    -0.06604
    -0.05332
    -0.01517
     0.04841
     0.12470
     0.26458
     0.40445
     0.27729
     0.44260
     0.67149
     1.12926
     1.37086
     1.38358
     1.37086
     1.25642
     1.01481
     0.74778
     1.15469
     1.90493
     2.75689
     2.37541
     1.68876
     2.71874
     2.70603
     3.48170
     2.03209
    -0.53652
    -0.98158
     0.16285
     1.51073
     2.18468
     1.77777
     1.02753
     0.42988
    -0.04060
    -0.26949
    -0.37122
    -0.38393
    -0.29492
    -0.25677
    -0.23134
    -0.11690
     0.02298
     0.13742
     0.08656
     0.02298
     0.02298
    -0.01517
    -0.15505
    -0.23134
    -0.34578
    -0.37122
    -0.35850
    -0.44751
    -0.52381
    -0.53652
    -0.53652
    -0.56195
    -0.48566
    -0.52381
    -0.47294
    -0.52381
    -0.52381
    -0.52381
    -0.47294
    -0.52381
    -0.48566
    -0.53652
    -0.39665
    -0.35850
    -0.39665
    -0.32035
    -0.25677
    -0.29492
    -0.23134
    -0.20591
    -0.20591
    -0.18048
    -0.20591
    -0.25677
    -0.12961
    -0.12961
    -0.16776
    -0.24406
    -0.15505
    -0.19319
    -0.16776
    -0.28221
    -0.34578
    -0.39665
    -0.34578
    -0.28221
    -0.35850
    -0.33307
    -0.39665
    -0.38393
    -0.38393
    -0.35850
    -0.40936
    -0.43480
    -0.38393
    -0.40936
    -0.35850
    -0.39665
    -0.34578
    -0.43480
    -0.46023
    -0.28221
    -0.39665
    -0.43480
    -0.42208
    -0.46023
    -0.38393
    -0.48566
    -0.47294
    -0.46023
    -0.42208
    -0.46023
    -0.47294
    -0.46023
    -0.44751
    -0.54924
    -0.53652
    -0.48566
    -0.39665
    -0.47294
    -0.42208
    -0.35850
    -0.14233
     0.04841
     0.16285
     0.39174
     0.46803
     0.62062
     0.56976
     0.51890
     0.50618
     0.58247
     0.74778
     0.86222
     1.10383
     1.28185
     1.02753
     0.67149
     0.22643
     0.03569
    -0.12961
    -0.19319
    -0.16776
    -0.39665
    -0.52381
    -0.76541
    -0.94343
    -1.12145
    -1.08331
    -0.99429
    -0.70183
    -0.48566
    -0.43480
    -0.96886
    -1.40120
    -0.81627
    -0.51109
    -0.09147
     0.29001
    -0.02789
    -0.48566
    -1.47750
    -2.48205
    -1.93527
    -0.71454
    -0.33307
    -0.51109
    -0.63825
    -0.65097
    -0.35850
    -0.24406
    -0.09147
    -0.01517
     0.16285
     0.48075
     0.87494
     1.21827
     1.57431
     1.82863
     1.87949
     1.82863
     1.65061
     1.51073
     1.34543
     1.00210
     0.73507
     0.63334
     0.45532
     0.39174
     0.20100
     0.18828
    -0.00246
    -0.05332
    -0.09147
    -0.02789
    -0.05332
    -0.07875
    -0.12961
    -0.05332
    -0.09147
    -0.18048
    -0.18048
    -0.07875
    -0.04060
    -0.04060
    -0.04060
    -0.14233
    -0.18048
    -0.15505
    -0.19319
    -0.23134
    -0.23134
    -0.20591
    -0.24406
    -0.32035
    -0.25677
    -0.30764
    -0.38393
    -0.32035
    -0.38393
    -0.33307
    -0.42208
    -0.38393
    -0.40936
    -0.43480
    -0.38393
    -0.44751
    -0.38393
    -0.39665
    -0.42208
    -0.38393
    -0.35850
    -0.35850
    -0.37122
    -0.39665
    -0.30764
    -0.34578
    -0.30764
    -0.32035
    -0.26949
    -0.24406
    -0.23134
    -0.21863
    -0.23134
    -0.18048
    -0.15505
    -0.20591
    -0.11690
    -0.10418
    -0.11690
    -0.00246
     0.01026
     0.04841
     0.11199
     0.16285
     0.21371
     0.50618
     0.77321
     1.05296
     1.20555
     1.30728
     1.20555
     0.73507
     0.39174
    -0.15505
    -0.09147
    -0.39665
    -0.47294
    -0.51109
    -0.67640
    -0.37122
    -0.75269
    -1.22318
    -1.68095
    -2.01156
    -2.06243
    -1.69367
    -1.45207
    -1.49021
    -1.32491
    -0.89257
    -0.63825
    -0.46023
    -0.33307
    -0.15505
    -0.07875
     0.16285
     0.37902
     0.48075
     0.35359
     0.18828
     0.16285
    -0.04060
    -1.03244
    -1.15960
    -0.65097
    -0.48566
    -0.67640
    -1.10874
    -1.46478
    -1.45207
    -1.29948
    -1.27404
    -1.13417
    -0.81627
    -0.67640
    -0.43480
    -0.28221
     0.03569
     0.35359
     0.59519
     0.86222
     1.06568
     1.28185
     1.40901
     1.44715
     1.51073
     1.35814
     1.19284
     1.11654
     0.97667
     0.82408
     0.81136
     0.70963
     0.59519
     0.50618
     0.39174
     0.32816
     0.36630
     0.36630
     0.23915
     0.13742
     0.35359
     0.25186
     0.16285
     0.20100
     0.16285
     0.22643
     0.09927
     0.17557
     0.12470
     0.04841
    -0.04060
    -0.06604
    -0.04060
    -0.05332
    -0.05332
    -0.04060
     0.03569
     0.03569
     0.03569
     0.06112
     0.09927
     0.11199
     0.04841
     0.11199
     0.12470
     0.23915
     0.12470
     0.13742
     0.13742
     0.17557
     0.06112
    -0.20591
    -0.16776
    -0.24406
    -0.21863
    -0.32035
    -0.40936
    -0.53652
    -0.49837
    -0.46023
    -0.46023
    -0.35850
    -0.30764
    -0.18048
    -0.12961
    -0.02789
     0.02298
    -0.01517
    -0.01517
     0.07384
     0.16285
     0.37902
     0.68420
     0.95124
     0.83679
     0.92580
     1.00210
     0.70963
     0.64605
     0.79864
     1.35814
     1.93036
     2.33727
     2.09566
     1.82863
     2.19739
     2.47714
     2.21011
     2.42628
     2.70603
     2.32455
     2.18468
     2.09566
     1.91764
     1.81592
     1.43444
     1.10383
     0.93852
     0.82408
     0.30273
    -0.12961
    -0.25677
    -0.30764
    -0.28221
     0.07384
     0.04841
    -0.11690
    -0.35850
    -0.93071
    -1.24861
    -2.01156
    -2.24045
    -1.84626
    -1.38849
    -1.45207
    -1.96070
    -2.16416
    -2.11329
    -2.53292
    -2.97797
    -3.35945
    -3.37216
    -3.35945
    -2.92711
    -2.35489
    -1.96070
    -1.66824
    -1.35034
    -1.00701
    -0.77812
    -0.56195
    -0.39665
    -0.26949
    -0.15505
     0.21371
     0.40445
     0.51890
     0.63334
     0.72235
     0.76050
     0.78593
     0.77321
     0.72235
     0.64605
     0.60791
     0.64605
     0.63334
     0.70963
     0.65877
     0.58247
     0.69692
     0.72235
     0.73507
     0.74778
     0.76050
     0.69692
     0.72235
     0.72235
     0.59519
     0.59519
     0.49346
     0.46803
     0.44260
     0.51890
     0.30273
     0.25186
     0.17557
     0.13742
     0.03569
    -0.04060
    -0.04060
    -0.11690
    -0.11690
    -0.00246
     0.07384
     0.06112
    -0.12961
    -0.34578
    -0.54924
    -0.42208
    -0.48566
    -0.62553
    -0.54924
    -0.56195
    -0.57467
    -0.62553
    -0.71454
    -0.77812
    -0.79084
    -0.79084
    -0.86714
    -0.95615
    -0.89257
    -0.81627
    -0.70183
    -0.56195
    -0.48566
     0.16285
     0.69692
     0.03569
     0.37902
     0.42988
     0.20100
     0.15013
     0.40445
     0.50618
     0.42988
     0.67149
     0.91309
     1.04025
     1.26913
     0.90037
     0.56976
     0.48075
     0.48075
     0.64605
     0.63334
     0.56976
     0.18828
    -0.04060
     0.11199
     0.39174
     0.37902
     0.12470
    -0.11690
    -0.32035
    -0.39665
    -0.46023
    -0.30764
    -0.29492
    -0.28221
    -0.06604
    -0.06604
    -0.09147
    -0.06604
     0.18828
     0.45532
     0.48075
     0.26458
     0.13742
     0.07384
    -0.10418
    -0.25677
    -0.00246
     0.81136
     1.98122
     2.01937
    -0.66368
    -4.50388
    -5.17782
    -2.12601
    -0.48566
    -0.04060
    -0.42208
    -1.18503
    -1.88441
    -2.34218
    -2.44390
    -2.31675
    -2.01156
    -1.55379
    -1.19775
    -0.79084
    -0.60010
    -0.32035
    -0.19319
    -0.11690
    -0.01517
     0.07384
    -0.02789
    -0.00246
     0.01026
     0.04841
     0.12470
    -0.20591
    -0.15505
    -0.14233
    -0.11690
    -0.19319
    -0.21863
    -0.21863
    -0.20591
    -0.26949
    -0.29492
    -0.33307
    -0.43480
    -0.47294
    -0.48566
    -0.52381
    -0.53652
    -0.58739
    -0.60010
    -0.61282
    -0.56195
    -0.47294
    -0.60010
    -0.49837
    -0.48566
    -0.46023
    -0.47294
    -0.46023
    -0.44751
    -0.47294
    -0.42208
    -0.34578
    -0.40936
    -0.30764
    -0.39665
    -0.40936
    -0.38393
    -0.28221
    -0.30764
    -0.29492
    -0.33307
    -0.30764
    -0.30764
    -0.25677
    -0.30764
    -0.37122
    -0.35850
    -0.39665
    -0.52381
    -0.75269
    -0.47294
     0.01026
     0.51890
     1.20555
     1.56160
     1.25642
     1.07839
     1.00210
     1.43444
     1.89221
     2.38813
     2.42628
     2.41356
     2.09566
     1.63789
     1.49802
     1.85406
     2.01937
     2.14653
     1.86678
     1.38358
     1.00210
     0.77321
     0.53161
     0.37902
     0.26458
     0.34087
     0.37902
     0.40445
     0.25186
     0.22643
     0.03569
     0.04841
    -0.09147
    -0.37122
    -0.47294
    -0.60010
    -0.68911
    -0.71454
    -0.70183
    -0.76541
    -0.76541
    -0.67640
    -0.70183
    -0.63825
    -0.67640
    -0.63825
    -0.60010
    -0.57467
    -0.49837
    -0.53652
    -0.54924
    -0.53652
    -0.48566
    -0.49837
    -0.61282
    -0.56195
    -0.98158
    -1.08331
    -1.19775
    -0.90528
    -0.46023
     0.03569
     0.78593
     1.49802
     0.65877
    -0.85442
    -1.76996
    -1.74453
    -1.22318
    -0.29492
    -0.54924
    -0.82899
    -0.96886
    -1.10874
    -1.46478
    -1.84626
    -2.15144
    -2.25317
    -2.04971
    -1.75725
    -1.61737
    -1.38849
    -1.31219
    -1.03244
    -0.58739
    -0.19319
     0.23915
     0.50618
     0.42988
     0.49346
     0.68420
     0.50618
     0.56976
     0.58247
     0.55704
     0.45532
     0.27729
     0.08656
     0.06112
    -0.06604
    -0.24406
    -0.28221
    -0.33307
    -0.47294
    -0.54924
    -0.58739
    -0.63825
    -0.68911
    -0.68911
    -0.73998
    -0.73998
    -0.65097
    -0.70183
    -0.63825
    -0.65097
    -0.65097
    -0.52381
    -0.63825
    -0.72726
    -0.61282
    -0.25677
    -0.06604
    -0.10418
    -0.30764
    -0.71454
    -0.53652
    -0.21863
     0.25186
     0.40445
     0.70963
     0.90037
    -0.42208
    -0.25677
    -0.02789
     0.07384
    -0.07875
     0.21371
     0.42988
     0.39174
     0.49346
     0.39174
     0.34087
     0.37902
     0.55704
     0.60791
     0.45532
     0.34087
     0.27729
     0.58247
     0.63334
     0.63334
     0.76050
     0.72235
     0.62062
     0.45532
     0.36630
     0.25186
     0.21371
     0.16285
    -0.00246
    -0.28221
    -0.30764
    -0.35850
    -0.38393
    -0.33307
    -0.32035
    -0.42208
    -0.43480
    -0.48566
    -0.52381
    -0.53652
    -0.49837
    -0.48566
    -0.43480
    -0.24406
    -0.20591
    -0.18048
     0.01026
     0.12470
     0.17557
     0.13742
     0.35359
     0.09927
    -0.20591
    -0.70183
    -1.04516
    -1.05787
    -1.12145
    -1.50293
    -1.94799
    -1.79539
    -1.64280
    -1.94799
    -2.20230
    -2.44390
    -2.41847
    -2.20230
    -2.02428
    -1.89712
    -1.74453
    -1.42663
    -1.01973
    -0.66368
    -0.34578
    -0.29492
    -0.29492
    -0.02789
     0.11199
     0.31544
     0.32816
     0.26458
     0.37902
     0.23915
     0.29001
     0.25186
     0.16285
     0.22643
     0.20100
     0.18828
     0.11199
     0.13742
     0.07384
     0.08656
     0.20100
     0.23915
     0.13742
     0.18828
     0.18828
     0.13742
     0.16285
     0.15013
     0.13742
     0.18828
     0.34087
     0.42988
     0.50618
     0.49346
     0.42988
     0.18828
     0.03569
    -0.07875
     0.07384
     0.23915
     0.44260
     0.39174
     0.59519
     0.72235
     0.40445
     0.26458
     0.35359
     0.40445
     0.54433
     0.53161
     0.23915
     0.22643
     0.42988
     0.54433
     0.54433
     0.42988
     0.13742
    -0.02789
    -0.12961
     0.01026
     0.06112
     0.01026
     0.13742
     0.29001
     0.35359
     0.31544
     0.22643
     0.22643
     0.39174
     0.56976
     0.68420
     0.63334
     0.65877
     0.74778
     0.83679
     0.88766
     0.92580
     0.64605
     0.58247
     0.54433
     0.58247
     0.59519
     0.51890
     0.21371
     0.06112
     0.01026
    -0.09147
    -0.28221
    -0.42208
    -0.60010
    -0.67640
    -0.67640
    -0.86714
    -1.00701
    -1.14688
    -1.19775
    -1.19775
    -1.40120
    -1.46478
    -1.40120
    -1.42663
    -1.24861
    -1.19775
    -1.22318
    -1.24861
    -1.14688
    -0.89257
    -0.99429
    -0.90528
    -0.82899
    -1.09602
    -1.00701
    -0.94343
    -0.81627
    -0.62553
    -0.61282
    -0.35850
    -0.34578
    -0.20591
    -0.10418
    -0.12961
    -0.15505
    -0.24406
    -0.35850
    -0.16776
    -0.10418
    -0.06604
     0.15013
     0.32816
     0.35359
     0.32816
    -0.01517
     0.02298
     0.04841
     0.27729
     0.12470
     0.01026
     0.04841
     0.29001
     0.55704
     0.53161
     0.40445
     0.26458
     0.18828
     0.12470
     0.35359
     0.51890
     0.51890
     0.49346
     0.48075
     0.41717
     0.27729
     0.11199
     0.30273
     0.49346
     0.64605
     0.98938
     0.93852
     0.86222
     0.63334
     0.74778
     1.07839
     1.37086
     1.56160
     1.28185
     0.90037
     0.92580
     0.96395
     0.96395
     0.92580
     0.69692
     0.58247
     0.21371
     0.40445
     0.27729
     0.22643
     0.03569
     0.07384
    -0.00246
     0.16285
     0.23915
     0.34087
     0.37902
     0.58247
     0.77321
     1.07839
     1.33271
     1.33271
     1.47259
     1.82863
     2.00665
     2.23554
     2.62973
     2.98578
     2.96034
     2.68059
     2.54072
     2.52800
     2.66788
     2.64245
     2.42628
     2.10838
     1.76505
     1.54888
     1.21827
     1.00210
     0.63334
     0.04841
    -0.20591
    -0.57467
    -0.93071
    -1.13417
    -1.45207
    -1.87169
    -2.11329
    -2.16416
    -2.07514
    -2.17687
    -2.16416
    -2.15144
    -2.17687
    -2.18959
    -2.16416
    -2.15144
    -2.04971
    -1.96070
    -1.75725
    -1.49021
    -1.28676
    -1.01973
    -0.81627
    -0.57467
    -0.77812
    -1.19775
    -1.32491
    -1.79539
    -2.45662
    -2.66007
    -1.85897
    -0.96886
    -1.05787
    -1.97342
    -2.74909
    -3.25772
    -3.07970
    -2.54563
    -2.16416
    -1.87169
    -1.76996
    -1.68095
    -1.63009
    -1.28676
    -0.75269
    -0.43480
    -0.38393
    -0.48566
    -0.71454
    -0.76541
    -0.34578
    -0.23134
    -0.29492
    -0.33307
    -0.21863
    -0.19319
    -0.29492
    -0.15505
    -0.09147
     0.01026
     0.13742
    -0.10418
    -0.26949
     0.09927
     0.45532
     0.67149
     1.34543
     2.01937
     1.91764
     1.16741
     0.93852
     0.90037
     1.09111
     1.28185
     1.35814
     1.35814
     1.26913
     1.11654
     0.96395
     0.86222
     0.72235
     0.50618
     0.36630
     0.27729
     0.21371
     0.15013
     0.16285
     0.11199
     0.12470
     0.16285
     0.18828
     0.18828
     0.23915
     0.29001
     0.20100
     0.21371
     0.22643
     0.23915
     0.15013
     0.11199
     0.06112
     0.03569
    -0.10418
    -0.21863
    -0.23134
    -0.23134
    -0.33307
    -0.44751
    -0.53652
    -0.52381
    -0.47294
    -0.46023
    -0.42208
    -0.44751
    -0.39665
    -0.34578
    -0.25677
    -0.06604
    -0.00246
     0.04841
     0.03569
     0.11199
     0.29001
     0.50618
     0.62062
     0.78593
     0.82408
     0.73507
     0.68420
     0.48075
     0.59519
     0.91309
     1.47259
     2.05752
     1.54888
     1.19284
     0.98938
     1.23098
     1.37086
     1.44715
     1.40901
     1.28185
     1.04025
     0.88766
     0.73507
     0.53161
     0.20100
    -0.00246
    -0.20591
    -0.43480
    -0.79084
    -1.14688
    -1.57922
    -2.16416
    -2.90168
    -3.16871
    -3.37216
    -2.78723
    -1.00701
    -1.70638
    -3.41031
    -3.84265
    -3.57562
    -2.69822
    -2.01156
    -1.78268
    -1.78268
    -1.59194
    -1.46478
    -1.14688
    -0.60010
    -0.39665
    -0.29492
    -0.06604
     0.21371
     0.16285
     0.21371
     0.27729
     0.16285
     0.25186
     0.22643
     0.20100
     0.02298
    -0.04060
     0.53161
     1.14197
     1.89221
     1.81592
     1.01481
     0.44260
     0.63334
     0.74778
     0.86222
     1.02753
     1.25642
     1.34543
     1.24370
     1.07839
     0.88766
     0.56976
     0.36630
     0.26458
     0.34087
     0.39174
     0.30273
     0.11199
     0.03569
     0.01026
     0.08656
     0.22643
     0.30273
     0.21371
     0.18828
     0.18828
     0.04841
    -0.04060
    -0.15505
    -0.20591
    -0.25677
    -0.25677
    -0.38393
    -0.38393
    -0.38393
    -0.38393
    -0.44751
    -0.39665
    -0.37122
    -0.38393
    -0.38393
    -0.32035
    -0.38393
    -0.38393
    -0.35850
    -0.30764
    -0.35850
    -0.33307
    -0.24406
    -0.33307
    -0.29492
    -0.26949
    -0.33307
    -0.30764
    -0.24406
    -0.32035
    -0.35850
    -0.26949
    -0.24406
    -0.29492
    -0.28221
    -0.23134
    -0.18048
    -0.10418
    -0.15505
    -0.15505
    -0.10418
    -0.20591
    -0.33307
    -0.37122
    -0.25677
    -0.29492
    -0.35850
    -0.23134
    -0.28221
    -0.28221
    -0.37122
    -0.29492
    -0.33307
    -0.39665
    -0.39665
    -0.43480
    -0.43480
    -0.43480
    -0.38393
    -0.35850
    -0.23134
    -0.24406
    -0.18048
     0.16285
     0.46803
     0.56976
     0.39174
     0.18828
    -0.12961
    -0.23134
    -0.06604
     0.06112
     0.08656
     0.03569
     0.02298
    -0.14233
     0.04841
    -0.14233
    -0.56195
    -0.65097
    -0.80356
    -1.31219
    -1.64280
    -1.84626
    -1.66824
    -1.45207
    -1.09602
    -1.00701
    -0.49837
    -0.07875
     0.16285
    -0.02789
    -0.19319
    -0.15505
     0.17557
     0.26458
     0.03569
     0.31544
     0.51890
     1.19284
     1.47259
     1.16741
     0.53161
     0.40445
     0.37902
    -0.21863
    -0.67640
    -0.70183
    -0.48566
    -0.15505
    -0.26949
    -0.25677
    -0.33307
    -0.39665
    -0.34578
    -0.30764
    -0.25677
    -0.32035
    -0.20591
    -0.16776
    -0.15505
    -0.16776
    -0.16776
    -0.10418
    -0.20591
    -0.16776
    -0.10418
    -0.23134
    -0.29492
    -0.26949
    -0.30764
    -0.25677
    -0.35850
    -0.40936
    -0.39665
    -0.30764
    -0.25677
    -0.30764
    -0.23134
    -0.23134
    -0.29492
    -0.23134
    -0.10418
    -0.19319
    -0.20591
    -0.06604
    -0.15505
    -0.06604
    -0.12961
    -0.10418
    -0.15505
    -0.02789
    -0.06604
    -0.06604
    -0.10418
    -0.12961
    -0.15505
    -0.15505
    -0.04060
    -0.00246
    -0.04060
    -0.06604
    -0.01517
    -0.05332
     0.01026
    -0.02789
     0.03569
    -0.01517
     0.09927
     0.02298
     0.02298
     0.01026
    -0.04060
    -0.09147
     0.04841
     0.03569
    -0.12961
    -0.11690
    -0.09147
    -0.16776
    -0.04060
    -0.14233
    -0.20591
    -0.14233
    -0.07875
    -0.04060
    -0.07875
    -0.10418
    -0.07875
    -0.09147
     0.04841
     0.08656
     0.06112
     0.02298
     0.07384
     0.12470
     0.18828
     0.29001
     0.26458
     0.30273
     0.35359
     0.42988
     0.44260
     0.48075
     0.36630
     0.40445
     0.35359
     0.29001
     0.44260
     0.41717
     0.45532
     0.76050
     1.01481
     0.95124
     1.07839
     1.34543
     0.67149
    -0.15505
    -0.66368
    -1.12145
    -1.27404
    -0.99429
     0.01026
     0.16285
     0.11199
    -0.21863
    -0.75269
    -1.46478
    -1.57922
    -1.05787
    -0.76541
    -0.63825
    -0.37122
    -0.09147
     0.15013
     0.30273
     0.45532
     0.56976
     0.51890
     0.55704
     0.62062
     0.42988
     0.36630
     0.34087
     0.31544
     0.40445
     0.40445
     0.36630
     0.35359
     0.49346
     0.44260
     0.54433
     0.51890
     0.55704
     0.56976
     0.67149
     0.72235
     0.68420
     0.86222
     0.95124
     0.87494
     0.70963
     0.42988
     0.32816
     0.45532
     0.45532
     0.49346
     0.45532
     0.26458
     0.16285
    -0.01517
    -0.09147
    -0.06604
    -0.18048
    -0.24406
    -0.25677
    -0.30764
    -0.26949
    -0.23134
    -0.19319
    -0.32035
    -0.25677
    -0.33307
    -0.40936
    -0.42208
    -0.46023
    -0.61282
    -0.73998
    -0.73998
    -0.76541
    -0.85442
    -0.85442
    -0.99429
    -1.08331
    -1.13417
    -1.10874
    -1.28676
    -1.28676
    -1.15960
    -1.07059
    -0.87985
    -0.95615
    -0.95615
    -0.91800
    -0.73998
    -0.67640
    -0.67640
    -0.40936
    -0.37122
    -0.18048
    -0.01517
     0.06112
     0.13742
     0.37902
     0.42988
     0.40445
     0.35359
     0.39174
     0.41717
     0.48075
     0.70963
     0.79864
     0.62062
     0.50618
     0.35359
     0.42988
     0.63334
     0.86222
     1.05296
     1.04025
     0.90037
     0.63334
     0.40445
     0.22643
     0.27729
     0.20100
     0.64605
     1.32000
     0.56976
     0.03569
    -0.19319
    -0.14233
    -0.05332
    -0.56195
    -0.85442
    -1.27404
    -1.61737
    -1.36305
    -1.38849
    -1.43935
    -1.52836
    -1.61737
    -1.87169
    -1.68095
    -1.64280
    -1.76996
    -1.85897
    -2.39304
    -3.21957
    -3.42303
    -2.49477
    -1.83354
    -1.05787
    -1.32491
    -1.63009
    -1.78268
    -1.59194
    -1.36305
    -1.15960
    -0.84170
    -0.48566
    -0.25677
     0.01026
     0.39174
     0.60791
     0.81136
     0.90037
     0.97667
     0.98938
     0.96395
     0.93852
     0.78593
     0.69692
     0.60791
     0.40445
     0.37902
     0.40445
     0.25186
     0.22643
     0.26458
     0.30273
     0.32816
     0.32816
     0.40445
     0.37902
     0.50618
     0.53161
     0.59519
     0.63334
     0.76050
     0.81136
     0.49346
     0.51890
     0.48075
     0.40445
     0.51890
     0.53161
     0.21371
    -0.05332
    -0.02789
    -0.18048
    -0.25677
    -0.25677
    -0.30764
    -0.32035
    -0.44751
    -0.46023
    -0.63825
    -0.70183
    -0.89257
    -0.93071
    -0.87985
    -0.87985
    -0.93071
    -0.96886
    -1.04516
    -1.15960
    -1.09602
    -1.10874
    -1.21046
    -1.21046
    -1.15960
    -1.19775
    -1.21046
    -1.00701
    -0.93071
    -0.95615
    -0.82899
    -0.76541
    -0.79084
    -0.77812
    -0.65097
    -0.52381
    -0.30764
    -0.20591
    -0.19319
    -0.21863
    -0.10418
    -0.11690
     0.03569
     0.06112
     0.16285
     0.29001
     0.49346
     0.56976
     0.67149
     0.68420
     0.74778
     0.63334
     0.68420
     0.74778
     0.86222
     0.98938
     1.04025
     0.74778
     0.01026
    -0.04060
     0.50618
     0.45532
    -0.01517
    -0.42208
    -0.75269
    -1.33762
    -1.68095
    -1.49021
    -1.52836
    -1.43935
    -1.13417
    -1.00701
    -0.96886
    -1.09602
    -1.09602
    -0.72726
    -0.65097
    -0.58739
    -0.63825
    -0.89257
    -1.24861
    -1.01973
    -1.31219
    -1.46478
    -1.21046
    -1.04516
    -1.38849
    -1.85897
    -1.97342
    -1.87169
    -1.90984
    -1.75725
    -1.63009
    -1.52836
    -1.24861
    -0.89257
    -0.58739
    -0.19319
     0.02298
     0.27729
     1.14197
     0.79864
     0.76050
     0.53161
     0.55704
     0.70963
     0.72235
     0.60791
     0.58247
     0.67149
     0.53161
     0.45532
     0.45532
     0.39174
     0.27729
     0.25186
     0.17557
     0.01026
    -0.04060
    -0.06604
    -0.12961
    -0.18048
    -0.15505
    -0.20591
    -0.29492
    -0.24406
    -0.25677
    -0.35850
    -0.29492
    -0.33307
    -0.28221
    -0.29492
    -0.28221
    -0.25677
    -0.25677
    -0.09147
    -0.06604
    -0.10418
     0.03569
     0.12470
     0.13742
     0.12470
     0.16285
     0.06112
     0.07384
     0.15013
     0.29001
     0.35359
     0.32816
     0.32816
     0.32816
     0.45532
     0.59519
     0.70963
     0.53161
     0.40445
     0.42988
     0.32816
     0.50618
     0.74778
     0.67149
     0.44260
     0.30273
     0.30273
     0.13742
     0.01026
     0.09927
     0.21371
     0.13742
    -0.11690
    -0.14233
    -0.14233
    -0.01517
     0.07384
     0.15013
     0.11199
     0.20100
     0.27729
     0.53161
     0.60791
     0.86222
     1.11654
     1.14197
     1.01481
     0.79864
     0.79864
     0.87494
     0.59519
     0.37902
     0.08656
     0.18828
     0.01026
    -0.28221
    -0.51109
    -0.80356
    -1.00701
    -1.09602
    -0.85442
    -0.87985
    -0.86714
    -0.79084
    -0.66368
    -0.60010
    -0.61282
    -0.70183
    -1.15960
    -1.54108
    -1.27404
    -0.96886
    -0.61282
    -0.54924
    -0.81627
    -1.00701
    -1.15960
    -1.31219
    -1.35034
    -1.08331
    -0.84170
    -0.60010
    -0.44751
    -0.11690
     0.09927
     0.20100
     0.50618
     0.56976
     0.70963
     0.86222
     0.91309
     0.87494
     0.93852
     0.73507
     0.67149
     0.63334
     0.64605
     0.50618
     0.40445
     0.26458
     0.21371
     0.13742
     0.20100
     0.16285
     0.09927
     0.11199
     0.13742
     0.08656
     0.07384
     0.09927
     0.13742
     0.22643
     0.22643
     0.20100
     0.27729
     0.12470
    -0.01517
    -0.00246
     0.22643
     0.30273
     0.16285
     0.20100
     0.30273
     0.29001
     0.25186
     0.21371
     0.15013
     0.13742
     0.23915
     0.23915
     0.17557
     0.25186
     0.26458
     0.18828
     0.32816
     0.31544
     0.27729
     0.23915
     0.22643
     0.22643
     0.26458
     0.29001
     0.20100
     0.22643
     0.23915
     0.26458
     0.30273
     0.32816
     0.32816
     0.37902
     0.48075
     0.70963
     0.98938
     0.90037
     0.40445
    -0.00246
    -0.67640
    -1.07059
    -0.62553
    -0.57467
    -0.87985
    -0.60010
    -0.54924
    -1.40120
    -1.56651
    -1.59194
    -1.90984
    -1.73182
    -1.97342
    -1.73182
    -1.32491
    -1.18503
    -0.94343
    -0.79084
    -0.61282
    -0.43480
    -0.38393
    -0.23134
    -0.06604
    -0.01517
     0.12470
     0.22643
     0.30273
     0.53161
     0.60791
     0.59519
     0.67149
     0.48075
     0.23915
     0.03569
     0.21371
     0.51890
     0.83679
     1.01481
     0.90037
     0.69692
     0.49346
     0.03569
    -0.39665
    -0.09147
    -0.38393
    -0.29492
    -0.21863
    -0.49837
    -0.68911
    -0.73998
    -0.90528
    -1.12145
    -1.29948
    -1.46478
    -1.29948
    -0.96886
    -0.91800
    -0.95615
    -0.84170
    -0.65097
    -0.46023
    -0.33307
    -0.15505
     0.02298
     0.08656
     0.20100
     0.22643
     0.29001
     0.18828
     0.18828
     0.12470
     0.03569
    -0.05332
    -0.15505
    -0.30764
    -0.38393
    -0.47294
    -0.51109
    -0.65097
    -0.62553
    -0.70183
    -0.81627
    -0.75269
    -0.76541
    -0.73998
    -0.72726
    -0.70183
    -0.60010
    -0.63825
    -0.51109
    -0.51109
    -0.49837
    -0.40936
    -0.34578
    -0.30764
    -0.30764
    -0.23134
    -0.21863
    -0.15505
    -0.24406
    -0.16776
    -0.20591
    -0.12961
    -0.20591
    -0.18048
    -0.19319
    -0.30764
    -0.29492
    -0.24406
    -0.24406
    -0.34578
    -0.42208
    -0.39665
    -0.33307
    -0.23134
    -0.12961
    -0.10418
    -0.05332
    -0.15505
    -0.15505
    -0.09147
    -0.04060
    -0.00246
    -0.02789
     0.06112
     0.18828
     0.12470
     0.16285
     0.13742
     0.13742
     0.08656
     0.01026
     0.03569
    -0.06604
    -0.07875
    -0.05332
    -0.05332
    -0.01517
     0.02298
    -0.04060
    -0.01517
     0.12470
     0.18828
     0.25186
     0.31544
     0.42988
     0.39174
     0.34087
     0.29001
     0.23915
     0.42988
     0.44260
     0.40445
     0.40445
     0.37902
     0.12470
    -0.04060
    -0.23134
    -0.33307
    -0.43480
    -0.37122
    -0.34578
    -0.44751
    -0.80356
    -0.90528
    -1.00701
    -1.05787
    -1.12145
    -1.22318
    -1.36305
    -1.55379
    -1.57922
    -1.65552
    -1.69367
    -1.71910
    -1.85897
    -1.85897
    -1.89712
    -2.03700
    -2.21502
    -2.38033
    -2.39304
    -2.39304
    -2.39304
    -2.43119
    -2.49477
    -2.58378
    -2.63464
    -2.81266
    -3.00340
    -3.10513
    -3.35945
    -3.52475
    -3.58833
    -3.61377
    -3.67734
    -3.79179
    -3.48661
    -3.41031
    -3.21957
    -3.29587
    -3.14328
    -2.99069
    -2.76180
    -2.62193
    -2.46934
    -2.25317
    -2.17687
    -2.01156
    -1.82083
    -1.64280
    -1.50293
    -1.42663
    -1.45207
    -1.47750
    -1.57922
    -1.60466
    -1.61737
    -1.70638
    -1.69367
    -1.59194
    -1.66824
    -1.64280
    -1.55379
    -1.61737
    -1.54108
    -1.56651
    -1.60466
    -1.54108
    -1.51565
    -1.52836
    -1.51565
    -1.43935
    -1.37577
    -1.46478
    -1.38849
    -1.33762
    -1.35034
    -1.27404
    -1.19775
    -1.22318
    -1.18503
    -1.09602
    -0.98158
    -0.98158
    -0.95615
    -0.93071
    -0.81627
    -0.75269
    -0.71454
    -0.77812
    -0.73998
    -0.72726
    -0.67640
    -0.63825
    -0.51109
    -0.58739
    -0.62553
    -0.60010
    -0.54924
    -0.48566
    -0.49837
    -0.51109
    -0.39665
    -0.37122
    -0.30764
    -0.25677
    -0.32035
    -0.35850
    -0.26949
    -0.20591
    -0.05332
     0.02298
    -0.06604
    -0.04060
    -0.04060
     0.04841
    -0.00246
     0.04841
     0.04841
     0.18828
     0.39174
     0.70963
     0.83679
     0.87494
     0.98938
     1.12926
     1.16741
     1.38358
     1.51073
     1.73962
     1.80320
     1.76505
     1.59975
     1.32000
     0.90037
     0.08656
     0.01026
     0.23915
     0.20100
     0.09927
    -0.05332
    -0.25677
    -0.62553
    -0.89257
    -1.13417
    -1.32491
    -1.24861
    -1.23590
    -1.03244
    -0.80356
    -0.76541
    -0.61282
    -0.60010
    -0.57467
    -0.61282
    -0.58739
    -0.58739
    -0.61282
    -0.76541
    -0.73998
    -0.77812
    -0.82899
    -0.68911
    -0.58739
    -0.46023
    -0.46023
    -0.46023
    -0.56195
    -0.58739
    -0.60010
    -0.71454
    -0.76541
    -0.95615
    -0.85442
    -0.73998
    -1.05787
    -1.41392
    -1.40120
    -1.22318
    -1.49021
    -2.06243
    -1.82083
    -0.60010
    -0.66368
    -1.04516
    -1.43935
    -1.57922
    -1.50293
    -1.08331
    -0.71454
    -0.57467
    -0.33307
    -0.19319
    -0.23134
    -0.28221
    -0.25677
    -0.24406
    -0.16776
    -0.16776
    -0.16776
    -0.24406
    -0.14233
    -0.15505
    -0.14233
    -0.11690
    -0.18048
    -0.19319
    -0.25677
    -0.10418
    -0.11690
    -0.18048
    -0.15505
    -0.16776
    -0.23134
    -0.18048
    -0.16776
    -0.24406
    -0.18048
    -0.12961
    -0.09147
    -0.12961
    -0.11690
    -0.16776
    -0.19319
    -0.04060
    -0.04060
    -0.10418
     0.01026
    -0.00246
     0.06112
     0.11199
     0.04841
     0.08656
     0.12470
     0.20100
     0.18828
     0.21371
     0.22643
     0.22643
     0.26458
     0.27729
     0.36630
     0.35359
     0.30273
     0.31544
     0.34087
     0.41717
     0.48075
     0.42988
     0.46803
     0.58247
     0.72235
     0.98938
     1.26913
     1.25642
     1.32000
     1.38358
     1.42172
     1.42172
     1.29456
     1.32000
     1.43444
     1.59975
     1.59975
     1.43444
     1.29456
     1.11654
     0.86222
     0.49346
     0.31544
     0.15013
     0.07384
     0.20100
     0.39174
     0.26458
     0.04841
    -0.14233
    -0.11690
    -0.02789
    -0.02789
    -0.12961
    -0.30764
    -0.28221
    -0.07875
     0.04841
     0.09927
     0.15013
     0.16285
     0.30273
     0.50618
     0.60791
     0.45532
     0.63334
     0.77321
     0.73507
     0.81136
     0.95124
     1.29456
     1.38358
     1.34543
     1.33271
     1.04025
     0.86222
     0.77321
     0.84951
     0.73507
     0.40445
    -0.01517
    -0.18048
    -0.47294
    -0.82899
    -0.96886
    -1.07059
    -1.19775
    -0.87985
    -0.84170
    -0.93071
    -1.14688
    -1.22318
    -1.14688
    -0.91800
    -0.86714
    -0.70183
    -0.52381
    -0.39665
    -0.23134
    -0.15505
    -0.01517
     0.07384
     0.13742
     0.03569
     0.11199
     0.12470
     0.16285
     0.08656
     0.08656
     0.04841
     0.06112
     0.18828
     0.16285
     0.13742
     0.17557
     0.16285
     0.18828
     0.18828
     0.13742
     0.09927
     0.12470
     0.12470
     0.11199
     0.06112
     0.12470
     0.15013
     0.22643
     0.34087
     0.48075
     0.36630
     0.51890
     0.58247
     0.63334
     0.60791
     0.70963
     0.74778
     0.87494
     0.95124
     0.83679
     0.69692
     0.64605
     0.67149
     0.60791
     0.46803
     0.37902
     0.35359
     0.34087
     0.30273
     0.23915
     0.20100
     0.27729
     0.25186
     0.34087
     0.44260
     0.40445
     0.50618
     0.72235
     0.74778
     0.84951
     0.97667
     1.05296
     1.06568
     1.01481
     1.05296
     1.09111
     0.96395
     0.84951
     0.82408
     0.69692
     0.63334
     0.67149
     0.73507
     0.73507
     0.53161
     0.13742
    -0.18048
    -0.00246
     0.37902
     0.59519
     1.29456
     2.08295
     1.89221
     1.63789
     1.15469
     0.95124
     0.95124
     0.87494
     0.32816
     0.48075
     1.35814
     1.30728
     0.95124
     0.50618
    -0.07875
    -0.56195
    -0.98158
    -1.37577
    -1.69367
    -1.87169
    -1.75725
    -1.76996
    -1.96070
    -2.16416
    -2.16416
    -2.24045
    -2.30403
    -2.32946
    -2.41847
    -2.36761
    -1.98613
    -1.68095
    -1.65552
    -1.75725
    -1.70638
    -1.63009
    -1.68095
    -1.59194
    -1.73182
    -2.17687
    -2.93982
    -3.72821
    -3.58833
    -3.18143
    -2.95254
    -3.44846
    -3.98253
    -4.61832
    -4.96165
    -4.80906
    -4.69462
    -4.41487
    -4.17326
    -3.79179
    -3.43574
    -3.16871
    -2.69822
    -2.29131
    -1.90984
    -1.55379
    -1.26133
    -1.03244
    -0.80356
    -0.58739
    -0.58739
    -0.42208
    -0.30764
    -0.20591
    -0.18048
    -0.06604
     0.01026
     0.07384
     0.13742
     0.23915
     0.36630
     0.45532
     0.42988
     0.45532
     0.54433
     0.69692
     0.65877
     0.70963
     0.72235
     0.72235
     0.68420
     0.53161
     0.45532
     0.39174
     0.34087
     0.26458
     0.30273
     0.17557
    -0.07875
    -0.20591
    -0.40936
    -0.54924
    -0.79084
    -0.95615
    -1.14688
    -1.47750
    -1.64280
    -1.59194
    -1.71910
    -1.85897
    -1.85897
    -2.13872
    -2.16416
    -2.25317
    -2.26588
    -2.26588
    -2.21502
    -2.08786
    -1.94799
    -1.78268
    -1.63009
    -1.55379
    -1.49021
    -1.43935
    -1.36305
    -1.29948
    -1.15960
    -1.08331
    -1.10874
    -1.07059
    -1.01973
    -0.98158
    -1.01973
    -0.98158
    -1.03244
    -1.01973
    -0.98158
    -0.99429
    -0.89257
    -0.89257
    -0.86714
    -0.85442
    -0.89257
    -0.72726
    -0.66368
    -0.80356
    -0.68911
    -0.65097
    -0.62553
    -0.56195
    -0.52381
    -0.58739
    -0.60010
    -0.52381
    -0.48566
    -0.47294
    -0.46023
    -0.49837
    -0.49837
    -0.53652
    -0.53652
    -0.53652
    -0.57467
    -0.52381
    -0.54924
    -0.56195
    -0.56195
    -0.67640
    -0.81627
    -0.79084
    -0.76541
    -0.70183
    -0.68911
    -0.65097
    -0.56195
    -0.14233
     0.36630
     1.24370
     2.10838
     2.07023
     0.37902
    -1.69367
    -2.50748
     2.40085
     3.86317
     0.79864
    -0.20591
    -0.79084
     0.21371
     0.55704
    -0.01517
    -0.63825
    -0.95615
    -1.17232
    -1.33762
    -1.51565
    -1.49021
    -1.35034
    -1.24861
    -1.13417
    -1.19775
    -1.03244
    -0.87985
    -0.75269
    -0.66368
    -0.63825
    -0.56195
    -0.52381
    -0.48566
    -0.30764
    -0.28221
    -0.11690
     0.02298
     0.08656
     0.16285
     0.29001
     0.21371
     0.23915
     0.23915
     0.29001
     0.27729
     0.25186
     0.30273
     0.34087
     0.46803
     0.41717
     0.42988
     0.35359
     0.29001
     0.30273
     0.29001
     0.36630
     0.32816
     0.30273
     0.31544
     0.31544
     0.27729
     0.21371
     0.15013
     0.16285
     0.13742
     0.22643
     0.20100
     0.12470
     0.18828
     0.13742
     0.16285
     0.26458
     0.22643
     0.17557
     0.21371
     0.22643
     0.22643
     0.32816
     0.25186
     0.30273
     0.25186
     0.32816
     0.22643
     0.31544
     0.31544
     0.22643
     0.22643
     0.21371
     0.27729
     0.18828
     0.18828
     0.13742
     0.17557
     0.15013
     0.16285
     0.16285
     0.11199
     0.15013
     0.16285
     0.11199
     0.12470
     0.08656
     0.07384
     0.12470
     0.12470
     0.06112
     0.09927
     0.12470
     0.13742
     0.03569
    -0.00246
    -0.04060
    -0.04060
    -0.06604
    -0.04060
    -0.09147
    -0.16776
    -0.15505
    -0.21863
    -0.28221
    -0.19319
    -0.29492
    -0.40936
    -0.38393
    -0.48566
    -0.47294
    -0.40936
    -0.46023
    -0.51109
    -0.46023
    -0.26949
    -0.19319
    -0.07875
     0.21371
     0.49346
     0.50618
     0.31544
    -0.18048
    -0.06604
     0.41717
     1.05296
     1.67604
     2.05752
     2.22282
     2.32455
     2.23554
     2.19739
     1.98122
     1.45987
     1.02753
     1.01481
     1.25642
     1.68876
     1.77777
     1.28185
     0.64605
     0.15013
    -0.16776
    -0.25677
    -0.60010
    -0.71454
    -1.08331
    -1.17232
    -1.35034
    -1.12145
    -0.72726
    -0.34578
    -0.15505
    -0.20591
    -0.20591
    -0.44751
    -0.42208
    -0.30764
    -0.11690
    -0.04060
     0.12470
     0.16285
     0.18828
     0.25186
     0.18828
    -0.07875
    -0.42208
    -0.40936
    -0.47294
    -0.81627
    -0.68911
    -0.61282
    -0.58739
    -0.62553
    -0.60010
    -0.70183
    -0.70183
    -0.75269
    -0.73998
    -0.62553
    -0.48566
    -0.42208
    -0.23134
    -0.18048
    -0.10418
    -0.07875
     0.02298
     0.16285
     0.13742
     0.08656
     0.13742
     0.21371
     0.17557
     0.26458
     0.12470
     0.15013
     0.16285
     0.17557
     0.18828
     0.18828
     0.09927
     0.13742
     0.02298
     0.16285
    -0.00246
    -0.00246
    -0.02789
    -0.04060
     0.03569
     0.04841
     0.08656
    -0.06604
    -0.04060
    -0.02789
    -0.05332
    -0.01517
    -0.04060
    -0.04060
    -0.11690
    -0.04060
     0.02298
    -0.07875
    -0.05332
    -0.07875
    -0.12961
    -0.07875
    -0.09147
    -0.09147
    -0.10418
    -0.09147
    -0.18048
    -0.14233
    -0.11690
    -0.15505
    -0.25677
    -0.26949
    -0.24406
    -0.25677
    -0.33307
    -0.29492
    -0.35850
    -0.32035
    -0.32035
    -0.38393
    -0.34578
    -0.30764
    -0.34578
    -0.28221
    -0.33307
    -0.35850
    -0.29492
    -0.23134
    -0.14233
    -0.04060
     0.07384
     0.23915
     0.53161
     0.84951
     0.88766
     0.58247
     0.17557
    -0.28221
    -0.68911
    -0.60010
     0.42988
     1.00210
     0.60791
    -0.56195
    -1.54108
    -1.51565
    -0.28221
     0.22643
    -0.11690
    -0.32035
    -0.38393
    -0.23134
    -0.01517
     0.20100
     0.41717
     0.73507
     0.98938
     1.14197
     1.20555
     1.21827
     1.30728
     1.35814
     1.25642
     1.23098
     1.15469
     1.11654
     1.11654
     1.15469
     0.98938
     0.96395
     0.93852
     0.82408
     0.88766
     0.93852
     0.81136
     0.59519
     0.59519
     0.56976
     0.42988
     0.34087
     0.29001
     0.17557
     0.01026
    -0.01517
    -0.12961
    -0.26949
    -0.32035
    -0.35850
    -0.39665
    -0.46023
    -0.38393
    -0.48566
    -0.51109
    -0.47294
    -0.43480
    -0.44751
    -0.39665
    -0.40936
    -0.42208
    -0.39665
    -0.38393
    -0.35850
    -0.32035
    -0.33307
    -0.32035
    -0.35850
    -0.32035
    -0.35850
    -0.37122
    -0.34578
    -0.34578
    -0.35850
    -0.29492
    -0.28221
    -0.29492
    -0.21863
    -0.21863
    -0.26949
    -0.18048
    -0.24406
    -0.19319
    -0.14233
    -0.01517
     0.08656
     0.12470
     0.31544
     0.60791
     0.67149
     0.64605
     0.35359
     0.13742
    -0.06604
    -0.19319
     0.01026
     0.16285
     0.30273
     0.08656
    -0.02789
    -0.21863
    -0.43480
    -0.60010
    -0.61282
    -0.60010
    -0.65097
    -0.58739
    -0.54924
    -0.56195
    -0.40936
    -0.33307
    -0.28221
    -0.23134
    -0.23134
    -0.19319
    -0.16776
    -0.11690
    -0.11690
    -0.15505
    -0.12961
    -0.01517
    -0.11690
    -0.07875
     0.02298
     0.01026
     0.03569
     0.03569
     0.06112
     0.13742
     0.15013
     0.22643
     0.22643
     0.31544
     0.44260
     0.51890
     0.56976
     0.69692
     0.76050
     0.83679
     0.95124
     1.01481
     1.04025
     0.95124
     1.07839
     1.10383
     1.26913
     1.30728
     1.34543
     1.30728
     1.57431
     1.76505
     2.04480
     2.22282
     2.05752
     2.18468
     2.70603
     4.14292
     5.41451
     4.06663
     2.04480
     0.58247
     0.87494
     1.33271
     1.30728
     2.74417
     2.97306
     1.65061
     0.16285
    -0.77812
    -1.50293
    -2.01156
    -2.22773
    -2.21502
    -2.16416
    -1.99885
    -1.97342
    -2.12601
    -2.03700
    -2.06243
    -1.96070
    -1.84626
    -1.76996
    -1.60466
    -1.52836
    -1.33762
    -1.15960
    -1.01973
    -0.86714
    -0.66368
    -0.51109
    -0.48566
    -0.35850
    -0.26949
    -0.15505
    -0.07875
    -0.11690
    -0.10418
    -0.04060
    -0.05332
    -0.04060
    -0.07875
    -0.01517
    -0.07875
    -0.18048
    -0.10418
    -0.12961
    -0.12961
    -0.23134
    -0.25677
    -0.32035
    -0.24406
    -0.28221
    -0.25677
    -0.32035
    -0.33307
    -0.28221
    -0.32035
    -0.32035
    -0.30764
    -0.40936
    -0.38393
    -0.35850
    -0.29492
    -0.40936
    -0.35850
    -0.39665
    -0.30764
    -0.26949
    -0.30764
    -0.34578
    -0.38393
    -0.38393
    -0.37122
    -0.29492
    -0.21863
    -0.30764
    -0.33307
    -0.30764
    -0.29492
    -0.24406
    -0.20591
    -0.30764
    -0.32035
    -0.30764
    -0.24406
    -0.33307
    -0.30764
    -0.32035
    -0.37122
    -0.30764
    -0.33307
    -0.28221
    -0.34578
    -0.42208
    -0.35850
    -0.39665
    -0.29492
    -0.30764
    -0.34578
    -0.26949
    -0.26949
    -0.29492
    -0.25677
    -0.20591
    -0.24406
    -0.20591
    -0.16776
    -0.15505
    -0.24406
    -0.23134
    -0.23134
    -0.20591
    -0.20591
    -0.19319
    -0.20591
    -0.18048
    -0.16776
    -0.20591
    -0.20591
    -0.24406
    -0.15505
    -0.19319
    -0.10418
    -0.14233
    -0.14233
    -0.12961
    -0.04060
    -0.04060
     0.01026
    -0.05332
    -0.04060
     0.03569
     0.02298
     0.09927
     0.06112
    -0.04060
    -0.05332
    -0.04060
     0.09927
     0.27729
     0.23915
     0.30273
     0.50618
     0.79864
     1.15469
     1.02753
     0.95124
     0.68420
     0.68420
    -0.02789
    -0.33307
    -0.62553
    -0.35850
     0.26458
     0.67149
    -0.40936
    -1.28676
    -1.08331
    -0.47294
    -0.38393
    -0.29492
    -0.42208
    -0.48566
    -0.20591
     0.07384
     0.39174
     0.68420
     0.87494
     0.98938
     1.14197
     1.21827
     1.33271
     1.18012
     1.00210
     0.90037
     0.73507
     0.64605
     0.53161
     0.50618
     0.32816
     0.31544
     0.41717
     0.39174
     0.37902
     0.40445
     0.45532
     0.36630
     0.40445
     0.48075
     0.44260
     0.39174
     0.49346
     0.45532
     0.42988
     0.49346
     0.37902
     0.36630
     0.32816
     0.30273
     0.25186
     0.22643
     0.11199
     0.07384
     0.12470
     0.16285
     0.06112
    -0.01517
     0.01026
     0.01026
     0.01026
    -0.05332
    -0.04060
    -0.10418
    -0.15505
    -0.05332
    -0.11690
    -0.14233
    -0.14233
    -0.20591
    -0.16776
    -0.04060
    -0.05332
    -0.20591
    -0.26949
    -0.20591
    -0.14233
    -0.14233
    -0.15505
    -0.18048
    -0.10418
    -0.14233
    -0.09147
    -0.12961
    -0.14233
    -0.21863
    -0.23134
    -0.14233
    -0.09147
    -0.16776
    -0.14233
    -0.16776
    -0.12961
    -0.11690
    -0.06604
    -0.19319
    -0.12961
    -0.14233
    -0.04060
    -0.04060
    -0.04060
    -0.07875
    -0.09147
    -0.01517
    -0.01517
    -0.02789
    -0.10418
    -0.01517
    -0.09147
    -0.04060
    -0.02789
    -0.04060
    -0.04060
    -0.04060
     0.01026
    -0.05332
     0.03569
     0.04841
     0.02298
    -0.00246
     0.08656
     0.11199
     0.06112
     0.13742
     0.16285
     0.12470
     0.09927
     0.04841
     0.08656
     0.15013
     0.25186
     0.44260
     0.53161
     0.69692
     0.68420
     0.55704
     0.84951
     1.05296
     1.38358
     1.58703
     1.66332
     1.28185
     1.01481
     0.91309
     1.23098
     1.30728
     1.86678
     1.84135
     0.18828
    -1.50293
    -1.80811
    -0.98158
     0.83679
     1.26913
     0.51890
    -0.21863
    -0.76541
    -0.81627
    -0.68911
    -0.44751
    -0.11690
     0.29001
     0.59519
     0.81136
     0.97667
     0.97667
     0.91309
     0.86222
     0.84951
     0.78593
     0.63334
     0.62062
     0.54433
     0.50618
     0.46803
     0.45532
     0.48075
     0.40445
     0.34087
     0.32816
     0.35359
     0.35359
     0.37902
     0.37902
     0.32816
     0.36630
     0.46803
     0.40445
     0.42988
     0.40445
     0.30273
     0.25186
     0.22643
     0.13742
     0.13742
     0.12470
     0.08656
     0.04841
     0.01026
    -0.15505
    -0.16776
    -0.19319
    -0.30764
    -0.37122
    -0.30764
    -0.35850
    -0.35850
    -0.33307
    -0.35850
    -0.32035
    -0.29492
    -0.24406
    -0.25677
    -0.24406
    -0.29492
    -0.21863
    -0.28221
    -0.19319
    -0.18048
    -0.14233
    -0.15505
    -0.12961
    -0.14233
    -0.12961
    -0.09147
    -0.12961
    -0.06604
    -0.07875
    -0.05332
    -0.05332
    -0.04060
    -0.04060
    -0.04060
    -0.01517
     0.04841
     0.06112
    -0.02789
    -0.00246
     0.03569
    -0.04060
    -0.01517
     0.01026
     0.04841
     0.01026
    -0.00246
    -0.01517
     0.03569
     0.03569
     0.02298
    -0.05332
     0.07384
     0.01026
     0.08656
     0.04841
     0.04841
     0.02298
     0.03569
     0.07384
     0.06112
     0.07384
     0.07384
     0.06112
     0.04841
     0.13742
     0.08656
     0.08656
     0.22643
     0.32816
     0.25186
     0.34087
     0.39174
     0.37902
     0.30273
     0.56976
     0.79864
     0.88766
     1.38358
     1.90493
     1.82863
     1.23098
     1.33271
     1.43444
     1.19284
     0.69692
    -0.66368
    -1.80811
    -1.59194
    -0.43480
     1.01481
     1.14197
    -0.01517
    -0.95615
    -1.59194
    -1.73182
    -1.55379
    -1.12145
    -0.72726
    -0.21863
     0.12470
     0.44260
     0.58247
     0.63334
     0.63334
     0.62062
     0.59519
     0.51890
     0.40445
     0.29001
     0.25186
     0.22643
     0.12470
     0.17557
     0.16285
     0.15013
     0.26458
     0.39174
     0.51890
     0.42988
     0.51890
     0.51890
     0.54433
     0.63334
     0.69692
     0.73507
     0.76050
     0.70963
     0.73507
     0.64605
     0.70963
     0.56976
     0.45532
     0.36630
     0.27729
     0.13742
     0.11199
     0.03569
    -0.02789
    -0.00246
    -0.15505
    -0.18048
    -0.18048
    -0.15505
    -0.23134
    -0.25677
    -0.19319
    -0.10418
    -0.10418
    -0.05332
     0.03569
     0.07384
     0.11199
     0.13742
     0.18828
     0.16285
     0.16285
     0.25186
     0.29001
     0.35359
     0.37902
     0.32816
     0.31544
     0.35359
     0.36630
     0.35359
     0.46803
     0.42988
     0.39174
     0.41717
     0.41717
     0.48075
     0.40445
     0.46803
     0.37902
     0.40445
     0.51890
     0.32816
     0.35359
     0.34087
     0.34087
     0.26458
     0.27729
     0.29001
     0.18828
     0.23915
     0.22643
     0.22643
     0.18828
     0.15013
     0.09927
     0.11199
     0.13742
     0.12470
     0.11199
     0.08656
     0.13742
     0.06112
     0.12470
     0.16285
     0.13742
     0.15013
     0.17557
     0.11199
     0.03569
     0.07384
     0.11199
    -0.01517
     0.06112
     0.08656
    -0.04060
    -0.02789
     0.01026
     0.07384
     0.08656
     0.11199
     0.07384
     0.16285
     0.18828
    -0.12961
     0.34087
     1.04025
     2.23554
     2.19739
     0.36630
    -2.40576
    -3.11785
     0.22643
     4.61341
     5.63068
     2.83319
    -0.87985
    -2.97797
    -1.98613
     0.51890
     0.95124
     0.69692
     0.41717
     0.11199
    -0.23134
    -0.57467
    -0.75269
    -0.93071
    -0.98158
    -0.93071
    -0.87985
    -0.86714
    -0.72726
    -0.62553
    -0.63825
    -0.57467
    -0.47294
    -0.52381
    -0.43480
    -0.39665
    -0.40936
    -0.38393
    -0.29492
    -0.29492
    -0.26949
    -0.34578
    -0.30764
    -0.29492
    -0.15505
    -0.14233
    -0.19319
    -0.20591
    -0.09147
    -0.18048
    -0.06604
    -0.05332
    -0.05332
    -0.05332
    -0.06604
    -0.10418
    -0.00246
    -0.06604
    -0.02789
    -0.07875
    -0.04060
     0.04841
    -0.06604
    -0.02789
     0.01026
     0.06112
     0.03569
    -0.01517
     0.03569
    -0.01517
     0.08656
     0.16285
     0.09927
     0.03569
     0.06112
     0.09927
     0.06112
     0.15013
     0.09927
     0.09927
     0.08656
     0.15013
     0.11199
     0.09927
     0.08656
     0.06112
     0.11199
     0.16285
     0.09927
     0.12470
     0.06112
     0.03569
     0.04841
     0.06112
     0.06112
     0.06112
    -0.01517
     0.01026
     0.02298
     0.04841
    -0.04060
     0.02298
    -0.02789
     0.02298
     0.08656
     0.03569
     0.03569
     0.01026
    -0.01517
     0.09927
     0.15013
     0.06112
     0.01026
     0.02298
     0.04841
     0.06112
     0.11199
     0.04841
    -0.01517
     0.06112
     0.13742
     0.07384
     0.08656
     0.02298
    -0.04060
    -0.04060
     0.04841
     0.04841
    -0.09147
    -0.04060
    -0.15505
    -0.20591
    -0.20591
    -0.30764
    -0.48566
    -0.60010
    -0.73998
    -0.98158
    -1.19775
    -1.38849
    -1.18503
    -0.52381
     0.03569
     0.03569
    -0.20591
    -0.73998
    -0.94343
    -0.61282
    -0.04060
     0.39174
     0.34087
     0.44260
     0.83679
     2.22282
     3.13837
     2.73146
     1.10383
    -1.17232
    -0.91800
     3.41812
     5.00760
     2.27369
    -0.90528
    -1.96070
    -0.19319
     1.56160
     1.32000
     0.79864
     0.25186
    -0.26949
    -0.58739
    -0.76541
    -0.77812
    -0.67640
    -0.44751
    -0.12961
    -0.02789
     0.03569
     0.16285
     0.29001
     0.32816
     0.32816
     0.31544
     0.23915
     0.36630
     0.40445
     0.42988
     0.40445
     0.36630
     0.34087
     0.32816
     0.41717
     0.35359
     0.44260
     0.35359
     0.40445
     0.35359
     0.40445
     0.35359
     0.46803
     0.44260
     0.45532
     0.58247
     0.58247
     0.63334
     0.69692
     0.72235
     0.86222
     1.05296
     1.10383
     1.14197
     1.30728
     1.30728
     1.39629
     1.48530
     1.49802
     1.53617
     1.59975
     1.62518
     1.54888
     1.49802
     1.44715
     1.19284
     1.14197
     1.07839
     0.92580
     0.86222
     0.69692
     0.46803
     0.31544
     0.21371
     0.11199
    -0.07875
    -0.25677
    -0.39665
    -0.47294
    -0.65097
    -0.60010
    -0.56195
    -0.71454
    -0.75269
    -0.90528
    -0.98158
    -0.98158
    -0.98158
    -0.95615
    -0.93071
    -0.86714
    -0.86714
    -0.81627
    -0.80356
    -0.68911
    -0.70183
    -0.75269
    -0.77812
    -0.70183
    -0.60010
    -0.53652
    -0.63825
    -0.52381
    -0.57467
    -0.57467
    -0.52381
    -0.52381
    -0.52381
    -0.52381
    -0.53652
    -0.42208
    -0.42208
    -0.42208
    -0.37122
    -0.48566
    -0.40936
    -0.28221
    -0.25677
    -0.26949
    -0.24406
    -0.26949
    -0.23134
    -0.15505
    -0.15505
    -0.15505
    -0.15505
    -0.12961
    -0.09147
    -0.12961
    -0.01517
    -0.14233
    -0.09147
    -0.04060
    -0.14233
    -0.19319
    -0.25677
    -0.42208
    -0.42208
    -0.12961
     0.23915
     1.02753
     2.99849
     5.99944
     6.58437
     6.58437
     4.98217
     3.35454
     2.23554
     0.03569
    -2.58378
    -1.66824
     2.05752
     4.53711
     4.53711
     1.35814
    -1.73182
    -4.08425
    -5.25411
    -5.61016
    -5.43214
    -4.92350
    -4.24956
    -3.34673
    -2.58378
    -1.90984
    -1.41392
    -1.00701
    -0.60010
    -0.42208
    -0.34578
    -0.35850
    -0.29492
    -0.23134
    -0.15505
    -0.01517
     0.06112
     0.17557
     0.22643
     0.36630
     0.37902
     0.49346
     0.54433
     0.53161
     0.59519
     0.60791
     0.63334
     0.56976
     0.55704
     0.51890
     0.50618
     0.51890
     0.54433
     0.45532
     0.54433
     0.46803
     0.37902
     0.41717
     0.46803
     0.44260
     0.44260
     0.48075
     0.41717
     0.36630
     0.35359
     0.42988
     0.36630
     0.36630
     0.35359
     0.34087
     0.30273
     0.34087
     0.32816
     0.26458
     0.30273
     0.29001
     0.22643
     0.21371
     0.30273
     0.21371
     0.20100
     0.17557
     0.17557
     0.18828
     0.18828
     0.13742
     0.13742
     0.07384
     0.07384
     0.03569
     0.09927
     0.06112
    -0.01517
     0.02298
     0.03569
     0.01026
    -0.01517
     0.02298
     0.01026
     0.01026
    -0.00246
     0.02298
     0.04841
     0.06112
     0.06112
     0.02298
     0.09927
     0.16285
     0.06112
     0.02298
     0.16285
     0.16285
     0.11199
     0.11199
     0.09927
     0.01026
     0.13742
     0.07384
     0.16285
     0.06112
     0.08656
     0.01026
     0.01026
     0.04841
    -0.02789
     0.02298
    -0.01517
     0.03569
    -0.07875
    -0.07875
    -0.02789
    -0.11690
    -0.09147
    -0.10418
    -0.16776
    -0.12961
    -0.19319
    -0.26949
    -0.30764
    -0.20591
    -0.33307
    -0.40936
    -0.37122
    -0.42208
    -0.52381
    -0.58739
    -0.60010
    -0.70183
    -0.72726
    -0.81627
    -0.93071
    -0.93071
    -0.91800
    -0.85442
    -0.79084
    -0.57467
    -0.54924
    -0.33307
     0.02298
     1.19284
     4.14292
     6.58437
     6.58437
     4.94402
    -1.19775
    -5.02523
    -6.11879
    -2.06243
     3.85046
     5.55438
     4.09206
     1.65061
    -0.33307
    -1.99885
    -3.35945
    -2.97797
    -2.39304
    -1.61737
    -0.81627
    -0.15505
     0.73507
     1.34543
     1.77777
     1.95579
     2.07023
     1.93036
     1.72690
     1.56160
     1.25642
     0.87494
     0.50618
     0.15013
    -0.02789
    -0.23134
    -0.39665
    -0.39665
    -0.51109
    -0.60010
    -0.61282
    -0.67640
    -0.67640
    -0.68911
    -0.65097
    -0.65097
    -0.58739
    -0.52381
    -0.51109
    -0.47294
    -0.44751
    -0.37122
    -0.32035
    -0.28221
    -0.34578
    -0.28221
    -0.26949
    -0.16776
    -0.24406
    -0.25677
    -0.25677
    -0.25677
    -0.20591
    -0.21863
    -0.26949
    -0.24406
    -0.25677
    -0.21863
    -0.33307
    -0.25677
    -0.32035
    -0.33307
    -0.30764
    -0.26949
    -0.32035
    -0.32035
    -0.26949
    -0.26949
    -0.23134
    -0.18048
    -0.25677
    -0.30764
    -0.18048
    -0.21863
    -0.14233
    -0.19319
    -0.11690
    -0.16776
    -0.09147
    -0.11690
    -0.11690
    -0.18048
    -0.21863
    -0.19319
    -0.20591
    -0.12961
    -0.15505
    -0.24406
    -0.20591
    -0.28221
    -0.20591
    -0.23134
    -0.26949
    -0.30764
    -0.28221
    -0.25677
    -0.20591
    -0.21863
    -0.24406
    -0.24406
    -0.30764
    -0.20591
    -0.09147
    -0.25677
    -0.25677
    -0.20591
    -0.18048
    -0.18048
    -0.16776
    -0.16776
    -0.23134
    -0.15505
    -0.15505
    -0.15505
    -0.12961
    -0.11690
    -0.25677
    -0.15505
    -0.09147
    -0.16776
    -0.18048
    -0.15505
    -0.18048
    -0.15505
    -0.12961
    -0.19319
    -0.15505
    -0.18048
    -0.14233
    -0.11690
    -0.18048
    -0.15505
    -0.14233
    -0.16776
    -0.06604
    -0.07875
    -0.14233
    -0.09147
    -0.09147
    -0.06604
    -0.10418
    -0.09147
    -0.09147
    -0.14233
    -0.12961
    -0.18048
    -0.18048
    -0.26949
    -0.29492
    -0.23134
     0.16285
     0.54433
     1.04025
     1.86678
     2.98578
     3.44355
     3.15108
     1.14197
    -1.50293
    -2.25317
    -1.61737
     0.37902
     2.42628
     2.69331
     1.48530
     0.34087
    -0.58739
    -1.31219
    -1.64280
    -1.29948
    -0.95615
    -0.33307
     0.16285
     0.45532
     0.79864
     0.96395
     1.19284
     1.26913
     1.37086
     1.26913
     1.16741
     1.14197
     1.07839
     1.00210
     0.82408
     0.69692
     0.64605
     0.49346
     0.42988
     0.45532
     0.46803
     0.50618
     0.42988
     0.25186
     0.35359
     0.32816
     0.29001
     0.30273
     0.27729
     0.25186
     0.11199
     0.08656
     0.01026
    -0.07875
    -0.04060
    -0.11690
    -0.14233
    -0.18048
    -0.23134
    -0.23134
    -0.28221
    -0.30764
    -0.39665
    -0.38393
    -0.34578
    -0.34578
    -0.30764
    -0.38393
    -0.37122
    -0.38393
    -0.38393
    -0.39665
    -0.37122
    -0.47294
    -0.48566
    -0.43480
    -0.46023
    -0.47294
    -0.57467
    -0.60010
    -0.70183
    -0.63825
    -0.62553
    -0.73998
    -0.76541
    -0.77812
    -0.73998
    -0.77812
    -0.77812
    -0.80356
    -0.73998
    -0.72726
    -0.66368
    -0.65097
    -0.65097
    -0.60010
    -0.60010
    -0.49837
    -0.32035
    -0.30764
    -0.28221
    -0.11690
    -0.04060
     0.16285
     0.25186
     0.44260
     0.50618
     0.63334
     0.76050
     0.93852
     1.07839
     1.19284
     1.20555
     1.21827
     1.47259
     1.48530
     1.43444
     1.51073
     1.37086
     1.26913
     1.26913
     1.23098
     1.11654
     1.02753
     0.97667
     0.77321
     0.69692
     0.69692
     0.56976
     0.35359
     0.36630
     0.36630
     0.35359
     0.48075
     0.68420
     0.69692
     0.77321
     0.83679
     0.87494
     1.01481
     1.15469
     1.26913
     1.28185
     1.40901
     1.44715
     1.32000
     1.38358
     1.38358
     1.21827
     1.05296
     0.92580
     0.74778
     0.51890
     0.30273
     0.16285
    -0.14233
    -0.42208
    -0.71454
    -1.10874
    -1.41392
    -1.85897
    -2.40576
    -2.64736
    -2.11329
    -0.65097
     2.36270
     4.71514
     4.30823
     1.10383
    -2.82538
    -4.88535
    -6.41126
    -3.95709
     1.37086
     3.16380
     1.14197
    -0.10418
    -1.23590
    -2.58378
    -3.57562
    -3.96981
    -3.95709
    -3.52475
    -2.87624
    -2.24045
    -1.63009
    -1.17232
    -0.95615
    -0.76541
    -0.63825
    -0.63825
    -0.68911
    -0.79084
    -0.80356
    -0.91800
    -1.00701
    -1.03244
    -1.14688
    -1.17232
    -1.24861
    -1.29948
    -1.35034
    -1.40120
    -1.35034
    -1.38849
    -1.37577
    -1.35034
    -1.43935
    -1.45207
    -1.51565
    -1.61737
    -1.68095
    -1.64280
    -1.57922
    -1.47750
    -1.51565
    -1.52836
    -1.52836
    -1.46478
    -1.38849
    -1.31219
    -1.09602
    -1.00701
    -1.00701
    -0.87985
    -0.72726
    -0.67640
    -0.61282
    -0.43480
    -0.34578
    -0.34578
    -0.29492
    -0.30764
    -0.25677
    -0.33307
    -0.29492
    -0.26949
    -0.30764
    -0.28221
    -0.33307
    -0.28221
    -0.37122
    -0.39665
    -0.47294
    -0.38393
    -0.43480
    -0.46023
    -0.46023
    -0.49837
    -0.49837
    -0.51109
    -0.49837
    -0.51109
    -0.49837
    -0.54924
    -0.52381
    -0.47294
    -0.52381
    -0.48566
    -0.52381
    -0.49837
    -0.43480
    -0.48566
    -0.46023
    -0.44751
    -0.40936
    -0.43480
    -0.44751
    -0.43480
    -0.40936
    -0.33307
    -0.30764
    -0.46023
    -0.34578
    -0.37122
    -0.38393
    -0.33307
    -0.34578
    -0.35850
    -0.32035
    -0.30764
    -0.30764
    -0.29492
    -0.38393
    -0.34578
    -0.28221
    -0.26949
    -0.32035
    -0.32035
    -0.28221
    -0.29492
    -0.28221
    -0.29492
    -0.23134
    -0.20591
    -0.29492
    -0.18048
    -0.20591
    -0.15505
    -0.20591
    -0.12961
    -0.12961
    -0.14233
    -0.05332
    -0.12961
    -0.15505
    -0.06604
    -0.09147
    -0.09147
    -0.01517
    -0.04060
    -0.15505
    -0.12961
    -0.07875
    -0.14233
    -0.18048
    -0.16776
    -0.11690
    -0.23134
    -0.19319
    -0.01517
     0.17557
     0.55704
     1.67604
     3.24009
     4.09206
     4.57526
     3.29096
     0.91309
    -1.85897
    -2.67279
    -0.86714
     2.18468
     3.91404
     3.72330
     2.31183
     0.79864
    -0.32035
    -0.60010
    -0.63825
    -0.57467
    -0.14233
     0.39174
     0.70963
     1.15469
     1.47259
     1.65061
     1.72690
     1.62518
     1.52345
     1.29456
     1.02753
     0.91309
     0.56976
     0.40445
     0.27729
     0.18828
     0.11199
     0.04841
     0.08656
    -0.02789
     0.06112
     0.09927
     0.03569
    -0.00246
     0.02298
     0.03569
     0.02298
     0.06112
     0.03569
     0.01026
    -0.02789
    -0.01517
    -0.05332
    -0.10418
    -0.07875
    -0.15505
    -0.19319
    -0.24406
    -0.28221
    -0.25677
    -0.24406
    -0.33307
    -0.26949
    -0.20591
    -0.20591
    -0.37122
    -0.30764
    -0.38393
    -0.30764
    -0.26949
    -0.15505
    -0.23134
    -0.25677
    -0.20591
    -0.23134
    -0.19319
    -0.19319
    -0.19319
    -0.14233
    -0.15505
    -0.10418
    -0.11690
    -0.16776
    -0.15505
    -0.15505
    -0.14233
    -0.07875
    -0.11690
    -0.15505
    -0.14233
    -0.15505
    -0.12961
    -0.11690
    -0.15505
    -0.15505
    -0.15505
    -0.10418
    -0.07875
    -0.15505
    -0.14233
    -0.16776
    -0.15505
    -0.07875
    -0.06604
    -0.11690
    -0.07875
    -0.11690
    -0.05332
     0.01026
    -0.00246
    -0.04060
    -0.06604
     0.03569
     0.01026
     0.02298
    -0.00246
    -0.01517
     0.02298
     0.03569
     0.11199
     0.03569
     0.01026
     0.02298
     0.02298
     0.03569
     0.03569
    -0.00246
     0.03569
     0.11199
     0.16285
     0.09927
     0.09927
     0.11199
     0.09927
     0.18828
     0.23915
     0.18828
     0.15013
     0.16285
     0.17557
     0.17557
     0.15013
     0.13742
     0.06112
     0.08656
     0.08656
     0.02298
    -0.02789
    -0.07875
    -0.07875
    -0.23134
    -0.15505
    -0.25677
    -0.20591
    -0.11690
     0.13742
     0.44260
     0.86222
     1.39629
     1.96851
     2.64245
     2.80775
     1.84135
     0.49346
    -0.18048
    -0.48566
     0.04841
     1.59975
     2.27369
     1.80320
     1.02753
     0.37902
    -0.11690
    -0.48566
    -0.68911
    -0.58739
    -0.34578
    -0.11690
     0.16285
     0.36630
     0.62062
     0.68420
     0.72235
     0.93852
     0.93852
     0.88766
     0.83679
     0.78593
     0.72235
     0.70963
     0.73507
     0.73507
     0.76050
     0.63334
     0.36630
     0.30273
     0.36630
     0.48075
     0.37902
     0.40445
     0.34087
     0.13742
    -0.04060
    -0.00246
     0.06112
    -0.00246
    -0.11690
    -0.28221
    -0.23134
    -0.24406
    -0.20591
    -0.21863
    -0.15505
    -0.16776
    -0.18048
    -0.18048
    -0.06604
    -0.06604
    -0.09147
    -0.11690
    -0.11690
    -0.07875
    -0.09147
    -0.06604
    -0.09147
    -0.10418
    -0.11690
    -0.14233
    -0.11690
    -0.09147
    -0.14233
    -0.19319
    -0.07875
    -0.06604
    -0.15505
    -0.14233
    -0.15505
    -0.18048
    -0.10418
    -0.24406
    -0.20591
    -0.18048
    -0.15505
    -0.19319
    -0.19319
    -0.19319
    -0.26949
    -0.30764
    -0.25677
    -0.18048
    -0.25677
    -0.30764
    -0.33307
    -0.25677
    -0.37122
    -0.30764
    -0.26949
    -0.29492
    -0.37122
    -0.34578
    -0.37122
    -0.34578
    -0.39665
    -0.44751
    -0.49837
    -0.46023
    -0.53652
    -0.54924
    -0.58739
    -0.60010
    -0.60010
    -0.66368
    -0.65097
    -0.72726
    -0.73998
    -0.68911
    -0.73998
    -0.72726
    -0.80356
    -0.77812
    -0.80356
    -0.75269
    -0.75269
    -0.73998
    -0.77812
    -0.70183
    -0.72726
    -0.67640
    -0.66368
    -0.65097
    -0.53652
    -0.58739
    -0.47294
    -0.53652
    -0.48566
    -0.40936
    -0.46023
    -0.26949
    -0.18048
    -0.02789
     0.23915
     0.64605
     1.58703
     2.45171
     2.96034
     3.96490
     4.28280
     4.21922
     3.74873
     3.24009
     2.43899
     1.37086
    -0.29492
    -0.65097
     0.32816
     2.19739
     2.69331
     1.37086
    -0.82899
    -1.59194
    -1.97342
    -2.22773
    -2.03700
    -1.37577
    -0.58739
     0.13742
     0.83679
     1.43444
     1.86678
     2.21011
     2.52800
     2.55344
     2.59158
     2.56615
     2.36270
     2.22282
     2.13381
     1.87949
     1.67604
     1.48530
     1.28185
     1.20555
     1.05296
     0.96395
     0.78593
     0.55704
     0.56976
     0.49346
     0.35359
     0.32816
     0.21371
     0.08656
     0.04841
    -0.04060
    -0.05332
    -0.11690
    -0.23134
    -0.33307
    -0.38393
    -0.42208
    -0.35850
    -0.23134
    -0.24406
    -0.25677
    -0.30764
    -0.30764
    -0.25677
    -0.25677
    -0.20591
    -0.12961
    -0.06604
    -0.01517
     0.11199
     0.13742
     0.15013
     0.22643
     0.20100
     0.21371
     0.22643
     0.30273
     0.22643
     0.18828
     0.25186
     0.22643
     0.16285
     0.18828
     0.18828
     0.18828
     0.17557
     0.17557
     0.13742
     0.15013
     0.09927
     0.16285
     0.08656
     0.08656
     0.06112
     0.01026
     0.09927
     0.06112
     0.06112
     0.03569
    -0.09147
    -0.07875
    -0.06604
    -0.04060
    -0.15505
    -0.18048
    -0.14233
    -0.18048
    -0.19319
    -0.24406
    -0.15505
    -0.20591
    -0.25677
    -0.19319
    -0.20591
    -0.25677
    -0.24406
    -0.28221
    -0.21863
    -0.20591
    -0.15505
    -0.25677
    -0.15505
    -0.16776
    -0.24406
    -0.20591
    -0.20591
    -0.23134
    -0.28221
    -0.21863
    -0.26949
    -0.21863
    -0.34578
    -0.33307
    -0.28221
    -0.28221
    -0.32035
    -0.34578
    -0.35850
    -0.28221
    -0.32035
    -0.34578
    -0.26949
    -0.26949
    -0.30764
    -0.33307
    -0.34578
    -0.35850
    -0.44751
    -0.48566
    -0.49837
    -0.60010
    -0.56195
    -0.62553
    -0.68911
    -0.81627
    -0.98158
    -0.80356
    -0.47294
    -0.21863
     0.06112
     1.19284
     3.26553
     5.19834
     5.12204
     3.10022
     1.07839
    -0.58739
    -2.17687
    -1.78268
     1.12926
     3.24009
     3.24009
     2.23554
     0.98938
    -0.26949
    -1.61737
    -2.04971
    -1.75725
    -1.26133
    -0.49837
     0.21371
     0.77321
     1.18012
     1.81592
     2.21011
     2.50257
     2.64245
     2.64245
     2.55344
     2.31183
     2.12110
     1.79048
     1.57431
     1.37086
     1.20555
     1.00210
     0.74778
     0.51890
     0.37902
     0.11199
    -0.02789
    -0.33307
    -0.49837
    -0.66368
    -0.72726
    -0.87985
    -0.89257
    -0.87985
    -0.99429
    -1.07059
    -1.18503
    -1.18503
    -1.24861
    -1.29948
    -1.31219
    -1.17232
    -1.23590
    -1.31219
    -1.36305
    -1.41392
    -1.45207
    -1.37577
    -1.18503
    -1.07059
    -1.09602
    -1.07059
    -1.00701
    -0.99429
    -0.99429
    -1.01973
    -0.89257
    -0.87985
    -0.72726
    -0.70183
    -0.58739
    -0.61282
    -0.60010
    -0.61282
    -0.60010
    -0.61282
    -0.67640
    -0.62553
    -0.58739
    -0.61282
    -0.65097
    -0.58739
    -0.62553
    -0.63825
    -0.56195
    -0.48566
    -0.49837
    -0.47294
    -0.46023
    -0.44751
    -0.46023
    -0.34578
    -0.33307
    -0.33307
    -0.39665
    -0.34578
    -0.25677
    -0.26949
    -0.30764
    -0.30764
    -0.25677
    -0.23134
    -0.28221
    -0.28221
    -0.30764
    -0.34578
    -0.35850
    -0.26949
    -0.30764
    -0.38393
    -0.38393
    -0.40936
    -0.43480
    -0.40936
    -0.44751
    -0.49837
    -0.51109
    -0.39665
    -0.44751
    -0.46023
    -0.46023
    -0.43480
    -0.44751
    -0.30764
    -0.30764
    -0.38393
    -0.32035
    -0.24406
    -0.25677
    -0.19319
    -0.20591
    -0.19319
    -0.14233
    -0.10418
    -0.11690
    -0.07875
    -0.11690
    -0.15505
    -0.25677
    -0.26949
    -0.25677
    -0.32035
    -0.30764
    -0.20591
    -0.06604
     0.11199
     0.37902
     0.59519
     0.93852
     1.85406
     2.38813
     2.83319
     3.07479
     3.06207
     2.46443
     1.81592
     1.34543
     0.26458
    -0.65097
    -0.06604
     1.54888
     2.90948
     2.34998
     0.45532
    -0.84170
    -1.56651
    -1.63009
    -1.42663
    -0.99429
    -0.65097
    -0.11690
     0.29001
     0.77321
     1.02753
     1.11654
     1.15469
     1.15469
     1.20555
     1.14197
     1.02753
     0.95124
     0.83679
     0.73507
     0.55704
     0.48075
     0.32816
     0.23915
     0.09927
     0.03569
    -0.01517
    -0.25677
    -0.33307
    -0.46023
    -0.52381
    -0.58739
    -0.66368
    -0.80356
    -0.81627
    -0.73998
    -0.85442
    -0.81627
    -0.89257
    -0.79084
    -0.86714
    -0.66368
    -0.70183
    -0.77812
    -0.77812
    -0.72726
    -0.62553
    -0.60010
    -0.53652
    -0.51109
    -0.48566
    -0.42208
    -0.30764
    -0.26949
    -0.42208
    -0.30764
    -0.37122
    -0.28221
    -0.20591
    -0.20591
    -0.23134
    -0.24406
    -0.23134
    -0.19319
    -0.18048
    -0.14233
    -0.21863
    -0.19319
    -0.18048
    -0.11690
    -0.15505
    -0.14233
    -0.20591
    -0.23134
    -0.15505
    -0.10418
    -0.19319
    -0.23134
    -0.21863
    -0.15505
    -0.19319
    -0.11690
    -0.21863
    -0.19319
    -0.18048
    -0.18048
    -0.19319
    -0.24406
    -0.18048
    -0.30764
    -0.24406
    -0.23134
    -0.25677
    -0.32035
    -0.30764
    -0.33307
    -0.38393
    -0.47294
    -0.40936
    -0.39665
    -0.46023
    -0.47294
    -0.51109
    -0.48566
    -0.56195
    -0.52381
    -0.58739
    -0.43480
    -0.47294
    -0.39665
    -0.40936
    -0.38393
    -0.40936
    -0.30764
    -0.23134
    -0.19319
    -0.16776
    -0.10418
    -0.01517
    -0.05332
    -0.02789
     0.01026
    -0.01517
     0.17557
     0.25186
     0.25186
     0.20100
     0.16285
     0.25186
     0.56976
     0.95124
     1.38358
     1.85406
     1.68876
     0.82408
     0.11199
    -0.93071
    -0.72726
    -0.56195
    -0.01517
     0.39174
     0.92580
     1.00210
     0.36630
    -0.25677
    -0.60010
    -0.58739
    -0.43480
    -0.16776
     0.25186
     0.49346
     0.78593
     0.95124
     1.02753
     0.98938
     1.00210
     0.93852
     0.78593
     0.65877
     0.51890
     0.36630
     0.20100
     0.17557
     0.09927
     0.01026
    -0.05332
    -0.09147
    -0.15505
    -0.09147
    -0.19319
    -0.23134
    -0.20591
    -0.11690
    -0.11690
    -0.19319
    -0.15505
    -0.20591
    -0.12961
    -0.20591
    -0.18048
    -0.10418
    -0.09147
    -0.12961
    -0.14233
    -0.09147
    -0.07875
    -0.06604
    -0.11690
    -0.01517
     0.04841
    -0.01517
     0.13742
     0.13742
     0.22643
     0.34087
     0.49346
     0.62062
     0.84951
     0.90037
     0.83679
     0.44260
     0.25186
     0.69692
     0.90037
     1.05296
     0.98938
     0.98938
     0.74778
     0.60791
     0.32816
     0.02298
     0.16285
     0.34087
     0.29001
     0.18828
     0.16285
    -0.01517
    -0.07875
    -0.21863
    -0.26949
    -0.20591
    -0.12961
    -0.28221
    -0.18048
    -0.21863
    -0.26949
    -0.28221
    -0.28221
    -0.26949
    -0.32035
    -0.32035
    -0.34578
    -0.28221
    -0.28221
    -0.34578
    -0.32035
    -0.38393
    -0.25677
    -0.28221
    -0.25677
    -0.30764
    -0.28221
    -0.28221
    -0.26949
    -0.28221
    -0.28221
    -0.24406
    -0.19319
    -0.25677
    -0.19319
    -0.14233
    -0.15505
    -0.10418
    -0.01517
     0.04841
     0.09927
     0.18828
     0.30273
     0.30273
     0.39174
     0.45532
     0.62062
     0.74778
     0.88766
     0.92580
     1.10383
     1.21827
     1.35814
     1.52345
     1.57431
     1.43444
     0.98938
     0.42988
    -0.16776
    -0.16776
    -0.11690
     0.02298
    -0.37122
    -0.54924
    -0.84170
    -1.33762
    -1.65552
    -1.66824
    -1.55379
    -1.37577
    -1.27404
    -1.01973
    -0.68911
    -0.38393
     0.01026
     0.36630
     0.56976
     0.81136
     1.15469
     1.37086
     1.56160
     1.68876
     1.68876
     1.66332
     1.61246
     1.45987
     1.39629
     1.34543
     1.16741
     0.96395
     0.78593
     0.59519
     0.36630
     0.22643
     0.13742
     0.02298
    -0.18048
    -0.26949
    -0.32035
    -0.47294
    -0.49837
    -0.61282
    -0.70183
    -0.70183
    -0.70183
    -0.84170
    -0.77812
    -0.81627
    -0.86714
    -0.85442
    -0.91800
    -0.87985
    -0.80356
    -0.80356
    -0.72726
    -0.80356
    -0.77812
    -0.72726
    -0.75269
    -0.65097
    -0.65097
    -0.67640
    -0.67640
    -0.56195
    -0.60010
    -0.47294
    -0.56195
    -0.54924
    -0.52381
    -0.44751
    -0.44751
    -0.47294
    -0.47294
    -0.48566
    -0.38393
    -0.35850
    -0.30764
    -0.38393
    -0.42208
    -0.29492
    -0.25677
    -0.30764
    -0.24406
    -0.34578
    -0.28221
    -0.26949
    -0.14233
    -0.20591
    -0.15505
    -0.20591
    -0.14233
    -0.20591
    -0.07875
    -0.01517
    -0.12961
    -0.07875
    -0.00246
    -0.04060
     0.04841
     0.03569
     0.06112
     0.09927
     0.17557
     0.21371
     0.16285
     0.18828
     0.20100
     0.30273
     0.26458
     0.30273
     0.17557
     0.27729
     0.25186
     0.22643
     0.25186
     0.16285
     0.15013
     0.12470
     0.13742
     0.16285
     0.09927
     0.04841
     0.04841
     0.09927
     0.22643
     0.26458
     0.29001
     0.23915
     0.40445
     0.42988
     0.48075
     0.37902
     0.31544
     0.48075
     0.92580
     1.54888
     1.87949
     2.05752
     1.66332
     0.63334
    -0.38393
    -0.82899
    -0.33307
     0.35359
     0.70963
     0.78593
     0.54433
     0.16285
    -0.11690
    -0.43480
    -0.58739
    -0.51109
    -0.39665
    -0.33307
    -0.18048
     0.12470
     0.48075
     0.77321
     0.88766
     0.73507
     0.83679
     0.81136
     0.64605
     0.55704
     0.50618
     0.49346
     0.35359
     0.40445
     0.32816
     0.25186
     0.13742
     0.03569
    -0.04060
    -0.04060
    -0.11690
    -0.24406
    -0.19319
    -0.19319
    -0.24406
    -0.25677
    -0.21863
    -0.30764
    -0.24406
    -0.19319
    -0.19319
    -0.19319
    -0.16776
    -0.25677
    -0.26949
    -0.11690
    -0.10418
    -0.11690
    -0.14233
    -0.10418
    -0.07875
    -0.07875
    -0.11690
    -0.06604
    -0.12961
    -0.09147
    -0.06604
    -0.07875
    -0.07875
    -0.10418
    -0.16776
    -0.04060
    -0.10418
    -0.07875
    -0.12961
    -0.07875
    -0.10418
    -0.10418
    -0.11690
    -0.15505
    -0.14233
    -0.05332
    -0.09147
    -0.10418
    -0.10418
    -0.15505
    -0.10418
    -0.18048
    -0.10418
    -0.07875
    -0.20591
    -0.11690
    -0.14233
    -0.12961
    -0.16776
    -0.09147
    -0.24406
    -0.15505
    -0.14233
    -0.14233
    -0.19319
    -0.14233
    -0.25677
    -0.23134
    -0.16776
    -0.20591
    -0.19319
    -0.25677
    -0.23134
    -0.19319
    -0.25677
    -0.20591
    -0.29492
    -0.28221
    -0.30764
    -0.19319
    -0.21863
    -0.24406
    -0.28221
    -0.25677
    -0.23134
    -0.15505
    -0.14233
    -0.20591
    -0.18048
    -0.07875
    -0.07875
    -0.01517
     0.02298
     0.02298
     0.13742
     0.18828
     0.26458
     0.48075
     0.49346
     0.53161
     0.56976
     0.56976
     0.53161
     0.72235
     0.98938
     1.35814
     1.58703
     1.90493
     1.54888
     0.79864
    -0.11690
    -1.12145
    -0.80356
    -0.29492
    -0.02789
    -0.10418
    -0.52381
    -0.58739
    -0.76541
    -1.13417
    -1.41392
    -1.32491
    -1.21046
    -1.05787
    -0.75269
    -0.40936
    -0.07875
     0.25186
     0.46803
     0.65877
     0.78593
     0.83679
     0.73507
     0.72235
     0.92580
     0.87494
     0.67149
     0.68420
     0.49346
     0.42988
     0.35359
     0.40445
     0.23915
     0.22643
     0.18828
     0.09927
     0.07384
    -0.01517
    -0.09147
    -0.10418
    -0.00246
    -0.06604
    -0.09147
    -0.01517
    -0.02789
    -0.01517
     0.02298
     0.03569
     0.04841
     0.06112
     0.08656
     0.04841
     0.11199
     0.11199
     0.09927
     0.03569
     0.12470
     0.16285
    -0.00246
     0.09927
    -0.00246
     0.01026
     0.06112
    -0.02789
     0.02298
    -0.04060
    -0.10418
    -0.02789
     0.02298
    -0.06604
    -0.10418
    -0.12961
    -0.05332
    -0.10418
    -0.19319
    -0.24406
    -0.14233
    -0.16776
    -0.12961
    -0.15505
    -0.09147
    -0.18048
    -0.16776
    -0.21863
    -0.15505
    -0.09147
    -0.10418
    -0.14233
    -0.04060
    -0.06604
    -0.05332
    -0.07875
    -0.01517
    -0.05332
    -0.09147
    -0.01517
    -0.09147
    -0.09147
    -0.02789
    -0.06604
    -0.09147
    -0.05332
    -0.05332
    -0.07875
    -0.10418
    -0.09147
    -0.15505
    -0.10418
    -0.06604
    -0.09147
    -0.14233
    -0.10418
    -0.09147
    -0.10418
    -0.11690
    -0.02789
    -0.07875
    -0.07875
    -0.05332
    -0.01517
    -0.02789
     0.08656
     0.13742
     0.13742
     0.29001
     0.34087
     0.40445
     0.45532
     0.44260
     0.51890
     0.65877
     0.96395
     1.11654
     1.56160
     1.72690
     1.71419
     1.82863
     1.16741
     0.13742
    -0.96886
    -0.98158
     0.13742
     0.67149
     0.64605
     0.16285
    -0.56195
    -0.87985
    -0.90528
    -0.84170
    -0.84170
    -0.71454
    -0.52381
    -0.34578
    -0.26949
    -0.06604
     0.12470
     0.42988
     0.74778
     0.84951
     0.74778
     0.62062
     0.58247
     0.55704
     0.42988
     0.31544
     0.30273
     0.25186
     0.16285
     0.18828
     0.12470
     0.12470
     0.06112
    -0.07875
    -0.04060
    -0.18048
    -0.20591
    -0.28221
    -0.30764
    -0.43480
    -0.43480
    -0.52381
    -0.58739
    -0.71454
    -0.71454
    -0.72726
    -0.82899
    -0.81627
    -0.79084
    -0.89257
    -0.89257
    -0.82899
    -0.75269
    -0.79084
    -0.79084
    -0.75269
    -0.68911
    -0.57467
    -0.58739
    -0.57467
    -0.56195
    -0.47294
    -0.48566
    -0.42208
    -0.37122
    -0.32035
    -0.30764
    -0.26949
    -0.21863
    -0.28221
    -0.15505
    -0.18048
    -0.09147
    -0.10418
    -0.06604
    -0.06604
    -0.00246
     0.03569
     0.06112
     0.07384
     0.07384
     0.08656
     0.06112
     0.06112
     0.04841
     0.02298
    -0.04060
    -0.04060
    -0.07875
    -0.09147
    -0.10418
    -0.00246
     0.34087
     0.45532
     0.35359
     0.30273
     0.27729
     0.40445
     0.45532
     0.65877
     0.73507
     0.76050
     0.82408
     0.88766
     0.84951
     0.87494
     0.79864
     0.70963
     0.64605
     0.67149
     0.67149
     0.49346
     0.56976
     0.48075
     0.46803
     0.40445
     0.46803
     0.44260
     0.46803
     0.49346
     0.58247
     0.64605
     0.82408
     0.88766
     0.84951
     0.96395
     1.12926
     1.28185
     1.42172
     1.48530
     1.40901
     1.45987
     1.32000
     1.40901
     1.25642
     0.98938
     0.70963
     0.77321
     1.05296
     1.54888
     2.15924
     2.05752
     1.80320
     1.38358
     0.53161
     0.16285
     0.50618
     2.28640
     2.28640
     1.72690
     1.93036
     2.22282
     2.41356
     2.04480
     1.71419
     1.12926
     1.25642
     0.91309
     1.01481
     1.23098
     1.21827
     1.14197
     0.87494
     0.41717
     0.20100
    -0.00246
    -0.14233
    -0.25677
    -0.39665
    -0.58739
    -0.58739
    -0.57467
    -0.68911
    -0.81627
    -0.87985
    -0.93071
    -0.96886
    -0.82899
    -0.87985
    -0.98158
    -0.95615
    -0.85442
    -0.81627
    -0.80356
    -0.76541
    -0.80356
    -0.73998
    -0.60010
    -0.56195
    -0.52381
    -0.52381
    -0.43480
    -0.43480
    -0.34578
    -0.25677
    -0.29492
    -0.28221
    -0.18048
    -0.14233
    -0.04060
     0.29001
     0.06112
    -0.26949
    -0.14233
    -0.00246
     0.02298
     0.06112
     0.01026
     0.02298
    -0.04060
    -0.00246
    -0.06604
    -0.15505
    -0.15505
    -0.20591
    -0.21863
    -0.19319
    -0.18048
    -0.28221
    -0.30764
    -0.20591
    -0.23134
    -0.29492
    -0.32035
    -0.33307
    -0.30764
    -0.23134
    -0.25677
    -0.30764
    -0.30764
    -0.24406
    -0.25677
    -0.24406
    -0.24406
    -0.30764
    -0.23134
    -0.20591
    -0.15505
    -0.16776
    -0.18048
    -0.11690
    -0.23134
    -0.11690
    -0.16776
    -0.11690
    -0.14233
    -0.11690
    -0.10418
    -0.15505
    -0.10418
    -0.15505
    -0.15505
    -0.11690
    -0.09147
    -0.16776
    -0.11690
    -0.12961
    -0.23134
    -0.15505
    -0.14233
    -0.15505
    -0.21863
    -0.12961
    -0.16776
    -0.16776
    -0.20591
    -0.20591
    -0.29492
    -0.32035
    -0.28221
    -0.33307
    -0.43480
    -0.46023
    -0.54924
    -0.56195
    -0.52381
    -0.54924
    -0.67640
    -0.75269
    -0.68911
    -0.81627
    -0.84170
    -0.80356
    -0.85442
    -0.87985
    -0.82899
    -0.80356
    -0.86714
    -1.03244
    -1.01973
    -1.05787
    -1.05787
    -1.15960
    -1.18503
    -1.19775
    -1.10874
    -0.86714
    -0.73998
    -0.43480
    -0.29492
     0.08656
     0.54433
     0.95124
     1.49802
     2.42628
     3.20195
     3.71058
     2.54072
     1.63789
     1.19284
     1.66332
     2.42628
     3.20195
     3.83774
     3.12565
     1.86678
     0.83679
     0.12470
     0.03569
    -0.04060
    -0.18048
    -0.32035
    -0.35850
    -0.46023
    -0.43480
    -0.49837
    -0.54924
    -0.61282
    -0.52381
    -0.53652
    -0.48566
    -0.32035
    -0.48566
    -0.47294
    -0.43480
    -0.40936
    -0.39665
    -0.33307
    -0.35850
    -0.35850
    -0.29492
    -0.20591
    -0.33307
    -0.34578
    -0.33307
    -0.38393
    -0.29492
    -0.30764
    -0.35850
    -0.33307
    -0.32035
    -0.32035
    -0.30764
    -0.34578
    -0.33307
    -0.38393
    -0.29492
    -0.25677
    -0.33307
    -0.30764
    -0.32035
    -0.35850
    -0.30764
    -0.30764
    -0.38393
    -0.38393
    -0.34578
    -0.32035
    -0.38393
    -0.34578
    -0.43480
    -0.47294
    -0.42208
    -0.42208
    -0.52381
    -0.62553
    -0.46023
    -0.49837
    -0.52381
    -0.49837
    -0.56195
    -0.54924
    -0.54924
    -0.47294
    -0.51109
    -0.44751
    -0.49837
    -0.54924
    -0.49837
    -0.42208
    -0.39665
    -0.42208
    -0.43480
    -0.44751
    -0.48566
    -0.40936
    -0.43480
    -0.43480
    -0.48566
    -0.43480
    -0.43480
    -0.46023
    -0.48566
    -0.48566
    -0.49837
    -0.47294
    -0.42208
    -0.44751
    -0.42208
    -0.43480
    -0.43480
    -0.43480
    -0.46023
    -0.35850
    -0.38393
    -0.38393
    -0.33307
    -0.37122
    -0.35850
    -0.30764
    -0.33307
    -0.29492
    -0.20591
    -0.23134
    -0.12961
    -0.09147
    -0.10418
     0.01026
     0.03569
     0.01026
     0.11199
     0.21371
     0.20100
     0.21371
     0.26458
     0.23915
     0.13742
     0.18828
     0.34087
     0.32816
     0.25186
     0.16285
     0.31544
     0.63334
     1.01481
     1.14197
     1.04025
     0.78593
     0.68420
     0.68420
     0.45532
     0.35359
     0.44260
     0.45532
     0.73507
     0.92580
     0.91309
     0.74778
     0.49346
     0.34087
     0.36630
     0.45532
     0.35359
     0.20100
     0.27729
     0.29001
     0.48075
     0.55704
     0.59519
     0.36630
     0.35359
     0.20100
    -0.04060
    -0.14233
    -0.44751
    -0.54924
    -0.49837
    -0.54924
    -0.58739
    -0.63825
    -0.63825
    -0.75269
    -0.72726
    -0.70183
    -0.71454
    -0.75269
    -0.67640
    -0.58739
    -0.54924
    -0.54924
    -0.42208
    -0.48566
    -0.53652
    -0.39665
    -0.40936
    -0.42208
    -0.40936
    -0.35850
    -0.38393
    -0.38393
    -0.29492
    -0.33307
    -0.39665
    -0.28221
    -0.30764
    -0.28221
    -0.34578
    -0.26949
    -0.25677
    -0.26949
    -0.29492
    -0.29492
    -0.24406
    -0.28221
    -0.20591
    -0.26949
    -0.25677
    -0.20591
    -0.29492
    -0.20591
    -0.19319
    -0.19319
    -0.21863
    -0.24406
    -0.15505
    -0.21863
    -0.20591
    -0.18048
    -0.16776
    -0.15505
    -0.14233
    -0.12961
    -0.14233
    -0.12961
    -0.20591
    -0.07875
    -0.10418
    -0.15505
    -0.06604
    -0.00246
    -0.06604
    -0.01517
    -0.05332
    -0.01517
     0.04841
     0.12470
     0.12470
     0.07384
     0.06112
     0.15013
     0.09927
     0.16285
     0.20100
     0.18828
     0.27729
     0.30273
     0.35359
     0.39174
     0.44260
     0.45532
     0.51890
     0.58247
     0.63334
     0.58247
     0.58247
     0.58247
     0.60791
     0.67149
     0.76050
     0.72235
     0.78593
     0.97667
     1.21827
     1.29456
     1.47259
     1.12926
     0.29001
    -0.43480
    -0.29492
    -0.02789
     0.40445
     0.36630
     0.22643
    -0.15505
    -0.44751
    -0.60010
    -0.73998
    -0.67640
    -0.65097
    -0.66368
    -0.51109
    -0.42208
    -0.21863
    -0.06604
     0.20100
     0.39174
     0.64605
     0.70963
     0.77321
     0.91309
     1.19284
     1.28185
     1.33271
     1.48530
     1.40901
     1.32000
     1.18012
     1.01481
     0.88766
     1.14197
     1.34543
     1.28185
     1.14197
     1.07839
     1.00210
     0.91309
     0.81136
     0.82408
     0.78593
     0.77321
     0.72235
     0.56976
     0.41717
     0.31544
     0.26458
     0.15013
     0.04841
    -0.01517
    -0.29492
    -0.54924
    -0.70183
    -0.91800
    -1.08331
    -1.15960
    -1.27404
    -1.32491
    -1.32491
    -1.36305
    -1.40120
    -1.35034
    -1.36305
    -1.26133
    -1.27404
    -1.26133
    -1.19775
    -1.15960
    -1.07059
    -1.08331
    -1.04516
    -0.95615
    -0.90528
    -0.94343
    -0.82899
    -0.76541
    -0.80356
    -0.72726
    -0.72726
    -0.72726
    -0.58739
    -0.51109
    -0.51109
    -0.49837
    -0.40936
    -0.42208
    -0.43480
    -0.28221
    -0.18048
    -0.30764
    -0.28221
    -0.20591
    -0.14233
    -0.14233
    -0.18048
    -0.20591
    -0.21863
    -0.18048
    -0.12961
    -0.04060
    -0.20591
    -0.34578
    -0.42208
    -0.30764
    -0.18048
    -0.21863
    -0.32035
    -0.39665
    -0.40936
    -0.40936
    -0.42208
    -0.44751
    -0.46023
    -0.37122
    -0.23134
    -0.28221
    -0.25677
    -0.30764
    -0.21863
    -0.20591
    -0.00246
     0.04841
    -0.00246
     0.20100
     0.20100
     0.26458
     0.39174
     0.46803
     0.56976
     0.68420
     0.78593
     0.84951
     1.15469
     1.32000
     1.47259
     1.30728
     1.14197
     0.90037
     0.69692
     0.59519
     0.60791
     0.56976
     0.70963
     0.96395
     0.64605
     0.36630
     0.25186
     0.16285
    -0.02789
     0.01026
     0.12470
     0.15013
     0.23915
     0.32816
     0.31544
     0.40445
     0.51890
     0.55704
     0.53161
     0.53161
     0.56976
     0.49346
     0.46803
     0.40445
     0.39174
     0.32816
     0.26458
     0.16285
     0.12470
     0.17557
     0.04841
    -0.01517
    -0.01517
    -0.04060
    -0.10418
    -0.14233
    -0.24406
    -0.30764
    -0.28221
    -0.29492
    -0.34578
    -0.33307
    -0.29492
    -0.28221
    -0.39665
    -0.26949
    -0.12961
    -0.15505
    -0.10418
    -0.09147
    -0.15505
    -0.10418
    -0.10418
    -0.14233
    -0.07875
    -0.04060
    -0.07875
    -0.11690
    -0.10418
    -0.18048
    -0.23134
    -0.25677
    -0.19319
    -0.30764
    -0.35850
    -0.37122
    -0.37122
    -0.30764
    -0.30764
    -0.33307
    -0.39665
    -0.30764
    -0.23134
    -0.28221
    -0.25677
    -0.16776
    -0.23134
    -0.19319
    -0.01517
    -0.09147
    -0.06604
    -0.06604
    -0.01517
    -0.11690
    -0.07875
    -0.14233
    -0.11690
    -0.04060
     0.01026
    -0.00246
    -0.05332
    -0.09147
    -0.14233
    -0.20591
    -0.10418
    -0.16776
    -0.15505
    -0.11690
    -0.11690
    -0.19319
    -0.15505
    -0.14233
    -0.11690
    -0.15505
    -0.21863
    -0.19319
    -0.20591
    -0.19319
    -0.25677
    -0.32035
    -0.24406
    -0.10418
    -0.21863
    -0.15505
    -0.24406
    -0.28221
    -0.25677
    -0.15505
    -0.21863
    -0.20591
    -0.21863
    -0.11690
    -0.02789
     0.02298
     0.06112
     0.11199
     0.30273
     0.35359
     0.25186
     0.31544
     0.36630
     0.88766
     1.39629
     1.79048
     1.80320
     1.75234
     1.54888
     0.62062
     0.01026
     0.25186
     0.92580
     1.33271
     1.29456
     1.19284
     0.58247
    -0.01517
    -0.20591
    -0.30764
    -0.15505
    -0.16776
    -0.19319
    -0.20591
    -0.01517
     0.08656
     0.11199
     0.29001
     0.27729
     0.29001
     0.30273
     0.37902
     0.34087
     0.35359
     0.25186
     0.21371
     0.13742
     0.12470
     0.08656
    -0.02789
    -0.09147
    -0.15505
    -0.18048
    -0.29492
    -0.34578
    -0.38393
    -0.44751
    -0.38393
    -0.37122
    -0.42208
    -0.46023
    -0.47294
    -0.44751
    -0.49837
    -0.42208
    -0.48566
    -0.46023
    -0.43480
    -0.44751
    -0.43480
    -0.40936
    -0.42208
    -0.48566
    -0.47294
    -0.42208
    -0.39665
    -0.42208
    -0.40936
    -0.42208
    -0.39665
    -0.43480
    -0.37122
    -0.40936
    -0.38393
    -0.38393
    -0.35850
    -0.33307
    -0.24406
    -0.35850
    -0.33307
    -0.24406
    -0.29492
    -0.23134
    -0.15505
    -0.21863
    -0.20591
    -0.20591
    -0.18048
    -0.12961
    -0.15505
    -0.12961
    -0.15505
    -0.10418
    -0.14233
    -0.12961
    -0.15505
    -0.07875
    -0.06604
    -0.11690
    -0.12961
     0.01026
    -0.07875
    -0.10418
    -0.05332
    -0.01517
    -0.01517
     0.03569
     0.09927
     0.06112
     0.07384
     0.15013
     0.12470
     0.21371
     0.18828
     0.18828
     0.26458
     0.31544
     0.39174
     0.44260
     0.53161
     0.60791
     0.77321
     0.83679
     0.87494
     0.81136
     0.78593
     0.88766
     0.77321
     0.86222
     0.90037
     0.79864
     0.74778
     0.63334
     0.62062
     0.48075
     0.31544
     0.25186
     0.09927
     0.11199
    -0.07875
    -0.06604
    -0.09147
    -0.00246
     0.01026
     0.17557
     0.45532
     0.58247
     0.73507
     0.82408
     0.93852
     0.95124
     0.92580
     0.95124
     1.26913
     1.30728
     1.23098
     1.11654
     0.93852
     0.53161
     0.20100
     0.13742
     0.02298
     0.39174
     0.58247
     0.46803
     0.11199
    -0.20591
    -0.11690
     0.23915
     0.32816
     0.23915
     0.35359
     0.45532
     0.73507
     1.14197
     1.12926
     0.92580
     0.73507
     0.68420
     0.46803
     0.44260
     0.35359
     0.29001
     0.15013
    -0.01517
    -0.09147
    -0.24406
    -0.35850
    -0.48566
    -0.62553
    -0.63825
    -0.72726
    -0.73998
    -0.77812
    -0.75269
    -0.76541
    -0.79084
    -0.79084
    -0.80356
    -0.82899
    -0.80356
    -0.79084
    -0.77812
    -0.79084
    -0.72726
    -0.68911
    -0.82899
    -0.79084
    -0.75269
    -0.82899
    -0.76541
    -0.80356
    -0.82899
    -0.84170
    -0.85442
    -0.84170
    -1.04516
    -1.01973
    -1.05787
    -0.99429
    -1.00701
    -1.08331
    -1.17232
    -1.12145
    -1.15960
    -1.26133
    -1.12145
    -1.10874
    -1.10874
    -1.12145
    -1.03244
    -1.01973
    -1.01973
    -0.93071
    -0.94343
    -0.84170
    -0.79084
    -0.81627
    -0.80356
    -0.67640
    -0.65097
    -0.67640
    -0.62553
    -0.56195
    -0.62553
    -0.62553
    -0.54924
    -0.58739
    -0.57467
    -0.49837
    -0.53652
    -0.52381
    -0.52381
    -0.42208
    -0.52381
    -0.54924
    -0.51109
    -0.54924
    -0.51109
    -0.48566
    -0.54924
    -0.57467
    -0.57467
    -0.60010
    -0.57467
    -0.58739
    -0.57467
    -0.62553
    -0.65097
    -0.65097
    -0.57467
    -0.60010
    -0.58739
    -0.48566
    -0.58739
    -0.44751
    -0.44751
    -0.48566
    -0.51109
    -0.25677
    -0.29492
    -0.38393
    -0.53652
    -0.58739
    -0.54924
    -0.56195
    -0.56195
    -0.72726
    -0.85442
    -0.98158
    -0.66368
     0.25186
     1.15469
     1.73962
     1.82863
     1.98122
     2.69331
     3.58342
     3.90132
     3.96490
     4.96945
     5.57982
     5.70697
     4.93131
     4.23193
     3.93947
     3.04936
     2.78232
     2.74417
     2.89676
     2.97306
     1.86678
     1.00210
     0.12470
    -0.44751
    -0.68911
    -0.75269
    -0.51109
    -0.32035
    -0.10418
    -0.01517
     0.22643
     0.34087
     0.30273
     0.39174
     0.30273
     0.20100
     0.17557
     0.13742
     0.29001
     0.29001
     0.31544
     0.20100
     0.23915
     0.42988
     0.56976
     0.64605
     0.74778
     0.87494
     0.95124
     1.14197
     1.19284
     1.24370
     1.43444
     1.40901
     1.43444
     1.48530
     1.45987
     1.45987
     1.39629
     1.40901
     1.25642
     1.23098
     1.00210
     0.88766
     0.70963
     0.64605
     0.54433
     0.29001
     0.08656
    -0.06604
    -0.15505
    -0.30764
    -0.44751
    -0.48566
    -0.56195
    -0.73998
    -0.80356
    -0.86714
    -0.99429
    -1.03244
    -1.05787
    -1.12145
    -0.94343
    -1.05787
    -1.07059
    -1.08331
    -0.99429
    -0.96886
    -0.93071
    -0.99429
    -0.95615
    -0.90528
    -0.85442
    -0.76541
    -0.77812
    -0.81627
    -0.75269
    -0.71454
    -0.63825
    -0.63825
    -0.67640
    -0.60010
    -0.58739
    -0.62553
    -0.58739
    -0.57467
    -0.60010
    -0.58739
    -0.56195
    -0.49837
    -0.54924
    -0.56195
    -0.52381
    -0.63825
    -0.47294
    -0.46023
    -0.56195
    -0.53652
    -0.49837
    -0.49837
    -0.48566
    -0.52381
    -0.49837
    -0.53652
    -0.48566
    -0.46023
    -0.46023
    -0.51109
    -0.52381
    -0.54924
    -0.49837
    -0.42208
    -0.51109
    -0.52381
    -0.57467
    -0.53652
    -0.49837
    -0.48566
    -0.48566
    -0.54924
    -0.52381
    -0.44751
    -0.46023
    -0.47294
    -0.52381
    -0.46023
    -0.54924
    -0.43480
    -0.44751
    -0.52381
    -0.54924
    -0.57467
    -0.38393
    -0.42208
    -0.39665
    -0.35850
    -0.37122
    -0.16776
    -0.09147
     0.02298
     0.12470
     0.39174
     0.74778
     1.26913
     1.53617
     1.65061
     1.90493
     2.07023
     2.34998
     2.47714
     1.82863
     1.35814
     0.83679
     0.73507
     0.55704
     1.01481
     0.73507
     0.27729
    -0.28221
    -0.53652
    -0.58739
    -1.01973
    -0.96886
    -0.80356
    -0.61282
    -0.63825
    -0.68911
    -0.24406
     0.18828
     0.56976
     0.70963
     0.83679
     1.05296
     1.12926
     1.04025
     0.97667
     0.98938
     0.84951
     0.70963
     0.60791
     0.53161
     0.53161
     0.45532
     0.25186
     0.20100
     0.11199
    -0.06604
    -0.06604
    -0.14233
    -0.23134
    -0.34578
    -0.35850
    -0.34578
    -0.37122
    -0.40936
    -0.52381
    -0.44751
    -0.48566
    -0.56195
    -0.48566
    -0.51109
    -0.48566
    -0.49837
    -0.46023
    -0.47294
    -0.48566
    -0.48566
    -0.56195
    -0.43480
    -0.42208
    -0.46023
    -0.40936
    -0.42208
    -0.43480
    -0.44751
    -0.39665
    -0.38393
    -0.39665
    -0.34578
    -0.37122
    -0.34578
    -0.29492
    -0.34578
    -0.42208
    -0.32035
    -0.25677
    -0.34578
    -0.33307
    -0.29492
    -0.30764
    -0.33307
    -0.35850
    -0.29492
    -0.38393
    -0.25677
    -0.32035
    -0.35850
    -0.30764
    -0.37122
    -0.38393
    -0.37122
    -0.38393
    -0.38393
    -0.43480
    -0.40936
    -0.38393
    -0.44751
    -0.48566
    -0.46023
    -0.49837
    -0.48566
    -0.49837
    -0.49837
    -0.54924
    -0.54924
    -0.63825
    -0.61282
    -0.62553
    -0.57467
    -0.66368
    -0.66368
    -0.66368
    -0.75269
    -0.68911
    -0.68911
    -0.71454
    -0.77812
    -0.71454
    -0.77812
    -0.72726
    -0.76541
    -0.73998
    -0.84170
    -0.77812
    -0.71454
    -0.81627
    -0.84170
