# Supplementary material for: Software algorithm and hardware design for real-time implementation of new spectral estimator
Source: Biomed Eng Online. 2014 May 9;13:61. doi: 10.1186/1475-925X-13-61 (PMC4057578; doi:10.1186/1475-925X-13-61)
Supplement: Additional file 2 — txtfiles.zip. [file 1475-925X-13-61-S2.zip › FILE059.TXT]

     0.53029
     0.49598
     0.51314
     0.47883
     0.47883
     0.42738
     0.41022
     0.34161
     0.35877
     0.41022
     0.41022
     0.22155
     0.29016
     0.32446
     0.25585
     0.25585
     0.23870
     0.22155
     0.13579
     0.15294
     0.11863
     0.20439
     0.15294
     0.03287
     0.05002
     0.08433
     0.11863
     0.05002
     0.05002
     0.01572
     0.05002
    -0.00143
    -0.01859
     0.15294
    -0.03574
    -0.05289
    -0.00143
    -0.00143
     0.08433
    -0.01859
    -0.05289
    -0.07004
    -0.00143
     0.01572
     0.05002
    -0.08719
    -0.03574
    -0.08719
    -0.03574
     0.05002
     0.05002
    -0.10435
    -0.10435
    -0.15580
    -0.05289
    -0.12150
    -0.15580
    -0.24157
    -0.10435
    -0.15580
    -0.15580
    -0.17296
    -0.22441
    -0.29302
    -0.29302
    -0.15580
    -0.19011
    -0.34448
    -0.48170
    -0.46455
    -0.34448
    -0.36163
    -0.31018
    -0.34448
    -0.24157
    -0.24157
    -0.17296
    -0.17296
    -0.13865
    -0.10435
    -0.01859
     0.08433
     0.25585
     0.23870
     0.27300
     0.34161
     0.34161
     0.37592
     0.22155
     0.20439
     0.20439
     0.17009
     0.20439
     0.17009
    -0.05289
     0.06718
     0.08433
     0.44453
     0.77042
     1.01056
     1.14777
     1.91963
     2.79440
     2.94877
     2.53711
     2.34844
     2.84586
     1.79956
    -2.00826
    -5.16429
    -4.80409
    -0.99627
     2.17691
     0.95910
    -1.21925
    -2.98594
    -4.30667
    -5.38727
    -5.11283
    -4.16945
    -3.46621
    -2.57429
    -1.78528
    -0.56746
    -0.08719
     0.08433
     0.22155
     0.51314
     0.71897
     0.83903
     0.99340
     0.99340
     0.99340
     0.87334
     0.83903
     0.87334
     0.82188
     0.71897
     0.65036
     0.65036
     0.56459
     0.61605
     0.58175
     0.51314
     0.49598
     0.49598
     0.49598
     0.54744
     0.53029
     0.51314
     0.46168
     0.54744
     0.54744
     0.56459
     0.47883
     0.54744
     0.54744
     0.53029
     0.51314
     0.49598
     0.49598
     0.47883
     0.44453
     0.51314
     0.51314
     0.44453
     0.44453
     0.44453
     0.37592
     0.37592
     0.34161
     0.42738
     0.27300
     0.34161
     0.29016
     0.39307
     0.29016
     0.27300
     0.23870
     0.17009
     0.20439
     0.11863
     0.17009
     0.13579
     0.05002
     0.11863
     0.05002
    -0.03574
     0.01572
    -0.01859
    -0.00143
    -0.00143
    -0.07004
    -0.12150
    -0.13865
    -0.01859
     0.01572
    -0.01859
     0.01572
    -0.00143
     0.05002
    -0.05289
    -0.01859
    -0.05289
     0.05002
     0.05002
     0.13579
     0.06718
     0.13579
     0.11863
     0.15294
     0.11863
     0.22155
     0.15294
     0.18724
     0.20439
     0.23870
     0.17009
     0.20439
     0.34161
     0.27300
     0.23870
     0.25585
     0.20439
     0.25585
     0.25585
     0.10148
     0.08433
     0.05002
     0.05002
     0.03287
    -0.01859
     0.06718
     0.22155
     0.29016
     0.46168
     0.29016
     0.25585
     0.27300
     0.22155
     0.30731
     0.35877
     0.44453
     0.42738
     0.70181
     0.70181
     0.58175
     0.51314
     0.41022
     0.22155
     0.23870
     0.25585
     0.17009
     0.13579
     0.10148
     0.05002
    -0.00143
    -0.07004
    -0.12150
    -0.19011
    -0.22441
    -0.22441
    -0.29302
    -0.36163
    -0.29302
    -0.31018
    -0.39594
    -0.41309
    -0.41309
    -0.29302
    -0.34448
    -0.36163
    -0.20726
    -0.20726
    -0.01859
     0.10148
     0.15294
     0.34161
     0.37592
     0.56459
     0.99340
     1.49082
     2.00539
     2.77725
     3.53195
     3.30897
     2.27983
     1.35360
     1.23354
     1.25069
     1.16493
     1.09632
     1.16493
     1.07916
     0.87334
     0.51314
    -0.17296
    -1.21925
    -2.66005
    -3.32899
    -4.01508
    -4.75263
    -4.37528
    -3.48336
    -3.05455
    -2.79727
    -2.83157
    -2.86588
    -3.10601
    -3.08886
    -3.03740
    -2.72866
    -2.29985
    -1.68236
    -1.21925
    -0.94481
    -0.58461
    -0.17296
    -0.00143
    -0.01859
     0.03287
     0.01572
    -0.08719
    -0.08719
    -0.24157
    -0.24157
    -0.36163
    -0.34448
    -0.37878
    -0.29302
    -0.32733
    -0.27587
    -0.31018
    -0.29302
    -0.22441
    -0.17296
    -0.17296
    -0.17296
    -0.13865
    -0.00143
    -0.07004
    -0.10435
     0.01572
    -0.08719
     0.03287
    -0.01859
     0.13579
    -0.05289
    -0.01859
    -0.01859
     0.01572
     0.11863
     0.06718
     0.06718
    -0.01859
    -0.03574
     0.01572
    -0.10435
     0.08433
     0.05002
     0.05002
     0.10148
     0.10148
    -0.00143
     0.06718
     0.10148
     0.05002
     0.22155
     0.10148
     0.18724
     0.11863
     0.18724
     0.27300
     0.22155
     0.25585
     0.32446
     0.29016
     0.29016
     0.29016
     0.22155
     0.17009
     0.22155
     0.25585
     0.25585
     0.11863
     0.05002
    -0.07004
    -0.22441
    -0.29302
    -0.41309
    -0.37878
    -0.31018
    -0.32733
    -0.34448
    -0.44739
    -0.34448
    -0.34448
    -0.24157
    -0.01859
     0.03287
     0.10148
     0.06718
     0.10148
     0.20439
     0.32446
     0.29016
     0.39307
     0.46168
     0.27300
     0.25585
     0.23870
     0.29016
     0.25585
     0.22155
     0.05002
    -0.01859
     0.03287
    -0.03574
     0.08433
     0.22155
     0.32446
     0.39307
     0.44453
     0.77042
     0.83903
     0.99340
     1.11347
     1.18208
     1.28499
     1.33645
     1.57658
     1.67950
     1.62804
     1.79956
     1.69665
     1.71380
     1.74811
     1.88532
     2.10831
     2.62288
     2.77725
     2.27983
     1.66234
     1.57658
     0.41022
    -0.73898
    -0.91051
    -1.66521
    -1.71667
    -1.49369
    -1.87104
    -2.05971
    -3.08886
    -3.75780
    -4.63257
    -5.38727
    -5.49018
    -5.69601
    -4.32382
    -3.60343
    -3.20892
    -3.08886
    -2.78011
    -2.35130
    -1.95680
    -1.32216
    -0.89336
    -0.55031
    -0.07004
     0.22155
     0.47883
     0.66751
     0.99340
     0.99340
     0.90764
     1.02771
     1.11347
     1.02771
     0.99340
     0.87334
     0.92479
     0.94195
     0.89049
     0.83903
     0.71897
     0.73612
     0.61605
     0.51314
     0.65036
     0.59890
     0.46168
     0.39307
     0.44453
     0.35877
     0.34161
     0.27300
     0.18724
     0.20439
     0.27300
     0.22155
     0.17009
     0.11863
     0.15294
     0.10148
     0.22155
     0.20439
     0.15294
     0.08433
     0.15294
     0.20439
     0.22155
     0.18724
     0.20439
     0.22155
     0.20439
     0.25585
     0.23870
     0.25585
     0.25585
     0.17009
     0.18724
     0.35877
     0.22155
     0.20439
     0.25585
     0.29016
     0.25585
     0.20439
     0.25585
     0.17009
     0.18724
     0.22155
     0.20439
     0.22155
     0.08433
     0.13579
     0.11863
     0.22155
     0.18724
     0.06718
     0.08433
     0.13579
     0.17009
     0.06718
     0.08433
     0.10148
     0.06718
     0.15294
     0.01572
     0.05002
     0.03287
    -0.01859
    -0.05289
     0.01572
     0.06718
    -0.08719
    -0.05289
    -0.07004
    -0.12150
    -0.12150
    -0.22441
    -0.17296
    -0.27587
    -0.27587
    -0.41309
    -0.49885
    -0.63607
    -0.79044
    -0.89336
    -0.75614
    -0.67037
    -0.61892
    -0.73898
    -0.61892
    -0.20726
     0.29016
     0.83903
     1.21638
     1.67950
     1.90248
     2.43420
     2.45135
     2.36559
     2.69149
     2.57142
     2.72579
     2.91447
     2.64003
     2.29698
     2.10831
     1.73095
     1.31930
     0.68466
     0.25585
    -0.01859
    -0.49885
    -0.87620
    -0.96196
    -0.96196
    -0.99627
    -0.87620
    -0.77329
    -0.68753
    -0.58461
    -0.31018
     0.01572
     0.01572
    -0.10435
    -0.01859
     0.18724
     0.51314
     0.73612
     0.85618
     1.02771
     1.26784
     0.97625
     0.58175
    -0.22441
    -0.49885
    -0.97912
    -1.90534
    -1.61375
    -1.13349
    -1.64806
    -2.31700
    -2.35130
    -2.29985
    -2.29985
    -2.36846
    -2.64289
    -2.41991
    -2.29985
    -2.00826
    -1.64806
    -1.23640
    -0.68753
    -0.32733
    -0.01859
     0.29016
     0.56459
     0.70181
     0.63320
     0.65036
     0.68466
     0.65036
     0.70181
     0.85618
     0.78757
     0.82188
     0.73612
     0.63320
     0.73612
     0.75327
     0.68466
     0.61605
     0.65036
     0.63320
     0.68466
     0.63320
     0.59890
     0.51314
     0.51314
     0.53029
     0.54744
     0.56459
     0.51314
     0.41022
     0.56459
     0.56459
     0.49598
     0.56459
     0.51314
     0.46168
     0.58175
     0.47883
     0.58175
     0.61605
     0.68466
     0.54744
     0.59890
     0.54744
     0.59890
     0.49598
     0.46168
     0.61605
     0.65036
     0.58175
     0.51314
     0.53029
     0.49598
     0.44453
     0.46168
     0.47883
     0.49598
     0.47883
     0.46168
     0.51314
     0.44453
     0.41022
     0.42738
     0.58175
     0.51314
     0.42738
     0.37592
     0.34161
     0.42738
     0.35877
     0.37592
     0.37592
     0.42738
     0.34161
     0.35877
     0.37592
     0.34161
     0.35877
     0.29016
     0.37592
     0.34161
     0.35877
     0.44453
     0.58175
     0.54744
     0.63320
     0.61605
     0.66751
     0.71897
     0.75327
     0.83903
     0.85618
     0.95910
     0.99340
     0.85618
     1.01056
     1.02771
     1.02771
     1.06201
     0.99340
     1.04486
     1.07916
     1.02771
     1.02771
     0.94195
     0.89049
     0.85618
     0.75327
     0.66751
     0.56459
     0.39307
     0.41022
     0.51314
     0.35877
     0.35877
     0.29016
     0.25585
     0.23870
     0.22155
     0.23870
     0.20439
     0.22155
     0.25585
     0.37592
     0.44453
     0.61605
     0.63320
     0.63320
     0.65036
     0.68466
     0.65036
     0.73612
     0.85618
     0.71897
     0.75327
     0.66751
     0.63320
     0.58175
     0.49598
     0.47883
     0.35877
     0.30731
     0.27300
     0.15294
     0.18724
     0.53029
     1.04486
     1.86817
     1.40506
     0.54744
     0.17009
    -1.39077
    -0.91051
    -2.35130
    -2.60859
    -1.63091
    -1.47653
    -2.33415
    -4.75263
    -5.40442
    -4.16945
    -4.13515
    -4.06654
    -3.84356
    -3.74064
    -2.57429
    -2.29985
    -2.23124
    -1.97395
    -1.04773
    -0.20726
     0.54744
     1.37075
     1.74811
     1.97109
     1.91963
     1.78241
     1.83387
     1.49082
     1.16493
     0.94195
     0.78757
     0.58175
     0.46168
     0.37592
     0.23870
     0.22155
     0.10148
     0.13579
     0.10148
     0.08433
     0.08433
     0.10148
     0.17009
     0.18724
     0.20439
     0.18724
     0.23870
     0.17009
     0.15294
     0.17009
     0.22155
     0.29016
     0.30731
     0.22155
     0.25585
     0.22155
     0.29016
     0.15294
     0.35877
     0.29016
     0.23870
     0.29016
     0.20439
     0.23870
     0.17009
     0.15294
     0.20439
     0.15294
     0.10148
     0.05002
    -0.08719
    -0.08719
    -0.12150
    -0.08719
    -0.15580
    -0.12150
    -0.19011
    -0.29302
    -0.29302
    -0.19011
    -0.20726
    -0.31018
    -0.25872
    -0.24157
    -0.12150
    -0.10435
    -0.08719
    -0.03574
     0.06718
     0.10148
     0.10148
     0.29016
     0.27300
     0.27300
     0.29016
     0.41022
     0.44453
     0.54744
     0.47883
     0.44453
     0.53029
     0.58175
     0.54744
     0.51314
     0.42738
     0.44453
     0.44453
     0.58175
     0.54744
     0.47883
     0.51314
     0.42738
     0.39307
     0.42738
     0.35877
     0.34161
     0.30731
     0.41022
     0.37592
     0.34161
     0.34161
     0.34161
     0.29016
     0.37592
     0.29016
     0.22155
     0.22155
     0.17009
     0.13579
     0.17009
    -0.05289
    -0.00143
     0.13579
     0.11863
     0.13579
     0.22155
     0.49598
     0.78757
     1.13062
     1.35360
     1.52513
     1.66234
     1.88532
     2.09115
     2.22837
     2.31413
     2.51996
     2.67433
     2.72579
     2.55427
     2.19407
     2.07400
     1.83387
     1.59373
     1.37075
     1.06201
     0.82188
     0.47883
     0.08433
    -0.08719
    -0.17296
    -0.43024
    -0.48170
    -0.60177
    -0.68753
    -0.70468
    -0.65322
    -0.68753
    -0.84190
    -0.73898
    -0.73898
    -0.72183
    -0.56746
    -0.53316
    -0.58461
    -0.53316
    -0.29302
    -0.24157
    -0.03574
    -0.03574
     0.17009
     0.61605
     1.09632
     1.02771
     0.94195
     0.75327
     0.58175
     0.37592
    -0.13865
    -0.63607
    -0.96196
    -1.25355
    -1.11634
    -0.20726
     0.39307
    -0.70468
    -1.85389
    -2.24839
    -2.84872
    -4.52965
    -5.14714
    -4.95846
    -3.43190
    -1.69952
    -0.97912
    -1.23640
    -2.12832
    -2.69435
    -2.67720
    -2.40276
    -1.78528
    -1.21925
    -0.65322
    -0.39594
     0.13579
     0.37592
     0.58175
     0.61605
     0.65036
     0.66751
     0.54744
     0.65036
     0.56459
     0.42738
     0.47883
     0.37592
     0.42738
     0.37592
     0.41022
     0.35877
     0.42738
     0.46168
     0.54744
     0.56459
     0.41022
     0.47883
     0.51314
     0.65036
     0.65036
     0.65036
     0.58175
     0.66751
     0.68466
     0.70181
     0.65036
     0.51314
     0.65036
     0.70181
     0.65036
     0.54744
     0.58175
     0.44453
     0.46168
     0.58175
     0.58175
     0.46168
     0.47883
     0.46168
     0.49598
     0.49598
     0.46168
     0.44453
     0.44453
     0.39307
     0.44453
     0.47883
     0.44453
     0.39307
     0.39307
     0.51314
     0.42738
     0.25585
     0.30731
     0.13579
     0.17009
     0.17009
     0.11863
     0.06718
     0.03287
    -0.01859
    -0.13865
    -0.01859
    -0.10435
    -0.22441
    -0.22441
    -0.20726
    -0.17296
    -0.22441
    -0.34448
    -0.31018
    -0.37878
    -0.31018
    -0.36163
    -0.44739
    -0.44739
    -0.49885
    -0.56746
    -0.56746
    -0.58461
    -0.56746
    -0.55031
    -0.55031
    -0.36163
    -0.31018
    -0.32733
    -0.31018
    -0.29302
    -0.24157
    -0.24157
    -0.13865
    -0.13865
    -0.03574
    -0.05289
    -0.12150
    -0.07004
     0.08433
     0.29016
     0.25585
     0.20439
     0.37592
     0.34161
     0.37592
     0.34161
     0.34161
     0.54744
     0.68466
     0.63320
     0.59890
     0.58175
     0.41022
     0.44453
     0.42738
     0.32446
     0.25585
     0.32446
     0.49598
     0.54744
     0.54744
     0.34161
    -0.05289
    -0.70468
    -1.04773
    -1.04773
    -0.61892
    -0.53316
    -0.39594
    -0.27587
    -0.48170
    -0.72183
    -0.96196
    -0.82475
    -0.37878
     0.01572
     0.29016
     0.63320
     0.68466
     0.77042
     0.06718
    -0.20726
    -0.19011
     0.32446
     0.11863
    -0.05289
    -0.31018
    -1.03057
    -1.35647
    -1.63091
    -1.37362
    -0.97912
    -1.20210
    -1.42508
    -1.32216
    -1.09918
    -0.89336
    -0.58461
    -0.12150
     0.15294
     0.53029
     0.78757
     1.02771
     1.18208
     1.13062
     1.14777
     1.11347
     1.06201
     0.92479
     0.75327
     0.73612
     0.58175
     0.53029
     0.41022
     0.37592
     0.25585
     0.20439
     0.18724
     0.13579
     0.17009
     0.15294
     0.10148
     0.15294
     0.25585
     0.22155
     0.22155
     0.23870
     0.20439
     0.23870
     0.29016
     0.37592
     0.29016
     0.30731
     0.35877
     0.34161
     0.29016
     0.32446
     0.37592
     0.25585
     0.37592
     0.32446
     0.37592
     0.30731
     0.39307
     0.44453
     0.44453
     0.34161
     0.32446
     0.34161
     0.32446
     0.25585
     0.29016
     0.32446
     0.29016
     0.29016
     0.11863
     0.15294
     0.10148
     0.03287
    -0.01859
     0.03287
     0.01572
    -0.17296
    -0.07004
    -0.07004
    -0.13865
    -0.19011
    -0.29302
    -0.13865
    -0.07004
    -0.08719
    -0.01859
    -0.00143
    -0.01859
     0.05002
     0.08433
     0.17009
     0.15294
     0.22155
     0.23870
     0.35877
     0.29016
     0.30731
     0.30731
     0.30731
     0.32446
     0.22155
     0.18724
     0.17009
     0.17009
    -0.03574
     0.01572
    -0.07004
    -0.01859
    -0.05289
    -0.03574
    -0.10435
    -0.07004
    -0.13865
    -0.15580
    -0.08719
    -0.00143
    -0.12150
    -0.15580
     0.05002
     0.05002
     0.11863
     0.08433
     0.08433
     0.05002
     0.11863
     0.11863
     0.17009
     0.18724
     0.13579
     0.22155
     0.17009
     0.23870
     0.29016
     0.17009
     0.22155
     0.23870
     0.34161
     0.37592
     0.54744
     0.47883
     0.41022
     0.66751
     1.52513
     2.45135
     2.77725
     2.19407
     0.51314
    -0.46455
    -1.27071
    -2.50568
    -3.82641
    -4.47820
    -3.89502
    -3.50051
    -2.64289
    -2.88303
    -2.96879
    -3.67204
    -4.64972
    -4.94131
    -4.64972
    -3.77495
    -2.62574
    -1.18495
    -0.10435
     1.07916
     1.62804
     2.17691
     2.36559
     2.45135
     2.51996
     2.50281
     2.31413
     2.03970
     1.79956
     1.67950
     1.59373
     1.62804
     1.43936
     1.23354
     1.18208
     1.18208
     1.02771
     1.04486
     1.02771
     0.90764
     0.89049
     1.01056
     0.90764
     0.90764
     0.83903
     0.85618
     0.94195
     0.90764
     0.83903
     0.83903
     0.80473
     0.85618
     0.77042
     0.77042
     0.87334
     0.77042
     0.78757
     0.75327
     0.70181
     0.73612
     0.80473
     0.68466
     0.66751
     0.70181
     0.70181
     0.59890
     0.65036
     0.59890
     0.58175
     0.44453
     0.58175
     0.47883
     0.49598
     0.51314
     0.53029
     0.35877
     0.30731
     0.42738
     0.42738
     0.30731
     0.32446
     0.30731
     0.20439
     0.22155
     0.10148
     0.11863
     0.18724
     0.05002
    -0.17296
     0.08433
    -0.07004
    -0.05289
    -0.10435
    -0.20726
    -0.03574
    -0.05289
    -0.03574
    -0.15580
    -0.24157
    -0.17296
    -0.15580
    -0.08719
    -0.07004
    -0.07004
    -0.13865
    -0.17296
    -0.12150
    -0.01859
    -0.01859
    -0.10435
    -0.17296
    -0.08719
    -0.07004
    -0.00143
    -0.00143
    -0.08719
     0.05002
    -0.07004
    -0.03574
     0.10148
    -0.00143
     0.01572
     0.08433
     0.08433
     0.01572
    -0.01859
    -0.01859
    -0.07004
     0.05002
     0.08433
     0.01572
    -0.01859
    -0.05289
    -0.05289
    -0.03574
     0.01572
    -0.05289
    -0.10435
    -0.05289
    -0.00143
    -0.05289
    -0.07004
    -0.17296
    -0.07004
    -0.13865
     0.01572
    -0.08719
    -0.13865
    -0.07004
    -0.15580
    -0.15580
    -0.05289
    -0.01859
    -0.17296
    -0.15580
    -0.13865
    -0.10435
    -0.10435
    -0.20726
    -0.17296
    -0.10435
    -0.13865
    -0.03574
    -0.12150
    -0.08719
    -0.17296
    -0.17296
    -0.01859
     0.05002
    -0.10435
    -0.08719
    -0.07004
    -0.05289
    -0.01859
    -0.05289
    -0.01859
     0.01572
    -0.00143
    -0.00143
    -0.00143
    -0.01859
    -0.05289
    -0.01859
     0.03287
     0.15294
     0.10148
     0.05002
     0.11863
     0.22155
     0.35877
     0.20439
     0.32446
     0.44453
     0.44453
     0.51314
     0.53029
     0.59890
     0.58175
     0.71897
     0.59890
     0.77042
     0.80473
     0.80473
     0.89049
     0.90764
     0.94195
     1.19923
     1.37075
     1.67950
     1.98824
     2.60572
     3.12029
     4.01222
     4.56109
     4.04652
     2.53711
    -2.17978
    -8.64622
    -8.64622
    -3.70634
     0.20439
     1.43936
    -1.23640
    -3.86071
    -4.73548
    -4.68402
    -5.97045
    -5.71316
    -4.61541
    -2.90018
    -1.49369
     0.01572
     1.16493
     2.07400
     2.45135
     2.72579
     2.81155
     2.79440
     2.51996
     2.15976
     1.74811
     1.47367
     1.14777
     0.83903
     0.61605
     0.39307
     0.20439
     0.05002
    -0.01859
     0.01572
    -0.07004
    -0.15580
    -0.27587
    -0.24157
    -0.27587
    -0.31018
    -0.31018
    -0.29302
    -0.36163
    -0.24157
    -0.24157
    -0.25872
    -0.34448
    -0.25872
    -0.34448
    -0.24157
    -0.24157
    -0.24157
    -0.29302
    -0.29302
    -0.32733
    -0.32733
    -0.27587
    -0.34448
    -0.32733
    -0.24157
    -0.25872
    -0.25872
    -0.22441
    -0.17296
    -0.29302
    -0.25872
    -0.17296
    -0.24157
    -0.22441
    -0.24157
    -0.24157
    -0.19011
    -0.13865
    -0.20726
    -0.17296
    -0.19011
    -0.13865
    -0.15580
    -0.15580
    -0.10435
    -0.15580
    -0.15580
     0.01572
    -0.13865
    -0.17296
    -0.01859
    -0.08719
    -0.01859
    -0.07004
    -0.07004
     0.01572
    -0.05289
    -0.01859
    -0.03574
    -0.01859
    -0.07004
    -0.08719
    -0.10435
     0.06718
    -0.03574
    -0.03574
    -0.15580
    -0.15580
    -0.12150
    -0.13865
    -0.13865
    -0.15580
    -0.05289
    -0.08719
    -0.12150
    -0.12150
    -0.10435
    -0.10435
    -0.12150
    -0.03574
     0.01572
    -0.01859
     0.01572
    -0.00143
    -0.01859
     0.06718
    -0.01859
     0.13579
     0.10148
     0.05002
     0.13579
     0.08433
     0.10148
     0.01572
     0.05002
     0.06718
     0.18724
     0.08433
     0.06718
     0.05002
     0.06718
     0.01572
     0.05002
     0.01572
    -0.08719
    -0.01859
    -0.07004
    -0.00143
    -0.12150
    -0.05289
    -0.15580
    -0.13865
    -0.07004
    -0.01859
    -0.07004
    -0.15580
    -0.20726
    -0.17296
    -0.20726
    -0.17296
    -0.17296
    -0.19011
    -0.20726
    -0.17296
    -0.07004
    -0.12150
    -0.13865
     0.06718
     0.53029
     0.56459
     0.78757
     0.97625
     1.11347
     1.19923
     1.38791
     1.64519
     1.73095
     1.83387
     1.83387
     1.74811
     1.69665
     1.54228
     1.26784
     0.75327
     0.51314
     0.41022
     0.34161
     0.49598
     0.54744
     0.47883
     0.35877
     0.06718
     0.25585
     0.30731
     0.53029
     0.51314
     0.87334
     1.04486
     1.19923
     1.25069
     1.26784
     1.30215
     1.19923
     1.07916
     1.06201
     0.85618
     0.70181
     0.41022
     0.25585
     0.01572
    -0.15580
    -0.19011
    -0.10435
    -0.24157
    -0.37878
    -0.43024
    -0.13865
     0.47883
     1.07916
     1.19923
     1.49082
     0.39307
    -1.92250
    -2.11117
    -3.31184
    -3.96363
    -3.74064
    -3.77495
    -3.46621
    -3.79210
    -5.07853
    -4.68402
    -4.49535
    -5.14714
    -5.74747
    -5.69601
    -5.16429
    -4.23806
    -3.27753
    -2.45422
    -1.56230
    -0.97912
    -0.39594
    -0.07004
     0.20439
     0.29016
     0.42738
     0.39307
     0.25585
     0.25585
     0.17009
     0.06718
     0.06718
     0.11863
     0.11863
     0.06718
     0.01572
     0.05002
     0.10148
     0.08433
     0.06718
     0.15294
     0.08433
     0.10148
     0.13579
     0.17009
     0.13579
     0.18724
     0.22155
     0.25585
     0.23870
     0.17009
     0.10148
     0.25585
     0.22155
     0.27300
     0.32446
     0.34161
     0.30731
     0.30731
     0.32446
     0.34161
     0.41022
     0.42738
     0.46168
     0.42738
     0.46168
     0.49598
     0.51314
     0.46168
     0.51314
     0.51314
     0.61605
     0.56459
     0.47883
     0.59890
     0.54744
     0.53029
     0.58175
     0.63320
     0.49598
     0.53029
     0.61605
     0.58175
     0.47883
     0.53029
     0.47883
     0.46168
     0.47883
     0.56459
     0.53029
     0.49598
     0.51314
     0.34161
     0.39307
     0.49598
     0.42738
     0.49598
     0.53029
     0.49598
     0.35877
     0.46168
     0.51314
     0.65036
     0.73612
     0.77042
     0.83903
     0.78757
     0.71897
     0.75327
     0.80473
     0.94195
     0.92479
     0.99340
     1.01056
     0.90764
     0.75327
     0.75327
     0.83903
     0.85618
     0.95910
     0.82188
     0.75327
     0.73612
     0.80473
     0.80473
     0.90764
     1.01056
     1.04486
     0.90764
     0.95910
     1.21638
     1.33645
     1.21638
     1.28499
     1.23354
     1.21638
     1.28499
     1.31930
     1.25069
     1.28499
     1.11347
     0.85618
     0.83903
     0.80473
     0.59890
     0.51314
     0.44453
     0.34161
     0.17009
     0.06718
    -0.07004
    -0.10435
    -0.13865
    -0.22441
    -0.29302
    -0.31018
    -0.39594
    -0.29302
    -0.24157
    -0.19011
    -0.12150
    -0.07004
     0.06718
     0.11863
     0.41022
     0.53029
     0.49598
     0.66751
     0.66751
     0.75327
     1.02771
     0.89049
     0.30731
    -0.43024
    -0.58461
    -0.67037
    -0.73898
    -0.77329
    -0.61892
    -0.05289
    -0.25872
    -0.37878
    -1.11634
    -2.14548
    -3.19177
    -3.62058
    -3.99793
    -4.27237
    -3.77495
    -2.74581
    -1.81958
    -1.51084
    -2.12832
    -2.78011
    -3.12316
    -3.15746
    -2.84872
    -2.36846
    -1.78528
    -1.13349
    -0.67037
    -0.07004
     0.17009
     0.32446
     0.44453
     0.51314
     0.47883
     0.58175
     0.53029
     0.39307
     0.35877
     0.34161
     0.39307
     0.32446
     0.30731
     0.27300
     0.29016
     0.29016
     0.44453
     0.37592
     0.35877
     0.30731
     0.27300
     0.37592
     0.44453
     0.32446
     0.25585
     0.41022
     0.32446
     0.35877
     0.39307
     0.37592
     0.32446
     0.44453
     0.47883
     0.39307
     0.41022
     0.42738
     0.47883
     0.53029
     0.63320
     0.58175
     0.51314
     0.68466
     0.71897
     0.77042
     0.83903
     0.80473
     0.80473
     0.82188
     0.95910
     0.92479
     0.82188
     0.85618
     0.92479
     0.85618
     1.02771
     0.92479
     0.90764
     0.75327
     0.82188
     0.85618
     0.83903
     0.80473
     0.73612
     0.75327
     0.80473
     0.77042
     0.80473
     0.75327
     0.77042
     0.75327
     0.85618
     0.89049
     0.82188
     0.70181
     0.77042
     0.75327
     0.78757
     0.73612
     0.70181
     0.73612
     0.71897
     0.68466
     0.53029
     0.56459
     0.51314
     0.41022
     0.49598
     0.51314
     0.37592
     0.32446
     0.44453
     0.37592
     0.49598
     0.42738
     0.42738
     0.47883
     0.44453
     0.47883
     0.44453
     0.41022
     0.46168
     0.46168
     0.51314
     0.59890
     0.70181
     0.70181
     0.85618
     0.83903
     0.71897
     0.56459
     0.46168
     0.61605
     0.77042
     0.82188
     0.80473
     0.70181
     0.53029
     0.35877
     0.29016
     0.49598
     0.49598
     0.63320
     0.71897
     0.37592
     0.06718
     0.13579
     0.13579
     0.15294
     0.59890
     0.13579
    -0.25872
    -0.19011
    -0.01859
     0.13579
     0.29016
     0.44453
     0.23870
     0.08433
     0.30731
     0.46168
     0.68466
     1.18208
     1.54228
     2.14261
     2.12546
     1.01056
    -0.49885
    -1.66521
    -1.68236
    -1.20210
    -1.20210
    -1.69952
    -2.48852
    -3.39760
    -3.80925
    -3.55197
    -3.53482
    -3.72349
    -3.70634
    -3.51766
    -3.26038
    -2.83157
    -2.28270
    -1.69952
    -0.94481
    -0.34448
     0.11863
     0.49598
     0.90764
     1.01056
     0.87334
     0.90764
     0.80473
     0.70181
     0.59890
     0.44453
     0.29016
     0.20439
     0.22155
     0.18724
     0.05002
     0.10148
     0.11863
    -0.03574
     0.08433
     0.13579
     0.01572
     0.06718
     0.11863
     0.20439
     0.20439
     0.29016
     0.34161
     0.23870
     0.34161
     0.34161
     0.41022
     0.56459
     0.49598
     0.37592
     0.49598
     0.61605
     0.61605
     0.51314
     0.59890
     0.51314
     0.68466
     0.63320
     0.68466
     0.90764
     0.97625
     0.90764
     0.99340
     0.99340
     1.13062
     1.06201
     0.94195
     1.06201
     1.06201
     1.04486
     1.09632
     1.09632
     1.09632
     1.04486
     0.89049
     0.82188
     0.63320
     0.58175
     0.59890
     0.63320
     0.51314
     0.46168
     0.39307
     0.41022
     0.39307
     0.22155
     0.30731
     0.06718
    -0.00143
    -0.01859
    -0.00143
    -0.05289
    -0.05289
    -0.08719
    -0.15580
    -0.12150
    -0.15580
    -0.19011
    -0.22441
    -0.22441
    -0.17296
    -0.25872
    -0.20726
    -0.20726
    -0.22441
    -0.24157
    -0.27587
    -0.17296
    -0.20726
    -0.17296
    -0.22441
    -0.20726
    -0.15580
    -0.24157
    -0.17296
    -0.22441
    -0.13865
    -0.20726
    -0.20726
    -0.24157
    -0.24157
    -0.29302
    -0.24157
    -0.24157
    -0.34448
    -0.24157
    -0.36163
    -0.29302
    -0.31018
    -0.27587
    -0.25872
    -0.29302
    -0.22441
    -0.10435
    -0.01859
     0.27300
     0.22155
     0.27300
     0.32446
     0.51314
     0.59890
     0.73612
     0.32446
     0.11863
    -0.03574
     0.13579
     0.22155
     0.15294
     0.25585
    -0.25872
    -0.84190
    -0.82475
    -0.84190
    -1.25355
    -1.23640
    -1.33932
    -1.32216
    -3.41475
    -3.87786
    -3.53482
    -3.44905
    -3.26038
    -2.52283
    -2.38561
    -1.09918
    -0.63607
    -1.83673
    -2.66005
    -2.60859
    -1.71667
    -0.37878
     0.17009
     0.95910
     1.18208
     1.40506
     1.49082
     1.35360
     1.37075
     1.38791
     1.23354
     1.02771
     0.99340
     0.78757
     0.71897
     0.63320
     0.49598
     0.25585
     0.15294
     0.06718
     0.11863
     0.03287
    -0.05289
    -0.12150
    -0.05289
    -0.07004
    -0.08719
    -0.15580
    -0.05289
    -0.08719
    -0.13865
    -0.10435
    -0.15580
    -0.15580
    -0.17296
    -0.17296
    -0.13865
    -0.12150
    -0.12150
    -0.15580
    -0.24157
    -0.20726
    -0.34448
    -0.31018
    -0.24157
    -0.24157
    -0.19011
    -0.17296
    -0.13865
    -0.27587
    -0.17296
    -0.22441
    -0.05289
    -0.05289
    -0.07004
    -0.00143
    -0.01859
     0.05002
     0.06718
    -0.00143
     0.08433
     0.06718
     0.05002
     0.10148
     0.10148
     0.03287
    -0.01859
    -0.01859
    -0.05289
     0.01572
     0.05002
    -0.00143
    -0.01859
    -0.13865
    -0.13865
    -0.24157
    -0.29302
    -0.17296
    -0.13865
    -0.15580
    -0.08719
    -0.05289
     0.22155
     0.30731
     0.58175
     0.82188
     0.85618
     0.54744
     0.65036
     0.71897
     0.89049
     1.07916
     1.04486
     1.21638
     1.13062
     0.95910
     0.87334
     0.80473
     0.71897
     0.51314
     0.39307
     0.32446
     0.27300
     0.22155
     0.15294
     0.08433
     0.10148
     0.11863
     0.05002
     0.17009
     0.10148
     0.05002
     0.03287
     0.10148
     0.10148
     0.13579
     0.11863
     0.17009
     0.06718
     0.13579
     0.08433
     0.15294
     0.13579
     0.08433
     0.01572
     0.10148
     0.06718
    -0.01859
    -0.03574
     0.03287
     0.01572
    -0.15580
    -0.17296
    -0.12150
    -0.15580
    -0.12150
    -0.17296
    -0.24157
    -0.25872
    -0.24157
    -0.03574
    -0.07004
     0.11863
     0.08433
     0.08433
     0.20439
     0.23870
     0.30731
     0.54744
     0.65036
     0.73612
     0.92479
     1.16493
     1.26784
     1.38791
     1.42221
     1.49082
     1.47367
     1.76526
     1.95393
     2.10831
     2.33129
     2.76009
     3.42904
     3.80639
     3.87500
     3.85784
     4.11513
     3.78924
     3.58341
     2.53711
     0.83903
     0.58175
     0.13579
    -0.63607
    -0.99627
    -1.78528
    -2.28270
    -2.81442
    -3.56912
    -4.35813
    -4.94131
    -5.31866
    -5.37012
    -4.97561
    -4.52965
    -3.92932
    -3.29468
    -2.79727
    -2.33415
    -1.76812
    -1.20210
    -0.91051
    -0.67037
    -0.46455
    -0.36163
    -0.27587
    -0.20726
    -0.29302
    -0.20726
    -0.24157
    -0.19011
    -0.25872
    -0.24157
    -0.25872
    -0.27587
    -0.20726
    -0.01859
    -0.17296
    -0.15580
    -0.07004
    -0.08719
     0.01572
     0.03287
    -0.01859
     0.05002
     0.13579
     0.11863
     0.23870
     0.15294
     0.17009
     0.25585
     0.10148
     0.39307
     0.37592
     0.27300
     0.27300
     0.29016
     0.37592
     0.39307
     0.30731
     0.34161
     0.35877
     0.34161
     0.47883
     0.35877
     0.46168
     0.34161
     0.37592
     0.34161
     0.41022
     0.37592
     0.35877
     0.34161
     0.35877
     0.30731
     0.25585
     0.29016
     0.18724
     0.18724
     0.11863
     0.06718
     0.06718
    -0.01859
    -0.01859
    -0.17296
    -0.07004
    -0.13865
    -0.08719
    -0.07004
    -0.08719
    -0.08719
    -0.13865
    -0.22441
    -0.22441
    -0.17296
    -0.13865
    -0.13865
    -0.19011
    -0.20726
    -0.29302
    -0.20726
    -0.19011
    -0.24157
    -0.41309
    -0.37878
    -0.36163
    -0.39594
    -0.43024
    -0.43024
    -0.37878
    -0.46455
    -0.37878
    -0.37878
    -0.27587
    -0.29302
    -0.31018
    -0.22441
    -0.17296
    -0.08719
    -0.24157
    -0.10435
    -0.07004
    -0.00143
    -0.07004
    -0.03574
     0.01572
    -0.00143
     0.05002
     0.08433
     0.06718
     0.05002
     0.01572
     0.03287
     0.08433
     0.18724
     0.10148
     0.10148
     0.10148
     0.17009
     0.08433
     0.18724
     0.13579
     0.08433
     0.15294
     0.22155
     0.17009
     0.11863
     0.06718
    -0.01859
     0.01572
     0.05002
    -0.05289
    -0.10435
    -0.05289
    -0.08719
    -0.15580
    -0.15580
    -0.20726
    -0.22441
    -0.15580
    -0.13865
    -0.19011
     0.01572
     0.42738
     1.01056
     1.76526
     2.64003
     3.66917
     3.63486
     2.79440
     1.93678
     0.10148
    -2.52283
    -0.58461
     1.33645
     3.06884
     1.50797
    -0.99627
    -2.23124
    -2.40276
    -2.62574
    -3.05455
    -3.07170
    -2.96879
    -2.90018
    -2.64289
    -2.31700
    -1.92250
    -1.52799
    -1.06488
    -0.61892
    -0.31018
    -0.00143
     0.25585
     0.41022
     0.49598
     0.44453
     0.37592
     0.44453
     0.39307
     0.37592
     0.35877
     0.27300
     0.22155
     0.18724
     0.18724
     0.17009
     0.10148
     0.15294
     0.10148
     0.11863
     0.17009
     0.20439
     0.15294
     0.08433
     0.13579
     0.25585
     0.23870
     0.17009
     0.27300
     0.15294
     0.08433
     0.08433
     0.27300
     0.18724
     0.27300
     0.08433
     0.18724
     0.22155
     0.15294
    -0.01859
     0.03287
     0.05002
    -0.05289
    -0.05289
    -0.12150
    -0.12150
    -0.20726
    -0.27587
    -0.25872
    -0.10435
    -0.39594
    -0.46455
    -0.44739
    -0.29302
    -0.27587
    -0.32733
    -0.39594
    -0.31018
    -0.37878
    -0.31018
    -0.36163
    -0.37878
    -0.32733
    -0.36163
    -0.24157
    -0.24157
    -0.17296
    -0.13865
    -0.05289
    -0.15580
    -0.12150
    -0.12150
    -0.15580
    -0.00143
     0.05002
     0.05002
     0.08433
     0.15294
     0.15294
     0.08433
     0.06718
    -0.01859
     0.05002
     0.11863
    -0.07004
    -0.01859
    -0.01859
    -0.07004
    -0.20726
    -0.08719
    -0.19011
    -0.13865
    -0.12150
    -0.10435
    -0.19011
    -0.25872
    -0.24157
    -0.17296
    -0.08719
    -0.17296
    -0.12150
    -0.12150
    -0.15580
    -0.10435
    -0.17296
     0.03287
    -0.12150
    -0.08719
    -0.17296
    -0.08719
    -0.08719
    -0.13865
    -0.07004
    -0.08719
    -0.08719
    -0.05289
    -0.03574
    -0.13865
    -0.07004
    -0.08719
    -0.12150
    -0.07004
     0.01572
    -0.15580
    -0.17296
    -0.03574
    -0.12150
    -0.13865
    -0.15580
    -0.07004
    -0.15580
    -0.13865
    -0.13865
    -0.22441
    -0.05289
    -0.17296
    -0.22441
    -0.22441
    -0.10435
    -0.19011
    -0.13865
    -0.12150
    -0.12150
    -0.20726
    -0.19011
    -0.17296
    -0.20726
    -0.24157
    -0.22441
    -0.13865
    -0.10435
    -0.15580
    -0.15580
    -0.27587
    -0.17296
    -0.10435
    -0.07004
     0.06718
     0.22155
     0.42738
     0.75327
     1.14777
     1.64519
     1.81672
     1.98824
     2.50281
     2.60572
     2.86301
     2.84586
     2.58857
     2.29698
     1.04486
    -0.44739
    -0.48170
    -0.12150
    -0.10435
    -0.49885
    -0.92766
    -1.64806
    -2.36846
    -2.81442
    -3.08886
    -3.12316
    -3.12316
    -2.76296
    -2.35130
    -1.73382
    -1.30501
    -0.92766
    -0.46455
    -0.13865
     0.11863
     0.32446
     0.42738
     0.44453
     0.54744
     0.65036
     0.63320
     0.47883
     0.35877
     0.54744
     0.39307
     0.27300
     0.29016
     0.27300
     0.13579
     0.27300
     0.32446
     0.41022
     0.41022
     0.30731
     0.27300
     0.29016
     0.34161
     0.29016
     0.34161
     0.35877
     0.39307
     0.34161
     0.34161
     0.37592
     0.22155
     0.25585
     0.22155
     0.11863
     0.08433
     0.01572
     0.06718
    -0.01859
    -0.01859
    -0.01859
    -0.07004
    -0.15580
    -0.03574
    -0.12150
    -0.05289
    -0.08719
    -0.10435
    -0.13865
    -0.15580
    -0.07004
    -0.10435
    -0.15580
    -0.20726
    -0.12150
    -0.10435
    -0.12150
    -0.13865
    -0.22441
    -0.19011
    -0.20726
    -0.19011
    -0.17296
    -0.24157
    -0.32733
    -0.19011
    -0.22441
    -0.22441
    -0.20726
    -0.29302
    -0.25872
    -0.24157
    -0.22441
    -0.24157
    -0.19011
    -0.25872
    -0.29302
    -0.22441
    -0.10435
    -0.13865
    -0.25872
    -0.24157
    -0.24157
    -0.20726
    -0.25872
    -0.29302
    -0.31018
    -0.25872
    -0.22441
    -0.29302
    -0.27587
    -0.31018
    -0.25872
    -0.31018
    -0.20726
    -0.31018
    -0.34448
    -0.27587
    -0.27587
    -0.13865
    -0.27587
    -0.24157
    -0.27587
    -0.24157
    -0.22441
    -0.24157
    -0.22441
    -0.19011
    -0.22441
    -0.24157
    -0.19011
    -0.20726
    -0.19011
    -0.25872
    -0.24157
    -0.13865
    -0.31018
    -0.32733
    -0.31018
    -0.39594
    -0.32733
    -0.46455
    -0.44739
    -0.56746
    -0.68753
    -0.77329
    -0.72183
    -0.61892
    -0.65322
    -0.72183
    -0.65322
    -0.60177
    -0.37878
    -0.20726
     0.03287
     0.47883
     1.06201
     1.52513
     2.03970
     2.17691
     1.76526
     1.42221
     1.19923
    -0.10435
    -1.85389
    -1.37362
    -0.97912
    -0.10435
    -0.31018
    -1.08203
    -1.61375
    -1.97395
    -2.31700
    -2.47137
    -2.62574
    -3.74064
    -3.07170
    -1.27071
    -0.72183
     0.11863
     0.17009
     0.10148
     0.58175
     0.87334
     1.07916
     1.26784
     1.37075
     1.31930
     1.28499
     1.33645
     1.14777
     1.13062
     1.16493
     1.23354
     1.21638
     1.07916
     1.19923
     0.97625
     0.89049
     0.89049
     0.92479
     0.85618
     0.75327
     0.65036
     0.68466
     0.68466
     0.65036
     0.59890
     0.59890
     0.51314
     0.42738
     0.35877
     0.44453
     0.39307
     0.29016
     0.27300
     0.17009
     0.18724
     0.20439
     0.08433
    -0.01859
    -0.05289
    -0.01859
    -0.01859
    -0.12150
    -0.15580
    -0.05289
    -0.10435
    -0.03574
    -0.01859
    -0.10435
     0.01572
     0.01572
     0.10148
     0.05002
     0.08433
     0.10148
     0.15294
     0.17009
     0.30731
     0.25585
     0.25585
     0.29016
     0.17009
     0.30731
     0.39307
     0.23870
     0.20439
     0.29016
     0.23870
     0.22155
     0.22155
     0.25585
     0.18724
     0.20439
     0.15294
     0.08433
     0.10148
    -0.00143
    -0.00143
    -0.10435
    -0.01859
    -0.08719
    -0.17296
    -0.32733
    -0.44739
    -0.48170
    -0.56746
    -0.68753
    -0.75614
    -0.92766
    -0.97912
    -1.11634
    -1.25355
    -1.37362
    -1.51084
    -1.68236
    -1.66521
    -1.73382
    -1.88819
    -1.93965
    -1.97395
    -2.05971
    -1.99111
    -2.05971
    -2.07687
    -2.05971
    -2.00826
    -1.92250
    -1.90534
    -1.81958
    -1.80243
    -1.71667
    -1.52799
    -1.35647
    -1.44223
    -1.30501
    -1.06488
    -1.03057
    -0.97912
    -0.92766
    -0.72183
    -0.72183
    -0.55031
    -0.48170
    -0.41309
    -0.25872
    -0.27587
    -0.31018
    -0.27587
    -0.19011
    -0.12150
    -0.08719
    -0.08719
    -0.07004
    -0.05289
    -0.05289
    -0.01859
     0.10148
     0.17009
     0.10148
     0.13579
     0.22155
     0.34161
     0.25585
     0.22155
     0.39307
     0.49598
     0.46168
     0.53029
     0.53029
     0.49598
     0.44453
     0.42738
     0.42738
     0.51314
     0.37592
     0.29016
     0.35877
     0.25585
     0.29016
     0.03287
     0.17009
    -0.03574
    -0.08719
    -0.19011
    -0.08719
    -0.17296
    -0.10435
    -0.19011
    -0.13865
    -0.13865
    -0.25872
    -0.36163
    -0.29302
    -0.25872
    -0.25872
    -0.27587
    -0.07004
    -0.07004
    -0.24157
    -0.12150
    -0.07004
     0.15294
     0.68466
     1.02771
     1.52513
     1.64519
     1.21638
     0.37592
    -0.25872
    -0.97912
    -1.21925
    -1.09918
    -0.63607
    -0.61892
    -1.61375
    -1.88819
    -1.59660
    -2.67720
    -4.83839
    -4.52965
    -4.13515
    -2.88303
    -1.83673
    -1.93965
    -1.87104
    -1.87104
    -1.63091
    -1.06488
    -0.55031
    -0.17296
     0.22155
     0.58175
     0.80473
     0.95910
     0.95910
     0.90764
     0.90764
     0.73612
     0.63320
     0.49598
     0.44453
     0.44453
     0.27300
     0.32446
     0.18724
     0.27300
     0.30731
     0.34161
     0.35877
     0.29016
     0.35877
     0.32446
     0.34161
     0.41022
     0.47883
     0.39307
     0.41022
     0.32446
     0.41022
     0.42738
     0.32446
     0.37592
     0.35877
     0.29016
     0.39307
     0.44453
     0.29016
     0.25585
     0.37592
     0.30731
     0.34161
     0.25585
     0.30731
     0.20439
     0.25585
     0.17009
     0.15294
     0.10148
     0.08433
    -0.03574
    -0.05289
    -0.05289
    -0.13865
    -0.29302
    -0.37878
    -0.37878
    -0.37878
    -0.24157
    -0.34448
    -0.37878
    -0.39594
    -0.31018
    -0.31018
    -0.34448
    -0.15580
    -0.13865
     0.06718
     0.10148
     0.05002
     0.17009
     0.18724
     0.32446
     0.44453
     0.59890
     0.59890
     0.65036
     0.65036
     0.65036
     0.73612
     0.66751
     0.70181
     0.59890
     0.51314
     0.49598
     0.56459
     0.66751
     0.65036
     0.66751
     0.70181
     0.66751
     0.65036
     0.61605
     0.61605
     0.61605
     0.66751
     0.63320
     0.65036
     0.75327
     0.71897
     0.65036
     0.54744
     0.51314
     0.53029
     0.37592
     0.29016
     0.22155
     0.22155
     0.18724
    -0.01859
    -0.01859
    -0.05289
    -0.13865
    -0.15580
    -0.10435
    -0.22441
    -0.20726
    -0.17296
    -0.19011
    -0.22441
    -0.34448
    -0.24157
    -0.27587
    -0.22441
    -0.24157
    -0.31018
    -0.34448
    -0.39594
    -0.39594
    -0.36163
    -0.20726
    -0.19011
    -0.27587
    -0.22441
    -0.22441
    -0.20726
    -0.24157
    -0.24157
    -0.22441
     0.05002
     0.10148
     0.27300
     0.22155
     0.11863
     0.17009
     0.11863
     0.35877
     0.34161
     0.47883
     0.46168
     0.56459
     0.51314
     0.37592
     0.23870
     0.29016
     0.42738
     0.54744
     0.63320
     0.80473
     1.06201
     1.02771
     0.73612
     0.85618
     1.42221
     1.74811
     2.22837
     1.83387
     0.75327
    -0.87620
    -1.63091
    -1.52799
    -1.44223
    -1.35647
    -2.28270
    -3.48336
    -3.55197
    -3.50051
    -3.05455
    -2.79727
    -3.10601
    -3.72349
    -3.98078
    -3.55197
    -2.88303
    -2.11117
    -1.30501
    -0.68753
    -0.08719
     0.23870
     0.37592
     0.47883
     0.42738
     0.44453
     0.35877
     0.30731
     0.39307
     0.35877
     0.15294
     0.10148
     0.18724
     0.17009
     0.17009
     0.11863
     0.10148
     0.27300
     0.25585
     0.29016
     0.25585
     0.23870
     0.27300
     0.29016
     0.39307
     0.42738
     0.39307
     0.37592
     0.44453
     0.58175
     0.49598
     0.56459
     0.47883
     0.56459
     0.65036
     0.71897
     0.68466
     0.65036
     0.70181
     0.71897
     0.73612
     0.83903
     0.75327
     0.85618
     0.80473
     0.85618
     0.87334
     0.83903
     0.85618
     0.82188
     0.82188
     0.75327
     0.71897
     0.71897
     0.71897
     0.65036
     0.65036
     0.80473
     0.75327
     0.77042
     0.77042
     0.83903
     0.85618
     0.87334
     0.87334
     0.77042
     0.85618
     0.90764
     0.97625
     0.85618
     0.73612
     0.70181
     0.56459
     0.54744
     0.41022
     0.29016
     0.17009
     0.08433
    -0.01859
    -0.12150
    -0.25872
    -0.31018
    -0.41309
    -0.31018
    -0.37878
    -0.51600
    -0.51600
    -0.56746
    -0.53316
    -0.49885
    -0.46455
    -0.70468
    -0.60177
    -0.61892
    -0.51600
    -0.51600
    -0.60177
    -0.58461
    -0.56746
    -0.48170
    -0.46455
    -0.41309
    -0.43024
    -0.41309
    -0.36163
    -0.31018
    -0.15580
    -0.15580
    -0.24157
    -0.13865
    -0.10435
    -0.01859
    -0.01859
    -0.01859
    -0.05289
     0.01572
     0.05002
    -0.03574
     0.06718
     0.03287
     0.05002
     0.01572
     0.10148
     0.10148
     0.06718
     0.05002
     0.08433
     0.10148
     0.13579
     0.15294
     0.15294
     0.17009
     0.13579
     0.18724
     0.20439
     0.22155
     0.20439
     0.25585
     0.25585
     0.23870
     0.08433
     0.18724
     0.27300
     0.44453
     0.80473
     1.04486
     1.25069
     2.26268
     2.96592
     2.41705
     0.27300
    -1.68236
    -2.11117
    -2.07687
    -2.05971
    -1.44223
    -1.06488
    -1.30501
    -1.73382
    -2.45422
    -3.44905
    -3.70634
    -3.96363
    -3.80925
    -3.20892
    -2.40276
    -1.69952
    -0.99627
    -0.37878
     0.08433
     0.39307
     0.83903
     0.94195
     1.16493
     1.33645
     1.43936
     1.45652
     1.31930
     1.30215
     1.23354
     1.23354
     1.14777
     1.09632
     1.01056
     1.09632
     1.02771
     0.87334
     0.94195
     0.94195
     0.87334
     0.78757
     0.80473
     0.78757
     0.68466
     0.77042
     0.71897
     0.73612
     0.68466
     0.63320
     0.56459
     0.53029
     0.51314
     0.42738
     0.58175
     0.51314
     0.44453
     0.42738
     0.39307
     0.39307
     0.35877
     0.41022
     0.35877
     0.34161
     0.37592
     0.20439
     0.27300
     0.17009
     0.10148
     0.03287
     0.11863
     0.20439
     0.18724
     0.32446
     0.34161
     0.42738
     0.44453
     0.47883
     0.35877
     0.47883
     0.49598
     0.58175
     0.56459
     0.54744
     0.51314
     0.37592
     0.37592
     0.34161
     0.25585
     0.03287
    -0.08719
    -0.08719
    -0.17296
    -0.24157
    -0.37878
    -0.41309
    -0.51600
    -0.48170
    -0.55031
    -0.46455
    -0.37878
    -0.51600
    -0.53316
    -0.43024
    -0.41309
    -0.46455
    -0.41309
    -0.41309
    -0.41309
    -0.48170
    -0.34448
    -0.43024
    -0.36163
    -0.34448
    -0.41309
    -0.34448
    -0.32733
    -0.27587
    -0.39594
    -0.15580
    -0.15580
    -0.15580
    -0.12150
    -0.10435
    -0.01859
     0.01572
    -0.00143
     0.05002
     0.15294
     0.13579
     0.13579
     0.22155
     0.08433
     0.23870
     0.13579
     0.23870
     0.17009
     0.13579
     0.15294
     0.18724
     0.20439
     0.08433
     0.06718
     0.11863
     0.11863
     0.13579
     0.10148
     0.11863
     0.18724
     0.05002
     0.18724
     0.13579
     0.17009
     0.11863
     0.08433
     0.11863
     0.08433
     0.15294
     0.13579
     0.08433
     0.03287
    -0.05289
     0.01572
    -0.01859
    -0.03574
     0.03287
     0.03287
    -0.20726
     0.03287
    -0.05289
     0.05002
     0.20439
     0.35877
     0.61605
     0.95910
     1.40506
     2.07400
     1.90248
     0.83903
    -0.01859
    -1.71667
    -4.32382
    -5.12998
    -5.28436
    -3.36329
    -1.56230
    -0.84190
    -1.57945
    -4.06654
    -5.98760
    -6.21058
    -4.70118
    -2.71150
    -1.54514
    -0.61892
    -0.00143
     0.71897
     1.59373
     2.19407
     2.91447
     3.30897
     3.54910
     3.51480
     3.41188
     3.27466
     2.98307
     2.65718
     2.31413
     2.02254
     1.73095
     1.59373
     1.33645
     1.09632
     0.92479
     0.83903
     0.71897
     0.59890
     0.63320
     0.63320
     0.49598
     0.44453
     0.56459
     0.46168
     0.39307
     0.32446
     0.42738
     0.25585
     0.32446
     0.29016
     0.39307
     0.37592
     0.41022
     0.32446
     0.35877
     0.32446
     0.22155
     0.25585
     0.37592
     0.25585
     0.27300
     0.23870
     0.25585
     0.34161
     0.29016
     0.27300
     0.17009
     0.15294
     0.20439
     0.11863
     0.01572
     0.20439
    -0.00143
     0.06718
     0.15294
     0.06718
     0.08433
    -0.01859
     0.05002
    -0.00143
    -0.00143
    -0.01859
    -0.00143
    -0.12150
     0.01572
    -0.08719
    -0.15580
    -0.01859
     0.03287
    -0.08719
    -0.01859
    -0.10435
    -0.08719
    -0.15580
    -0.12150
    -0.15580
    -0.03574
    -0.13865
    -0.13865
    -0.20726
    -0.24157
    -0.17296
    -0.24157
    -0.15580
    -0.15580
    -0.20726
    -0.20726
    -0.12150
    -0.17296
    -0.13865
    -0.17296
    -0.12150
    -0.05289
    -0.03574
     0.01572
    -0.05289
    -0.08719
    -0.00143
    -0.03574
     0.06718
     0.10148
     0.03287
     0.01572
     0.03287
     0.11863
     0.03287
     0.06718
     0.06718
     0.03287
     0.05002
     0.08433
     0.01572
     0.03287
    -0.05289
    -0.05289
     0.13579
     0.03287
     0.10148
    -0.00143
     0.01572
     0.05002
     0.03287
     0.01572
    -0.01859
     0.11863
     0.11863
     0.17009
     0.20439
     0.30731
     0.56459
     0.34161
    -0.12150
    -0.12150
     0.17009
     0.34161
     0.35877
     0.27300
     0.25585
     0.03287
    -0.31018
    -0.53316
    -0.73898
    -0.82475
    -0.58461
    -0.58461
    -0.29302
    -0.32733
    -1.01342
    -1.32216
    -1.44223
    -1.28786
    -0.73898
    -0.80759
    -0.92766
    -0.94481
    -0.46455
    -0.10435
    -0.17296
    -0.37878
    -0.55031
    -0.87620
    -1.08203
    -1.15064
    -0.87620
    -0.73898
    -0.75614
    -1.06488
    -1.23640
    -1.37362
    -1.35647
    -1.40793
    -1.40793
    -1.37362
    -1.06488
    -1.15064
    -0.92766
    -0.61892
    -0.46455
    -0.27587
    -0.01859
     0.20439
     0.39307
     0.41022
     0.42738
     0.58175
     0.59890
     0.70181
     0.75327
     0.71897
     0.75327
     0.71897
     0.68466
     0.63320
     0.63320
     0.61605
     0.44453
     0.46168
     0.66751
     0.53029
     0.51314
     0.46168
     0.42738
     0.42738
     0.42738
     0.41022
     0.41022
     0.39307
     0.41022
     0.35877
     0.41022
     0.37592
     0.25585
     0.27300
     0.32446
     0.44453
     0.29016
     0.34161
     0.32446
     0.34161
     0.35877
     0.30731
     0.42738
     0.46168
     0.37592
     0.44453
     0.47883
     0.41022
     0.46168
     0.56459
     0.46168
     0.65036
     0.47883
     0.54744
     0.53029
     0.58175
     0.47883
     0.56459
     0.39307
     0.41022
     0.44453
     0.44453
     0.23870
     0.22155
     0.11863
    -0.00143
    -0.08719
    -0.03574
    -0.17296
    -0.27587
    -0.34448
    -0.36163
    -0.32733
    -0.44739
    -0.37878
    -0.49885
    -0.46455
    -0.41309
    -0.43024
    -0.36163
    -0.37878
    -0.37878
    -0.31018
    -0.19011
    -0.15580
    -0.24157
    -0.19011
    -0.24157
    -0.13865
    -0.10435
    -0.12150
    -0.07004
    -0.05289
    -0.20726
    -0.17296
    -0.13865
    -0.12150
    -0.22441
    -0.31018
    -0.29302
    -0.10435
    -0.13865
    -0.31018
    -0.31018
    -0.25872
    -0.36163
    -0.41309
    -0.43024
    -0.20726
     0.06718
     0.51314
     1.02771
     1.59373
     1.13062
    -0.51600
    -1.15064
     1.25069
     1.64519
    -1.23640
    -2.26554
    -1.16779
    -2.02541
    -1.08203
    -1.23640
    -1.64806
    -1.51084
    -2.52283
    -2.74581
    -3.00309
    -2.90018
    -2.62574
    -2.21409
    -1.71667
    -1.35647
    -1.03057
    -0.72183
    -0.44739
    -0.25872
    -0.07004
    -0.05289
     0.10148
     0.10148
     0.15294
     0.08433
     0.20439
     0.22155
     0.22155
     0.20439
     0.32446
     0.34161
     0.30731
     0.35877
     0.41022
     0.35877
     0.39307
     0.32446
     0.39307
     0.32446
     0.29016
     0.29016
     0.27300
     0.10148
     0.17009
     0.01572
    -0.03574
    -0.05289
    -0.13865
    -0.12150
    -0.24157
    -0.24157
    -0.25872
    -0.27587
    -0.24157
    -0.10435
    -0.07004
    -0.07004
    -0.08719
     0.17009
     0.08433
     0.17009
     0.20439
     0.32446
     0.41022
     0.47883
     0.41022
     0.37592
     0.51314
     0.39307
     0.47883
     0.54744
     0.47883
     0.42738
     0.39307
     0.39307
     0.41022
     0.41022
     0.13579
     0.29016
     0.34161
     0.23870
     0.18724
     0.11863
     0.08433
     0.05002
    -0.03574
    -0.07004
     0.01572
    -0.10435
    -0.17296
    -0.17296
    -0.29302
    -0.37878
    -0.37878
    -0.46455
    -0.34448
    -0.48170
    -0.55031
    -0.53316
    -0.56746
    -0.60177
    -0.67037
    -0.73898
    -0.61892
    -0.65322
    -0.65322
    -0.61892
    -0.61892
    -0.60177
    -0.70468
    -0.53316
    -0.41309
    -0.44739
    -0.46455
    -0.43024
    -0.43024
    -0.36163
    -0.34448
    -0.37878
    -0.22441
    -0.29302
    -0.32733
    -0.24157
    -0.12150
    -0.17296
    -0.19011
    -0.31018
    -0.15580
    -0.22441
    -0.22441
    -0.20726
    -0.19011
    -0.22441
    -0.19011
    -0.17296
    -0.17296
    -0.12150
    -0.15580
    -0.17296
    -0.24157
    -0.12150
    -0.17296
    -0.29302
    -0.20726
    -0.17296
    -0.15580
    -0.12150
    -0.15580
    -0.22441
    -0.24157
    -0.32733
    -0.22441
    -0.19011
    -0.24157
    -0.29302
    -0.31018
    -0.20726
    -0.03574
     0.20439
     0.71897
     0.77042
    -0.24157
    -0.96196
    -0.29302
     0.32446
     0.15294
    -0.87620
    -0.84190
    -0.85905
    -0.75614
    -1.11634
    -1.11634
    -0.67037
    -0.75614
    -0.89336
    -0.99627
    -1.63091
    -2.45422
    -3.27753
    -2.52283
    -1.95680
    -1.39077
    -0.97912
    -0.72183
    -0.55031
    -1.03057
    -1.47653
    -1.49369
    -1.23640
    -0.92766
    -0.53316
    -0.17296
     0.13579
     0.27300
     0.39307
     0.42738
     0.66751
     0.59890
     0.51314
     0.58175
     0.56459
     0.66751
     0.61605
     0.58175
     0.56459
     0.54744
     0.51314
     0.51314
     0.58175
     0.54744
     0.56459
     0.58175
     0.58175
     0.54744
     0.51314
     0.46168
     0.49598
     0.47883
     0.42738
     0.44453
     0.44453
     0.42738
     0.34161
     0.39307
     0.42738
     0.39307
     0.34161
     0.47883
     0.53029
     0.58175
     0.51314
     0.51314
     0.59890
     0.65036
     0.70181
     0.71897
     0.61605
     0.61605
     0.68466
     0.65036
     0.66751
     0.66751
     0.54744
     0.54744
     0.56459
     0.49598
     0.44453
     0.35877
     0.25585
     0.23870
     0.25585
     0.22155
     0.15294
     0.10148
    -0.00143
    -0.15580
    -0.17296
     0.01572
     0.08433
     0.06718
     0.20439
     0.77042
     1.52513
     1.93678
     1.69665
     1.76526
     1.01056
     0.20439
     0.22155
     0.49598
     0.63320
     1.13062
     1.02771
     0.75327
     0.47883
     0.29016
     0.49598
     0.10148
     0.22155
    -0.19011
    -0.29302
    -0.13865
    -0.96196
    -1.57945
    -1.20210
    -0.68753
    -0.39594
    -0.68753
    -0.82475
    -0.85905
    -1.11634
    -1.28786
    -1.42508
    -1.37362
    -1.28786
    -1.16779
    -1.01342
    -0.55031
    -0.08719
     0.53029
     1.04486
     0.99340
     0.92479
     0.59890
     0.58175
     0.95910
     1.40506
     1.09632
     0.56459
     0.27300
     0.42738
     0.51314
     0.23870
    -0.07004
    -0.22441
    -0.29302
    -0.24157
    -0.37878
    -0.41309
    -0.37878
    -0.36163
    -0.48170
    -0.31018
    -0.37878
    -0.36163
    -0.31018
    -0.22441
    -0.17296
    -0.17296
    -0.17296
    -0.31018
    -0.13865
     0.01572
     0.22155
     0.39307
     0.82188
     1.07916
     1.23354
     1.67950
     1.43936
     1.02771
     1.25069
     1.35360
     1.52513
     0.75327
    -0.15580
     0.13579
     0.68466
     0.47883
     0.32446
     0.11863
    -0.44739
    -0.85905
    -1.20210
    -1.32216
    -1.13349
    -1.09918
    -1.06488
    -0.89336
    -0.73898
    -0.70468
    -0.60177
    -0.61892
    -0.44739
    -0.37878
    -0.39594
    -0.41309
    -0.49885
    -0.44739
    -0.49885
    -0.48170
    -0.55031
    -0.53316
    -0.53316
    -0.41309
    -0.34448
    -0.29302
    -0.37878
    -0.27587
    -0.22441
    -0.12150
    -0.05289
    -0.00143
     0.01572
     0.11863
     0.18724
     0.25585
     0.35877
     0.46168
     0.44453
     0.37592
     0.51314
     0.56459
     0.39307
     0.46168
     0.35877
     0.35877
     0.39307
     0.35877
     0.30731
     0.23870
     0.22155
     0.08433
     0.22155
     0.25585
     0.20439
     0.06718
     0.10148
    -0.00143
     0.10148
     0.05002
     0.08433
     0.08433
     0.01572
     0.17009
     0.06718
     0.08433
     0.06718
    -0.00143
     0.06718
     0.06718
     0.10148
     0.08433
     0.03287
     0.01572
     0.05002
     0.15294
     0.15294
     0.06718
     0.06718
     0.05002
     0.13579
     0.03287
    -0.00143
     0.05002
    -0.08719
     0.01572
     0.08433
    -0.07004
    -0.03574
    -0.15580
    -0.08719
    -0.24157
    -0.22441
    -0.25872
    -0.20726
    -0.24157
    -0.20726
    -0.07004
     0.34161
     1.06201
     1.57658
     1.23354
    -0.34448
    -1.04773
    -0.72183
    -1.32216
    -1.93965
    -2.19693
    -2.24839
    -1.71667
    -2.07687
    -1.57945
    -0.65322
    -0.91051
    -1.80243
    -3.08886
    -4.42674
    -3.43190
     0.11863
     1.50797
     0.29016
     0.17009
     0.22155
     0.51314
     0.77042
     1.04486
     1.09632
     1.04486
     0.89049
     0.80473
     0.58175
     0.29016
     0.15294
     0.13579
     0.22155
     0.11863
     0.18724
     0.15294
     0.22155
     0.27300
     0.39307
     0.46168
     0.51314
     0.56459
     0.56459
     0.65036
     0.71897
     0.65036
     0.61605
     0.58175
     0.71897
     0.77042
     0.66751
     0.65036
     0.58175
     0.54744
     0.54744
     0.54744
     0.56459
     0.46168
     0.42738
     0.37592
     0.35877
     0.27300
     0.23870
     0.15294
     0.20439
     0.22155
     0.08433
     0.10148
     0.05002
    -0.00143
    -0.01859
    -0.01859
    -0.05289
    -0.10435
    -0.00143
    -0.05289
    -0.08719
    -0.08719
    -0.00143
    -0.12150
    -0.15580
    -0.03574
    -0.17296
    -0.17296
    -0.19011
    -0.19011
    -0.19011
    -0.17296
    -0.10435
     0.03287
     0.10148
     0.18724
     0.22155
     0.30731
     0.42738
     0.34161
     0.30731
     0.51314
     0.65036
     0.59890
     0.61605
     0.56459
     0.56459
     0.44453
     0.32446
     0.18724
     0.18724
    -0.05289
    -0.08719
    -0.17296
    -0.34448
    -0.53316
    -0.55031
    -0.53316
    -0.46455
    -0.60177
    -0.63607
    -0.58461
    -0.61892
    -0.53316
    -0.56746
    -0.41309
    -0.36163
    -0.36163
    -0.39594
    -0.27587
    -0.17296
    -0.17296
    -0.22441
    -0.13865
    -0.03574
    -0.10435
    -0.15580
     0.01572
    -0.03574
    -0.01859
    -0.08719
     0.01572
    -0.01859
    -0.03574
    -0.08719
    -0.10435
    -0.10435
    -0.05289
    -0.20726
    -0.07004
    -0.03574
    -0.08719
    -0.12150
    -0.08719
    -0.12150
    -0.17296
    -0.13865
    -0.00143
     0.06718
     0.39307
     0.66751
     1.07916
     1.09632
     0.34161
    -0.41309
    -0.10435
     0.42738
     0.01572
     0.37592
     0.71897
     0.75327
     0.44453
    -0.01859
    -0.46455
    -0.82475
    -1.15064
    -1.15064
    -1.20210
    -1.18495
    -1.25355
    -1.20210
    -1.27071
    -1.18495
    -1.32216
    -1.39077
    -1.32216
    -1.25355
    -1.15064
    -1.04773
    -0.89336
    -0.61892
    -0.41309
    -0.15580
     0.08433
     0.18724
     0.37592
     0.44453
     0.46168
     0.59890
     0.59890
     0.56459
     0.49598
     0.39307
     0.39307
     0.29016
     0.13579
     0.06718
    -0.12150
    -0.58461
    -1.27071
    -1.42508
    -1.04773
    -0.77329
    -0.39594
     0.41022
    -0.31018
    -3.82641
    -2.35130
    -0.34448
    -0.19011
    -0.10435
    -0.24157
    -0.36163
    -0.34448
    -0.10435
    -0.00143
     0.03287
     0.35877
     0.41022
     0.39307
     0.56459
     0.65036
     0.53029
     0.53029
     0.83903
     0.66751
     0.49598
     0.56459
     0.58175
     0.39307
     0.47883
     0.59890
     0.53029
     0.51314
     0.42738
     0.46168
     0.37592
     0.51314
     0.49598
     0.37592
     0.29016
     0.41022
     0.34161
     0.44453
     0.46168
     0.53029
     0.56459
     0.58175
     0.54744
     0.42738
     0.65036
     0.68466
     0.78757
     0.77042
     0.83903
     0.75327
     0.68466
     0.65036
     0.61605
     0.61605
     0.58175
     0.58175
     0.54744
     0.53029
     0.47883
     0.41022
     0.29016
     0.11863
     0.11863
     0.05002
     0.10148
     0.01572
    -0.08719
    -0.08719
    -0.13865
    -0.17296
    -0.27587
    -0.31018
    -0.25872
    -0.19011
    -0.22441
    -0.19011
    -0.29302
    -0.22441
    -0.17296
    -0.22441
    -0.07004
    -0.05289
     0.23870
     0.56459
     0.49598
     0.08433
    -0.56746
    -0.44739
     0.22155
     0.78757
     0.75327
     0.35877
    -0.00143
    -0.24157
    -0.85905
    -0.85905
     0.13579
     0.73612
     0.30731
    -0.05289
    -0.08719
    -0.32733
    -0.22441
    -0.17296
    -0.31018
    -0.41309
    -0.58461
    -0.32733
    -0.03574
     0.13579
    -0.01859
    -0.07004
    -0.01859
    -0.05289
    -0.22441
    -0.39594
    -0.41309
    -0.22441
    -0.10435
     0.05002
    -0.01859
    -0.07004
    -0.01859
     0.05002
     0.08433
    -0.10435
    -0.24157
    -0.37878
    -0.36163
    -0.25872
    -0.29302
    -0.43024
    -0.44739
    -0.43024
    -0.41309
    -0.43024
    -0.41309
    -0.43024
    -0.36163
    -0.36163
    -0.32733
    -0.31018
    -0.27587
    -0.22441
    -0.25872
    -0.13865
    -0.10435
    -0.13865
    -0.15580
    -0.15580
    -0.13865
    -0.20726
    -0.22441
    -0.17296
    -0.15580
    -0.20726
    -0.17296
    -0.17296
    -0.17296
    -0.15580
    -0.22441
    -0.13865
    -0.10435
    -0.08719
    -0.13865
     0.03287
     0.08433
     0.08433
     0.06718
     0.13579
     0.18724
     0.27300
     0.25585
     0.23870
     0.15294
     0.13579
     0.20439
     0.11863
     0.11863
    -0.07004
    -0.07004
    -0.20726
    -0.15580
    -0.27587
    -0.46455
    -0.56746
    -0.72183
    -0.80759
    -0.75614
    -0.73898
    -0.84190
    -0.89336
    -0.89336
    -0.85905
    -0.82475
    -0.72183
    -0.77329
    -0.80759
    -0.70468
    -0.56746
    -0.49885
    -0.39594
    -0.46455
    -0.31018
    -0.39594
    -0.27587
    -0.17296
    -0.20726
    -0.27587
    -0.31018
    -0.24157
    -0.17296
    -0.20726
    -0.36163
    -0.31018
    -0.49885
    -0.73898
    -1.15064
    -1.99111
    -1.81958
     0.23870
     3.01738
     3.05168
     0.90764
    -0.75614
    -0.53316
    -0.15580
    -0.41309
    -0.84190
    -0.67037
     0.29016
     1.59373
     1.78241
     1.67950
     0.39307
    -0.43024
    -0.84190
    -1.18495
    -0.82475
    -0.13865
     0.59890
     0.44453
     0.51314
     0.65036
     0.73612
     0.82188
     0.78757
     0.83903
     0.75327
     0.78757
     0.65036
     0.58175
     0.53029
     0.44453
     0.46168
     0.35877
     0.27300
     0.17009
     0.13579
     0.17009
     0.17009
     0.01572
    -0.00143
     0.01572
    -0.00143
    -0.05289
    -0.07004
    -0.07004
    -0.19011
    -0.15580
    -0.15580
    -0.08719
    -0.19011
    -0.15580
    -0.37878
    -0.17296
    -0.13865
    -0.17296
    -0.20726
    -0.25872
    -0.22441
    -0.22441
    -0.19011
    -0.19011
    -0.15580
    -0.13865
    -0.08719
    -0.10435
    -0.05289
    -0.17296
    -0.27587
    -0.22441
    -0.10435
    -0.19011
    -0.31018
    -0.24157
    -0.29302
    -0.24157
    -0.34448
    -0.29302
    -0.31018
    -0.37878
    -0.25872
    -0.27587
    -0.27587
    -0.32733
    -0.20726
    -0.32733
    -0.12150
    -0.13865
    -0.10435
    -0.01859
     0.01572
     0.01572
    -0.01859
    -0.01859
    -0.00143
     0.11863
     0.10148
     0.05002
     0.10148
     0.15294
     0.03287
     0.08433
     0.11863
     0.08433
     0.06718
     0.05002
     0.10148
     0.10148
     0.01572
     0.03287
     0.05002
     0.01572
    -0.03574
     0.06718
     0.01572
    -0.00143
    -0.10435
    -0.10435
     0.03287
     0.06718
    -0.07004
    -0.01859
    -0.03574
     0.01572
    -0.00143
    -0.03574
     0.03287
    -0.01859
     0.06718
     0.01572
     0.06718
     0.10148
     0.06718
    -0.01859
    -0.00143
     0.11863
     0.06718
     0.03287
    -0.07004
    -0.03574
    -0.12150
    -0.07004
    -0.07004
    -0.08719
    -0.19011
    -0.15580
    -0.17296
    -0.17296
    -0.27587
    -0.34448
    -0.46455
    -0.43024
    -0.46455
    -0.60177
    -0.55031
    -0.58461
    -0.79044
    -0.87620
    -0.85905
    -0.89336
    -0.87620
    -0.82475
    -0.55031
    -0.29302
    -0.03574
    -0.27587
    -0.63607
    -0.24157
     0.80473
     0.95910
     0.83903
    -0.75614
    -0.58461
     0.34161
     0.92479
     0.32446
    -1.33932
    -0.68753
     0.30731
     0.70181
     0.25585
    -0.22441
    -0.67037
    -0.75614
    -0.63607
    -0.48170
    -0.19011
     0.05002
     0.23870
     0.32446
     0.29016
     0.34161
     0.47883
     0.41022
     0.44453
     0.39307
     0.39307
     0.34161
     0.25585
     0.18724
     0.32446
     0.34161
     0.20439
     0.37592
     0.27300
     0.34161
     0.29016
     0.29016
     0.39307
     0.58175
     0.65036
     0.82188
     0.94195
     0.85618
     0.83903
     0.66751
     0.73612
     0.85618
     1.01056
     0.90764
     0.89049
     0.87334
     0.66751
     0.65036
     0.58175
     0.42738
     0.42738
     0.22155
     0.13579
    -0.07004
    -0.05289
    -0.22441
    -0.20726
    -0.19011
    -0.25872
    -0.31018
    -0.27587
    -0.34448
    -0.24157
    -0.36163
    -0.34448
    -0.17296
    -0.19011
    -0.22441
    -0.27587
    -0.17296
    -0.15580
    -0.17296
    -0.10435
    -0.12150
    -0.15580
    -0.10435
    -0.05289
    -0.05289
    -0.05289
    -0.12150
    -0.08719
    -0.00143
    -0.01859
     0.05002
     0.08433
     0.03287
     0.03287
     0.10148
     0.15294
     0.18724
     0.15294
     0.17009
     0.22155
     0.23870
     0.27300
     0.18724
     0.17009
     0.29016
     0.27300
     0.34161
     0.29016
     0.29016
     0.30731
     0.22155
     0.17009
     0.32446
     0.29016
     0.29016
     0.27300
     0.27300
     0.22155
     0.32446
     0.23870
     0.25585
     0.29016
     0.20439
     0.29016
     0.27300
     0.30731
     0.34161
     0.22155
     0.22155
     0.29016
     0.20439
     0.29016
     0.22155
     0.08433
     0.11863
    -0.03574
    -0.10435
    -0.29302
    -0.36163
    -0.61892
    -0.79044
    -0.77329
    -0.55031
    -0.29302
    -0.01859
    -0.08719
    -0.22441
    -0.61892
    -1.09918
    -1.54514
    -1.64806
    -1.03057
     0.94195
     0.83903
    -0.79044
    -0.15580
     1.90248
     1.07916
     0.97625
     1.18208
     0.71897
     0.37592
     0.32446
     0.22155
     0.20439
     0.65036
     1.71380
     1.42221
     0.47883
    -0.13865
    -0.56746
    -0.73898
    -0.91051
    -1.04773
    -1.08203
    -1.09918
    -0.87620
    -0.63607
    -0.61892
    -0.67037
    -0.61892
    -0.53316
    -0.27587
    -0.12150
    -0.00143
     0.11863
     0.13579
     0.29016
     0.41022
     0.49598
     0.47883
     0.58175
     0.51314
     0.70181
     0.65036
     0.58175
     0.59890
     0.59890
     0.56459
     0.54744
     0.42738
     0.35877
     0.30731
     0.23870
     0.23870
     0.18724
     0.10148
     0.15294
     0.06718
     0.01572
     0.08433
    -0.00143
     0.05002
    -0.03574
     0.03287
    -0.00143
    -0.07004
    -0.19011
    -0.13865
    -0.19011
    -0.20726
    -0.22441
    -0.29302
    -0.36163
    -0.34448
    -0.46455
    -0.43024
    -0.48170
    -0.55031
    -0.58461
    -0.58461
    -0.53316
    -0.65322
    -0.60177
    -0.63607
    -0.60177
    -0.46455
    -0.51600
    -0.48170
    -0.58461
    -0.49885
    -0.44739
    -0.36163
    -0.24157
    -0.34448
    -0.32733
    -0.20726
    -0.22441
    -0.10435
    -0.10435
    -0.10435
    -0.03574
    -0.10435
    -0.00143
     0.05002
    -0.00143
    -0.03574
    -0.03574
    -0.01859
     0.11863
     0.06718
    -0.01859
    -0.08719
     0.01572
     0.03287
    -0.01859
    -0.03574
    -0.13865
    -0.07004
    -0.13865
    -0.12150
    -0.10435
    -0.08719
    -0.17296
    -0.15580
    -0.12150
    -0.12150
    -0.17296
    -0.12150
    -0.17296
    -0.19011
    -0.03574
    -0.17296
    -0.10435
    -0.12150
    -0.17296
    -0.13865
    -0.17296
    -0.15580
    -0.20726
    -0.24157
    -0.20726
    -0.22441
    -0.32733
    -0.39594
    -0.37878
    -0.37878
    -0.41309
    -0.51600
    -0.48170
    -0.46455
    -0.39594
    -0.46455
    -0.53316
    -0.51600
    -0.58461
    -0.68753
    -0.63607
    -0.80759
    -1.04773
    -1.06488
    -0.75614
    -0.72183
    -0.84190
    -0.87620
    -0.67037
    -0.56746
    -0.37878
    -0.37878
    -0.31018
    -0.31018
    -0.36163
    -0.46455
    -0.39594
     0.13579
     0.54744
     0.77042
     0.77042
     0.53029
     0.56459
     0.82188
     0.77042
     0.05002
    -0.67037
     0.01572
    -0.29302
    -0.10435
     0.66751
     0.70181
     0.20439
    -0.27587
    -0.58461
    -0.68753
    -0.63607
    -0.58461
    -0.48170
    -0.37878
    -0.32733
    -0.19011
    -0.17296
    -0.13865
    -0.07004
     0.06718
     0.20439
     0.39307
     0.71897
     1.01056
     1.09632
     1.07916
     0.94195
     0.78757
     0.94195
     1.18208
     1.16493
     1.14777
     1.07916
     0.99340
     0.83903
     0.70181
     0.51314
     0.34161
     0.15294
     0.15294
     0.03287
    -0.08719
    -0.07004
    -0.01859
    -0.01859
    -0.00143
    -0.01859
    -0.03574
    -0.01859
     0.10148
     0.10148
     0.13579
     0.15294
     0.08433
     0.15294
     0.11863
     0.20439
     0.13579
     0.17009
     0.05002
     0.17009
     0.18724
     0.15294
     0.18724
     0.13579
     0.13579
     0.23870
     0.13579
     0.20439
     0.17009
     0.17009
     0.06718
     0.17009
     0.20439
     0.22155
     0.13579
     0.22155
     0.15294
     0.18724
     0.20439
     0.11863
     0.05002
     0.20439
     0.08433
     0.20439
     0.15294
     0.08433
     0.05002
     0.11863
     0.18724
     0.18724
     0.23870
     0.11863
     0.11863
     0.15294
     0.18724
     0.27300
     0.17009
     0.20439
     0.20439
     0.20439
     0.29016
     0.22155
     0.11863
     0.20439
     0.22155
     0.13579
     0.11863
     0.22155
     0.15294
     0.15294
     0.01572
     0.06718
     0.08433
     0.08433
     0.03287
    -0.01859
    -0.05289
    -0.00143
    -0.13865
    -0.08719
    -0.05289
    -0.08719
    -0.07004
    -0.05289
    -0.03574
    -0.17296
    -0.10435
    -0.15580
    -0.15580
    -0.10435
    -0.10435
    -0.10435
    -0.13865
    -0.15580
    -0.13865
    -0.29302
    -0.12150
    -0.15580
    -0.17296
    -0.24157
    -0.22441
    -0.24157
    -0.29302
    -0.17296
    -0.25872
    -0.20726
    -0.24157
    -0.20726
    -0.31018
    -0.43024
    -0.49885
    -0.65322
    -0.53316
    -0.10435
     0.53029
     0.95910
     0.73612
     0.27300
    -0.96196
    -0.60177
     0.10148
     0.61605
     1.42221
     1.64519
     1.64519
    -0.22441
    -1.09918
     1.14777
     1.40506
     0.75327
    -0.31018
    -0.39594
    -0.34448
    -0.12150
     0.22155
     0.08433
    -0.20726
    -0.32733
    -0.39594
    -0.39594
    -0.41309
    -0.32733
    -0.10435
    -0.10435
    -0.07004
     0.10148
     0.13579
     0.15294
     0.23870
     0.29016
     0.37592
     0.29016
     0.41022
     0.35877
     0.41022
     0.41022
     0.23870
     0.25585
     0.22155
     0.29016
     0.10148
     0.17009
     0.18724
     0.13579
     0.10148
     0.10148
     0.20439
     0.10148
    -0.03574
    -0.01859
     0.01572
     0.10148
     0.03287
    -0.00143
     0.01572
    -0.05289
    -0.08719
    -0.00143
     0.06718
    -0.05289
    -0.01859
    -0.10435
     0.01572
    -0.08719
    -0.01859
    -0.01859
    -0.05289
     0.03287
     0.05002
    -0.10435
     0.01572
     0.05002
    -0.03574
    -0.05289
     0.05002
     0.10148
    -0.01859
     0.08433
    -0.01859
    -0.01859
     0.10148
    -0.00143
    -0.00143
     0.11863
     0.08433
     0.01572
     0.03287
     0.11863
     0.06718
     0.05002
     0.13579
     0.11863
     0.06718
     0.06718
     0.18724
     0.11863
     0.01572
     0.05002
     0.13579
     0.10148
     0.13579
     0.10148
     0.06718
     0.06718
     0.08433
     0.08433
     0.08433
     0.06718
    -0.01859
     0.08433
     0.06718
     0.06718
     0.01572
    -0.12150
    -0.15580
    -0.01859
    -0.01859
    -0.01859
    -0.12150
    -0.17296
    -0.12150
    -0.17296
    -0.19011
    -0.17296
    -0.22441
    -0.25872
    -0.25872
    -0.22441
    -0.20726
    -0.25872
    -0.27587
    -0.24157
    -0.17296
    -0.22441
    -0.20726
    -0.27587
    -0.13865
    -0.20726
    -0.20726
    -0.01859
    -0.10435
    -0.10435
    -0.12150
    -0.08719
    -0.10435
    -0.20726
    -0.24157
    -0.13865
    -0.17296
    -0.27587
    -0.25872
    -0.22441
    -0.34448
    -0.36163
    -0.53316
    -0.56746
    -0.63607
    -0.68753
    -0.61892
    -0.70468
    -0.87620
    -0.87620
    -1.09918
    -1.21925
    -1.13349
    -1.01342
    -0.87620
    -0.39594
    -0.08719
    -0.00143
     0.37592
     0.53029
     0.25585
    -0.43024
    -0.29302
     0.73612
     1.47367
     1.50797
     0.94195
     0.94195
     1.28499
     0.83903
     0.46168
     0.56459
     0.41022
     0.05002
    -0.44739
    -0.77329
    -0.44739
    -0.29302
    -0.55031
    -0.80759
    -1.32216
    -1.25355
    -1.13349
    -1.09918
    -0.96196
    -0.84190
    -0.77329
    -0.82475
    -0.72183
    -0.58461
    -0.37878
    -0.20726
     0.08433
     0.25585
     0.32446
     0.49598
     0.54744
     0.68466
     0.70181
     0.71897
     0.85618
     0.89049
     0.90764
     0.94195
     0.95910
     0.90764
     0.82188
     0.82188
     0.89049
     0.87334
     0.75327
     0.73612
     0.70181
     0.70181
     0.65036
     0.58175
     0.65036
     0.53029
     0.54744
     0.56459
     0.68466
     0.95910
     1.13062
     1.25069
     1.26784
     1.26784
     1.19923
     1.23354
     1.26784
     1.26784
     1.31930
     1.25069
     1.38791
     1.40506
     1.37075
     1.23354
     0.97625
     0.75327
     0.68466
     0.61605
     0.46168
     0.56459
     0.32446
     0.25585
     0.27300
     0.27300
     0.18724
     0.11863
     0.15294
     0.06718
     0.06718
     0.08433
     0.18724
     0.05002
     0.23870
     0.68466
     1.16493
     0.83903
     0.05002
    -0.25872
    -0.15580
    -0.15580
     0.10148
     0.32446
     0.75327
     0.59890
    -0.29302
    -0.79044
    -1.09918
    -1.04773
    -2.11117
    -2.29985
    -1.51084
    -0.60177
     0.41022
    -0.53316
    -1.76812
    -1.47653
    -1.09918
    -1.49369
    -1.71667
    -1.42508
    -1.11634
    -0.75614
    -0.58461
    -0.29302
    -0.46455
    -0.72183
    -0.99627
    -0.92766
    -0.87620
    -0.85905
    -0.94481
    -0.85905
    -0.77329
    -0.63607
    -0.61892
    -0.55031
    -0.53316
    -0.43024
    -0.41309
    -0.48170
    -0.39594
    -0.61892
    -0.77329
    -0.84190
    -0.55031
    -0.61892
    -0.68753
    -0.67037
    -0.61892
    -0.53316
    -0.41309
    -0.43024
    -0.34448
    -0.31018
    -0.07004
    -0.22441
    -0.22441
    -0.15580
    -0.25872
    -0.15580
     0.03287
    -0.10435
    -0.19011
    -0.37878
    -0.24157
    -0.15580
    -0.31018
    -0.51600
    -0.55031
    -0.44739
    -0.39594
    -0.36163
    -0.24157
    -0.19011
    -0.15580
    -0.08719
     0.13579
     0.20439
     0.25585
     0.34161
     0.39307
     0.49598
     0.46168
     0.51314
     0.53029
     0.49598
     0.49598
     0.58175
     0.47883
     0.37592
     0.34161
     0.17009
     0.15294
     0.29016
     0.17009
     0.08433
     0.05002
     0.06718
    -0.01859
     0.05002
     0.03287
    -0.01859
    -0.00143
    -0.01859
    -0.07004
     0.05002
    -0.01859
    -0.08719
    -0.13865
    -0.03574
    -0.12150
    -0.24157
    -0.24157
    -0.25872
    -0.20726
    -0.24157
    -0.17296
    -0.08719
    -0.12150
     0.05002
     0.06718
     0.10148
     0.10148
     0.18724
     0.23870
     0.41022
     0.42738
     0.54744
     0.51314
     0.51314
     0.58175
     0.46168
     0.44453
     0.49598
     0.44453
     0.39307
     0.27300
     0.27300
     0.23870
     0.22155
     0.03287
     0.06718
     0.08433
     0.01572
    -0.01859
     0.01572
    -0.17296
    -0.15580
    -0.25872
    -0.31018
    -0.34448
    -0.39594
    -0.41309
    -0.49885
    -0.51600
    -0.60177
    -0.63607
    -0.68753
    -0.77329
    -0.75614
    -0.80759
    -0.97912
    -1.11634
    -1.09918
    -1.23640
    -1.35647
    -1.35647
    -1.16779
    -1.11634
    -1.03057
    -0.89336
    -0.61892
    -0.01859
     0.73612
     1.42221
     1.81672
     3.48049
     3.68632
     1.67950
     0.83903
     0.97625
     2.00539
     3.29182
     3.75493
     3.24036
     2.57142
     1.43936
     0.49598
     0.41022
    -0.25872
    -1.87104
    -3.34614
    -4.51250
    -4.16945
    -2.62574
    -2.23124
    -2.57429
    -3.26038
    -4.75263
    -5.61025
    -4.88985
    -3.48336
    -2.91733
    -3.14031
    -2.83157
    -2.48852
    -2.14548
    -1.83673
    -1.42508
    -1.09918
    -0.97912
    -0.58461
    -0.27587
    -0.07004
     0.25585
     0.30731
     0.37592
     0.41022
     0.42738
     0.54744
     0.65036
     0.65036
     0.83903
     0.95910
     0.89049
     0.82188
     0.71897
     0.61605
     0.65036
     0.80473
     0.78757
     0.70181
     0.77042
     0.77042
     0.83903
     0.68466
     0.75327
     0.99340
     0.97625
     1.07916
     1.13062
     1.07916
     1.02771
     0.94195
     0.95910
     0.99340
     0.89049
     0.94195
     0.80473
     0.75327
     0.73612
     0.61605
     0.63320
     0.61605
     0.37592
     0.39307
     0.41022
     0.29016
     0.35877
     0.30731
     0.35877
     0.22155
     0.22155
     0.20439
     0.22155
     0.17009
     0.10148
     0.13579
     0.03287
     0.11863
    -0.01859
     0.03287
     0.05002
     0.10148
     0.05002
     0.17009
     0.03287
    -0.01859
     0.01572
     0.05002
     0.13579
     0.13579
     0.13579
     0.06718
     0.11863
     0.15294
     0.17009
     0.13579
     0.17009
     0.22155
     0.10148
     0.15294
     0.10148
     0.08433
     0.11863
     0.01572
     0.08433
     0.08433
     0.13579
     0.06718
     0.03287
    -0.01859
    -0.00143
    -0.05289
     0.08433
     0.05002
     0.01572
    -0.10435
    -0.01859
    -0.00143
    -0.05289
    -0.08719
    -0.12150
    -0.07004
    -0.12150
    -0.08719
    -0.12150
    -0.19011
    -0.17296
    -0.15580
    -0.22441
    -0.10435
    -0.22441
    -0.24157
    -0.25872
    -0.15580
    -0.29302
    -0.24157
    -0.27587
    -0.25872
    -0.17296
    -0.19011
    -0.17296
    -0.31018
    -0.22441
    -0.20726
    -0.24157
    -0.17296
    -0.22441
    -0.25872
    -0.25872
    -0.25872
    -0.20726
    -0.25872
    -0.34448
    -0.43024
    -0.46455
    -0.55031
    -0.46455
    -0.00143
     0.42738
     0.85618
     1.07916
     1.06201
     0.68466
     0.17009
     0.05002
     0.30731
     0.90764
     1.25069
     1.07916
     0.82188
     0.78757
     0.83903
     0.65036
     0.49598
     0.53029
     0.53029
     0.06718
    -0.63607
    -1.71667
    -2.60859
    -2.36846
    -2.31700
    -2.74581
    -3.34614
    -3.60343
    -2.95164
    -2.88303
    -4.16945
    -4.83839
    -5.50734
    -4.76979
    -2.95164
    -2.09402
    -1.92250
    -1.99111
    -1.92250
    -1.45938
    -0.60177
     0.20439
     0.78757
     1.31930
     1.61089
     1.76526
     1.91963
     2.02254
     1.86817
     1.93678
     1.83387
     1.83387
     1.73095
     1.73095
     1.55943
     1.38791
     1.42221
     1.25069
     1.13062
     0.92479
     0.75327
     0.71897
     0.78757
     0.78757
     0.51314
     0.41022
     0.32446
     0.34161
     0.27300
     0.42738
     0.32446
     0.27300
     0.29016
     0.34161
     0.41022
     0.34161
     0.34161
     0.34161
     0.41022
     0.46168
     0.44453
     0.49598
     0.51314
     0.44453
     0.44453
     0.49598
     0.54744
     0.44453
     0.42738
     0.49598
     0.49598
     0.47883
     0.37592
     0.41022
     0.34161
     0.41022
     0.41022
     0.39307
     0.39307
     0.35877
     0.29016
     0.37592
     0.37592
     0.27300
     0.35877
     0.29016
     0.39307
     0.35877
     0.32446
     0.34161
     0.41022
     0.37592
     0.35877
     0.41022
     0.34161
     0.39307
     0.37592
     0.34161
     0.42738
     0.35877
     0.30731
     0.41022
     0.35877
     0.42738
     0.34161
     0.35877
     0.47883
     0.30731
     0.42738
     0.42738
     0.32446
     0.34161
     0.25585
     0.15294
     0.25585
     0.22155
     0.01572
     0.01572
    -0.10435
    -0.12150
    -0.24157
    -0.20726
    -0.31018
    -0.37878
    -0.43024
    -0.36163
    -0.48170
    -0.48170
    -0.51600
    -0.55031
    -0.49885
    -0.44739
    -0.60177
    -0.46455
    -0.44739
    -0.48170
    -0.41309
    -0.39594
    -0.43024
    -0.32733
    -0.31018
    -0.27587
    -0.29302
    -0.24157
    -0.34448
    -0.43024
    -0.37878
    -0.19011
    -0.22441
    -0.27587
    -0.43024
    -0.34448
    -0.22441
    -0.24157
    -0.24157
    -0.22441
    -0.17296
    -0.15580
    -0.03574
     0.01572
     0.01572
     0.15294
     0.13579
     0.49598
     0.49598
     0.37592
     0.39307
     0.47883
     0.32446
     0.42738
     0.56459
     0.63320
     0.51314
     0.51314
     0.58175
     0.95910
     1.26784
     0.70181
     0.17009
     0.11863
    -0.13865
    -0.67037
    -0.70468
    -0.49885
    -0.80759
    -1.49369
    -2.17978
    -3.46621
    -3.77495
    -3.19177
    -1.39077
    -1.64806
    -2.64289
    -3.24323
    -3.34614
    -3.02025
    -2.35130
    -1.64806
    -1.32216
    -1.63091
    -0.84190
     0.08433
     0.35877
     0.30731
     0.61605
     1.04486
     1.02771
     0.80473
     0.89049
     1.02771
     1.21638
     1.26784
     1.35360
     1.33645
     1.25069
     1.26784
     1.21638
     1.16493
     1.11347
     1.02771
     1.04486
     1.02771
     0.94195
     0.75327
     0.59890
     0.53029
     0.66751
     0.65036
     0.71897
     0.63320
     0.56459
     0.46168
     0.51314
     0.51314
     0.47883
     0.44453
     0.47883
     0.51314
     0.42738
     0.42738
     0.47883
     0.49598
     0.44453
     0.32446
     0.46168
     0.42738
     0.39307
     0.42738
     0.30731
     0.41022
     0.39307
     0.35877
     0.37592
     0.35877
     0.34161
     0.30731
     0.29016
     0.30731
     0.25585
     0.10148
     0.20439
     0.20439
     0.15294
     0.20439
     0.11863
     0.05002
     0.11863
     0.01572
     0.08433
     0.06718
     0.08433
    -0.01859
     0.05002
    -0.01859
     0.05002
    -0.01859
    -0.00143
     0.05002
     0.06718
     0.05002
     0.06718
     0.03287
     0.01572
     0.03287
     0.06718
    -0.00143
     0.10148
     0.11863
     0.03287
     0.08433
     0.10148
     0.08433
     0.08433
     0.15294
     0.08433
     0.15294
     0.11863
     0.08433
     0.08433
     0.06718
     0.03287
     0.15294
     0.10148
     0.11863
     0.11863
    -0.01859
     0.06718
     0.05002
    -0.05289
    -0.01859
     0.01572
    -0.00143
    -0.05289
    -0.15580
    -0.17296
    -0.12150
    -0.22441
    -0.24157
    -0.25872
    -0.31018
    -0.41309
    -0.31018
    -0.17296
     0.10148
     0.44453
     0.75327
     0.90764
     0.90764
     0.75327
     0.49598
     0.49598
     0.78757
     1.23354
     1.28499
     1.09632
     0.97625
     0.92479
     0.94195
     1.02771
     0.89049
     0.92479
     0.94195
     0.75327
     0.30731
    -0.15580
    -0.27587
    -0.43024
    -0.32733
    -0.10435
    -0.19011
    -0.24157
    -0.48170
    -0.92766
    -1.13349
    -0.91051
    -1.08203
    -1.47653
    -2.19693
    -2.14548
    -2.28270
    -2.62574
    -2.48852
    -2.59144
    -2.09402
    -1.75097
    -2.41991
    -3.62058
    -2.93448
    -1.73382
    -1.30501
    -1.27071
    -1.35647
    -1.44223
    -1.16779
    -0.61892
    -0.20726
     0.03287
     0.29016
     0.58175
     0.68466
     0.85618
     0.82188
     0.82188
     0.73612
     0.56459
     0.53029
     0.49598
     0.37592
     0.44453
     0.46168
     0.32446
     0.34161
     0.22155
     0.20439
     0.35877
     0.49598
     0.47883
     0.41022
     0.42738
     0.47883
     0.53029
     0.61605
     0.54744
     0.53029
     0.51314
     0.51314
     0.54744
     0.63320
     0.51314
     0.42738
     0.51314
     0.47883
     0.42738
     0.42738
     0.42738
     0.44453
     0.44453
     0.46168
     0.35877
     0.41022
     0.41022
     0.34161
     0.25585
     0.37592
     0.42738
     0.39307
     0.30731
     0.32446
     0.44453
     0.23870
     0.25585
     0.32446
     0.30731
     0.35877
     0.27300
     0.29016
     0.22155
     0.29016
     0.23870
     0.30731
     0.29016
     0.18724
     0.30731
     0.22155
     0.27300
     0.20439
     0.15294
     0.15294
     0.23870
     0.18724
     0.13579
     0.08433
     0.13579
     0.03287
     0.08433
     0.06718
     0.15294
     0.01572
    -0.01859
     0.03287
     0.05002
     0.05002
     0.03287
    -0.01859
     0.01572
     0.01572
     0.11863
    -0.05289
     0.01572
     0.05002
     0.01572
    -0.07004
    -0.00143
     0.11863
    -0.05289
    -0.01859
     0.05002
     0.01572
     0.11863
     0.03287
    -0.05289
     0.06718
     0.05002
     0.05002
     0.05002
     0.01572
    -0.01859
    -0.01859
    -0.01859
    -0.07004
    -0.07004
    -0.15580
     0.01572
     0.06718
     0.05002
     0.10148
     0.11863
     0.25585
     0.18724
     0.18724
     0.25585
     0.32446
     0.61605
     0.73612
     0.78757
     1.07916
     1.30215
     1.54228
     1.83387
     2.09115
     2.36559
     2.55427
     2.60572
     3.03453
     2.39990
     1.67950
     1.42221
     0.58175
    -0.15580
    -0.44739
    -0.15580
     0.20439
    -0.34448
    -1.88819
    -2.60859
    -2.64289
    -2.47137
    -1.80243
    -2.52283
    -2.93448
    -2.83157
    -2.05971
    -1.81958
    -1.80243
    -1.69952
    -1.15064
    -0.48170
    -0.15580
    -0.15580
    -0.25872
    -0.17296
    -0.22441
    -0.10435
    -0.05289
    -0.05289
     0.08433
     0.20439
     0.29016
     0.42738
     0.61605
     0.61605
     0.58175
     0.61605
     0.56459
     0.51314
     0.42738
     0.56459
     0.56459
     0.42738
     0.30731
     0.29016
     0.17009
     0.11863
     0.15294
     0.05002
     0.05002
     0.03287
    -0.00143
    -0.10435
    -0.01859
    -0.01859
    -0.07004
    -0.13865
    -0.05289
    -0.07004
    -0.05289
    -0.03574
    -0.07004
    -0.01859
     0.05002
     0.11863
     0.10148
     0.11863
     0.15294
     0.20439
     0.18724
     0.34161
     0.34161
     0.27300
     0.35877
     0.37592
     0.37592
     0.46168
     0.39307
     0.39307
     0.41022
     0.46168
     0.46168
     0.42738
     0.42738
     0.37592
     0.39307
     0.44453
     0.49598
     0.46168
     0.42738
     0.42738
     0.42738
     0.44453
     0.39307
     0.46168
     0.42738
     0.42738
     0.59890
     0.42738
     0.44453
     0.41022
     0.39307
     0.41022
     0.47883
     0.39307
     0.35877
     0.42738
     0.34161
     0.27300
     0.30731
     0.25585
     0.25585
     0.22155
     0.22155
     0.10148
    -0.01859
    -0.00143
    -0.07004
    -0.17296
    -0.08719
    -0.17296
    -0.41309
    -0.31018
    -0.37878
    -0.43024
    -0.49885
    -0.53316
    -0.60177
    -0.55031
    -0.58461
    -0.60177
    -0.61892
    -0.63607
    -0.56746
    -0.63607
    -0.41309
    -0.46455
    -0.49885
    -0.46455
    -0.43024
    -0.31018
    -0.34448
    -0.27587
    -0.27587
    -0.19011
    -0.13865
    -0.22441
    -0.12150
    -0.07004
    -0.13865
    -0.15580
    -0.12150
    -0.03574
     0.03287
    -0.03574
    -0.07004
    -0.01859
    -0.12150
    -0.08719
    -0.05289
     0.01572
     0.01572
    -0.03574
    -0.01859
    -0.12150
    -0.08719
    -0.25872
    -0.25872
    -0.29302
    -0.48170
    -0.39594
    -0.37878
    -0.31018
     0.08433
     0.54744
     0.95910
     0.99340
     0.97625
     0.78757
     0.71897
     0.70181
     0.63320
     0.75327
     0.97625
     1.09632
     1.02771
     0.99340
     0.87334
     0.75327
     0.73612
     0.82188
     1.04486
     1.55943
     2.03970
     1.85102
     1.52513
     0.89049
     0.35877
     0.25585
     0.49598
     0.70181
     0.17009
    -0.82475
    -1.63091
    -3.07170
    -2.28270
    -2.09402
    -2.50568
    -3.19177
    -3.24323
    -3.15746
    -3.46621
    -3.56912
    -3.05455
    -2.48852
    -1.88819
    -1.09918
    -0.55031
    -0.19011
     0.08433
     0.39307
     0.49598
     0.58175
     0.65036
     0.75327
     0.75327
     0.75327
     0.80473
     0.70181
     0.77042
     0.71897
     0.75327
     0.68466
     0.75327
     0.78757
     0.75327
     0.71897
     0.75327
     0.77042
     0.63320
     0.71897
     0.77042
     0.71897
     0.66751
     0.70181
     0.65036
     0.68466
     0.61605
     0.54744
     0.75327
     0.65036
     0.65036
     0.58175
     0.59890
     0.58175
     0.46168
     0.49598
     0.54744
     0.53029
     0.51314
     0.46168
     0.49598
     0.42738
     0.44453
     0.37592
     0.46168
     0.44453
     0.37592
     0.41022
     0.30731
     0.37592
     0.27300
     0.32446
     0.30731
     0.29016
     0.29016
     0.30731
     0.25585
     0.17009
     0.22155
     0.17009
     0.17009
     0.11863
     0.10148
     0.06718
    -0.00143
     0.01572
     0.05002
    -0.10435
    -0.01859
    -0.05289
    -0.05289
    -0.12150
    -0.13865
    -0.12150
    -0.13865
    -0.15580
    -0.17296
    -0.12150
    -0.13865
    -0.12150
    -0.17296
    -0.10435
    -0.15580
    -0.19011
    -0.24157
    -0.12150
    -0.10435
    -0.10435
    -0.15580
    -0.20726
    -0.17296
    -0.13865
    -0.22441
    -0.13865
    -0.17296
    -0.19011
    -0.13865
    -0.17296
    -0.17296
    -0.22441
    -0.22441
    -0.15580
    -0.12150
    -0.20726
    -0.15580
    -0.22441
    -0.15580
    -0.25872
    -0.27587
    -0.15580
    -0.15580
    -0.20726
    -0.17296
    -0.17296
    -0.19011
    -0.24157
    -0.22441
    -0.15580
    -0.15580
    -0.17296
    -0.12150
    -0.22441
    -0.03574
    -0.08719
    -0.13865
    -0.17296
    -0.13865
    -0.22441
    -0.25872
    -0.29302
    -0.31018
    -0.39594
    -0.36163
    -0.46455
    -0.46455
    -0.44739
    -0.51600
    -0.55031
    -0.49885
    -0.39594
    -0.44739
    -0.34448
    -0.15580
     0.06718
     0.32446
     0.66751
     1.07916
     0.97625
     0.66751
     0.71897
     0.85618
     1.25069
     1.49082
     1.61089
     1.59373
     1.57658
     1.30215
     1.06201
     1.18208
     1.33645
     1.19923
     1.43936
     1.28499
     0.89049
     0.11863
    -0.15580
    -0.05289
     0.01572
     0.35877
     0.89049
     0.77042
    -0.17296
    -1.20210
    -1.35647
    -1.13349
    -0.58461
    -0.97912
    -2.24839
    -2.62574
    -1.85389
    -1.42508
    -1.45938
    -1.71667
    -1.81958
    -1.93965
    -1.95680
    -1.75097
    -1.56230
    -1.21925
    -1.03057
    -0.85905
    -0.55031
    -0.37878
    -0.19011
    -0.00143
     0.20439
     0.34161
     0.32446
     0.39307
     0.51314
     0.56459
     0.56459
     0.54744
     0.56459
     0.51314
     0.49598
     0.49598
     0.56459
     0.53029
     0.51314
     0.49598
     0.44453
     0.44453
     0.42738
     0.44453
     0.42738
     0.42738
     0.39307
     0.42738
     0.32446
     0.30731
     0.27300
     0.29016
     0.35877
     0.34161
     0.25585
     0.25585
     0.34161
     0.27300
     0.20439
     0.22155
     0.23870
     0.25585
     0.27300
     0.25585
     0.17009
     0.15294
     0.18724
     0.18724
     0.22155
     0.25585
     0.22155
     0.20439
     0.25585
     0.23870
     0.29016
     0.17009
     0.17009
     0.23870
     0.29016
     0.25585
     0.27300
     0.23870
     0.22155
     0.17009
     0.30731
     0.32446
     0.29016
     0.22155
     0.23870
     0.29016
     0.27300
     0.29016
     0.27300
     0.32446
     0.35877
     0.35877
     0.42738
     0.32446
     0.29016
     0.23870
     0.22155
     0.35877
     0.37592
     0.22155
     0.18724
     0.15294
     0.15294
     0.11863
     0.01572
    -0.10435
    -0.08719
    -0.08719
    -0.03574
    -0.24157
    -0.20726
    -0.34448
    -0.37878
    -0.31018
    -0.31018
    -0.44739
    -0.44739
    -0.43024
    -0.34448
    -0.41309
    -0.39594
    -0.44739
    -0.46455
    -0.37878
    -0.32733
    -0.29302
    -0.24157
    -0.24157
    -0.27587
    -0.17296
    -0.17296
    -0.22441
    -0.20726
    -0.15580
    -0.20726
    -0.24157
    -0.25872
    -0.32733
    -0.44739
    -0.36163
    -0.34448
    -0.43024
    -0.48170
    -0.43024
    -0.43024
    -0.31018
    -0.25872
    -0.31018
    -0.34448
    -0.12150
    -0.01859
     0.11863
     0.20439
     0.27300
     0.29016
     0.42738
     0.58175
     0.63320
     0.75327
     0.83903
     0.87334
     0.77042
     0.90764
     0.87334
     0.75327
     0.65036
     0.56459
     0.53029
     0.35877
     0.47883
     0.25585
     0.22155
     0.10148
     0.34161
     0.41022
    -0.20726
    -1.35647
    -1.99111
    -1.35647
    -0.63607
    -0.60177
    -0.92766
    -0.22441
    -0.41309
    -2.78011
    -4.22091
    -3.44905
    -4.01508
    -3.20892
    -1.42508
    -1.11634
    -1.68236
    -2.24839
    -2.72866
    -2.67720
    -2.05971
    -1.64806
    -1.11634
    -0.75614
    -0.46455
    -0.10435
     0.15294
     0.49598
     0.56459
     0.70181
     0.73612
     0.82188
     0.75327
     0.68466
     0.58175
     0.53029
     0.56459
     0.51314
     0.49598
     0.41022
     0.35877
     0.42738
     0.39307
     0.32446
     0.35877
     0.41022
     0.44453
     0.42738
     0.34161
     0.46168
     0.35877
     0.34161
     0.47883
     0.49598
     0.42738
     0.44453
     0.39307
     0.35877
     0.41022
     0.34161
     0.37592
     0.35877
     0.42738
     0.37592
     0.39307
     0.44453
     0.34161
     0.32446
     0.35877
     0.41022
     0.22155
     0.29016
     0.25585
     0.30731
     0.41022
     0.35877
     0.27300
     0.34161
     0.39307
     0.39307
     0.41022
     0.39307
     0.44453
     0.34161
     0.34161
     0.46168
     0.46168
     0.47883
     0.47883
     0.41022
     0.42738
     0.37592
     0.32446
     0.39307
     0.44453
     0.37592
     0.30731
     0.35877
     0.30731
     0.34161
     0.27300
     0.34161
     0.32446
     0.23870
     0.30731
     0.25585
     0.23870
     0.20439
     0.22155
     0.08433
     0.17009
     0.10148
     0.06718
     0.01572
     0.10148
    -0.01859
    -0.17296
    -0.00143
    -0.15580
    -0.24157
    -0.15580
    -0.01859
     0.10148
     0.15294
     0.34161
     0.35877
     0.44453
     0.47883
     0.54744
     0.58175
     0.83903
     1.06201
     1.43936
     1.67950
     1.83387
     1.88532
     2.05685
     1.91963
     1.71380
     1.66234
     1.54228
     1.55943
     1.54228
     1.49082
     1.49082
     1.45652
     1.61089
     1.59373
     1.43936
     1.25069
     1.06201
     0.83903
     0.65036
     0.49598
     0.56459
     0.94195
     1.07916
     0.94195
     0.83903
     0.63320
     0.51314
     0.53029
     0.42738
     0.46168
     0.44453
     0.68466
     0.78757
     0.75327
     0.41022
     0.17009
     0.06718
     0.13579
    -0.05289
     0.01572
     0.34161
     0.46168
     0.30731
    -0.12150
    -0.22441
    -0.24157
    -0.46455
    -0.65322
    -0.89336
    -0.97912
    -0.89336
    -0.53316
    -0.75614
    -1.52799
    -3.07170
    -3.17462
    -2.24839
    -1.75097
    -1.73382
    -2.05971
    -2.35130
    -2.74581
    -2.69435
    -2.62574
    -2.36846
    -1.99111
    -1.61375
    -1.37362
    -1.03057
    -0.73898
    -0.55031
    -0.25872
    -0.07004
     0.01572
     0.20439
     0.34161
     0.32446
     0.25585
     0.42738
     0.35877
     0.44453
     0.46168
     0.44453
     0.44453
     0.47883
     0.46168
     0.44453
     0.35877
     0.42738
     0.35877
     0.41022
     0.34161
     0.39307
     0.34161
     0.35877
     0.30731
     0.29016
     0.37592
     0.29016
     0.25585
     0.23870
     0.27300
     0.25585
     0.18724
     0.17009
     0.22155
     0.25585
     0.20439
     0.22155
     0.18724
     0.20439
     0.15294
     0.11863
     0.11863
     0.18724
     0.11863
     0.18724
     0.11863
     0.17009
    -0.00143
     0.06718
     0.06718
     0.08433
     0.06718
     0.05002
    -0.01859
    -0.01859
    -0.03574
    -0.00143
     0.05002
    -0.03574
    -0.03574
    -0.12150
    -0.07004
    -0.07004
    -0.15580
    -0.20726
    -0.12150
    -0.24157
    -0.15580
    -0.22441
    -0.29302
    -0.27587
    -0.25872
    -0.01859
    -0.12150
    -0.01859
    -0.05289
    -0.19011
    -0.01859
     0.01572
    -0.03574
    -0.00143
    -0.08719
     0.01572
    -0.05289
     0.08433
    -0.03574
    -0.01859
    -0.15580
    -0.12150
    -0.19011
    -0.15580
    -0.19011
    -0.25872
    -0.24157
    -0.25872
    -0.24157
    -0.24157
    -0.31018
    -0.25872
    -0.20726
    -0.17296
    -0.15580
    -0.31018
    -0.24157
    -0.31018
    -0.37878
    -0.29302
    -0.41309
    -0.49885
    -0.58461
    -0.55031
    -0.55031
    -0.61892
    -0.73898
    -0.67037
    -0.41309
    -0.75614
    -0.55031
    -0.41309
    -0.24157
     0.01572
     0.34161
     0.65036
     1.09632
     1.30215
     1.66234
     2.03970
     1.83387
     1.38791
     1.21638
     0.82188
     0.37592
    -0.03574
     0.23870
     0.94195
     0.73612
     0.49598
    -0.89336
    -2.04256
    -2.02541
    -1.99111
    -1.71667
    -1.01342
    -0.70468
    -0.51600
    -1.23640
    -1.47653
    -0.61892
    -0.25872
     0.32446
     0.61605
     0.54744
     0.51314
     0.56459
     0.39307
     0.44453
     0.51314
     0.44453
     0.37592
     0.32446
     0.08433
     0.08433
    -0.00143
    -0.08719
    -0.12150
    -0.08719
    -0.17296
    -0.20726
    -0.27587
    -0.29302
    -0.22441
    -0.20726
    -0.12150
    -0.15580
    -0.17296
    -0.03574
    -0.03574
    -0.03574
     0.05002
    -0.03574
     0.10148
     0.18724
     0.18724
     0.27300
     0.27300
     0.25585
     0.20439
     0.18724
     0.35877
     0.35877
     0.34161
     0.27300
     0.32446
     0.30731
     0.22155
     0.25585
     0.25585
     0.34161
     0.32446
     0.30731
     0.32446
     0.20439
     0.29016
     0.25585
     0.22155
     0.32446
     0.22155
     0.18724
     0.18724
     0.25585
     0.13579
     0.08433
     0.10148
     0.06718
     0.06718
    -0.00143
    -0.07004
    -0.17296
    -0.22441
    -0.32733
    -0.31018
    -0.31018
    -0.44739
    -0.53316
    -0.67037
    -0.68753
    -0.80759
    -0.84190
    -0.92766
    -0.92766
    -0.92766
    -0.94481
    -1.15064
    -1.21925
    -1.09918
    -1.16779
    -1.01342
    -1.09918
    -0.99627
    -1.09918
    -0.82475
    -0.89336
    -0.72183
    -0.80759
    -0.79044
    -0.70468
    -0.58461
    -0.46455
    -0.41309
    -0.34448
    -0.43024
    -0.36163
    -0.34448
    -0.25872
    -0.20726
    -0.29302
    -0.29302
    -0.29302
    -0.20726
    -0.27587
    -0.29302
    -0.37878
    -0.25872
    -0.24157
    -0.29302
    -0.20726
    -0.25872
    -0.31018
    -0.37878
    -0.31018
    -0.15580
    -0.22441
    -0.31018
    -0.27587
    -0.31018
    -0.13865
    -0.17296
    -0.12150
    -0.08719
    -0.12150
    -0.00143
    -0.08719
    -0.00143
     0.08433
     0.08433
     0.25585
     0.39307
     0.37592
     0.34161
     0.53029
     0.63320
     0.61605
     0.73612
     0.73612
     0.68466
     0.80473
     0.83903
     0.87334
     0.89049
     0.90764
     0.83903
     0.89049
     1.04486
     0.90764
     0.87334
     0.89049
     0.80473
     0.83903
     0.89049
     1.01056
     1.04486
     1.18208
     1.28499
     1.06201
     1.11347
     1.25069
     1.28499
     1.21638
     1.37075
     1.49082
     1.66234
     2.14261
     2.65718
     3.20606
     3.36043
     3.56625
     3.13745
     2.31413
     0.87334
    -0.87620
    -2.02541
    -3.46621
    -3.19177
    -2.60859
    -2.09402
    -2.09402
    -2.74581
    -3.56912
    -4.76979
    -5.40442
    -5.38727
    -4.97561
    -4.13515
    -3.17462
    -2.11117
    -1.13349
    -0.24157
     0.35877
     0.73612
     0.85618
     1.09632
     1.19923
     1.06201
     1.01056
     0.78757
     0.65036
     0.51314
     0.49598
     0.35877
     0.29016
     0.27300
     0.25585
     0.22155
     0.27300
     0.17009
     0.08433
     0.15294
     0.23870
     0.22155
     0.15294
     0.23870
     0.25585
     0.23870
     0.17009
     0.22155
     0.34161
     0.35877
     0.39307
     0.30731
     0.37592
     0.27300
     0.39307
     0.34161
     0.42738
     0.51314
     0.44453
     0.44453
     0.46168
     0.46168
     0.39307
     0.49598
     0.44453
     0.42738
     0.39307
     0.39307
     0.34161
     0.25585
     0.22155
     0.15294
     0.08433
     0.05002
    -0.07004
     0.05002
     0.18724
     0.20439
     0.13579
     0.23870
     0.11863
     0.27300
     0.41022
     0.41022
     0.53029
     0.75327
     0.90764
     0.73612
     0.68466
     0.71897
     0.73612
     0.73612
     0.73612
     0.70181
     0.59890
     0.51314
     0.51314
     0.34161
     0.25585
     0.17009
     0.11863
     0.05002
    -0.03574
    -0.15580
    -0.10435
    -0.00143
     0.08433
     0.01572
    -0.08719
     0.01572
     0.05002
    -0.03574
     0.06718
     0.10148
     0.11863
     0.25585
     0.25585
     0.32446
     0.32446
     0.37592
     0.32446
     0.54744
     0.51314
     0.42738
     0.44453
     0.54744
     0.51314
     0.41022
     0.39307
     0.41022
     0.42738
     0.35877
     0.34161
     0.39307
     0.34161
     0.32446
     0.20439
     0.23870
     0.34161
     0.30731
     0.30731
     0.44453
     0.44453
     0.51314
     0.54744
     0.77042
     1.02771
     1.04486
     1.02771
     0.70181
     0.47883
     0.44453
     0.22155
     0.18724
     0.25585
     0.34161
     0.32446
     0.59890
     0.82188
     0.92479
     1.19923
     1.30215
     1.07916
     1.30215
     1.42221
     0.56459
    -0.08719
    -0.20726
    -1.68236
    -2.48852
    -1.78528
    -0.53316
    -0.72183
    -2.24839
    -3.89502
    -4.68402
    -4.01508
    -3.48336
    -3.44905
    -3.50051
    -3.29468
    -2.88303
    -2.36846
    -1.76812
    -1.08203
    -0.60177
    -0.05289
     0.32446
     0.46168
     0.68466
     0.75327
     0.77042
     0.75327
     0.63320
     0.61605
     0.65036
     0.49598
     0.49598
     0.34161
     0.37592
     0.35877
     0.17009
     0.25585
     0.29016
     0.13579
     0.20439
     0.20439
     0.20439
     0.20439
     0.11863
     0.17009
     0.25585
     0.18724
     0.20439
     0.22155
     0.20439
     0.17009
     0.15294
     0.17009
     0.23870
     0.17009
     0.06718
     0.18724
     0.13579
     0.11863
     0.10148
     0.08433
     0.08433
     0.11863
     0.10148
     0.03287
     0.05002
    -0.00143
     0.06718
    -0.03574
     0.13579
     0.08433
     0.01572
     0.11863
     0.17009
     0.10148
     0.08433
     0.01572
     0.11863
     0.08433
     0.06718
     0.01572
     0.05002
     0.05002
     0.11863
     0.10148
     0.17009
     0.15294
     0.15294
     0.17009
     0.25585
     0.22155
     0.22155
     0.22155
     0.32446
     0.32446
     0.41022
     0.35877
     0.51314
     0.58175
     0.75327
     0.27300
     0.37592
     0.37592
     0.29016
     0.25585
     0.37592
     0.23870
     0.17009
     0.11863
     0.01572
     0.05002
    -0.01859
    -0.05289
    -0.15580
    -0.19011
    -0.25872
    -0.25872
    -0.31018
    -0.17296
    -0.24157
    -0.31018
    -0.22441
    -0.24157
    -0.19011
    -0.20726
    -0.22441
    -0.20726
    -0.19011
    -0.07004
    -0.15580
    -0.07004
    -0.12150
    -0.13865
    -0.03574
     0.10148
     0.13579
     0.05002
    -0.01859
     0.05002
     0.06718
    -0.00143
    -0.01859
    -0.01859
     0.05002
     0.05002
     0.10148
    -0.01859
    -0.01859
     0.01572
    -0.00143
     0.08433
     0.20439
     0.06718
     0.18724
     0.47883
     0.97625
     1.62804
     1.91963
     1.90248
     1.37075
     0.54744
     0.51314
     1.18208
     1.50797
     1.38791
     1.07916
    -0.36163
    -2.38561
    -3.55197
    -3.20892
    -2.33415
    -3.00309
    -3.46621
    -3.84356
    -4.08369
    -4.20376
    -4.27237
    -4.16945
    -3.82641
    -3.26038
    -2.64289
    -2.05971
    -1.32216
    -0.60177
    -0.10435
     0.25585
     0.70181
     0.89049
     1.01056
     1.07916
     1.01056
     1.04486
     1.01056
     0.95910
     0.87334
     0.70181
     0.58175
     0.54744
     0.34161
     0.44453
     0.32446
     0.27300
     0.15294
     0.22155
     0.27300
     0.25585
     0.13579
     0.15294
     0.11863
     0.22155
     0.10148
     0.11863
     0.03287
     0.01572
    -0.10435
    -0.01859
    -0.01859
    -0.05289
    -0.22441
    -0.13865
    -0.24157
    -0.22441
    -0.31018
    -0.24157
    -0.31018
    -0.24157
    -0.19011
    -0.01859
     0.05002
     0.10148
     0.17009
     0.18724
     0.42738
     0.49598
     0.56459
     0.65036
     0.65036
     0.77042
     0.82188
     0.87334
     0.90764
     0.87334
     0.87334
     0.83903
     0.80473
     0.59890
     0.53029
     0.51314
     0.54744
     0.47883
     0.39307
     0.34161
     0.27300
     0.46168
     0.51314
     0.53029
     0.49598
     0.47883
     0.51314
     0.42738
     0.54744
     0.68466
     0.58175
     0.49598
     0.32446
     0.59890
     0.49598
     0.42738
     0.27300
     0.27300
     0.10148
    -0.05289
    -0.05289
    -0.05289
     0.08433
     0.29016
     0.35877
     0.37592
     0.25585
     0.22155
     0.41022
     0.58175
     0.47883
     0.58175
     0.78757
     0.97625
     1.07916
     1.04486
     0.85618
     0.80473
     0.83903
     0.99340
     0.89049
     0.83903
     0.65036
     0.30731
    -0.01859
    -0.08719
    -0.24157
    -0.34448
    -0.43024
    -0.24157
    -0.34448
    -0.73898
    -0.92766
    -1.20210
    -1.52799
    -1.61375
    -1.52799
    -1.52799
    -1.11634
    -0.97912
    -0.96196
    -0.89336
    -0.96196
    -0.97912
    -0.77329
    -0.70468
    -0.53316
    -0.46455
    -0.27587
    -0.20726
    -0.07004
     0.05002
     0.17009
     0.29016
     0.44453
     0.71897
     0.95910
     1.14777
     1.18208
     1.04486
     0.77042
     0.22155
    -0.44739
    -1.39077
    -2.91733
    -3.20892
    -1.35647
    -0.22441
     0.08433
    -0.63607
    -2.23124
    -3.58627
    -3.96363
    -3.99793
    -3.20892
    -2.16263
    -1.03057
    -0.53316
    -0.27587
    -0.19011
    -0.15580
     0.06718
     0.25585
     0.49598
     0.68466
     0.83903
     0.90764
     1.02771
     0.99340
     0.78757
     0.89049
     0.61605
     0.58175
     0.56459
     0.47883
     0.30731
     0.22155
     0.13579
     0.17009
     0.15294
     0.13579
     0.13579
     0.11863
     0.22155
     0.18724
     0.11863
     0.23870
     0.32446
     0.30731
     0.29016
     0.27300
     0.34161
     0.30731
     0.34161
     0.35877
     0.34161
     0.37592
     0.39307
     0.34161
     0.42738
     0.37592
     0.32446
     0.39307
     0.46168
     0.37592
     0.32446
     0.32446
     0.35877
     0.27300
     0.34161
     0.29016
     0.32446
     0.30731
     0.27300
     0.25585
     0.27300
     0.18724
     0.11863
     0.08433
     0.08433
     0.10148
    -0.01859
    -0.07004
    -0.13865
    -0.07004
    -0.32733
    -0.19011
    -0.27587
    -0.24157
    -0.37878
    -0.44739
    -0.39594
    -0.36163
    -0.46455
    -0.39594
    -0.39594
    -0.36163
    -0.37878
    -0.24157
    -0.27587
    -0.25872
    -0.24157
    -0.25872
    -0.22441
    -0.13865
    -0.01859
    -0.01859
     0.03287
     0.01572
     0.05002
    -0.00143
     0.11863
     0.10148
     0.08433
     0.15294
     0.08433
     0.06718
     0.13579
     0.05002
     0.10148
     0.03287
     0.05002
    -0.01859
    -0.07004
    -0.07004
    -0.00143
    -0.03574
    -0.10435
    -0.01859
    -0.05289
    -0.12150
     0.01572
     0.13579
     0.05002
    -0.05289
    -0.15580
    -0.15580
    -0.08719
    -0.08719
    -0.10435
    -0.15580
    -0.10435
     0.03287
     0.06718
     0.20439
     0.15294
     0.25585
     0.56459
     1.06201
     1.38791
     1.78241
     2.00539
     2.03970
     2.03970
     2.02254
     2.09115
     2.27983
     2.43420
     2.58857
     2.51996
     2.41705
     2.29698
     2.03970
     1.85102
     1.71380
     1.07916
     0.78757
     0.51314
     0.42738
     0.37592
     0.13579
    -0.20726
    -0.34448
    -0.39594
    -0.61892
    -0.80759
    -0.84190
    -0.89336
    -1.13349
    -1.25355
    -1.21925
    -1.21925
    -1.21925
    -1.01342
    -0.92766
    -0.85905
    -0.77329
    -0.80759
    -0.73898
    -0.56746
    -0.36163
    -0.41309
    -0.29302
    -0.17296
    -0.15580
    -0.08719
    -0.12150
     0.03287
     0.13579
     0.05002
     0.05002
     0.01572
     0.08433
     0.06718
     0.08433
     0.06718
     0.05002
     0.05002
    -0.01859
     0.11863
     0.11863
     0.06718
     0.17009
     0.08433
     0.05002
     0.01572
    -0.08719
     0.05002
     0.08433
     0.10148
     0.05002
    -0.07004
    -0.05289
    -0.07004
    -0.20726
    -0.15580
    -0.17296
    -0.34448
    -0.29302
    -0.34448
    -0.41309
    -0.48170
    -0.49885
    -0.46455
    -0.46455
    -0.53316
    -0.48170
    -0.55031
    -0.48170
    -0.55031
    -0.60177
    -0.46455
    -0.49885
    -0.46455
    -0.48170
    -0.53316
    -0.49885
    -0.49885
    -0.53316
    -0.53316
    -0.56746
    -0.49885
    -0.53316
    -0.53316
    -0.58461
    -0.68753
    -0.68753
    -0.60177
    -0.51600
    -0.55031
    -0.53316
    -0.55031
    -0.43024
    -0.51600
    -0.60177
    -0.65322
    -0.53316
    -0.46455
    -0.41309
    -0.49885
    -0.56746
    -0.48170
    -0.44739
    -0.37878
    -0.24157
    -0.43024
    -0.48170
    -0.48170
    -0.44739
    -0.22441
    -0.17296
    -0.24157
    -0.24157
    -0.20726
     0.01572
     0.32446
     0.15294
     0.11863
     0.11863
    -0.00143
     0.22155
     0.22155
     0.13579
     0.25585
     0.25585
     0.25585
     0.22155
     0.05002
     0.17009
     0.15294
     0.20439
     0.15294
     0.11863
     0.20439
     0.35877
     0.75327
     1.33645
     2.22837
     2.48566
     1.59373
     0.68466
     0.10148
    -1.64806
    -5.35297
    -8.64622
    -7.49701
    -1.99111
     0.77042
     1.13062
    -0.56746
    -2.81442
    -3.75780
    -4.22091
    -4.10084
    -2.86588
    -1.35647
     0.47883
     2.03970
     2.98307
     3.49765
     3.51480
     3.49765
     3.27466
     2.77725
     2.22837
     1.67950
     1.30215
     0.94195
     0.65036
     0.58175
     0.34161
     0.11863
     0.08433
     0.08433
     0.13579
     0.01572
     0.03287
     0.03287
     0.01572
    -0.00143
     0.01572
     0.13579
     0.18724
     0.10148
     0.11863
     0.17009
     0.22155
     0.20439
     0.17009
     0.18724
     0.25585
     0.22155
     0.25585
     0.29016
     0.29016
     0.37592
     0.37592
     0.29016
     0.35877
     0.30731
     0.20439
     0.34161
     0.34161
     0.32446
     0.20439
     0.22155
     0.23870
     0.27300
     0.20439
     0.25585
     0.27300
     0.37592
     0.35877
     0.32446
     0.22155
     0.11863
     0.27300
     0.22155
     0.35877
     0.22155
     0.11863
     0.10148
     0.13579
     0.06718
     0.01572
    -0.07004
    -0.13865
    -0.15580
    -0.13865
    -0.12150
    -0.13865
    -0.22441
    -0.10435
    -0.20726
    -0.07004
    -0.01859
    -0.10435
     0.05002
     0.03287
     0.06718
     0.05002
     0.15294
     0.17009
     0.10148
     0.15294
     0.17009
     0.11863
     0.15294
     0.17009
     0.06718
     0.25585
     0.25585
     0.22155
     0.17009
     0.22155
     0.22155
     0.23870
     0.23870
     0.27300
     0.41022
     0.41022
     0.37592
     0.35877
     0.44453
     0.42738
     0.39307
     0.46168
     0.51314
     0.42738
     0.42738
     0.46168
     0.44453
     0.37592
     0.34161
     0.32446
     0.32446
     0.22155
     0.18724
     0.18724
     0.08433
     0.11863
    -0.17296
    -0.10435
    -0.07004
    -0.07004
    -0.22441
    -0.22441
    -0.29302
    -0.29302
    -0.37878
    -0.44739
    -0.51600
    -0.60177
    -0.61892
    -0.67037
    -0.58461
    -0.60177
    -0.61892
    -0.53316
    -0.37878
    -0.27587
    -0.34448
    -0.12150
    -0.05289
     0.11863
     0.34161
     0.61605
     0.95910
     1.40506
     1.73095
     1.86817
     1.76526
     1.74811
     1.67950
     1.43936
     1.54228
     1.49082
     1.47367
     1.45652
     1.35360
     1.42221
     1.23354
     1.02771
     0.46168
     0.17009
    -0.29302
    -0.37878
    -0.24157
    -0.20726
    -0.08719
     0.05002
     0.11863
     0.35877
     0.22155
    -0.01859
    -0.10435
     0.05002
     0.10148
     0.13579
     0.25585
     0.41022
     0.58175
     0.75327
     0.83903
     0.61605
     0.68466
     0.63320
     0.53029
     0.49598
     0.59890
     0.56459
     0.56459
     0.58175
     0.51314
     0.47883
     0.41022
     0.37592
     0.29016
     0.22155
     0.15294
     0.08433
     0.01572
     0.05002
    -0.07004
    -0.05289
     0.01572
    -0.03574
    -0.01859
    -0.10435
    -0.05289
    -0.13865
    -0.19011
    -0.05289
    -0.12150
    -0.00143
    -0.13865
    -0.08719
    -0.08719
    -0.13865
    -0.25872
    -0.17296
    -0.12150
    -0.17296
    -0.17296
    -0.19011
    -0.24157
    -0.20726
    -0.27587
    -0.27587
    -0.34448
    -0.31018
    -0.36163
    -0.51600
    -0.49885
    -0.48170
    -0.41309
    -0.39594
    -0.39594
    -0.49885
    -0.58461
    -0.48170
    -0.53316
    -0.55031
    -0.53316
    -0.48170
    -0.53316
    -0.56746
    -0.61892
    -0.73898
    -0.77329
    -0.73898
    -0.84190
    -0.87620
    -0.87620
    -0.91051
    -0.97912
    -1.01342
    -1.06488
    -1.09918
    -1.15064
    -1.08203
    -1.09918
    -1.04773
    -0.91051
    -1.01342
    -0.94481
    -0.91051
    -0.89336
    -0.89336
    -0.85905
    -0.72183
    -0.73898
    -0.70468
    -0.61892
    -0.56746
    -0.46455
    -0.39594
    -0.32733
    -0.24157
    -0.19011
    -0.20726
    -0.13865
    -0.13865
    -0.07004
    -0.17296
    -0.05289
     0.05002
    -0.00143
    -0.00143
     0.03287
    -0.05289
    -0.07004
    -0.08719
    -0.13865
    -0.15580
    -0.12150
    -0.15580
    -0.13865
    -0.13865
    -0.10435
    -0.03574
     0.03287
     0.22155
     0.58175
     1.47367
     2.62288
     3.36043
     3.01738
     1.09632
    -3.32899
    -8.64622
    -8.64622
    -5.79893
    -2.78011
     0.17009
     1.37075
    -0.87620
    -3.68919
    -5.43873
    -5.07853
    -4.70118
    -3.46621
    -1.88819
    -0.19011
     1.42221
     2.60572
     3.39473
     3.89215
     3.90930
     3.73778
     3.34327
     2.88016
     2.26268
     1.64519
     1.38791
     1.01056
     0.83903
     0.63320
     0.58175
     0.35877
     0.06718
    -0.01859
     0.03287
     0.06718
     0.11863
     0.06718
     0.08433
     0.15294
     0.13579
     0.06718
     0.10148
     0.20439
     0.06718
     0.01572
    -0.01859
     0.05002
    -0.07004
    -0.08719
    -0.00143
     0.05002
     0.08433
     0.01572
    -0.00143
     0.01572
    -0.00143
     0.06718
    -0.01859
     0.08433
     0.11863
     0.03287
     0.05002
     0.05002
    -0.00143
    -0.05289
    -0.10435
    -0.08719
    -0.10435
    -0.08719
    -0.08719
    -0.19011
    -0.24157
    -0.15580
    -0.24157
    -0.10435
    -0.12150
    -0.24157
    -0.13865
    -0.12150
    -0.15580
    -0.08719
    -0.15580
    -0.05289
    -0.01859
     0.05002
     0.01572
    -0.00143
     0.01572
    -0.08719
    -0.08719
    -0.07004
     0.06718
    -0.03574
    -0.07004
    -0.10435
    -0.13865
    -0.19011
    -0.24157
    -0.29302
    -0.15580
    -0.31018
    -0.37878
    -0.58461
    -0.61892
    -0.60177
    -0.61892
    -0.43024
    -0.10435
    -0.12150
    -0.05289
    -0.10435
    -0.20726
    -0.19011
    -0.13865
     0.05002
     0.18724
     0.29016
     0.41022
     0.49598
     0.56459
     0.61605
     0.51314
     0.49598
     0.58175
     0.51314
     0.44453
     0.51314
     0.56459
     0.61605
     0.49598
     0.51314
     0.47883
     0.56459
     0.49598
     0.54744
     0.39307
     0.39307
     0.34161
     0.25585
     0.34161
     0.35877
     0.15294
     0.10148
     0.17009
     0.20439
     0.08433
     0.06718
     0.08433
     0.08433
     0.13579
     0.17009
     0.15294
     0.20439
     0.13579
     0.18724
     0.27300
     0.35877
     0.25585
     0.22155
     0.35877
     0.41022
     0.35877
     0.37592
     0.35877
     0.47883
     0.49598
     0.46168
     0.51314
     0.39307
     0.46168
     0.46168
     0.46168
     0.44453
     0.51314
     0.42738
     0.49598
     0.47883
     0.44453
     0.51314
     0.39307
     0.37592
     0.49598
     0.49598
     0.51314
     0.51314
     0.47883
     0.39307
     0.41022
     0.42738
     0.51314
     0.39307
     0.39307
     0.46168
     0.44453
     0.39307
     0.42738
     0.35877
     0.42738
     0.41022
     0.41022
     0.35877
     0.34161
     0.35877
     0.35877
     0.41022
     0.34161
     0.30731
     0.29016
     0.22155
     0.22155
     0.25585
     0.22155
     0.18724
     0.17009
     0.22155
     0.30731
     0.35877
     0.61605
     0.90764
     1.09632
     1.33645
     0.78757
     0.01572
    -0.96196
    -2.50568
    -3.31184
    -2.05971
    -0.17296
    -0.67037
    -2.19693
    -1.40793
    -0.01859
    -0.84190
    -2.33415
    -2.36846
    -1.44223
    -0.43024
     0.20439
     0.94195
     1.33645
     1.61089
     1.76526
     2.00539
     2.19407
     2.02254
     2.02254
     1.76526
     1.52513
     1.19923
     0.92479
     0.70181
     0.56459
     0.39307
     0.39307
     0.25585
     0.06718
     0.08433
    -0.00143
     0.03287
     0.05002
     0.05002
     0.03287
     0.08433
     0.15294
     0.11863
     0.20439
     0.15294
     0.22155
     0.01572
     0.18724
     0.18724
     0.15294
     0.23870
     0.20439
     0.20439
     0.17009
     0.20439
     0.17009
     0.25585
     0.27300
     0.29016
     0.30731
     0.20439
     0.25585
     0.29016
     0.41022
     0.51314
     0.58175
     0.51314
     0.61605
     0.58175
     0.58175
     0.66751
     0.70181
     0.77042
     0.78757
     0.85618
     0.90764
     0.92479
     0.94195
     1.02771
     0.97625
     1.02771
     1.04486
     0.95910
     0.95910
     0.99340
     0.92479
     0.89049
     0.92479
     0.75327
     0.71897
     0.70181
     0.54744
     0.44453
     0.35877
     0.23870
     0.10148
     0.06718
    -0.00143
    -0.01859
    -0.17296
    -0.24157
    -0.29302
    -0.32733
    -0.46455
    -0.32733
    -0.48170
    -0.44739
    -0.49885
    -0.46455
    -0.44739
    -0.51600
    -0.51600
    -0.44739
    -0.37878
    -0.39594
    -0.46455
    -0.37878
    -0.37878
    -0.37878
    -0.36163
    -0.27587
    -0.25872
    -0.20726
    -0.24157
    -0.20726
    -0.19011
    -0.24157
    -0.13865
    -0.31018
    -0.15580
    -0.13865
    -0.24157
    -0.17296
    -0.19011
    -0.27587
    -0.24157
    -0.24157
    -0.19011
    -0.19011
    -0.20726
    -0.27587
    -0.31018
    -0.29302
    -0.34448
    -0.43024
    -0.36163
    -0.36163
    -0.48170
    -0.60177
    -0.49885
    -0.56746
    -0.70468
    -0.72183
    -0.67037
    -0.84190
    -0.82475
    -0.87620
    -0.91051
    -0.87620
    -0.85905
    -0.97912
    -0.92766
    -0.87620
    -0.79044
    -0.85905
    -0.73898
    -0.67037
    -0.67037
    -0.60177
    -0.58461
    -0.39594
    -0.43024
    -0.29302
    -0.29302
    -0.19011
    -0.29302
    -0.27587
    -0.24157
    -0.20726
    -0.22441
    -0.24157
    -0.25872
    -0.39594
    -0.48170
    -0.48170
    -0.34448
    -0.25872
    -0.19011
    -0.01859
     0.30731
     0.42738
     0.32446
     0.34161
     0.47883
     0.85618
     1.16493
     1.07916
     1.19923
     1.49082
     2.12546
     2.31413
     2.10831
     1.98824
     1.97109
     0.22155
     0.27300
     0.70181
     1.52513
     1.07916
    -0.73898
    -2.14548
    -2.40276
    -2.40276
    -2.88303
    -3.58627
    -3.34614
    -2.95164
    -2.69435
    -2.71150
    -3.07170
    -3.12316
    -3.07170
    -2.69435
    -2.17978
    -1.40793
    -0.99627
    -0.46455
    -0.07004
     0.25585
     0.51314
     0.54744
     0.65036
     0.65036
     0.51314
     0.51314
     0.37592
     0.34161
     0.25585
     0.23870
     0.22155
     0.11863
     0.05002
     0.06718
     0.13579
     0.03287
     0.08433
     0.11863
     0.15294
     0.15294
     0.17009
     0.18724
     0.15294
     0.25585
     0.29016
     0.35877
     0.29016
     0.35877
     0.30731
     0.34161
     0.47883
     0.41022
     0.42738
     0.41022
     0.41022
     0.44453
     0.47883
     0.42738
     0.46168
     0.51314
     0.47883
     0.44453
     0.51314
     0.44453
     0.49598
     0.39307
     0.42738
     0.47883
     0.42738
     0.39307
     0.46168
     0.39307
     0.27300
     0.27300
     0.23870
     0.27300
     0.25585
     0.20439
     0.11863
     0.20439
     0.13579
     0.08433
     0.01572
     0.13579
     0.08433
     0.01572
     0.05002
     0.01572
     0.05002
     0.01572
    -0.08719
    -0.03574
    -0.05289
    -0.01859
    -0.15580
    -0.15580
    -0.07004
    -0.13865
    -0.19011
    -0.15580
    -0.24157
    -0.22441
    -0.15580
    -0.15580
    -0.20726
    -0.25872
    -0.20726
    -0.20726
    -0.20726
    -0.19011
    -0.20726
    -0.31018
    -0.25872
    -0.34448
    -0.48170
    -0.29302
    -0.29302
    -0.46455
    -0.44739
    -0.53316
    -0.58461
    -0.56746
    -0.68753
    -0.70468
    -0.61892
    -0.61892
    -0.72183
    -0.68753
    -0.70468
    -0.68753
    -0.58461
    -0.51600
    -0.46455
    -0.44739
    -0.36163
    -0.27587
    -0.20726
    -0.20726
    -0.01859
    -0.01859
    -0.12150
    -0.01859
    -0.03574
    -0.10435
    -0.12150
    -0.12150
    -0.22441
    -0.22441
    -0.12150
    -0.29302
    -0.31018
    -0.13865
    -0.07004
     0.03287
     0.10148
     0.39307
     0.87334
     1.31930
     1.57658
     1.54228
     1.66234
     1.95393
     2.09115
     1.97109
     1.93678
     2.09115
     2.43420
     2.45135
     2.00539
     1.38791
     1.04486
     1.02771
     1.23354
     1.49082
     0.32446
    -0.53316
    -1.37362
    -1.83673
    -2.09402
    -2.00826
    -1.54514
    -1.51084
    -1.54514
    -1.81958
    -2.11117
    -2.14548
    -2.05971
    -2.05971
    -1.90534
    -1.54514
    -1.30501
    -1.03057
    -0.75614
    -0.49885
    -0.34448
    -0.15580
    -0.05289
     0.08433
    -0.00143
    -0.08719
     0.01572
    -0.00143
    -0.00143
    -0.07004
    -0.10435
    -0.01859
    -0.01859
     0.05002
    -0.05289
    -0.03574
    -0.01859
    -0.01859
    -0.01859
     0.11863
     0.06718
    -0.01859
    -0.01859
    -0.00143
     0.11863
    -0.00143
     0.01572
     0.05002
    -0.01859
     0.03287
     0.03287
    -0.00143
    -0.01859
     0.01572
     0.05002
     0.06718
     0.11863
     0.08433
     0.11863
     0.15294
     0.08433
     0.13579
     0.11863
     0.22155
     0.20439
     0.29016
     0.20439
     0.20439
     0.22155
     0.20439
     0.18724
     0.23870
     0.25585
     0.11863
     0.15294
     0.18724
     0.17009
     0.10148
     0.05002
     0.03287
     0.01572
     0.17009
     0.01572
    -0.00143
     0.05002
    -0.01859
    -0.05289
     0.03287
     0.05002
    -0.01859
    -0.03574
     0.05002
     0.03287
     0.03287
    -0.00143
    -0.00143
     0.01572
     0.05002
     0.11863
     0.05002
    -0.00143
     0.01572
    -0.00143
    -0.08719
     0.01572
     0.05002
    -0.10435
    -0.00143
    -0.07004
    -0.12150
    -0.12150
    -0.15580
    -0.17296
    -0.17296
    -0.15580
    -0.13865
    -0.15580
    -0.31018
    -0.32733
    -0.31018
    -0.19011
    -0.19011
    -0.29302
    -0.31018
    -0.37878
    -0.22441
    -0.32733
    -0.29302
    -0.36163
    -0.31018
    -0.27587
    -0.31018
    -0.25872
    -0.31018
    -0.41309
    -0.41309
    -0.22441
    -0.03574
    -0.01859
    -0.15580
    -0.15580
    -0.00143
     0.03287
     0.10148
     0.06718
     0.20439
     0.22155
     0.51314
     0.70181
     0.77042
     0.77042
     0.61605
     0.61605
     0.75327
     0.77042
     0.95910
     0.94195
     1.14777
     1.45652
     1.85102
     2.31413
     2.77725
     2.91447
     2.46850
     1.85102
     1.74811
     1.76526
     1.79956
     1.25069
     0.34161
    -1.23640
    -2.24839
    -2.00826
    -2.48852
    -2.91733
    -3.07170
    -3.38045
    -3.86071
    -4.27237
    -4.39243
    -4.42674
    -4.18661
    -3.63773
    -3.03740
    -2.36846
    -1.64806
    -0.99627
    -0.55031
    -0.08719
     0.23870
     0.44453
     0.53029
     0.53029
     0.53029
     0.53029
     0.39307
     0.35877
     0.22155
     0.22155
     0.15294
     0.10148
     0.18724
     0.18724
     0.17009
     0.17009
     0.15294
     0.13579
     0.10148
     0.20439
     0.22155
     0.22155
     0.29016
     0.18724
     0.34161
     0.32446
     0.37592
     0.30731
     0.34161
     0.37592
     0.42738
     0.34161
     0.37592
     0.35877
     0.32446
     0.41022
     0.44453
     0.42738
     0.44453
     0.35877
     0.54744
     0.58175
     0.39307
     0.39307
     0.34161
     0.42738
     0.46168
     0.42738
     0.42738
     0.41022
     0.30731
     0.22155
     0.17009
     0.11863
     0.15294
     0.03287
     0.06718
    -0.08719
    -0.01859
    -0.03574
    -0.22441
    -0.08719
    -0.08719
    -0.15580
    -0.13865
    -0.17296
    -0.20726
    -0.07004
    -0.10435
    -0.12150
    -0.00143
    -0.00143
     0.01572
    -0.03574
    -0.07004
     0.03287
    -0.03574
     0.01572
     0.01572
     0.01572
    -0.03574
    -0.01859
    -0.01859
    -0.12150
    -0.10435
    -0.12150
    -0.12150
    -0.13865
    -0.20726
    -0.20726
    -0.27587
    -0.22441
    -0.32733
    -0.31018
    -0.32733
    -0.43024
    -0.44739
    -0.43024
    -0.48170
    -0.49885
    -0.60177
    -0.63607
    -0.56746
    -0.65322
    -0.61892
    -0.70468
    -0.63607
    -0.73898
    -0.75614
    -0.89336
    -0.65322
    -0.63607
    -0.70468
    -0.53316
    -0.65322
    -0.49885
    -0.67037
    -0.48170
    -0.37878
    -0.25872
    -0.22441
    -0.19011
    -0.20726
    -0.12150
    -0.07004
    -0.22441
    -0.08719
    -0.00143
     0.05002
     0.35877
     0.47883
     1.07916
     1.83387
     2.93162
     4.54394
     5.91613
     5.05851
     2.21122
     0.27300
    -0.27587
    -1.09918
    -1.80243
    -0.36163
     1.18208
     0.58175
     0.01572
    -0.72183
    -1.88819
    -2.72866
    -3.67204
    -4.15230
    -3.63773
    -2.60859
    -1.59660
    -0.55031
     0.29016
     0.89049
     1.02771
     1.04486
     1.16493
     0.85618
     0.61605
     0.46168
     0.17009
     0.17009
     0.15294
     0.06718
    -0.13865
    -0.39594
    -0.63607
    -0.79044
    -0.79044
    -0.60177
    -0.34448
    -0.27587
    -0.10435
     0.05002
     0.11863
     0.08433
     0.13579
     0.08433
     0.08433
     0.13579
     0.10148
     0.20439
     0.20439
     0.06718
     0.01572
     0.08433
     0.10148
     0.11863
     0.25585
     0.17009
     0.22155
     0.25585
     0.23870
     0.27300
     0.25585
     0.22155
     0.27300
     0.34161
     0.37592
     0.39307
     0.25585
     0.30731
     0.34161
     0.23870
     0.37592
     0.46168
     0.34161
     0.27300
     0.30731
     0.30731
     0.34161
     0.32446
     0.34161
     0.32446
     0.41022
     0.32446
     0.29016
     0.25585
     0.10148
     0.17009
     0.15294
     0.22155
     0.20439
     0.05002
     0.05002
    -0.01859
     0.01572
    -0.10435
    -0.10435
    -0.15580
    -0.19011
    -0.13865
    -0.20726
    -0.20726
    -0.29302
    -0.27587
    -0.36163
    -0.29302
    -0.34448
    -0.46455
    -0.49885
    -0.36163
    -0.31018
    -0.25872
    -0.32733
    -0.20726
    -0.08719
    -0.12150
    -0.01859
    -0.08719
    -0.08719
    -0.08719
    -0.05289
     0.08433
     0.20439
     0.18724
     0.17009
     0.29016
     0.22155
     0.08433
     0.01572
     0.01572
    -0.05289
     0.01572
     0.05002
    -0.03574
    -0.12150
    -0.12150
    -0.12150
    -0.22441
    -0.05289
    -0.19011
    -0.22441
    -0.24157
    -0.25872
    -0.17296
    -0.32733
    -0.31018
    -0.24157
    -0.22441
    -0.22441
    -0.22441
    -0.24157
    -0.24157
    -0.36163
    -0.31018
    -0.24157
    -0.22441
    -0.24157
    -0.31018
    -0.37878
    -0.25872
    -0.41309
    -0.39594
    -0.48170
    -0.36163
    -0.43024
    -0.37878
    -0.34448
    -0.36163
    -0.43024
    -0.46455
    -0.31018
    -0.20726
    -0.25872
    -0.24157
    -0.19011
    -0.10435
    -0.08719
    -0.05289
     0.03287
     0.10148
     0.22155
     0.13579
     0.11863
     0.20439
     0.22155
     0.18724
     0.27300
     0.37592
     0.29016
     0.23870
     0.22155
     0.35877
     0.23870
     0.22155
     0.25585
     0.34161
     0.44453
     0.46168
     0.51314
     0.41022
     0.34161
     0.37592
     0.54744
     0.70181
     0.68466
     0.70181
     0.65036
     0.97625
     1.11347
     1.31930
     1.61089
     1.98824
     2.14261
     2.38274
     2.26268
     2.36559
    -0.32733
    -2.45422
    -3.38045
    -3.26038
    -2.48852
    -1.81958
    -1.35647
    -1.87104
    -2.67720
    -3.63773
    -4.37528
    -4.68402
    -4.73548
    -4.01508
    -3.14031
    -2.28270
    -1.35647
    -0.82475
    -0.34448
     0.25585
     0.47883
     0.65036
     0.56459
     0.63320
     0.70181
     0.71897
     0.54744
     0.53029
     0.49598
     0.51314
     0.47883
     0.46168
     0.41022
     0.42738
     0.32446
     0.35877
     0.39307
     0.34161
     0.35877
     0.30731
     0.35877
     0.32446
     0.27300
     0.25585
     0.25585
     0.23870
     0.17009
     0.22155
     0.23870
     0.08433
     0.15294
     0.01572
     0.11863
     0.06718
    -0.12150
    -0.01859
    -0.10435
    -0.10435
    -0.10435
    -0.17296
    -0.07004
    -0.15580
    -0.17296
    -0.13865
    -0.05289
    -0.13865
    -0.07004
    -0.07004
     0.11863
     0.25585
     0.15294
     0.08433
     0.23870
     0.25585
     0.29016
     0.23870
     0.23870
     0.27300
     0.20439
     0.23870
     0.25585
     0.17009
     0.06718
     0.01572
     0.05002
     0.10148
    -0.05289
    -0.17296
    -0.17296
    -0.17296
    -0.12150
    -0.13865
    -0.15580
    -0.08719
    -0.10435
    -0.08719
    -0.00143
    -0.10435
    -0.03574
    -0.15580
    -0.05289
     0.06718
    -0.00143
     0.13579
     0.03287
    -0.01859
     0.08433
     0.08433
     0.11863
     0.08433
     0.08433
     0.22155
     0.10148
     0.11863
     0.15294
     0.05002
     0.10148
     0.18724
     0.17009
     0.17009
     0.11863
     0.15294
     0.13579
     0.08433
     0.08433
     0.01572
    -0.00143
     0.05002
     0.10148
     0.01572
     0.08433
    -0.00143
    -0.01859
     0.11863
     0.06718
    -0.00143
     0.15294
     0.03287
     0.18724
     0.05002
     0.06718
     0.03287
     0.18724
     0.05002
     0.08433
     0.01572
     0.05002
    -0.05289
    -0.01859
     0.05002
     0.06718
    -0.00143
    -0.01859
    -0.00143
    -0.08719
    -0.08719
    -0.17296
    -0.10435
    -0.07004
    -0.08719
    -0.12150
    -0.24157
    -0.34448
    -0.31018
    -0.20726
    -0.13865
     0.05002
     0.22155
     0.15294
     0.20439
     0.29016
     0.49598
     0.58175
     0.92479
     1.37075
     2.09115
     2.45135
     2.60572
     2.48566
     2.17691
     2.00539
     2.05685
     1.62804
     0.32446
     0.20439
    -0.00143
    -0.22441
    -0.36163
    -0.56746
    -1.66521
    -2.43707
    -3.17462
    -3.22607
    -3.00309
    -2.76296
    -2.21409
    -2.26554
    -2.38561
    -2.07687
    -1.61375
    -1.18495
    -0.84190
    -0.32733
    -0.00143
     0.23870
     0.25585
     0.35877
     0.35877
     0.37592
     0.25585
     0.22155
     0.18724
     0.15294
    -0.05289
    -0.08719
    -0.00143
    -0.05289
    -0.05289
     0.01572
     0.01572
    -0.01859
    -0.07004
     0.01572
     0.13579
     0.23870
     0.41022
     0.17009
     0.15294
     0.17009
     0.22155
     0.34161
     0.49598
     0.47883
     0.41022
     0.41022
     0.34161
     0.41022
     0.32446
     0.25585
     0.17009
     0.17009
     0.23870
     0.13579
     0.06718
    -0.01859
     0.05002
    -0.10435
     0.01572
    -0.00143
    -0.15580
    -0.13865
    -0.12150
    -0.05289
    -0.12150
    -0.10435
    -0.08719
     0.03287
     0.05002
     0.01572
     0.08433
     0.11863
     0.06718
     0.06718
     0.06718
     0.06718
     0.06718
     0.03287
     0.05002
     0.06718
     0.03287
     0.05002
     0.01572
     0.11863
     0.08433
     0.15294
     0.15294
     0.06718
     0.06718
     0.06718
     0.01572
     0.17009
     0.08433
     0.17009
     0.20439
     0.10148
     0.05002
    -0.01859
    -0.00143
     0.03287
     0.06718
     0.06718
    -0.01859
    -0.01859
    -0.01859
    -0.03574
    -0.07004
    -0.01859
    -0.08719
    -0.17296
    -0.13865
    -0.17296
    -0.13865
    -0.15580
    -0.13865
    -0.10435
    -0.05289
     0.01572
    -0.00143
    -0.08719
    -0.03574
     0.01572
    -0.03574
     0.15294
     0.15294
    -0.03574
     0.08433
     0.11863
     0.17009
     0.06718
     0.13579
     0.17009
     0.05002
     0.06718
     0.05002
     0.05002
    -0.05289
    -0.05289
    -0.00143
    -0.01859
    -0.01859
    -0.01859
    -0.17296
    -0.24157
    -0.10435
    -0.08719
    -0.10435
    -0.05289
    -0.05289
    -0.07004
    -0.03574
    -0.03574
     0.15294
     0.42738
     0.30731
     0.11863
     0.15294
     0.29016
     0.44453
     0.49598
     0.39307
     0.59890
     0.82188
     0.92479
     1.04486
     1.88532
     2.17691
     1.88532
     1.90248
     1.79956
     1.55943
    -0.27587
    -0.97912
    -0.46455
     0.75327
    -0.22441
     0.82188
     0.35877
    -0.31018
    -0.80759
    -1.13349
    -1.23640
    -1.51084
    -1.57945
    -1.49369
    -1.04773
    -0.75614
    -0.48170
    -0.17296
    -0.08719
    -0.08719
    -0.13865
    -0.03574
    -0.13865
    -0.12150
    -0.12150
    -0.29302
    -0.17296
    -0.10435
    -0.15580
    -0.00143
     0.03287
     0.10148
     0.18724
     0.30731
     0.39307
     0.44453
     0.34161
     0.41022
     0.61605
     0.53029
     0.51314
     0.49598
     0.49598
     0.51314
     0.54744
     0.54744
     0.42738
     0.37592
     0.35877
     0.37592
     0.35877
     0.22155
     0.18724
     0.18724
     0.13579
     0.11863
     0.10148
     0.05002
     0.05002
     0.06718
     0.06718
     0.01572
     0.05002
     0.01572
    -0.01859
    -0.01859
     0.06718
     0.01572
    -0.03574
    -0.03574
    -0.08719
    -0.03574
    -0.01859
    -0.08719
    -0.13865
    -0.12150
    -0.17296
    -0.17296
    -0.19011
    -0.27587
    -0.25872
    -0.36163
    -0.20726
    -0.17296
    -0.24157
    -0.29302
    -0.22441
    -0.19011
    -0.20726
    -0.24157
    -0.27587
    -0.31018
    -0.20726
    -0.25872
    -0.22441
    -0.29302
    -0.41309
    -0.41309
    -0.34448
    -0.25872
    -0.37878
    -0.36163
    -0.46455
    -0.41309
    -0.44739
    -0.34448
    -0.51600
    -0.39594
    -0.36163
    -0.31018
    -0.29302
    -0.25872
    -0.27587
    -0.34448
    -0.24157
    -0.03574
    -0.07004
    -0.17296
    -0.13865
    -0.08719
    -0.07004
    -0.12150
    -0.12150
    -0.03574
    -0.13865
     0.01572
    -0.08719
    -0.08719
     0.01572
    -0.13865
    -0.13865
     0.01572
    -0.01859
    -0.08719
    -0.05289
    -0.10435
    -0.01859
     0.10148
     0.01572
     0.05002
     0.11863
     0.08433
     0.10148
     0.06718
     0.08433
     0.06718
    -0.01859
     0.08433
     0.01572
    -0.05289
    -0.12150
    -0.12150
    -0.05289
    -0.15580
    -0.13865
    -0.19011
    -0.15580
    -0.17296
    -0.12150
     0.06718
     0.08433
    -0.08719
    -0.43024
    -0.48170
    -0.05289
     0.08433
    -0.13865
    -0.03574
     0.18724
     0.29016
     0.03287
    -0.22441
    -0.10435
    -0.44739
    -0.77329
    -0.85905
    -0.63607
     0.15294
     0.90764
     0.89049
     0.61605
     0.80473
     0.99340
     1.25069
     1.21638
     0.77042
     0.20439
     0.15294
     0.30731
     0.15294
     0.03287
    -0.05289
    -0.41309
    -0.70468
    -1.18495
    -1.56230
    -1.81958
    -1.87104
    -2.00826
    -1.90534
    -1.68236
    -1.37362
    -1.13349
    -0.92766
    -0.63607
    -0.27587
    -0.03574
     0.27300
     0.42738
     0.65036
     0.63320
     0.58175
     0.65036
     0.78757
     0.77042
     0.66751
     0.59890
     0.54744
     0.54744
     0.44453
     0.51314
     0.37592
     0.49598
     0.44453
     0.35877
     0.42738
     0.41022
     0.30731
     0.27300
     0.37592
     0.29016
     0.23870
     0.23870
     0.27300
     0.15294
     0.10148
     0.11863
     0.08433
     0.05002
     0.01572
    -0.13865
    -0.12150
    -0.12150
    -0.12150
    -0.20726
    -0.17296
    -0.17296
    -0.27587
    -0.22441
    -0.24157
    -0.15580
    -0.10435
    -0.17296
    -0.05289
    -0.05289
    -0.12150
    -0.17296
    -0.12150
    -0.15580
    -0.05289
    -0.08719
    -0.03574
     0.01572
    -0.03574
    -0.10435
    -0.19011
    -0.25872
    -0.24157
    -0.25872
    -0.24157
    -0.25872
    -0.25872
    -0.29302
    -0.29302
    -0.22441
    -0.27587
    -0.36163
    -0.36163
    -0.31018
    -0.25872
    -0.31018
    -0.25872
    -0.22441
    -0.25872
    -0.15580
    -0.17296
    -0.19011
    -0.13865
    -0.17296
    -0.22441
    -0.19011
    -0.15580
    -0.13865
    -0.20726
    -0.07004
    -0.07004
    -0.08719
    -0.10435
    -0.13865
    -0.17296
    -0.15580
    -0.12150
    -0.15580
    -0.15580
    -0.25872
    -0.13865
     0.05002
     0.11863
     0.01572
     0.15294
     0.34161
     0.30731
     0.34161
     0.47883
     0.56459
     0.92479
     1.33645
     1.81672
     2.24552
     2.15976
     0.75327
    -0.77329
    -1.99111
    -2.62574
    -1.64806
    -0.94481
    -0.25872
    -0.07004
    -0.92766
    -1.69952
    -0.89336
    -1.09918
    -1.52799
    -1.32216
    -1.71667
    -1.73382
    -1.08203
    -0.29302
     0.35877
     0.85618
     0.99340
     0.73612
     0.53029
     0.22155
    -0.12150
    -0.32733
    -0.55031
    -0.49885
    -0.53316
    -0.34448
    -0.19011
     0.11863
     0.18724
     0.29016
     0.42738
     0.42738
     0.56459
     0.56459
     0.68466
     0.73612
     0.80473
     0.71897
     0.71897
     0.70181
     0.58175
     0.44453
     0.56459
     0.53029
     0.66751
     0.66751
     0.66751
     0.54744
     0.58175
     0.53029
     0.54744
     0.63320
     0.61605
     0.56459
     0.65036
     0.68466
     0.58175
     0.53029
     0.46168
     0.51314
     0.49598
     0.42738
     0.37592
     0.22155
     0.25585
     0.17009
     0.13579
     0.10148
     0.15294
     0.15294
     0.06718
     0.05002
     0.10148
    -0.00143
    -0.01859
     0.01572
    -0.00143
     0.06718
     0.05002
     0.10148
     0.05002
     0.06718
    -0.01859
     0.03287
     0.10148
     0.03287
     0.06718
     0.05002
     0.08433
     0.11863
     0.17009
     0.17009
     0.17009
     0.13579
     0.11863
     0.18724
     0.11863
     0.10148
     0.05002
     0.11863
     0.17009
     0.23870
     0.08433
     0.10148
     0.13579
     0.13579
     0.08433
     0.06718
     0.06718
     0.22155
     0.10148
     0.08433
     0.05002
     0.10148
     0.22155
     0.06718
     0.18724
     0.13579
     0.03287
     0.08433
     0.06718
     0.05002
    -0.07004
    -0.00143
     0.01572
     0.05002
    -0.00143
     0.03287
    -0.03574
    -0.05289
    -0.05289
    -0.07004
     0.01572
     0.08433
    -0.00143
     0.08433
     0.08433
     0.08433
     0.10148
     0.08433
     0.06718
     0.10148
     0.15294
     0.11863
     0.06718
     0.03287
     0.05002
    -0.05289
     0.08433
     0.13579
    -0.00143
    -0.07004
     0.01572
     0.08433
     0.08433
    -0.05289
     0.01572
    -0.01859
    -0.00143
    -0.07004
    -0.03574
    -0.03574
     0.03287
    -0.00143
    -0.19011
    -0.34448
    -0.12150
     0.83903
     1.52513
     0.58175
    -1.44223
    -3.50051
    -1.99111
     1.64519
     3.08599
     0.99340
    -1.18495
    -1.80243
    -2.23124
    -1.73382
    -0.91051
    -0.65322
    -0.85905
    -0.97912
    -1.06488
    -1.20210
    -1.39077
    -1.52799
    -1.44223
    -1.42508
    -1.23640
    -1.16779
    -1.16779
    -1.06488
    -0.82475
    -0.87620
    -0.73898
    -0.56746
    -0.48170
    -0.44739
    -0.44739
    -0.34448
    -0.22441
    -0.17296
    -0.19011
    -0.08719
     0.01572
     0.15294
     0.22155
     0.22155
     0.27300
     0.25585
     0.30731
     0.25585
     0.41022
     0.39307
     0.39307
     0.41022
     0.44453
     0.44453
     0.41022
     0.30731
     0.22155
     0.34161
     0.32446
     0.41022
     0.30731
     0.25585
     0.29016
     0.20439
     0.34161
     0.29016
     0.15294
     0.11863
     0.20439
     0.08433
     0.17009
    -0.00143
     0.05002
     0.08433
     0.10148
     0.08433
    -0.05289
    -0.07004
    -0.13865
    -0.12150
    -0.10435
    -0.05289
    -0.15580
    -0.13865
    -0.22441
    -0.12150
    -0.19011
    -0.15580
    -0.17296
    -0.20726
    -0.24157
    -0.31018
    -0.29302
    -0.44739
    -0.43024
    -0.51600
    -0.61892
    -0.49885
    -0.60177
    -0.67037
    -0.75614
    -0.72183
    -0.82475
    -0.82475
    -0.85905
    -0.85905
    -0.87620
    -0.85905
    -0.82475
    -0.77329
    -0.77329
    -0.68753
    -0.60177
    -0.60177
    -0.53316
    -0.56746
    -0.49885
    -0.41309
    -0.36163
    -0.29302
    -0.19011
    -0.19011
    -0.10435
    -0.10435
    -0.00143
    -0.00143
    -0.01859
    -0.01859
     0.05002
     0.22155
     0.29016
     0.15294
     0.10148
     0.29016
     0.27300
     0.23870
     0.17009
     0.22155
     0.17009
     0.22155
     0.10148
     0.15294
     0.10148
     0.08433
    -0.01859
    -0.00143
     0.05002
     0.05002
    -0.08719
    -0.15580
    -0.08719
    -0.22441
    -0.24157
    -0.27587
    -0.31018
    -0.39594
    -0.43024
    -0.37878
    -0.51600
    -0.49885
    -0.68753
    -0.58461
    -0.46455
    -0.68753
    -0.67037
    -0.72183
    -0.72183
    -0.67037
    -0.49885
    -0.12150
     0.42738
     1.69665
     2.93162
     2.12546
     0.06718
    -1.13349
     0.83903
     3.32612
     4.49248
     3.48049
     0.59890
    -3.72349
    -3.27753
     0.32446
     2.00539
     1.83387
     0.54744
    -0.91051
    -1.90534
    -2.66005
    -2.90018
    -2.53998
    -2.09402
    -1.63091
    -0.99627
    -0.68753
    -0.77329
    -0.72183
    -0.68753
    -0.67037
    -0.60177
    -0.56746
    -0.55031
    -0.29302
    -0.24157
    -0.17296
    -0.10435
    -0.08719
    -0.01859
     0.05002
     0.22155
     0.30731
     0.30731
     0.30731
     0.32446
     0.46168
     0.42738
     0.41022
     0.42738
     0.44453
     0.42738
     0.51314
     0.47883
     0.42738
     0.37592
     0.41022
     0.30731
     0.47883
     0.44453
     0.42738
     0.41022
     0.35877
     0.32446
     0.39307
     0.42738
     0.37592
     0.34161
     0.42738
     0.39307
     0.35877
     0.34161
     0.29016
     0.29016
     0.41022
     0.37592
     0.22155
     0.32446
     0.29016
     0.27300
     0.32446
     0.23870
     0.30731
     0.32446
     0.20439
     0.18724
     0.25585
     0.30731
     0.29016
     0.18724
     0.22155
     0.18724
     0.17009
     0.15294
     0.34161
     0.15294
     0.22155
     0.10148
     0.18724
     0.10148
     0.13579
     0.06718
     0.13579
     0.11863
     0.11863
    -0.00143
     0.05002
     0.05002
    -0.01859
    -0.01859
     0.03287
    -0.12150
    -0.13865
    -0.12150
    -0.12150
    -0.13865
    -0.12150
    -0.10435
    -0.10435
    -0.20726
    -0.20726
    -0.20726
    -0.24157
    -0.15580
    -0.12150
    -0.22441
    -0.19011
    -0.17296
    -0.22441
    -0.22441
    -0.15580
    -0.17296
    -0.20726
    -0.20726
    -0.17296
    -0.27587
    -0.22441
    -0.25872
    -0.36163
    -0.24157
    -0.32733
    -0.32733
    -0.32733
    -0.37878
    -0.34448
    -0.37878
    -0.43024
    -0.34448
    -0.41309
    -0.46455
    -0.39594
    -0.37878
    -0.27587
    -0.34448
    -0.37878
    -0.39594
    -0.19011
    -0.41309
    -0.34448
    -0.37878
    -0.31018
    -0.46455
    -0.39594
    -0.43024
    -0.44739
    -0.48170
    -0.56746
    -0.61892
    -0.56746
    -0.53316
    -0.72183
    -0.73898
    -0.75614
    -0.75614
    -0.73898
    -0.67037
    -0.75614
    -0.85905
    -0.99627
    -0.85905
    -0.58461
    -0.00143
     0.80473
     1.81672
     1.69665
    -0.63607
    -2.40276
    -2.21409
    -0.63607
     0.01572
     0.73612
     0.49598
    -0.27587
    -1.11634
    -1.71667
    -2.04256
    -2.07687
    -2.05971
    -1.92250
    -1.76812
    -1.83673
    -1.78528
    -1.75097
    -1.63091
    -1.40793
    -1.20210
    -1.23640
    -0.92766
    -0.84190
    -0.65322
    -0.49885
    -0.43024
    -0.32733
    -0.17296
    -0.03574
     0.01572
     0.05002
     0.13579
     0.17009
     0.17009
     0.17009
     0.29016
     0.25585
     0.30731
     0.29016
     0.30731
     0.30731
     0.25585
     0.29016
     0.29016
     0.30731
     0.32446
     0.34161
     0.37592
     0.34161
     0.39307
     0.41022
     0.42738
     0.39307
     0.44453
     0.49598
     0.44453
     0.46168
     0.41022
     0.39307
     0.49598
     0.53029
     0.58175
     0.53029
     0.44453
     0.59890
     0.56459
     0.54744
     0.61605
     0.56459
     0.56459
     0.58175
     0.70181
     0.61605
     0.63320
     0.47883
     0.54744
     0.61605
     0.58175
     0.65036
     0.51314
     0.46168
     0.49598
     0.46168
     0.47883
     0.59890
     0.39307
     0.37592
     0.42738
     0.41022
     0.39307
     0.35877
     0.39307
     0.39307
     0.37592
     0.39307
     0.29016
     0.35877
     0.20439
     0.25585
     0.20439
     0.29016
     0.18724
     0.22155
     0.15294
     0.15294
     0.15294
     0.11863
     0.08433
     0.17009
     0.08433
     0.06718
     0.01572
    -0.05289
    -0.07004
    -0.05289
    -0.15580
    -0.01859
    -0.13865
    -0.32733
    -0.27587
    -0.31018
    -0.19011
    -0.15580
    -0.13865
    -0.17296
    -0.20726
    -0.29302
    -0.49885
    -0.82475
    -1.09918
    -0.63607
     1.95393
     6.92811
     7.40838
     2.12546
    -0.87620
    -0.94481
     1.01056
     3.20606
     4.90414
     4.64685
     4.47533
     2.21122
     0.23870
    -1.28786
    -1.64806
     0.35877
     0.17009
    -0.07004
    -1.15064
    -2.95164
    -4.56396
    -3.87786
    -2.29985
    -1.18495
    -1.81958
    -2.09402
    -2.16263
    -1.81958
    -1.11634
    -0.82475
    -0.68753
    -0.61892
    -0.41309
    -0.10435
     0.20439
     0.23870
     0.23870
     0.35877
     0.42738
     0.39307
     0.42738
     0.49598
     0.58175
     0.77042
     0.54744
    -0.31018
    -0.07004
     0.47883
     0.58175
     0.37592
     0.35877
     0.23870
     0.18724
     0.18724
     0.22155
     0.27300
     0.34161
     0.29016
     0.32446
     0.44453
     0.53029
     0.56459
     0.58175
     0.59890
     0.63320
     0.59890
     0.73612
     0.83903
     0.73612
     0.71897
     0.75327
     0.75327
     0.71897
     0.65036
     0.63320
     0.65036
     0.70181
     0.75327
     0.61605
     0.58175
     0.68466
     0.58175
     0.59890
     0.54744
     0.54744
     0.56459
     0.58175
     0.51314
     0.56459
     0.44453
     0.51314
     0.41022
     0.49598
     0.44453
     0.44453
     0.39307
     0.30731
     0.25585
     0.27300
     0.32446
     0.18724
     0.17009
     0.15294
     0.17009
     0.08433
     0.06718
     0.01572
    -0.00143
    -0.07004
    -0.01859
    -0.00143
    -0.07004
    -0.13865
    -0.25872
    -0.24157
    -0.08719
    -0.05289
    -0.22441
    -0.27587
    -0.27587
    -0.31018
    -0.29302
    -0.29302
    -0.31018
    -0.36163
    -0.39594
    -0.29302
    -0.39594
    -0.37878
    -0.41309
    -0.53316
    -0.43024
    -0.39594
    -0.41309
    -0.44739
    -0.46455
    -0.49885
    -0.48170
    -0.44739
    -0.44739
    -0.48170
    -0.41309
    -0.46455
    -0.39594
    -0.49885
    -0.55031
    -0.53316
    -0.49885
    -0.46455
    -0.55031
    -0.72183
    -0.68753
    -0.68753
    -0.84190
    -0.80759
    -0.79044
    -0.79044
    -0.73898
    -0.68753
    -0.58461
    -0.56746
    -0.48170
    -0.39594
    -0.31018
    -0.22441
    -0.12150
    -0.13865
     0.05002
     0.29016
     0.29016
     0.18724
     0.11863
     0.05002
     0.11863
     0.15294
     0.08433
     0.03287
    -0.10435
    -0.12150
    -0.13865
    -0.10435
    -0.27587
    -0.49885
    -0.77329
    -0.87620
    -0.85905
    -0.75614
    -0.24157
    -0.03574
    -0.17296
    -0.31018
    -0.41309
    -0.55031
    -0.31018
    -0.24157
    -0.22441
     0.06718
     0.70181
     1.09632
     1.04486
     0.54744
    -1.78528
    -5.28436
    -5.88469
    -2.24839
    -0.60177
    -1.76812
    -2.43707
    -2.91733
    -3.51766
    -3.91217
    -5.04422
    -5.00992
    -3.65488
    -3.27753
    -2.88303
    -2.33415
    -1.75097
    -1.33932
    -0.55031
     0.25585
     0.66751
     0.97625
     0.22155
    -0.72183
     0.10148
     0.97625
     1.31930
     1.25069
     1.19923
     1.14777
     1.04486
     1.01056
     0.89049
     0.94195
     0.65036
     0.71897
     0.63320
     0.61605
     0.66751
     0.56459
     0.51314
     0.49598
     0.41022
     0.51314
     0.51314
     0.47883
     0.44453
     0.44453
     0.44453
     0.42738
     0.37592
     0.44453
     0.39307
     0.44453
     0.46168
     0.46168
     0.47883
     0.44453
     0.47883
     0.39307
     0.41022
     0.58175
     0.61605
     0.53029
     0.58175
     0.58175
     0.68466
     0.65036
     0.58175
     0.66751
     0.61605
     0.58175
     0.58175
     0.65036
     0.61605
     0.59890
     0.46168
     0.49598
     0.54744
     0.51314
     0.39307
     0.34161
     0.25585
     0.23870
     0.25585
     0.22155
     0.18724
     0.06718
     0.20439
     0.06718
     0.05002
     0.05002
    -0.01859
     0.06718
     0.01572
    -0.03574
     0.03287
     0.01572
    -0.01859
    -0.10435
    -0.05289
    -0.01859
    -0.01859
    -0.03574
    -0.13865
    -0.17296
    -0.08719
    -0.03574
    -0.15580
    -0.07004
    -0.05289
    -0.13865
    -0.13865
    -0.17296
    -0.13865
    -0.13865
    -0.12150
    -0.08719
    -0.19011
    -0.15580
    -0.19011
    -0.22441
    -0.19011
    -0.31018
    -0.36163
    -0.32733
    -0.27587
    -0.46455
    -0.46455
    -0.39594
    -0.31018
    -0.34448
    -0.36163
    -0.32733
    -0.22441
    -0.15580
    -0.31018
    -0.27587
    -0.01859
     0.18724
     0.05002
    -0.24157
     0.29016
     0.85618
     1.52513
     2.57142
     1.25069
     1.14777
     1.14777
     1.76526
     2.64003
     2.79440
     2.45135
     0.75327
    -1.61375
    -1.63091
    -0.37878
     1.86817
     2.96592
     2.02254
     0.53029
    -0.77329
    -1.78528
    -2.35130
    -1.88819
    -0.58461
    -0.27587
    -0.94481
    -1.32216
    -1.04773
    -0.17296
    -0.46455
    -0.56746
    -0.87620
    -1.04773
    -1.09918
    -1.16779
    -0.87620
    -0.89336
    -0.73898
    -0.97912
    -0.91051
    -0.22441
     0.15294
     0.11863
     0.03287
     0.08433
     0.01572
     0.08433
     0.11863
     0.15294
     0.41022
     0.58175
     0.61605
     0.80473
     0.61605
    -0.61892
    -0.67037
     0.59890
     1.09632
     0.90764
     0.56459
     0.29016
     0.32446
     0.22155
     0.34161
     0.29016
     0.41022
     0.46168
     0.44453
     0.44453
     0.47883
     0.49598
     0.47883
     0.44453
     0.44453
     0.44453
     0.44453
     0.39307
     0.35877
     0.27300
     0.32446
     0.29016
     0.23870
     0.34161
     0.15294
     0.23870
     0.20439
     0.22155
     0.17009
     0.15294
     0.15294
     0.18724
     0.22155
     0.05002
     0.10148
     0.11863
     0.11863
     0.01572
     0.11863
     0.10148
     0.08433
     0.08433
     0.10148
     0.05002
     0.08433
    -0.01859
    -0.01859
    -0.03574
     0.01572
     0.03287
    -0.03574
    -0.00143
    -0.05289
    -0.12150
    -0.05289
    -0.01859
    -0.07004
    -0.13865
    -0.10435
    -0.03574
    -0.13865
    -0.07004
    -0.13865
    -0.15580
    -0.00143
     0.03287
    -0.01859
    -0.13865
    -0.05289
    -0.12150
    -0.01859
     0.05002
     0.03287
     0.01572
     0.05002
     0.01572
     0.11863
     0.03287
    -0.03574
    -0.01859
     0.08433
     0.05002
     0.05002
    -0.08719
    -0.13865
    -0.10435
    -0.12150
    -0.05289
    -0.07004
    -0.17296
    -0.19011
    -0.20726
    -0.24157
    -0.24157
    -0.34448
    -0.29302
    -0.27587
    -0.27587
    -0.22441
    -0.27587
    -0.24157
    -0.27587
    -0.27587
    -0.24157
    -0.17296
    -0.24157
    -0.20726
    -0.15580
    -0.13865
    -0.08719
    -0.12150
    -0.07004
    -0.03574
    -0.07004
    -0.01859
    -0.12150
    -0.12150
    -0.12150
    -0.19011
    -0.17296
    -0.19011
    -0.22441
    -0.61892
    -0.84190
    -1.11634
    -1.27071
    -1.23640
    -1.40793
    -1.76812
    -1.73382
    -1.35647
    -1.27071
    -1.18495
    -1.09918
    -1.04773
    -0.63607
     0.05002
     0.78757
     1.45652
     1.64519
    -1.23640
    -4.68402
    -5.55879
    -1.93965
     0.53029
     0.71897
    -0.63607
    -1.93965
    -2.64289
    -3.27753
    -4.25522
    -3.53482
    -2.35130
    -1.88819
    -1.71667
    -1.06488
    -0.37878
     0.32446
     0.56459
    -0.03574
    -0.03574
     1.33645
     2.07400
     2.03970
     1.69665
     1.50797
     1.33645
     1.23354
     1.28499
     1.40506
     1.26784
     1.28499
     1.25069
     1.25069
     1.28499
     1.18208
     1.16493
     1.06201
     1.02771
     0.90764
     0.92479
     0.82188
     0.70181
     0.66751
     0.59890
     0.65036
     0.51314
     0.49598
     0.39307
     0.44453
     0.37592
     0.39307
     0.35877
     0.34161
     0.35877
     0.39307
     0.35877
     0.42738
     0.41022
     0.39307
     0.32446
     0.41022
     0.49598
     0.30731
     0.47883
     0.37592
     0.42738
     0.41022
     0.44453
     0.41022
     0.49598
     0.42738
     0.46168
     0.42738
     0.42738
     0.44453
     0.42738
     0.44453
     0.54744
     0.42738
     0.44453
     0.44453
     0.49598
     0.49598
     0.49598
     0.46168
     0.42738
     0.51314
     0.51314
     0.46168
     0.39307
     0.41022
     0.42738
     0.37592
     0.46168
     0.35877
     0.46168
     0.39307
     0.37592
     0.35877
     0.46168
     0.32446
     0.34161
     0.23870
     0.37592
     0.29016
     0.29016
     0.27300
     0.22155
     0.22155
     0.27300
     0.18724
     0.11863
     0.13579
     0.08433
     0.08433
     0.05002
     0.01572
     0.01572
     0.01572
    -0.01859
    -0.01859
    -0.01859
    -0.01859
    -0.15580
    -0.13865
    -0.05289
    -0.22441
    -0.24157
    -0.15580
    -0.19011
    -0.36163
    -0.25872
    -0.27587
    -0.19011
    -0.27587
    -0.20726
    -0.32733
    -0.24157
    -0.27587
    -0.27587
    -0.13865
     0.01572
     0.15294
     0.23870
     0.63320
     1.78241
     3.06884
     3.42904
     2.79440
     1.54228
     1.38791
     1.42221
     1.25069
     1.21638
     2.02254
     2.57142
     2.46850
     2.14261
     1.97109
     1.25069
    -0.77329
    -1.87104
    -1.51084
    -1.03057
    -1.23640
    -0.91051
    -0.12150
    -0.73898
    -2.21409
    -3.56912
    -2.90018
    -1.61375
    -1.16779
    -1.47653
    -1.81958
    -1.75097
    -1.66521
    -1.57945
    -1.64806
    -1.71667
    -0.89336
     0.08433
    -0.01859
     0.05002
     0.20439
     0.25585
     0.56459
     0.73612
     0.80473
     1.11347
     1.33645
     1.18208
     0.95910
    -0.01859
    -0.10435
     0.87334
     1.33645
     1.02771
     0.59890
     0.35877
     0.23870
     0.17009
     0.11863
     0.25585
     0.25585
     0.23870
     0.20439
     0.34161
     0.32446
     0.32446
     0.29016
     0.27300
     0.29016
     0.30731
     0.30731
     0.32446
     0.35877
     0.37592
     0.30731
     0.32446
     0.37592
     0.30731
     0.29016
     0.41022
     0.35877
     0.30731
     0.32446
     0.41022
     0.29016
     0.25585
     0.22155
     0.22155
     0.30731
     0.32446
     0.22155
     0.27300
     0.15294
     0.13579
     0.10148
     0.17009
     0.17009
     0.10148
     0.06718
     0.05002
    -0.00143
     0.06718
    -0.03574
    -0.05289
    -0.00143
    -0.01859
    -0.05289
    -0.05289
    -0.05289
    -0.03574
    -0.15580
    -0.05289
    -0.00143
    -0.03574
    -0.10435
    -0.07004
    -0.07004
    -0.03574
    -0.12150
    -0.07004
    -0.03574
    -0.01859
    -0.12150
    -0.07004
    -0.03574
    -0.12150
    -0.17296
    -0.15580
    -0.10435
    -0.15580
    -0.20726
    -0.20726
    -0.24157
    -0.27587
    -0.20726
    -0.17296
    -0.24157
    -0.36163
    -0.37878
    -0.39594
    -0.43024
    -0.37878
    -0.41309
    -0.43024
    -0.27587
    -0.39594
    -0.37878
    -0.29302
    -0.43024
    -0.37878
    -0.44739
    -0.37878
    -0.37878
    -0.27587
    -0.31018
    -0.19011
    -0.22441
    -0.13865
    -0.13865
    -0.19011
    -0.12150
    -0.00143
    -0.07004
    -0.08719
    -0.07004
    -0.00143
     0.05002
    -0.00143
    -0.01859
     0.05002
     0.05002
     0.11863
    -0.00143
     0.01572
     0.01572
     0.01572
     0.08433
     0.13579
    -0.01859
     0.01572
     0.01572
     0.10148
     0.08433
    -0.00143
     0.06718
     0.01572
     0.11863
     0.13579
     0.08433
     0.05002
     0.03287
     0.05002
    -0.01859
     0.11863
     0.05002
     0.01572
     0.17009
     0.05002
    -0.17296
    -0.31018
    -0.55031
    -0.75614
    -1.03057
    -1.16779
    -1.51084
    -1.71667
    -1.71667
    -0.84190
     0.30731
     1.07916
     1.52513
     1.01056
    -3.26038
    -4.47820
    -0.32733
     1.67950
     2.89731
     1.61089
     1.16493
     0.87334
     0.44453
    -0.01859
     0.61605
     1.40506
     1.33645
     1.33645
     1.14777
     0.97625
    -0.07004
    -0.68753
     0.66751
     1.25069
     1.23354
     0.75327
     0.47883
     0.42738
     0.41022
     0.29016
     0.35877
     0.39307
     0.37592
     0.42738
     0.49598
     0.41022
     0.49598
     0.44453
     0.54744
     0.35877
     0.39307
     0.47883
     0.41022
     0.39307
     0.44453
     0.34161
     0.32446
     0.35877
     0.29016
     0.18724
     0.30731
     0.25585
     0.05002
     0.13579
     0.08433
     0.01572
    -0.00143
    -0.03574
    -0.00143
    -0.05289
    -0.03574
    -0.07004
    -0.07004
    -0.15580
    -0.15580
    -0.24157
    -0.08719
    -0.17296
    -0.20726
    -0.19011
    -0.10435
    -0.17296
    -0.15580
    -0.31018
    -0.20726
    -0.22441
    -0.15580
    -0.20726
    -0.24157
    -0.31018
    -0.25872
    -0.27587
    -0.13865
    -0.12150
    -0.20726
    -0.25872
    -0.31018
    -0.13865
    -0.22441
    -0.24157
    -0.22441
    -0.15580
    -0.17296
    -0.10435
    -0.13865
    -0.10435
    -0.08719
    -0.01859
     0.03287
     0.20439
     0.08433
     0.15294
     0.11863
     0.22155
     0.17009
     0.18724
     0.20439
     0.15294
     0.20439
     0.17009
     0.17009
     0.08433
     0.06718
    -0.01859
    -0.12150
    -0.01859
    -0.12150
    -0.25872
    -0.13865
    -0.31018
    -0.32733
    -0.37878
    -0.44739
    -0.46455
    -0.36163
    -0.29302
    -0.39594
    -0.43024
    -0.41309
    -0.43024
    -0.48170
    -0.34448
    -0.27587
    -0.36163
    -0.29302
    -0.27587
    -0.27587
    -0.24157
    -0.08719
    -0.20726
    -0.19011
    -0.12150
    -0.07004
    -0.10435
    -0.07004
    -0.10435
    -0.10435
    -0.03574
    -0.05289
    -0.08719
    -0.12150
    -0.01859
    -0.15580
    -0.05289
    -0.17296
    -0.13865
    -0.15580
    -0.05289
    -0.17296
    -0.10435
    -0.15580
    -0.15580
    -0.17296
    -0.17296
    -0.07004
    -0.15580
    -0.19011
    -0.15580
    -0.20726
    -0.15580
    -0.31018
    -0.39594
    -0.41309
    -0.55031
    -0.51600
    -0.67037
    -0.82475
    -0.91051
    -1.30501
    -1.56230
    -1.71667
    -2.23124
    -2.79727
    -3.44905
    -4.34098
    -4.59826
    -3.34614
    -1.27071
    -0.75614
    -0.82475
    -0.89336
    -1.25355
    -2.00826
    -0.37878
     1.04486
     2.29698
     3.96076
     4.57824
     3.32612
     2.12546
     0.66751
     1.52513
     3.39473
     4.04652
     3.00023
     1.79956
     0.94195
     0.27300
    -0.22441
    -0.61892
    -0.72183
    -0.84190
    -0.73898
    -0.51600
    -0.58461
    -0.48170
    -0.27587
    -0.13865
    -0.08719
    -0.05289
     0.01572
     0.06718
     0.15294
     0.25585
     0.22155
     0.25585
     0.29016
     0.25585
     0.37592
     0.42738
     0.42738
     0.49598
     0.34161
     0.46168
     0.35877
     0.35877
     0.42738
     0.46168
     0.39307
     0.39307
     0.34161
     0.37592
     0.29016
     0.22155
     0.17009
     0.25585
     0.23870
     0.11863
     0.11863
     0.08433
     0.05002
     0.06718
    -0.05289
    -0.01859
    -0.03574
    -0.03574
    -0.03574
    -0.12150
    -0.10435
    -0.15580
    -0.20726
    -0.22441
    -0.15580
    -0.17296
    -0.27587
    -0.27587
    -0.25872
    -0.31018
    -0.32733
    -0.39594
    -0.27587
    -0.19011
    -0.22441
    -0.24157
    -0.25872
    -0.34448
    -0.25872
    -0.20726
    -0.08719
    -0.20726
    -0.10435
    -0.12150
    -0.08719
    -0.08719
    -0.24157
    -0.08719
     0.05002
    -0.01859
     0.03287
     0.03287
     0.06718
     0.03287
    -0.07004
    -0.07004
     0.13579
     0.06718
     0.06718
     0.11863
     0.10148
     0.06718
     0.10148
     0.08433
     0.22155
     0.10148
     0.11863
     0.05002
     0.08433
     0.10148
     0.17009
    -0.01859
     0.15294
     0.05002
     0.08433
     0.08433
     0.03287
     0.11863
     0.08433
     0.06718
     0.15294
     0.13579
     0.11863
     0.06718
     0.22155
     0.10148
     0.13579
     0.11863
     0.15294
     0.23870
     0.17009
     0.20439
     0.20439
     0.18724
     0.17009
     0.13579
     0.15294
     0.15294
     0.11863
     0.11863
     0.08433
     0.06718
     0.08433
     0.03287
     0.01572
     0.15294
     0.08433
     0.03287
    -0.00143
     0.08433
     0.03287
     0.06718
     0.01572
     0.08433
     0.05002
    -0.00143
     0.05002
     0.05002
     0.05002
     0.05002
    -0.01859
    -0.01859
    -0.10435
    -0.10435
    -0.15580
    -0.10435
    -0.19011
    -0.24157
    -0.24157
    -0.20726
    -0.27587
    -0.25872
     0.06718
     0.82188
     1.98824
     3.20606
     1.93678
    -0.17296
    -1.09918
    -3.10601
    -5.61025
    -2.96879
     0.32446
     1.14777
    -1.44223
    -3.94647
    -4.75263
    -4.04939
    -3.65488
    -3.86071
    -3.05455
    -1.35647
     0.01572
     0.15294
    -0.65322
    -0.48170
     0.51314
     1.71380
     2.51996
     3.00023
     3.13745
     3.10314
     2.84586
     2.38274
     2.05685
     1.81672
     1.21638
     0.78757
     0.66751
     0.54744
     0.44453
     0.17009
     0.15294
     0.11863
     0.03287
    -0.00143
     0.03287
    -0.03574
    -0.01859
     0.13579
     0.11863
     0.11863
     0.11863
     0.13579
     0.25585
     0.13579
     0.32446
     0.29016
     0.23870
     0.32446
     0.30731
     0.29016
     0.34161
     0.30731
     0.35877
     0.34161
     0.35877
     0.34161
     0.35877
     0.32446
     0.30731
     0.27300
     0.30731
     0.32446
     0.32446
     0.39307
     0.32446
     0.32446
     0.20439
     0.25585
     0.27300
     0.37592
     0.41022
     0.30731
     0.27300
     0.32446
     0.30731
     0.23870
     0.25585
     0.37592
     0.32446
     0.22155
     0.25585
     0.22155
     0.20439
     0.20439
     0.17009
     0.17009
     0.18724
     0.29016
     0.23870
     0.32446
     0.18724
     0.22155
     0.23870
     0.23870
     0.22155
     0.29016
     0.20439
     0.29016
     0.23870
     0.18724
     0.11863
     0.18724
     0.18724
     0.20439
     0.10148
     0.06718
     0.08433
     0.03287
    -0.00143
     0.13579
     0.06718
     0.05002
     0.08433
     0.08433
    -0.01859
    -0.03574
     0.01572
    -0.03574
     0.01572
     0.05002
    -0.01859
    -0.12150
     0.01572
     0.01572
    -0.03574
    -0.01859
     0.05002
    -0.10435
    -0.05289
    -0.00143
    -0.03574
    -0.05289
     0.05002
    -0.10435
    -0.01859
    -0.00143
     0.01572
    -0.05289
    -0.03574
    -0.01859
    -0.07004
    -0.10435
    -0.05289
    -0.05289
    -0.08719
    -0.05289
    -0.07004
    -0.17296
    -0.13865
    -0.13865
    -0.12150
    -0.20726
    -0.17296
    -0.31018
    -0.27587
    -0.37878
    -0.27587
    -0.41309
    -0.32733
    -0.37878
    -0.55031
    -0.46455
    -0.48170
    -0.48170
    -0.53316
    -0.55031
    -0.53316
    -0.24157
    -0.05289
     0.42738
     1.14777
     1.83387
     1.45652
     0.22155
    -0.01859
    -0.51600
    -2.64289
    -3.44905
    -2.84872
    -2.47137
    -1.30501
    -1.20210
    -3.44905
    -5.14714
    -5.02707
    -5.07853
    -4.71833
    -3.87786
    -3.98078
    -3.56912
    -2.16263
    -0.65322
     0.66751
     1.90248
     1.91963
     1.57658
     1.91963
     2.48566
     3.05168
     3.42904
     3.65202
     3.61771
     3.46334
     3.00023
     2.55427
     2.05685
     1.66234
     1.35360
     0.90764
     0.61605
     0.53029
     0.41022
     0.25585
     0.27300
     0.29016
     0.27300
     0.27300
     0.34161
     0.32446
     0.34161
     0.30731
     0.34161
     0.25585
     0.39307
     0.34161
     0.32446
     0.27300
     0.25585
     0.30731
     0.29016
     0.22155
     0.20439
     0.23870
     0.20439
     0.22155
     0.10148
     0.10148
     0.10148
     0.01572
     0.23870
     0.17009
     0.05002
     0.10148
     0.03287
     0.05002
     0.10148
     0.01572
    -0.03574
     0.06718
     0.06718
     0.06718
     0.06718
    -0.00143
    -0.01859
     0.01572
     0.01572
     0.10148
     0.03287
     0.05002
    -0.05289
     0.10148
     0.05002
     0.06718
    -0.00143
    -0.00143
     0.10148
     0.01572
     0.05002
     0.01572
    -0.05289
    -0.07004
    -0.12150
     0.05002
    -0.01859
    -0.13865
    -0.08719
    -0.08719
    -0.08719
    -0.12150
    -0.10435
    -0.10435
    -0.13865
     0.01572
    -0.10435
    -0.01859
    -0.10435
    -0.12150
    -0.13865
    -0.13865
    -0.07004
    -0.10435
    -0.17296
    -0.10435
    -0.15580
    -0.12150
    -0.13865
    -0.01859
    -0.10435
    -0.05289
    -0.01859
    -0.05289
    -0.05289
    -0.01859
    -0.15580
    -0.00143
    -0.05289
    -0.01859
    -0.12150
    -0.10435
    -0.12150
    -0.12150
    -0.17296
    -0.13865
    -0.27587
    -0.24157
    -0.37878
    -0.34448
    -0.41309
    -0.36163
    -0.49885
    -0.39594
    -0.27587
    -0.46455
    -0.58461
    -0.58461
    -0.60177
    -0.61892
    -0.70468
    -0.72183
    -0.72183
    -0.73898
    -0.75614
    -0.67037
    -0.67037
    -0.63607
    -0.67037
    -0.63607
    -0.41309
    -0.44739
    -0.41309
    -0.05289
     0.65036
     1.59373
     2.43420
     2.10831
     0.29016
     0.10148
     0.49598
    -1.69952
    -3.60343
    -3.68919
    -2.95164
    -2.64289
    -3.19177
    -5.50734
    -5.31866
    -2.91733
    -2.83157
    -2.60859
    -2.71150
    -2.79727
    -2.53998
    -1.61375
    -0.46455
     0.61605
     2.07400
     3.32612
     3.60056
     4.08083
     4.06367
     3.84069
     3.29182
     2.86301
     2.38274
     1.91963
     1.49082
     1.18208
     0.87334
     0.75327
     0.70181
     0.68466
     0.66751
     0.68466
     0.63320
     0.71897
     0.80473
     0.95910
     0.99340
     0.99340
     1.01056
     1.06201
     1.04486
     1.11347
     1.04486
     1.13062
     1.02771
     0.99340
     0.99340
     0.94195
     0.85618
     0.83903
     0.63320
     0.78757
     0.70181
     0.58175
     0.54744
     0.39307
     0.35877
     0.29016
     0.15294
     0.15294
     0.08433
     0.05002
    -0.05289
    -0.12150
    -0.13865
    -0.22441
    -0.24157
    -0.24157
    -0.29302
    -0.32733
    -0.29302
    -0.37878
    -0.36163
    -0.37878
    -0.32733
    -0.44739
    -0.34448
    -0.32733
    -0.36163
    -0.31018
    -0.39594
    -0.37878
    -0.39594
    -0.44739
    -0.36163
    -0.39594
    -0.32733
    -0.36163
    -0.34448
    -0.32733
    -0.34448
    -0.31018
    -0.34448
    -0.27587
    -0.22441
    -0.24157
    -0.15580
    -0.24157
    -0.24157
    -0.22441
    -0.20726
    -0.19011
    -0.17296
    -0.20726
    -0.17296
    -0.20726
    -0.24157
    -0.24157
    -0.20726
    -0.19011
    -0.24157
    -0.24157
    -0.27587
    -0.29302
    -0.36163
    -0.37878
    -0.27587
    -0.39594
    -0.55031
    -0.58461
    -0.70468
    -0.58461
    -0.60177
    -0.67037
    -0.55031
    -0.46455
    -0.55031
    -0.61892
    -0.58461
    -0.56746
    -0.44739
    -0.39594
    -0.24157
    -0.19011
    -0.19011
    -0.01859
    -0.08719
    -0.03574
    -0.13865
    -0.24157
    -0.24157
    -0.29302
    -0.25872
    -0.32733
    -0.37878
    -0.43024
    -0.44739
    -0.72183
    -0.85905
    -0.72183
    -0.73898
    -0.77329
    -0.73898
    -0.08719
     0.56459
     1.30215
     1.37075
     1.02771
     1.16493
     1.59373
     2.03970
     2.58857
     3.18890
     3.80639
     4.25235
     4.61255
     4.64685
     3.29182
     1.09632
    -0.41309
    -1.09918
    -1.09918
    -1.64806
    -1.88819
    -2.04256
    -2.26554
    -2.88303
    -3.62058
    -5.55879
    -6.94813
    -5.28436
    -3.56912
    -3.26038
    -3.36329
    -3.08886
    -2.50568
    -1.80243
    -1.18495
    -0.61892
    -0.17296
     0.11863
     0.18724
     0.27300
     0.11863
     0.10148
     0.01572
    -0.12150
    -0.13865
    -0.12150
    -0.27587
    -0.20726
    -0.12150
    -0.07004
    -0.07004
    -0.01859
     0.01572
     0.17009
     0.22155
     0.17009
     0.20439
     0.32446
     0.34161
     0.34161
     0.37592
     0.46168
     0.42738
     0.41022
     0.47883
     0.47883
     0.49598
     0.42738
     0.44453
     0.44453
     0.42738
     0.44453
     0.32446
     0.37592
     0.35877
     0.29016
     0.30731
     0.34161
     0.25585
     0.18724
     0.17009
     0.17009
     0.15294
     0.08433
     0.10148
     0.22155
     0.22155
     0.23870
     0.20439
     0.30731
     0.25585
     0.22155
     0.25585
     0.22155
     0.37592
     0.32446
     0.34161
     0.30731
     0.37592
     0.29016
     0.25585
     0.27300
     0.35877
     0.25585
     0.25585
     0.11863
     0.22155
     0.15294
     0.10148
     0.27300
     0.18724
     0.10148
     0.08433
     0.06718
     0.11863
     0.01572
    -0.03574
    -0.07004
    -0.12150
    -0.00143
    -0.12150
    -0.17296
    -0.17296
    -0.29302
    -0.31018
    -0.37878
    -0.36163
    -0.49885
    -0.70468
    -0.48170
    -0.27587
    -0.20726
    -0.37878
    -0.39594
    -0.34448
    -0.25872
    -0.25872
    -0.24157
    -0.31018
    -0.31018
    -0.12150
     0.08433
     0.25585
     0.20439
     0.15294
     0.15294
     0.29016
     0.44453
     0.42738
     0.20439
     0.01572
     0.10148
     0.11863
     0.18724
     0.11863
     0.06718
    -0.00143
    -0.00143
     0.01572
    -0.08719
    -0.36163
    -0.43024
    -0.55031
    -0.56746
    -0.63607
    -0.65322
    -0.55031
    -0.32733
    -0.34448
    -0.31018
    -0.12150
    -0.05289
     0.08433
     0.25585
     0.42738
     0.47883
     0.87334
     1.31930
     1.86817
     2.09115
     1.64519
     1.01056
     0.66751
     0.58175
     0.01572
    -0.60177
    -0.25872
     0.39307
     0.56459
    -0.31018
    -1.75097
    -3.62058
    -3.41475
    -2.36846
    -1.69952
    -1.51084
    -1.61375
    -1.97395
    -2.14548
    -1.97395
    -1.57945
    -1.25355
    -0.82475
    -0.56746
    -0.36163
    -0.10435
    -0.03574
     0.06718
     0.17009
     0.08433
     0.05002
     0.15294
     0.17009
     0.13579
     0.18724
     0.18724
     0.30731
     0.44453
     0.42738
     0.42738
     0.51314
     0.54744
     0.44453
     0.66751
     0.66751
     0.71897
     0.59890
     0.63320
     0.70181
     0.77042
     0.56459
     0.61605
     0.61605
     0.54744
     0.65036
     0.58175
     0.39307
     0.44453
     0.39307
     0.35877
     0.47883
     0.34161
     0.22155
     0.27300
     0.23870
     0.18724
     0.27300
     0.25585
     0.06718
     0.20439
     0.23870
     0.15294
     0.20439
     0.11863
     0.17009
     0.20439
     0.27300
     0.23870
     0.22155
     0.29016
     0.29016
     0.22155
     0.20439
     0.25585
     0.22155
     0.23870
     0.25585
     0.25585
     0.25585
     0.13579
     0.15294
     0.15294
     0.23870
     0.23870
     0.11863
     0.13579
     0.10148
     0.15294
     0.05002
     0.06718
     0.03287
    -0.00143
     0.05002
     0.05002
    -0.01859
     0.01572
    -0.08719
    -0.13865
     0.01572
    -0.05289
    -0.17296
    -0.10435
    -0.08719
    -0.01859
    -0.10435
    -0.05289
    -0.08719
    -0.07004
    -0.05289
    -0.03574
     0.01572
    -0.03574
    -0.01859
    -0.07004
    -0.01859
     0.13579
     0.11863
     0.06718
     0.10148
    -0.00143
    -0.08719
    -0.12150
    -0.10435
     0.06718
     0.29016
     0.56459
     0.71897
     0.39307
     0.05002
     0.01572
     0.17009
     0.22155
     0.51314
     1.09632
     1.28499
     1.18208
     1.37075
     1.50797
     1.57658
     1.67950
     1.83387
     1.74811
     1.28499
     1.06201
     0.89049
     0.66751
     0.41022
     0.70181
     0.71897
     0.35877
    -0.00143
    -0.63607
    -1.09918
    -1.37362
    -1.59660
    -1.49369
    -1.90534
    -1.71667
    -1.64806
    -2.24839
    -1.88819
    -1.28786
    -1.44223
    -2.21409
    -2.81442
    -2.91733
    -1.08203
    -0.43024
    -0.48170
    -0.82475
    -0.99627
    -0.84190
    -0.63607
    -0.37878
    -0.01859
     0.17009
     0.47883
     0.78757
     0.82188
     0.89049
     0.78757
     0.61605
     0.63320
     0.82188
     0.71897
     0.59890
     0.56459
     0.51314
     0.49598
     0.51314
     0.51314
     0.47883
     0.56459
     0.63320
     0.70181
     0.59890
     0.71897
     0.82188
     0.71897
     0.78757
     0.71897
     0.68466
     0.71897
     0.63320
     0.63320
     0.58175
     0.53029
     0.46168
     0.29016
     0.37592
     0.20439
     0.05002
     0.11863
     0.06718
    -0.05289
     0.01572
    -0.05289
    -0.08719
    -0.15580
    -0.19011
    -0.15580
    -0.10435
    -0.12150
    -0.10435
    -0.05289
    -0.08719
    -0.08719
    -0.03574
     0.05002
     0.08433
     0.01572
     0.11863
     0.10148
     0.15294
     0.08433
     0.20439
     0.20439
     0.30731
     0.29016
     0.29016
     0.25585
     0.22155
     0.27300
     0.25585
     0.25585
     0.34161
     0.23870
     0.29016
     0.23870
     0.27300
     0.20439
     0.20439
     0.17009
     0.18724
     0.29016
     0.27300
     0.20439
     0.13579
     0.15294
     0.22155
     0.17009
     0.22155
     0.20439
     0.10148
     0.15294
     0.10148
     0.11863
     0.03287
     0.05002
     0.06718
     0.05002
     0.01572
     0.01572
    -0.05289
    -0.07004
    -0.05289
    -0.12150
    -0.10435
    -0.12150
    -0.17296
    -0.19011
    -0.19011
    -0.17296
    -0.20726
    -0.19011
    -0.22441
    -0.19011
    -0.13865
    -0.15580
    -0.19011
    -0.12150
    -0.12150
    -0.10435
    -0.17296
    -0.07004
    -0.17296
    -0.13865
     0.01572
    -0.01859
    -0.05289
    -0.15580
    -0.13865
    -0.13865
    -0.24157
    -0.20726
    -0.17296
    -0.10435
     0.15294
     0.47883
     1.11347
     2.05685
     1.78241
     0.73612
    -0.41309
    -1.03057
    -1.16779
    -1.32216
    -1.33932
    -0.89336
    -0.70468
     0.05002
     0.66751
    -0.19011
    -1.18495
    -1.54514
    -1.42508
    -1.13349
    -0.60177
    -0.15580
    -0.24157
    -0.13865
     0.17009
    -0.27587
     0.05002
    -0.00143
    -0.29302
    -0.39594
    -0.67037
    -0.87620
    -1.42508
    -1.42508
    -1.39077
    -1.52799
    -1.35647
    -1.35647
    -1.09918
    -0.77329
    -0.41309
    -0.10435
     0.05002
     0.10148
     0.25585
     0.47883
     0.53029
     0.56459
     0.51314
     0.56459
     0.66751
     0.61605
     0.61605
     0.53029
     0.54744
     0.56459
     0.63320
     0.58175
     0.47883
     0.42738
     0.30731
     0.39307
     0.46168
     0.47883
     0.37592
     0.39307
     0.41022
     0.41022
     0.41022
     0.46168
     0.32446
     0.39307
     0.56459
     0.42738
     0.46168
     0.47883
     0.41022
     0.51314
     0.56459
     0.51314
     0.49598
     0.51314
     0.47883
     0.51314
     0.53029
     0.56459
     0.42738
     0.42738
     0.51314
     0.46168
     0.51314
     0.39307
     0.41022
     0.41022
     0.41022
     0.44453
     0.39307
     0.35877
     0.39307
     0.27300
     0.44453
     0.41022
     0.32446
     0.29016
     0.39307
     0.37592
     0.39307
     0.25585
     0.30731
     0.29016
     0.30731
     0.35877
     0.27300
     0.25585
     0.23870
     0.23870
     0.18724
     0.22155
     0.17009
     0.13579
     0.08433
     0.11863
     0.08433
     0.01572
    -0.00143
    -0.01859
    -0.03574
    -0.03574
    -0.07004
    -0.12150
    -0.19011
    -0.15580
    -0.27587
    -0.10435
    -0.10435
    -0.13865
    -0.20726
    -0.15580
    -0.07004
    -0.12150
    -0.07004
    -0.05289
     0.05002
     0.18724
     0.18724
     0.22155
     0.20439
     0.37592
     0.39307
     0.37592
     0.44453
     0.47883
     0.49598
     0.49598
     0.41022
     0.46168
     0.39307
     0.25585
     0.25585
     0.29016
     0.29016
     0.18724
    -0.08719
    -0.19011
    -0.22441
    -0.13865
    -0.12150
    -0.36163
    -0.51600
    -0.58461
    -0.46455
    -0.34448
    -0.31018
    -0.24157
    -0.24157
    -0.19011
    -0.01859
     0.11863
     0.32446
     0.47883
     0.59890
     0.65036
     0.83903
     0.89049
     0.82188
     0.90764
     0.99340
     1.11347
     1.06201
     0.78757
     0.63320
     0.56459
     0.56459
     0.59890
     0.75327
     0.58175
     0.32446
     0.51314
     0.83903
     0.73612
     0.51314
    -0.05289
    -0.60177
    -0.70468
    -0.46455
    -0.19011
    -0.24157
    -0.51600
    -1.18495
    -1.80243
    -2.38561
    -3.02025
    -3.10601
    -3.32899
    -2.86588
    -1.69952
    -2.14548
    -3.12316
    -3.43190
    -2.21409
    -1.78528
    -1.92250
    -1.54514
    -1.16779
    -0.63607
    -0.31018
    -0.00143
     0.20439
     0.35877
     0.51314
     0.61605
     0.80473
     0.63320
     0.63320
     0.65036
     0.73612
     0.73612
     0.56459
     0.44453
     0.49598
     0.49598
     0.47883
     0.44453
     0.37592
     0.47883
     0.42738
     0.42738
     0.54744
     0.49598
     0.35877
     0.39307
     0.51314
     0.51314
     0.49598
     0.46168
     0.44453
     0.47883
     0.46168
     0.53029
     0.41022
     0.39307
     0.39307
     0.34161
     0.47883
     0.47883
     0.39307
     0.37592
     0.42738
     0.41022
     0.44453
     0.39307
     0.34161
     0.41022
     0.29016
     0.34161
     0.34161
     0.44453
     0.29016
     0.25585
     0.25585
     0.34161
     0.29016
     0.13579
     0.27300
     0.18724
     0.17009
     0.17009
     0.17009
     0.10148
     0.11863
     0.15294
     0.17009
     0.05002
     0.15294
    -0.01859
     0.06718
     0.11863
     0.10148
     0.10148
     0.06718
     0.08433
     0.08433
     0.06718
     0.11863
     0.10148
     0.08433
     0.05002
     0.06718
     0.10148
     0.10148
     0.15294
     0.01572
     0.15294
     0.18724
     0.13579
     0.06718
     0.08433
     0.06718
     0.10148
     0.13579
     0.22155
     0.18724
     0.13579
     0.11863
     0.05002
     0.01572
     0.06718
     0.06718
     0.08433
     0.13579
     0.01572
    -0.01859
     0.05002
    -0.07004
     0.11863
     0.29016
     0.29016
     0.70181
     0.89049
     1.06201
     1.01056
     0.95910
     1.16493
     1.42221
     1.64519
     1.86817
     1.88532
     1.81672
     1.57658
     1.33645
     1.26784
     1.04486
     0.85618
     0.63320
     0.37592
     0.18724
    -0.03574
    -0.22441
    -0.34448
    -0.58461
    -0.73898
    -0.61892
    -0.68753
    -0.60177
    -0.89336
    -0.97912
    -0.99627
    -0.72183
    -0.67037
    -0.53316
    -0.48170
    -0.61892
    -0.60177
    -0.61892
    -0.58461
    -0.49885
    -0.55031
    -0.55031
    -0.22441
     0.08433
    -0.12150
    -0.48170
    -0.94481
    -1.73382
    -2.36846
    -1.97395
    -1.61375
    -1.06488
    -1.15064
    -1.47653
    -2.23124
    -3.03740
    -3.39760
    -2.90018
    -2.62574
    -2.29985
    -1.93965
    -1.63091
    -1.54514
    -1.28786
    -0.96196
    -0.80759
    -0.55031
    -0.25872
    -0.12150
    -0.13865
     0.20439
     0.53029
     0.58175
     0.54744
     0.59890
     0.59890
     0.51314
     0.61605
     0.51314
     0.56459
     0.54744
     0.51314
     0.58175
     0.56459
     0.58175
     0.63320
     0.70181
     0.75327
     0.73612
     0.65036
     0.71897
     0.68466
     0.77042
     0.63320
     0.65036
     0.56459
     0.59890
     0.51314
     0.53029
     0.49598
     0.51314
     0.37592
     0.34161
     0.35877
     0.34161
     0.25585
     0.30731
     0.25585
     0.41022
     0.25585
     0.22155
     0.13579
     0.11863
     0.20439
     0.20439
     0.27300
     0.25585
     0.29016
     0.18724
     0.20439
     0.25585
     0.13579
     0.18724
     0.22155
     0.25585
     0.22155
     0.25585
     0.30731
     0.23870
     0.27300
     0.39307
     0.37592
     0.42738
     0.44453
     0.29016
     0.44453
     0.51314
     0.41022
     0.46168
     0.53029
     0.47883
     0.42738
     0.47883
     0.39307
     0.42738
     0.32446
     0.30731
     0.42738
     0.30731
     0.27300
     0.22155
     0.22155
     0.15294
     0.18724
     0.17009
     0.18724
     0.30731
     0.27300
     0.32446
     0.42738
     0.42738
     0.51314
     0.59890
     0.63320
     0.80473
     0.80473
     0.78757
     0.71897
     0.68466
     0.68466
     0.54744
     0.58175
     0.34161
     0.29016
     0.35877
     0.18724
     0.03287
    -0.22441
    -0.34448
    -0.34448
     0.01572
     0.30731
     0.20439
     0.32446
     0.47883
     0.85618
     1.18208
     1.30215
     0.89049
     0.47883
     0.63320
     0.80473
     0.94195
     1.21638
     1.09632
     0.85618
     0.35877
    -0.36163
    -1.52799
    -2.23124
    -1.83673
    -1.28786
    -1.09918
    -1.23640
    -1.75097
    -2.11117
    -2.04256
    -2.17978
    -1.99111
    -1.80243
    -1.71667
    -1.15064
    -0.73898
    -0.70468
    -0.77329
    -0.60177
    -0.61892
    -0.46455
    -0.31018
    -0.37878
    -0.07004
    -0.05289
    -0.05289
    -0.01859
    -0.03574
     0.01572
    -0.01859
     0.11863
     0.18724
     0.35877
     0.41022
     0.37592
     0.42738
     0.44453
     0.44453
     0.46168
     0.56459
     0.58175
     0.49598
     0.47883
     0.41022
     0.37592
     0.37592
     0.39307
     0.41022
     0.44453
     0.44453
     0.34161
     0.29016
     0.32446
     0.29016
     0.27300
     0.32446
     0.41022
     0.27300
     0.32446
     0.30731
     0.39307
     0.32446
     0.22155
     0.27300
     0.32446
     0.25585
     0.23870
     0.35877
     0.32446
     0.15294
     0.22155
     0.22155
     0.25585
     0.27300
     0.13579
     0.25585
     0.22155
     0.15294
     0.17009
     0.10148
     0.13579
     0.17009
     0.18724
     0.15294
     0.17009
     0.11863
     0.05002
     0.05002
     0.18724
     0.15294
    -0.01859
     0.08433
     0.11863
     0.08433
     0.06718
     0.08433
    -0.07004
     0.11863
     0.06718
     0.06718
     0.10148
    -0.05289
     0.01572
     0.05002
     0.08433
     0.10148
     0.01572
     0.03287
     0.06718
     0.13579
     0.05002
    -0.03574
    -0.07004
    -0.07004
    -0.01859
    -0.00143
    -0.13865
    -0.05289
    -0.17296
    -0.19011
    -0.34448
    -0.24157
    -0.46455
    -0.56746
    -0.44739
    -0.48170
    -0.22441
    -0.05289
     0.10148
     0.27300
     0.39307
     0.46168
     0.54744
     0.71897
     0.80473
     0.99340
     1.09632
     1.21638
     1.11347
     1.09632
     1.06201
     1.09632
     0.95910
     0.80473
     0.61605
     0.44453
     0.22155
     0.13579
     0.18724
     0.01572
     0.18724
     0.13579
     0.10148
     0.42738
     0.54744
     0.15294
    -0.17296
    -0.56746
    -0.65322
    -0.22441
    -0.20726
    -0.31018
    -0.24157
    -0.31018
    -0.63607
    -0.53316
    -0.25872
    -0.70468
    -1.32216
    -1.75097
    -2.21409
    -1.78528
    -1.52799
    -1.63091
    -1.66521
    -1.28786
    -1.06488
    -1.13349
    -1.59660
    -2.04256
    -2.02541
    -1.87104
    -1.64806
    -1.39077
    -1.25355
    -0.96196
    -0.77329
    -0.67037
    -0.67037
    -0.60177
    -0.46455
    -0.37878
    -0.32733
    -0.22441
    -0.19011
    -0.03574
    -0.05289
     0.05002
     0.15294
     0.11863
     0.23870
     0.20439
     0.37592
     0.41022
     0.37592
     0.42738
     0.32446
     0.35877
     0.42738
     0.58175
     0.66751
     0.49598
     0.49598
     0.51314
     0.51314
     0.49598
     0.49598
     0.44453
     0.47883
     0.51314
     0.46168
     0.46168
     0.44453
     0.46168
     0.44453
     0.37592
     0.39307
     0.35877
     0.44453
     0.37592
     0.39307
     0.37592
     0.41022
     0.32446
     0.35877
     0.41022
     0.35877
     0.39307
     0.34161
     0.39307
     0.35877
     0.32446
     0.32446
     0.27300
     0.32446
     0.34161
     0.32446
     0.32446
     0.34161
     0.22155
     0.30731
     0.32446
     0.25585
     0.27300
     0.29016
     0.32446
     0.23870
     0.25585
     0.25585
     0.29016
     0.30731
     0.23870
     0.25585
     0.29016
     0.22155
     0.20439
     0.22155
     0.34161
     0.29016
     0.29016
     0.15294
     0.22155
     0.23870
     0.20439
     0.17009
     0.15294
     0.11863
     0.03287
    -0.01859
     0.05002
    -0.05289
    -0.07004
    -0.24157
    -0.25872
    -0.29302
    -0.36163
    -0.48170
    -0.49885
    -0.61892
    -0.65322
    -0.79044
    -0.77329
    -0.92766
    -0.87620
    -0.92766
    -0.80759
    -0.77329
    -0.55031
    -0.49885
    -0.24157
     0.29016
     0.54744
     1.04486
     1.33645
     1.57658
     1.88532
     2.45135
     3.15460
     4.25235
     5.28149
     5.48732
     3.94361
     2.50281
     1.69665
     2.24552
     2.84586
     2.29698
     2.05685
     1.88532
     1.18208
     0.32446
    -0.56746
    -1.32216
    -1.66521
    -1.81958
    -1.80243
    -1.57945
    -1.51084
    -1.69952
    -1.47653
    -1.08203
    -0.92766
    -0.63607
    -0.12150
     0.03287
    -0.12150
    -0.34448
    -0.39594
     0.03287
     0.29016
    -0.20726
    -0.73898
    -0.56746
    -0.43024
    -0.56746
    -0.68753
    -0.77329
    -0.89336
    -0.92766
    -1.13349
    -1.25355
    -1.23640
    -1.13349
    -0.92766
    -0.87620
    -0.84190
    -0.53316
    -0.17296
    -0.15580
     0.01572
     0.11863
     0.29016
     0.41022
     0.54744
     0.63320
     0.75327
     0.68466
     0.71897
     0.70181
     0.65036
     0.47883
     0.37592
     0.20439
     0.27300
     0.30731
     0.23870
     0.08433
     0.10148
     0.10148
    -0.05289
    -0.10435
    -0.01859
    -0.00143
    -0.10435
    -0.08719
    -0.08719
    -0.00143
    -0.10435
    -0.05289
    -0.15580
     0.01572
    -0.07004
    -0.15580
    -0.15580
    -0.08719
    -0.08719
    -0.24157
    -0.10435
    -0.15580
    -0.19011
    -0.20726
    -0.22441
    -0.17296
    -0.20726
    -0.27587
    -0.27587
    -0.24157
    -0.27587
    -0.29302
    -0.32733
    -0.29302
    -0.37878
    -0.34448
    -0.36163
    -0.29302
    -0.34448
    -0.36163
    -0.32733
    -0.34448
    -0.37878
    -0.34448
    -0.32733
    -0.29302
    -0.24157
    -0.24157
    -0.24157
    -0.17296
    -0.24157
    -0.24157
    -0.17296
    -0.01859
    -0.07004
    -0.03574
    -0.05289
    -0.01859
    -0.00143
    -0.01859
    -0.00143
    -0.01859
     0.08433
     0.08433
     0.06718
     0.05002
     0.01572
     0.01572
     0.08433
     0.18724
     0.15294
     0.08433
     0.08433
     0.15294
     0.17009
     0.11863
     0.15294
     0.05002
     0.15294
     0.11863
     0.22155
     0.06718
     0.10148
     0.08433
     0.11863
     0.08433
     0.06718
     0.05002
     0.05002
    -0.00143
     0.03287
     0.01572
    -0.00143
    -0.08719
    -0.05289
    -0.07004
    -0.19011
    -0.32733
    -0.25872
    -0.43024
    -0.55031
    -0.70468
    -0.84190
    -1.15064
    -1.32216
    -1.25355
    -1.03057
    -0.68753
    -0.36163
     0.01572
     0.20439
     0.56459
     0.82188
     1.16493
     1.38791
     1.69665
     1.95393
     2.02254
     2.05685
     2.09115
     1.61089
     1.06201
     0.54744
     0.01572
    -0.37878
    -1.16779
    -1.37362
    -1.21925
    -1.39077
    -2.45422
    -3.84356
    -4.90700
    -3.63773
    -2.66005
    -2.11117
    -2.16263
    -2.81442
    -2.62574
    -1.32216
    -0.72183
    -0.37878
    -0.36163
    -0.48170
    -0.77329
    -0.43024
    -0.32733
     0.20439
     0.65036
     0.80473
     0.58175
     0.59890
     0.49598
     0.41022
     0.34161
     0.39307
     0.49598
     0.63320
     0.59890
     0.73612
     0.82188
     0.82188
     0.94195
     0.82188
     0.71897
     0.58175
     0.47883
     0.61605
     0.65036
     0.49598
     0.34161
     0.32446
     0.34161
     0.25585
     0.25585
     0.18724
     0.22155
     0.08433
     0.11863
     0.22155
     0.18724
     0.13579
     0.15294
     0.01572
     0.23870
     0.11863
     0.10148
     0.08433
     0.18724
     0.13579
     0.15294
     0.13579
     0.15294
     0.20439
     0.25585
     0.15294
     0.17009
     0.22155
     0.10148
     0.17009
     0.17009
     0.18724
     0.03287
     0.17009
     0.17009
     0.11863
     0.06718
     0.10148
     0.06718
     0.05002
     0.17009
     0.15294
     0.13579
     0.10148
    -0.01859
    -0.00143
     0.13579
     0.18724
     0.05002
     0.10148
     0.01572
     0.06718
     0.11863
     0.06718
     0.01572
     0.01572
     0.05002
     0.05002
     0.08433
     0.08433
    -0.00143
    -0.01859
    -0.03574
     0.06718
     0.05002
    -0.05289
    -0.00143
    -0.01859
    -0.05289
     0.01572
    -0.07004
    -0.05289
    -0.01859
    -0.08719
    -0.08719
    -0.08719
    -0.07004
    -0.10435
    -0.17296
    -0.01859
    -0.08719
    -0.13865
    -0.05289
    -0.03574
    -0.08719
    -0.05289
    -0.07004
    -0.08719
    -0.12150
    -0.12150
    -0.17296
    -0.17296
    -0.15580
     0.06718
    -0.01859
     0.17009
     0.42738
     0.53029
     0.85618
     0.85618
     0.94195
     0.99340
     1.02771
     1.16493
     1.23354
     1.33645
     1.43936
     1.37075
     1.33645
     1.18208
     1.02771
     0.95910
     0.82188
     0.54744
     0.37592
     0.20439
    -0.00143
    -0.08719
    -0.07004
    -0.24157
    -0.13865
     0.11863
     0.34161
     0.65036
     0.61605
     0.75327
     1.09632
     1.31930
     1.54228
     1.57658
     1.49082
     1.62804
     1.74811
     1.93678
     2.07400
     1.88532
     1.64519
     1.42221
     1.28499
     0.97625
     0.82188
     0.56459
     0.35877
     0.10148
     0.20439
     0.10148
     0.20439
     0.29016
     0.42738
     0.39307
     0.17009
     0.22155
     0.29016
     0.18724
    -0.60177
    -1.49369
    -2.64289
    -2.23124
    -1.37362
    -1.03057
    -1.27071
    -1.76812
    -2.50568
    -3.00309
    -3.26038
    -3.14031
    -2.98594
    -2.79727
    -2.19693
    -2.05971
    -1.78528
    -1.66521
    -1.39077
    -1.27071
    -1.03057
    -0.85905
    -0.75614
    -0.58461
    -0.60177
    -0.63607
    -0.63607
    -0.58461
    -0.55031
    -0.55031
    -0.46455
    -0.46455
    -0.41309
    -0.34448
    -0.27587
    -0.32733
    -0.24157
    -0.29302
    -0.20726
    -0.12150
    -0.03574
    -0.15580
    -0.12150
    -0.10435
     0.01572
    -0.08719
     0.01572
    -0.03574
     0.03287
    -0.03574
     0.01572
     0.05002
     0.03287
     0.03287
    -0.00143
     0.05002
     0.06718
     0.13579
     0.01572
     0.11863
     0.11863
     0.08433
     0.10148
     0.08433
     0.08433
     0.17009
     0.11863
     0.06718
     0.17009
     0.10148
     0.10148
     0.13579
     0.13579
     0.11863
     0.15294
     0.08433
     0.08433
     0.10148
     0.13579
     0.05002
     0.08433
     0.15294
     0.10148
     0.20439
     0.15294
     0.08433
     0.05002
     0.10148
     0.15294
     0.10148
     0.01572
     0.10148
    -0.07004
    -0.01859
    -0.08719
    -0.08719
    -0.03574
    -0.10435
    -0.13865
    -0.05289
    -0.07004
    -0.03574
    -0.00143
    -0.01859
     0.08433
     0.17009
     0.17009
     0.30731
     0.41022
     0.32446
     0.42738
     0.47883
     0.51314
     0.59890
     0.71897
     0.68466
     0.73612
     0.83903
     0.77042
     0.75327
     0.82188
     0.87334
     0.82188
     0.89049
     0.82188
     0.71897
     0.68466
     0.73612
     0.68466
     0.73612
     0.56459
     0.53029
     0.44453
     0.41022
     0.27300
     0.15294
     0.13579
     0.08433
    -0.01859
    -0.10435
    -0.08719
    -0.13865
    -0.34448
    -0.34448
    -0.44739
    -0.53316
    -0.60177
    -0.58461
    -0.63607
    -0.63607
    -0.63607
    -0.84190
    -0.75614
    -0.68753
    -0.77329
    -0.80759
    -0.63607
    -0.75614
    -0.77329
    -0.61892
    -0.60177
    -0.58461
    -0.46455
    -0.46455
    -0.49885
    -0.41309
    -0.19011
    -0.07004
     0.08433
     0.35877
     0.29016
     0.29016
     0.49598
     0.82188
     1.13062
     1.25069
     1.09632
     1.04486
     0.37592
     1.02771
     1.54228
     1.26784
     1.04486
     0.18724
    -0.25872
    -0.82475
    -1.76812
    -2.69435
    -1.54514
    -1.04773
    -1.25355
    -2.07687
    -1.95680
    -1.88819
    -1.99111
    -1.97395
    -1.93965
    -1.76812
    -1.35647
    -0.85905
    -0.39594
     0.11863
     0.34161
     0.41022
     0.51314
     0.58175
     0.59890
     0.53029
     0.41022
     0.39307
     0.42738
     0.39307
     0.30731
     0.20439
     0.11863
     0.20439
     0.08433
     0.06718
     0.06718
    -0.08719
    -0.00143
     0.05002
    -0.03574
    -0.07004
    -0.07004
    -0.12150
    -0.08719
    -0.08719
     0.01572
    -0.17296
    -0.13865
    -0.08719
    -0.12150
    -0.13865
    -0.08719
    -0.10435
    -0.08719
    -0.10435
    -0.01859
    -0.07004
    -0.10435
    -0.12150
    -0.05289
    -0.10435
     0.03287
    -0.01859
    -0.05289
    -0.01859
    -0.00143
    -0.07004
    -0.01859
    -0.00143
     0.05002
     0.05002
     0.05002
     0.03287
    -0.01859
     0.01572
     0.01572
     0.15294
     0.08433
     0.13579
     0.06718
     0.11863
     0.18724
     0.10148
     0.15294
     0.22155
     0.17009
     0.13579
     0.20439
     0.13579
     0.15294
     0.15294
     0.10148
     0.03287
     0.10148
     0.11863
     0.10148
     0.03287
    -0.01859
     0.05002
    -0.13865
    -0.07004
    -0.15580
    -0.17296
    -0.17296
    -0.19011
    -0.24157
    -0.24157
    -0.36163
    -0.24157
    -0.27587
    -0.27587
    -0.24157
    -0.12150
    -0.13865
    -0.10435
     0.01572
     0.27300
     0.39307
     0.35877
     0.41022
     0.49598
     0.59890
     0.54744
     0.63320
     0.65036
     0.71897
     0.73612
     0.71897
     0.53029
     0.42738
     0.34161
     0.17009
     0.22155
     0.10148
    -0.00143
    -0.15580
    -0.17296
    -0.31018
    -0.29302
    -0.36163
    -0.43024
    -0.34448
    -0.48170
    -0.34448
    -0.44739
    -0.43024
    -0.43024
    -0.37878
    -0.39594
    -0.24157
    -0.37878
    -0.29302
    -0.25872
    -0.20726
    -0.17296
    -0.19011
    -0.13865
    -0.15580
    -0.12150
    -0.05289
     0.01572
     0.03287
     0.03287
     0.13579
     0.25585
     0.27300
     0.18724
     0.08433
     0.13579
     0.08433
     0.11863
     0.10148
     0.11863
     0.23870
     0.25585
     0.22155
     0.11863
     0.05002
     0.11863
     0.08433
     0.08433
     0.25585
     0.27300
     0.22155
     0.27300
     0.46168
     0.65036
     0.95910
     1.14777
     1.43936
     1.66234
     1.83387
     2.02254
     2.31413
     2.43420
     2.57142
     3.06884
     4.02937
     4.90414
     4.37242
     2.29698
    -0.17296
    -0.56746
    -0.48170
    -0.01859
     0.22155
    -0.72183
    -1.81958
    -2.43707
    -3.14031
    -3.84356
    -4.44389
    -4.63257
    -4.56396
    -4.40959
    -4.13515
    -3.70634
    -3.17462
    -2.67720
    -2.19693
    -1.78528
    -1.35647
    -1.09918
    -0.80759
    -0.67037
    -0.48170
    -0.36163
    -0.31018
    -0.32733
    -0.17296
    -0.10435
    -0.05289
    -0.01859
    -0.03574
     0.01572
     0.03287
     0.08433
     0.06718
     0.11863
     0.15294
     0.27300
     0.18724
     0.22155
     0.23870
     0.25585
     0.11863
     0.32446
     0.32446
     0.27300
     0.27300
     0.17009
     0.29016
     0.29016
     0.27300
     0.25585
     0.30731
     0.32446
     0.34161
     0.29016
     0.35877
     0.27300
     0.20439
     0.35877
     0.39307
     0.32446
     0.22155
     0.17009
     0.10148
    -0.03574
    -0.22441
    -0.41309
    -0.34448
    -0.31018
    -0.17296
     0.01572
     0.13579
     0.20439
     0.25585
     0.29016
     0.37592
     0.37592
     0.44453
     0.70181
     0.80473
     1.09632
     1.31930
     1.35360
     1.43936
     1.28499
     1.21638
     1.07916
     0.89049
     0.85618
     0.68466
     0.56459
     0.58175
     0.44453
     0.29016
     0.20439
     0.11863
    -0.05289
    -0.07004
    -0.10435
    -0.20726
    -0.15580
    -0.19011
    -0.15580
    -0.12150
    -0.22441
    -0.15580
    -0.17296
    -0.05289
    -0.03574
    -0.05289
    -0.05289
    -0.01859
    -0.00143
     0.03287
     0.03287
     0.05002
     0.06718
     0.05002
     0.11863
     0.05002
     0.17009
     0.06718
     0.03287
     0.08433
     0.22155
     0.17009
     0.10148
     0.13579
     0.17009
     0.13579
     0.15294
     0.27300
     0.13579
     0.18724
     0.29016
     0.27300
     0.29016
     0.30731
     0.29016
     0.32446
     0.46168
     0.56459
     0.51314
     0.68466
     0.66751
     0.61605
     0.53029
     0.54744
     0.47883
     0.39307
     0.46168
     0.63320
     0.68466
     0.71897
     0.95910
     1.45652
     2.26268
     3.12029
     3.30897
     3.61771
     3.34327
     2.36559
     0.82188
    -0.55031
    -1.15064
    -1.88819
    -1.87104
    -1.69952
    -1.68236
    -1.87104
    -2.12832
    -2.88303
    -3.58627
    -4.27237
    -4.59826
    -4.51250
    -3.74064
    -2.79727
    -1.93965
    -0.99627
    -0.13865
     0.49598
     0.97625
     1.21638
     1.21638
     1.16493
     0.94195
     0.80473
     0.53029
     0.46168
     0.17009
     0.05002
    -0.10435
    -0.13865
    -0.31018
    -0.34448
    -0.36163
    -0.37878
    -0.32733
    -0.24157
    -0.37878
    -0.17296
    -0.24157
    -0.25872
    -0.31018
    -0.13865
    -0.13865
    -0.17296
    -0.10435
    -0.01859
    -0.15580
    -0.12150
    -0.03574
     0.06718
     0.05002
    -0.01859
     0.01572
     0.13579
     0.13579
     0.11863
     0.08433
     0.15294
     0.25585
     0.20439
     0.32446
     0.25585
     0.32446
     0.35877
     0.27300
     0.30731
     0.30731
     0.29016
     0.25585
     0.25585
     0.34161
     0.22155
     0.18724
     0.15294
     0.17009
     0.10148
     0.13579
     0.15294
     0.17009
     0.17009
     0.13579
     0.22155
     0.25585
     0.37592
     0.41022
     0.44453
     0.41022
     0.49598
     0.56459
     0.56459
     0.73612
     0.68466
     0.66751
     0.66751
     0.68466
     0.68466
     0.66751
     0.70181
     0.59890
     0.56459
     0.44453
     0.42738
     0.35877
     0.41022
     0.27300
     0.22155
     0.25585
     0.25585
     0.08433
     0.10148
     0.10148
     0.03287
     0.03287
     0.01572
    -0.07004
    -0.00143
     0.06718
    -0.01859
    -0.01859
     0.01572
    -0.01859
    -0.03574
     0.01572
     0.01572
     0.03287
     0.05002
     0.10148
     0.10148
     0.08433
     0.25585
     0.42738
     0.46168
     0.51314
     0.56459
     0.58175
     0.66751
     0.75327
     0.68466
     0.77042
     0.89049
     0.92479
     0.99340
     1.09632
     1.06201
     1.11347
     1.16493
     1.23354
     1.30215
     1.52513
     1.64519
     2.03970
     2.74294
     3.39473
     3.65202
     3.42904
     2.77725
     2.14261
     1.83387
     1.33645
     0.47883
     0.34161
    -0.10435
    -0.92766
    -1.18495
    -1.57945
    -2.09402
    -2.95164
    -3.79210
    -4.15230
    -4.23806
    -4.11800
    -3.75780
    -3.43190
    -3.08886
    -2.48852
    -1.97395
    -1.39077
    -0.82475
    -0.43024
    -0.08719
     0.22155
     0.49598
     0.51314
     0.63320
     0.54744
     0.68466
     0.51314
     0.42738
     0.42738
     0.30731
     0.20439
     0.25585
     0.10148
     0.08433
     0.05002
    -0.08719
    -0.08719
    -0.13865
    -0.05289
    -0.08719
     0.05002
     0.10148
     0.06718
     0.05002
     0.22155
     0.22155
     0.27300
     0.22155
     0.32446
     0.35877
     0.22155
     0.27300
     0.34161
     0.29016
     0.39307
     0.29016
     0.37592
     0.22155
     0.23870
     0.10148
     0.06718
     0.11863
    -0.03574
     0.08433
    -0.05289
     0.06718
    -0.07004
    -0.08719
    -0.08719
     0.01572
    -0.05289
    -0.07004
    -0.12150
    -0.08719
    -0.22441
    -0.13865
    -0.05289
    -0.01859
    -0.17296
    -0.13865
    -0.08719
    -0.05289
    -0.13865
    -0.19011
    -0.22441
    -0.22441
    -0.20726
    -0.07004
    -0.17296
    -0.22441
    -0.34448
    -0.34448
    -0.25872
    -0.27587
    -0.24157
    -0.29302
    -0.19011
    -0.12150
    -0.08719
    -0.15580
    -0.07004
    -0.08719
    -0.03574
     0.03287
     0.05002
     0.10148
     0.13579
     0.22155
     0.13579
     0.20439
     0.15294
     0.05002
     0.05002
     0.05002
    -0.07004
    -0.01859
    -0.05289
    -0.10435
    -0.13865
    -0.08719
    -0.12150
    -0.13865
    -0.24157
    -0.20726
    -0.15580
    -0.12150
    -0.12150
    -0.05289
    -0.03574
    -0.03574
    -0.05289
     0.01572
     0.01572
    -0.00143
     0.10148
     0.15294
     0.13579
     0.15294
     0.08433
     0.15294
     0.13579
     0.23870
     0.18724
     0.18724
     0.15294
     0.18724
     0.22155
     0.15294
     0.20439
     0.13579
     0.20439
     0.30731
     0.37592
     0.37592
     0.37592
     0.59890
     0.95910
     1.55943
     2.38274
     3.32612
     4.08083
     4.74977
     4.44102
     1.25069
    -2.33415
    -5.74747
    -5.38727
    -1.61375
    -0.05289
    -0.10435
    -1.03057
    -2.16263
    -3.84356
    -5.09568
    -5.73032
    -5.66171
    -4.94131
    -3.86071
    -2.67720
    -1.39077
    -0.41309
     0.29016
     1.04486
     1.50797
     1.57658
     1.59373
     1.52513
     1.49082
     1.31930
     1.11347
     1.11347
     0.90764
     0.75327
     0.59890
     0.51314
     0.39307
     0.29016
     0.20439
     0.11863
     0.08433
     0.01572
    -0.15580
    -0.08719
    -0.12150
    -0.13865
    -0.17296
    -0.12150
    -0.01859
    -0.15580
    -0.10435
    -0.05289
    -0.08719
    -0.05289
    -0.00143
    -0.01859
    -0.03574
     0.01572
     0.05002
    -0.07004
    -0.05289
    -0.05289
    -0.10435
    -0.17296
    -0.00143
    -0.13865
    -0.10435
    -0.13865
    -0.17296
    -0.15580
    -0.07004
    -0.10435
    -0.20726
    -0.10435
    -0.00143
    -0.03574
     0.01572
    -0.07004
    -0.05289
    -0.03574
     0.08433
     0.13579
     0.05002
     0.06718
     0.01572
     0.06718
     0.01572
     0.03287
    -0.00143
    -0.01859
     0.03287
     0.01572
     0.05002
    -0.01859
    -0.03574
    -0.03574
     0.08433
     0.11863
     0.03287
     0.03287
     0.11863
     0.03287
     0.10148
     0.06718
     0.06718
     0.11863
     0.03287
     0.15294
     0.20439
     0.23870
     0.25585
     0.22155
     0.18724
     0.37592
     0.35877
     0.34161
     0.29016
     0.41022
     0.47883
     0.51314
     0.58175
     0.65036
     0.59890
     0.58175
     0.47883
     0.51314
     0.47883
     0.37592
     0.44453
     0.46168
     0.37592
     0.25585
     0.35877
     0.32446
     0.20439
     0.22155
     0.08433
     0.05002
     0.10148
    -0.08719
    -0.13865
    -0.22441
    -0.17296
    -0.25872
    -0.37878
    -0.32733
    -0.32733
    -0.56746
    -0.48170
    -0.56746
    -0.60177
    -0.65322
    -0.67037
    -0.72183
    -0.63607
    -0.53316
    -0.55031
    -0.55031
    -0.49885
    -0.56746
    -0.58461
    -0.44739
    -0.36163
    -0.34448
    -0.29302
    -0.34448
    -0.31018
    -0.27587
    -0.25872
    -0.24157
    -0.12150
    -0.17296
    -0.13865
    -0.08719
    -0.12150
    -0.03574
    -0.12150
     0.01572
     0.10148
     0.20439
     0.18724
     0.23870
     0.34161
     0.58175
     0.70181
     1.02771
     1.78241
     2.60572
     3.75493
     4.16659
     2.81155
     0.82188
    -0.67037
    -1.71667
    -2.07687
    -1.88819
    -0.97912
    -1.06488
    -1.66521
    -2.53998
    -3.62058
    -4.39243
    -4.39243
    -4.08369
    -3.53482
    -3.26038
    -2.64289
    -1.64806
    -0.72183
     0.06718
     0.92479
     1.64519
     2.17691
     2.53711
     2.74294
     2.84586
     2.65718
     2.45135
     2.27983
     1.95393
     1.62804
     1.38791
     1.01056
     0.87334
     0.70181
     0.35877
     0.32446
     0.22155
     0.01572
    -0.01859
    -0.01859
    -0.12150
    -0.10435
    -0.15580
    -0.10435
    -0.05289
    -0.08719
    -0.10435
    -0.10435
    -0.12150
    -0.13865
    -0.17296
    -0.10435
    -0.10435
    -0.05289
    -0.12150
    -0.13865
    -0.05289
    -0.10435
    -0.15580
    -0.08719
    -0.12150
    -0.08719
    -0.05289
    -0.12150
    -0.15580
    -0.13865
    -0.05289
    -0.13865
    -0.01859
    -0.10435
    -0.13865
    -0.08719
    -0.08719
    -0.07004
    -0.17296
    -0.20726
    -0.17296
    -0.12150
    -0.19011
    -0.22441
    -0.24157
    -0.20726
    -0.15580
    -0.27587
    -0.25872
    -0.24157
    -0.29302
    -0.24157
    -0.15580
    -0.08719
    -0.20726
    -0.03574
    -0.01859
     0.11863
     0.22155
     0.10148
     0.18724
     0.29016
     0.29016
     0.35877
     0.49598
     0.66751
     0.61605
     0.59890
     0.61605
     0.66751
     0.70181
     0.53029
     0.58175
     0.51314
     0.51314
     0.44453
     0.41022
     0.35877
     0.25585
     0.22155
     0.17009
     0.13579
     0.03287
    -0.00143
    -0.05289
    -0.03574
    -0.01859
    -0.08719
    -0.10435
    -0.08719
    -0.01859
    -0.08719
     0.05002
    -0.07004
    -0.03574
     0.05002
     0.03287
     0.08433
     0.01572
    -0.00143
     0.05002
     0.10148
     0.05002
     0.06718
     0.10148
     0.13579
     0.22155
     0.18724
     0.25585
     0.32446
     0.41022
     0.49598
     0.58175
     0.71897
     0.53029
     0.20439
     0.22155
     0.25585
     0.20439
     0.11863
     0.06718
     0.15294
     0.05002
     0.22155
     0.05002
     0.05002
     0.05002
     0.01572
     0.17009
     0.66751
     1.04486
     1.37075
     1.98824
     2.64003
     3.10314
     3.58341
     3.10314
     1.73095
     0.66751
    -1.45938
    -3.74064
    -4.99277
    -4.87270
    -3.22607
    -1.87104
    -1.76812
    -2.84872
    -4.28952
    -5.47303
    -6.22773
    -6.02191
    -5.07853
    -3.74064
    -2.12832
    -0.73898
     0.35877
     1.11347
     1.66234
     1.97109
     2.09115
     2.07400
     1.90248
     1.83387
     1.66234
     1.33645
     1.04486
     0.71897
     0.49598
     0.32446
     0.08433
    -0.00143
    -0.17296
    -0.10435
    -0.24157
    -0.22441
    -0.29302
    -0.27587
    -0.34448
    -0.20726
    -0.25872
    -0.19011
    -0.17296
    -0.12150
    -0.20726
    -0.13865
    -0.13865
    -0.13865
    -0.08719
    -0.01859
    -0.08719
    -0.01859
    -0.08719
    -0.05289
    -0.10435
    -0.01859
     0.03287
    -0.05289
    -0.10435
    -0.12150
    -0.08719
    -0.10435
    -0.10435
    -0.17296
    -0.13865
    -0.17296
    -0.15580
    -0.20726
    -0.17296
    -0.24157
    -0.17296
    -0.12150
    -0.05289
    -0.17296
    -0.12150
    -0.15580
    -0.07004
     0.03287
    -0.03574
    -0.00143
     0.01572
     0.08433
     0.13579
     0.15294
     0.18724
     0.01572
     0.06718
     0.03287
     0.10148
     0.20439
     0.05002
     0.05002
     0.01572
     0.15294
     0.13579
     0.17009
     0.05002
     0.05002
     0.22155
     0.11863
     0.11863
     0.22155
     0.15294
     0.15294
     0.32446
     0.39307
     0.29016
     0.32446
     0.27300
     0.23870
     0.25585
     0.32446
     0.22155
     0.29016
     0.29016
     0.20439
     0.22155
     0.08433
     0.22155
     0.05002
     0.10148
     0.11863
     0.05002
     0.03287
     0.03287
     0.03287
     0.11863
     0.11863
     0.06718
     0.06718
     0.18724
     0.18724
     0.34161
     0.44453
     0.53029
     0.47883
     0.53029
     0.78757
     0.87334
     0.97625
     1.07916
     1.23354
     1.33645
     1.45652
     1.67950
     2.07400
     2.39990
     2.58857
     2.46850
     2.77725
     2.81155
     2.84586
     3.08599
     2.98307
     2.33129
     1.59373
     1.38791
     1.31930
     1.26784
     0.83903
     0.05002
    -0.55031
    -1.09918
    -1.39077
    -1.69952
    -1.92250
    -2.24839
    -2.33415
    -2.52283
    -2.38561
    -2.29985
    -2.12832
    -1.95680
    -1.66521
    -1.42508
    -1.18495
    -0.84190
    -0.75614
    -0.56746
    -0.29302
    -0.24157
    -0.19011
    -0.07004
    -0.08719
    -0.10435
    -0.01859
     0.08433
     0.01572
     0.08433
    -0.00143
    -0.01859
    -0.07004
    -0.12150
    -0.24157
    -0.24157
    -0.29302
    -0.34448
    -0.43024
    -0.43024
    -0.44739
    -0.60177
    -0.68753
