# Supplementary material for: Software algorithm and hardware design for real-time implementation of new spectral estimator
Source: Biomed Eng Online. 2014 May 9;13:61. doi: 10.1186/1475-925X-13-61 (PMC4057578; doi:10.1186/1475-925X-13-61)
Supplement: Additional file 2 — txtfiles.zip. [file 1475-925X-13-61-S2.zip › FILE060.TXT]

     0.02177
     0.09748
     0.12776
     0.23376
     0.33975
     0.49117
     0.56688
     0.65773
     0.76372
     1.03628
     0.97571
     0.71830
     0.43060
    -0.14479
    -0.67476
    -0.31135
     0.14291
    -0.22050
    -0.52334
    -0.47791
    -0.28107
    -0.91703
    -1.81040
    -2.64321
    -2.77948
    -2.31008
    -1.61356
    -1.35614
    -1.91639
    -2.35551
    -1.90125
    -2.03753
    -2.09810
    -2.15866
    -2.44636
    -2.29494
    -2.23437
    -2.14352
    -1.91639
    -1.74983
    -1.73469
    -1.78012
    -1.70441
    -1.55299
    -1.43185
    -1.29558
    -1.20472
    -1.15930
    -0.85646
    -0.62933
    -0.59905
    -0.44763
    -0.23564
    -0.08422
     0.17319
     0.29433
     0.46089
     0.52145
     0.46089
     0.67287
     0.74858
     0.82429
     0.85458
     0.90000
     0.93029
     0.86972
     0.83943
     0.82429
     0.80915
     0.74858
     0.58202
     0.62745
     0.59716
     0.59716
     0.64259
     0.59716
     0.58202
     0.67287
     0.59716
     0.58202
     0.59716
     0.65773
     0.62745
     0.53660
     0.71830
     0.61231
     0.52145
     0.61231
     0.61231
     0.58202
     0.44574
     0.47603
     0.38518
     0.43060
     0.41546
     0.33975
     0.35489
     0.29433
     0.32461
     0.23376
     0.30947
     0.23376
     0.20347
     0.14291
     0.23376
     0.20347
     0.20347
     0.18833
     0.23376
     0.20347
     0.23376
     0.26404
     0.17319
     0.27918
     0.21862
     0.18833
     0.15805
     0.33975
     0.26404
     0.20347
     0.26404
     0.20347
     0.20347
     0.26404
     0.14291
     0.18833
     0.11262
     0.11262
    -0.05394
    -0.14479
    -0.19022
    -0.03880
    -0.20536
    -0.11451
    -0.23564
    -0.20536
    -0.22050
    -0.12965
     0.17319
     0.99085
     1.06656
     0.49117
     0.20347
     0.08234
     0.02177
     0.26404
     0.21862
     0.12776
     0.09748
     0.15805
     0.58202
     1.02114
     1.08171
     0.11262
    -0.17507
     0.46089
     1.36940
     1.88423
     2.17192
     1.17256
     0.49117
    -0.93217
    -0.93217
    -0.34163
     0.09748
     0.76372
     0.52145
    -0.99274
    -2.08296
    -2.00725
    -2.41608
    -2.96119
    -3.26402
    -3.14289
    -2.50693
    -1.97696
    -1.90125
    -2.05267
    -1.82554
    -1.12901
    -0.38706
    -0.15993
    -0.03880
    -0.03880
     0.24890
     0.74858
     1.21798
     1.55110
     1.61167
     1.52082
     1.56625
     1.49054
     1.46025
     1.24827
     1.18770
     1.18770
     1.03628
     0.91514
     0.83943
     0.61231
     0.38518
     0.14291
    -0.00851
    -0.20536
    -0.31135
    -0.43249
    -0.46277
    -0.31135
    -0.22050
    -0.29621
    -0.29621
    -0.31135
    -0.22050
    -0.14479
     0.02177
     0.02177
     0.06720
     0.05205
     0.32461
     0.37004
     0.33975
     0.32461
     0.40032
     0.49117
     0.61231
     0.55174
     0.52145
     0.47603
     0.46089
     0.44574
     0.44574
     0.43060
     0.43060
     0.38518
     0.40032
     0.47603
     0.38518
     0.33975
     0.32461
     0.35489
     0.46089
     0.41546
     0.40032
     0.37004
     0.30947
     0.27918
     0.29433
     0.50631
     0.41546
     0.44574
     0.41546
     0.55174
     0.47603
     0.52145
     0.52145
     0.52145
     0.49117
     0.53660
     0.58202
     0.52145
     0.55174
     0.47603
     0.46089
     0.47603
     0.43060
     0.35489
     0.21862
     0.23376
     0.17319
     0.12776
     0.06720
    -0.00851
    -0.02365
    -0.11451
    -0.14479
    -0.12965
    -0.20536
    -0.20536
    -0.32649
    -0.29621
    -0.26593
    -0.31135
    -0.35678
    -0.26593
    -0.26593
    -0.34163
    -0.35678
    -0.34163
    -0.29621
    -0.31135
    -0.32649
    -0.34163
    -0.34163
    -0.34163
    -0.43249
    -0.32649
    -0.28107
    -0.35678
    -0.41734
    -0.35678
    -0.38706
    -0.40220
    -0.37192
    -0.43249
    -0.41734
    -0.41734
    -0.47791
    -0.38706
    -0.40220
    -0.44763
    -0.41734
    -0.49305
    -0.35678
    -0.38706
    -0.38706
    -0.41734
    -0.35678
    -0.34163
    -0.41734
    -0.46277
    -0.44763
    -0.41734
    -0.32649
    -0.29621
    -0.37192
    -0.38706
    -0.40220
    -0.44763
    -0.43249
    -0.32649
    -0.32649
    -0.20536
    -0.15993
    -0.12965
    -0.15993
    -0.12965
     0.02177
     0.08234
     0.17319
     0.37004
     0.12776
    -0.06908
     0.61231
     0.93029
    -1.64384
    -2.05267
    -0.84132
     0.35489
    -0.67476
    -3.03690
    -1.37129
    -0.97760
     1.03628
     3.95867
     2.29306
    -0.88674
    -2.08296
    -1.53785
    -0.14479
     0.97571
     1.65710
     1.97508
     1.49054
     1.11199
     0.64259
     0.32461
     0.02177
    -0.14479
    -0.53848
    -0.67476
    -0.62933
    -0.65962
    -0.59905
    -0.50820
    -0.35678
    -0.23564
    -0.14479
     0.08234
     0.20347
     0.30947
     0.33975
     0.38518
     0.41546
     0.43060
     0.46089
     0.49117
     0.49117
     0.50631
     0.50631
     0.49117
     0.41546
     0.47603
     0.43060
     0.41546
     0.49117
     0.37004
     0.35489
     0.23376
     0.23376
     0.21862
     0.23376
     0.23376
     0.20347
     0.20347
     0.18833
     0.05205
    -0.00851
     0.02177
    -0.20536
    -0.06908
     0.12776
     0.06720
     0.08234
     0.06720
     0.12776
     0.17319
     0.11262
     0.11262
     0.20347
     0.33975
     0.40032
     0.40032
     0.50631
     0.43060
     0.50631
     0.58202
     0.50631
     0.50631
     0.41546
     0.44574
     0.43060
     0.44574
     0.32461
     0.23376
     0.14291
     0.09748
     0.14291
    -0.02365
    -0.02365
    -0.14479
    -0.20536
    -0.32649
    -0.37192
    -0.37192
    -0.46277
    -0.29621
    -0.29621
    -0.26593
    -0.29621
    -0.25078
    -0.25078
    -0.23564
    -0.22050
    -0.14479
    -0.03880
     0.05205
     0.15805
     0.06720
     0.11262
     0.20347
     0.06720
     0.11262
     0.06720
     0.08234
    -0.05394
    -0.08422
    -0.09936
    -0.14479
    -0.25078
    -0.28107
    -0.28107
    -0.38706
    -0.38706
    -0.37192
    -0.32649
    -0.26593
    -0.26593
    -0.26593
    -0.25078
    -0.25078
    -0.19022
    -0.20536
    -0.14479
    -0.08422
    -0.06908
     0.06720
     0.24890
     0.41546
     0.11262
    -0.15993
    -0.14479
    -0.02365
     0.12776
     0.18833
     0.30947
     0.26404
     0.26404
     0.02177
    -0.03880
     0.11262
     0.11262
     0.24890
     0.30947
     0.21862
     0.26404
     0.17319
     0.09748
     0.11262
     0.14291
    -0.17507
    -0.35678
    -0.37192
    -0.34163
    -0.44763
    -0.56876
    -0.64447
    -0.76561
    -0.67476
    -0.72018
    -0.64447
    -0.43249
    -0.06908
     0.30947
     0.64259
     0.32461
    -1.97696
    -4.42995
    -4.80850
    -3.65771
    -3.94541
    -5.77758
    -5.73216
    -2.50693
    -2.71892
    -3.47601
    -3.83942
    -4.55109
    -4.83878
    -4.62680
    -3.80913
    -2.15866
    -0.73532
     0.30947
     1.36940
     2.30820
     2.53533
     2.41419
     2.36877
     2.26277
     2.21735
     2.03565
     1.94479
     1.71767
     1.38454
     1.03628
     0.68802
     0.55174
     0.40032
     0.20347
     0.15805
    -0.00851
    -0.20536
    -0.23564
    -0.15993
    -0.11451
    -0.05394
    -0.03880
    -0.03880
     0.03691
     0.18833
     0.21862
     0.18833
     0.38518
     0.33975
     0.40032
     0.58202
     0.71830
     0.59716
     0.53660
     0.46089
     0.46089
     0.43060
     0.35489
     0.20347
     0.21862
     0.40032
     0.44574
     0.30947
     0.30947
     0.62745
     0.44574
     0.29433
     0.46089
     0.50631
     0.58202
     0.80915
     0.86972
     0.99085
     1.17256
     1.20284
     1.30883
     1.26341
     1.00600
     0.93029
     0.90000
     0.97571
     0.99085
     0.99085
     0.83943
     0.68802
     0.50631
     0.43060
     0.37004
     0.29433
     0.15805
     0.09748
     0.05205
     0.02177
     0.02177
     0.05205
     0.00663
     0.06720
     0.08234
    -0.00851
     0.02177
    -0.00851
     0.02177
    -0.00851
     0.05205
    -0.00851
     0.08234
     0.17319
     0.00663
     0.02177
     0.05205
    -0.00851
    -0.00851
    -0.05394
    -0.00851
    -0.06908
    -0.11451
    -0.17507
    -0.14479
    -0.15993
    -0.14479
    -0.11451
    -0.06908
    -0.05394
    -0.05394
    -0.08422
    -0.12965
    -0.15993
    -0.25078
    -0.08422
    -0.11451
    -0.08422
    -0.12965
    -0.09936
    -0.25078
    -0.34163
    -0.46277
    -0.56876
    -0.47791
    -0.26593
     0.32461
     1.29369
     2.20221
     2.09621
     0.96057
     0.24890
     0.46089
     0.76372
     1.29369
     1.52082
     1.29369
    -0.31135
    -0.31135
     0.79401
     0.02177
    -1.06845
    -1.79526
    -2.85519
    -3.65771
    -3.00661
    -2.94604
    -2.94604
    -2.46150
    -2.24952
    -2.26466
    -2.24952
    -2.31008
    -1.87097
    -1.59841
    -1.14416
    -0.97760
    -0.64447
    -0.25078
     0.06720
     0.29433
     0.55174
     0.68802
     0.70316
     0.83943
     0.83943
     0.80915
     0.79401
     1.02114
     1.11199
     1.15741
     1.36940
     1.32398
     1.42997
     1.44511
     1.42997
     1.42997
     1.30883
     1.20284
     0.99085
     0.94543
     0.90000
     0.67287
     0.58202
     0.52145
     0.40032
     0.33975
     0.33975
     0.35489
     0.33975
     0.37004
     0.37004
     0.27918
     0.35489
     0.38518
     0.49117
     0.37004
     0.53660
     0.52145
     0.50631
     0.44574
     0.55174
     0.46089
     0.46089
     0.41546
     0.37004
     0.27918
     0.26404
     0.20347
     0.08234
     0.00663
     0.05205
     0.00663
     0.03691
    -0.02365
    -0.05394
    -0.08422
    -0.05394
    -0.08422
    -0.06908
    -0.14479
    -0.12965
    -0.09936
     0.00663
    -0.02365
     0.02177
     0.05205
    -0.00851
     0.02177
     0.03691
     0.14291
     0.03691
     0.02177
     0.06720
     0.14291
     0.05205
     0.09748
     0.05205
     0.12776
     0.11262
     0.14291
     0.21862
     0.23376
     0.26404
     0.29433
     0.29433
     0.37004
     0.30947
     0.12776
     0.17319
     0.24890
     0.20347
     0.11262
     0.12776
     0.09748
     0.17319
     0.14291
     0.02177
    -0.02365
    -0.17507
    -0.25078
    -0.31135
    -0.22050
    -0.19022
    -0.23564
    -0.05394
     0.06720
     0.11262
     0.03691
    -0.11451
    -0.23564
    -0.28107
    -0.20536
    -0.37192
    -0.55362
    -0.55362
    -0.94731
    -1.25015
    -1.91639
    -3.77885
    -3.94541
    -2.20409
    -2.09810
    -3.26402
    -2.62806
    -1.40157
    -1.97696
    -2.65835
    -2.73406
    -2.76434
    -2.34037
    -2.24952
    -1.23501
    -0.37192
     0.11262
     0.68802
     0.43060
     0.09748
    -0.46277
    -0.88674
    -0.88674
    -0.67476
    -0.75047
    -0.97760
    -1.02302
    -1.02302
    -0.87160
    -0.78075
    -0.73532
    -0.78075
    -0.75047
    -0.64447
    -0.26593
     1.14227
     1.94479
     1.91451
     1.62681
     1.52082
     1.94479
     2.77760
     3.03501
     2.89874
     2.48990
     2.32334
     2.39905
     2.67161
     2.77760
     2.48990
     1.97508
     1.47540
     1.03628
     0.90000
     0.91514
     0.83943
     0.74858
     0.70316
     0.61231
     0.52145
     0.53660
     0.43060
     0.37004
     0.18833
     0.18833
     0.14291
     0.20347
     0.12776
     0.03691
     0.03691
     0.08234
     0.08234
     0.08234
     0.03691
     0.08234
     0.11262
     0.12776
     0.17319
     0.18833
     0.15805
     0.14291
     0.11262
     0.21862
     0.20347
     0.11262
     0.11262
     0.05205
     0.09748
     0.11262
     0.00663
     0.03691
     0.00663
     0.06720
    -0.03880
    -0.00851
    -0.02365
    -0.03880
    -0.15993
     0.02177
     0.00663
    -0.03880
    -0.02365
    -0.08422
    -0.05394
    -0.00851
    -0.03880
     0.00663
     0.05205
     0.06720
     0.06720
     0.05205
     0.00663
    -0.03880
    -0.03880
     0.06720
     0.05205
     0.05205
    -0.05394
    -0.03880
    -0.00851
    -0.00851
    -0.09936
    -0.06908
    -0.06908
    -0.09936
    -0.06908
    -0.23564
    -0.23564
    -0.19022
    -0.11451
    -0.02365
    -0.25078
    -0.56876
    -0.62933
    -0.90189
    -1.00788
    -0.84132
    -1.14416
    -2.84005
    -2.49179
    -1.37129
    -1.81040
    -3.03690
    -3.62743
    -3.43059
    -2.88548
    -2.18895
    -2.52207
    -2.87033
    -3.30945
    -3.37002
    -3.00661
    -2.43122
    -1.90125
    -1.65898
    -1.47728
    -1.17444
    -1.12901
    -1.09873
    -0.97760
    -0.85646
    -0.79589
    -0.78075
    -0.46277
    -0.22050
    -0.26593
    -0.28107
    -0.31135
    -0.14479
    -0.17507
    -0.20536
    -0.09936
    -0.06908
     0.02177
     0.03691
    -0.05394
    -0.03880
    -0.09936
    -0.08422
     0.06720
     0.20347
     0.18833
     0.11262
     0.14291
     0.12776
     0.14291
     0.24890
     0.24890
     0.33975
     0.40032
     0.43060
     0.46089
     0.44574
     0.47603
     0.50631
     0.46089
     0.46089
     0.52145
     0.37004
     0.46089
     0.37004
     0.29433
     0.26404
     0.21862
     0.18833
     0.12776
     0.09748
     0.05205
     0.00663
    -0.06908
    -0.09936
    -0.23564
    -0.00851
    -0.03880
     0.05205
     0.06720
     0.15805
     0.26404
     0.32461
     0.50631
     0.65773
     0.80915
     0.74858
     0.71830
     0.56688
     0.71830
     0.99085
     1.09685
     1.50568
     2.21735
     2.24763
     1.62681
     1.35426
     1.29369
     1.73281
     1.71767
     1.29369
     1.08171
     1.06656
     0.91514
     1.15741
     1.29369
     1.36940
     0.86972
     0.38518
    -0.06908
    -0.28107
    -0.32649
    -0.22050
     0.23376
     0.53660
     0.82429
     0.67287
     0.38518
     0.18833
     0.20347
     0.14291
     0.37004
     0.65773
     0.62745
     0.56688
     0.52145
     0.40032
     0.35489
     0.26404
     0.20347
     0.08234
    -0.02365
    -0.08422
    -0.14479
    -0.09936
    -0.09936
    -0.14479
    -0.12965
    -0.14479
    -0.12965
    -0.17507
    -0.00851
    -0.00851
    -0.08422
    -0.12965
    -0.02365
    -0.11451
    -0.06908
    -0.11451
    -0.06908
    -0.09936
    -0.00851
    -0.05394
     0.05205
    -0.00851
     0.09748
     0.02177
    -0.08422
    -0.03880
    -0.15993
    -0.29621
    -0.28107
    -0.12965
    -0.11451
     0.03691
     1.24827
     2.86845
     1.52082
     1.26341
    -0.15993
    -4.33910
    -5.41418
    -3.03690
    -2.29494
    -1.90125
    -0.75047
    -0.75047
    -2.18895
    -3.27917
    -4.55109
    -4.68736
    -4.26339
    -3.59715
    -2.84005
    -2.11324
    -1.49242
    -0.91703
    -0.46277
    -0.06908
     0.09748
     0.29433
     0.33975
     0.29433
     0.43060
     0.43060
     0.40032
     0.37004
     0.43060
     0.41546
     0.46089
     0.46089
     0.40032
     0.44574
     0.38518
     0.43060
     0.40032
     0.41546
     0.46089
     0.40032
     0.43060
     0.37004
     0.47603
     0.40032
     0.30947
     0.29433
     0.37004
     0.37004
     0.32461
     0.30947
     0.35489
     0.35489
     0.29433
     0.32461
     0.30947
     0.20347
     0.30947
     0.37004
     0.38518
     0.33975
     0.35489
     0.33975
     0.44574
     0.52145
     0.58202
     0.56688
     0.61231
     0.52145
     0.52145
     0.44574
     0.59716
     0.58202
     0.40032
     0.47603
     0.43060
     0.32461
     0.23376
     0.21862
     0.14291
     0.14291
     0.05205
    -0.05394
    -0.20536
    -0.19022
    -0.20536
    -0.28107
    -0.20536
    -0.31135
    -0.35678
    -0.35678
    -0.34163
    -0.38706
    -0.37192
    -0.40220
    -0.40220
    -0.41734
    -0.37192
    -0.32649
    -0.37192
    -0.35678
    -0.28107
    -0.38706
    -0.19022
    -0.20536
    -0.14479
    -0.12965
    -0.06908
    -0.03880
     0.02177
    -0.00851
     0.03691
     0.11262
     0.14291
     0.17319
     0.18833
     0.15805
     0.26404
     0.17319
     0.29433
     0.32461
     0.26404
     0.15805
     0.26404
     0.29433
     0.38518
     0.27918
     0.27918
     0.37004
     0.27918
     0.33975
     0.23376
     0.32461
     0.26404
     0.30947
     0.30947
     0.38518
     0.30947
     0.21862
     0.29433
     0.21862
     0.26404
     0.29433
     0.30947
     0.38518
     0.41546
     0.52145
     0.41546
     0.37004
     0.20347
     0.27918
     0.37004
     0.44574
     0.38518
     0.29433
     0.08234
     0.05205
    -0.05394
    -0.20536
    -0.38706
    -0.49305
    -0.70504
    -0.79589
    -0.82618
    -1.08359
    -1.64384
    -2.82491
    -3.44573
    -3.83942
    -5.26276
    -5.15676
    -2.43122
    -1.79526
    -2.70377
    -4.53595
    -4.99020
    -3.64257
    -2.64321
    -2.23437
    -1.81040
    -1.38643
    -0.99274
    -0.52334
     0.06720
     0.50631
     1.05142
     1.18770
     1.29369
     1.36940
     1.26341
     1.11199
     1.06656
     0.96057
     0.96057
     0.85458
     0.77887
     0.58202
     0.50631
     0.49117
     0.46089
     0.43060
     0.56688
     0.50631
     0.50631
     0.50631
     0.44574
     0.46089
     0.49117
     0.40032
     0.46089
     0.50631
     0.49117
     0.38518
     0.43060
     0.40032
     0.38518
     0.30947
     0.40032
     0.43060
     0.29433
     0.26404
     0.20347
     0.15805
     0.17319
     0.18833
     0.14291
     0.15805
     0.05205
     0.05205
     0.06720
     0.05205
     0.09748
     0.21862
     0.26404
     0.29433
     0.26404
     0.30947
     0.32461
     0.32461
     0.44574
     0.41546
     0.49117
     0.44574
     0.55174
     0.52145
     0.46089
     0.53660
     0.52145
     0.46089
     0.46089
     0.55174
     0.47603
     0.44574
     0.41546
     0.53660
     0.46089
     0.50631
     0.43060
     0.52145
     0.46089
     0.55174
     0.47603
     0.47603
     0.46089
     0.46089
     0.37004
     0.47603
     0.50631
     0.44574
     0.43060
     0.43060
     0.40032
     0.46089
     0.40032
     0.35489
     0.37004
     0.41546
     0.44574
     0.38518
     0.43060
     0.43060
     0.32461
     0.40032
     0.50631
     0.41546
     0.52145
     0.46089
     0.50631
     0.62745
     0.61231
     0.74858
     0.83943
     0.83943
     0.62745
     0.40032
     0.27918
     0.18833
     0.11262
     0.12776
     0.02177
    -0.58391
    -1.67412
    -1.88611
    -1.84068
    -3.26402
    -4.26339
    -2.68863
    -1.76497
    -1.68927
    -1.12901
     1.08171
     0.47603
    -2.43122
    -3.71828
    -2.47664
     0.44574
     1.82366
     1.74795
     2.11136
     2.26277
     1.56625
     1.85394
     1.24827
     1.08171
     1.36940
     1.49054
     1.36940
     1.00600
     0.83943
     0.68802
     0.55174
     0.64259
     0.56688
     0.53660
     0.52145
     0.61231
     0.52145
     0.49117
     0.41546
     0.38518
     0.32461
     0.37004
     0.32461
     0.32461
     0.33975
     0.40032
     0.29433
     0.37004
     0.46089
     0.40032
     0.43060
     0.46089
     0.53660
     0.47603
     0.56688
     0.53660
     0.58202
     0.62745
     0.61231
     0.56688
     0.52145
     0.53660
     0.50631
     0.56688
     0.62745
     0.52145
     0.55174
     0.41546
     0.46089
     0.35489
     0.33975
     0.40032
     0.30947
     0.30947
     0.30947
     0.20347
     0.17319
     0.24890
     0.21862
     0.18833
     0.30947
     0.30947
     0.21862
     0.18833
     0.18833
     0.17319
     0.21862
     0.17319
     0.23376
     0.09748
     0.23376
     0.03691
     0.05205
     0.02177
     0.02177
     0.02177
     0.02177
     0.17319
     0.14291
     0.03691
     0.11262
     0.05205
     0.12776
     0.18833
     0.18833
     0.18833
     0.21862
     0.18833
     0.30947
     0.35489
     0.32461
     0.24890
     0.37004
     0.35489
     0.09748
     0.20347
     0.26404
     0.29433
     0.29433
     0.32461
     0.26404
     0.37004
     0.41546
     0.29433
     0.33975
     0.43060
     0.46089
     0.40032
     0.44574
     0.49117
     0.49117
     0.53660
     0.64259
     0.58202
     0.59716
     0.61231
     0.56688
     0.52145
     0.62745
     0.70316
     0.71830
     0.80915
     0.73344
     0.29433
    -0.32649
    -1.05330
    -2.47664
    -2.55235
    -1.32586
    -1.67412
    -2.74920
    -2.52207
    -2.40094
    -3.46087
    -4.26339
    -3.74857
    -2.23437
    -1.97696
    -2.87033
    -3.40030
    -3.49115
    -2.84005
    -1.91639
    -1.32586
    -0.70504
    -0.73532
    -0.65962
    -0.73532
    -0.82618
    -0.75047
    -0.72018
    -0.49305
    -0.32649
    -0.35678
    -0.14479
    -0.03880
    -0.00851
     0.12776
     0.37004
     0.35489
     0.44574
     0.55174
     0.59716
     0.80915
     1.14227
     1.18770
     1.29369
     1.30883
     1.24827
     1.15741
     1.18770
     1.46025
     1.59653
     1.74795
     2.00536
     2.05079
     2.02050
     2.06593
     2.02050
     1.79338
     1.68738
     1.55110
     1.58139
     1.68738
     1.64196
     1.62681
     1.56625
     1.39969
     1.27855
     1.11199
     1.02114
     0.86972
     0.73344
     0.74858
     0.62745
     0.67287
     0.55174
     0.56688
     0.56688
     0.58202
     0.55174
     0.53660
     0.58202
     0.53660
     0.43060
     0.47603
     0.52145
     0.53660
     0.44574
     0.50631
     0.46089
     0.43060
     0.38518
     0.29433
     0.40032
     0.33975
     0.43060
     0.40032
     0.35489
     0.27918
     0.35489
     0.27918
     0.24890
     0.33975
     0.29433
     0.30947
     0.24890
     0.30947
     0.26404
     0.33975
     0.29433
     0.29433
     0.33975
     0.37004
     0.29433
     0.29433
     0.29433
     0.20347
     0.29433
     0.30947
     0.26404
     0.18833
     0.15805
     0.15805
     0.11262
    -0.00851
    -0.08422
    -0.14479
    -0.03880
    -0.03880
    -0.14479
    -0.35678
    -0.43249
    -0.38706
    -0.50820
    -0.56876
    -0.59905
    -0.75047
    -0.65962
    -0.75047
    -0.76561
    -0.90189
    -1.05330
    -1.06845
    -0.97760
    -1.06845
    -1.09873
    -1.38643
    -1.50756
    -1.93154
    -2.85519
    -3.18831
    -2.88548
    -2.35551
    -0.35678
     1.50568
     0.59716
    -0.44763
    -1.76497
    -2.88548
    -3.37002
     1.80852
     2.15678
    -0.78075
    -0.38706
     0.09748
     0.40032
     0.21862
     0.20347
    -0.19022
    -0.49305
    -0.62933
    -0.87160
    -0.97760
    -0.94731
    -0.93217
    -0.79589
    -0.67476
    -0.62933
    -0.47791
    -0.26593
    -0.32649
    -0.25078
    -0.15993
    -0.11451
    -0.06908
    -0.14479
    -0.15993
    -0.20536
    -0.14479
    -0.17507
    -0.19022
    -0.23564
    -0.26593
    -0.31135
    -0.31135
    -0.40220
    -0.53848
    -0.44763
    -0.53848
    -0.50820
    -0.53848
    -0.67476
    -0.70504
    -0.64447
    -0.67476
    -0.67476
    -0.79589
    -0.68990
    -0.81103
    -0.76561
    -0.72018
    -0.75047
    -0.82618
    -0.79589
    -0.73532
    -0.65962
    -0.64447
    -0.61419
    -0.68990
    -0.55362
    -0.58391
    -0.43249
    -0.44763
    -0.43249
    -0.53848
    -0.44763
    -0.26593
    -0.26593
    -0.32649
    -0.26593
    -0.31135
    -0.34163
    -0.17507
    -0.35678
    -0.46277
    -0.41734
    -0.38706
    -0.35678
    -0.37192
    -0.35678
    -0.44763
    -0.41734
    -0.43249
    -0.44763
    -0.53848
    -0.52334
    -0.46277
    -0.50820
    -0.23564
    -0.11451
    -0.29621
    -0.31135
    -0.20536
    -0.06908
    -0.05394
    -0.11451
    -0.14479
    -0.06908
     0.02177
     0.00663
    -0.02365
    -0.02365
    -0.00851
    -0.19022
    -0.14479
    -0.20536
    -0.26593
    -0.26593
    -0.31135
    -0.31135
    -0.32649
    -0.34163
    -0.28107
    -0.23564
    -0.03880
    -0.00851
     0.37004
     0.47603
     0.35489
     0.18833
    -0.20536
    -0.55362
    -1.49242
    -2.17381
    -1.97696
    -1.25015
    -1.43185
    -2.06781
    -2.35551
    -2.08296
    -2.53721
    -3.15803
    -3.68800
    -4.08169
    -3.62743
    -2.00725
    -1.28043
    -1.79526
    -2.52207
    -2.35551
    -1.44699
    -0.38706
    -0.11451
    -0.34163
    -0.32649
    -0.26593
    -0.22050
    -0.00851
    -0.03880
    -0.23564
    -0.29621
    -0.00851
     0.17319
     0.43060
     0.43060
     0.14291
     0.00663
    -0.00851
    -0.02365
     0.14291
     0.15805
     0.20347
     0.00663
    -0.25078
    -0.03880
    -0.02365
    -0.19022
    -0.43249
    -0.90189
    -0.87160
    -0.56876
    -0.73532
    -0.85646
    -0.99274
    -0.91703
    -0.53848
    -0.46277
    -0.43249
    -0.38706
    -0.20536
    -0.05394
     0.08234
     0.37004
     0.50631
     0.65773
     0.80915
     0.93029
     0.86972
     0.88486
     0.91514
     0.80915
     0.74858
     0.64259
     0.62745
     0.58202
     0.53660
     0.49117
     0.46089
     0.40032
     0.41546
     0.32461
     0.27918
     0.32461
     0.41546
     0.24890
     0.29433
     0.29433
     0.37004
     0.35489
     0.32461
     0.32461
     0.27918
     0.30947
     0.30947
     0.30947
     0.33975
     0.32461
     0.37004
     0.49117
     0.65773
     0.58202
     0.43060
     0.29433
     0.08234
     0.11262
     0.27918
     0.08234
     0.11262
     0.30947
     0.30947
     0.18833
     0.02177
    -0.03880
    -0.02365
    -0.11451
     0.06720
     0.11262
     0.26404
     0.12776
    -0.46277
    -0.94731
    -1.00788
    -0.61419
    -0.00851
    -0.26593
    -0.76561
    -0.91703
    -1.14416
    -1.70441
    -1.70441
    -1.17444
    -0.81103
    -0.94731
    -1.85583
    -2.06781
    -1.85583
    -1.17444
    -0.44763
    -0.40220
    -0.12965
    -0.14479
    -0.29621
    -0.50820
    -0.25078
     0.11262
     0.44574
     0.50631
     0.40032
     0.24890
     0.20347
     0.73344
     0.71830
     0.88486
     1.17256
     1.35426
     1.71767
     2.06593
     1.55110
     0.91514
     0.82429
     1.02114
     1.26341
     1.56625
     1.62681
     1.62681
     1.44511
     1.08171
     0.64259
     0.49117
     0.08234
    -0.12965
    -0.23564
    -0.32649
    -0.32649
    -0.37192
    -0.38706
    -0.38706
    -0.26593
    -0.26593
    -0.14479
     0.09748
     0.08234
     0.17319
     0.26404
     0.32461
     0.46089
     0.50631
     0.58202
     0.64259
     0.61231
     0.58202
     0.62745
     0.61231
     0.56688
     0.47603
     0.44574
     0.47603
     0.52145
     0.46089
     0.50631
     0.44574
     0.38518
     0.38518
     0.44574
     0.47603
     0.49117
     0.44574
     0.40032
     0.38518
     0.41546
     0.38518
     0.30947
     0.38518
     0.41546
     0.29433
     0.33975
     0.30947
     0.23376
     0.18833
     0.18833
     0.11262
     0.17319
     0.15805
     0.14291
     0.11262
     0.18833
     0.17319
     0.11262
     0.21862
     0.24890
     0.15805
     0.20347
     0.33975
     0.35489
     0.38518
     0.37004
     0.37004
     0.40032
     0.47603
     0.40032
     0.43060
     0.40032
     0.41546
     0.37004
     0.41546
     0.46089
     0.41546
     0.37004
     0.40032
     0.33975
     0.38518
     0.37004
     0.37004
     0.33975
     0.30947
     0.33975
     0.32461
     0.32461
     0.41546
     0.30947
     0.24890
     0.38518
     0.37004
     0.30947
     0.32461
     0.29433
     0.30947
     0.27918
     0.27918
     0.24890
     0.37004
     0.26404
     0.24890
     0.27918
     0.33975
     0.33975
     0.21862
     0.27918
     0.26404
     0.23376
     0.26404
     0.37004
     0.27918
     0.32461
     0.29433
     0.23376
     0.14291
    -0.52334
    -1.00788
    -0.67476
     1.52082
     5.60914
     3.50441
     0.71830
     2.67161
    -1.08359
    -2.40094
     0.02177
     2.85331
     1.99022
     1.49054
     0.74858
     0.26404
    -0.35678
    -0.85646
    -1.34100
    -1.52270
    -1.59841
    -1.64384
    -1.56813
    -1.43185
    -1.44699
    -1.25015
    -1.05330
    -0.76561
    -0.56876
    -0.44763
    -0.26593
    -0.11451
     0.06720
     0.27918
     0.30947
     0.33975
     0.40032
     0.46089
     0.46089
     0.62745
     0.56688
     0.55174
     0.56688
     0.58202
     0.64259
     0.53660
     0.50631
     0.50631
     0.59716
     0.58202
     0.49117
     0.44574
     0.41546
     0.32461
     0.26404
     0.38518
     0.43060
     0.40032
     0.41546
     0.29433
     0.30947
     0.27918
     0.18833
     0.23376
     0.35489
     0.29433
     0.29433
     0.18833
     0.27918
     0.27918
     0.26404
     0.20347
     0.21862
     0.24890
     0.17319
     0.17319
     0.21862
     0.15805
     0.14291
     0.23376
     0.18833
     0.23376
     0.27918
     0.11262
     0.18833
     0.18833
     0.20347
     0.15805
     0.33975
     0.24890
     0.11262
     0.21862
     0.24890
     0.27918
     0.23376
     0.14291
     0.14291
     0.20347
     0.24890
     0.20347
     0.15805
     0.15805
     0.14291
     0.09748
     0.23376
     0.21862
     0.06720
     0.06720
     0.12776
     0.11262
     0.09748
     0.11262
     0.08234
     0.15805
     0.14291
     0.20347
     0.17319
     0.17319
     0.17319
     0.14291
     0.20347
     0.27918
     0.15805
     0.18833
     0.23376
     0.30947
     0.30947
     0.29433
     0.29433
     0.32461
     0.35489
     0.35489
     0.32461
     0.33975
     0.35489
     0.32461
     0.35489
     0.47603
     0.41546
     0.40032
     0.41546
     0.44574
     0.41546
     0.40032
     0.38518
     0.43060
     0.43060
     0.40032
     0.43060
     0.43060
     0.35489
     0.38518
     0.30947
     0.43060
     0.38518
     0.35489
     0.37004
     0.35489
     0.46089
     0.35489
     0.38518
     0.37004
     0.46089
     0.49117
     0.50631
     0.44574
     0.53660
     0.62745
     0.64259
     0.71830
     0.65773
     0.37004
     0.20347
    -0.15993
    -0.28107
    -0.17507
     0.37004
     2.38391
     4.51892
     1.97508
    -1.94668
    -1.81040
    -0.70504
     1.17256
     2.48990
     1.36940
    -0.11451
    -0.31135
     0.15805
     0.43060
    -0.05394
    -0.49305
    -0.43249
    -0.64447
    -0.78075
    -0.82618
    -0.70504
    -0.53848
    -0.32649
    -0.26593
    -0.22050
    -0.20536
    -0.00851
     0.18833
     0.20347
     0.37004
     0.37004
     0.40032
     0.50631
     0.47603
     0.50631
     0.62745
     0.58202
     0.55174
     0.56688
     0.47603
     0.46089
     0.46089
     0.46089
     0.43060
     0.40032
     0.33975
     0.37004
     0.30947
     0.27918
     0.29433
     0.26404
     0.23376
     0.27918
     0.37004
     0.23376
     0.32461
     0.27918
     0.29433
     0.30947
     0.30947
     0.33975
     0.24890
     0.37004
     0.37004
     0.35489
     0.27918
     0.35489
     0.35489
     0.40032
     0.46089
     0.35489
     0.38518
     0.38518
     0.32461
     0.37004
     0.41546
     0.49117
     0.43060
     0.46089
     0.52145
     0.52145
     0.46089
     0.47603
     0.55174
     0.43060
     0.46089
     0.49117
     0.43060
     0.46089
     0.30947
     0.33975
     0.35489
     0.37004
     0.23376
     0.11262
     0.15805
     0.12776
     0.02177
     0.09748
    -0.00851
     0.00663
    -0.03880
     0.02177
    -0.11451
    -0.03880
    -0.14479
    -0.17507
    -0.02365
    -0.05394
    -0.09936
    -0.06908
    -0.09936
    -0.15993
    -0.06908
    -0.02365
    -0.03880
     0.02177
    -0.08422
     0.02177
     0.02177
     0.03691
     0.06720
    -0.00851
     0.06720
     0.08234
     0.09748
     0.09748
     0.15805
     0.08234
     0.06720
     0.11262
     0.12776
     0.14291
     0.14291
     0.23376
     0.20347
     0.18833
     0.17319
     0.18833
     0.27918
     0.21862
     0.30947
     0.23376
     0.23376
     0.23376
     0.24890
     0.26404
     0.18833
     0.24890
     0.23376
     0.33975
     0.33975
     0.27918
     0.32461
     0.35489
     0.30947
     0.35489
     0.27918
    -0.02365
    -0.40220
    -0.59905
    -0.64447
    -0.40220
     4.03438
     6.92648
     2.95930
    -1.73469
    -2.71892
     0.50631
     3.68611
     3.38328
     0.40032
     0.83943
     1.33912
     1.32398
     1.05142
     0.38518
    -0.15993
    -0.62933
    -0.85646
    -0.91703
    -1.08359
    -1.03816
    -0.94731
    -0.87160
    -0.70504
    -0.55362
    -0.41734
    -0.26593
    -0.00851
     0.03691
     0.06720
     0.23376
     0.32461
     0.41546
     0.46089
     0.52145
     0.58202
     0.58202
     0.52145
     0.49117
     0.46089
     0.50631
     0.44574
     0.37004
     0.44574
     0.35489
     0.35489
     0.32461
     0.30947
     0.24890
     0.26404
     0.23376
     0.17319
     0.26404
     0.20347
     0.20347
     0.18833
     0.24890
     0.23376
     0.26404
     0.26404
     0.20347
     0.21862
     0.23376
     0.20347
     0.23376
     0.21862
     0.27918
     0.18833
     0.32461
     0.29433
     0.30947
     0.27918
     0.17319
     0.27918
     0.15805
     0.32461
     0.29433
     0.26404
     0.23376
     0.20347
     0.29433
     0.21862
     0.23376
     0.26404
     0.23376
     0.29433
     0.23376
     0.21862
     0.21862
     0.30947
     0.24890
     0.23376
     0.27918
     0.26404
     0.21862
     0.21862
     0.23376
     0.24890
     0.26404
     0.23376
     0.27918
     0.26404
     0.30947
     0.26404
     0.32461
     0.30947
     0.26404
     0.27918
     0.37004
     0.33975
     0.33975
     0.33975
     0.38518
     0.47603
     0.35489
     0.40032
     0.43060
     0.50631
     0.49117
     0.59716
     0.52145
     0.50631
     0.53660
     0.52145
     0.55174
     0.47603
     0.35489
     0.56688
     0.61231
     0.62745
     0.53660
     0.52145
     0.46089
     0.52145
     0.58202
     0.58202
     0.56688
     0.46089
     0.56688
     0.56688
     0.68802
     0.61231
     0.52145
     0.46089
     0.50631
     0.52145
     0.61231
     0.61231
     0.67287
     0.71830
     0.74858
     0.67287
     0.68802
     0.71830
     0.85458
     0.73344
     0.64259
     0.65773
     0.47603
     0.46089
    -0.55362
    -3.53658
    -3.58200
    -1.25015
    -1.21987
    -2.26466
    -2.12838
    -2.73406
    -2.05267
    -1.31072
    -1.91639
    -2.70377
    -3.14289
    -3.05204
    -1.46214
     0.46089
     0.76372
     0.53660
     0.83943
     1.23312
     0.99085
     0.80915
     0.64259
     0.90000
     0.94543
     0.86972
     0.67287
     0.58202
     0.55174
     0.43060
     0.47603
     0.40032
     0.23376
     0.15805
     0.17319
     0.17319
     0.24890
     0.41546
     0.58202
     0.76372
     0.82429
     0.79401
     0.85458
     0.86972
     0.97571
     1.08171
     1.08171
     0.99085
     1.00600
     1.05142
     1.06656
     1.00600
     0.99085
     0.86972
     0.93029
     0.94543
     0.96057
     0.93029
     0.97571
     0.93029
     1.03628
     1.03628
     1.03628
     1.00600
     1.00600
     1.05142
     1.06656
     1.02114
     1.00600
     0.97571
     0.96057
     1.02114
     0.94543
     0.86972
     0.77887
     0.59716
     0.59716
     0.43060
     0.55174
     0.53660
     0.49117
     0.58202
     0.44574
     0.40032
     0.38518
     0.35489
     0.33975
     0.37004
     0.47603
     0.40032
     0.41546
     0.46089
     0.41546
     0.32461
     0.43060
     0.41546
     0.41546
     0.33975
     0.32461
     0.29433
     0.27918
     0.20347
     0.20347
     0.24890
     0.21862
     0.23376
     0.20347
     0.15805
     0.15805
     0.15805
     0.20347
     0.23376
     0.14291
     0.12776
     0.17319
     0.21862
     0.12776
     0.09748
     0.12776
     0.17319
     0.18833
     0.24890
     0.11262
     0.08234
     0.15805
     0.14291
     0.12776
     0.27918
     0.24890
     0.12776
     0.20347
     0.30947
     0.40032
     0.44574
     0.33975
     0.38518
     0.76372
     1.55110
     2.20221
     1.82366
     0.43060
    -0.85646
    -3.61229
    -4.97506
    -3.77885
    -1.99210
    -1.82554
    -2.77948
    -4.62680
    -5.26276
    -3.97569
    -3.62743
    -4.23311
    -5.08105
    -5.39903
    -3.88484
    -2.18895
    -1.28043
    -0.78075
     0.00663
     0.97571
     1.77823
     1.97508
     1.56625
     1.59653
     1.68738
     1.76309
     1.79338
     1.74795
     1.59653
     1.46025
     1.14227
     0.97571
     0.67287
     0.55174
     0.49117
     0.56688
     0.53660
     0.29433
     0.26404
     0.23376
     0.32461
     0.37004
     0.40032
     0.52145
     0.59716
     0.65773
     0.56688
     0.55174
     0.52145
     0.52145
     0.52145
     0.49117
     0.50631
     0.40032
     0.46089
     0.43060
     0.47603
     0.40032
     0.43060
     0.43060
     0.46089
     0.46089
     0.53660
     0.46089
     0.49117
     0.49117
     0.50631
     0.52145
     0.56688
     0.56688
     0.55174
     0.47603
     0.53660
     0.58202
     0.46089
     0.43060
     0.41546
     0.46089
     0.38518
     0.41546
     0.35489
     0.37004
     0.30947
     0.37004
     0.37004
     0.33975
     0.30947
     0.29433
     0.37004
     0.32461
     0.27918
     0.35489
     0.38518
     0.43060
     0.32461
     0.32461
     0.46089
     0.40032
     0.37004
     0.35489
     0.47603
     0.44574
     0.43060
     0.38518
     0.44574
     0.46089
     0.46089
     0.43060
     0.44574
     0.47603
     0.47603
     0.43060
     0.43060
     0.35489
     0.43060
     0.38518
     0.44574
     0.37004
     0.38518
     0.33975
     0.38518
     0.37004
     0.30947
     0.27918
     0.30947
     0.33975
     0.30947
     0.26404
     0.23376
     0.30947
     0.20347
     0.18833
     0.23376
     0.26404
     0.18833
     0.15805
     0.15805
     0.14291
     0.05205
     0.06720
     0.02177
    -0.00851
     0.08234
     0.06720
     0.00663
     0.00663
    -0.14479
    -0.05394
    -0.05394
     0.00663
    -0.03880
    -0.14479
    -0.40220
    -0.99274
    -1.06845
    -0.99274
    -0.05394
     4.98832
     7.88043
     3.94353
    -3.62743
    -4.38453
    -0.26593
     4.06466
     4.09495
     2.67161
     2.52019
     0.99085
     0.21862
     0.21862
    -0.12965
    -0.72018
    -1.28043
    -1.49242
    -1.68927
    -1.81040
    -1.91639
    -1.74983
    -1.58327
    -1.47728
    -1.35614
    -1.11387
    -1.00788
    -0.90189
    -0.73532
    -0.64447
    -0.47791
    -0.50820
    -0.35678
    -0.32649
    -0.25078
    -0.25078
    -0.28107
    -0.34163
    -0.35678
    -0.38706
    -0.46277
    -0.43249
    -0.38706
    -0.43249
    -0.43249
    -0.53848
    -0.53848
    -0.58391
    -0.55362
    -0.53848
    -0.49305
    -0.53848
    -0.47791
    -0.52334
    -0.47791
    -0.44763
    -0.49305
    -0.49305
    -0.35678
    -0.41734
    -0.32649
    -0.26593
    -0.34163
    -0.35678
    -0.23564
    -0.26593
    -0.20536
    -0.19022
    -0.20536
    -0.15993
    -0.12965
    -0.22050
    -0.19022
    -0.14479
    -0.09936
    -0.09936
    -0.15993
    -0.08422
    -0.12965
    -0.05394
    -0.06908
     0.02177
     0.02177
    -0.00851
    -0.05394
    -0.02365
     0.03691
     0.06720
     0.03691
    -0.00851
     0.06720
     0.05205
     0.14291
     0.03691
     0.11262
     0.06720
     0.03691
     0.03691
     0.02177
     0.05205
     0.06720
     0.02177
     0.02177
     0.05205
    -0.05394
    -0.05394
    -0.02365
     0.05205
    -0.00851
    -0.05394
     0.02177
    -0.02365
    -0.05394
    -0.00851
    -0.08422
     0.05205
     0.08234
     0.05205
     0.02177
     0.00663
     0.06720
     0.03691
     0.05205
     0.14291
     0.09748
     0.02177
     0.08234
     0.12776
     0.09748
     0.14291
     0.02177
     0.08234
     0.12776
     0.12776
     0.09748
     0.09748
     0.05205
     0.12776
     0.06720
     0.15805
     0.20347
     0.14291
     0.03691
     0.11262
     0.08234
     0.05205
     0.05205
     0.08234
     0.17319
     0.11262
     0.09748
     0.12776
     0.05205
     0.02177
     0.03691
     0.02177
     0.08234
     0.05205
     0.02177
    -0.03880
    -0.02365
    -0.03880
    -0.06908
    -0.05394
    -0.09936
    -0.09936
    -0.05394
    -0.05394
    -0.05394
     0.06720
    -0.00851
     0.06720
     0.12776
    -0.03880
    -0.40220
    -0.09936
    -0.12965
    -0.19022
     2.39905
     3.01987
    -1.49242
    -3.15803
    -2.73406
    -1.20472
     2.12650
     2.76246
    -0.38706
    -1.38643
    -1.35614
    -0.85646
     0.37004
     0.14291
    -0.09936
    -0.12965
    -0.00851
    -0.02365
     0.26404
     0.41546
     0.56688
     0.64259
     0.74858
     0.74858
     0.65773
     0.29433
     0.27918
     0.26404
     0.24890
     0.35489
     0.40032
     0.33975
     0.27918
     0.24890
     0.27918
     0.27918
     0.33975
     0.32461
     0.40032
     0.41546
     0.40032
     0.35489
     0.49117
     0.52145
     0.49117
     0.40032
     0.43060
     0.44574
     0.43060
     0.35489
     0.37004
     0.37004
     0.38518
     0.29433
     0.24890
     0.26404
     0.23376
     0.14291
     0.06720
     0.18833
     0.08234
    -0.00851
    -0.00851
     0.02177
    -0.00851
    -0.02365
    -0.08422
    -0.08422
     0.00663
    -0.00851
    -0.12965
    -0.12965
    -0.14479
    -0.02365
    -0.11451
    -0.06908
    -0.03880
    -0.09936
    -0.05394
    -0.00851
    -0.06908
    -0.02365
    -0.08422
    -0.11451
     0.00663
     0.03691
    -0.05394
    -0.00851
    -0.02365
    -0.06908
    -0.03880
     0.05205
     0.06720
    -0.05394
    -0.03880
     0.05205
     0.00663
     0.05205
    -0.05394
    -0.02365
     0.02177
     0.11262
     0.02177
     0.02177
    -0.03880
     0.05205
    -0.00851
    -0.00851
     0.03691
     0.06720
    -0.00851
    -0.00851
     0.05205
     0.05205
     0.06720
    -0.00851
    -0.02365
     0.00663
    -0.03880
     0.05205
    -0.05394
    -0.02365
    -0.09936
    -0.12965
     0.06720
    -0.03880
    -0.06908
    -0.03880
    -0.11451
    -0.05394
    -0.09936
    -0.06908
    -0.05394
    -0.02365
    -0.03880
     0.02177
    -0.00851
    -0.00851
    -0.02365
    -0.05394
     0.08234
     0.08234
    -0.00851
     0.05205
     0.12776
     0.20347
     0.17319
     0.15805
     0.08234
     0.15805
     0.12776
     0.11262
     0.03691
     0.00663
    -0.03880
    -0.11451
    -0.17507
    -0.23564
    -0.35678
    -0.41734
    -0.29621
     0.06720
     0.30947
     0.46089
     0.12776
    -0.03880
    -1.55299
    -3.59715
    -4.53595
    -2.99147
    -0.61419
     0.80915
    -0.85646
    -4.23311
    -4.00598
    -0.85646
     1.64196
     0.79401
    -0.28107
     0.32461
     0.90000
    -0.61419
     0.17319
     1.70252
     2.85331
     3.29242
     3.24700
     2.71703
     2.02050
     1.58139
     1.08171
     0.76372
     0.52145
     0.32461
     0.20347
     0.15805
     0.06720
     0.03691
    -0.00851
     0.08234
     0.17319
     0.23376
     0.20347
     0.20347
     0.18833
     0.33975
     0.41546
     0.26404
     0.23376
     0.20347
     0.15805
     0.21862
     0.15805
     0.09748
     0.14291
     0.15805
     0.20347
     0.17319
     0.24890
     0.15805
     0.08234
     0.09748
     0.20347
     0.14291
     0.17319
     0.09748
     0.15805
     0.12776
     0.11262
     0.14291
     0.12776
     0.15805
     0.15805
     0.09748
     0.14291
     0.08234
     0.05205
     0.09748
     0.20347
     0.09748
     0.17319
     0.09748
     0.23376
     0.17319
     0.14291
     0.15805
     0.15805
     0.21862
     0.17319
     0.15805
     0.20347
     0.18833
     0.14291
     0.15805
     0.29433
     0.23376
     0.18833
     0.20347
     0.12776
     0.21862
     0.26404
     0.23376
     0.12776
     0.21862
     0.23376
     0.21862
     0.23376
     0.26404
     0.17319
     0.15805
     0.24890
     0.26404
     0.17319
     0.17319
     0.17319
     0.17319
     0.20347
     0.17319
     0.15805
     0.15805
     0.12776
     0.12776
     0.14291
     0.17319
     0.12776
     0.05205
     0.05205
     0.11262
     0.08234
     0.02177
     0.06720
    -0.00851
    -0.00851
    -0.05394
    -0.02365
     0.00663
    -0.12965
    -0.14479
    -0.11451
    -0.15993
    -0.19022
    -0.26593
    -0.31135
    -0.20536
    -0.25078
    -0.38706
    -0.32649
    -0.29621
    -0.32649
    -0.14479
    -0.19022
    -0.08422
    -0.06908
    -0.15993
    -0.06908
     0.02177
    -0.00851
     0.09748
     0.15805
     0.26404
     0.21862
     0.17319
     0.30947
     0.62745
     0.80915
     0.56688
     0.49117
     1.00600
     2.11136
     3.35299
     2.05079
     1.21798
    -1.23501
    -2.15866
    -1.32586
     3.15615
     5.18516
     1.11199
    -0.02365
    -1.56813
    -2.43122
    -1.64384
    -0.79589
    -0.84132
    -1.08359
    -1.14416
    -1.25015
    -1.26529
    -1.23501
    -1.34100
    -1.21987
    -0.96245
    -0.67476
    -0.50820
    -0.29621
    -0.08422
     0.09748
     0.12776
     0.33975
     0.41546
     0.50631
     0.55174
     0.53660
     0.53660
     0.56688
     0.59716
     0.53660
     0.49117
     0.52145
     0.52145
     0.41546
     0.49117
     0.33975
     0.43060
     0.21862
     0.23376
     0.26404
     0.26404
     0.21862
     0.17319
     0.05205
     0.03691
     0.03691
    -0.12965
    -0.09936
    -0.12965
    -0.22050
    -0.25078
    -0.25078
    -0.35678
    -0.38706
    -0.43249
    -0.35678
    -0.43249
    -0.38706
    -0.41734
    -0.53848
    -0.43249
    -0.47791
    -0.50820
    -0.44763
    -0.43249
    -0.46277
    -0.43249
    -0.50820
    -0.38706
    -0.37192
    -0.44763
    -0.41734
    -0.38706
    -0.37192
    -0.34163
    -0.32649
    -0.40220
    -0.35678
    -0.31135
    -0.32649
    -0.19022
    -0.28107
    -0.28107
    -0.23564
    -0.20536
    -0.19022
    -0.17507
    -0.20536
    -0.12965
    -0.06908
    -0.06908
    -0.11451
    -0.05394
     0.02177
     0.02177
    -0.06908
     0.12776
     0.06720
    -0.00851
     0.06720
     0.12776
     0.11262
     0.11262
     0.11262
     0.15805
     0.18833
     0.14291
     0.14291
     0.18833
     0.14291
     0.17319
     0.09748
     0.23376
     0.14291
     0.15805
     0.20347
     0.15805
     0.21862
     0.12776
     0.03691
     0.12776
     0.12776
     0.15805
     0.20347
     0.03691
     0.15805
     0.09748
     0.03691
     0.08234
     0.08234
     0.02177
     0.03691
     0.06720
     0.09748
     0.02177
    -0.03880
    -0.00851
     0.00663
     0.09748
     0.05205
     0.06720
    -0.06908
    -0.00851
    -0.02365
    -0.03880
     0.06720
    -0.02365
     0.02177
     0.02177
     0.05205
     0.08234
     0.00663
    -0.03880
    -0.03880
     0.00663
     0.03691
     0.08234
     0.02177
     0.03691
    -0.02365
    -0.05394
     0.06720
     0.08234
     0.06720
     0.09748
     0.08234
     0.02177
    -0.11451
    -0.19022
    -0.19022
    -0.23564
    -0.05394
    -0.08422
    -0.62933
    -1.06845
    -0.84132
     3.01987
     7.88043
     7.35046
     3.88296
    -2.47664
    -5.26276
    -2.05267
     2.02050
     3.65583
     3.51955
     2.61104
     1.44511
     0.11262
    -1.03816
    -1.79526
    -2.02239
    -2.02239
    -1.90125
    -1.58327
    -1.34100
    -0.99274
    -0.70504
    -0.37192
    -0.26593
    -0.14479
     0.05205
     0.14291
     0.29433
     0.33975
     0.35489
     0.41546
     0.33975
     0.27918
     0.37004
     0.44574
     0.37004
     0.24890
     0.30947
     0.30947
     0.33975
     0.29433
     0.24890
     0.21862
     0.26404
     0.23376
     0.20347
     0.23376
     0.12776
     0.20347
     0.11262
     0.17319
     0.21862
     0.11262
     0.03691
     0.08234
     0.17319
     0.08234
     0.11262
     0.08234
     0.08234
     0.09748
     0.12776
     0.02177
     0.08234
     0.00663
     0.06720
     0.09748
     0.09748
    -0.00851
     0.03691
     0.02177
     0.03691
     0.00663
     0.02177
     0.02177
    -0.06908
     0.02177
     0.00663
    -0.05394
    -0.02365
    -0.02365
    -0.02365
    -0.02365
    -0.02365
    -0.05394
    -0.09936
     0.00663
    -0.00851
     0.05205
    -0.05394
    -0.03880
     0.02177
    -0.00851
     0.08234
     0.02177
    -0.02365
     0.02177
     0.05205
     0.00663
     0.08234
     0.05205
    -0.02365
     0.02177
     0.05205
     0.03691
    -0.02365
    -0.02365
     0.03691
    -0.02365
    -0.00851
     0.02177
     0.00663
    -0.09936
    -0.05394
    -0.12965
    -0.00851
     0.02177
    -0.06908
    -0.17507
    -0.06908
    -0.08422
    -0.09936
    -0.09936
    -0.22050
    -0.14479
    -0.08422
    -0.09936
    -0.06908
    -0.17507
    -0.19022
    -0.23564
    -0.15993
    -0.14479
    -0.19022
    -0.19022
    -0.19022
    -0.09936
    -0.12965
    -0.14479
    -0.12965
    -0.11451
    -0.05394
    -0.08422
    -0.08422
    -0.05394
    -0.19022
    -0.06908
    -0.14479
    -0.11451
    -0.15993
    -0.14479
    -0.19022
    -0.23564
    -0.25078
    -0.37192
    -0.26593
    -0.20536
    -0.05394
     0.23376
     0.46089
     0.49117
     0.40032
     0.46089
     0.71830
     1.15741
     1.21798
     1.15741
     1.26341
     1.14227
     0.85458
     0.58202
     0.27918
     0.26404
     0.64259
     0.85458
     1.03628
     1.38454
     1.67224
     0.43060
    -4.41481
    -7.62490
    -5.30818
    -3.29431
    -1.62870
    -3.09746
    -1.97696
    -0.09936
    -0.87160
    -2.27980
    -3.38516
    -3.06718
    -1.88611
    -0.75047
     0.49117
     1.53596
     2.27792
     2.71703
     2.98959
     2.98959
     2.88359
     2.67161
     2.42934
     2.18707
     1.95994
     1.67224
     1.33912
     1.17256
     1.06656
     0.91514
     0.80915
     0.65773
     0.59716
     0.44574
     0.52145
     0.50631
     0.37004
     0.38518
     0.29433
     0.38518
     0.26404
     0.29433
     0.27918
     0.24890
     0.26404
     0.23376
     0.29433
     0.15805
     0.15805
     0.15805
     0.20347
     0.20347
     0.20347
     0.11262
     0.11262
     0.09748
     0.15805
     0.11262
     0.06720
     0.03691
     0.06720
     0.05205
     0.08234
     0.03691
    -0.02365
    -0.08422
    -0.08422
    -0.00851
    -0.05394
    -0.12965
    -0.11451
    -0.11451
    -0.09936
    -0.09936
    -0.14479
    -0.12965
    -0.12965
    -0.17507
    -0.09936
    -0.11451
    -0.17507
    -0.11451
    -0.14479
    -0.08422
    -0.08422
    -0.11451
    -0.08422
    -0.15993
    -0.09936
    -0.14479
    -0.06908
    -0.11451
    -0.03880
    -0.14479
    -0.08422
    -0.05394
    -0.09936
    -0.02365
    -0.12965
    -0.02365
    -0.02365
     0.02177
    -0.03880
    -0.03880
    -0.00851
     0.03691
     0.05205
     0.06720
     0.05205
     0.05205
     0.03691
     0.14291
     0.14291
     0.12776
     0.00663
     0.11262
     0.14291
     0.11262
     0.09748
     0.14291
     0.14291
     0.18833
     0.09748
     0.14291
     0.11262
     0.20347
     0.17319
     0.08234
     0.18833
     0.09748
     0.05205
     0.14291
     0.09748
     0.00663
     0.05205
     0.03691
    -0.06908
    -0.03880
    -0.19022
    -0.19022
    -0.17507
    -0.17507
    -0.23564
    -0.31135
    -0.37192
    -0.40220
    -0.35678
    -0.44763
    -0.32649
    -0.41734
    -0.40220
    -0.49305
    -0.52334
    -0.49305
    -0.62933
    -0.58391
    -0.50820
    -0.52334
    -0.73532
    -1.06845
    -1.32586
    -1.52270
    -2.14352
    -0.97760
     3.74668
     3.58012
    -1.29558
    -4.49052
    -3.96055
    -1.58327
     1.99022
     3.62555
     0.52145
    -1.25015
    -0.79589
    -0.15993
     0.50631
     0.43060
     0.27918
     0.23376
     0.44574
     0.55174
     0.64259
     0.65773
     0.80915
     0.80915
     0.93029
     0.90000
     0.96057
     1.06656
     0.99085
     0.86972
     0.93029
     0.86972
     0.83943
     0.74858
     0.65773
     0.67287
     0.56688
     0.56688
     0.47603
     0.44574
     0.38518
     0.30947
     0.27918
     0.30947
     0.27918
     0.23376
     0.23376
     0.15805
     0.09748
     0.09748
     0.14291
     0.12776
     0.15805
     0.00663
     0.14291
     0.00663
     0.02177
    -0.02365
    -0.00851
     0.02177
     0.06720
     0.03691
    -0.00851
     0.03691
    -0.00851
     0.05205
    -0.02365
    -0.02365
     0.00663
    -0.05394
     0.02177
    -0.02365
    -0.00851
    -0.06908
    -0.14479
    -0.09936
    -0.09936
    -0.03880
    -0.06908
    -0.11451
    -0.14479
    -0.11451
    -0.23564
    -0.08422
    -0.15993
    -0.19022
    -0.14479
    -0.20536
    -0.14479
    -0.19022
    -0.17507
    -0.12965
    -0.14479
    -0.12965
    -0.15993
    -0.17507
    -0.22050
    -0.20536
    -0.19022
    -0.14479
    -0.08422
    -0.08422
    -0.17507
    -0.14479
    -0.19022
    -0.08422
    -0.15993
    -0.14479
    -0.14479
    -0.08422
    -0.08422
    -0.15993
    -0.14479
    -0.14479
    -0.11451
    -0.14479
    -0.12965
    -0.12965
    -0.12965
    -0.12965
    -0.09936
    -0.06908
    -0.14479
    -0.15993
    -0.05394
    -0.11451
    -0.05394
    -0.12965
    -0.14479
    -0.12965
    -0.09936
    -0.15993
    -0.11451
    -0.11451
    -0.08422
    -0.08422
    -0.06908
    -0.12965
    -0.11451
    -0.20536
    -0.09936
    -0.05394
    -0.06908
     0.02177
    -0.02365
    -0.05394
    -0.11451
    -0.19022
    -0.20536
     0.03691
     0.06720
    -0.05394
    -0.32649
    -0.35678
    -0.22050
    -1.00788
    -1.85583
    -2.32523
    -1.78012
    -2.08296
    -2.27980
    -1.96182
    -1.84068
    -2.11324
    -2.62806
    -1.40157
     0.14291
    -1.15930
    -1.61356
    -2.56750
    -2.09810
     0.43060
     2.09621
     1.65710
     0.93029
     1.50568
     1.00600
     0.82429
     1.23312
     1.32398
     1.65710
     1.83880
     1.70252
     1.61167
     1.39969
     1.29369
     1.21798
     1.15741
     1.21798
     1.21798
     1.21798
     1.36940
     1.24827
     1.15741
     1.05142
     1.00600
     0.86972
     0.85458
     0.71830
     0.53660
     0.49117
     0.46089
     0.43060
     0.40032
     0.26404
     0.21862
     0.17319
     0.18833
     0.11262
     0.06720
     0.05205
    -0.03880
    -0.02365
     0.02177
     0.05205
    -0.08422
    -0.08422
    -0.06908
    -0.03880
    -0.05394
    -0.08422
    -0.17507
    -0.06908
    -0.00851
    -0.06908
    -0.02365
    -0.12965
    -0.08422
    -0.11451
    -0.03880
     0.03691
    -0.06908
    -0.11451
    -0.06908
    -0.06908
    -0.00851
    -0.09936
    -0.08422
    -0.09936
    -0.09936
    -0.05394
    -0.03880
    -0.09936
    -0.11451
    -0.23564
    -0.11451
    -0.03880
    -0.08422
    -0.17507
    -0.19022
    -0.14479
    -0.12965
    -0.15993
    -0.19022
    -0.17507
    -0.14479
    -0.12965
    -0.08422
    -0.09936
    -0.23564
    -0.14479
    -0.19022
    -0.11451
    -0.05394
    -0.17507
    -0.08422
    -0.09936
    -0.14479
    -0.12965
    -0.14479
    -0.17507
    -0.09936
    -0.06908
    -0.08422
    -0.03880
    -0.09936
    -0.12965
    -0.12965
    -0.12965
     0.02177
     0.05205
     0.03691
     0.02177
     0.05205
     0.00663
     0.05205
     0.05205
     0.08234
     0.02177
     0.02177
    -0.00851
    -0.11451
    -0.19022
    -0.17507
    -0.09936
    -0.00851
    -0.20536
    -0.38706
    -0.31135
    -0.25078
    -0.88674
    -1.74983
    -2.35551
    -2.34037
    -1.65898
    -1.47728
    -2.44636
    -3.41544
    -2.77948
    -2.99147
    -3.08232
    -1.79526
    -1.03816
    -1.43185
    -2.34037
    -2.96119
    -2.79463
    -1.52270
    -1.26529
    -1.20472
    -0.25078
    -0.19022
    -0.19022
    -0.12965
    -0.49305
    -0.68990
    -0.59905
    -0.56876
    -0.67476
    -0.56876
    -0.65962
    -0.84132
    -0.85646
    -0.82618
    -0.88674
    -0.94731
    -0.82618
    -0.59905
    -0.41734
    -0.37192
    -0.34163
    -0.32649
    -0.31135
    -0.12965
     0.09748
     0.40032
     0.58202
     0.77887
     0.90000
     1.09685
     1.23312
     1.26341
     1.30883
     1.46025
     1.38454
     1.33912
     1.26341
     1.33912
     1.23312
     1.12713
     1.14227
     1.09685
     0.96057
     0.94543
     0.93029
     0.82429
     0.80915
     0.77887
     0.73344
     0.64259
     0.65773
     0.56688
     0.52145
     0.41546
     0.40032
     0.30947
     0.27918
     0.32461
     0.20347
     0.17319
     0.23376
     0.14291
     0.15805
     0.11262
     0.09748
     0.12776
     0.06720
     0.11262
     0.11262
     0.02177
     0.03691
     0.00663
     0.02177
     0.11262
     0.06720
    -0.00851
     0.06720
    -0.05394
     0.02177
    -0.08422
    -0.06908
    -0.03880
    -0.00851
     0.00663
    -0.02365
    -0.09936
    -0.09936
    -0.15993
    -0.17507
    -0.03880
    -0.06908
    -0.06908
    -0.05394
    -0.11451
    -0.09936
    -0.03880
    -0.05394
     0.02177
     0.02177
     0.02177
     0.08234
     0.09748
     0.20347
     0.27918
     0.18833
     0.37004
     0.30947
     0.26404
     0.23376
     0.26404
     0.27918
     0.32461
     0.24890
     0.11262
     0.11262
    -0.00851
    -0.20536
    -0.17507
    -0.11451
    -0.25078
    -0.49305
    -0.94731
    -0.73532
    -0.46277
    -0.64447
    -1.23501
    -1.14416
    -0.37192
     0.40032
     0.37004
     0.41546
     0.52145
    -0.52334
     0.79401
     1.64196
     1.50568
     0.59716
     0.24890
     0.11262
     0.56688
     1.20284
     1.64196
     1.00600
     0.64259
     0.58202
     0.09748
    -0.38706
    -0.43249
    -0.44763
    -0.50820
    -0.26593
    -0.17507
    -0.15993
    -0.14479
    -0.08422
    -0.15993
    -0.20536
    -0.17507
    -0.19022
    -0.17507
    -0.14479
    -0.14479
    -0.09936
    -0.12965
    -0.05394
    -0.06908
    -0.02365
    -0.08422
    -0.05394
    -0.06908
    -0.02365
    -0.03880
    -0.03880
    -0.08422
    -0.05394
    -0.06908
    -0.05394
    -0.08422
    -0.08422
    -0.08422
    -0.00851
    -0.06908
    -0.20536
    -0.23564
    -0.14479
    -0.19022
    -0.12965
    -0.06908
    -0.15993
    -0.03880
    -0.06908
    -0.06908
    -0.11451
    -0.12965
    -0.02365
     0.05205
     0.06720
     0.06720
    -0.00851
     0.06720
    -0.00851
    -0.00851
     0.06720
    -0.03880
    -0.00851
    -0.09936
    -0.02365
    -0.05394
    -0.12965
    -0.09936
    -0.19022
    -0.11451
    -0.15993
    -0.11451
    -0.14479
    -0.14479
    -0.12965
    -0.11451
    -0.14479
    -0.05394
    -0.06908
    -0.15993
    -0.03880
    -0.05394
    -0.03880
    -0.05394
    -0.03880
    -0.03880
    -0.03880
    -0.00851
    -0.03880
    -0.06908
     0.02177
    -0.03880
    -0.03880
    -0.00851
     0.02177
    -0.02365
    -0.05394
    -0.00851
    -0.00851
    -0.09936
    -0.06908
    -0.09936
    -0.11451
    -0.03880
    -0.00851
    -0.03880
    -0.14479
    -0.00851
    -0.20536
    -0.03880
    -0.00851
     0.02177
     0.00663
     0.12776
     0.20347
     0.20347
     0.17319
     0.12776
     0.17319
     0.14291
     0.06720
    -0.00851
    -0.03880
     0.08234
     0.40032
     1.03628
     2.24763
     2.82303
     1.39969
    -0.79589
    -1.90125
    -2.55235
    -2.76434
    -1.21987
    -0.12965
    -1.41671
    -1.81040
    -1.68927
    -1.90125
    -2.20409
    -3.20346
    -3.67286
    -3.26402
    -2.38579
    -1.84068
    -1.41671
    -0.99274
    -0.76561
    -0.47791
    -0.17507
     0.06720
     0.43060
     0.41546
     0.38518
     0.21862
     0.21862
     0.12776
     0.08234
     0.20347
     0.21862
     0.09748
     0.02177
     0.02177
    -0.00851
     0.02177
     0.03691
     0.15805
     0.18833
     0.27918
     0.30947
     0.23376
     0.35489
     0.37004
     0.38518
     0.40032
     0.64259
     0.55174
     0.61231
     0.67287
     0.64259
     0.71830
     0.67287
     0.65773
     0.58202
     0.55174
     0.59716
     0.52145
     0.47603
     0.35489
     0.35489
     0.33975
     0.46089
     0.32461
     0.26404
     0.32461
     0.23376
     0.32461
     0.33975
     0.30947
     0.27918
     0.38518
     0.33975
     0.30947
     0.38518
     0.33975
     0.37004
     0.27918
     0.37004
     0.38518
     0.26404
     0.29433
     0.33975
     0.38518
     0.37004
     0.38518
     0.24890
     0.35489
     0.29433
     0.33975
     0.32461
     0.23376
     0.29433
     0.26404
     0.27918
     0.30947
     0.23376
     0.17319
     0.18833
     0.24890
     0.23376
     0.14291
     0.14291
     0.12776
     0.17319
     0.18833
     0.15805
     0.15805
     0.18833
     0.17319
     0.15805
     0.23376
     0.18833
     0.18833
     0.20347
     0.26404
     0.29433
     0.30947
     0.26404
     0.24890
     0.24890
     0.33975
     0.35489
     0.32461
     0.29433
     0.24890
     0.30947
     0.32461
     0.26404
     0.20347
     0.20347
     0.21862
     0.11262
     0.18833
     0.05205
    -0.00851
    -0.38706
    -0.78075
    -1.00788
    -0.56876
     0.58202
     3.38328
     3.00473
     0.83943
     0.55174
    -0.20536
     0.49117
     0.26404
     0.62745
     0.37004
    -0.65962
     0.20347
     0.67287
     0.70316
     0.20347
    -0.75047
    -1.40157
    -1.90125
    -1.87097
    -1.73469
    -1.47728
    -1.18958
    -0.96245
    -0.73532
    -0.47791
    -0.35678
    -0.26593
    -0.03880
    -0.06908
     0.05205
     0.08234
     0.15805
     0.14291
     0.12776
     0.20347
     0.20347
     0.37004
     0.30947
     0.20347
     0.30947
     0.37004
     0.37004
     0.38518
     0.33975
     0.41546
     0.38518
     0.40032
     0.43060
     0.35489
     0.38518
     0.35489
     0.35489
     0.43060
     0.40032
     0.32461
     0.30947
     0.35489
     0.32461
     0.35489
     0.32461
     0.26404
     0.29433
     0.30947
     0.27918
     0.29433
     0.26404
     0.26404
     0.14291
     0.24890
     0.29433
     0.20347
     0.17319
     0.09748
     0.08234
     0.06720
     0.00663
    -0.00851
    -0.03880
    -0.08422
    -0.12965
    -0.14479
    -0.20536
    -0.20536
    -0.12965
     0.06720
     0.14291
     0.12776
    -0.03880
     0.02177
    -0.17507
    -0.00851
     0.30947
     0.29433
     0.40032
     0.50631
     0.47603
     0.40032
     0.41546
     0.52145
     0.50631
     0.47603
     0.50631
     0.52145
     0.58202
     0.58202
     0.46089
     0.50631
     0.47603
     0.46089
     0.33975
     0.23376
     0.26404
     0.18833
     0.15805
     0.11262
    -0.05394
    -0.12965
    -0.11451
    -0.14479
    -0.31135
    -0.37192
    -0.34163
    -0.34163
    -0.40220
    -0.35678
    -0.41734
    -0.40220
    -0.41734
    -0.37192
    -0.44763
    -0.41734
    -0.40220
    -0.47791
    -0.41734
    -0.34163
    -0.14479
    -0.26593
    -0.32649
    -0.38706
    -0.61419
    -1.32586
    -1.49242
    -1.55299
    -1.67412
    -1.59841
    -1.34100
    -1.34100
    -2.15866
    -2.93090
    -3.32459
    -3.33973
    -3.32459
    -2.85519
    -1.21987
    -0.72018
    -0.91703
    -0.08422
     0.64259
    -0.25078
    -1.32586
    -1.08359
    -0.17507
     1.12713
     2.29306
     2.53533
     2.03565
     2.18707
     2.45962
     2.45962
     1.00600
     0.49117
     0.99085
     1.02114
     1.32398
     1.49054
     1.35426
     1.23312
     1.03628
     0.88486
     0.79401
     0.70316
     0.52145
     0.52145
     0.61231
     0.50631
     0.46089
     0.44574
     0.40032
     0.37004
     0.37004
     0.30947
     0.30947
     0.26404
     0.26404
     0.20347
     0.20347
     0.18833
     0.09748
     0.17319
     0.17319
     0.12776
     0.02177
     0.09748
     0.09748
     0.05205
     0.05205
     0.02177
     0.03691
     0.14291
     0.11262
     0.12776
     0.08234
     0.08234
     0.08234
     0.05205
     0.14291
     0.11262
     0.14291
     0.14291
     0.15805
     0.14291
     0.08234
     0.21862
     0.12776
     0.17319
     0.26404
     0.24890
     0.26404
     0.21862
     0.30947
     0.20347
     0.38518
     0.33975
     0.40032
     0.43060
     0.35489
     0.40032
     0.37004
     0.35489
     0.40032
     0.40032
     0.38518
     0.32461
     0.32461
     0.26404
     0.27918
     0.20347
     0.23376
     0.20347
     0.21862
     0.11262
     0.12776
     0.06720
     0.08234
    -0.00851
     0.02177
     0.09748
     0.15805
     0.08234
     0.05205
    -0.02365
    -0.12965
    -0.22050
    -0.15993
    -0.14479
    -0.40220
    -0.82618
    -1.31072
    -1.09873
    -0.67476
    -1.11387
    -1.11387
    -0.78075
    -0.87160
    -0.72018
    -0.87160
    -0.76561
     0.14291
    -0.26593
     0.46089
     0.38518
     0.35489
     0.35489
     1.12713
     1.44511
     1.62681
     1.62681
     1.67224
     1.65710
     1.47540
     1.26341
     0.97571
     1.09685
     1.05142
     1.03628
     0.85458
     0.77887
     0.65773
     0.50631
     0.33975
     0.35489
     0.17319
     0.18833
     0.15805
     0.12776
     0.15805
     0.06720
     0.06720
    -0.02365
     0.00663
     0.03691
    -0.03880
     0.06720
     0.06720
     0.02177
     0.00663
     0.02177
     0.08234
     0.03691
     0.09748
    -0.00851
     0.12776
     0.08234
     0.14291
    -0.00851
     0.14291
     0.12776
     0.08234
     0.09748
     0.14291
     0.05205
     0.08234
    -0.00851
     0.06720
     0.06720
     0.08234
     0.05205
     0.06720
     0.12776
     0.06720
     0.06720
     0.03691
     0.05205
     0.11262
     0.02177
     0.11262
     0.06720
     0.05205
     0.09748
     0.05205
     0.14291
     0.05205
    -0.09936
     0.05205
     0.02177
     0.06720
     0.03691
     0.03691
     0.05205
     0.02177
     0.05205
     0.06720
     0.14291
     0.06720
     0.02177
     0.12776
     0.09748
     0.09748
     0.11262
     0.17319
     0.15805
     0.12776
     0.23376
     0.09748
     0.15805
     0.15805
     0.09748
     0.15805
     0.08234
     0.09748
     0.09748
     0.17319
     0.15805
     0.09748
     0.11262
     0.08234
     0.06720
     0.09748
     0.11262
     0.08234
     0.08234
     0.05205
     0.08234
     0.05205
     0.14291
     0.06720
     0.08234
     0.05205
     0.12776
     0.08234
     0.06720
     0.00663
     0.06720
     0.02177
     0.08234
     0.08234
     0.06720
     0.08234
     0.02177
     0.02177
     0.11262
     0.03691
    -0.06908
     0.00663
     0.02177
     0.03691
     0.08234
     0.00663
    -0.05394
    -0.05394
    -0.00851
    -0.00851
    -0.05394
    -0.02365
    -0.00851
    -0.00851
    -0.03880
     0.08234
     0.06720
     0.09748
     0.23376
     0.15805
     0.17319
     0.18833
    -0.23564
    -0.68990
    -1.06845
     0.05205
     4.79147
     5.29116
    -2.32523
    -5.00534
    -2.97633
     0.79401
     4.79147
     2.65646
    -0.64447
    -1.06845
    -0.87160
    -0.23564
    -0.06908
    -0.29621
    -0.31135
    -0.26593
    -0.26593
    -0.44763
    -0.50820
    -0.50820
    -0.52334
    -0.32649
    -0.17507
    -0.14479
    -0.17507
    -0.12965
    -0.05394
     0.05205
     0.03691
     0.18833
     0.23376
     0.37004
     0.41546
     0.46089
     0.35489
     0.30947
     0.26404
     0.37004
     0.35489
     0.27918
     0.20347
     0.29433
     0.23376
     0.11262
     0.05205
     0.08234
     0.00663
     0.02177
    -0.03880
    -0.00851
    -0.08422
    -0.03880
    -0.17507
    -0.19022
    -0.09936
    -0.20536
    -0.25078
    -0.20536
    -0.14479
    -0.19022
    -0.19022
    -0.20536
    -0.20536
    -0.06908
    -0.08422
    -0.11451
    -0.09936
    -0.12965
    -0.11451
    -0.09936
     0.08234
     0.02177
    -0.00851
    -0.03880
     0.02177
     0.09748
    -0.02365
    -0.00851
     0.03691
    -0.02365
     0.00663
     0.02177
     0.05205
     0.02177
    -0.05394
    -0.00851
     0.05205
     0.02177
    -0.06908
    -0.03880
    -0.05394
    -0.00851
    -0.06908
    -0.03880
    -0.08422
    -0.11451
    -0.03880
    -0.08422
    -0.12965
    -0.09936
    -0.11451
    -0.12965
    -0.11451
    -0.05394
    -0.11451
    -0.11451
    -0.09936
    -0.09936
    -0.08422
    -0.03880
    -0.12965
    -0.06908
    -0.09936
    -0.05394
    -0.06908
    -0.11451
    -0.08422
    -0.15993
    -0.14479
    -0.03880
    -0.02365
    -0.14479
    -0.03880
    -0.11451
    -0.03880
    -0.12965
    -0.12965
    -0.14479
    -0.08422
    -0.06908
    -0.06908
    -0.12965
    -0.11451
    -0.14479
    -0.20536
    -0.08422
    -0.06908
    -0.17507
    -0.20536
    -0.23564
    -0.22050
    -0.19022
    -0.15993
    -0.22050
    -0.17507
    -0.20536
    -0.26593
    -0.14479
    -0.25078
    -0.34163
    -0.40220
    -0.31135
    -0.29621
    -0.40220
    -0.40220
    -0.41734
    -0.41734
    -0.50820
    -0.35678
    -0.34163
    -0.31135
    -0.22050
     0.06720
     0.02177
    -0.03880
     0.11262
    -0.76561
    -2.38579
    -3.53658
    -4.74793
    -3.41544
     0.05205
     2.95930
     3.95867
     1.79338
    -2.34037
    -5.12648
    -3.64257
    -0.22050
     2.15678
     2.03565
     1.95994
     1.80852
     1.41483
     1.38454
     1.30883
     1.26341
     1.14227
     1.00600
     0.85458
     0.74858
     0.53660
     0.43060
     0.43060
     0.49117
     0.61231
     0.58202
     0.61231
     0.53660
     0.43060
     0.46089
     0.53660
     0.50631
     0.50631
     0.55174
     0.56688
     0.52145
     0.40032
     0.35489
     0.24890
     0.24890
     0.20347
     0.15805
     0.14291
     0.08234
     0.03691
     0.12776
     0.11262
     0.15805
     0.11262
     0.02177
     0.09748
     0.08234
     0.15805
     0.09748
     0.11262
     0.12776
     0.06720
     0.15805
     0.11262
     0.06720
    -0.02365
     0.00663
     0.06720
     0.02177
    -0.00851
     0.03691
    -0.03880
    -0.06908
    -0.06908
    -0.12965
    -0.20536
    -0.14479
    -0.15993
    -0.23564
    -0.25078
    -0.23564
    -0.31135
    -0.35678
    -0.29621
    -0.29621
    -0.32649
    -0.32649
    -0.37192
    -0.35678
    -0.37192
    -0.38706
    -0.32649
    -0.37192
    -0.26593
    -0.31135
    -0.31135
    -0.26593
    -0.22050
    -0.28107
    -0.23564
    -0.22050
    -0.12965
    -0.19022
    -0.08422
    -0.11451
    -0.08422
    -0.02365
    -0.00851
     0.05205
     0.03691
     0.09748
     0.15805
     0.12776
     0.24890
     0.11262
     0.32461
     0.37004
     0.29433
     0.35489
     0.35489
     0.40032
     0.37004
     0.40032
     0.35489
     0.33975
     0.30947
     0.32461
     0.27918
     0.29433
     0.20347
     0.20347
     0.11262
     0.17319
     0.09748
     0.09748
     0.03691
    -0.00851
    -0.00851
    -0.08422
    -0.00851
    -0.03880
    -0.11451
    -0.17507
    -0.17507
    -0.26593
    -0.34163
    -0.40220
    -0.55362
    -0.46277
    -0.47791
    -0.38706
    -0.35678
    -0.17507
     0.15805
     0.64259
     0.80915
     1.11199
     1.44511
    -0.65962
    -2.80977
    -2.43122
     0.40032
     2.83817
     1.44511
     0.76372
     0.15805
     1.21798
     1.33912
    -0.53848
    -1.11387
    -1.15930
    -0.19022
     0.58202
     0.86972
     0.90000
     0.71830
     0.26404
     0.09748
    -0.00851
    -0.29621
    -0.35678
    -0.22050
    -0.37192
    -0.26593
    -0.22050
    -0.25078
    -0.22050
    -0.14479
    -0.15993
    -0.05394
     0.02177
    -0.05394
    -0.06908
    -0.05394
    -0.05394
    -0.11451
    -0.05394
    -0.00851
     0.00663
    -0.09936
    -0.09936
    -0.03880
    -0.11451
    -0.15993
    -0.19022
    -0.20536
    -0.20536
    -0.20536
    -0.23564
    -0.25078
    -0.32649
    -0.23564
    -0.28107
    -0.28107
    -0.15993
    -0.26593
    -0.20536
    -0.28107
    -0.25078
    -0.23564
    -0.29621
    -0.22050
    -0.17507
    -0.12965
    -0.11451
    -0.19022
    -0.12965
    -0.08422
    -0.14479
    -0.11451
    -0.05394
    -0.17507
    -0.06908
    -0.08422
    -0.06908
    -0.08422
    -0.08422
    -0.05394
    -0.00851
    -0.02365
    -0.03880
    -0.09936
    -0.06908
    -0.03880
    -0.03880
    -0.03880
    -0.00851
    -0.06908
    -0.00851
    -0.02365
     0.02177
    -0.05394
    -0.00851
    -0.08422
    -0.02365
     0.02177
    -0.00851
     0.02177
    -0.08422
    -0.06908
    -0.11451
    -0.03880
     0.05205
    -0.05394
    -0.06908
    -0.03880
    -0.11451
     0.00663
    -0.02365
    -0.03880
    -0.02365
     0.05205
    -0.02365
     0.00663
     0.00663
     0.02177
     0.06720
    -0.03880
     0.08234
     0.06720
     0.05205
     0.05205
     0.09748
     0.12776
     0.05205
     0.05205
     0.09748
     0.00663
     0.20347
     0.08234
     0.06720
     0.02177
     0.09748
     0.05205
     0.14291
     0.14291
     0.06720
     0.08234
     0.05205
     0.08234
     0.08234
     0.02177
     0.00663
    -0.08422
    -0.02365
    -0.05394
    -0.06908
    -0.12965
    -0.17507
    -0.26593
    -0.41734
    -0.31135
    -0.20536
     0.05205
     0.52145
    -0.08422
    -0.97760
     0.35489
     1.32398
     0.99085
     0.23376
    -0.81103
     0.09748
     3.23186
     4.04952
     0.88486
    -0.28107
     0.14291
     0.40032
     0.82429
     0.76372
     0.83943
     0.77887
     0.58202
     0.27918
     0.05205
    -0.20536
    -0.46277
    -0.53848
    -0.50820
    -0.43249
    -0.25078
    -0.15993
     0.02177
     0.18833
     0.18833
     0.23376
     0.32461
     0.29433
     0.29433
     0.27918
     0.24890
     0.29433
     0.29433
     0.17319
     0.18833
     0.09748
     0.12776
     0.00663
     0.06720
     0.09748
     0.02177
    -0.06908
    -0.03880
     0.02177
    -0.02365
    -0.00851
    -0.09936
    -0.00851
    -0.03880
     0.02177
     0.02177
     0.00663
    -0.03880
     0.00663
     0.17319
     0.15805
     0.14291
     0.08234
     0.12776
     0.18833
     0.15805
     0.12776
     0.08234
     0.11262
     0.15805
     0.23376
     0.20347
     0.08234
     0.05205
     0.02177
     0.02177
     0.05205
     0.06720
     0.02177
    -0.08422
    -0.00851
    -0.02365
    -0.03880
    -0.08422
    -0.09936
    -0.06908
    -0.09936
    -0.06908
    -0.08422
    -0.12965
    -0.00851
    -0.08422
     0.15805
     0.05205
     0.12776
     0.05205
     0.11262
     0.12776
     0.20347
     0.14291
     0.17319
     0.15805
     0.21862
     0.21862
     0.20347
     0.09748
     0.12776
     0.03691
     0.06720
     0.06720
    -0.00851
    -0.05394
    -0.02365
    -0.02365
    -0.00851
    -0.02365
    -0.12965
    -0.06908
    -0.05394
    -0.03880
    -0.02365
    -0.03880
    -0.03880
    -0.08422
    -0.05394
     0.05205
    -0.05394
    -0.02365
    -0.05394
    -0.06908
    -0.05394
    -0.11451
    -0.12965
    -0.11451
    -0.05394
    -0.03880
    -0.11451
    -0.06908
    -0.11451
    -0.09936
    -0.06908
    -0.03880
     0.12776
     0.06720
     0.14291
     0.21862
     0.33975
     0.46089
     0.47603
     0.40032
     0.43060
     0.12776
    -0.35678
    -0.87160
    -1.97696
    -2.29494
    -0.14479
    -0.64447
    -3.59715
    -3.50630
    -3.50630
    -4.61165
    -4.44509
    -2.50693
    -1.99210
    -2.84005
    -3.70314
    -4.24825
    -3.21860
    -1.59841
    -1.03816
    -0.94731
    -0.43249
     0.14291
     0.14291
     0.47603
     0.79401
     1.02114
     1.03628
     1.14227
     1.58139
     1.55110
     1.55110
     1.56625
     1.52082
     1.30883
     1.06656
     1.06656
     1.05142
     1.11199
     1.29369
     1.44511
     1.53596
     1.21798
     1.12713
     0.96057
     0.93029
     0.73344
     0.67287
     0.70316
     0.71830
     0.71830
     0.71830
     0.62745
     0.50631
     0.52145
     0.46089
     0.50631
     0.44574
     0.64259
     0.58202
     0.59716
     0.65773
     0.50631
     0.58202
     0.53660
     0.53660
     0.58202
     0.52145
     0.50631
     0.40032
     0.26404
     0.29433
     0.26404
     0.20347
     0.18833
     0.06720
     0.00663
    -0.08422
    -0.05394
    -0.09936
    -0.05394
    -0.20536
    -0.20536
    -0.28107
    -0.23564
    -0.20536
    -0.28107
    -0.31135
    -0.25078
    -0.25078
    -0.23564
    -0.25078
    -0.31135
    -0.31135
    -0.31135
    -0.25078
    -0.20536
    -0.28107
    -0.23564
    -0.19022
    -0.26593
    -0.22050
    -0.25078
    -0.26593
    -0.06908
    -0.14479
    -0.19022
    -0.19022
    -0.12965
    -0.15993
    -0.11451
    -0.19022
    -0.09936
    -0.05394
    -0.03880
    -0.06908
     0.00663
    -0.02365
    -0.00851
    -0.14479
    -0.02365
     0.05205
     0.03691
     0.06720
     0.05205
     0.17319
     0.03691
     0.14291
     0.14291
     0.21862
     0.20347
     0.27918
     0.26404
     0.27918
     0.50631
     0.59716
     0.76372
     0.85458
     0.79401
     0.79401
     0.50631
     0.05205
    -0.31135
    -0.96245
    -1.90125
    -2.37065
    -1.18958
    -0.49305
    -1.08359
    -1.17444
    -1.20472
    -2.71892
    -3.99084
    -4.58137
    -4.14226
    -2.44636
    -1.23501
    -1.55299
    -2.44636
    -3.20346
    -2.61292
    -1.50756
    -1.14416
    -0.99274
    -0.85646
    -0.84132
    -0.61419
    -0.41734
    -0.02365
     0.17319
     0.43060
     0.85458
     0.53660
     0.37004
     0.53660
     0.55174
     0.74858
     0.82429
     0.74858
     0.77887
     0.53660
     0.47603
     0.41546
     0.43060
     0.35489
     0.64259
     0.71830
     0.74858
     0.77887
     0.85458
     0.90000
     0.93029
     0.93029
     0.93029
     0.96057
     0.99085
     0.88486
     0.88486
     0.83943
     0.71830
     0.65773
     0.56688
     0.56688
     0.46089
     0.41546
     0.33975
     0.32461
     0.32461
     0.26404
     0.20347
     0.24890
     0.21862
     0.18833
     0.20347
     0.21862
     0.17319
     0.18833
     0.23376
     0.38518
     0.33975
     0.32461
     0.33975
     0.30947
     0.33975
     0.23376
     0.08234
     0.24890
     0.29433
     0.27918
     0.30947
     0.33975
     0.44574
     0.55174
     0.50631
     0.71830
     0.93029
     0.82429
     0.82429
     0.82429
     1.02114
     1.05142
     1.08171
     1.15741
     1.18770
     1.20284
     1.29369
     1.11199
     0.97571
     0.85458
     0.73344
     0.67287
     0.65773
     0.43060
     0.50631
     0.43060
     0.35489
     0.26404
     0.21862
     0.18833
     0.18833
     0.18833
     0.11262
     0.06720
     0.09748
     0.09748
     0.06720
     0.00663
    -0.02365
    -0.03880
    -0.03880
     0.02177
    -0.06908
    -0.00851
    -0.06908
    -0.09936
    -0.09936
    -0.08422
    -0.05394
    -0.06908
    -0.08422
    -0.08422
    -0.08422
    -0.12965
     0.02177
     0.05205
    -0.00851
    -0.05394
     0.14291
     0.05205
    -0.06908
    -0.14479
     0.21862
     1.52082
     2.30820
     0.91514
    -3.40030
    -5.55045
    -3.20346
     0.86972
     0.82429
    -1.20472
    -2.23437
    -0.91703
    -1.29558
    -3.50630
    -3.05204
    -2.80977
    -2.35551
    -1.00788
    -0.46277
    -0.34163
    -0.23564
    -0.28107
    -0.20536
    -0.17507
     0.12776
     0.38518
     0.50631
     0.52145
     0.52145
     0.55174
     0.47603
     0.38518
     0.24890
     0.24890
     0.20347
     0.23376
     0.17319
     0.11262
     0.14291
     0.12776
     0.11262
     0.20347
     0.11262
     0.06720
     0.06720
     0.05205
     0.08234
     0.11262
     0.12776
     0.17319
     0.20347
     0.18833
     0.17319
     0.12776
     0.14291
     0.12776
     0.20347
     0.24890
     0.26404
     0.21862
     0.23376
     0.18833
     0.23376
     0.15805
     0.05205
     0.08234
     0.11262
     0.12776
     0.09748
     0.11262
     0.12776
     0.02177
    -0.03880
     0.12776
     0.09748
     0.00663
    -0.03880
     0.08234
     0.09748
     0.02177
     0.02177
     0.11262
     0.06720
     0.05205
     0.00663
     0.05205
     0.05205
     0.05205
     0.00663
     0.15805
     0.15805
     0.08234
     0.17319
     0.21862
     0.23376
     0.29433
     0.32461
     0.21862
     0.33975
     0.38518
     0.35489
     0.38518
     0.41546
     0.37004
     0.29433
     0.29433
     0.44574
     0.37004
     0.37004
     0.29433
     0.32461
     0.32461
     0.24890
     0.17319
     0.20347
     0.29433
     0.23376
     0.20347
     0.21862
     0.14291
     0.18833
     0.06720
     0.17319
     0.09748
     0.06720
     0.08234
     0.06720
     0.06720
     0.08234
     0.00663
     0.06720
     0.06720
     0.08234
     0.11262
     0.06720
     0.05205
     0.00663
     0.08234
     0.06720
     0.06720
     0.05205
    -0.03880
    -0.00851
     0.00663
    -0.08422
    -0.02365
    -0.17507
    -0.08422
    -0.09936
    -0.12965
    -0.23564
    -0.22050
    -0.29621
    -0.26593
    -0.22050
    -0.11451
    -0.06908
    -0.05394
    -0.08422
     0.02177
     0.05205
    -0.37192
    -1.17444
    -2.02239
    -2.38579
    -1.94668
    -1.26529
    -0.38706
    -0.47791
    -2.23437
    -4.21797
    -3.52144
    -1.02302
    -1.02302
    -2.08296
    -2.70377
    -2.29494
    -0.65962
     0.26404
     0.09748
    -0.22050
    -0.02365
     0.02177
     0.11262
     0.47603
     0.82429
     0.80915
     0.83943
     0.74858
     0.68802
     0.70316
     0.50631
     0.38518
     0.26404
     0.18833
     0.20347
     0.23376
     0.26404
     0.23376
     0.26404
     0.29433
     0.26404
     0.23376
     0.30947
     0.40032
     0.38518
     0.33975
     0.26404
     0.20347
     0.20347
     0.23376
     0.12776
     0.20347
     0.11262
     0.09748
     0.05205
     0.05205
    -0.03880
    -0.08422
    -0.05394
     0.02177
    -0.06908
    -0.11451
    -0.06908
    -0.14479
    -0.08422
    -0.17507
    -0.09936
    -0.17507
    -0.12965
    -0.20536
    -0.15993
    -0.14479
    -0.22050
    -0.17507
    -0.23564
    -0.12965
    -0.14479
    -0.20536
    -0.23564
    -0.15993
    -0.17507
    -0.19022
    -0.19022
    -0.20536
    -0.17507
    -0.15993
    -0.14479
    -0.14479
    -0.11451
    -0.20536
    -0.23564
    -0.17507
    -0.11451
    -0.19022
    -0.20536
    -0.12965
    -0.19022
    -0.11451
    -0.12965
    -0.15993
    -0.12965
    -0.09936
    -0.08422
    -0.05394
    -0.05394
    -0.06908
    -0.09936
     0.14291
     0.14291
     0.02177
     0.02177
    -0.00851
    -0.02365
    -0.06908
     0.02177
    -0.00851
    -0.06908
    -0.03880
    -0.12965
    -0.20536
    -0.17507
    -0.22050
    -0.25078
    -0.32649
    -0.28107
    -0.23564
    -0.29621
    -0.29621
    -0.26593
    -0.32649
    -0.34163
    -0.32649
    -0.28107
    -0.25078
    -0.28107
    -0.31135
    -0.26593
    -0.25078
    -0.26593
    -0.31135
    -0.20536
    -0.25078
    -0.29621
    -0.22050
    -0.25078
    -0.23564
    -0.23564
    -0.20536
    -0.22050
    -0.14479
    -0.17507
    -0.14479
    -0.20536
    -0.03880
    -0.06908
    -0.20536
    -0.20536
    -0.12965
    -0.28107
    -0.25078
    -0.34163
     0.26404
     1.70252
     2.32334
     1.67224
     0.77887
    -0.44763
     0.06720
     2.11136
     3.00473
     3.11072
     1.50568
    -0.44763
     0.06720
     0.43060
    -0.20536
     0.32461
     0.53660
    -0.11451
    -0.81103
    -1.31072
    -1.62870
    -1.67412
    -1.74983
    -1.76497
    -1.55299
    -1.35614
    -1.20472
    -1.12901
    -0.84132
    -0.58391
    -0.53848
    -0.35678
    -0.38706
    -0.20536
    -0.15993
    -0.03880
     0.03691
     0.14291
     0.09748
     0.26404
     0.17319
     0.23376
     0.21862
     0.14291
     0.23376
     0.18833
     0.14291
     0.15805
     0.11262
     0.06720
     0.05205
     0.05205
    -0.00851
     0.02177
     0.00663
    -0.00851
    -0.11451
    -0.05394
    -0.05394
    -0.12965
    -0.12965
    -0.06908
    -0.12965
    -0.19022
    -0.12965
    -0.08422
    -0.09936
    -0.20536
    -0.14479
    -0.12965
    -0.14479
    -0.12965
    -0.14479
    -0.14479
    -0.12965
    -0.12965
    -0.12965
    -0.00851
    -0.17507
    -0.12965
    -0.11451
    -0.06908
    -0.11451
    -0.06908
    -0.06908
    -0.05394
    -0.02365
    -0.03880
     0.03691
    -0.02365
    -0.03880
     0.05205
    -0.00851
     0.06720
     0.06720
     0.09748
     0.12776
     0.05205
     0.11262
     0.11262
     0.06720
     0.17319
     0.11262
     0.20347
     0.26404
     0.17319
     0.20347
     0.23376
     0.20347
     0.29433
     0.29433
     0.24890
     0.30947
     0.26404
     0.24890
     0.29433
     0.27918
     0.29433
     0.29433
     0.26404
     0.12776
     0.12776
     0.02177
    -0.05394
    -0.02365
    -0.05394
    -0.11451
    -0.14479
    -0.32649
    -0.22050
    -0.28107
    -0.34163
    -0.40220
    -0.44763
    -0.43249
    -0.46277
    -0.35678
    -0.43249
    -0.40220
    -0.40220
    -0.40220
    -0.38706
    -0.26593
    -0.25078
    -0.26593
    -0.15993
    -0.17507
    -0.11451
    -0.12965
    -0.08422
    -0.06908
    -0.03880
     0.02177
     0.00663
    -0.03880
    -0.12965
    -0.11451
    -0.09936
     0.03691
    -0.11451
    -0.23564
    -0.37192
    -0.35678
    -0.11451
    -0.31135
    -0.44763
    -0.53848
    -0.85646
    -0.96245
    -0.99274
    -1.26529
    -1.15930
    -0.88674
    -0.75047
    -1.18958
    -1.53785
    -1.87097
    -1.87097
    -1.64384
    -0.52334
    -0.58391
    -0.15993
     1.36940
    -0.38706
     0.14291
     0.02177
     0.15805
     0.73344
     1.17256
     1.38454
     1.68738
     1.71767
     1.14227
     0.90000
     0.86972
     0.97571
     0.99085
     0.86972
     0.67287
     0.29433
     0.15805
     0.21862
     0.14291
     0.17319
     0.23376
     0.14291
     0.15805
     0.32461
     0.29433
     0.12776
     0.18833
     0.18833
     0.24890
     0.23376
     0.12776
     0.20347
     0.20347
     0.18833
     0.17319
     0.12776
     0.11262
     0.03691
     0.03691
     0.09748
     0.11262
     0.02177
     0.02177
    -0.02365
     0.03691
     0.02177
    -0.08422
    -0.00851
    -0.02365
     0.06720
     0.02177
     0.00663
    -0.08422
     0.03691
    -0.00851
    -0.05394
     0.03691
    -0.00851
    -0.09936
    -0.02365
    -0.03880
    -0.06908
    -0.05394
    -0.12965
    -0.06908
    -0.09936
     0.00663
    -0.03880
    -0.05394
    -0.11451
    -0.08422
    -0.11451
     0.02177
    -0.05394
    -0.02365
    -0.05394
    -0.09936
     0.05205
    -0.05394
     0.02177
     0.05205
     0.02177
    -0.00851
     0.00663
     0.03691
    -0.00851
     0.00663
     0.00663
     0.09748
     0.08234
     0.05205
     0.00663
     0.05205
     0.00663
     0.05205
    -0.05394
     0.05205
     0.02177
     0.05205
     0.02177
     0.00663
     0.02177
     0.00663
     0.05205
     0.15805
     0.14291
     0.05205
     0.15805
     0.27918
     0.35489
     0.44574
     0.40032
     0.23376
     0.23376
     0.23376
     0.32461
     0.46089
     0.37004
     0.27918
     0.26404
     0.30947
     0.33975
     0.18833
    -0.03880
    -1.12901
    -2.23437
    -2.65835
    -2.32523
    -1.62870
    -2.08296
    -2.59778
    -2.84005
    -3.08232
    -3.02175
    -3.21860
    -3.74857
    -3.05204
    -1.12901
    -0.49305
    -1.56813
    -2.29494
    -1.87097
    -0.75047
     0.62745
     1.21798
     1.36940
     0.88486
     0.90000
     1.17256
     1.14227
     0.91514
     0.82429
     0.56688
     0.35489
     0.02177
     0.03691
     0.20347
     0.08234
     0.21862
     0.11262
    -0.32649
    -0.59905
    -0.78075
    -0.94731
    -0.82618
    -0.62933
    -0.37192
    -0.12965
     0.05205
     0.27918
     0.33975
     0.18833
     0.18833
     0.32461
     0.52145
     0.64259
     0.83943
     0.97571
     1.12713
     1.11199
     1.17256
     1.15741
     1.06656
     1.03628
     0.94543
     0.83943
     0.83943
     0.79401
     0.70316
     0.67287
     0.61231
     0.61231
     0.55174
     0.52145
     0.44574
     0.40032
     0.44574
     0.41546
     0.38518
     0.38518
     0.40032
     0.29433
     0.29433
     0.29433
     0.21862
     0.20347
     0.20347
     0.20347
     0.11262
     0.11262
     0.12776
     0.17319
     0.11262
     0.06720
     0.11262
     0.11262
     0.06720
     0.05205
     0.17319
     0.12776
     0.18833
     0.11262
     0.20347
     0.15805
     0.17319
     0.08234
     0.09748
     0.09748
     0.06720
     0.02177
     0.08234
     0.08234
    -0.00851
    -0.02365
    -0.06908
     0.02177
     0.00663
    -0.08422
    -0.05394
    -0.02365
    -0.03880
    -0.06908
    -0.06908
    -0.03880
     0.02177
    -0.12965
    -0.05394
    -0.03880
    -0.00851
    -0.08422
    -0.09936
     0.02177
     0.02177
    -0.05394
     0.05205
    -0.00851
    -0.00851
     0.06720
     0.08234
     0.11262
     0.17319
     0.17319
     0.20347
     0.27918
     0.47603
     0.58202
     0.47603
     0.64259
     0.61231
    -0.05394
    -0.62933
    -1.96182
    -3.93027
    -5.20219
    -4.79336
    -2.67349
    -2.06781
    -3.05204
    -4.70251
    -4.64194
    -4.06655
    -4.23311
    -4.61165
    -4.70251
    -4.39967
    -3.29431
    -1.97696
    -0.97760
    -0.37192
    -0.00851
     0.44574
     0.50631
     0.50631
     0.56688
     0.53660
     0.56688
     0.64259
     0.71830
     0.62745
     0.58202
     0.46089
     0.33975
     0.20347
     0.24890
     0.17319
     0.14291
    -0.08422
    -0.09936
    -0.11451
    -0.20536
    -0.20536
    -0.15993
    -0.19022
    -0.05394
     0.05205
     0.18833
     0.27918
     0.27918
     0.26404
     0.35489
     0.32461
     0.47603
     0.43060
     0.55174
     0.50631
     0.62745
     0.73344
     0.64259
     0.62745
     0.58202
     0.49117
     0.38518
     0.40032
     0.40032
     0.27918
     0.24890
     0.23376
     0.23376
     0.17319
     0.11262
     0.11262
     0.15805
     0.20347
     0.08234
     0.17319
     0.14291
     0.11262
     0.03691
     0.14291
     0.15805
     0.14291
     0.14291
     0.15805
     0.12776
     0.08234
     0.11262
     0.11262
     0.18833
     0.14291
     0.15805
     0.17319
     0.15805
     0.11262
     0.09748
     0.15805
     0.17319
     0.14291
     0.08234
     0.12776
     0.14291
     0.12776
     0.09748
     0.14291
     0.15805
     0.11262
     0.11262
     0.09748
     0.06720
     0.08234
     0.14291
     0.08234
     0.20347
     0.23376
     0.12776
     0.09748
     0.14291
     0.20347
     0.11262
     0.14291
     0.14291
     0.15805
     0.17319
     0.05205
     0.09748
     0.06720
     0.02177
    -0.00851
     0.02177
    -0.09936
    -0.11451
    -0.14479
    -0.15993
    -0.23564
    -0.17507
    -0.43249
    -0.46277
    -0.20536
    -0.23564
    -0.23564
    -0.31135
    -0.31135
    -0.35678
    -0.34163
    -0.64447
    -1.11387
    -1.47728
    -1.21987
    -1.20472
    -0.93217
     0.47603
     2.79274
     0.68802
    -2.34037
    -2.61292
    -2.32523
    -2.35551
    -1.78012
    -0.52334
    -0.61419
    -0.88674
    -1.29558
    -1.82554
    -2.12838
    -2.27980
    -2.41608
    -2.61292
    -2.65835
    -1.94668
    -1.31072
    -0.93217
    -0.94731
    -0.79589
    -0.67476
    -0.53848
    -0.41734
    -0.23564
     0.08234
     0.20347
     0.26404
     0.33975
     0.49117
     0.59716
     0.58202
     0.37004
     0.17319
    -0.09936
    -0.12965
    -0.06908
    -0.09936
    -0.23564
    -0.29621
    -0.43249
    -0.46277
    -0.53848
    -0.68990
    -0.78075
    -0.76561
    -0.78075
    -0.76561
    -0.79589
    -0.81103
    -0.78075
    -0.82618
    -0.79589
    -0.82618
    -0.90189
    -0.88674
    -0.96245
    -0.94731
    -0.91703
    -0.96245
    -1.06845
    -1.00788
    -1.06845
    -1.08359
    -1.11387
    -1.18958
    -1.17444
    -1.08359
    -1.15930
    -1.20472
    -1.29558
    -1.15930
    -1.21987
    -1.26529
    -1.14416
    -1.18958
    -1.20472
    -1.29558
    -1.18958
    -1.17444
    -1.12901
    -1.15930
    -1.14416
    -1.11387
    -1.09873
    -1.06845
    -1.11387
    -1.11387
    -1.08359
    -1.02302
    -1.03816
    -0.96245
    -1.06845
    -1.05330
    -0.97760
    -0.90189
    -0.99274
    -0.96245
    -0.99274
    -0.99274
    -0.90189
    -0.90189
    -0.90189
    -0.87160
    -0.91703
    -0.96245
    -0.84132
    -0.82618
    -0.85646
    -0.85646
    -0.78075
    -0.79589
    -0.73532
    -0.87160
    -0.79589
    -0.78075
    -0.73532
    -0.70504
    -0.68990
    -0.75047
    -0.68990
    -0.73532
    -0.72018
    -0.61419
    -0.65962
    -0.65962
    -0.64447
    -0.62933
    -0.65962
    -0.61419
    -0.64447
    -0.64447
    -0.61419
    -0.61419
    -0.65962
    -0.62933
    -0.61419
    -0.70504
    -0.59905
    -0.58391
    -0.72018
    -0.79589
    -0.88674
    -0.91703
    -0.84132
    -0.76561
    -0.68990
    -0.91703
    -1.02302
    -1.15930
    -1.25015
    -1.23501
    -0.85646
     0.99085
     1.91451
    -0.08422
    -2.32523
    -3.89999
    -3.50630
    -1.79526
    -1.18958
     1.23312
     1.97508
    -0.25078
    -2.21923
    -2.94604
    -1.37129
    -0.65962
    -0.96245
    -0.96245
    -0.94731
    -0.75047
    -0.62933
    -0.67476
    -0.58391
    -0.52334
    -0.59905
    -0.81103
    -0.96245
    -0.97760
    -1.06845
    -1.15930
    -1.18958
    -1.21987
    -1.02302
    -0.99274
    -0.87160
    -0.85646
    -0.58391
    -0.49305
    -0.47791
    -0.32649
    -0.31135
    -0.29621
    -0.25078
    -0.32649
    -0.22050
    -0.20536
    -0.19022
    -0.20536
    -0.20536
    -0.20536
    -0.31135
    -0.44763
    -0.14479
    -0.17507
    -0.26593
    -0.23564
    -0.31135
    -0.23564
    -0.25078
    -0.29621
    -0.29621
    -0.28107
    -0.29621
    -0.31135
    -0.28107
    -0.35678
    -0.37192
    -0.40220
    -0.32649
    -0.29621
    -0.40220
    -0.46277
    -0.29621
    -0.43249
    -0.38706
    -0.41734
    -0.37192
    -0.47791
    -0.34163
    -0.43249
    -0.38706
    -0.34163
    -0.40220
    -0.46277
    -0.37192
    -0.35678
    -0.41734
    -0.40220
    -0.38706
    -0.31135
    -0.40220
    -0.47791
    -0.37192
    -0.50820
    -0.32649
    -0.38706
    -0.35678
    -0.37192
    -0.41734
    -0.44763
    -0.47791
    -0.40220
    -0.35678
    -0.38706
    -0.43249
    -0.41734
    -0.43249
    -0.41734
    -0.43249
    -0.41734
    -0.38706
    -0.40220
    -0.37192
    -0.46277
    -0.44763
    -0.35678
    -0.46277
    -0.35678
    -0.32649
    -0.32649
    -0.38706
    -0.31135
    -0.32649
    -0.32649
    -0.28107
    -0.37192
    -0.35678
    -0.29621
    -0.26593
    -0.28107
    -0.28107
    -0.31135
    -0.40220
    -0.32649
    -0.31135
    -0.41734
    -0.47791
    -0.47791
    -0.46277
    -0.44763
    -0.35678
    -0.25078
    -0.25078
    -0.20536
    -0.22050
    -0.15993
    -0.11451
    -0.11451
    -0.11451
    -0.00851
     0.15805
     0.11262
     0.14291
     0.14291
     0.11262
     0.14291
     0.11262
     0.06720
    -0.09936
    -0.03880
     0.02177
    -0.08422
    -0.03880
    -0.19022
    -0.26593
    -0.38706
    -0.25078
    -0.11451
    -0.17507
    -0.29621
    -0.23564
    -0.38706
    -0.82618
    -1.34100
    -1.26529
    -0.84132
    -0.55362
    -0.88674
    -2.29494
    -3.40030
    -3.79399
    -4.83878
    -3.46087
    -0.09936
    -1.02302
    -2.65835
    -2.12838
    -0.34163
     0.40032
     0.35489
    -0.41734
    -0.88674
    -0.37192
     0.40032
     1.39969
     2.09621
     2.33848
     2.14164
     1.80852
     1.49054
     0.90000
     0.58202
     0.26404
     0.11262
    -0.08422
    -0.06908
     0.02177
     0.06720
     0.20347
     0.20347
     0.11262
     0.30947
     0.37004
     0.29433
     0.26404
     0.32461
     0.29433
     0.21862
     0.18833
     0.15805
     0.05205
     0.03691
    -0.02365
    -0.02365
    -0.05394
    -0.06908
    -0.09936
    -0.12965
    -0.09936
    -0.19022
    -0.14479
    -0.19022
    -0.14479
    -0.23564
    -0.14479
    -0.23564
    -0.12965
    -0.19022
    -0.19022
    -0.20536
    -0.12965
    -0.17507
    -0.15993
    -0.09936
    -0.14479
    -0.09936
    -0.19022
    -0.08422
    -0.06908
    -0.08422
    -0.06908
    -0.11451
    -0.03880
    -0.06908
    -0.11451
    -0.03880
    -0.05394
    -0.03880
    -0.05394
    -0.02365
    -0.06908
    -0.02365
    -0.09936
    -0.00851
     0.02177
    -0.00851
    -0.05394
     0.06720
     0.08234
     0.08234
     0.05205
     0.03691
     0.11262
     0.20347
     0.15805
     0.14291
     0.08234
     0.17319
     0.15805
     0.14291
     0.21862
     0.15805
     0.12776
     0.15805
     0.27918
     0.15805
     0.11262
     0.05205
     0.09748
     0.20347
     0.15805
     0.15805
     0.08234
     0.02177
     0.06720
     0.02177
     0.03691
     0.02177
    -0.03880
    -0.09936
    -0.09936
    -0.22050
    -0.35678
    -0.37192
    -0.44763
    -0.44763
    -0.53848
    -0.58391
    -0.61419
    -0.76561
    -0.78075
    -0.76561
    -0.55362
    -0.46277
    -0.43249
    -0.31135
    -0.34163
    -0.22050
    -0.20536
    -0.20536
    -0.23564
    -0.22050
    -0.20536
    -0.11451
    -0.12965
    -0.26593
    -0.32649
    -0.47791
    -0.58391
    -0.67476
    -0.79589
    -0.93217
    -0.97760
    -1.08359
    -0.96245
    -0.84132
    -0.82618
    -1.28043
    -2.18895
    -3.02175
    -3.23374
    -2.12838
    -3.94541
    -6.41354
    -5.85329
    -4.99020
    -4.41481
    -3.82428
    -2.62806
    -2.52207
    -2.96119
    -3.64257
    -3.79399
    -3.23374
    -2.26466
    -1.11387
    -0.06908
     0.77887
     1.35426
     1.52082
     1.62681
     1.80852
     1.65710
     1.41483
     1.30883
     1.09685
     0.97571
     0.97571
     0.97571
     1.00600
     1.08171
     1.12713
     1.14227
     1.20284
     1.27855
     1.29369
     1.24827
     1.33912
     1.42997
     1.23312
     1.24827
     1.26341
     1.17256
     1.09685
     1.03628
     1.02114
     0.91514
     0.90000
     0.85458
     0.82429
     0.80915
     0.76372
     0.70316
     0.62745
     0.74858
     0.58202
     0.58202
     0.58202
     0.58202
     0.56688
     0.59716
     0.46089
     0.49117
     0.50631
     0.52145
     0.46089
     0.47603
     0.46089
     0.46089
     0.40032
     0.46089
     0.46089
     0.38518
     0.43060
     0.40032
     0.41546
     0.40032
     0.38518
     0.38518
     0.38518
     0.41546
     0.40032
     0.35489
     0.40032
     0.33975
     0.37004
     0.40032
     0.46089
     0.27918
     0.35489
     0.30947
     0.43060
     0.38518
     0.33975
     0.33975
     0.32461
     0.40032
     0.37004
     0.33975
     0.33975
     0.29433
     0.29433
     0.26404
     0.37004
     0.26404
     0.20347
     0.20347
     0.20347
     0.33975
     0.20347
     0.26404
     0.18833
     0.14291
     0.29433
     0.23376
     0.20347
     0.18833
     0.12776
     0.18833
     0.27918
     0.30947
     0.17319
     0.08234
    -0.00851
    -0.11451
    -0.15993
    -0.26593
    -0.47791
    -0.61419
    -0.62933
    -0.64447
    -0.67476
    -0.41734
     0.37004
     0.56688
     0.55174
     0.82429
     0.38518
     0.46089
     0.85458
     2.59590
     5.17002
     6.30567
     5.54857
     3.27728
     1.85394
     2.44448
     3.11072
     2.73217
     2.41419
     1.68738
     1.29369
     0.11262
    -0.53848
    -1.12901
    -1.61356
    -1.52270
    -3.58200
    -3.58200
    -3.32459
    -3.06718
    -3.03690
    -2.77948
    -2.08296
    -1.67412
    -1.32586
    -1.05330
    -0.76561
    -0.40220
    -0.23564
    -0.05394
    -0.00851
     0.08234
     0.17319
     0.24890
     0.23376
     0.21862
     0.26404
     0.33975
     0.37004
     0.27918
     0.35489
     0.37004
     0.37004
     0.52145
     0.59716
     0.43060
     0.49117
     0.43060
     0.56688
     0.55174
     0.59716
     0.46089
     0.53660
     0.52145
     0.55174
     0.56688
     0.61231
     0.65773
     0.53660
     0.76372
     0.76372
     0.73344
     0.70316
     0.67287
     0.68802
     0.71830
     0.76372
     0.73344
     0.68802
     0.71830
     0.59716
     0.52145
     0.55174
     0.44574
     0.38518
     0.41546
     0.33975
     0.32461
     0.27918
     0.30947
     0.24890
     0.17319
     0.21862
     0.23376
     0.23376
     0.30947
     0.26404
     0.30947
     0.29433
     0.26404
     0.23376
     0.20347
     0.38518
     0.29433
     0.33975
     0.27918
     0.29433
     0.29433
     0.30947
     0.24890
     0.21862
     0.32461
     0.38518
     0.26404
     0.33975
     0.24890
     0.26404
     0.24890
     0.40032
     0.38518
     0.32461
     0.32461
     0.38518
     0.38518
     0.40032
     0.43060
     0.29433
     0.43060
     0.49117
     0.58202
     0.46089
     0.47603
     0.53660
     0.44574
     0.52145
     0.56688
     0.41546
     0.46089
     0.47603
     0.41546
     0.43060
     0.40032
     0.32461
     0.27918
     0.21862
     0.17319
     0.09748
     0.11262
     0.05205
    -0.11451
    -0.14479
    -0.02365
    -0.09936
    -0.19022
    -0.23564
    -0.35678
    -0.29621
    -0.37192
    -0.41734
    -0.43249
    -0.41734
    -0.61419
    -0.53848
    -0.47791
    -0.52334
    -0.56876
    -0.58391
    -0.52334
    -0.58391
    -0.61419
    -0.49305
    -0.50820
    -0.47791
    -0.43249
    -0.40220
    -0.25078
    -0.14479
    -0.00851
    -0.00851
    -0.02365
     0.00663
     0.44574
     0.85458
     1.03628
     0.56688
    -0.90189
    -4.24825
    -6.29241
    -4.85393
    -4.09683
    -4.53595
    -3.89999
    -1.23501
    -2.56750
    -5.42932
    -6.94351
    -7.41291
    -6.26212
    -4.65708
    -3.06718
    -2.00725
    -0.56876
    -0.50820
    -0.75047
    -0.62933
     0.20347
     1.71767
     2.27792
     2.17192
     2.18707
     2.30820
     2.42934
     2.35363
     2.21735
     2.08107
     1.97508
     1.91451
     1.68738
     1.41483
     1.18770
     1.06656
     0.99085
     0.77887
     0.64259
     0.49117
     0.43060
     0.40032
     0.52145
     0.53660
     0.62745
     0.59716
     0.62745
     0.88486
     1.02114
     1.15741
     1.32398
     1.44511
     1.59653
     1.53596
     1.46025
     1.41483
     1.39969
     1.27855
     1.23312
     1.15741
     1.09685
     1.09685
     0.88486
     0.93029
     0.85458
     0.74858
     0.74858
     0.74858
     0.67287
     0.61231
     0.56688
     0.61231
     0.62745
     0.65773
     0.52145
     0.46089
     0.55174
     0.56688
     0.52145
     0.52145
     0.55174
     0.43060
     0.46089
     0.55174
     0.56688
     0.49117
     0.44574
     0.43060
     0.52145
     0.52145
     0.49117
     0.46089
     0.46089
     0.47603
     0.46089
     0.43060
     0.56688
     0.50631
     0.40032
     0.49117
     0.44574
     0.49117
     0.47603
     0.37004
     0.50631
     0.37004
     0.44574
     0.46089
     0.38518
     0.37004
     0.32461
     0.33975
     0.41546
     0.38518
     0.32461
     0.37004
     0.32461
     0.32461
     0.32461
     0.26404
     0.29433
     0.24890
     0.20347
     0.15805
     0.15805
    -0.00851
     0.03691
    -0.09936
    -0.00851
     0.00663
     0.06720
     0.17319
     0.23376
     0.35489
     0.61231
     0.82429
     1.09685
     1.05142
     0.93029
     0.71830
     0.58202
     0.80915
     0.74858
     1.09685
     1.76309
     2.55047
     2.77760
     2.29306
     0.99085
     0.55174
     0.97571
     1.30883
     1.58139
     1.68738
     1.85394
     1.91451
     1.50568
     1.09685
     1.05142
     0.79401
     0.64259
     0.65773
    -0.40220
    -1.55299
    -1.70441
    -1.00788
    -1.03816
    -1.79526
    -1.97696
    -1.81040
    -0.31135
    -0.72018
    -1.78012
    -2.61292
    -2.58264
    -2.00725
    -1.41671
    -0.93217
    -0.53848
    -0.47791
    -0.38706
    -0.31135
    -0.26593
    -0.23564
    -0.26593
    -0.14479
    -0.22050
     0.03691
     0.06720
     0.08234
     0.21862
     0.33975
     0.47603
     0.71830
     0.83943
     0.74858
     0.83943
     0.83943
     0.99085
     0.97571
     0.90000
     0.97571
     1.03628
     1.08171
     0.99085
     0.97571
     0.91514
     1.00600
     0.93029
     0.96057
     0.93029
     0.85458
     0.83943
     0.85458
     0.76372
     0.76372
     0.73344
     0.67287
     0.67287
     0.71830
     0.61231
     0.56688
     0.58202
     0.53660
     0.46089
     0.44574
     0.49117
     0.47603
     0.40032
     0.46089
     0.43060
     0.49117
     0.37004
     0.40032
     0.35489
     0.50631
     0.52145
     0.53660
     0.44574
     0.40032
     0.47603
     0.46089
     0.56688
     0.55174
     0.41546
     0.44574
     0.50631
     0.49117
     0.46089
     0.46089
     0.43060
     0.46089
     0.46089
     0.46089
     0.41546
     0.43060
     0.41546
     0.33975
     0.40032
     0.50631
     0.41546
     0.38518
     0.38518
     0.37004
     0.33975
     0.33975
     0.27918
     0.32461
     0.35489
     0.24890
     0.20347
     0.20347
     0.11262
    -0.03880
    -0.14479
    -0.06908
    -0.17507
    -0.08422
     0.03691
     0.20347
     0.23376
     0.40032
     0.26404
     0.27918
     0.32461
     0.41546
     0.52145
     0.62745
     0.73344
     0.80915
     0.88486
     1.05142
     0.93029
     0.93029
     0.94543
     0.85458
     0.86972
     0.76372
     0.80915
     0.73344
     0.67287
     0.73344
     0.64259
     0.55174
     0.56688
     0.55174
     0.52145
     0.43060
     0.24890
     0.02177
    -0.23564
    -0.38706
    -0.32649
    -0.56876
    -0.93217
    -0.81103
    -0.47791
    -1.03816
    -0.72018
    -0.70504
    -2.02239
    -3.80913
    -4.39967
    -2.27980
    -0.58391
    -0.32649
    -0.14479
     0.09748
    -0.44763
    -1.64384
    -2.44636
    -1.74983
    -0.14479
     0.26404
     0.68802
     0.33975
     0.18833
     0.23376
     0.06720
     0.23376
     0.24890
    -0.29621
    -0.84132
    -0.82618
    -0.68990
    -0.62933
    -0.58391
    -0.61419
    -0.44763
    -0.37192
    -0.34163
    -0.14479
     0.05205
     0.24890
     0.59716
     0.76372
     1.03628
     1.12713
     1.23312
     1.29369
     1.53596
     1.68738
     1.80852
     1.91451
     1.86908
     1.83880
     1.91451
     1.80852
     1.70252
     1.59653
     1.49054
     1.32398
     1.35426
     1.17256
     1.08171
     0.99085
     0.88486
     0.86972
     0.74858
     0.74858
     0.56688
     0.58202
     0.55174
     0.53660
     0.58202
     0.52145
     0.56688
     0.52145
     0.50631
     0.55174
     0.53660
     0.52145
     0.49117
     0.52145
     0.53660
     0.58202
     0.55174
     0.58202
     0.56688
     0.56688
     0.61231
     0.61231
     0.55174
     0.56688
     0.55174
     0.68802
     0.67287
     0.64259
     0.67287
     0.67287
     0.68802
     0.67287
     0.74858
     0.73344
     0.73344
     0.68802
     0.64259
     0.79401
     0.65773
     0.62745
     0.50631
     0.61231
     0.58202
     0.46089
     0.50631
     0.33975
     0.35489
     0.29433
     0.23376
     0.14291
     0.21862
     0.17319
     0.09748
     0.06720
     0.05205
     0.05205
    -0.03880
     0.06720
     0.03691
     0.00663
    -0.05394
     0.05205
     0.11262
     0.02177
     0.03691
     0.02177
     0.17319
     0.20347
     0.21862
     0.30947
     0.30947
     0.46089
     0.46089
     0.59716
     0.67287
     0.80915
     0.90000
     0.96057
     0.80915
     0.61231
     0.73344
     1.00600
     0.67287
    -0.44763
    -2.29494
    -4.42995
    -5.26276
    -3.30945
    -1.76497
    -1.94668
    -3.15803
    -4.77822
    -3.99084
    -3.11261
    -3.52144
    -4.06655
    -4.11197
    -3.61229
    -2.31008
    -1.05330
     0.12776
     0.29433
     0.86972
     0.83943
     0.70316
     0.55174
     0.46089
     0.35489
     0.21862
     0.88486
     1.09685
     0.94543
     0.90000
     0.91514
     0.68802
     0.59716
     0.52145
     0.49117
     0.41546
     0.38518
     0.52145
     0.96057
     1.42997
     1.92965
     2.09621
     2.05079
     1.76309
     1.35426
     1.08171
     1.23312
     1.59653
     1.58139
     1.61167
     1.52082
     1.47540
     1.30883
     1.21798
     1.15741
     1.05142
     0.77887
     0.47603
     0.41546
     0.44574
     0.56688
     0.52145
     0.53660
     0.61231
     0.82429
     0.97571
     0.99085
     0.99085
     1.05142
     1.08171
     1.11199
     1.00600
     1.06656
     1.09685
     0.93029
     1.03628
     0.99085
     1.02114
     0.88486
     0.90000
     0.82429
     0.82429
     0.74858
     0.76372
     0.64259
     0.68802
     0.61231
     0.61231
     0.67287
     0.64259
     0.58202
     0.64259
     0.61231
     0.67287
     0.55174
     0.62745
     0.64259
     0.62745
     0.64259
     0.62745
     0.53660
     0.62745
     0.61231
     0.50631
     0.55174
     0.58202
     0.52145
     0.52145
     0.55174
     0.46089
     0.40032
     0.46089
     0.40032
     0.46089
     0.49117
     0.38518
     0.32461
     0.41546
     0.38518
     0.32461
     0.40032
     0.30947
     0.35489
     0.32461
     0.35489
     0.37004
     0.26404
     0.29433
     0.26404
     0.37004
     0.30947
     0.35489
     0.29433
     0.35489
     0.29433
     0.29433
     0.32461
     0.40032
     0.33975
     0.21862
     0.29433
     0.29433
     0.30947
     0.23376
     0.24890
     0.21862
     0.27918
     0.37004
     0.27918
     0.26404
     0.33975
     0.40032
     0.40032
     0.56688
     0.65773
     0.71830
     0.91514
     1.12713
     1.20284
     1.03628
     0.71830
     1.11199
     1.32398
     0.67287
    -0.62933
    -1.29558
    -2.59778
    -4.95992
    -6.65581
    -6.05014
    -4.06655
    -0.31135
     0.03691
    -1.32586
    -2.38579
    -3.23374
    -3.85456
    -2.93090
    -1.67412
     0.09748
     1.50568
     2.20221
     2.97444
     3.36813
     3.54984
     3.45899
     3.18643
     2.47476
     1.79338
     1.67224
     1.53596
     1.23312
     1.02114
     0.70316
     0.68802
     0.90000
     0.83943
     0.74858
     0.77887
     0.82429
     0.76372
     0.74858
     0.76372
     0.80915
     0.67287
     0.65773
     0.56688
     0.49117
     0.43060
     0.43060
     0.46089
     0.32461
     0.23376
     0.05205
    -0.06908
     0.26404
     0.52145
     0.65773
     0.68802
     0.83943
     0.46089
     0.11262
     0.33975
     0.44574
     0.46089
     0.47603
     0.49117
     0.52145
     0.53660
     0.35489
     0.18833
    -0.00851
    -0.20536
    -0.25078
    -0.17507
    -0.15993
    -0.26593
    -0.31135
    -0.09936
    -0.11451
    -0.08422
     0.05205
    -0.02365
    -0.03880
     0.08234
     0.09748
     0.14291
     0.18833
     0.18833
     0.27918
     0.30947
     0.44574
     0.47603
     0.41546
     0.62745
     0.41546
     0.41546
     0.40032
     0.37004
     0.38518
     0.37004
     0.52145
     0.38518
     0.46089
     0.32461
     0.40032
     0.29433
     0.33975
     0.38518
     0.27918
     0.32461
     0.27918
     0.35489
     0.35489
     0.30947
     0.32461
     0.43060
     0.40032
     0.38518
     0.40032
     0.44574
     0.43060
     0.38518
     0.47603
     0.55174
     0.46089
     0.47603
     0.46089
     0.46089
     0.47603
     0.47603
     0.40032
     0.43060
     0.43060
     0.46089
     0.43060
     0.35489
     0.40032
     0.35489
     0.30947
     0.33975
     0.32461
     0.23376
     0.32461
     0.33975
     0.37004
     0.40032
     0.32461
     0.44574
     0.52145
     0.62745
     0.67287
     0.68802
     0.74858
     0.76372
     0.77887
     0.90000
     0.97571
     1.26341
     1.30883
     1.02114
     0.71830
     0.33975
    -0.31135
    -0.73532
    -0.93217
    -0.94731
    -0.62933
    -0.79589
    -1.88611
    -3.11261
    -3.71828
    -3.18831
    -1.99210
    -1.97696
    -2.71892
    -3.70314
    -3.62743
    -2.99147
    -1.88611
    -1.35614
    -1.31072
    -0.70504
    -0.20536
     0.44574
     0.70316
     1.03628
     1.38454
     1.50568
     1.62681
     1.88423
     2.29306
     2.53533
     2.53533
     2.44448
     2.27792
     2.17192
     1.73281
     1.39969
     0.91514
     0.35489
     0.70316
     1.86908
     2.47476
     2.65646
     1.62681
     0.20347
    -0.22050
    -0.03880
     0.59716
     1.20284
     1.35426
     1.36940
     1.12713
     0.93029
     0.68802
     0.56688
     0.67287
     0.73344
     0.58202
     0.68802
     0.74858
     0.76372
     0.82429
     0.80915
     1.06656
     1.21798
     1.27855
     1.29369
     1.38454
     1.33912
     1.35426
     1.23312
     1.26341
     1.23312
     1.11199
     1.05142
     0.99085
     1.03628
     1.00600
     0.94543
     0.88486
     0.79401
     0.76372
     0.68802
     0.71830
     0.62745
     0.61231
     0.59716
     0.64259
     0.53660
     0.53660
     0.40032
     0.30947
     0.33975
     0.24890
     0.26404
     0.12776
     0.14291
     0.00663
    -0.03880
    -0.09936
    -0.09936
    -0.11451
    -0.14479
    -0.20536
    -0.17507
    -0.20536
    -0.29621
    -0.34163
    -0.19022
    -0.15993
    -0.25078
    -0.22050
    -0.20536
    -0.14479
    -0.15993
    -0.15993
    -0.17507
    -0.08422
    -0.05394
    -0.06908
    -0.03880
    -0.05394
    -0.03880
    -0.11451
     0.08234
     0.18833
     0.09748
     0.06720
     0.05205
     0.14291
     0.15805
     0.08234
     0.17319
     0.12776
     0.14291
     0.15805
     0.12776
     0.17319
     0.14291
     0.05205
     0.18833
     0.21862
     0.24890
     0.23376
     0.29433
     0.32461
     0.46089
     0.61231
     0.58202
     0.52145
     0.43060
     0.55174
     0.74858
     1.08171
     1.00600
     0.47603
    -0.23564
    -2.14352
    -3.37002
    -2.99147
    -2.55235
    -3.41544
    -4.88421
    -5.35361
    -2.90062
    -2.27980
    -3.24888
    -4.08169
    -4.47538
    -4.15740
    -3.23374
    -2.37065
    -1.49242
    -0.75047
    -0.19022
     0.24890
     0.73344
     1.14227
     1.29369
     1.38454
     1.64196
     2.05079
     2.02050
     1.99022
     1.86908
     1.83880
     1.91451
     2.15678
     1.80852
     1.80852
     1.94479
     1.95994
     1.91451
     1.73281
     1.71767
     1.64196
     1.50568
     1.14227
     1.08171
     0.55174
     0.08234
    -0.00851
    -0.06908
    -0.00851
    -0.17507
    -0.37192
    -0.34163
    -0.29621
    -0.46277
    -0.40220
    -0.37192
    -0.41734
    -0.47791
    -0.47791
    -0.58391
    -0.53848
    -0.56876
    -0.44763
     0.02177
     0.73344
     1.64196
     1.88423
     1.50568
     1.23312
     1.21798
     1.36940
     1.59653
     1.86908
     2.14164
     2.26277
     2.48990
     2.47476
     2.29306
     1.97508
     1.68738
     1.41483
     1.05142
     1.03628
     1.14227
     0.71830
     0.67287
     0.58202
     0.67287
     0.68802
     0.76372
     0.71830
     0.73344
     0.62745
     0.58202
     0.50631
     0.55174
     0.61231
     0.61231
     0.58202
     0.58202
     0.58202
     0.49117
     0.50631
     0.53660
     0.44574
     0.46089
     0.30947
     0.32461
     0.27918
     0.30947
     0.23376
     0.11262
     0.14291
     0.15805
     0.02177
    -0.00851
     0.09748
     0.00663
    -0.05394
    -0.03880
    -0.00851
    -0.06908
    -0.17507
    -0.11451
    -0.14479
    -0.09936
    -0.06908
    -0.17507
    -0.19022
    -0.19022
    -0.22050
    -0.20536
    -0.09936
    -0.08422
    -0.12965
    -0.14479
    -0.09936
    -0.00851
    -0.03880
    -0.11451
    -0.00851
    -0.02365
     0.09748
     0.02177
    -0.00851
     0.05205
     0.03691
    -0.00851
    -0.03880
     0.06720
    -0.09936
    -0.12965
    -0.08422
    -0.26593
    -0.46277
    -0.59905
    -0.44763
    -0.20536
    -0.06908
     0.02177
     0.21862
     0.79401
     0.91514
     0.85458
     0.96057
     0.83943
     0.83943
     1.26341
     1.56625
     1.77823
     1.65710
     1.35426
     0.79401
    -1.82554
    -3.14289
    -2.58264
    -2.59778
    -3.23374
    -4.49052
    -4.70251
    -1.90125
    -0.41734
    -1.47728
    -2.20409
    -3.44573
    -3.32459
    -2.59778
    -1.12901
     0.27918
     0.91514
     1.56625
     1.77823
     2.21735
     2.24763
     1.99022
     1.52082
     1.18770
     0.96057
     0.58202
     0.40032
     0.29433
     0.27918
     0.20347
     0.21862
     0.18833
     0.14291
     0.32461
     0.44574
     0.52145
     0.55174
     0.52145
     0.56688
     0.52145
     0.56688
     0.64259
     0.62745
     0.53660
     0.47603
     0.38518
     0.21862
     0.11262
    -0.02365
    -0.12965
    -0.20536
    -0.25078
    -0.38706
    -0.47791
    -0.52334
    -0.56876
    -0.52334
    -0.40220
    -0.37192
    -0.32649
    -0.17507
    -0.15993
     0.05205
     0.17319
     0.23376
     0.40032
     0.62745
     0.67287
     0.90000
     0.93029
     1.00600
     0.99085
     0.99085
     1.17256
     1.12713
     1.02114
     1.03628
     1.03628
     1.03628
     1.05142
     0.96057
     0.99085
     0.96057
     0.90000
     0.82429
     0.80915
     0.73344
     0.74858
     0.65773
     0.80915
     0.73344
     0.62745
     0.61231
     0.62745
     0.64259
     0.58202
     0.47603
     0.49117
     0.47603
     0.50631
     0.56688
     0.49117
     0.46089
     0.46089
     0.44574
     0.44574
     0.62745
     0.38518
     0.43060
     0.52145
     0.44574
     0.53660
     0.50631
     0.40032
     0.44574
     0.44574
     0.43060
     0.33975
     0.43060
     0.33975
     0.24890
     0.29433
     0.33975
     0.32461
     0.24890
     0.18833
     0.27918
     0.24890
     0.23376
     0.26404
     0.14291
     0.20347
     0.24890
     0.23376
     0.14291
     0.14291
     0.14291
     0.06720
     0.20347
     0.09748
     0.14291
     0.08234
     0.14291
     0.09748
     0.14291
     0.14291
     0.06720
     0.03691
     0.14291
     0.27918
     0.50631
     0.76372
     0.97571
     0.82429
     0.88486
     1.11199
     1.21798
     1.53596
     1.83880
     2.23249
     1.74795
     0.27918
    -1.26529
    -1.85583
    -1.08359
    -0.37192
    -1.09873
    -2.14352
    -2.37065
    -1.70441
    -1.81040
    -2.53721
    -3.65771
    -3.91513
    -2.93090
    -2.52207
    -1.64384
    -1.11387
    -0.78075
    -0.58391
    -0.78075
    -0.88674
    -0.73532
    -0.49305
    -0.25078
     0.09748
     0.20347
     0.15805
    -0.29621
    -0.78075
    -0.81103
    -0.40220
     0.29433
     0.58202
     0.40032
     0.02177
     0.15805
     0.38518
     0.67287
     0.86972
     1.02114
     1.06656
     1.09685
     1.14227
     1.18770
     0.96057
     0.93029
     0.79401
     0.80915
     0.82429
     0.85458
     0.88486
     0.77887
     0.93029
     0.93029
     0.93029
     0.99085
     1.00600
     1.00600
     1.12713
     1.20284
     1.18770
     1.18770
     1.23312
     1.17256
     1.20284
     1.15741
     1.12713
     1.14227
     1.14227
     1.03628
     1.02114
     0.94543
     0.83943
     0.83943
     0.79401
     0.74858
     0.67287
     0.50631
     0.44574
     0.46089
     0.29433
     0.26404
     0.23376
     0.14291
     0.09748
    -0.12965
     0.03691
    -0.00851
    -0.00851
    -0.00851
    -0.12965
    -0.02365
    -0.05394
    -0.14479
    -0.06908
    -0.00851
    -0.02365
    -0.03880
     0.02177
    -0.00851
    -0.00851
     0.06720
     0.03691
     0.11262
     0.15805
     0.02177
     0.00663
     0.15805
     0.18833
     0.11262
     0.08234
     0.09748
     0.11262
     0.17319
     0.12776
     0.18833
     0.17319
     0.21862
     0.32461
     0.30947
     0.27918
     0.26404
     0.21862
     0.27918
     0.38518
     0.32461
     0.37004
     0.44574
     0.49117
     0.50631
     0.50631
     0.44574
     0.33975
     0.29433
     0.12776
     0.20347
     0.18833
     0.17319
     0.09748
     0.15805
     0.12776
     0.18833
     0.32461
     0.68802
     0.88486
     0.79401
    -0.06908
    -1.09873
    -3.00661
    -2.79463
    -1.05330
    -0.09936
     0.26404
    -1.05330
    -3.93027
    -5.50503
    -4.15740
    -2.23437
    -1.70441
    -2.31008
    -2.99147
    -2.96119
    -2.40094
    -1.79526
    -0.93217
    -0.59905
     0.27918
     0.61231
     0.68802
     0.47603
     0.20347
     0.61231
     1.50568
     2.08107
     1.70252
     1.38454
     1.02114
     0.79401
     0.61231
     0.47603
     0.32461
     0.06720
    -0.00851
     0.09748
     0.32461
     0.30947
     0.26404
     0.29433
     0.49117
     0.40032
     0.38518
     0.44574
     0.56688
     0.70316
     0.96057
     1.03628
     1.06656
     1.08171
     1.03628
     1.00600
     0.88486
     0.83943
     0.86972
     0.83943
     0.73344
     0.71830
     0.64259
     0.52145
     0.49117
     0.33975
     0.40032
     0.26404
     0.30947
     0.30947
     0.30947
     0.27918
     0.29433
     0.32461
     0.26404
     0.26404
     0.23376
     0.33975
     0.26404
     0.29433
     0.32461
     0.33975
     0.30947
     0.30947
     0.32461
     0.27918
     0.32461
     0.32461
     0.27918
     0.29433
     0.30947
     0.33975
     0.27918
     0.33975
     0.30947
     0.24890
     0.29433
     0.30947
     0.32461
     0.30947
     0.26404
     0.30947
     0.29433
     0.30947
     0.37004
     0.27918
     0.26404
     0.29433
     0.26404
     0.29433
     0.32461
     0.24890
     0.30947
     0.24890
     0.23376
     0.21862
     0.23376
     0.21862
     0.26404
     0.30947
     0.24890
     0.17319
     0.21862
     0.23376
     0.21862
     0.21862
     0.18833
     0.27918
     0.23376
     0.24890
     0.23376
     0.20347
     0.17319
     0.14291
     0.26404
     0.26404
     0.20347
     0.20347
     0.14291
     0.18833
     0.23376
     0.14291
     0.26404
     0.24890
     0.24890
     0.24890
     0.40032
     0.37004
     0.33975
     0.33975
     0.38518
     0.33975
     0.20347
     0.06720
    -0.08422
    -0.08422
     0.62745
     1.47540
     1.53596
    -0.59905
    -4.58137
    -6.08042
    -4.68736
    -2.46150
    -2.84005
    -3.83942
    -2.80977
    -1.38643
    -3.50630
    -3.83942
    -2.99147
    -2.58264
    -2.08296
    -1.52270
    -0.70504
     0.71830
     1.85394
     2.44448
     2.29306
     2.32334
     2.64132
     2.52019
     2.59590
     2.47476
     2.44448
     1.94479
     1.36940
     1.23312
     1.05142
     1.05142
     0.99085
     1.03628
     0.91514
     0.83943
     0.80915
     0.82429
     0.85458
     0.88486
     0.86972
     1.03628
     0.86972
     0.73344
     0.58202
     0.49117
     0.43060
     0.26404
     0.20347
     0.32461
     0.26404
     0.20347
     0.06720
     0.18833
     0.12776
     0.11262
     0.09748
     0.09748
     0.18833
     0.23376
     0.23376
     0.32461
     0.43060
     0.32461
     0.24890
     0.26404
     0.35489
     0.29433
     0.21862
     0.23376
     0.37004
     0.23376
     0.20347
     0.24890
     0.23376
     0.23376
     0.21862
     0.15805
     0.12776
     0.08234
     0.09748
     0.09748
     0.24890
     0.12776
    -0.02365
     0.06720
     0.06720
     0.00663
     0.02177
    -0.03880
     0.00663
     0.15805
     0.18833
    -0.00851
     0.05205
     0.00663
     0.15805
     0.14291
     0.24890
     0.23376
     0.14291
     0.21862
     0.20347
     0.23376
     0.26404
     0.14291
     0.26404
     0.23376
     0.24890
     0.24890
     0.20347
     0.24890
     0.17319
     0.14291
     0.20347
     0.24890
     0.15805
     0.11262
     0.20347
     0.20347
     0.18833
     0.20347
     0.14291
     0.23376
     0.20347
     0.24890
     0.12776
     0.21862
     0.20347
     0.15805
     0.21862
     0.30947
     0.30947
     0.26404
     0.30947
     0.30947
     0.37004
     0.41546
     0.41546
     0.44574
     0.40032
     0.44574
     0.46089
     0.44574
     0.44574
     0.50631
     0.47603
     0.53660
     0.44574
     0.37004
     0.30947
     0.20347
     0.20347
     0.14291
    -0.11451
    -0.26593
    -0.41734
    -0.78075
    -1.37129
    -1.65898
    -1.15930
    -1.61356
    -2.94604
    -2.62806
    -2.47664
    -3.47601
    -4.73279
    -4.77822
    -3.83942
    -3.24888
    -3.53658
    -4.23311
    -4.65708
    -3.70314
    -2.62806
    -2.52207
    -2.23437
    -1.38643
    -1.05330
    -0.38706
    -0.05394
     0.68802
     1.41483
     2.12650
     2.24763
     2.30820
     2.62618
     2.44448
     2.38391
     2.45962
     2.68675
     2.62618
     2.48990
     2.30820
     2.14164
     1.89937
     1.85394
     1.68738
     1.50568
     1.38454
     1.35426
     1.35426
     1.30883
     1.32398
     1.35426
     1.33912
     1.21798
     1.17256
     1.18770
     1.08171
     1.00600
     0.85458
     0.91514
     0.80915
     0.74858
     0.64259
     0.64259
     0.55174
     0.55174
     0.40032
     0.33975
     0.33975
     0.27918
     0.26404
     0.21862
     0.18833
     0.08234
     0.05205
     0.08234
     0.08234
    -0.03880
    -0.09936
    -0.11451
    -0.08422
    -0.11451
    -0.17507
    -0.14479
    -0.09936
    -0.14479
    -0.12965
    -0.12965
    -0.12965
    -0.19022
    -0.17507
    -0.15993
    -0.05394
    -0.12965
    -0.14479
    -0.11451
    -0.11451
    -0.03880
    -0.11451
    -0.06908
    -0.06908
    -0.05394
    -0.03880
    -0.05394
    -0.00851
    -0.03880
    -0.03880
    -0.06908
     0.02177
     0.08234
     0.03691
     0.03691
     0.08234
     0.03691
     0.06720
     0.11262
     0.09748
     0.20347
     0.20347
     0.21862
     0.21862
     0.29433
     0.18833
     0.06720
     0.15805
     0.23376
     0.08234
     0.08234
    -0.05394
    -0.37192
    -0.49305
    -0.46277
    -0.14479
     0.33975
     1.00600
     1.68738
     1.74795
     1.05142
     0.56688
    -0.75047
    -1.40157
    -1.31072
    -0.68990
    -1.14416
    -0.35678
     0.20347
     0.74858
    -0.67476
    -1.91639
    -1.84068
    -1.58327
    -1.76497
    -1.52270
    -1.06845
    -0.78075
    -0.62933
    -0.40220
    -0.03880
     0.18833
     0.21862
     0.24890
     0.21862
     0.06720
    -0.02365
    -0.20536
    -0.32649
    -0.43249
    -0.53848
    -0.52334
    -0.53848
    -0.58391
    -0.64447
    -0.56876
    -0.59905
    -0.62933
    -0.64447
    -0.65962
    -0.59905
    -0.65962
    -0.62933
    -0.53848
    -0.53848
    -0.53848
    -0.43249
    -0.58391
    -0.53848
    -0.53848
    -0.52334
    -0.64447
    -0.49305
    -0.55362
    -0.49305
    -0.41734
    -0.49305
    -0.43249
    -0.41734
    -0.44763
    -0.43249
    -0.46277
    -0.44763
    -0.46277
    -0.47791
    -0.37192
    -0.32649
    -0.47791
    -0.35678
    -0.31135
    -0.34163
    -0.26593
    -0.26593
    -0.29621
    -0.25078
    -0.26593
    -0.25078
    -0.22050
    -0.14479
    -0.17507
    -0.19022
    -0.12965
    -0.28107
    -0.25078
    -0.32649
    -0.28107
    -0.20536
    -0.29621
    -0.26593
    -0.28107
    -0.32649
    -0.41734
    -0.41734
    -0.38706
    -0.35678
    -0.34163
    -0.32649
    -0.41734
    -0.43249
    -0.44763
    -0.43249
    -0.40220
    -0.41734
    -0.47791
    -0.44763
    -0.38706
    -0.40220
    -0.40220
    -0.43249
    -0.47791
    -0.43249
    -0.41734
    -0.41734
    -0.43249
    -0.40220
    -0.41734
    -0.47791
    -0.37192
    -0.29621
    -0.37192
    -0.31135
    -0.25078
    -0.22050
    -0.20536
    -0.20536
    -0.19022
    -0.11451
    -0.12965
    -0.20536
    -0.22050
    -0.14479
    -0.19022
    -0.23564
    -0.38706
    -0.37192
    -0.14479
     0.46089
     1.24827
     0.52145
    -0.34163
    -0.64447
    -0.68990
     1.03628
     2.97444
     3.14101
     1.26341
    -0.87160
    -1.25015
    -0.43249
    -0.00851
     0.23376
     0.76372
     1.05142
     0.33975
    -0.81103
    -1.38643
    -1.44699
    -1.49242
    -1.32586
    -1.15930
    -0.99274
    -0.87160
    -0.76561
    -0.73532
    -0.44763
    -0.49305
    -0.31135
    -0.23564
    -0.22050
    -0.05394
     0.02177
     0.09748
     0.06720
     0.11262
     0.09748
     0.12776
     0.20347
     0.18833
     0.23376
     0.18833
     0.24890
     0.24890
     0.24890
     0.18833
     0.11262
     0.09748
     0.06720
     0.08234
    -0.00851
    -0.08422
    -0.08422
    -0.19022
    -0.20536
    -0.28107
    -0.35678
    -0.38706
    -0.49305
    -0.49305
    -0.52334
    -0.46277
    -0.62933
    -0.61419
    -0.59905
    -0.58391
    -0.65962
    -0.61419
    -0.62933
    -0.59905
    -0.53848
    -0.53848
    -0.61419
    -0.56876
    -0.56876
    -0.52334
    -0.50820
    -0.43249
    -0.44763
    -0.50820
    -0.43249
    -0.49305
    -0.41734
    -0.47791
    -0.44763
    -0.41734
    -0.40220
    -0.40220
    -0.34163
    -0.37192
    -0.29621
    -0.29621
    -0.26593
    -0.08422
    -0.14479
    -0.14479
    -0.12965
    -0.11451
    -0.05394
    -0.05394
    -0.08422
     0.02177
     0.02177
     0.02177
     0.00663
     0.03691
    -0.03880
    -0.08422
    -0.08422
    -0.05394
    -0.05394
    -0.11451
    -0.12965
    -0.11451
    -0.09936
    -0.14479
    -0.11451
    -0.19022
    -0.19022
    -0.15993
    -0.08422
    -0.19022
    -0.17507
    -0.12965
    -0.22050
    -0.15993
    -0.06908
    -0.11451
    -0.11451
    -0.03880
    -0.06908
     0.00663
     0.03691
     0.00663
     0.17319
     0.24890
     0.32461
     0.38518
     0.38518
     0.50631
     0.47603
     0.52145
     0.58202
     0.49117
    -0.00851
    -0.53848
    -1.44699
    -2.00725
    -2.05267
    -2.23437
    -2.31008
    -1.81040
    -0.94731
    -0.85646
    -1.50756
    -1.84068
    -1.20472
     0.26404
    -0.06908
    -1.38643
    -1.96182
    -0.67476
     0.99085
     1.82366
     1.88423
     1.50568
     1.36940
     1.09685
     0.71830
     0.41546
     0.06720
    -0.20536
    -0.25078
    -0.23564
    -0.00851
     0.06720
     0.00663
    -0.06908
    -0.15993
    -0.15993
    -0.08422
    -0.11451
    -0.06908
     0.02177
     0.09748
     0.18833
     0.20347
     0.11262
     0.14291
     0.23376
     0.23376
     0.37004
     0.27918
     0.23376
     0.32461
     0.35489
     0.40032
     0.29433
     0.26404
     0.21862
     0.33975
     0.35489
     0.26404
     0.32461
     0.20347
     0.35489
     0.37004
     0.52145
     0.53660
     0.52145
     0.41546
     0.33975
     0.35489
     0.44574
     0.40032
     0.38518
     0.43060
     0.40032
     0.37004
     0.26404
     0.23376
     0.14291
    -0.00851
     0.15805
     0.06720
     0.02177
    -0.03880
     0.00663
     0.03691
    -0.00851
     0.00663
    -0.05394
     0.05205
     0.05205
     0.05205
     0.05205
     0.06720
     0.02177
    -0.02365
     0.05205
     0.12776
     0.09748
     0.02177
    -0.02365
     0.08234
     0.03691
     0.00663
     0.02177
     0.05205
     0.03691
    -0.03880
     0.00663
    -0.06908
    -0.12965
    -0.11451
    -0.14479
     0.05205
    -0.05394
    -0.05394
    -0.17507
    -0.03880
    -0.11451
    -0.12965
    -0.06908
    -0.08422
     0.05205
     0.15805
     0.26404
     0.17319
     0.26404
     0.37004
     0.21862
     0.53660
     0.55174
     0.58202
     0.62745
     0.52145
     0.06720
    -0.23564
     0.76372
     2.00536
     3.26214
     3.08044
     0.97571
    -0.19022
    -2.34037
    -1.82554
     1.17256
     0.38518
    -0.15993
     0.58202
     1.26341
    -0.43249
    -1.23501
    -1.09873
    -1.14416
    -1.44699
    -1.68927
    -1.28043
    -0.79589
    -0.35678
    -0.17507
    -0.14479
    -0.14479
    -0.20536
    -0.05394
    -0.09936
    -0.11451
    -0.14479
    -0.05394
    -0.05394
    -0.00851
     0.09748
     0.11262
     0.18833
     0.17319
     0.18833
     0.20347
     0.24890
     0.15805
     0.20347
     0.26404
     0.33975
     0.29433
     0.29433
     0.27918
     0.30947
     0.33975
     0.23376
     0.27918
     0.23376
     0.30947
     0.35489
     0.27918
     0.29433
     0.21862
     0.24890
     0.29433
     0.30947
     0.30947
     0.26404
     0.30947
     0.29433
     0.24890
     0.26404
     0.17319
     0.21862
     0.17319
     0.24890
     0.15805
     0.15805
     0.14291
     0.05205
     0.11262
     0.18833
     0.05205
    -0.03880
     0.02177
    -0.06908
    -0.02365
    -0.06908
    -0.00851
     0.11262
     0.03691
     0.06720
     0.00663
    -0.08422
    -0.00851
    -0.03880
    -0.00851
     0.05205
     0.11262
     0.06720
     0.05205
     0.02177
     0.02177
     0.05205
     0.02177
     0.02177
     0.00663
     0.02177
     0.05205
     0.03691
    -0.03880
     0.00663
    -0.09936
    -0.06908
    -0.11451
    -0.20536
    -0.38706
    -0.65962
    -0.61419
    -0.31135
     0.27918
     0.53660
     0.58202
     0.52145
     0.27918
     0.11262
     0.23376
     0.50631
     0.62745
     0.85458
     0.99085
     1.00600
     0.93029
     0.91514
     0.74858
     0.74858
     0.68802
     0.62745
     0.41546
     0.37004
     0.26404
     0.11262
     0.18833
    -0.03880
    -0.22050
    -0.19022
    -0.09936
    -0.81103
    -1.56813
    -2.26466
    -2.34037
    -1.70441
    -2.05267
    -3.15803
    -2.76434
    -2.20409
    -2.87033
    -3.97569
    -4.42995
    -3.97569
    -1.44699
    -0.26593
    -1.37129
    -2.21923
    -2.44636
    -1.50756
    -0.46277
    -0.19022
     0.05205
     0.46089
     0.85458
     1.00600
     0.79401
     0.49117
     0.15805
     0.33975
     0.58202
     0.74858
     0.86972
     1.11199
     1.08171
     0.96057
     0.68802
     0.44574
     0.24890
     0.41546
     0.53660
     0.64259
     0.55174
     0.20347
     0.05205
     0.12776
    -0.12965
    -0.25078
    -0.41734
    -0.44763
    -0.47791
    -0.46277
    -0.43249
    -0.41734
    -0.29621
    -0.20536
    -0.08422
     0.08234
     0.24890
     0.33975
     0.43060
     0.46089
     0.55174
     0.56688
     0.49117
     0.68802
     0.62745
     0.55174
     0.58202
     0.56688
     0.56688
     0.40032
     0.50631
     0.44574
     0.43060
     0.38518
     0.38518
     0.40032
     0.38518
     0.40032
     0.33975
     0.40032
     0.46089
     0.38518
     0.49117
     0.53660
     0.53660
     0.55174
     0.53660
     0.55174
     0.62745
     0.65773
     0.67287
     0.58202
     0.61231
     0.62745
     0.55174
     0.53660
     0.61231
     0.55174
     0.43060
     0.52145
     0.43060
     0.33975
     0.24890
     0.20347
     0.29433
     0.14291
     0.12776
     0.05205
     0.02177
     0.02177
    -0.02365
    -0.03880
     0.02177
    -0.09936
    -0.05394
    -0.05394
    -0.09936
    -0.05394
    -0.12965
    -0.11451
    -0.05394
    -0.02365
     0.02177
     0.00663
    -0.03880
    -0.03880
    -0.03880
    -0.06908
     0.05205
     0.03691
     0.02177
     0.05205
     0.06720
     0.05205
     0.11262
     0.06720
     0.09748
     0.12776
     0.18833
     0.17319
     0.12776
     0.14291
     0.14291
     0.18833
     0.20347
     0.24890
     0.09748
     0.18833
     0.17319
     0.18833
     0.15805
     0.15805
     0.15805
     0.21862
     0.18833
     0.17319
     0.12776
     0.18833
     0.18833
     0.12776
     0.21862
     0.24890
     0.14291
     0.20347
     0.17319
     0.21862
     0.29433
     0.38518
     0.44574
     0.46089
     0.61231
     0.64259
     0.70316
     0.79401
     0.79401
     0.88486
     0.94543
     0.76372
     0.58202
     0.65773
     0.33975
    -0.44763
     1.42997
     3.88296
     3.17129
    -0.52334
    -0.96245
     0.26404
     0.94543
     1.03628
     0.82429
     0.08234
     0.14291
     0.35489
     0.14291
    -0.14479
    -0.32649
    -0.47791
    -0.70504
    -0.81103
    -0.87160
    -0.87160
    -0.78075
    -0.64447
    -0.55362
    -0.47791
    -0.44763
    -0.26593
    -0.19022
     0.02177
     0.08234
     0.02177
     0.18833
     0.29433
     0.38518
     0.30947
     0.38518
     0.37004
     0.43060
     0.52145
     0.37004
     0.44574
     0.49117
     0.40032
     0.30947
     0.43060
     0.40032
     0.30947
     0.29433
     0.23376
     0.29433
     0.27918
     0.27918
     0.17319
     0.18833
     0.24890
     0.24890
     0.26404
     0.21862
     0.17319
     0.23376
     0.23376
     0.29433
     0.23376
     0.21862
     0.20347
     0.21862
     0.29433
     0.24890
     0.12776
     0.12776
     0.17319
     0.12776
     0.18833
     0.06720
     0.00663
     0.08234
    -0.02365
     0.14291
     0.11262
    -0.06908
    -0.02365
     0.02177
    -0.02365
     0.03691
     0.00663
     0.03691
    -0.05394
     0.02177
    -0.00851
    -0.02365
    -0.12965
    -0.05394
    -0.06908
     0.02177
     0.02177
    -0.06908
    -0.08422
    -0.03880
    -0.05394
    -0.06908
    -0.05394
    -0.11451
    -0.02365
    -0.03880
     0.00663
    -0.00851
    -0.03880
    -0.03880
    -0.12965
    -0.03880
     0.06720
    -0.02365
    -0.03880
    -0.06908
     0.00663
     0.05205
    -0.00851
    -0.06908
    -0.00851
    -0.00851
     0.05205
     0.02177
    -0.06908
    -0.00851
    -0.00851
    -0.05394
     0.08234
     0.05205
     0.05205
    -0.00851
     0.02177
     0.05205
    -0.00851
    -0.00851
    -0.00851
     0.00663
     0.02177
     0.03691
     0.03691
     0.00663
    -0.00851
    -0.02365
     0.03691
     0.09748
    -0.00851
     0.02177
     0.02177
     0.03691
     0.02177
    -0.00851
     0.03691
    -0.06908
     0.05205
     0.05205
     0.05205
     0.06720
     0.05205
    -0.00851
     0.06720
     0.08234
    -0.03880
    -0.09936
    -0.08422
    -0.12965
    -0.06908
    -0.02365
     0.12776
     0.08234
     0.05205
    -0.11451
    -0.29621
    -0.26593
    -0.19022
    -0.05394
     0.11262
     0.17319
    -0.00851
    -0.35678
    -0.40220
    -0.47791
    -0.70504
    -1.85583
    -2.99147
    -3.83942
    -3.56686
    -2.79463
    -3.35488
    -4.71765
    -4.24825
    -2.97633
    -2.70377
    -2.90062
    -3.88484
    -4.09683
    -2.64321
    -1.78012
    -0.88674
     0.12776
     0.86972
     1.58139
     1.88423
     2.15678
     2.71703
     3.12586
     3.24700
     3.12586
     3.00473
     3.09558
     2.97444
     2.82303
     2.68675
     2.50505
     2.23249
     1.91451
     1.70252
     1.52082
     1.32398
     1.26341
     0.97571
     0.90000
     0.74858
     0.68802
     0.55174
     0.46089
     0.47603
     0.29433
     0.21862
     0.23376
     0.14291
     0.23376
     0.11262
     0.18833
     0.12776
     0.12776
     0.08234
     0.11262
     0.14291
     0.06720
     0.02177
     0.02177
     0.12776
     0.06720
     0.06720
     0.12776
     0.06720
     0.06720
     0.02177
     0.08234
     0.15805
     0.05205
     0.09748
     0.05205
     0.05205
     0.06720
    -0.00851
     0.00663
     0.14291
     0.09748
     0.05205
     0.06720
     0.11262
     0.05205
    -0.00851
     0.08234
     0.05205
     0.03691
     0.11262
     0.14291
     0.08234
     0.05205
     0.09748
     0.00663
     0.09748
     0.12776
     0.06720
     0.08234
     0.06720
     0.11262
    -0.00851
     0.05205
     0.05205
     0.06720
     0.09748
     0.03691
     0.08234
     0.05205
     0.00663
    -0.02365
    -0.05394
     0.05205
    -0.00851
     0.02177
    -0.00851
     0.05205
     0.18833
     0.05205
     0.05205
     0.00663
     0.02177
     0.02177
     0.09748
     0.05205
     0.18833
     0.11262
     0.08234
     0.12776
     0.14291
     0.12776
     0.06720
     0.03691
     0.11262
     0.09748
     0.17319
     0.06720
     0.06720
     0.08234
     0.08234
     0.11262
     0.05205
     0.08234
    -0.00851
     0.15805
     0.08234
     0.03691
     0.06720
     0.27918
    -0.14479
    -0.29621
    -0.20536
    -0.46277
    -1.85583
    -3.14289
    -2.47664
    -0.62933
     1.17256
     0.77887
    -1.93154
    -2.87033
    -3.49115
    -3.49115
    -0.59905
     1.46025
     1.39969
    -0.03880
    -1.12901
    -1.11387
     0.23376
     1.15741
     1.38454
     1.73281
     1.32398
     1.41483
     1.26341
     1.08171
     0.93029
     0.85458
     1.06656
     1.12713
     0.88486
     0.68802
     0.46089
     0.33975
     0.30947
     0.27918
     0.23376
     0.23376
     0.17319
     0.20347
     0.17319
     0.09748
     0.24890
     0.11262
     0.12776
     0.14291
     0.15805
     0.11262
     0.15805
     0.14291
     0.03691
     0.06720
     0.05205
    -0.00851
    -0.02365
    -0.03880
    -0.00851
    -0.11451
    -0.00851
    -0.03880
    -0.12965
    -0.12965
    -0.03880
    -0.11451
    -0.14479
    -0.11451
    -0.06908
    -0.06908
    -0.00851
    -0.00851
    -0.08422
    -0.00851
    -0.00851
    -0.09936
     0.02177
     0.05205
     0.05205
    -0.00851
     0.08234
     0.11262
     0.05205
     0.06720
     0.11262
     0.08234
     0.11262
     0.09748
     0.09748
     0.14291
     0.09748
     0.08234
     0.15805
     0.11262
     0.21862
     0.15805
     0.21862
     0.18833
     0.11262
     0.17319
     0.14291
     0.18833
     0.20347
     0.23376
     0.17319
     0.21862
     0.20347
     0.20347
     0.18833
     0.24890
     0.23376
     0.21862
     0.17319
     0.27918
     0.15805
     0.18833
     0.18833
     0.15805
     0.23376
     0.30947
     0.24890
     0.26404
     0.30947
     0.18833
     0.18833
     0.27918
     0.24890
     0.21862
     0.35489
     0.41546
     0.40032
     0.35489
     0.27918
     0.33975
     0.35489
     0.26404
     0.32461
     0.24890
     0.26404
     0.26404
     0.26404
     0.26404
     0.21862
     0.12776
     0.11262
     0.12776
     0.09748
     0.08234
     0.05205
     0.02177
     0.09748
     0.06720
     0.06720
     0.03691
    -0.03880
    -0.03880
    -0.15993
    -0.22050
    -0.09936
    -0.12965
    -0.22050
    -0.32649
    -0.34163
    -0.11451
     0.03691
    -0.50820
    -0.67476
    -0.25078
    -0.25078
    -1.62870
    -3.50630
    -2.32523
     1.02114
    -0.35678
    -2.34037
    -3.83942
    -1.74983
     0.46089
     0.00663
    -1.41671
    -1.53785
    -1.50756
    -1.15930
    -0.32649
     0.21862
     0.38518
     0.44574
     0.55174
     0.50631
     0.44574
     0.61231
     0.79401
     0.73344
     0.67287
     0.70316
     0.55174
     0.49117
     0.44574
     0.40032
     0.38518
     0.52145
     0.61231
     0.47603
     0.49117
     0.41546
     0.27918
     0.26404
     0.35489
     0.24890
     0.18833
     0.12776
     0.18833
     0.14291
     0.03691
     0.05205
     0.05205
     0.06720
     0.08234
     0.06720
     0.11262
     0.06720
     0.12776
     0.11262
     0.17319
     0.18833
     0.12776
     0.23376
     0.18833
     0.24890
     0.20347
     0.18833
     0.18833
     0.27918
     0.26404
     0.33975
     0.20347
     0.23376
     0.20347
     0.15805
     0.29433
     0.20347
     0.18833
     0.17319
     0.23376
     0.20347
     0.15805
     0.18833
     0.12776
     0.17319
     0.15805
     0.14291
     0.14291
     0.09748
     0.11262
    -0.00851
     0.11262
     0.09748
     0.05205
     0.03691
     0.06720
     0.02177
     0.02177
     0.00663
    -0.05394
    -0.03880
     0.09748
     0.05205
     0.14291
     0.12776
     0.08234
     0.06720
     0.11262
     0.15805
     0.21862
     0.18833
     0.17319
     0.15805
     0.24890
     0.26404
     0.17319
     0.20347
     0.20347
     0.29433
     0.23376
     0.26404
     0.18833
     0.17319
     0.14291
     0.23376
     0.30947
     0.26404
     0.20347
     0.27918
     0.32461
     0.27918
     0.24890
     0.23376
     0.26404
     0.24890
     0.18833
     0.26404
     0.20347
     0.20347
     0.11262
     0.12776
     0.12776
     0.05205
     0.06720
    -0.03880
    -0.02365
    -0.12965
    -0.06908
    -0.14479
    -0.20536
    -0.31135
    -0.59905
    -0.87160
    -0.94731
    -0.72018
    -1.02302
    -1.12901
    -1.67412
    -1.94668
    -2.00725
    -1.96182
    -2.87033
    -2.94604
    -1.35614
    -1.09873
    -0.90189
    -2.11324
    -1.97696
    -1.70441
    -1.64384
    -1.23501
    -0.11451
     0.96057
     1.71767
     1.64196
     1.83880
     2.35363
     1.86908
     1.30883
     1.21798
     1.53596
     1.97508
     2.09621
     1.97508
     1.76309
     1.29369
     0.77887
     0.49117
     0.15805
     0.06720
    -0.09936
    -0.14479
    -0.20536
    -0.03880
     0.18833
     0.30947
     0.24890
     0.37004
     0.40032
     0.58202
     0.73344
     0.77887
     0.90000
     0.88486
     0.90000
     0.94543
     0.88486
     0.79401
     0.62745
     0.59716
     0.50631
     0.43060
     0.32461
     0.32461
     0.37004
     0.32461
     0.30947
     0.30947
     0.20347
     0.30947
     0.26404
     0.26404
     0.29433
     0.24890
     0.21862
     0.23376
     0.23376
     0.26404
     0.24890
     0.21862
     0.24890
     0.23376
     0.18833
     0.08234
     0.15805
     0.09748
     0.08234
     0.06720
     0.11262
     0.05205
     0.02177
     0.00663
     0.00663
    -0.03880
    -0.03880
    -0.09936
    -0.05394
    -0.09936
    -0.08422
    -0.14479
    -0.14479
    -0.14479
    -0.17507
    -0.25078
    -0.17507
    -0.20536
    -0.22050
    -0.15993
    -0.17507
    -0.20536
    -0.20536
    -0.08422
    -0.12965
    -0.17507
    -0.06908
    -0.05394
    -0.06908
    -0.00851
     0.05205
    -0.03880
     0.06720
     0.12776
     0.02177
     0.06720
     0.09748
     0.14291
     0.14291
     0.15805
     0.14291
     0.09748
     0.18833
     0.14291
     0.12776
     0.05205
     0.11262
     0.12776
     0.08234
     0.12776
     0.14291
    -0.00851
     0.05205
     0.00663
    -0.12965
    -0.11451
    -0.20536
    -0.00851
    -0.23564
    -0.32649
    -0.43249
    -0.22050
    -0.35678
    -0.59905
    -0.70504
    -0.50820
    -1.12901
    -2.15866
    -2.64321
    -2.18895
    -1.79526
    -1.55299
    -1.21987
    -0.64447
    -0.46277
    -0.53848
    -0.53848
     0.02177
    -1.46214
    -2.08296
    -0.47791
     1.85394
     1.67224
     1.56625
     1.58139
     1.12713
     0.94543
     0.96057
     0.82429
     0.90000
     0.79401
     0.64259
     0.50631
     0.49117
     0.20347
     0.02177
    -0.05394
    -0.00851
     0.00663
    -0.02365
    -0.05394
    -0.03880
    -0.19022
    -0.19022
    -0.20536
    -0.22050
    -0.20536
    -0.11451
    -0.19022
    -0.20536
    -0.14479
    -0.09936
    -0.14479
    -0.23564
    -0.08422
    -0.14479
    -0.19022
    -0.14479
    -0.09936
    -0.19022
    -0.15993
    -0.15993
    -0.12965
    -0.05394
    -0.03880
     0.05205
    -0.00851
     0.05205
     0.09748
     0.14291
     0.17319
     0.17319
     0.21862
     0.27918
     0.37004
     0.35489
     0.35489
     0.37004
     0.41546
     0.47603
     0.40032
     0.30947
     0.33975
     0.37004
     0.26404
     0.30947
     0.35489
     0.26404
     0.24890
     0.20347
     0.18833
     0.18833
     0.12776
     0.09748
     0.18833
     0.17319
     0.17319
     0.09748
     0.09748
     0.12776
     0.12776
     0.17319
     0.21862
     0.21862
     0.23376
     0.15805
     0.20347
     0.24890
     0.20347
     0.26404
     0.23376
     0.30947
     0.30947
     0.27918
     0.27918
     0.23376
     0.29433
     0.26404
     0.17319
     0.30947
     0.23376
     0.20347
     0.21862
     0.21862
     0.17319
     0.12776
     0.15805
     0.14291
     0.17319
     0.20347
     0.18833
     0.09748
     0.15805
     0.18833
     0.09748
     0.23376
     0.21862
     0.17319
     0.20347
     0.21862
     0.24890
     0.20347
     0.17319
     0.17319
     0.23376
     0.26404
     0.26404
     0.26404
    -0.00851
     0.08234
     0.11262
     0.26404
     0.32461
     0.26404
     0.29433
     0.40032
     0.43060
     0.30947
     0.27918
     0.18833
     0.32461
     0.29433
     0.35489
     0.32461
     0.30947
     0.12776
     0.03691
     0.23376
     1.02114
     1.83880
     2.30820
     0.82429
    -1.61356
    -3.05204
    -2.70377
    -0.55362
     1.59653
     1.99022
     2.95930
     3.06530
     0.20347
    -2.71892
    -1.85583
    -1.03816
    -0.20536
     0.56688
     1.03628
     1.15741
     0.93029
     0.65773
     0.29433
    -0.00851
    -0.09936
    -0.20536
    -0.06908
    -0.12965
     0.03691
     0.06720
     0.03691
     0.05205
     0.20347
     0.20347
     0.21862
     0.17319
     0.12776
     0.14291
     0.00663
     0.02177
    -0.02365
    -0.05394
    -0.11451
    -0.11451
    -0.12965
    -0.14479
    -0.12965
    -0.20536
    -0.19022
    -0.19022
    -0.17507
    -0.19022
    -0.08422
    -0.05394
     0.00663
    -0.05394
    -0.02365
    -0.00851
     0.12776
     0.15805
     0.12776
     0.14291
     0.08234
     0.18833
     0.17319
     0.23376
     0.17319
     0.15805
     0.17319
     0.20347
     0.20347
     0.14291
     0.17319
     0.09748
     0.15805
     0.14291
     0.12776
     0.12776
     0.11262
     0.18833
     0.14291
     0.23376
     0.21862
     0.23376
     0.20347
     0.20347
     0.26404
     0.29433
     0.27918
     0.30947
     0.38518
     0.38518
     0.43060
     0.43060
     0.46089
     0.56688
     0.50631
     0.53660
     0.64259
     0.50631
     0.55174
     0.52145
     0.61231
     0.56688
     0.55174
     0.50631
     0.49117
     0.52145
     0.47603
     0.46089
     0.46089
     0.33975
     0.29433
     0.24890
     0.37004
     0.30947
     0.20347
     0.27918
     0.29433
     0.26404
     0.20347
     0.26404
     0.15805
     0.23376
     0.17319
     0.20347
     0.18833
     0.14291
     0.14291
     0.09748
     0.30947
     0.32461
     0.26404
     0.21862
     0.27918
     0.26404
     0.27918
     0.21862
     0.12776
     0.20347
     0.20347
     0.23376
     0.21862
     0.12776
     0.00663
    -0.12965
    -0.03880
    -0.14479
    -0.22050
    -0.15993
    -0.17507
    -0.14479
    -0.03880
    -0.22050
    -0.29621
    -0.25078
    -0.38706
    -0.79589
    -1.09873
    -1.17444
    -1.74983
    -1.84068
    -1.23501
    -0.88674
    -1.88611
    -2.50693
    -2.05267
    -3.99084
    -3.74857
    -2.32523
    -1.82554
    -2.40094
    -2.99147
    -3.26402
    -2.58264
    -1.96182
    -1.84068
    -1.93154
    -1.34100
    -0.44763
    -0.20536
    -0.62933
    -0.97760
    -1.03816
    -0.56876
     0.14291
     0.43060
     0.49117
     0.43060
     0.18833
     0.00663
     0.00663
    -0.05394
     0.08234
     0.27918
     0.49117
     0.71830
     0.74858
     0.65773
     0.90000
     1.05142
     1.08171
     1.24827
     1.41483
     1.49054
     1.52082
     1.62681
     1.64196
     1.68738
     1.68738
     1.53596
     1.52082
     1.33912
     1.23312
     1.09685
     1.02114
     0.90000
     0.80915
     0.71830
     0.70316
     0.56688
     0.50631
     0.47603
     0.35489
     0.47603
     0.27918
     0.23376
     0.24890
     0.29433
     0.26404
     0.17319
     0.20347
     0.17319
     0.17319
     0.14291
     0.11262
     0.17319
     0.12776
     0.08234
     0.12776
     0.12776
     0.14291
    -0.03880
     0.00663
     0.14291
     0.05205
     0.02177
     0.02177
    -0.03880
     0.02177
    -0.08422
     0.03691
    -0.05394
    -0.08422
    -0.15993
    -0.09936
    -0.12965
    -0.14479
    -0.15993
    -0.31135
    -0.14479
    -0.20536
    -0.28107
    -0.32649
    -0.35678
    -0.35678
    -0.32649
    -0.37192
    -0.37192
    -0.41734
    -0.35678
    -0.41734
    -0.40220
    -0.41734
    -0.40220
    -0.40220
    -0.50820
    -0.46277
    -0.50820
    -0.58391
    -0.58391
    -0.55362
    -0.65962
    -0.73532
    -0.78075
    -0.76561
    -0.75047
    -0.99274
    -1.18958
    -1.32586
    -1.43185
    -1.47728
    -1.29558
    -1.12901
    -1.43185
    -1.61356
    -2.21923
    -2.87033
    -2.80977
    -3.02175
    -3.02175
    -2.64321
    -2.02239
    -2.15866
    -2.00725
    -2.68863
    -3.53658
    -1.94668
     0.44574
    -0.59905
    -0.56876
    -0.11451
     0.40032
     0.26404
    -0.29621
    -0.47791
     0.06720
     1.03628
     1.38454
     0.80915
     0.15805
    -0.32649
    -0.49305
    -0.70504
    -1.29558
    -1.31072
    -1.47728
    -1.49242
    -1.74983
    -2.08296
    -1.79526
    -1.79526
    -1.78012
    -1.74983
    -1.76497
    -1.91639
    -1.82554
    -1.79526
    -1.84068
    -1.76497
    -1.79526
    -1.71955
    -1.58327
    -1.64384
    -1.58327
    -1.44699
    -1.43185
    -1.43185
    -1.32586
    -1.32586
    -1.28043
    -1.23501
    -1.29558
    -1.26529
    -1.26529
    -1.34100
    -1.31072
    -1.26529
    -1.23501
    -1.31072
    -1.26529
    -1.29558
    -1.23501
    -1.28043
    -1.34100
    -1.34100
    -1.37129
    -1.32586
    -1.37129
    -1.35614
    -1.34100
    -1.35614
    -1.35614
    -1.34100
    -1.31072
    -1.34100
    -1.32586
    -1.37129
    -1.32586
    -1.34100
    -1.34100
    -1.34100
    -1.28043
    -1.23501
    -1.21987
    -1.25015
    -1.20472
    -1.26529
    -1.11387
    -1.15930
    -1.15930
    -1.09873
    -1.11387
    -1.09873
    -1.02302
    -1.00788
    -1.05330
    -1.12901
    -1.03816
    -0.90189
    -0.85646
    -0.84132
    -0.90189
    -0.90189
    -0.78075
    -0.81103
    -0.73532
    -0.62933
    -0.61419
    -0.59905
    -0.55362
    -0.49305
    -0.50820
    -0.52334
    -0.49305
    -0.52334
    -0.35678
    -0.41734
    -0.49305
    -0.41734
    -0.35678
    -0.35678
    -0.29621
    -0.19022
    -0.34163
    -0.32649
    -0.38706
    -0.38706
    -0.37192
    -0.38706
    -0.26593
    -0.35678
    -0.41734
    -0.55362
    -0.59905
    -0.43249
    -0.44763
    -0.70504
    -0.97760
    -1.00788
    -1.23501
    -1.70441
    -1.88611
     0.03691
     0.97571
    -0.67476
    -1.34100
    -0.81103
    -0.67476
    -0.53848
     0.05205
     1.26341
     1.85394
     0.29433
    -0.78075
    -0.58391
     0.61231
     1.27855
     1.18770
     0.91514
     0.56688
     0.35489
     0.09748
    -0.00851
    -0.02365
    -0.09936
    -0.14479
    -0.19022
    -0.08422
    -0.12965
    -0.17507
    -0.09936
    -0.09936
    -0.15993
    -0.19022
    -0.19022
    -0.14479
    -0.09936
    -0.09936
    -0.12965
    -0.12965
    -0.09936
    -0.11451
    -0.15993
    -0.15993
    -0.23564
    -0.19022
    -0.23564
    -0.19022
    -0.25078
    -0.28107
    -0.28107
    -0.37192
    -0.38706
    -0.37192
    -0.40220
    -0.38706
    -0.35678
    -0.38706
    -0.35678
    -0.44763
    -0.41734
    -0.43249
    -0.49305
    -0.40220
    -0.46277
    -0.52334
    -0.50820
    -0.50820
    -0.44763
    -0.44763
    -0.52334
    -0.55362
    -0.49305
    -0.41734
    -0.38706
    -0.47791
    -0.46277
    -0.41734
    -0.41734
    -0.32649
    -0.22050
    -0.26593
    -0.34163
    -0.26593
    -0.37192
    -0.32649
    -0.32649
    -0.41734
    -0.43249
    -0.47791
    -0.44763
    -0.49305
    -0.55362
    -0.67476
    -0.75047
    -0.78075
    -0.81103
    -0.90189
    -0.88674
    -0.68990
    -0.58391
    -0.61419
    -0.67476
    -0.65962
    -0.59905
    -0.53848
    -0.40220
    -0.31135
    -0.37192
    -0.26593
    -0.25078
    -0.22050
    -0.15993
    -0.14479
    -0.20536
    -0.20536
    -0.19022
    -0.17507
    -0.17507
    -0.17507
    -0.23564
    -0.12965
    -0.25078
    -0.20536
    -0.15993
    -0.28107
    -0.25078
    -0.17507
    -0.12965
    -0.12965
    -0.14479
    -0.20536
    -0.25078
    -0.23564
    -0.26593
    -0.31135
    -0.32649
    -0.32649
    -0.29621
    -0.00851
    -0.00851
    -0.11451
    -0.08422
    -0.43249
    -1.00788
    -1.21987
    -1.50756
    -1.50756
    -1.23501
    -0.81103
    -1.17444
    -2.35551
    -2.06781
    -1.99210
    -2.35551
    -2.96119
    -2.64321
    -2.05267
    -2.61292
    -2.61292
    -0.43249
     0.33975
    -1.87097
    -2.93090
    -1.79526
    -0.08422
     0.67287
     1.05142
     1.39969
     1.39969
     1.65710
     1.88423
     1.79338
     1.32398
     2.11136
     2.32334
     1.94479
     2.17192
     1.95994
     1.94479
     1.92965
     1.68738
     1.36940
     1.08171
     0.77887
     0.58202
     0.47603
     0.44574
     0.43060
     0.38518
     0.40032
     0.38518
     0.37004
     0.41546
     0.46089
     0.46089
     0.46089
     0.35489
     0.44574
     0.49117
     0.41546
     0.46089
     0.40032
     0.40032
     0.30947
     0.29433
     0.32461
     0.20347
     0.20347
     0.21862
     0.35489
     0.26404
     0.15805
     0.17319
     0.12776
     0.15805
     0.20347
     0.08234
     0.08234
     0.11262
     0.08234
    -0.00851
     0.05205
    -0.00851
    -0.03880
    -0.02365
     0.03691
     0.02177
    -0.06908
    -0.08422
    -0.08422
    -0.09936
    -0.09936
    -0.09936
    -0.20536
    -0.14479
    -0.19022
    -0.20536
    -0.31135
    -0.32649
    -0.35678
    -0.40220
    -0.38706
    -0.40220
    -0.49305
    -0.50820
    -0.49305
    -0.53848
    -0.50820
    -0.58391
    -0.47791
    -0.52334
    -0.47791
    -0.58391
    -0.40220
    -0.41734
    -0.20536
    -0.15993
    -0.06908
    -0.00851
     0.05205
    -0.05394
    -0.02365
     0.02177
     0.17319
     0.23376
     0.20347
     0.14291
     0.15805
     0.06720
     0.17319
     0.12776
     0.15805
     0.23376
     0.09748
     0.06720
    -0.15993
    -0.29621
    -0.32649
    -0.26593
     0.14291
     0.62745
     0.77887
     0.47603
    -0.38706
    -2.00725
    -3.76371
    -3.52144
    -2.61292
    -2.35551
    -2.96119
    -2.70377
    -2.67349
    -3.52144
    -3.88484
    -3.24888
    -3.21860
    -3.61229
    -3.91513
    -3.37002
    -2.27980
    -1.11387
    -0.62933
    -0.37192
    -0.20536
     0.08234
     0.26404
     0.46089
     0.62745
     0.61231
     0.62745
     0.74858
     0.91514
     1.06656
     1.14227
     1.03628
     0.96057
     1.00600
     1.02114
     1.02114
     1.05142
     1.06656
     0.99085
     0.99085
     0.94543
     1.12713
     0.76372
     0.62745
     0.64259
     0.52145
     0.50631
     0.53660
     0.29433
     0.18833
     0.11262
     0.09748
     0.00663
     0.05205
    -0.06908
    -0.02365
     0.20347
     0.27918
     0.30947
     0.30947
     0.21862
     0.20347
     0.15805
     0.26404
     0.40032
     0.40032
     0.40032
     0.44574
     0.52145
     0.40032
     0.20347
     0.08234
     0.09748
     0.02177
    -0.05394
    -0.02365
     0.00663
     0.00663
    -0.09936
    -0.09936
    -0.03880
     0.03691
     0.05205
     0.14291
     0.11262
     0.21862
     0.29433
     0.23376
     0.20347
     0.21862
     0.20347
     0.26404
     0.24890
     0.27918
     0.15805
     0.15805
     0.09748
     0.06720
     0.05205
     0.03691
    -0.08422
    -0.06908
    -0.09936
    -0.17507
    -0.17507
    -0.12965
    -0.14479
    -0.19022
    -0.26593
    -0.20536
    -0.14479
    -0.20536
    -0.14479
    -0.03880
    -0.05394
    -0.14479
    -0.19022
    -0.14479
    -0.20536
    -0.19022
    -0.20536
    -0.25078
    -0.28107
    -0.44763
    -0.43249
    -0.40220
    -0.49305
    -0.65962
    -0.81103
    -0.99274
    -0.68990
     0.02177
     0.21862
     0.02177
    -0.82618
    -0.43249
     1.14227
     1.41483
     2.48990
     2.65646
     3.53470
     0.20347
    -0.52334
     1.56625
     3.17129
     3.35299
     3.14101
     1.21798
    -0.40220
    -1.41671
    -0.50820
     0.32461
    -0.00851
    -0.67476
    -1.26529
    -1.74983
    -2.21923
    -2.40094
    -2.34037
    -2.05267
    -1.73469
    -1.52270
    -1.35614
    -1.20472
    -1.25015
    -1.02302
    -0.88674
    -0.67476
    -0.67476
    -0.58391
    -0.55362
    -0.56876
    -0.53848
    -0.49305
    -0.44763
    -0.50820
    -0.47791
    -0.43249
    -0.49305
    -0.41734
    -0.44763
    -0.32649
    -0.44763
    -0.38706
    -0.41734
    -0.35678
    -0.26593
    -0.38706
    -0.38706
    -0.40220
    -0.31135
    -0.29621
    -0.37192
    -0.40220
    -0.35678
    -0.29621
    -0.25078
    -0.32649
    -0.31135
    -0.29621
    -0.25078
    -0.32649
    -0.25078
    -0.26593
    -0.31135
    -0.20536
    -0.26593
    -0.20536
    -0.25078
    -0.32649
    -0.20536
    -0.25078
    -0.19022
    -0.23564
    -0.26593
    -0.25078
    -0.25078
    -0.37192
    -0.22050
    -0.26593
    -0.31135
    -0.34163
    -0.28107
    -0.32649
    -0.32649
    -0.35678
    -0.35678
    -0.40220
    -0.31135
    -0.35678
    -0.38706
    -0.38706
    -0.35678
    -0.35678
    -0.32649
    -0.32649
    -0.29621
    -0.35678
    -0.35678
    -0.28107
    -0.34163
    -0.32649
    -0.32649
    -0.32649
    -0.26593
    -0.23564
    -0.28107
    -0.34163
    -0.34163
    -0.34163
    -0.35678
    -0.29621
    -0.32649
    -0.41734
    -0.35678
    -0.35678
    -0.26593
    -0.29621
    -0.38706
    -0.32649
    -0.28107
    -0.28107
    -0.26593
    -0.31135
    -0.25078
    -0.23564
    -0.28107
    -0.14479
    -0.14479
    -0.19022
    -0.22050
    -0.11451
    -0.05394
    -0.11451
    -0.12965
    -0.05394
     0.02177
    -0.00851
     0.03691
    -0.00851
     0.00663
     0.03691
     0.02177
     0.06720
     0.09748
     0.11262
     0.08234
     0.06720
     0.06720
     0.06720
    -0.08422
    -0.03880
    -0.02365
    -0.09936
    -0.19022
    -0.20536
    -0.26593
    -0.31135
    -0.12965
     0.35489
     1.06656
     1.18770
     0.99085
     0.80915
     0.79401
     0.44574
    -1.11387
    -2.34037
    -2.44636
    -1.58327
     1.29369
     3.38328
     1.42997
     1.52082
     0.27918
    -0.02365
    -1.55299
    -2.53721
    -2.00725
    -0.50820
     1.59653
     2.36877
     1.52082
     1.02114
     0.64259
     0.46089
     0.32461
     0.17319
     0.24890
     0.35489
     0.44574
     0.44574
     0.68802
     0.80915
     0.85458
     0.94543
     0.94543
     0.96057
     1.02114
     0.93029
     0.88486
     0.83943
     0.83943
     0.80915
     0.67287
     0.58202
     0.52145
     0.47603
     0.43060
     0.47603
     0.40032
     0.23376
     0.27918
     0.27918
     0.23376
     0.15805
     0.15805
     0.14291
     0.12776
     0.12776
     0.08234
     0.12776
     0.11262
     0.05205
     0.02177
     0.06720
     0.03691
     0.05205
    -0.00851
     0.00663
     0.09748
     0.06720
     0.06720
     0.00663
     0.08234
     0.14291
     0.09748
     0.09748
     0.05205
     0.06720
     0.05205
     0.15805
     0.17319
     0.11262
     0.15805
     0.11262
     0.20347
     0.14291
     0.12776
     0.17319
     0.18833
     0.24890
     0.17319
     0.23376
     0.26404
     0.27918
     0.14291
     0.26404
     0.32461
     0.23376
     0.29433
     0.26404
     0.26404
     0.38518
     0.23376
     0.27918
     0.27918
     0.21862
     0.35489
     0.27918
     0.32461
     0.23376
     0.17319
     0.17319
     0.30947
     0.20347
     0.20347
     0.21862
     0.17319
     0.15805
     0.17319
     0.17319
     0.15805
     0.12776
     0.15805
     0.14291
     0.18833
     0.11262
     0.11262
     0.05205
     0.23376
     0.20347
     0.12776
     0.11262
     0.09748
     0.09748
     0.08234
     0.05205
     0.02177
     0.05205
     0.06720
     0.05205
    -0.08422
    -0.05394
    -0.05394
    -0.06908
     0.05205
     0.15805
     0.11262
     0.14291
     0.20347
     0.11262
     0.20347
     0.40032
     0.61231
     0.83943
     1.00600
     1.17256
     0.41546
    -1.11387
    -2.31008
    -2.24952
    -1.44699
    -1.12901
    -0.61419
    -1.62870
    -2.44636
    -2.20409
    -2.09810
    -3.02175
    -3.33973
    -3.71828
    -4.06655
    -3.43059
    -2.50693
    -1.64384
    -1.09873
    -0.94731
    -1.09873
    -1.18958
    -0.94731
    -0.76561
    -0.35678
    -0.37192
    -0.41734
    -0.25078
     0.06720
     0.29433
     0.26404
     0.03691
     0.03691
     0.06720
     0.12776
    -0.03880
    -0.14479
    -0.05394
    -0.00851
    -0.02365
     0.05205
     0.15805
     0.26404
     0.40032
     0.61231
     0.80915
     0.99085
     1.08171
     1.08171
     1.14227
     1.17256
     1.09685
     1.03628
     1.11199
     1.17256
     1.15741
     1.23312
     1.15741
     1.11199
     1.05142
     0.97571
     0.93029
     0.96057
     0.97571
     0.96057
     1.08171
     1.08171
     1.00600
     1.03628
     1.09685
     1.14227
     1.11199
     1.08171
     1.11199
     1.06656
     0.94543
     0.96057
     0.93029
     0.91514
     0.93029
     0.85458
     0.76372
     0.74858
     0.77887
     0.68802
     0.64259
     0.65773
     0.64259
     0.56688
     0.58202
     0.46089
     0.47603
     0.46089
     0.44574
     0.44574
     0.50631
     0.46089
     0.43060
     0.37004
     0.41546
     0.37004
     0.32461
     0.44574
     0.44574
     0.43060
     0.37004
     0.44574
     0.41546
     0.41546
     0.43060
     0.47603
     0.41546
     0.49117
     0.47603
     0.46089
     0.43060
     0.49117
     0.40032
     0.47603
     0.53660
     0.55174
     0.55174
     0.53660
     0.55174
     0.52145
     0.55174
     0.55174
     0.56688
     0.56688
     0.49117
     0.52145
     0.47603
     0.46089
     0.46089
     0.38518
     0.33975
     0.33975
     0.29433
     0.21862
     0.18833
     0.15805
     0.08234
     0.11262
     0.06720
     0.02177
     0.05205
     0.00663
    -0.06908
    -0.00851
    -0.05394
    -0.00851
     0.08234
     0.02177
    -0.00851
     0.02177
     0.06720
    -0.06908
    -0.25078
    -0.41734
    -0.29621
    -0.08422
     0.09748
     1.17256
     2.18707
     2.53533
    -0.85646
    -2.70377
     1.18770
     1.99022
     0.79401
     1.99022
     1.17256
    -0.31135
    -0.29621
    -0.02365
     0.24890
     0.18833
    -0.05394
    -0.17507
    -0.49305
    -0.59905
    -0.67476
    -0.65962
    -0.67476
    -0.58391
    -0.56876
    -0.32649
    -0.25078
    -0.11451
     0.00663
     0.03691
     0.14291
     0.17319
     0.29433
     0.26404
     0.26404
     0.32461
     0.32461
     0.24890
     0.20347
     0.32461
     0.26404
     0.20347
     0.21862
     0.27918
     0.18833
     0.17319
     0.23376
     0.20347
     0.20347
     0.23376
     0.26404
     0.26404
     0.21862
     0.26404
     0.26404
     0.38518
     0.35489
     0.37004
     0.46089
     0.47603
     0.47603
     0.46089
     0.43060
     0.49117
     0.56688
     0.53660
     0.47603
     0.46089
     0.49117
     0.43060
     0.38518
     0.44574
     0.44574
     0.35489
     0.38518
     0.35489
     0.30947
     0.26404
     0.23376
     0.15805
     0.24890
     0.20347
     0.18833
     0.12776
     0.09748
     0.11262
    -0.03880
     0.06720
     0.03691
    -0.03880
    -0.00851
    -0.08422
    -0.06908
    -0.00851
    -0.02365
    -0.05394
    -0.02365
    -0.02365
     0.03691
    -0.03880
     0.02177
     0.05205
     0.05205
     0.02177
     0.09748
     0.06720
     0.11262
     0.05205
     0.15805
     0.17319
     0.11262
     0.09748
     0.11262
     0.12776
     0.17319
     0.11262
     0.08234
     0.15805
     0.08234
     0.11262
     0.21862
     0.18833
     0.18833
     0.12776
     0.18833
     0.17319
     0.18833
     0.18833
     0.18833
     0.21862
     0.26404
     0.29433
     0.29433
     0.20347
     0.32461
     0.23376
     0.40032
     0.38518
     0.38518
     0.35489
     0.41546
     0.40032
     0.41546
     0.40032
     0.35489
     0.46089
     0.46089
     0.44574
     0.41546
     0.41546
     0.38518
     0.33975
     0.32461
     0.40032
     0.38518
     0.32461
     0.33975
     0.35489
     0.32461
     0.23376
     0.18833
     0.24890
     0.29433
     0.20347
     0.20347
     0.08234
     0.02177
     0.24890
     0.62745
     0.91514
     1.30883
     0.65773
    -0.96245
    -2.50693
    -3.09746
    -1.55299
    -1.00788
    -1.64384
    -0.78075
    -0.85646
    -1.18958
    -1.68927
    -2.70377
    -1.70441
    -1.81040
    -2.53721
    -2.15866
    -0.91703
     0.76372
     0.96057
     0.49117
     0.79401
     0.64259
     0.18833
     0.05205
     0.52145
     0.56688
     0.59716
     0.68802
     0.70316
     0.67287
     0.90000
     0.80915
     0.80915
     0.65773
     0.74858
     0.80915
     0.96057
     1.17256
     1.20284
     1.35426
     1.46025
     1.49054
     1.46025
     1.47540
     1.35426
     1.29369
     1.21798
     1.27855
     1.11199
     1.03628
     0.90000
     0.93029
     0.91514
     0.74858
     0.73344
     0.67287
     0.61231
     0.67287
     0.62745
     0.61231
     0.53660
     0.41546
     0.41546
     0.50631
     0.44574
     0.35489
     0.38518
     0.33975
     0.43060
     0.33975
     0.30947
     0.29433
     0.29433
     0.33975
     0.29433
     0.32461
     0.32461
     0.27918
     0.18833
     0.15805
     0.32461
     0.26404
     0.26404
     0.17319
     0.17319
     0.21862
     0.21862
     0.21862
     0.18833
     0.23376
     0.24890
     0.33975
     0.23376
     0.26404
     0.20347
     0.24890
     0.37004
     0.30947
     0.30947
     0.33975
     0.29433
     0.38518
     0.26404
     0.30947
     0.32461
     0.30947
     0.40032
     0.26404
     0.32461
     0.24890
     0.23376
     0.27918
     0.33975
     0.29433
     0.26404
     0.26404
     0.24890
     0.29433
     0.26404
     0.24890
     0.26404
     0.27918
     0.21862
     0.26404
     0.21862
     0.26404
     0.29433
     0.23376
     0.32461
     0.29433
     0.29433
     0.21862
     0.23376
     0.23376
     0.30947
     0.26404
     0.23376
     0.26404
     0.32461
     0.27918
     0.24890
     0.24890
     0.17319
     0.06720
     0.11262
     0.02177
     0.00663
    -0.00851
    -0.09936
    -0.19022
    -0.11451
    -0.19022
    -0.15993
    -0.00851
    -0.02365
    -0.03880
    -0.06908
    -0.05394
    -0.03880
    -0.25078
    -0.06908
     0.20347
     0.35489
     0.41546
     0.71830
     0.91514
     0.71830
     0.18833
    -2.58264
    -4.32396
    -2.67349
     0.14291
     0.94543
    -1.26529
    -1.23501
    -1.74983
    -2.91576
    -3.35488
    -2.53721
    -1.43185
    -0.46277
    -1.09873
    -1.47728
    -0.99274
    -0.85646
    -1.12901
    -0.52334
     0.20347
     0.76372
     0.37004
     0.24890
     0.26404
     0.20347
     0.46089
     0.59716
     0.70316
     0.77887
     0.94543
     0.97571
     1.05142
     1.12713
     1.21798
     1.20284
     1.30883
     1.27855
     1.23312
     1.15741
     1.11199
     1.05142
     1.06656
     1.08171
     1.02114
     0.91514
     0.96057
     0.88486
     0.88486
     0.80915
     0.83943
     0.80915
     0.83943
     0.80915
     0.71830
     0.68802
     0.74858
     0.59716
     0.61231
     0.55174
     0.55174
     0.50631
     0.47603
     0.46089
     0.43060
     0.38518
     0.30947
     0.32461
     0.29433
     0.27918
     0.20347
     0.20347
     0.23376
     0.20347
     0.08234
     0.21862
     0.17319
     0.11262
     0.11262
     0.14291
     0.06720
     0.08234
     0.00663
     0.09748
     0.11262
     0.12776
     0.03691
     0.06720
     0.06720
     0.12776
     0.05205
     0.09748
     0.14291
     0.15805
     0.15805
     0.15805
     0.18833
     0.11262
     0.09748
     0.14291
     0.21862
     0.27918
     0.20347
     0.20347
     0.26404
     0.20347
     0.21862
     0.18833
     0.30947
     0.24890
     0.29433
     0.32461
     0.23376
     0.29433
     0.24890
     0.23376
     0.29433
     0.23376
     0.29433
     0.29433
     0.21862
     0.21862
     0.18833
     0.15805
     0.30947
     0.20347
     0.24890
     0.20347
     0.21862
     0.21862
     0.20347
     0.17319
     0.23376
     0.27918
     0.23376
     0.23376
     0.26404
     0.17319
     0.20347
     0.14291
     0.20347
     0.20347
     0.12776
     0.18833
     0.15805
     0.09748
    -0.00851
     0.02177
    -0.02365
     0.05205
     0.03691
    -0.00851
    -0.06908
    -0.03880
    -0.14479
    -0.14479
    -0.14479
    -0.14479
    -0.15993
    -0.17507
    -0.09936
    -0.12965
    -0.15993
    -0.09936
    -0.03880
    -0.03880
    -0.08422
    -0.15993
    -0.35678
    -0.34163
    -0.32649
    -0.34163
    -0.35678
    -0.35678
    -0.55362
    -0.53848
     0.05205
     0.90000
    -0.28107
    -2.52207
     1.58139
     5.21545
     1.14227
     0.59716
    -1.37129
    -0.78075
     0.15805
     1.41483
     1.77823
     1.74795
     1.12713
     0.58202
     0.15805
    -0.06908
    -0.44763
    -0.70504
    -0.65962
    -0.58391
    -0.43249
    -0.46277
    -0.49305
    -0.49305
    -0.41734
    -0.49305
    -0.46277
    -0.37192
    -0.46277
    -0.44763
    -0.41734
    -0.49305
    -0.50820
    -0.56876
    -0.58391
    -0.59905
    -0.67476
    -0.65962
    -0.67476
    -0.76561
    -0.70504
    -0.78075
    -0.78075
    -0.84132
    -0.75047
    -0.76561
    -0.84132
    -0.76561
    -0.67476
    -0.79589
    -0.76561
    -0.76561
    -0.76561
    -0.68990
    -0.65962
    -0.73532
    -0.75047
    -0.65962
    -0.64447
    -0.67476
    -0.58391
    -0.61419
    -0.64447
    -0.59905
    -0.55362
    -0.49305
    -0.52334
    -0.59905
    -0.56876
    -0.44763
    -0.41734
    -0.43249
    -0.49305
    -0.38706
    -0.40220
    -0.38706
    -0.25078
    -0.31135
    -0.41734
    -0.38706
    -0.32649
    -0.26593
    -0.31135
    -0.35678
    -0.28107
    -0.23564
    -0.26593
    -0.23564
    -0.23564
    -0.22050
    -0.32649
    -0.29621
    -0.14479
    -0.12965
    -0.28107
    -0.19022
    -0.25078
    -0.06908
    -0.15993
    -0.20536
    -0.11451
    -0.19022
    -0.11451
    -0.14479
    -0.11451
    -0.14479
    -0.11451
    -0.19022
    -0.12965
    -0.05394
    -0.08422
    -0.14479
    -0.09936
    -0.15993
    -0.09936
    -0.19022
    -0.17507
    -0.12965
    -0.06908
    -0.11451
    -0.15993
    -0.09936
    -0.12965
    -0.14479
    -0.17507
    -0.08422
    -0.05394
    -0.20536
    -0.09936
    -0.08422
    -0.17507
    -0.11451
    -0.08422
    -0.12965
    -0.08422
    -0.08422
    -0.02365
    -0.08422
    -0.12965
    -0.11451
    -0.09936
    -0.00851
    -0.02365
    -0.05394
    -0.08422
    -0.00851
     0.00663
     0.02177
    -0.09936
    -0.06908
    -0.00851
     0.00663
    -0.02365
    -0.02365
    -0.02365
    -0.05394
    -0.09936
    -0.06908
    -0.08422
    -0.08422
    -0.05394
    -0.14479
    -0.17507
    -0.17507
    -0.19022
    -0.26593
    -0.12965
    -0.14479
    -0.09936
    -0.11451
    -0.08422
    -0.12965
    -0.12965
    -0.08422
    -0.00851
     0.00663
    -0.00851
     0.23376
     0.79401
     0.97571
     0.47603
     0.47603
     1.73281
     1.46025
     0.88486
     0.20347
    -1.79526
    -0.65962
     2.64132
    -0.08422
     0.32461
     0.99085
     0.52145
    -0.97760
    -1.18958
    -1.08359
    -0.96245
    -0.73532
    -0.44763
    -0.28107
    -0.23564
    -0.20536
    -0.19022
    -0.12965
    -0.08422
     0.08234
     0.33975
     0.40032
     0.43060
     0.53660
     0.58202
     0.67287
     0.62745
     0.67287
     0.58202
     0.65773
     0.58202
     0.61231
     0.44574
     0.44574
     0.38518
     0.32461
     0.35489
     0.35489
     0.27918
     0.18833
     0.30947
     0.14291
     0.15805
     0.17319
     0.20347
     0.03691
     0.14291
     0.11262
     0.09748
     0.02177
     0.02177
     0.00663
    -0.02365
     0.17319
     0.06720
    -0.02365
    -0.00851
     0.02177
    -0.00851
    -0.00851
    -0.00851
    -0.03880
    -0.06908
     0.02177
     0.08234
     0.05205
    -0.00851
    -0.03880
    -0.00851
     0.11262
     0.11262
     0.09748
     0.05205
     0.08234
     0.14291
     0.20347
     0.17319
     0.17319
     0.17319
     0.26404
     0.24890
     0.18833
     0.24890
     0.21862
     0.24890
     0.20347
     0.27918
     0.30947
     0.26404
     0.23376
     0.27918
     0.32461
     0.21862
     0.26404
     0.29433
     0.23376
     0.27918
     0.24890
     0.24890
     0.26404
     0.18833
     0.23376
     0.30947
     0.20347
     0.17319
     0.18833
     0.17319
     0.20347
     0.09748
     0.17319
     0.18833
     0.18833
     0.18833
     0.09748
     0.09748
     0.09748
     0.11262
    -0.12965
    -0.05394
     0.15805
     0.05205
     0.06720
     0.05205
     0.00663
     0.03691
    -0.05394
    -0.00851
    -0.09936
    -0.08422
    -0.11451
    -0.03880
    -0.09936
    -0.14479
    -0.09936
     0.00663
     0.29433
     0.47603
     0.44574
     0.33975
     0.20347
     0.33975
     0.32461
     0.46089
     0.37004
     0.43060
     0.50631
     0.56688
     0.56688
     0.55174
     0.35489
     0.27918
     0.15805
     0.03691
    -0.08422
    -0.11451
     0.00663
     0.33975
     0.73344
     1.17256
     0.37004
    -2.65835
    -5.39903
    -5.21733
    -2.99147
    -1.88611
    -0.31135
    -0.35678
    -0.96245
    -1.97696
    -2.56750
    -2.02239
    -1.65898
    -1.28043
    -0.29621
     1.33912
     1.50568
     0.30947
     0.97571
     2.38391
     3.08044
     2.98959
     2.55047
     1.88423
     1.62681
     1.23312
     1.06656
     0.97571
     0.83943
     0.85458
     0.73344
     0.73344
     0.76372
     0.73344
     0.65773
     0.62745
     0.55174
     0.37004
     0.27918
     0.23376
     0.17319
     0.26404
     0.15805
     0.03691
     0.05205
     0.05205
     0.05205
    -0.00851
    -0.03880
    -0.05394
    -0.00851
    -0.06908
    -0.06908
    -0.02365
    -0.05394
    -0.15993
    -0.09936
    -0.00851
    -0.00851
    -0.06908
    -0.02365
    -0.09936
    -0.05394
    -0.03880
    -0.08422
    -0.00851
    -0.00851
    -0.09936
    -0.08422
     0.00663
     0.00663
    -0.05394
    -0.08422
     0.02177
     0.02177
    -0.05394
    -0.00851
     0.00663
    -0.03880
     0.00663
    -0.02365
     0.03691
    -0.03880
     0.02177
    -0.05394
    -0.09936
    -0.05394
    -0.05394
    -0.02365
    -0.02365
    -0.00851
    -0.06908
     0.06720
     0.05205
    -0.02365
    -0.03880
    -0.02365
     0.05205
     0.11262
     0.11262
     0.12776
     0.09748
     0.11262
     0.11262
     0.20347
     0.24890
     0.23376
     0.23376
     0.23376
     0.27918
     0.32461
     0.26404
     0.26404
     0.23376
     0.26404
     0.40032
     0.32461
     0.27918
     0.17319
     0.20347
     0.17319
     0.18833
     0.17319
     0.11262
     0.08234
     0.05205
     0.05205
    -0.03880
    -0.08422
    -0.08422
    -0.03880
    -0.03880
    -0.19022
    -0.15993
    -0.14479
    -0.17507
    -0.19022
    -0.34163
    -0.15993
    -0.17507
    -0.22050
    -0.19022
    -0.23564
    -0.19022
    -0.25078
    -0.26593
    -0.28107
    -0.32649
    -0.35678
    -0.23564
    -0.00851
     0.15805
     0.33975
     0.80915
     1.21798
     1.15741
     0.06720
    -1.65898
    -2.58264
    -2.18895
    -1.52270
     0.23376
     1.82366
     2.95930
     3.74668
     1.97508
    -1.38643
    -2.34037
    -1.67412
    -0.56876
     1.12713
     2.27792
     2.47476
     1.95994
     1.71767
     1.32398
     0.83943
     0.38518
     0.08234
    -0.19022
    -0.17507
    -0.08422
     0.17319
     0.15805
     0.05205
     0.06720
     0.05205
     0.06720
     0.05205
    -0.02365
     0.02177
     0.12776
     0.14291
     0.23376
     0.23376
     0.24890
     0.30947
     0.35489
     0.44574
     0.33975
     0.27918
     0.29433
     0.30947
     0.30947
     0.26404
     0.26404
     0.23376
     0.24890
     0.17319
     0.18833
     0.14291
     0.17319
     0.18833
     0.12776
    -0.00851
     0.06720
     0.05205
     0.06720
     0.06720
     0.17319
     0.17319
     0.15805
     0.12776
     0.17319
     0.17319
     0.17319
     0.17319
     0.15805
     0.11262
     0.23376
     0.18833
     0.14291
     0.17319
     0.08234
     0.08234
     0.09748
     0.12776
     0.06720
     0.06720
     0.08234
     0.02177
     0.06720
    -0.00851
    -0.02365
     0.02177
     0.02177
     0.09748
     0.05205
    -0.03880
    -0.00851
     0.00663
    -0.00851
     0.14291
     0.02177
     0.03691
     0.08234
     0.12776
     0.17319
     0.11262
     0.09748
     0.11262
     0.14291
     0.18833
     0.20347
     0.23376
     0.18833
     0.20347
     0.26404
     0.29433
     0.29433
     0.20347
     0.23376
     0.26404
     0.24890
     0.24890
     0.23376
     0.32461
     0.18833
     0.30947
     0.37004
     0.37004
     0.26404
     0.29433
     0.21862
     0.32461
     0.33975
     0.26404
     0.29433
     0.24890
     0.32461
     0.30947
     0.41546
     0.21862
     0.09748
     0.05205
     0.11262
     0.15805
     0.27918
     0.24890
     0.18833
     0.29433
     0.58202
     0.55174
     0.71830
     0.68802
     0.23376
     0.21862
    -0.41734
    -2.96119
    -3.08232
    -1.40157
    -1.82554
    -1.73469
    -1.38643
    -0.41734
    -0.06908
    -1.20472
    -0.59905
    -1.65898
    -3.03690
    -2.40094
    -0.26593
     2.45962
     3.61041
     3.23186
     2.21735
     1.67224
     1.65710
     1.74795
     2.00536
     2.14164
     2.35363
     2.23249
     2.08107
     1.62681
     1.15741
     0.85458
     0.71830
     0.65773
     0.62745
     0.56688
     0.55174
     0.55174
     0.67287
     0.61231
     0.56688
     0.49117
     0.49117
     0.46089
     0.56688
     0.55174
     0.44574
     0.43060
     0.38518
     0.37004
     0.38518
     0.35489
     0.30947
     0.29433
     0.26404
     0.26404
     0.26404
     0.27918
     0.12776
     0.14291
     0.14291
     0.23376
     0.14291
     0.02177
     0.08234
     0.08234
     0.08234
     0.14291
     0.17319
     0.14291
     0.17319
     0.20347
     0.12776
     0.26404
     0.18833
     0.29433
     0.24890
     0.38518
     0.32461
     0.38518
     0.37004
     0.38518
     0.32461
     0.40032
     0.37004
     0.41546
     0.37004
     0.32461
     0.33975
     0.32461
     0.37004
     0.33975
     0.27918
     0.37004
     0.35489
     0.32461
     0.30947
     0.33975
     0.30947
     0.37004
     0.26404
     0.26404
     0.30947
     0.35489
     0.23376
     0.30947
     0.29433
     0.26404
     0.27918
     0.30947
     0.32461
     0.35489
     0.29433
     0.37004
     0.40032
     0.35489
     0.40032
     0.46089
     0.37004
     0.43060
     0.38518
     0.44574
     0.38518
     0.47603
     0.41546
     0.44574
     0.53660
     0.50631
     0.41546
     0.50631
     0.46089
     0.64259
     0.73344
     0.64259
     0.64259
     0.53660
     0.20347
    -0.23564
    -0.17507
    -1.05330
    -1.85583
    -2.50693
    -2.20409
    -1.38643
    -1.59841
    -2.24952
    -2.67349
    -2.53721
    -2.64321
    -3.06718
    -3.53658
    -3.83942
    -3.14289
    -1.71955
    -0.73532
    -0.85646
    -1.40157
    -1.62870
    -1.17444
    -0.82618
    -0.65962
    -0.47791
    -0.35678
    -0.43249
    -0.68990
    -0.78075
    -0.44763
    -0.40220
    -0.59905
    -0.70504
    -0.62933
    -0.41734
    -0.49305
    -0.59905
    -0.52334
    -0.40220
    -0.09936
     0.26404
     0.59716
     0.68802
     0.90000
     1.09685
     1.15741
     1.21798
     1.32398
     1.46025
     1.52082
     1.61167
     1.74795
     1.74795
     1.65710
     1.53596
     1.42997
     1.47540
     1.55110
     1.47540
     1.32398
     1.24827
     1.12713
     1.00600
     1.06656
     1.12713
     1.35426
     1.39969
     1.32398
     1.21798
     1.20284
     1.29369
     1.24827
     1.12713
     1.09685
     1.06656
     1.05142
     1.05142
     0.91514
     0.86972
     0.79401
     0.73344
     0.68802
     0.64259
     0.65773
     0.58202
     0.50631
     0.47603
     0.50631
     0.40032
     0.46089
     0.47603
     0.43060
     0.33975
     0.38518
     0.33975
     0.33975
     0.33975
     0.30947
     0.35489
     0.38518
     0.37004
     0.29433
     0.32461
     0.40032
     0.30947
     0.30947
     0.30947
     0.30947
     0.24890
     0.24890
     0.26404
     0.27918
     0.33975
     0.24890
     0.30947
     0.23376
     0.15805
     0.14291
     0.18833
     0.29433
     0.17319
     0.17319
     0.17319
     0.26404
     0.32461
     0.26404
     0.35489
     0.46089
     0.53660
     0.67287
     0.40032
     0.24890
     0.18833
     0.02177
    -0.88674
    -1.40157
    -1.18958
    -1.29558
    -0.50820
     1.74795
     1.99022
     0.12776
    -0.03880
     0.90000
     0.99085
    -1.40157
    -1.17444
    -0.00851
     2.64132
     3.95867
     1.24827
     0.49117
     0.77887
     0.64259
     0.27918
     0.40032
     0.43060
     0.20347
    -0.17507
    -0.34163
    -0.31135
    -0.17507
    -0.26593
    -0.19022
    -0.11451
     0.02177
    -0.00851
     0.11262
     0.24890
     0.29433
     0.41546
     0.37004
     0.44574
     0.35489
     0.43060
     0.46089
     0.47603
     0.50631
     0.38518
     0.33975
     0.38518
     0.35489
     0.30947
     0.23376
     0.32461
     0.26404
     0.23376
     0.32461
     0.32461
     0.27918
     0.27918
     0.20347
     0.23376
     0.35489
     0.40032
     0.30947
     0.26404
     0.32461
     0.35489
     0.30947
     0.41546
     0.40032
     0.33975
     0.32461
     0.32461
     0.32461
     0.37004
     0.33975
     0.29433
     0.33975
     0.33975
     0.29433
     0.29433
     0.23376
     0.23376
     0.09748
     0.18833
     0.23376
     0.15805
     0.03691
    -0.03880
     0.08234
     0.03691
     0.06720
     0.03691
    -0.03880
     0.05205
    -0.00851
    -0.00851
     0.05205
     0.06720
     0.06720
     0.09748
     0.23376
     0.12776
     0.23376
     0.18833
     0.20347
     0.11262
     0.06720
     0.15805
     0.11262
     0.12776
     0.12776
     0.02177
     0.02177
     0.03691
    -0.09936
    -0.05394
    -0.05394
    -0.08422
    -0.19022
    -0.09936
    -0.12965
    -0.03880
    -0.06908
    -0.03880
    -0.08422
     0.00663
     0.03691
     0.03691
     0.06720
     0.00663
     0.08234
     0.09748
     0.17319
     0.20347
     0.12776
     0.14291
     0.20347
     0.26404
     0.26404
     0.43060
     0.56688
     0.82429
     1.00600
     0.67287
     0.62745
     0.09748
    -1.74983
    -1.78012
    -1.09873
    -0.73532
    -0.26593
     0.02177
    -0.47791
    -1.49242
    -2.24952
    -2.62806
    -2.11324
    -1.43185
    -1.23501
    -1.23501
    -1.31072
    -1.20472
    -0.91703
    -0.72018
    -0.46277
    -0.20536
    -0.12965
    -0.11451
    -0.03880
    -0.02365
     0.02177
     0.03691
     0.05205
     0.14291
     0.26404
     0.27918
     0.05205
    -0.12965
     0.11262
     0.11262
     0.03691
     0.23376
     0.52145
     0.30947
     0.11262
     0.02177
     0.09748
     0.08234
     0.11262
     0.21862
     0.27918
     0.30947
     0.27918
     0.27918
     0.24890
     0.23376
     0.17319
     0.17319
     0.14291
     0.05205
     0.02177
     0.05205
     0.00663
    -0.00851
    -0.14479
    -0.08422
    -0.12965
    -0.09936
    -0.14479
    -0.08422
    -0.14479
    -0.14479
    -0.28107
    -0.14479
    -0.14479
    -0.12965
    -0.19022
    -0.15993
    -0.17507
    -0.08422
    -0.14479
    -0.17507
    -0.17507
    -0.14479
    -0.06908
    -0.08422
    -0.09936
    -0.03880
    -0.14479
    -0.09936
    -0.02365
     0.02177
    -0.09936
    -0.06908
    -0.02365
    -0.05394
    -0.02365
    -0.09936
    -0.06908
    -0.03880
    -0.08422
    -0.05394
     0.03691
    -0.05394
    -0.08422
    -0.06908
     0.09748
     0.14291
     0.09748
     0.15805
     0.15805
     0.12776
     0.26404
     0.24890
     0.30947
     0.41546
     0.37004
     0.26404
     0.38518
     0.37004
     0.71830
     1.21798
     1.14227
     0.68802
     0.70316
     1.36940
     1.32398
     1.18770
     2.08107
     1.64196
     1.09685
     1.23312
     1.89937
     2.68675
     3.12586
    -0.08422
     0.12776
     2.15678
     2.76246
     1.99022
    -0.08422
    -1.99210
    -1.50756
    -0.61419
     0.55174
     0.29433
    -0.26593
    -0.93217
    -1.20472
    -1.38643
    -1.28043
    -1.18958
    -0.99274
    -0.75047
    -0.55362
    -0.19022
     0.09748
     0.21862
     0.38518
     0.50631
     0.64259
     0.67287
     0.65773
     0.50631
     0.56688
     0.58202
     0.56688
     0.53660
     0.37004
     0.23376
     0.11262
     0.15805
     0.12776
    -0.00851
    -0.12965
    -0.22050
    -0.23564
    -0.20536
    -0.25078
    -0.25078
    -0.31135
    -0.17507
    -0.20536
    -0.12965
    -0.06908
    -0.03880
    -0.08422
    -0.00851
     0.08234
     0.06720
     0.12776
     0.09748
     0.11262
     0.11262
     0.11262
     0.17319
     0.06720
     0.11262
     0.15805
     0.11262
     0.05205
     0.05205
     0.06720
     0.02177
     0.05205
     0.03691
     0.05205
    -0.03880
    -0.00851
     0.03691
    -0.09936
    -0.05394
    -0.05394
    -0.03880
    -0.03880
     0.00663
    -0.08422
    -0.03880
    -0.03880
    -0.08422
     0.00663
    -0.00851
    -0.09936
    -0.03880
    -0.03880
     0.00663
    -0.00851
    -0.06908
    -0.11451
    -0.05394
    -0.00851
    -0.00851
    -0.05394
    -0.00851
    -0.00851
    -0.11451
    -0.11451
     0.00663
    -0.08422
    -0.03880
    -0.12965
    -0.06908
    -0.12965
    -0.08422
    -0.05394
    -0.12965
    -0.14479
    -0.14479
    -0.14479
    -0.12965
    -0.12965
    -0.17507
    -0.17507
    -0.06908
    -0.09936
    -0.09936
    -0.09936
    -0.20536
    -0.26593
    -0.26593
    -0.29621
    -0.29621
    -0.35678
    -0.32649
    -0.25078
    -0.20536
    -0.19022
    -0.29621
    -0.37192
    -0.29621
    -0.32649
    -0.32649
    -0.37192
    -0.32649
    -0.26593
    -0.12965
    -0.14479
     0.00663
     0.00663
    -0.00851
    -0.08422
     0.08234
     0.40032
     0.46089
     0.11262
    -0.19022
    -0.37192
    -0.41734
    -0.53848
    -0.46277
    -0.73532
    -2.00725
    -3.37002
    -4.02112
    -4.32396
    -4.94478
    -4.32396
    -4.20282
    -5.18705
    -4.52080
    -4.23311
    -4.00598
    -4.00598
    -3.93027
    -3.82428
    -3.12775
    -2.49179
    -1.67412
    -0.88674
     0.06720
     1.20284
     1.86908
     2.21735
     2.23249
     2.14164
     2.08107
     2.09621
     2.21735
     2.30820
     2.41419
     2.35363
     2.38391
     2.29306
     2.15678
     1.95994
     1.79338
     1.62681
     1.38454
     1.14227
     0.97571
     0.85458
     0.68802
     0.58202
     0.37004
     0.33975
     0.35489
     0.21862
     0.11262
     0.11262
     0.11262
     0.06720
     0.05205
     0.08234
     0.11262
     0.03691
     0.06720
     0.02177
     0.11262
     0.12776
     0.14291
     0.11262
     0.23376
     0.12776
     0.23376
     0.15805
     0.21862
     0.17319
     0.18833
     0.20347
     0.26404
     0.37004
     0.32461
     0.27918
     0.27918
     0.26404
     0.37004
     0.33975
     0.46089
     0.32461
     0.38518
     0.44574
     0.37004
     0.30947
     0.30947
     0.30947
     0.27918
     0.26404
     0.20347
     0.17319
     0.09748
    -0.00851
     0.02177
    -0.06908
    -0.02365
    -0.05394
    -0.20536
    -0.12965
    -0.12965
    -0.25078
    -0.25078
    -0.28107
    -0.29621
    -0.26593
    -0.25078
    -0.31135
    -0.31135
    -0.26593
    -0.29621
    -0.32649
    -0.28107
    -0.14479
    -0.32649
    -0.28107
    -0.29621
    -0.22050
    -0.23564
    -0.20536
    -0.22050
    -0.15993
    -0.15993
    -0.20536
    -0.25078
    -0.26593
    -0.23564
    -0.26593
    -0.22050
    -0.23564
    -0.22050
    -0.26593
    -0.28107
    -0.28107
    -0.41734
    -0.34163
    -0.43249
    -0.37192
    -0.46277
    -0.38706
    -0.43249
    -0.43249
    -0.49305
    -0.43249
    -0.52334
    -0.44763
    -0.52334
    -0.58391
    -0.58391
    -0.55362
    -0.46277
    -0.53848
    -0.47791
    -0.43249
    -0.49305
    -0.49305
    -0.52334
    -0.17507
     0.20347
     0.49117
     0.29433
     0.46089
     0.79401
    -0.17507
    -0.35678
    -1.26529
    -2.79463
    -1.96182
    -0.81103
    -2.56750
    -1.93154
    -0.46277
    -0.82618
    -1.84068
    -2.00725
    -1.90125
    -1.74983
    -1.44699
    -0.79589
    -0.38706
    -0.00851
     0.46089
     0.90000
     1.27855
     1.47540
     1.42997
     1.35426
     1.11199
     0.93029
     0.56688
     0.50631
     0.30947
     0.20347
     0.09748
    -0.02365
    -0.26593
    -0.35678
    -0.49305
    -0.55362
    -0.62933
    -0.65962
    -0.67476
    -0.70504
    -0.67476
    -0.67476
    -0.72018
    -0.82618
    -0.87160
    -0.90189
    -0.96245
    -0.96245
    -0.88674
    -0.96245
    -0.94731
    -0.90189
    -0.82618
    -0.93217
    -0.93217
    -0.84132
    -0.81103
    -0.75047
    -0.82618
    -0.81103
    -0.85646
    -0.76561
    -0.73532
    -0.64447
    -0.73532
    -0.72018
    -0.78075
    -0.75047
    -0.65962
    -0.68990
    -0.78075
    -0.78075
    -0.73532
    -0.70504
    -0.68990
    -0.62933
    -0.67476
    -0.68990
    -0.75047
    -0.67476
    -0.52334
    -0.67476
    -0.70504
    -0.65962
    -0.64447
    -0.55362
    -0.59905
    -0.67476
    -0.68990
    -0.64447
    -0.64447
    -0.56876
    -0.64447
    -0.64447
    -0.72018
    -0.61419
    -0.52334
    -0.52334
    -0.58391
    -0.58391
    -0.52334
    -0.52334
    -0.47791
    -0.53848
    -0.49305
    -0.41734
    -0.40220
    -0.40220
    -0.38706
    -0.41734
    -0.50820
    -0.50820
    -0.37192
    -0.41734
    -0.49305
    -0.47791
    -0.46277
    -0.50820
    -0.49305
    -0.44763
    -0.46277
    -0.43249
    -0.43249
    -0.43249
    -0.38706
    -0.50820
    -0.46277
    -0.53848
    -0.46277
    -0.41734
    -0.49305
    -0.38706
    -0.41734
    -0.41734
    -0.34163
    -0.20536
    -0.25078
    -0.23564
    -0.29621
    -0.31135
    -0.61419
    -1.06845
    -1.44699
    -2.47664
    -3.33973
    -2.18895
    -1.79526
    -2.90062
    -3.56686
    -3.03690
    -3.26402
    -4.26339
    -5.27790
    -4.62680
    -3.64257
    -4.30882
    -4.74793
    -4.80850
    -4.50566
    -3.33973
    -2.71892
    -2.62806
    -2.68863
    -2.58264
    -1.97696
    -1.37129
    -0.91703
    -0.76561
    -0.67476
    -0.41734
     0.06720
     0.67287
     0.83943
     0.93029
     0.85458
     0.83943
     0.88486
     0.97571
     0.82429
     0.64259
     0.40032
     0.35489
     0.09748
    -0.02365
     0.11262
     0.08234
     0.02177
     0.00663
     0.02177
     0.08234
     0.15805
     0.33975
    -0.03880
    -0.31135
    -0.05394
     0.65773
     1.74795
     3.11072
     3.51955
     2.29306
     1.52082
     1.38454
     1.52082
     1.88423
     2.33848
     2.58075
     2.52019
     2.39905
     2.00536
     1.79338
     1.42997
     1.05142
     0.62745
     0.41546
     0.26404
     0.09748
    -0.00851
    -0.05394
    -0.03880
    -0.05394
    -0.03880
    -0.05394
    -0.05394
    -0.00851
    -0.08422
    -0.00851
     0.08234
     0.09748
     0.02177
     0.02177
     0.02177
     0.06720
    -0.00851
     0.06720
     0.05205
    -0.00851
     0.14291
     0.02177
     0.06720
     0.03691
     0.02177
    -0.06908
     0.02177
     0.06720
    -0.00851
    -0.06908
    -0.03880
    -0.05394
    -0.12965
    -0.05394
    -0.03880
    -0.11451
    -0.19022
    -0.15993
    -0.12965
    -0.11451
    -0.17507
    -0.20536
    -0.19022
    -0.15993
    -0.15993
    -0.15993
    -0.17507
    -0.26593
    -0.25078
    -0.23564
    -0.22050
    -0.26593
    -0.15993
    -0.19022
    -0.15993
    -0.22050
    -0.19022
    -0.25078
    -0.17507
    -0.02365
    -0.06908
     0.05205
     0.23376
     0.37004
     0.40032
     0.30947
    -0.06908
    -0.50820
    -1.03816
    -1.85583
    -2.26466
    -1.82554
    -2.06781
    -2.93090
    -4.05140
    -2.62806
    -2.34037
    -3.08232
    -2.96119
    -1.81040
    -1.79526
    -3.14289
    -4.09683
    -4.00598
    -2.40094
    -0.47791
     0.35489
     0.15805
    -0.03880
     0.74858
     1.09685
     0.79401
     0.71830
     0.29433
    -0.23564
    -0.19022
     0.52145
     0.76372
     0.80915
     0.93029
     1.15741
     0.86972
     0.56688
     0.26404
     0.15805
     0.09748
    -0.00851
     0.11262
     0.27918
     0.35489
     0.46089
     0.41546
     0.27918
     0.29433
     0.27918
     0.20347
     0.17319
     0.14291
     0.17319
     0.18833
    -0.08422
    -0.05394
    -0.14479
    -0.17507
    -0.06908
    -0.14479
    -0.14479
    -0.17507
    -0.23564
    -0.28107
    -0.31135
    -0.26593
    -0.20536
    -0.17507
    -0.14479
    -0.19022
    -0.17507
    -0.17507
    -0.03880
    -0.08422
    -0.00851
    -0.09936
    -0.05394
     0.00663
     0.08234
    -0.05394
    -0.03880
    -0.03880
    -0.05394
    -0.02365
     0.02177
    -0.05394
    -0.06908
    -0.05394
    -0.08422
    -0.12965
     0.08234
     0.05205
     0.03691
     0.02177
     0.20347
     0.33975
     0.37004
     0.23376
     0.12776
     0.08234
     0.17319
     0.23376
     0.17319
     0.15805
     0.08234
    -0.00851
     0.00663
     0.02177
    -0.06908
    -0.22050
    -0.20536
    -0.26593
    -0.34163
    -0.35678
    -0.31135
    -0.35678
    -0.29621
    -0.26593
    -0.29621
    -0.25078
    -0.25078
    -0.29621
    -0.32649
    -0.14479
    -0.26593
    -0.23564
    -0.29621
    -0.20536
    -0.25078
    -0.28107
    -0.28107
    -0.20536
    -0.20536
    -0.22050
    -0.28107
    -0.26593
    -0.20536
    -0.20536
    -0.22050
    -0.17507
    -0.15993
    -0.25078
    -0.09936
    -0.09936
    -0.11451
    -0.14479
    -0.11451
     0.00663
     0.17319
     0.29433
     0.23376
     0.08234
     0.05205
    -0.46277
    -2.32523
    -2.53721
    -2.14352
    -2.11324
    -1.44699
    -1.64384
    -2.43122
    -2.35551
    -0.31135
     0.32461
    -2.31008
    -3.50630
    -3.17317
    -2.44636
    -1.06845
    -0.14479
     0.06720
     0.49117
     0.40032
    -0.11451
    -0.02365
    -0.08422
    -0.12965
    -0.28107
    -0.40220
    -0.20536
    -0.32649
    -0.44763
    -0.38706
    -0.31135
    -0.34163
    -0.47791
    -0.40220
    -0.52334
    -0.56876
    -0.68990
    -0.72018
    -0.64447
    -0.49305
    -0.47791
    -0.44763
    -0.38706
    -0.41734
    -0.32649
    -0.26593
    -0.22050
    -0.15993
    -0.08422
    -0.05394
    -0.06908
     0.05205
     0.02177
     0.11262
     0.09748
     0.14291
     0.18833
     0.06720
     0.11262
     0.08234
     0.14291
     0.20347
     0.06720
     0.09748
     0.09748
     0.06720
     0.06720
     0.08234
     0.14291
     0.02177
     0.03691
     0.08234
     0.06720
    -0.00851
    -0.06908
    -0.12965
    -0.12965
    -0.11451
    -0.06908
    -0.26593
    -0.25078
    -0.31135
    -0.29621
    -0.34163
    -0.37192
    -0.32649
    -0.50820
    -0.43249
    -0.44763
    -0.41734
    -0.47791
    -0.49305
    -0.49305
    -0.43249
    -0.41734
    -0.41734
    -0.49305
    -0.53848
    -0.53848
    -0.46277
    -0.31135
    -0.32649
    -0.43249
    -0.40220
    -0.37192
    -0.25078
    -0.31135
    -0.37192
    -0.34163
    -0.32649
    -0.29621
    -0.25078
    -0.26593
    -0.26593
    -0.22050
    -0.26593
    -0.25078
    -0.19022
    -0.31135
    -0.25078
    -0.26593
    -0.20536
    -0.19022
    -0.26593
    -0.22050
    -0.23564
    -0.20536
    -0.22050
    -0.22050
    -0.23564
    -0.25078
    -0.22050
    -0.09936
     0.20347
     0.33975
     0.44574
     0.35489
     0.20347
     0.20347
     0.35489
     0.35489
     0.46089
     0.56688
     0.56688
     0.49117
     0.47603
     0.43060
     0.37004
     0.41546
     0.46089
     0.40032
     0.37004
     0.37004
     0.38518
     0.23376
     0.15805
     0.23376
    -0.31135
    -1.47728
    -1.47728
    -1.50756
    -1.93154
    -1.71955
    -0.65962
    -0.87160
    -1.76497
    -1.14416
     0.49117
    -0.85646
    -1.70441
    -2.73406
    -1.52270
     0.99085
     2.74732
     2.83817
     2.20221
     0.61231
     0.23376
     0.85458
     1.52082
     1.83880
     1.77823
     1.49054
     1.11199
     0.74858
     0.49117
     0.23376
     0.00663
    -0.09936
    -0.19022
    -0.20536
    -0.23564
    -0.14479
    -0.26593
    -0.19022
    -0.20536
    -0.20536
    -0.20536
    -0.11451
    -0.11451
    -0.15993
    -0.22050
    -0.19022
    -0.23564
    -0.31135
    -0.20536
    -0.32649
    -0.37192
    -0.34163
    -0.38706
    -0.41734
    -0.47791
    -0.44763
    -0.52334
    -0.43249
    -0.43249
    -0.46277
    -0.46277
    -0.50820
    -0.41734
    -0.43249
    -0.43249
    -0.34163
    -0.20536
    -0.20536
    -0.19022
    -0.06908
    -0.11451
    -0.09936
    -0.03880
     0.12776
     0.06720
     0.08234
     0.11262
     0.08234
     0.05205
     0.12776
     0.05205
    -0.00851
     0.05205
     0.08234
     0.05205
     0.03691
    -0.00851
    -0.08422
    -0.11451
     0.05205
     0.06720
     0.00663
    -0.02365
     0.02177
     0.00663
     0.12776
     0.05205
     0.05205
     0.08234
     0.14291
     0.14291
     0.09748
     0.15805
     0.12776
     0.06720
     0.08234
     0.23376
     0.17319
     0.08234
     0.15805
     0.14291
     0.08234
     0.08234
     0.09748
     0.14291
     0.02177
     0.06720
     0.02177
     0.05205
     0.03691
    -0.06908
    -0.14479
     0.02177
    -0.03880
    -0.02365
    -0.06908
    -0.14479
    -0.12965
    -0.11451
    -0.11451
    -0.09936
    -0.20536
    -0.19022
    -0.22050
    -0.20536
    -0.20536
    -0.19022
    -0.25078
    -0.28107
    -0.20536
    -0.29621
    -0.32649
    -0.32649
    -0.41734
    -0.40220
    -0.41734
    -0.35678
    -0.46277
    -0.49305
    -0.58391
    -0.72018
    -0.64447
    -0.73532
    -0.87160
    -0.90189
    -0.96245
    -1.06845
    -0.96245
    -0.99274
    -0.85646
    -0.53848
    -0.03880
     0.86972
     2.09621
     2.52019
     1.77823
     0.91514
    -1.20472
    -2.77948
    -2.05267
     0.44574
     0.86972
     0.90000
    -0.32649
    -2.80977
    -3.40030
    -2.84005
    -2.20409
    -2.61292
    -3.37002
    -3.73342
    -3.93027
    -2.56750
    -0.75047
     0.06720
     0.35489
     0.49117
     0.83943
     1.12713
     1.38454
     1.80852
     2.06593
     2.39905
     2.56561
     2.61104
     2.61104
     2.50505
     2.18707
     1.89937
     1.67224
     1.46025
     1.23312
     0.97571
     0.93029
     0.88486
     0.79401
     0.73344
     0.76372
     0.62745
     0.55174
     0.61231
     0.53660
     0.55174
     0.47603
     0.55174
     0.40032
     0.38518
     0.32461
     0.38518
     0.29433
     0.27918
     0.26404
     0.23376
     0.24890
     0.17319
     0.14291
     0.12776
     0.09748
     0.08234
     0.06720
     0.06720
    -0.00851
     0.03691
    -0.00851
    -0.02365
    -0.09936
     0.00663
    -0.06908
    -0.05394
    -0.03880
    -0.09936
    -0.14479
    -0.15993
    -0.12965
    -0.20536
    -0.11451
    -0.11451
    -0.09936
    -0.17507
    -0.08422
    -0.17507
    -0.20536
    -0.05394
    -0.06908
    -0.12965
    -0.08422
    -0.05394
    -0.17507
    -0.09936
    -0.19022
    -0.15993
    -0.11451
    -0.17507
    -0.31135
    -0.23564
    -0.26593
    -0.29621
    -0.31135
    -0.25078
    -0.31135
    -0.31135
    -0.32649
    -0.26593
    -0.26593
    -0.22050
    -0.23564
    -0.20536
    -0.12965
    -0.08422
    -0.14479
    -0.12965
    -0.03880
    -0.08422
    -0.05394
    -0.02365
     0.06720
    -0.05394
    -0.03880
     0.02177
     0.00663
    -0.08422
    -0.09936
    -0.09936
    -0.11451
    -0.06908
    -0.11451
    -0.14479
    -0.22050
    -0.29621
    -0.38706
    -0.38706
    -0.35678
    -0.35678
    -0.52334
    -0.53848
    -0.52334
    -0.59905
    -0.55362
    -0.61419
    -0.61419
    -0.61419
    -0.65962
    -0.52334
    -0.50820
    -0.53848
    -0.64447
    -0.78075
    -0.79589
    -0.88674
    -1.00788
    -0.99274
    -0.96245
    -0.97760
    -0.64447
    -0.65962
    -1.08359
    -1.99210
    -4.20282
    -5.79272
    -5.18705
    -4.17254
    -4.46024
    -4.67222
    -4.14226
    -3.56686
    -4.61165
    -5.98957
    -6.48925
    -5.56560
    -4.92964
    -4.47538
    -3.41544
    -1.25015
     0.23376
     0.40032
     0.38518
     0.93029
     1.68738
     2.20221
     2.71703
     3.20157
     3.58012
     3.76182
     4.01924
     4.03438
     3.97381
     3.65583
     3.42870
     3.15615
     2.97444
     2.64132
     2.35363
     2.15678
     2.02050
     1.80852
     1.64196
     1.59653
     1.50568
     1.42997
     1.44511
     1.33912
     1.27855
     1.21798
     1.08171
     1.03628
     0.97571
     0.97571
     0.94543
     0.90000
     0.76372
     0.67287
     0.58202
     0.61231
     0.55174
     0.27918
     0.08234
     0.26404
     0.24890
     0.21862
     0.05205
     0.00663
    -0.00851
    -0.05394
    -0.00851
    -0.11451
    -0.14479
    -0.09936
    -0.12965
    -0.14479
    -0.03880
    -0.14479
    -0.15993
    -0.11451
    -0.14479
    -0.03880
    -0.12965
    -0.12965
    -0.14479
    -0.14479
    -0.05394
    -0.05394
    -0.11451
    -0.14479
    -0.12965
    -0.12965
    -0.09936
    -0.00851
    -0.08422
    -0.06908
    -0.08422
    -0.08422
    -0.14479
    -0.11451
    -0.08422
    -0.12965
    -0.06908
    -0.14479
    -0.09936
    -0.20536
    -0.17507
    -0.20536
    -0.11451
    -0.11451
    -0.14479
    -0.14479
    -0.12965
    -0.14479
    -0.08422
    -0.03880
     0.03691
     0.03691
     0.12776
     0.08234
     0.14291
    -0.03880
    -0.09936
    -0.31135
    -0.20536
    -0.11451
    -0.31135
    -0.40220
    -0.53848
    -0.47791
    -0.41734
    -0.41734
    -0.23564
    -0.06908
    -0.03880
     0.29433
    -0.38706
    -0.87160
    -1.34100
    -2.03753
    -1.03816
     1.03628
     0.68802
    -0.15993
    -0.52334
    -2.06781
    -2.67349
    -1.88611
    -1.52270
    -1.73469
    -2.03753
    -2.56750
    -3.08232
    -2.94604
    -2.55235
    -3.17317
    -3.55172
    -2.64321
    -1.29558
    -0.20536
    -0.41734
    -1.20472
    -0.96245
    -0.50820
     0.05205
     0.61231
     1.14227
     1.55110
     1.89937
     1.97508
     2.05079
     2.00536
     1.76309
     1.61167
     1.53596
     1.27855
     1.08171
     0.83943
     0.85458
     0.73344
     0.61231
     0.62745
     0.76372
     0.74858
     0.68802
     0.53660
     0.62745
     0.50631
     0.55174
     0.67287
     0.61231
     0.59716
     0.58202
     0.56688
     0.49117
     0.47603
     0.40032
     0.37004
     0.38518
     0.43060
     0.33975
     0.40032
     0.41546
     0.30947
     0.30947
     0.30947
     0.40032
     0.35489
     0.38518
     0.35489
     0.40032
     0.37004
     0.38518
     0.38518
     0.38518
     0.41546
     0.38518
     0.41546
     0.41546
     0.35489
     0.32461
     0.26404
     0.38518
     0.35489
     0.30947
     0.26404
     0.26404
     0.32461
     0.27918
     0.23376
     0.21862
     0.12776
     0.23376
     0.18833
     0.26404
     0.23376
     0.14291
     0.08234
     0.14291
     0.20347
     0.15805
     0.15805
     0.14291
     0.11262
     0.18833
     0.15805
     0.15805
     0.12776
     0.14291
     0.18833
     0.14291
     0.20347
     0.11262
     0.08234
     0.20347
     0.24890
     0.20347
     0.15805
     0.17319
     0.21862
     0.12776
     0.23376
     0.21862
     0.20347
     0.20347
     0.17319
     0.24890
     0.20347
     0.21862
     0.17319
     0.05205
     0.26404
     0.20347
     0.03691
     0.05205
     0.11262
     0.09748
     0.12776
     0.08234
     0.20347
     0.32461
     0.49117
     0.97571
     1.65710
     0.97571
    -0.00851
    -0.87160
    -3.17317
    -3.35488
    -2.88548
    -3.20346
    -5.06591
    -5.89872
    -4.65708
    -2.18895
    -0.58391
    -1.73469
    -3.30945
    -4.56623
    -4.39967
    -3.20346
    -1.87097
    -0.31135
     0.94543
     1.85394
     2.32334
     2.56561
     2.56561
     2.32334
     1.99022
     1.83880
     1.59653
     1.38454
     1.17256
     0.96057
     0.70316
     0.62745
     0.44574
     0.29433
     0.15805
     0.14291
     0.08234
     0.00663
    -0.06908
    -0.08422
    -0.12965
    -0.17507
    -0.11451
    -0.08422
    -0.15993
    -0.11451
    -0.06908
     0.03691
     0.02177
     0.06720
     0.11262
     0.29433
     0.50631
     0.52145
     0.52145
     0.67287
     0.65773
     0.73344
     0.71830
     0.74858
     0.76372
     0.73344
     0.73344
     0.68802
     0.70316
     0.64259
     0.49117
     0.55174
     0.56688
     0.44574
     0.46089
     0.50631
     0.47603
     0.40032
     0.35489
     0.38518
     0.30947
     0.38518
     0.29433
     0.30947
     0.32461
     0.29433
     0.23376
     0.21862
     0.26404
     0.23376
     0.20347
     0.29433
     0.23376
     0.24890
     0.15805
     0.17319
     0.29433
     0.15805
     0.20347
     0.08234
     0.12776
     0.18833
     0.12776
     0.09748
     0.15805
     0.15805
     0.12776
     0.09748
     0.11262
     0.03691
     0.00663
     0.08234
     0.05205
     0.06720
     0.02177
     0.00663
     0.05205
     0.05205
     0.06720
    -0.09936
     0.05205
    -0.02365
     0.02177
    -0.00851
     0.05205
    -0.00851
     0.05205
     0.09748
     0.06720
     0.14291
     0.23376
     0.20347
     0.20347
     0.29433
     0.23376
     0.18833
     0.09748
     0.18833
     0.18833
     0.18833
     0.20347
     0.23376
     0.21862
     0.12776
     0.14291
     0.15805
     0.06720
     0.11262
     0.18833
     0.14291
     0.33975
     0.38518
     0.32461
     0.12776
    -0.20536
    -0.79589
    -1.15930
    -1.62870
    -1.41671
    -0.37192
    -0.37192
    -0.91703
    -2.71892
    -4.11197
    -3.73342
    -3.62743
    -4.00598
    -3.68800
    -2.32523
    -1.41671
    -1.91639
    -3.00661
    -3.40030
    -2.76434
    -1.64384
    -1.03816
    -0.28107
     0.30947
     0.55174
     0.59716
     1.00600
     1.30883
     1.18770
     1.21798
     1.15741
     1.39969
     1.36940
     1.23312
     1.14227
     0.91514
     0.70316
     0.44574
     0.26404
     0.17319
     0.15805
     0.32461
     0.32461
     0.29433
     0.32461
     0.43060
     0.53660
     0.65773
     0.61231
     0.59716
     0.53660
     0.58202
     0.82429
     1.15741
     1.35426
     1.38454
     1.41483
     1.62681
     1.67224
     1.65710
     1.49054
     1.52082
     1.74795
     1.86908
     2.06593
     1.97508
     1.89937
     1.82366
     1.68738
     1.62681
     1.50568
     1.23312
     1.09685
     0.99085
     0.77887
     0.61231
     0.52145
     0.32461
     0.15805
     0.02177
    -0.05394
    -0.06908
    -0.29621
    -0.28107
    -0.26593
    -0.35678
    -0.40220
    -0.44763
    -0.43249
    -0.41734
    -0.38706
    -0.41734
    -0.43249
    -0.41734
    -0.41734
    -0.43249
    -0.37192
    -0.28107
    -0.37192
    -0.31135
    -0.32649
    -0.26593
    -0.19022
    -0.31135
    -0.29621
    -0.23564
    -0.14479
    -0.15993
    -0.20536
    -0.19022
    -0.19022
    -0.15993
    -0.09936
    -0.05394
    -0.11451
    -0.08422
    -0.03880
     0.02177
     0.02177
     0.00663
    -0.00851
     0.09748
     0.12776
     0.18833
     0.18833
     0.26404
     0.33975
     0.33975
     0.37004
     0.53660
     0.56688
     0.61231
     0.73344
     0.97571
     1.20284
     1.30883
     1.65710
     1.95994
     1.46025
     0.29433
    -1.15930
    -2.02239
    -2.08296
    -0.81103
    -0.78075
    -1.02302
    -1.49242
    -2.44636
    -3.44573
    -3.99084
    -4.32396
    -4.15740
    -3.94541
    -3.80913
    -3.73342
    -3.70314
    -3.18831
    -2.62806
    -2.20409
    -1.88611
    -1.78012
    -1.67412
    -1.47728
    -1.25015
    -0.88674
    -0.52334
    -0.25078
    -0.14479
    -0.11451
    -0.12965
    -0.02365
     0.20347
     0.23376
     0.18833
     0.15805
     0.09748
    -0.08422
    -0.20536
    -0.31135
    -0.53848
    -0.61419
    -0.67476
    -0.75047
    -0.78075
    -0.75047
    -0.50820
    -0.15993
     0.11262
     0.23376
     0.17319
     0.17319
     0.61231
     0.79401
     1.09685
     1.44511
     1.52082
     1.73281
     2.09621
     2.20221
     2.02050
     2.02050
     1.92965
     1.64196
     1.42997
     1.33912
     1.20284
     1.08171
     0.90000
     0.80915
     0.73344
     0.86972
     0.71830
     0.62745
     0.49117
     0.49117
     0.64259
     0.65773
     0.76372
     0.80915
     0.90000
     0.93029
     0.97571
     1.00600
     0.96057
     0.86972
     0.82429
     0.85458
     0.85458
     0.76372
     0.76372
     0.68802
     0.71830
     0.67287
     0.68802
     0.77887
     0.82429
     0.86972
     0.80915
     0.86972
     0.85458
     0.83943
     0.73344
     0.79401
     0.79401
     0.73344
     0.59716
     0.55174
     0.50631
     0.49117
     0.40032
     0.26404
     0.20347
     0.08234
     0.11262
     0.05205
     0.08234
    -0.06908
    -0.05394
    -0.03880
    -0.02365
     0.02177
    -0.06908
     0.02177
    -0.00851
    -0.00851
     0.17319
     0.03691
     0.03691
     0.08234
     0.03691
     0.05205
     0.08234
     0.09748
     0.03691
     0.09748
     0.12776
     0.11262
     0.18833
     0.12776
     0.23376
     0.32461
     0.29433
     0.27918
     0.23376
     0.24890
     0.23376
     0.44574
     0.93029
     1.18770
     1.15741
     0.08234
    -1.85583
    -2.82491
    -3.33973
    -3.79399
    -2.18895
    -0.20536
    -0.00851
    -1.37129
    -2.37065
    -3.26402
    -3.44573
    -3.41544
    -2.96119
    -2.27980
    -1.73469
    -1.14416
    -0.59905
    -0.26593
    -0.05394
    -0.15993
    -0.02365
    -0.09936
    -0.08422
     0.03691
     0.06720
     0.18833
     0.26404
     0.35489
