# Supplementary material for: Software algorithm and hardware design for real-time implementation of new spectral estimator
Source: Biomed Eng Online. 2014 May 9;13:61. doi: 10.1186/1475-925X-13-61 (PMC4057578; doi:10.1186/1475-925X-13-61)
Supplement: Additional file 2 — txtfiles.zip. [file 1475-925X-13-61-S2.zip › FILE061.TXT]

     0.19870
    -0.12120
    -0.18739
    -0.20945
    -0.19842
    -0.02192
    -0.28667
    -0.48523
     0.06633
     0.06633
     0.22076
     0.35314
     0.43035
     0.69510
     1.36800
     2.17327
     2.21739
     1.35697
    -0.26460
    -0.83822
    -1.18019
    -2.75763
    -1.80896
    -0.20945
    -0.07708
    -0.74997
    -2.15092
    -2.29433
    -2.07370
    -1.72071
    -2.06267
    -2.34948
    -1.93030
    -1.03678
    -0.63966
    -0.11017
    -0.26460
    -0.33079
    -0.30873
    -0.59554
     0.77232
     1.47831
     1.05913
     0.52963
     0.58479
     0.16561
    -0.31976
    -0.61760
    -0.33079
     0.22076
     0.54066
     0.78335
     0.88263
     0.87160
     0.72819
     0.71716
     0.67304
     1.21356
     1.16944
     1.14738
     1.00397
     1.08119
     1.07016
     1.00397
     1.03706
     1.19150
     1.07016
     1.23562
     1.01500
     0.99294
     0.90469
     0.78335
     0.61788
     0.80541
     0.89366
     0.43035
     0.54066
     0.71716
     0.56273
     0.36417
     0.20973
     0.26489
     0.37520
     0.51860
     0.07736
     0.14355
     0.25386
     0.05530
    -0.15429
    -0.01089
    -0.11017
    -0.36388
    -0.09914
    -0.09914
    -0.27564
    -0.61760
    -0.58451
    -0.38595
    -0.50729
    -0.19842
    -0.36388
    -0.61760
    -0.56244
    -0.44110
    -0.59554
    -0.40801
    -0.15429
    -0.23151
    -0.52935
    -0.12120
    -0.07708
    -0.28667
    -0.34182
    -0.14326
    -0.15429
     0.18767
     0.04427
    -0.11017
    -0.03295
     0.02220
     0.04427
     0.01117
     0.18767
     0.26489
     0.02220
     0.39726
     0.41932
     0.45242
     0.43035
     0.08839
     0.23179
     0.41932
     0.50757
     0.39726
     0.47448
     0.38623
     0.35314
     0.15458
     0.38623
     0.03323
    -0.18739
    -0.11017
    -0.05501
     0.09942
    -0.06605
    -0.11017
     0.07736
     0.66201
     1.56656
     1.32387
     0.09942
     0.52963
     1.64377
    -1.45596
    -3.32022
    -1.32359
    -0.81616
     0.19870
     0.07736
    -0.37492
    -1.91927
    -2.70248
    -2.96722
    -3.20991
    -2.61423
    -2.33845
    -1.93030
    -1.63246
    -1.00369
    -1.13606
    -0.68379
     0.02220
    -0.14326
     0.14355
     0.66201
     0.78335
     1.31284
     1.23562
     1.24666
     1.46728
     1.45625
     1.43418
     1.40109
     1.32387
     1.34593
     1.48934
     1.30181
     1.46728
     1.59965
     1.27975
     1.52243
     1.64377
     1.59965
     1.58862
     1.35697
     1.50037
     1.64377
     2.06296
     2.07399
     2.00780
     1.89749
     1.85337
     1.76512
     2.28358
     2.38286
     2.11811
     2.06296
     2.16224
     2.15120
     2.28358
     2.10708
     2.26152
     2.25048
     2.48214
     2.08502
     1.94161
     1.96368
     1.47831
     1.43418
     1.67687
     1.76512
     1.34593
     0.75026
     0.79438
     0.82747
     0.43035
     0.01117
    -0.74997
    -2.02958
    -3.06650
    -3.97105
    -2.69145
    -1.69865
    -2.18402
    -2.15092
    -3.28712
    -3.96002
    -4.13652
    -4.09239
    -3.75043
    -3.39744
    -2.82382
    -2.30536
    -2.11783
    -1.79793
    -1.67658
    -1.72071
    -1.76483
    -1.31256
    -1.64349
    -1.30153
    -1.46699
    -1.03678
    -1.01472
    -1.21328
    -1.29050
    -1.01472
    -0.73894
    -0.78307
    -0.86028
    -0.06605
     0.49654
    -0.40801
    -2.86794
    -2.33845
    -0.69482
    -0.72791
    -0.06605
    -0.61760
    -0.39698
    -0.86028
    -1.35668
    -1.70968
    -1.58834
    -1.29050
    -1.06987
    -0.73894
    -0.71688
    -0.34182
    -0.04398
     0.11045
     0.36417
     0.37520
    -0.03295
     0.60685
     1.11428
     1.09222
     0.45242
    -0.08811
     0.26489
     0.83850
     0.77232
     0.62891
     0.34211
     0.29798
    -0.09914
     0.07736
    -0.06605
    -0.09914
    -0.37492
    -0.23151
     0.03323
    -0.04398
     0.07736
    -0.13223
    -0.01089
    -0.12120
     0.05530
     0.06633
     0.09942
     0.36417
     0.12148
     0.15458
     0.00014
     0.12148
     0.00014
    -0.09914
     0.37520
     0.67304
     0.13251
     0.11045
     0.11045
     0.19870
     0.40829
     0.46345
     0.43035
     0.66201
     0.71716
     0.55170
     0.65098
     0.66201
     0.58479
     0.43035
     0.70613
     1.14738
     0.62891
     0.59582
     0.69510
     0.70613
     0.72819
     0.62891
     0.50757
     0.61788
     0.58479
     0.65098
     0.67304
     0.48551
     0.41932
     0.29798
     0.30901
     0.62891
     0.55170
     0.33107
     0.28695
     0.50757
     0.28695
     0.54066
     0.24283
     0.47448
     0.25386
     0.46345
     0.47448
     0.63994
     0.24283
     0.32004
     0.03323
     0.36417
     0.66201
     0.14355
     0.01117
     0.28695
     0.22076
     0.04427
    -0.02192
    -0.14326
    -0.14326
    -0.03295
    -0.17636
    -0.25357
    -0.43007
    -0.56244
    -0.70585
    -0.71688
    -0.63966
    -0.70585
    -0.54038
    -0.56244
    -0.59554
    -0.46316
    -0.73894
    -0.74997
    -0.45213
    -0.30873
    -0.37492
    -0.16533
    -0.13223
    -0.06605
    -0.26460
     0.24283
     0.26489
     0.28695
     0.16561
     0.47448
     0.47448
     0.81644
     1.27975
     1.41212
     2.22842
     3.97134
     5.78044
     3.76174
    -0.58451
    -3.07753
    -3.81662
    -7.86503
    -5.60365
     0.16561
    -0.46316
    -0.38595
    -1.21328
    -2.63629
    -5.04107
    -6.66264
    -5.79118
    -4.86457
    -3.54084
    -1.94133
    -0.49626
     0.16561
     0.90469
     1.05913
     1.64377
     1.47831
     1.61068
     1.16944
     0.67304
     0.36417
     0.15458
     0.02220
     0.01117
     0.04427
    -0.16533
    -0.49626
    -0.09914
    -0.18739
    -0.30873
    -0.68379
    -0.16533
     0.07736
     0.02220
     0.08839
     0.34211
     0.13251
     0.24283
     0.39726
     0.45242
     0.55170
     0.73922
     0.48551
     0.60685
     0.75026
     0.66201
     0.47448
     0.61788
     0.80541
     0.63994
     0.62891
     0.67304
     0.54066
     0.67304
     0.59582
     0.49654
     0.80541
     0.78335
     0.87160
     0.81644
     0.66201
     0.97088
     0.73922
     0.50757
     0.93778
     0.89366
     0.88263
     0.89366
     0.84954
     0.78335
     0.76129
     0.79438
     0.72819
     0.86057
     0.61788
     0.84954
     0.76129
     0.69510
     0.71716
     0.33107
     0.63994
     0.77232
     0.50757
     0.39726
     0.59582
     0.43035
     0.55170
     0.48551
     0.43035
     0.62891
     0.38623
     0.35314
     0.34211
     0.49654
     0.17664
    -0.22048
     0.18767
     0.09942
     0.19870
     0.06633
     0.00014
    -0.07708
    -0.38595
    -0.20945
    -0.40801
    -0.16533
    -0.02192
    -0.41904
    -0.20945
    -0.20945
    -0.17636
    -0.18739
    -0.35285
    -0.06605
    -0.03295
    -0.12120
     0.05530
     0.13251
     0.06633
    -0.04398
     0.00014
     0.38623
     0.52963
     0.58479
     0.40829
     0.43035
     0.94882
     1.65481
     1.05913
     0.92675
     1.44521
     2.23945
     1.72099
    -1.09194
    -1.43390
    -1.20225
    -0.28667
    -0.02192
     0.12148
    -0.46316
    -1.47803
    -1.75380
    -2.20608
    -2.21711
    -2.34948
    -1.91927
    -1.11400
    -0.93750
    -0.81616
    -0.50729
    -0.33079
    -0.15429
     0.38623
     0.78335
     0.68407
     0.46345
    -0.40801
    -0.81616
    -1.56627
    -1.53318
    -1.45596
    -0.82719
    -0.65069
    -1.09194
    -1.42287
    -1.84205
    -1.96339
    -2.31639
    -2.20608
    -1.46699
    -0.99266
    -0.50729
    -0.28667
    -0.09914
    -0.11017
     0.51860
     0.90469
     0.58479
     0.77232
     0.82747
     0.75026
     0.91572
     1.01500
     0.89366
     0.79438
     0.40829
     0.77232
     0.78335
     0.83850
     0.76129
     0.63994
     0.55170
     0.62891
     0.32004
     0.92675
     0.75026
     0.44139
     0.58479
     0.80541
     0.62891
     0.48551
     0.43035
     0.63994
     0.79438
     0.72819
     0.66201
     0.49654
     0.44139
     0.45242
     0.38623
     0.45242
     0.58479
     0.55170
     0.25386
     0.56273
     0.27592
     0.19870
     0.28695
    -0.03295
     0.13251
     0.28695
     0.36417
     0.07736
    -0.05501
    -0.14326
    -0.39698
    -0.09914
     0.16561
    -0.19842
    -0.39698
    -0.28667
    -0.26460
    -0.46316
    -0.23151
    -0.41904
    -0.48523
    -0.43007
    -0.34182
    -0.38595
    -0.45213
    -0.46316
    -0.54038
    -0.46316
    -0.28667
    -0.38595
    -0.72791
    -0.63966
    -0.37492
    -0.43007
    -0.47420
    -0.79410
    -0.44110
    -0.22048
     0.17664
    -0.02192
    -0.06605
     0.82747
     1.21356
     0.71716
     0.97088
     2.15120
     2.68070
    -1.94133
    -4.15858
    -1.57731
     1.59965
     1.63274
     1.42315
     0.47448
    -0.81616
    -1.16915
    -1.09194
    -1.23534
    -1.20225
    -1.31256
    -0.49626
     0.04427
     0.26489
     0.66201
     0.44139
     0.88263
     0.82747
     0.25386
     0.08839
     0.34211
     0.70613
     0.59582
     0.58479
     0.24283
     0.17664
    -0.06605
    -0.01089
     0.07736
    -0.20945
    -0.36388
    -0.31976
    -0.27564
    -0.23151
    -0.47420
    -0.60657
    -0.50729
    -0.52935
    -0.31976
    -0.57348
    -0.45213
    -0.66172
    -0.69482
    -0.78307
    -0.34182
    -0.25357
    -0.58451
    -0.35285
    -0.48523
    -0.36388
    -0.37492
    -0.27564
    -0.54038
    -0.24254
    -0.12120
     0.07736
    -0.25357
    -0.16533
    -0.02192
    -0.34182
     0.32004
     0.32004
    -0.03295
     0.07736
     0.07736
     0.25386
     0.38623
     0.45242
     0.35314
     0.55170
     0.51860
     0.50757
     0.60685
     0.98191
     0.84954
     0.93778
     1.35697
     1.63274
     0.70613
    -0.82719
    -2.13989
    -2.31639
    -0.66172
     0.58479
     1.19150
     0.30901
    -0.57348
    -1.05884
    -1.02575
    -0.99266
    -0.76100
    -0.57348
    -0.24254
     0.63994
     0.66201
     0.78335
     0.83850
     0.95985
     0.72819
     0.66201
     0.40829
     0.32004
     0.07736
    -0.04398
    -0.77204
    -0.80513
    -1.35668
    -1.50009
    -2.62526
    -1.80896
    -2.26123
    -2.17298
    -2.84588
    -3.11063
    -3.07753
    -2.76866
    -2.62526
    -2.10680
    -2.08474
    -2.06267
    -2.11783
    -2.02958
    -1.69865
    -1.16915
    -1.24637
    -0.29770
     0.33107
     0.24283
     0.25386
     0.32004
     0.95985
     0.87160
     1.07016
     1.11428
     1.41212
     1.57759
     1.68790
     1.88646
     1.87543
     1.69893
     1.41212
     1.45625
     2.08502
     1.87543
     1.73202
     1.33490
     1.03706
     1.04810
     0.70613
     0.32004
     0.14355
     0.00014
     0.12148
    -0.15429
     0.00014
    -0.33079
    -0.68379
    -0.72791
    -0.31976
    -0.35285
    -0.71688
    -0.61760
    -0.44110
    -0.16533
    -0.17636
    -0.13223
     0.00014
     0.17664
     0.14355
     0.37520
     0.45242
     0.24283
     0.26489
     0.15458
     0.66201
     0.54066
     0.20973
     0.34211
     0.14355
     0.18767
     0.15458
     0.24283
     0.05530
     0.03323
     0.27592
     0.28695
     0.13251
     0.07736
    -0.07708
    -0.41904
    -0.12120
     0.03323
     0.09942
     0.08839
    -0.13223
    -0.26460
    -0.12120
    -0.29770
    -0.17636
    -0.13223
    -0.17636
    -0.05501
    -0.23151
    -0.05501
    -0.41904
    -0.27564
    -0.52935
    -0.02192
    -0.09914
    -0.24254
    -0.30873
    -0.26460
    -0.16533
    -0.51832
    -0.15429
    -0.19842
    -0.11017
    -0.17636
    -0.17636
    -0.09914
    -0.08811
    -0.11017
    -0.51832
     0.05530
     0.20973
    -0.07708
     0.07736
    -0.11017
    -0.12120
     0.02220
    -0.22048
    -0.02192
     0.03323
     0.19870
     0.00014
     0.03323
     0.05530
    -0.01089
    -0.30873
    -0.01089
     0.14355
     0.16561
     0.28695
     0.12148
    -0.09914
    -0.06605
     0.04427
    -0.13223
     0.26489
     0.03323
     0.15458
    -0.09914
     0.17664
     0.25386
    -0.28667
    -0.04398
     0.37520
     0.24283
     0.22076
     0.27592
     0.34211
     0.98191
     1.11428
     1.57759
     1.51140
     1.76512
     3.70659
     3.37566
    -2.93413
    -5.52644
    -1.56627
     0.24283
     3.00060
     2.20636
     0.82747
    -1.03678
    -2.84588
    -3.23197
    -3.77249
    -4.98591
    -3.02238
    -1.08091
     0.73922
     0.00014
    -0.49626
    -1.14709
    -1.74277
    -1.64349
    -0.40801
     0.05530
     0.06633
     0.46345
     0.56273
     0.56273
     0.32004
     0.67304
     0.43035
     0.37520
     0.35314
     0.25386
     0.37520
     0.18767
     0.25386
    -0.02192
     0.14355
     0.32004
     0.39726
     0.40829
     0.17664
     0.45242
    -0.01089
     0.14355
     0.28695
     0.39726
     0.35314
     0.26489
     0.15458
     0.33107
     0.23179
     0.08839
     0.08839
     0.08839
     0.19870
     0.04427
     0.29798
     0.32004
     0.03323
    -0.04398
    -0.01089
     0.24283
     0.48551
     0.01117
     0.08839
     0.08839
    -0.05501
     0.01117
    -0.26460
     0.01117
     0.19870
     0.15458
    -0.11017
     0.04427
    -0.05501
    -0.06605
    -0.25357
     0.02220
    -0.07708
     0.12148
     0.05530
     0.01117
    -0.04398
     0.04427
    -0.11017
     0.01117
     0.19870
     0.04427
    -0.04398
     0.00014
     0.27592
    -0.03295
    -0.15429
     0.11045
    -0.09914
     0.23179
     0.04427
     0.00014
    -0.01089
     0.24283
    -0.19842
    -0.15429
     0.19870
     0.03323
     0.04427
     0.18767
    -0.08811
     0.09942
    -0.02192
     0.06633
     0.07736
     0.32004
     0.07736
    -0.01089
     0.23179
     0.29798
     0.14355
     0.08839
     0.38623
     0.29798
     0.12148
     0.11045
     0.45242
     0.30901
     0.01117
     0.25386
     0.28695
     0.41932
     0.51860
     0.38623
     0.23179
     0.57376
     0.66201
     1.05913
     1.86440
     1.40109
     0.79438
     1.66584
     2.70276
     1.78718
    -1.13606
    -1.67658
    -1.23534
     0.46345
    -0.09914
     0.32004
    -0.33079
    -1.54421
    -2.30536
    -2.27226
    -2.43773
    -2.45979
    -2.41567
    -1.67658
    -1.13606
    -0.73894
    -0.89338
    -1.03678
    -0.50729
    -0.18739
     0.18767
     0.35314
     0.50757
     0.88263
     1.10325
     0.67304
     0.86057
     0.97088
     0.61788
     0.14355
    -0.03295
    -0.28667
    -1.14709
    -2.34948
    -2.09577
    -0.88235
    -0.36388
    -0.78307
    -1.63246
    -1.55524
    -1.61040
    -1.84205
    -1.89721
    -1.25740
    -1.10297
    -1.06987
    -0.91544
    -0.37492
    -0.12120
     0.51860
     0.36417
     0.38623
     0.87160
     0.77232
     0.86057
     0.67304
     0.75026
     0.88263
     0.88263
     1.32387
     1.39006
     1.04810
     1.18047
     1.16944
     1.26872
     1.20253
     0.81644
     0.89366
     0.83850
     1.00397
     0.80541
     0.71716
     0.49654
     0.34211
     0.15458
     0.47448
     0.68407
     0.27592
     0.18767
     0.30901
     0.49654
     0.26489
     0.23179
     0.08839
     0.14355
     0.25386
     0.45242
     0.19870
     0.17664
     0.17664
     0.06633
    -0.01089
     0.30901
     0.12148
     0.02220
    -0.01089
     0.08839
     0.19870
     0.01117
    -0.09914
    -0.19842
     0.02220
     0.08839
     0.00014
     0.15458
    -0.02192
    -0.18739
    -0.36388
     0.11045
     0.09942
    -0.29770
     0.06633
    -0.20945
     0.03323
     0.00014
    -0.17636
     0.01117
     0.08839
    -0.12120
    -0.06605
     0.06633
     0.01117
     0.26489
     0.22076
     0.56273
     0.92675
     1.05913
     1.63274
     1.11428
     1.12531
     1.96368
     1.80924
    -2.48185
    -4.30199
    -1.51112
     1.02603
     1.03706
     0.02220
    -1.05884
    -2.28330
    -2.27226
    -2.18402
    -2.38258
    -2.28330
    -1.98546
    -1.37875
    -0.86028
    -0.54038
    -0.40801
    -0.03295
     0.51860
     0.58479
     0.57376
     0.67304
     0.58479
     0.84954
     0.77232
     1.30181
     1.15841
     0.82747
     0.71716
     0.68407
     1.12531
     1.09222
     0.48551
     0.78335
     0.71716
     0.68407
     0.81644
     0.80541
     0.44139
     0.41932
     0.32004
     0.55170
     0.73922
     0.32004
     0.11045
     0.16561
     0.19870
     0.17664
    -0.12120
    -0.06605
    -0.06605
    -0.16533
    -0.05501
     0.02220
    -0.25357
    -0.30873
    -0.45213
    -0.01089
     0.15458
    -0.04398
    -0.28667
    -0.26460
    -0.12120
    -0.16533
    -0.29770
    -0.16533
    -0.12120
    -0.11017
     0.02220
    -0.08811
    -0.17636
    -0.31976
    -0.56244
    -0.24254
    -0.06605
    -0.34182
    -0.54038
    -0.18739
    -0.24254
    -0.26460
    -0.43007
    -0.52935
    -0.27564
    -0.24254
    -0.27564
    -0.22048
    -0.24254
    -0.27564
    -0.30873
    -0.36388
     0.06633
     0.09942
    -0.18739
    -0.29770
    -0.28667
     0.15458
    -0.13223
    -0.18739
    -0.09914
    -0.16533
    -0.09914
     0.07736
     0.08839
    -0.06605
    -0.18739
    -0.35285
     0.16561
     0.07736
    -0.03295
    -0.03295
    -0.01089
     0.01117
    -0.12120
    -0.03295
    -0.24254
    -0.03295
    -0.01089
     0.12148
     0.17664
     0.05530
    -0.03295
     0.03323
     0.73922
     1.69893
     1.24666
     0.88263
     1.31284
     2.91235
     1.65481
    -1.35668
    -3.11063
    -1.25740
    -0.82719
    -0.99266
     1.36800
     1.42315
     0.13251
    -3.82765
    -5.74706
    -4.00415
    -2.81279
    -3.15475
    -2.70248
    -1.50009
    -1.16915
    -1.11400
    -1.16915
    -1.14709
    -1.18019
    -0.18739
     0.23179
     1.08119
     1.53346
     1.51140
     1.02603
     1.75409
     1.99677
     1.82027
     1.82027
     1.62171
     1.39006
     1.43418
     1.24666
     1.25769
     0.81644
     0.84954
     0.84954
     0.47448
     0.61788
     0.33107
    -0.15429
     0.17664
     0.38623
     0.05530
     0.14355
     0.02220
    -0.13223
    -0.03295
    -0.03295
     0.04427
    -0.11017
    -0.05501
     0.04427
     0.19870
     0.18767
    -0.05501
    -0.26460
     0.09942
     0.37520
     0.40829
     0.35314
     0.18767
     0.13251
     0.40829
     0.29798
     0.23179
     0.33107
     0.26489
     0.40829
     0.38623
     0.40829
     0.44139
     0.17664
     0.05530
     0.62891
     0.35314
     0.26489
     0.55170
     0.28695
     0.18767
     0.29798
     0.04427
     0.35314
     0.28695
     0.36417
     0.22076
     0.24283
     0.15458
     0.17664
     0.06633
     0.03323
     0.33107
     0.40829
     0.26489
    -0.01089
     0.22076
     0.15458
     0.19870
     0.48551
     0.52963
     0.46345
     0.45242
     0.67304
     0.56273
     0.72819
     0.45242
     0.91572
     1.16944
     1.10325
     1.21356
     1.34593
     1.45625
     1.48934
     1.50037
     1.50037
     1.98574
     1.98574
     2.05192
     2.65864
     3.41978
     2.94544
     1.99677
     2.91235
     4.40155
     1.75409
    -2.00752
    -1.06987
     0.05530
     1.09222
     0.37520
     0.65098
    -0.40801
    -1.61040
    -2.33845
    -2.65835
    -3.34228
    -3.26506
    -2.91207
    -2.84588
    -1.86411
    -1.70968
    -1.70968
    -1.72071
    -1.66555
    -1.45596
    -1.45596
    -1.51112
    -1.06987
    -1.00369
    -0.91544
    -1.03678
    -0.87132
    -0.52935
    -0.30873
    -0.65069
    -0.35285
    -0.38595
    -0.19842
    -0.01089
     0.24283
     0.40829
     0.68407
     0.83850
     0.75026
     0.95985
     1.26872
     1.18047
     0.90469
     1.11428
     1.31284
     1.02603
     1.23562
     1.35697
     0.99294
     0.98191
     0.83850
     0.73922
     0.44139
     0.24283
     0.16561
     0.61788
     0.40829
     0.19870
     0.05530
    -0.05501
    -0.15429
    -0.28667
    -0.44110
    -0.02192
    -0.23151
    -0.46316
    -0.61760
    -1.36771
    -2.36051
    -3.20991
    -2.68041
    -1.89721
    -1.97442
    -2.17298
    -2.75763
    -2.81279
    -2.84588
    -2.85691
    -3.04444
    -2.53701
    -1.88618
    -1.86411
    -1.32359
    -0.91544
    -0.68379
    -0.28667
    -0.23151
     0.19870
     0.47448
     0.62891
     0.58479
     0.55170
     0.49654
     0.62891
     0.18767
     0.36417
     0.60685
     0.11045
     0.32004
     0.06633
     0.03323
     0.18767
     0.38623
     0.32004
     0.13251
    -0.58451
    -2.37154
    -3.05547
    -1.58834
    -0.89338
    -0.95956
    -0.54038
    -0.94853
    -1.62143
    -2.17298
    -2.45979
    -1.88618
    -1.36771
    -1.63246
    -1.37875
    -0.91544
    -0.55141
    -0.79410
    -0.27564
    -0.11017
     0.16561
     0.11045
     0.16561
     0.39726
     0.25386
    -0.08811
     0.04427
     0.35314
     0.41932
     0.43035
     0.02220
     0.27592
     0.46345
     0.56273
     0.39726
     0.14355
     0.26489
     0.15458
     0.13251
     0.51860
     0.73922
     0.52963
     0.47448
     0.80541
     0.69510
     0.98191
     0.51860
     0.38623
     0.41932
     0.90469
     1.02603
     0.80541
     0.75026
     0.37520
     0.38623
     0.51860
     0.43035
     0.27592
     0.03323
     0.47448
     0.40829
     0.25386
     0.17664
     0.13251
     0.19870
     0.34211
     0.46345
     0.51860
     0.49654
     0.41932
     0.32004
     0.52963
     0.69510
     0.52963
     0.40829
     0.55170
     0.61788
     0.66201
     0.62891
     0.77232
     0.94882
     1.12531
     1.41212
     1.72099
     1.40109
     1.42315
     1.52243
     1.41212
     2.00780
     1.84233
     1.74305
     1.90852
     1.85337
     1.73202
     1.63274
     1.10325
     1.22459
     1.08119
     1.08119
     0.70613
     0.27592
     0.25386
    -0.27564
    -0.90441
    -0.03295
     0.46345
    -1.30153
    -1.06987
    -0.59554
    -1.54421
    -1.45596
    -1.35668
    -0.90441
    -1.06987
    -1.42287
    -1.51112
    -1.58834
    -1.70968
    -1.87514
    -1.93030
    -1.02575
    -0.92647
    -0.77204
    -1.33462
    -1.10297
    -0.74997
    -0.90441
    -0.94853
    -0.92647
    -0.58451
    -0.30873
    -0.06605
    -0.39698
    -0.87132
    -1.47803
    -1.13606
    -1.05884
    -1.16915
    -0.49626
    -1.33462
    -1.61040
    -2.55907
    -2.27226
    -1.50009
    -1.54421
    -1.34565
    -1.35668
    -1.19122
    -0.95956
    -0.94853
    -0.81616
    -0.63966
    -0.50729
     0.15458
     0.54066
     0.43035
     0.46345
     0.56273
     0.84954
     0.84954
     0.59582
     0.47448
     0.88263
     1.03706
     0.56273
     0.37520
     0.34211
     0.29798
    -0.31976
     0.06633
     0.37520
    -0.17636
    -0.23151
    -0.27564
    -0.15429
    -0.46316
    -0.73894
    -0.82719
    -0.41904
    -0.56244
    -0.18739
    -0.19842
    -0.18739
    -0.20945
    -0.46316
     0.04427
     0.78335
     0.61788
     0.15458
     0.32004
     0.39726
     0.57376
     0.67304
     0.71716
     0.71716
     0.68407
     0.70613
     0.91572
     0.79438
     0.30901
     0.41932
     0.26489
     0.88263
     0.69510
     0.56273
     0.03323
    -0.26460
    -0.12120
    -0.03295
    -0.13223
     0.00014
    -0.72791
    -1.18019
    -0.46316
    -1.15812
    -2.34948
    -1.75380
    -0.54038
    -0.17636
    -0.66172
    -1.19122
    -1.02575
    -0.95956
    -0.11017
     0.41932
     0.56273
     0.66201
     0.48551
     0.93778
     1.27975
     1.39006
     1.56656
     1.65481
     1.37903
     1.46728
     1.89749
     1.47831
     1.48934
     1.40109
     1.22459
     1.07016
     1.01500
     1.14738
     1.30181
     1.42315
     1.02603
     1.11428
     1.03706
     0.65098
     0.49654
     0.61788
     0.79438
     0.63994
     0.36417
     0.11045
     0.16561
     0.14355
    -0.20945
    -0.07708
    -0.25357
    -0.34182
    -0.17636
    -0.26460
    -0.28667
    -0.37492
    -0.56244
    -0.39698
    -0.22048
    -0.01089
    -0.35285
    -0.11017
    -0.46316
    -0.19842
    -0.15429
    -0.23151
    -0.49626
     0.00014
     0.00014
     0.05530
    -0.08811
    -0.04398
    -0.18739
    -0.16533
     0.02220
     0.13251
    -0.07708
    -0.13223
    -0.16533
    -0.16533
    -0.14326
    -0.15429
    -0.16533
    -0.18739
    -0.04398
    -0.01089
    -0.03295
     0.01117
    -0.03295
    -0.25357
    -0.17636
     0.19870
     0.09942
     0.29798
     0.18767
     0.06633
     0.25386
     0.30901
     0.46345
     0.27592
    -0.06605
    -0.61760
    -0.40801
    -0.06605
     0.72819
     0.67304
     0.66201
     0.80541
     0.17664
    -0.37492
     0.43035
     0.14355
    -0.58451
    -0.74997
    -1.08091
    -0.05501
     0.03323
    -0.28667
    -1.12503
    -1.42287
    -0.80513
    -0.89338
    -1.15812
    -0.77204
    -0.58451
    -0.41904
    -0.34182
    -0.18739
     0.14355
     0.06633
     0.24283
     0.70613
     0.79438
     0.97088
     0.93778
     0.95985
     0.87160
     0.83850
     0.22076
     0.51860
     0.62891
     0.27592
     0.18767
     0.18767
    -0.01089
    -0.04398
    -0.15429
    -0.03295
    -0.15429
    -0.23151
    -0.35285
    -0.26460
     0.00014
    -0.14326
    -0.44110
    -0.54038
    -0.13223
    -0.22048
    -0.52935
    -0.46316
    -0.36388
    -0.38595
    -0.43007
    -0.51832
    -0.26460
    -0.34182
    -0.29770
    -0.41904
    -0.17636
    -0.20945
    -0.29770
    -0.51832
    -0.15429
    -0.07708
    -0.02192
     0.15458
    -0.07708
     0.02220
    -0.19842
     0.15458
     0.33107
     0.05530
     0.23179
    -0.01089
     0.16561
     0.32004
     0.14355
    -0.09914
     0.11045
     0.28695
     0.11045
     0.01117
    -0.11017
    -0.05501
    -0.16533
    -0.14326
    -0.33079
    -0.01089
    -0.04398
    -0.28667
    -0.30873
    -0.26460
    -0.30873
    -0.38595
    -0.43007
    -0.26460
    -0.56244
    -0.35285
    -0.29770
    -0.31976
    -0.28667
    -0.47420
    -0.45213
    -0.16533
    -0.18739
    -0.33079
    -0.26460
    -0.22048
    -0.15429
    -0.26460
    -0.16533
    -0.08811
    -0.24254
    -0.66172
    -0.02192
    -0.14326
     0.09942
    -0.16533
    -0.24254
     0.00014
    -0.27564
    -0.02192
    -0.06605
    -0.11017
     0.17664
     0.09942
    -0.34182
     0.25386
     0.25386
     0.14355
     0.00014
    -0.09914
    -0.04398
    -0.09914
    -0.11017
     0.03323
     0.16561
     0.09942
    -0.05501
     0.12148
     0.25386
     0.55170
     0.37520
     0.70613
     1.26872
     0.87160
     0.92675
     1.35697
     1.44521
     1.44521
     2.70276
     3.72865
     4.39052
     4.08165
     1.14738
    -1.57731
    -2.87897
    -2.79073
    -1.93030
    -1.11400
    -1.86411
    -1.26843
    -1.57731
    -2.81279
    -3.38640
    -4.45642
    -4.67704
    -3.75043
    -2.43773
    -1.67658
    -0.56244
     0.17664
     0.73922
     1.65481
     1.88646
     2.22842
     2.76895
     2.73585
     2.54832
     2.46008
     2.54832
     2.09605
     1.86440
     1.67687
     1.44521
     1.29078
     1.42315
     0.79438
     0.92675
     0.59582
     0.55170
     0.23179
     0.50757
     0.58479
     0.32004
     0.30901
     0.29798
     0.26489
     0.13251
     0.15458
     0.08839
     0.30901
     0.27592
     0.13251
     0.04427
     0.11045
     0.11045
    -0.02192
     0.40829
     0.54066
     0.14355
     0.18767
     0.34211
     0.19870
     0.03323
    -0.02192
     0.03323
     0.29798
     0.20973
     0.34211
     0.12148
     0.20973
     0.04427
    -0.26460
     0.00014
     0.24283
     0.08839
    -0.26460
    -0.04398
     0.06633
     0.08839
    -0.34182
    -0.35285
    -0.17636
     0.06633
     0.09942
    -0.38595
    -0.19842
    -0.45213
    -0.28667
    -0.51832
     0.03323
     0.14355
    -0.08811
     0.05530
     0.23179
     0.33107
     0.01117
     0.09942
     0.17664
     0.70613
     0.77232
     1.11428
     0.88263
     0.99294
     1.01500
     0.90469
     1.57759
     1.66584
     1.58862
     1.26872
     1.53346
     1.65481
     1.78718
     1.30181
     1.43418
     1.43418
     1.61068
     1.48934
     1.18047
     1.01500
     0.90469
     0.49654
     0.76129
     0.84954
     0.49654
     0.05530
    -0.15429
    -0.08811
    -0.43007
    -0.93750
    -1.38978
    -1.23534
    -0.93750
    -1.21328
    -1.40081
    -1.68762
    -1.56627
    -1.89721
    -2.00752
    -1.38978
    -1.66555
    -1.46699
    -1.29050
    -0.97059
    -0.77204
    -0.81616
    -0.83822
    -1.06987
    -1.18019
    -1.02575
    -0.62863
    -0.61760
    -0.39698
    -0.89338
    -1.15812
    -0.56244
    -0.83822
    -1.09194
    -0.92647
    -0.43007
     0.12148
     0.24283
     0.78335
     1.48934
     1.46728
     0.16561
    -0.47420
    -0.87132
    -0.51832
    -1.89721
    -0.84925
     0.17664
    -0.01089
    -0.49626
    -1.66555
    -1.95236
    -1.95236
    -2.02958
    -2.62526
    -2.51495
    -2.38258
    -1.89721
    -1.41184
    -0.98163
    -0.56244
    -0.26460
    -0.49626
    -0.03295
     0.49654
     0.58479
     0.26489
     0.38623
     0.49654
     0.45242
     0.59582
     0.76129
     0.68407
     0.91572
     0.98191
     0.97088
     0.76129
     0.78335
     0.63994
     0.56273
     0.73922
     0.91572
     0.33107
     0.44139
     0.34211
     0.34211
     0.52963
     0.12148
     0.27592
     0.36417
     0.57376
     0.15458
     0.27592
     0.28695
     0.02220
    -0.17636
     0.25386
     0.32004
     0.15458
     0.17664
     0.16561
     0.11045
     0.03323
     0.00014
     0.01117
     0.01117
     0.19870
     0.16561
     0.27592
     0.06633
     0.04427
    -0.13223
     0.19870
     0.30901
     0.03323
    -0.13223
     0.02220
     0.13251
     0.00014
    -0.06605
    -0.30873
    -0.16533
    -0.11017
    -0.03295
    -0.14326
    -0.05501
    -0.25357
    -0.45213
    -0.49626
     0.09942
     0.07736
    -0.22048
    -0.28667
     0.02220
    -0.07708
    -0.06605
     0.09942
     0.14355
     0.06633
    -0.09914
     0.22076
     0.23179
    -0.02192
    -0.07708
    -0.34182
     0.27592
     0.46345
     0.02220
     0.33107
    -0.30873
    -0.02192
     0.07736
     0.03323
     0.08839
     0.23179
     0.13251
     0.27592
     0.52963
     0.56273
     0.32004
     0.17664
     0.35314
     0.97088
     0.26489
     0.09942
     0.01117
     0.02220
     0.32004
     0.09942
     0.36417
     0.16561
    -0.31976
    -0.13223
    -0.28667
    -0.34182
    -0.41904
    -0.50729
    -0.39698
    -0.02192
    -0.13223
     0.00014
     0.33107
     0.52963
     0.91572
     1.19150
     1.91955
     1.95265
     0.52963
    -0.43007
     0.06633
     0.38623
    -0.59554
     0.48551
     0.80541
     0.76129
    -0.24254
    -0.90441
    -1.55524
    -1.69865
    -1.79793
    -1.94133
    -1.64349
    -1.62143
    -1.47803
    -1.36771
    -1.33462
    -1.08091
    -0.90441
    -1.03678
    -1.11400
    -0.50729
    -0.26460
    -0.38595
    -0.43007
    -0.28667
    -0.13223
    -0.24254
    -0.04398
    -0.20945
     0.08839
     0.09942
    -0.02192
     0.07736
     0.27592
     0.23179
    -0.15429
     0.19870
     0.38623
     0.20973
     0.32004
     0.11045
     0.24283
     0.38623
     0.39726
     0.45242
     0.60685
     0.35314
     0.39726
     0.43035
     0.59582
     0.47448
     0.19870
     0.27592
     0.48551
     0.59582
     0.37520
     0.47448
     0.16561
     0.41932
     0.41932
     0.28695
     0.47448
     0.41932
     0.40829
     0.35314
     0.33107
     0.39726
     0.22076
    -0.14326
     0.44139
     0.35314
     0.03323
     0.24283
     0.12148
     0.08839
    -0.17636
    -0.22048
    -0.03295
     0.04427
     0.00014
    -0.02192
    -0.02192
    -0.33079
     0.03323
    -0.61760
     0.12148
    -0.04398
    -0.19842
     0.01117
    -0.07708
    -0.09914
    -0.13223
    -0.16533
    -0.02192
    -0.07708
     0.20973
    -0.19842
    -0.26460
    -0.03295
     0.00014
    -0.38595
    -0.16533
     0.16561
    -0.13223
     0.06633
     0.02220
    -0.15429
    -0.14326
    -0.45213
    -0.19842
     0.00014
    -0.13223
    -0.17636
    -0.14326
    -0.36388
    -0.29770
    -0.35285
    -0.45213
    -0.13223
    -0.17636
    -0.14326
    -0.11017
    -0.07708
    -0.14326
    -0.04398
    -0.14326
     0.20973
     0.43035
     0.83850
     0.86057
     1.47831
     2.07399
     2.38286
     2.95647
     3.14400
    -0.22048
    -2.04061
    -1.12503
    -0.89338
    -0.28667
     0.97088
     0.25386
    -0.44110
    -1.27947
    -2.19505
    -2.76866
    -2.74660
    -2.86794
    -2.06267
    -1.80896
    -0.84925
    -0.23151
    -0.09914
     0.28695
     0.65098
     1.03706
     0.78335
     0.89366
     1.18047
     1.58862
     1.66584
     1.54449
     1.53346
     1.27975
     1.04810
     0.67304
     0.51860
     0.75026
     0.39726
     0.25386
     0.36417
     0.43035
     0.22076
     0.19870
     0.03323
     0.08839
     0.33107
     0.25386
     0.24283
     0.18767
     0.19870
     0.11045
    -0.24254
     0.25386
     0.16561
     0.11045
     0.37520
     0.06633
     0.05530
    -0.02192
    -0.18739
     0.07736
     0.26489
     0.01117
     0.03323
    -0.36388
    -0.19842
    -0.15429
    -0.39698
    -0.09914
     0.14355
    -0.45213
    -0.27564
    -0.35285
    -0.46316
    -0.61760
    -0.80513
    -0.66172
    -0.33079
    -0.29770
    -0.31976
    -0.69482
    -0.52935
    -0.60657
    -0.65069
    -0.37492
    -0.20945
    -0.37492
    -0.23151
    -0.26460
     0.04427
    -0.18739
     0.00014
    -0.12120
    -0.05501
     0.03323
     0.06633
    -0.11017
    -0.16533
    -0.03295
    -0.27564
    -0.05501
     0.24283
    -0.08811
    -0.22048
    -0.24254
    -0.02192
    -0.16533
    -0.15429
    -0.37492
    -0.26460
    -0.13223
    -0.16533
    -0.20945
    -0.35285
    -0.24254
    -0.14326
    -0.34182
    -0.13223
     0.07736
    -0.22048
    -0.19842
     0.07736
     0.08839
     0.05530
     0.05530
     0.14355
     0.50757
     1.21356
     1.13634
     1.14738
     1.66584
     1.03706
    -1.13606
    -1.23534
    -0.36388
    -0.48523
    -0.17636
     0.76129
     0.98191
    -0.37492
    -1.04781
    -1.45596
    -1.00369
    -1.08091
    -1.23534
    -1.37875
    -1.31256
    -0.63966
    -0.58451
    -0.06605
     0.26489
    -0.16533
    -0.04398
     0.15458
     0.39726
     0.47448
     0.18767
    -0.17636
    -0.12120
     0.11045
     0.51860
     0.99294
     0.80541
     0.78335
     0.71716
     0.94882
     0.94882
     0.95985
     0.60685
     0.93778
     1.16944
     1.51140
     1.33490
     1.15841
     1.16944
     1.37903
     1.52243
     1.25769
     1.11428
     0.86057
     0.86057
     0.62891
     1.03706
     0.98191
     0.25386
     0.32004
     0.47448
     0.16561
     0.15458
    -0.22048
    -0.22048
    -0.14326
    -0.14326
    -0.02192
    -0.23151
    -0.40801
    -0.47420
    -0.57348
    -0.19842
     0.04427
    -0.46316
    -0.60657
    -0.44110
    -0.43007
    -0.41904
    -0.61760
    -0.73894
    -0.63966
    -0.46316
    -0.50729
    -0.37492
    -0.65069
    -0.57348
    -1.00369
    -0.74997
    -0.38595
    -0.65069
    -0.73894
    -0.51832
    -0.35285
    -0.60657
    -0.62863
    -0.56244
    -0.30873
    -0.38595
    -0.35285
    -0.12120
    -0.17636
    -0.33079
    -0.47420
    -0.52935
     0.05530
     0.05530
    -0.33079
    -0.06605
    -0.13223
     0.01117
    -0.05501
    -0.17636
     0.03323
    -0.05501
     0.13251
     0.14355
     0.26489
    -0.14326
    -0.02192
    -0.38595
     0.24283
     0.32004
    -0.02192
    -0.03295
    -0.26460
    -0.15429
    -0.17636
    -0.48523
    -0.41904
    -0.35285
    -0.25357
    -0.23151
    -0.39698
    -0.47420
    -0.72791
    -0.59554
    -0.56244
    -0.08811
    -0.39698
    -0.51832
    -0.38595
    -0.34182
    -0.17636
    -0.43007
    -0.49626
    -0.19842
    -0.19842
    -0.08811
     0.09942
     0.01117
    -0.04398
    -0.35285
    -0.09914
     0.46345
     0.50757
     0.47448
     0.38623
     0.34211
     0.61788
     0.58479
     0.72819
     0.49654
     0.75026
     0.79438
     0.73922
     0.93778
     1.00397
     1.10325
     0.80541
     1.05913
     0.27592
     0.00014
    -0.36388
     0.40829
     0.50757
     0.35314
     0.13251
     0.02220
     0.37520
     0.67304
     0.66201
     1.21356
     1.76512
     2.60348
     1.59965
    -0.35285
    -3.34228
    -5.32788
    -4.46745
    -0.95956
     0.29798
     0.19870
    -0.95956
    -2.44876
    -3.66218
    -3.78352
    -3.00032
    -2.33845
    -2.48185
    -1.84205
    -1.05884
     0.44139
     1.70996
     1.76512
     2.06296
     2.08502
     2.12914
     2.52626
     2.31667
     2.27255
     2.11811
     2.00780
     1.75409
     1.78718
     1.70996
     1.14738
     0.89366
     0.63994
     0.95985
     0.77232
     0.49654
     0.46345
     0.52963
     0.30901
     0.19870
     0.32004
     0.15458
     0.23179
     0.34211
     0.19870
     0.40829
     0.39726
     0.04427
    -0.09914
     0.13251
     0.32004
     0.39726
     0.25386
    -0.09914
     0.08839
     0.08839
     0.12148
     0.15458
    -0.02192
     0.19870
     0.14355
     0.06633
     0.19870
     0.17664
    -0.41904
     0.20973
     0.24283
     0.01117
     0.12148
     0.19870
     0.12148
     0.15458
     0.28695
     0.13251
     0.28695
     0.18767
     0.12148
     0.04427
     0.11045
     0.14355
    -0.16533
    -0.18739
     0.11045
    -0.04398
    -0.07708
    -0.11017
    -0.18739
    -0.22048
    -0.35285
    -0.03295
    -0.07708
    -0.34182
    -0.34182
    -0.08811
    -0.06605
    -0.11017
    -0.14326
    -0.47420
    -0.09914
     0.29798
    -0.24254
    -0.05501
    -0.14326
    -0.16533
    -0.13223
    -0.19842
     0.13251
     0.03323
    -0.13223
    -0.02192
     0.19870
     0.07736
    -0.05501
    -0.30873
     0.14355
     0.26489
     0.17664
     0.17664
     0.12148
     0.03323
     0.18767
     0.24283
     0.03323
     0.40829
     0.13251
     0.11045
     0.19870
     0.12148
     0.19870
     0.02220
     0.02220
     0.36417
     0.17664
     0.27592
     0.33107
    -0.02192
     0.03323
    -0.08811
     0.08839
     0.25386
     0.24283
     0.06633
     0.14355
     0.23179
     0.17664
     0.02220
    -0.08811
     0.50757
     0.17664
     0.26489
     0.43035
     0.61788
     0.50757
     0.68407
     0.62891
     0.94882
     1.10325
     0.83850
     1.08119
     1.36800
     1.51140
     2.14017
     3.32050
     3.45287
    -0.16533
    -2.95619
    -3.73940
    -3.40847
    -0.37492
    -0.36388
    -1.85308
    -2.40464
    -3.05547
    -3.73940
    -4.51158
    -4.46745
    -3.84971
    -3.07753
    -3.17681
    -1.89721
    -1.26843
    -0.81616
    -0.12120
     0.88263
     1.30181
     1.72099
     1.68790
     1.53346
     2.52626
     2.38286
     2.44904
     2.17327
     2.04089
     1.93058
     1.42315
     1.36800
     1.53346
     1.50037
     1.03706
     0.99294
     0.69510
     0.72819
     0.36417
     0.44139
     0.29798
     0.33107
     0.17664
     0.13251
     0.11045
     0.01117
     0.07736
    -0.08811
     0.26489
     0.07736
     0.03323
     0.01117
    -0.06605
    -0.06605
    -0.25357
    -0.05501
     0.00014
     0.03323
    -0.12120
    -0.26460
    -0.27564
    -0.31976
    -0.23151
    -0.44110
    -0.27564
    -0.15429
    -0.59554
    -0.45213
    -0.51832
    -0.26460
    -0.48523
    -0.70585
    -0.41904
    -0.51832
    -0.29770
    -0.67276
    -0.43007
    -0.45213
    -0.41904
    -0.73894
    -0.38595
    -0.14326
    -0.34182
    -0.47420
    -0.35285
    -0.24254
    -0.48523
    -0.48523
    -0.41904
    -0.28667
    -0.20945
    -0.24254
    -0.25357
    -0.19842
    -0.19842
    -0.39698
    -0.38595
     0.47448
    -0.24254
    -0.39698
    -0.13223
    -0.02192
    -0.08811
    -0.20945
    -0.13223
    -0.05501
     0.22076
    -0.03295
    -0.11017
    -0.19842
    -0.11017
    -0.23151
    -0.43007
     0.11045
    -0.15429
    -0.33079
    -0.06605
     0.00014
    -0.05501
    -0.23151
    -0.40801
    -0.27564
     0.08839
     0.09942
    -0.15429
    -0.07708
    -0.09914
     0.14355
    -0.28667
     0.39726
     0.37520
     0.14355
     0.14355
     0.27592
     0.51860
     0.38623
     0.22076
     0.38623
     0.59582
     0.91572
     0.81644
     0.82747
     0.78335
     1.48934
     1.52243
     1.83130
     2.64760
     1.69893
    -0.59554
    -1.67658
    -0.92647
    -0.73894
    -0.36388
     0.62891
    -0.83822
    -2.19505
    -2.63629
    -3.28712
    -3.38640
    -3.23197
    -3.24300
    -2.75763
    -2.04061
    -1.70968
    -1.96339
    -1.42287
    -0.55141
    -0.03295
     0.28695
     0.67304
     1.24666
     1.70996
     2.30564
     2.52626
     2.83513
     2.79101
     2.89029
     3.11091
     3.99340
     3.93824
     3.35359
     2.91235
     3.14400
     3.19916
     3.08885
     2.89029
     2.79101
     2.61451
     2.38286
     1.87543
     1.72099
     1.31284
     0.93778
     0.28695
     0.47448
     0.24283
    -0.15429
    -0.51832
    -0.86028
    -1.14709
    -1.19122
    -1.34565
    -1.58834
    -1.59937
    -1.65452
    -1.79793
    -2.17298
    -2.09577
    -2.22814
    -2.22814
    -2.01855
    -1.75380
    -1.80896
    -1.94133
    -1.68762
    -1.62143
    -1.47803
    -1.54421
    -1.38978
    -1.31256
    -1.15812
    -0.93750
    -0.69482
    -0.80513
    -0.87132
    -0.90441
    -0.70585
    -0.27564
    -0.63966
    -0.68379
    -0.56244
    -0.55141
    -0.37492
    -0.33079
    -0.52935
    -0.40801
    -0.25357
    -0.19842
    -0.29770
    -0.04398
    -0.23151
    -0.30873
    -0.57348
     0.06633
     0.06633
    -0.24254
    -0.09914
    -0.22048
    -0.09914
    -0.13223
    -0.16533
    -0.26460
    -0.36388
    -0.16533
    -0.08811
    -0.17636
    -0.31976
    -0.09914
    -0.47420
    -0.16533
     0.17664
    -0.36388
    -0.03295
    -0.25357
    -0.03295
    -0.11017
     0.06633
    -0.20945
     0.18767
     0.19870
     0.26489
     0.43035
     0.90469
     1.33490
     1.10325
     1.62171
     1.64377
    -0.11017
    -1.24637
    -0.60657
     0.24283
     1.01500
     1.31284
     1.23562
    -0.13223
    -1.91927
    -2.04061
    -1.72071
    -1.83102
    -1.93030
    -2.53701
    -2.11783
    -1.62143
    -1.76483
    -2.07370
    -1.99649
    -2.10680
    -1.61040
    -1.59937
    -1.52215
    -1.00369
    -0.72791
    -0.19842
     0.08839
     0.24283
     0.39726
     0.39726
     0.57376
     1.37903
     1.46728
     1.08119
     1.16944
     1.21356
     1.46728
     1.58862
     1.33490
     1.34593
     1.55553
     1.55553
     1.57759
     1.58862
     1.46728
     1.21356
     0.51860
     0.87160
     1.13634
     0.98191
     0.91572
     0.62891
     0.63994
     0.37520
     0.25386
    -0.04398
    -0.06605
    -0.23151
    -0.46316
    -0.44110
    -0.57348
    -0.50729
    -0.73894
    -0.86028
    -0.56244
    -0.67276
    -0.83822
    -0.63966
    -0.69482
    -0.84925
    -0.61760
    -0.45213
    -0.50729
    -0.56244
    -0.48523
    -0.24254
    -0.14326
    -0.15429
    -0.43007
    -0.51832
     0.15458
    -0.02192
     0.01117
    -0.02192
    -0.06605
    -0.25357
    -0.55141
    -0.27564
     0.09942
     0.16561
     0.15458
     0.17664
     0.09942
    -0.07708
    -0.08811
    -0.22048
     0.03323
     0.38623
     0.26489
     0.18767
     0.17664
     0.14355
     0.07736
     0.12148
     0.00014
    -0.08811
    -0.15429
     0.06633
    -0.02192
    -0.20945
    -0.16533
    -0.51832
    -0.35285
    -0.02192
    -0.28667
    -0.15429
    -0.27564
    -0.33079
    -0.22048
    -0.34182
    -0.27564
    -0.16533
    -0.13223
    -0.05501
     0.27592
     0.28695
     0.65098
     1.01500
     0.69510
     1.77615
     1.68790
    -0.48523
    -1.74277
    -1.04781
    -0.90441
    -0.65069
     0.66201
     0.78335
    -0.39698
    -1.24637
    -1.46699
    -2.47082
    -3.22094
    -2.95619
    -2.64732
    -1.98546
    -1.16915
    -1.09194
    -0.99266
    -1.26843
    -1.48906
    -1.31256
    -1.03678
    -0.79410
    -0.20945
     0.30901
     0.49654
     0.34211
     0.75026
     0.62891
     0.36417
     0.72819
     1.10325
     1.05913
     1.03706
     1.46728
     1.10325
     1.32387
     1.24666
     1.26872
     1.40109
     1.65481
     1.31284
     0.88263
     1.16944
     1.07016
     0.72819
     0.75026
     0.97088
     0.95985
     0.69510
     0.51860
     0.44139
     0.24283
     0.09942
    -0.03295
    -0.18739
    -0.02192
     0.00014
    -0.07708
    -0.39698
    -0.06605
    -0.37492
    -0.45213
    -0.22048
     0.06633
    -0.40801
    -0.15429
    -0.15429
    -0.31976
    -0.34182
    -0.41904
    -0.08811
    -0.07708
     0.00014
     0.03323
     0.01117
     0.07736
    -0.02192
    -0.26460
     0.13251
     0.05530
     0.03323
     0.07736
     0.03323
     0.16561
    -0.03295
    -0.08811
     0.01117
     0.24283
    -0.02192
     0.18767
    -0.02192
     0.13251
     0.23179
    -0.33079
    -0.04398
     0.38623
     0.03323
     0.15458
     0.27592
     0.19870
     0.03323
    -0.12120
    -0.11017
     0.29798
     0.11045
     0.28695
     0.01117
     0.12148
     0.14355
     0.14355
    -0.01089
     0.16561
     0.20973
     0.18767
     0.29798
     0.35314
     0.11045
     0.16561
     0.24283
     0.22076
     0.17664
     0.23179
     0.47448
     0.19870
     0.35314
     0.14355
     0.05530
     0.61788
     0.71716
     0.81644
     1.48934
     1.56656
     1.76512
     1.66584
     0.18767
    -1.50009
    -0.88235
    -0.11017
     0.04427
     0.54066
     0.63994
    -1.19122
    -2.09577
    -1.77586
    -1.95236
    -2.62526
    -2.91207
    -2.54804
    -2.43773
    -2.07370
    -2.13989
    -2.29433
    -1.64349
    -1.35668
    -1.00369
    -0.63966
    -0.81616
    -0.20945
    -0.16533
     0.39726
     0.59582
     0.71716
     0.78335
     1.36800
     1.47831
     1.91955
     1.36800
     1.57759
     1.83130
     1.83130
     1.43418
     1.02603
     1.22459
     1.16944
     1.11428
     0.79438
     1.10325
     0.98191
     0.38623
     0.29798
     0.28695
     0.20973
     0.14355
    -0.14326
    -0.09914
     0.18767
     0.15458
     0.04427
    -0.03295
    -0.07708
     0.01117
    -0.09914
     0.30901
     0.16561
     0.02220
    -0.04398
     0.32004
     0.18767
     0.15458
    -0.06605
    -0.08811
     0.13251
     0.29798
     0.12148
     0.04427
     0.24283
     0.03323
    -0.14326
     0.16561
     0.34211
     0.00014
     0.15458
     0.15458
     0.11045
     0.09942
     0.04427
     0.08839
     0.23179
     0.55170
     0.33107
     0.25386
     0.14355
     0.28695
     0.12148
     0.34211
     0.54066
     0.39726
     0.27592
     0.34211
     0.38623
     0.40829
     0.33107
     0.05530
     0.28695
     0.43035
     0.43035
     0.25386
     0.17664
     0.07736
     0.06633
    -0.07708
     0.23179
     0.32004
    -0.01089
     0.16561
     0.17664
     0.02220
    -0.03295
    -0.15429
    -0.20945
     0.00014
     0.06633
     0.13251
    -0.06605
     0.02220
    -0.11017
    -0.26460
     0.07736
     0.26489
     0.04427
    -0.18739
     0.16561
     0.36417
     0.44139
     0.38623
     0.72819
     1.12531
     1.44521
     1.22459
     1.31284
     0.30901
    -0.69482
    -1.05884
    -0.60657
     0.18767
     0.14355
    -0.04398
    -0.14326
    -1.03678
    -2.01855
    -2.33845
    -2.65835
    -2.40464
    -2.27226
    -1.73174
    -1.79793
    -1.48906
    -1.53318
    -1.59937
    -1.23534
    -0.70585
    -0.54038
    -0.45213
    -0.18739
     0.25386
     0.72819
     0.57376
     0.24283
     0.23179
     0.55170
     0.91572
     0.62891
     0.60685
     0.60685
     0.73922
     0.37520
     0.86057
     0.69510
     0.24283
     0.13251
     0.07736
     0.06633
     0.02220
    -0.01089
     0.14355
    -0.05501
     0.16561
     0.14355
     0.00014
     0.11045
    -0.09914
    -0.45213
    -0.29770
     0.15458
    -0.05501
    -0.22048
    -0.14326
     0.22076
     0.02220
    -0.15429
    -0.50729
    -0.34182
    -0.19842
     0.09942
     0.02220
    -0.04398
    -0.08811
    -0.58451
    -0.26460
     0.26489
     0.22076
    -0.12120
     0.03323
    -0.05501
     0.15458
    -0.01089
    -0.02192
    -0.11017
     0.39726
     0.40829
     0.25386
     0.18767
     0.09942
     0.07736
    -0.37492
     0.14355
     0.17664
    -0.23151
    -0.28667
    -0.19842
    -0.08811
    -0.18739
    -0.25357
    -0.15429
    -0.22048
    -0.28667
    -0.18739
    -0.07708
    -0.20945
    -0.23151
    -0.45213
     0.03323
     0.26489
    -0.03295
    -0.06605
     0.04427
     0.09942
     0.13251
     0.13251
     0.14355
     0.30901
     0.20973
     0.48551
     0.38623
     0.20973
     0.15458
     0.05530
     0.20973
     0.69510
     0.39726
     0.20973
     0.12148
     0.17664
     0.33107
     0.11045
     0.30901
     0.28695
     0.45242
     0.39726
     0.34211
     0.57376
     0.38623
     0.33107
     0.40829
     0.84954
     1.03706
     0.80541
     0.66201
     0.93778
     1.16944
     1.20253
     1.29078
     1.40109
     1.46728
     1.54449
     1.85337
     1.87543
     1.82027
     1.89749
     1.77615
     2.20636
     2.61451
     2.34976
     2.51523
     2.51523
     2.77998
     3.02266
     3.26535
     3.80587
     3.66246
     3.37566
     2.85719
     2.32770
     2.94544
     3.99340
     2.63657
     1.00397
    -0.58451
    -1.13606
    -0.38595
    -0.08811
    -0.45213
    -1.64349
    -2.32742
    -2.95619
    -3.29816
    -3.88280
    -3.99311
    -3.59600
    -3.56290
    -3.67321
    -3.49672
    -2.92310
    -2.22814
    -2.21711
    -2.27226
    -2.27226
    -2.52598
    -2.13989
    -1.77586
    -1.56627
    -1.54421
    -1.54421
    -1.53318
    -1.37875
    -0.94853
    -0.99266
    -1.24637
    -1.23534
    -0.61760
    -0.55141
    -0.48523
    -0.49626
    -0.31976
    -0.26460
    -0.26460
     0.02220
     0.09942
     0.19870
     0.38623
     0.25386
     0.26489
     0.34211
     0.05530
     0.13251
     0.29798
     0.56273
     0.32004
     0.25386
     0.01117
     0.01117
    -0.17636
    -0.14326
    -0.03295
    -0.01089
    -0.39698
    -0.35285
    -0.25357
    -0.28667
    -0.52935
    -0.68379
    -0.40801
    -0.14326
    -0.49626
    -0.40801
    -0.50729
    -0.55141
    -0.58451
    -0.58451
    -0.28667
    -0.25357
    -0.06605
    -0.14326
    -0.23151
    -0.17636
     0.02220
    -0.38595
    -0.38595
     0.17664
     0.27592
     0.27592
     0.17664
     0.08839
     0.23179
     0.15458
     0.11045
     0.14355
     0.32004
     0.05530
     0.08839
     0.16561
     0.14355
    -0.13223
    -0.45213
    -0.05501
     0.14355
    -0.20945
     0.02220
    -0.30873
    -0.24254
    -0.23151
    -0.37492
     0.00014
    -0.22048
    -0.12120
    -0.06605
    -0.06605
    -0.16533
    -0.19842
    -0.57348
    -0.05501
    -0.17636
    -0.11017
    -0.06605
    -0.17636
    -0.12120
    -0.38595
    -0.25357
    -0.13223
     0.00014
     0.05530
    -0.08811
     0.16561
     0.24283
     0.33107
    -0.04398
    -0.14326
     0.39726
     0.25386
     0.18767
     0.24283
     0.73922
     0.66201
     0.12148
    -0.41904
    -1.09194
    -1.38978
    -0.78307
    -0.35285
     0.14355
     0.56273
    -0.35285
    -0.80513
    -0.43007
    -0.11017
    -0.87132
    -1.14709
    -0.44110
    -0.03295
     0.06633
     0.13251
     0.15458
     0.25386
    -0.33079
    -0.90441
    -0.86028
    -0.61760
    -0.72791
    -1.35668
    -1.16915
    -0.90441
    -0.94853
    -1.15812
    -0.84925
    -0.49626
    -0.87132
    -0.71688
    -0.46316
    -0.51832
    -0.37492
    -0.24254
    -0.12120
    -0.07708
    -0.26460
    -0.36388
     0.06633
     0.19870
    -0.04398
     0.05530
    -0.16533
    -0.04398
    -0.39698
    -0.49626
    -0.18739
    -0.17636
     0.01117
    -0.06605
    -0.08811
     0.01117
     0.19870
    -0.29770
    -0.14326
     0.16561
     0.02220
    -0.11017
     0.15458
    -0.15429
     0.00014
    -0.14326
    -0.09914
    -0.08811
    -0.06605
    -0.07708
    -0.05501
     0.03323
    -0.17636
    -0.11017
    -0.19842
     0.11045
     0.16561
    -0.24254
     0.08839
     0.08839
    -0.01089
    -0.28667
    -0.17636
    -0.08811
     0.13251
     0.06633
    -0.02192
    -0.20945
    -0.17636
     0.02220
    -0.45213
     0.25386
     0.16561
    -0.38595
    -0.14326
    -0.02192
    -0.17636
    -0.14326
    -0.35285
    -0.04398
    -0.12120
     0.19870
     0.05530
    -0.02192
    -0.29770
    -0.02192
    -0.35285
     0.03323
     0.16561
    -0.23151
    -0.16533
     0.03323
    -0.03295
    -0.05501
    -0.24254
    -0.18739
     0.02220
     0.09942
     0.38623
     0.15458
     0.16561
     0.38623
     0.51860
     0.88263
     1.37903
     1.18047
     0.65098
     1.19150
     1.27975
     0.99294
     0.72819
    -0.20945
    -0.44110
     0.09942
    -0.11017
    -0.41904
    -0.38595
    -0.63966
    -0.92647
    -1.38978
    -1.03678
    -0.65069
    -1.21328
    -1.46699
    -0.90441
    -0.69482
    -0.33079
    -0.07708
     0.17664
     0.16561
     0.40829
     0.09942
     0.16561
     0.12148
     0.22076
    -0.08811
     0.17664
     0.22076
    -0.40801
    -0.20945
    -0.11017
    -0.54038
    -0.47420
    -0.55141
    -0.54038
    -0.39698
    -0.07708
    -0.09914
    -0.50729
    -0.39698
    -0.18739
    -0.37492
     0.11045
     0.29798
    -0.05501
    -0.03295
     0.43035
    -0.01089
     0.30901
     0.43035
     0.19870
     0.34211
     0.30901
     0.52963
     0.65098
     0.62891
     0.65098
     0.62891
     0.66201
     1.16944
     1.14738
     1.03706
     1.43418
     1.04810
     0.38623
     0.09942
     0.47448
     0.72819
     0.98191
     0.79438
     0.61788
     0.04427
     0.00014
    -0.25357
    -0.69482
     0.11045
    -0.01089
    -0.31976
    -0.25357
    -0.33079
     0.01117
    -0.12120
    -0.28667
     0.03323
     0.09942
     0.19870
     0.20973
     0.13251
    -0.05501
     0.20973
    -0.02192
     0.28695
     0.50757
     0.01117
     0.08839
     0.08839
     0.24283
     0.20973
    -0.04398
    -0.19842
     0.04427
     0.02220
    -0.59554
    -0.02192
    -0.05501
     0.04427
    -0.43007
    -0.30873
    -0.08811
    -0.29770
    -0.26460
    -0.27564
    -0.46316
    -0.05501
    -0.22048
    -0.33079
    -0.18739
     0.12148
    -0.06605
     0.02220
    -0.01089
    -0.19842
    -0.24254
    -0.28667
     0.25386
     0.32004
     0.02220
     0.13251
     0.29798
     0.67304
     0.76129
     0.67304
     0.84954
     0.92675
     0.95985
     1.11428
     1.08119
     0.72819
     0.18767
     0.23179
     0.66201
     0.86057
    -0.12120
    -0.46316
    -1.13606
    -1.58834
    -1.72071
    -0.83822
    -1.62143
    -2.30536
    -1.97442
    -2.07370
    -1.66555
    -1.74277
    -1.58834
    -1.96339
    -1.52215
    -1.03678
    -0.72791
    -0.80513
    -0.31976
    -0.36388
    -0.02192
     0.26489
     0.23179
     0.37520
     0.66201
     0.83850
     0.58479
     0.81644
     0.61788
     0.63994
     0.88263
     1.20253
     0.92675
     0.84954
     0.90469
     0.86057
     0.84954
     0.93778
     0.75026
     0.68407
     0.79438
     0.84954
     0.81644
     1.02603
     0.92675
     0.66201
     0.49654
     1.15841
     1.05913
     1.10325
     0.94882
     0.80541
     0.86057
     0.87160
     0.68407
     0.75026
     0.78335
     0.79438
     0.62891
     0.36417
     0.50757
     0.57376
     0.25386
     0.16561
    -0.12120
    -0.76100
    -0.61760
    -0.62863
    -0.17636
    -0.20945
    -0.22048
    -0.77204
    -0.74997
    -0.63966
    -0.77204
    -0.56244
    -0.55141
    -0.52935
    -0.97059
    -0.46316
    -0.15429
    -0.17636
    -0.20945
    -0.12120
    -0.16533
    -0.08811
    -0.24254
    -0.03295
    -0.09914
    -0.20945
     0.03323
     0.15458
     0.04427
     0.16561
    -0.14326
    -0.14326
     0.24283
     0.18767
     0.26489
     0.16561
     0.05530
     0.06633
     0.06633
     0.08839
     0.07736
    -0.01089
    -0.09914
    -0.16533
    -0.03295
     0.17664
    -0.37492
    -0.57348
    -0.26460
     0.16561
    -0.41904
    -0.39698
    -0.38595
    -0.23151
    -0.48523
    -0.33079
    -0.29770
    -0.36388
    -0.28667
    -0.13223
    -0.36388
     0.04427
    -0.22048
    -0.34182
     0.15458
     0.80541
     0.62891
     0.69510
     0.66201
     0.66201
     0.61788
     0.67304
     0.52963
     1.31284
     1.52243
     1.33490
     0.70613
    -0.30873
    -0.49626
    -1.78690
    -0.78307
     0.45242
     0.99294
     0.46345
    -0.38595
    -1.02575
    -0.84925
    -1.09194
    -1.00369
    -0.40801
    -0.31976
    -0.04398
    -0.17636
     0.02220
     0.38623
    -0.03295
    -0.65069
    -0.31976
    -0.37492
    -0.51832
    -0.29770
    -0.67276
    -0.40801
    -0.46316
    -0.26460
    -0.40801
    -0.50729
    -0.30873
    -0.11017
    -0.01089
     0.36417
     0.60685
     0.27592
     0.87160
     1.10325
     1.00397
     1.03706
     0.97088
     1.02603
     1.02603
     0.92675
     1.11428
     1.05913
     0.83850
     0.89366
     0.69510
     1.00397
     1.20253
     0.79438
     0.38623
     0.39726
    -0.58451
    -0.28667
     0.01117
    -0.07708
     0.20973
    -0.25357
    -0.28667
    -0.37492
    -0.33079
    -0.35285
    -0.56244
    -0.35285
    -0.33079
    -0.45213
    -0.38595
     0.05530
    -0.01089
    -0.02192
     0.07736
     0.08839
     0.14355
     0.04427
    -0.08811
     0.09942
     0.09942
    -0.05501
    -0.13223
     0.13251
     0.11045
    -0.12120
    -0.44110
    -0.05501
    -0.24254
    -0.22048
     0.05530
    -0.15429
    -0.19842
    -0.38595
    -0.39698
    -0.24254
    -0.14326
    -0.18739
    -0.28667
    -0.22048
    -0.26460
    -0.13223
    -0.55141
    -0.14326
     0.00014
    -0.16533
    -0.14326
     0.12148
     0.06633
    -0.07708
    -0.02192
    -0.16533
     0.19870
     0.50757
     0.12148
     0.23179
     0.34211
     0.24283
     0.01117
     0.17664
     0.34211
     0.06633
     0.25386
     0.45242
     0.24283
    -0.05501
     0.12148
     0.07736
     0.40829
     0.41932
     0.37520
     0.39726
     0.30901
     0.11045
     0.01117
    -0.22048
     0.14355
     0.03323
     0.13251
     0.11045
    -0.44110
    -1.44493
    -2.00752
    -2.06267
    -0.79410
    -0.09914
     0.46345
     0.17664
    -0.56244
    -0.92647
    -0.34182
    -0.48523
    -1.25740
    -0.20945
     0.12148
     0.86057
     0.71716
     0.47448
    -0.17636
    -0.38595
    -0.47420
    -0.50729
    -0.62863
    -0.73894
    -0.88235
    -1.08091
    -0.91544
    -1.27947
    -0.94853
    -0.44110
    -0.65069
    -0.57348
    -0.34182
    -0.19842
    -0.04398
     0.18767
     0.06633
     0.52963
     0.72819
     0.63994
     0.87160
     0.81644
     0.87160
     0.67304
     0.83850
     1.09222
     0.97088
     0.82747
     1.16944
     1.24666
     1.31284
     1.16944
     1.50037
     0.92675
     0.57376
     0.50757
     0.66201
     0.69510
     1.05913
     0.98191
     0.94882
     1.19150
     1.02603
     0.66201
     0.78335
     0.72819
     0.81644
     0.60685
     0.65098
     0.40829
     0.60685
     0.66201
     0.49654
     0.49654
     0.45242
     0.22076
    -0.14326
     0.26489
     0.27592
    -0.11017
     0.01117
     0.14355
    -0.06605
    -0.04398
     0.04427
    -0.22048
     0.32004
     0.07736
     0.33107
     0.27592
     0.19870
     0.11045
     0.05530
     0.07736
     0.37520
     0.02220
     0.08839
     0.02220
     0.05530
     0.08839
     0.00014
    -0.17636
     0.01117
     0.32004
     0.37520
     0.18767
     0.22076
     0.34211
     0.19870
     0.39726
     0.83850
     0.67304
     0.69510
     0.97088
     0.79438
     0.63994
     0.78335
     0.51860
     0.77232
     1.18047
     1.33490
     1.19150
     1.05913
     1.26872
     0.60685
    -0.33079
    -0.13223
    -0.43007
    -0.37492
     0.43035
     1.12531
     1.19150
     0.46345
     0.29798
     0.81644
     1.09222
     1.21356
     1.03706
     0.91572
     1.22459
     1.58862
     1.59965
     2.39389
     2.43801
     2.04089
     1.51140
     1.51140
     1.25769
     0.87160
     0.67304
     0.48551
     0.62891
     0.62891
     0.44139
     0.20973
     0.17664
    -0.17636
    -0.24254
     0.06633
     0.33107
     0.15458
    -0.18739
    -0.16533
     0.08839
     0.39726
     0.15458
    -0.20945
    -0.27564
    -0.12120
     0.04427
    -0.31976
    -0.54038
    -1.09194
    -0.82719
    -0.93750
    -0.46316
    -0.52935
    -1.18019
    -1.06987
    -1.04781
    -1.26843
    -1.36771
    -1.44493
    -1.23534
    -1.06987
    -0.93750
    -1.04781
    -0.99266
    -1.05884
    -1.00369
    -1.13606
    -0.82719
    -0.82719
    -0.90441
    -0.94853
    -0.93750
    -0.83822
    -0.73894
    -0.92647
    -0.93750
    -0.70585
    -0.46316
    -0.49626
    -0.52935
    -0.47420
    -0.55141
    -0.67276
    -0.18739
     0.15458
    -0.15429
     0.04427
    -0.13223
     0.08839
     0.16561
     0.05530
     0.03323
    -0.14326
    -0.06605
     0.47448
     0.89366
     0.37520
    -0.48523
    -1.80896
    -1.42287
    -0.35285
    -0.18739
    -0.47420
    -0.86028
    -0.79410
    -1.10297
    -0.98163
    -1.19122
    -1.11400
    -0.94853
    -0.63966
    -0.77204
    -0.54038
    -0.50729
    -0.54038
    -0.41904
     0.04427
     0.06633
    -0.09914
     0.01117
     0.22076
     0.45242
     0.60685
     0.54066
     0.87160
     0.97088
     1.50037
     1.51140
     1.52243
     1.35697
     0.70613
     0.03323
     1.30181
     1.20253
     0.34211
     0.56273
    -0.46316
    -1.02575
    -1.44493
    -1.50009
    -0.78307
    -0.67276
    -0.79410
    -1.14709
    -1.18019
    -1.22431
    -1.47803
    -2.16195
    -1.20225
    -0.22048
    -0.02192
    -0.04398
    -0.03295
     0.08839
    -0.22048
    -0.17636
    -0.43007
    -0.14326
    -0.30873
    -0.11017
    -0.37492
    -0.41904
    -0.71688
    -0.79410
    -0.70585
    -0.07708
     0.03323
    -0.16533
    -0.20945
    -0.22048
     0.03323
     0.11045
     0.30901
     0.44139
     0.57376
     0.82747
     0.70613
     1.00397
     1.02603
     0.94882
     0.70613
     1.24666
     1.45625
     1.29078
     1.10325
     0.98191
     1.05913
     1.00397
     0.49654
     0.55170
     0.45242
     0.39726
     0.19870
     0.13251
     0.14355
    -0.03295
    -0.65069
    -0.45213
    -0.30873
    -0.54038
    -0.57348
    -0.84925
    -0.73894
    -0.37492
    -0.47420
    -0.76100
    -0.66172
    -0.76100
    -0.65069
    -0.76100
    -0.34182
    -0.28667
    -0.68379
    -0.51832
     0.02220
    -0.25357
    -0.33079
    -0.12120
    -0.30873
    -0.09914
    -0.12120
    -0.12120
     0.15458
     0.07736
     0.01117
     0.01117
     0.15458
    -0.17636
    -0.15429
    -0.37492
     0.13251
     0.29798
     0.05530
     0.03323
    -0.35285
    -0.44110
    -0.04398
    -0.01089
    -0.26460
    -0.59554
    -0.48523
    -0.57348
    -0.31976
    -0.25357
    -0.28667
    -0.83822
    -0.28667
    -0.24254
    -0.50729
    -0.43007
    -0.43007
    -0.33079
    -0.27564
    -0.23151
    -0.17636
    -0.17636
     0.07736
    -0.11017
     0.14355
     0.27592
     0.33107
     0.05530
     0.17664
     0.70613
     0.70613
     1.12531
     1.23562
     1.02603
     1.14738
     1.44521
     1.05913
     0.91572
     0.36417
     0.62891
     1.00397
     1.15841
     0.46345
    -0.56244
    -1.20225
    -0.23151
     0.34211
    -0.03295
     0.25386
     0.30901
    -0.69482
    -1.80896
    -1.50009
    -0.37492
     0.16561
     0.06633
    -0.22048
    -0.19842
    -0.38595
    -0.69482
    -0.63966
    -0.25357
    -0.27564
    -0.52935
    -0.47420
    -0.40801
    -0.46316
    -0.65069
    -0.65069
    -0.43007
    -0.07708
     0.00014
    -0.29770
    -0.04398
     0.08839
     0.02220
    -0.01089
     0.33107
     0.40829
    -0.07708
     0.16561
     0.32004
     0.38623
     0.16561
     0.13251
     0.46345
     0.34211
     0.54066
     0.35314
     0.76129
     0.92675
     0.81644
     0.46345
     0.63994
     0.93778
     1.03706
     0.95985
     1.19150
     1.04810
     0.99294
     1.01500
     0.95985
     1.01500
     1.03706
     0.82747
     0.61788
     0.66201
     0.68407
     0.36417
    -0.03295
     0.13251
     0.15458
    -0.36388
    -0.23151
    -0.34182
    -0.60657
    -0.68379
    -0.97059
    -0.65069
    -0.77204
    -0.92647
    -0.86028
    -0.88235
    -1.09194
    -0.86028
    -0.97059
    -0.50729
    -0.44110
    -0.65069
    -0.61760
    -0.51832
    -0.13223
    -0.56244
    -0.55141
    -0.16533
     0.04427
     0.17664
     0.12148
     0.19870
     0.37520
     0.47448
     0.05530
     0.40829
     0.50757
     0.37520
     0.34211
     0.71716
     1.25769
     1.14738
     0.30901
    -0.94853
    -0.91544
    -0.12120
     0.06633
     0.07736
    -0.13223
    -0.30873
    -0.77204
    -0.76100
    -0.52935
    -0.81616
    -0.94853
    -0.55141
    -0.44110
    -0.19842
    -0.27564
    -0.09914
     0.15458
     0.52963
     0.71716
     0.89366
     1.40109
     1.52243
     1.83130
     1.55553
     2.05192
     1.78718
     1.48934
     1.45625
     1.32387
     2.10708
     1.74305
     1.23562
     1.65481
     1.95265
     1.39006
    -0.15429
    -0.49626
    -0.80513
    -0.48523
    -0.63966
    -0.82719
    -1.05884
    -0.80513
    -0.56244
    -0.91544
    -1.23534
    -1.12503
    -1.33462
    -1.10297
    -0.88235
    -0.47420
    -0.30873
     0.01117
    -0.01089
     0.11045
     0.17664
     0.51860
     0.70613
     0.47448
     0.79438
     1.07016
     1.12531
     1.20253
     1.05913
     1.05913
     1.54449
     1.78718
     1.58862
     1.54449
     1.51140
     1.62171
     1.77615
     1.75409
     2.02986
     1.68790
     1.48934
     1.51140
     1.62171
     1.47831
     1.30181
     1.07016
     1.03706
     1.13634
     1.08119
     0.60685
     0.51860
     0.06633
     0.12148
    -0.73894
    -0.26460
    -0.43007
    -0.89338
    -0.92647
    -1.08091
    -1.25740
    -1.38978
    -1.67658
    -1.44493
    -1.53318
    -1.33462
    -1.52215
    -1.46699
    -1.68762
    -1.50009
    -1.57731
    -1.22431
    -0.92647
    -1.19122
    -1.23534
    -1.08091
    -0.95956
    -0.89338
    -1.08091
    -1.14709
    -0.91544
    -0.79410
    -0.97059
    -0.80513
    -0.86028
    -0.93750
    -0.88235
    -0.82719
    -0.43007
    -0.55141
    -0.69482
    -0.52935
    -0.07708
    -0.27564
    -0.04398
    -0.39698
     0.05530
     0.15458
     0.28695
     0.18767
     0.22076
     0.03323
     0.09942
     0.01117
     0.43035
     0.26489
    -0.04398
     0.13251
     0.20973
     0.22076
     0.02220
     0.12148
     0.27592
     0.24283
     0.40829
     0.47448
     0.54066
     0.29798
     0.22076
     0.58479
     1.98574
     2.61451
     2.77998
     2.40492
     1.12531
    -0.44110
    -2.57010
    -2.82382
    -1.15812
     0.92675
     0.56273
     0.37520
    -0.38595
    -1.66555
    -2.25020
    -3.03341
    -2.86794
    -2.25020
    -1.86411
    -1.48906
    -1.32359
    -0.93750
    -0.68379
    -0.78307
    -0.77204
    -0.66172
    -0.30873
    -0.47420
    -0.44110
    -0.63966
    -0.68379
    -0.93750
    -0.91544
    -0.36388
    -0.52935
    -0.55141
    -0.62863
    -0.30873
    -0.49626
    -0.37492
    -0.37492
    -0.37492
    -0.40801
     0.13251
    -0.18739
     0.09942
    -0.13223
    -0.04398
    -0.24254
     0.33107
     0.16561
     0.23179
     0.02220
     0.04427
     0.28695
     0.28695
     0.06633
     0.04427
     0.18767
     0.29798
     0.37520
     0.35314
     0.40829
     0.17664
     0.06633
     0.32004
     0.44139
     0.08839
     0.09942
     0.11045
     0.40829
     0.27592
     0.11045
     0.00014
     0.15458
     0.19870
     0.13251
     0.22076
     0.22076
     0.00014
    -0.16533
     0.15458
     0.46345
     0.27592
     0.05530
     0.17664
     0.17664
     0.06633
     0.00014
     0.20973
     0.09942
    -0.11017
     0.01117
     0.13251
    -0.03295
    -0.01089
    -0.22048
    -0.24254
     0.06633
     0.00014
     0.29798
    -0.06605
     0.04427
     0.00014
     0.05530
     0.18767
     0.49654
     0.29798
     0.57376
     0.44139
     0.49654
     0.56273
     0.40829
     0.22076
     0.58479
     0.70613
     0.54066
     0.58479
     0.46345
     0.55170
     0.68407
     0.72819
     0.83850
     1.30181
     1.47831
     1.79821
     1.04810
     0.00014
    -0.11017
    -1.10297
    -1.37875
     0.24283
     1.19150
     0.84954
     0.14355
    -0.55141
    -0.84925
    -0.82719
    -1.14709
    -0.93750
    -0.68379
    -0.55141
     0.01117
     0.20973
     0.54066
     0.24283
     0.13251
     0.72819
     0.30901
     0.27592
     0.18767
     0.38623
     0.32004
     0.24283
     0.22076
     0.02220
    -0.20945
    -0.07708
    -0.24254
    -0.25357
    -0.15429
    -0.44110
    -0.65069
     0.05530
     0.08839
    -0.45213
    -0.50729
    -0.50729
    -0.40801
    -0.28667
    -0.48523
    -0.30873
    -0.38595
    -0.40801
    -0.20945
    -0.09914
    -0.02192
     0.03323
    -0.40801
    -0.01089
     0.29798
     0.12148
     0.06633
    -0.18739
    -0.50729
    -0.02192
     0.09942
     0.25386
     0.36417
     0.30901
     0.09942
    -0.05501
    -0.05501
     0.29798
     0.13251
     0.18767
     0.56273
     0.32004
     0.54066
     0.51860
     0.58479
     0.70613
     0.45242
     0.47448
     0.55170
     0.48551
     0.55170
     0.24283
     0.30901
     0.39726
     0.27592
    -0.09914
     0.39726
     0.04427
    -0.03295
     0.17664
     0.00014
    -0.17636
    -0.31976
    -0.26460
    -0.17636
    -0.18739
    -0.09914
    -0.22048
    -0.16533
    -0.23151
    -0.29770
    -0.63966
    -0.27564
    -0.18739
    -0.13223
    -0.13223
    -0.36388
    -0.33079
    -0.18739
    -0.34182
    -0.15429
    -0.29770
    -0.12120
    -0.11017
     0.05530
     0.08839
     0.08839
     0.01117
     0.20973
     0.39726
     0.50757
     0.57376
     1.02603
     1.51140
     2.25048
     2.63657
     1.91955
     1.12531
    -0.08811
    -1.30153
    -2.30536
    -0.04398
     0.45242
     0.50757
     0.76129
     0.08839
    -1.37875
    -2.08474
    -2.47082
    -2.22814
    -1.66555
    -1.09194
    -0.61760
    -0.04398
     0.02220
     0.32004
     0.35314
     0.44139
     0.70613
     0.84954
     1.07016
     1.37903
     0.99294
     0.94882
     1.21356
     1.19150
     0.89366
     1.00397
     0.78335
     0.83850
     1.21356
     0.87160
     0.70613
     0.69510
     0.68407
     0.71716
     0.47448
     0.82747
     0.66201
     0.52963
     0.56273
     0.54066
     0.52963
     0.38623
     0.22076
     0.29798
     0.50757
     0.44139
     0.54066
     0.56273
     0.30901
     0.40829
     0.13251
     0.18767
     0.46345
     0.47448
     0.30901
     0.44139
     0.33107
     0.40829
     0.11045
     0.11045
     0.55170
     0.55170
     0.37520
     0.14355
     0.36417
     0.29798
     0.13251
     0.20973
     0.50757
     0.49654
     0.29798
     0.51860
     0.58479
     0.19870
     0.00014
     0.24283
     0.45242
     0.48551
     0.43035
     0.25386
     0.26489
     0.15458
     0.20973
    -0.14326
     0.34211
     0.18767
     0.01117
    -0.17636
     0.15458
    -0.33079
    -0.84925
    -0.83822
    -0.61760
    -0.06605
    -0.01089
    -0.27564
    -0.38595
    -0.59554
    -0.68379
    -0.67276
    -0.17636
    -0.70585
    -0.73894
    -0.49626
    -0.26460
    -0.19842
    -0.46316
    -0.86028
    -0.83822
    -0.70585
    -0.77204
    -0.90441
    -0.59554
    -0.61760
    -1.48906
    -1.80896
    -1.41184
    -0.47420
    -0.69482
    -0.52935
    -0.16533
    -0.22048
    -0.41904
    -0.73894
    -0.09914
     0.44139
     0.94882
     1.15841
     0.99294
     1.00397
     1.00397
     0.84954
     0.88263
     1.30181
     1.35697
     1.26872
     1.34593
     1.26872
     1.08119
     0.87160
     0.69510
     1.04810
     1.18047
     1.05913
     0.86057
     0.35314
     0.33107
     0.32004
     0.34211
     0.60685
     0.51860
     0.30901
     0.18767
     0.18767
    -0.05501
    -0.49626
    -0.82719
    -0.39698
    -0.27564
    -0.18739
    -0.33079
    -0.39698
    -0.51832
    -0.34182
    -0.58451
    -0.07708
     0.08839
    -0.16533
    -0.20945
    -0.13223
     0.00014
     0.04427
     0.14355
     0.34211
     0.30901
     0.63994
     0.50757
     0.63994
     0.58479
     0.75026
     0.49654
     0.88263
     1.31284
     1.08119
     1.07016
     1.07016
     1.36800
     1.45625
     1.53346
     1.23562
     1.72099
     1.54449
     1.96368
     1.72099
     1.79821
     1.58862
     1.62171
     1.54449
     2.27255
     2.14017
     1.73202
     1.79821
     1.76512
     1.83130
     1.54449
     1.48934
     1.25769
     1.78718
     1.32387
     1.26872
     1.05913
     0.90469
     0.61788
     0.03323
     0.17664
     0.11045
    -0.51832
    -1.01472
    -1.15812
    -1.24637
    -1.10297
    -1.40081
    -1.88618
    -1.88618
    -2.15092
    -2.43773
    -2.48185
    -2.66938
    -2.39361
    -2.51495
    -2.15092
    -2.05164
    -2.26123
    -2.07370
    -1.96339
    -1.84205
    -2.01855
    -1.67658
    -1.81999
    -1.41184
    -1.45596
    -1.24637
    -1.27947
    -0.94853
    -1.19122
    -0.88235
    -0.81616
    -0.36388
    -0.87132
    -1.10297
    -0.78307
    -1.46699
    -2.43773
    -2.15092
    -2.94516
    -2.59217
    -1.69865
    -1.10297
    -1.14709
    -1.58834
    -2.21711
    -2.60320
    -2.16195
    -0.66172
    -0.61760
    -0.80513
    -0.37492
     0.41932
     0.79438
     1.14738
     0.86057
     0.78335
     1.27975
     1.48934
     1.15841
     1.11428
     0.81644
     0.47448
     0.25386
     0.46345
     0.14355
    -0.09914
    -0.31976
    -0.43007
    -0.50729
    -0.19842
    -0.28667
     0.05530
     0.47448
     0.35314
     0.24283
    -0.17636
    -0.48523
     0.47448
     0.24283
     0.66201
     0.80541
     0.72819
     0.51860
     0.35314
     0.41932
     0.39726
     0.37520
     0.08839
     0.19870
     0.26489
    -0.01089
     0.33107
     0.24283
     0.14355
     0.12148
     0.07736
     0.35314
     0.50757
     0.17664
     0.35314
     0.06633
     0.16561
     0.27592
     0.17664
     0.22076
     0.14355
     0.22076
     0.14355
     0.35314
    -0.04398
     0.05530
    -0.25357
     0.16561
     0.45242
     0.00014
    -0.17636
    -0.01089
    -0.19842
     0.04427
    -0.03295
    -0.20945
    -0.16533
     0.12148
     0.00014
    -0.03295
    -0.27564
    -0.05501
    -0.50729
     0.02220
     0.17664
    -0.18739
    -0.13223
    -0.20945
    -0.05501
    -0.13223
     0.04427
    -0.11017
    -0.08811
     0.11045
    -0.08811
     0.05530
     0.03323
     0.03323
    -0.33079
    -0.25357
     0.19870
     0.05530
    -0.02192
    -0.03295
     0.05530
    -0.01089
    -0.12120
    -0.11017
     0.01117
    -0.17636
    -0.13223
    -0.07708
    -0.04398
    -0.01089
    -0.56244
    -0.65069
    -0.14326
    -0.26460
    -0.31976
    -0.46316
    -0.44110
    -0.49626
    -0.37492
    -0.35285
    -0.54038
    -0.50729
    -0.24254
    -0.27564
    -0.38595
    -0.41904
    -0.29770
    -0.41904
    -0.26460
     0.14355
    -0.15429
     0.00014
     0.00014
    -0.08811
     0.28695
     0.09942
     0.18767
     0.50757
     0.62891
     0.95985
     1.24666
     1.64377
     1.77615
     1.41212
     1.31284
     0.04427
    -0.37492
    -1.70968
    -2.45979
    -1.33462
    -0.35285
    -1.97442
    -2.55907
    -2.32742
    -2.66938
    -2.52598
    -3.44156
    -3.56290
    -3.26506
    -2.34948
    -1.89721
    -1.63246
    -1.54421
    -1.38978
    -0.63966
     0.36417
     1.08119
     1.13634
     1.04810
     1.02603
     0.90469
     0.89366
     0.95985
     1.26872
     1.20253
     1.16944
     0.82747
     1.29078
     1.32387
     1.25769
     1.41212
     1.51140
     1.58862
     1.27975
     0.40829
     0.54066
     0.79438
     1.11428
     1.07016
     1.05913
     0.93778
     0.95985
     0.35314
     0.38623
     0.75026
     0.48551
     0.78335
     0.44139
     0.59582
     0.33107
     0.50757
     0.55170
     0.72819
     0.59582
     0.50757
     0.47448
     0.59582
     0.59582
     0.19870
     0.35314
     0.80541
     0.49654
     0.46345
     0.54066
     0.45242
     0.23179
     0.39726
     0.34211
     0.58479
     0.41932
     0.47448
     0.34211
     0.06633
     0.43035
     0.22076
     0.13251
     0.50757
     0.32004
     0.17664
     0.34211
     0.28695
     0.11045
     0.13251
     0.28695
     0.41932
     0.39726
     0.15458
     0.15458
     0.39726
     0.30901
     0.18767
    -0.13223
     0.28695
     0.69510
     0.17664
     0.34211
     0.46345
     0.29798
     0.20973
     0.33107
     0.47448
     0.52963
     0.50757
     0.51860
     0.50757
     0.44139
     0.38623
     0.09942
     0.49654
     0.55170
     0.38623
     0.14355
     0.51860
     0.32004
     0.13251
    -0.20945
     0.00014
     0.08839
     0.02220
    -0.09914
     0.02220
     0.03323
     0.08839
     0.08839
    -0.36388
     0.34211
     0.08839
     0.18767
     0.35314
     0.54066
     0.35314
     0.27592
     0.35314
     0.52963
     0.52963
     0.58479
     0.35314
     0.35314
     0.44139
     0.36417
    -0.07708
     0.38623
     0.20973
    -0.03295
     0.08839
     0.38623
     0.03323
    -0.25357
    -0.22048
     0.00014
    -0.02192
     0.12148
     0.14355
    -0.25357
     0.24283
     0.43035
     0.34211
     0.84954
     1.41212
     1.30181
     1.65481
     0.82747
    -0.36388
    -1.15812
    -2.48185
    -3.79455
    -2.87897
     0.38623
     0.01117
    -0.50729
    -1.87514
    -2.82382
    -3.18784
    -3.16578
    -2.65835
    -2.54804
    -2.17298
    -1.38978
    -0.38595
     0.02220
     0.24283
     0.48551
     0.77232
     0.67304
     0.60685
     0.61788
     0.52963
     0.65098
     0.70613
     0.76129
     1.27975
     0.92675
     0.98191
     0.91572
     0.79438
     0.92675
     0.87160
     1.03706
     1.00397
     1.43418
     1.56656
     1.64377
     1.30181
     1.54449
     1.61068
     1.51140
     1.88646
     1.95265
     1.62171
     1.74305
     1.68790
     1.94161
     1.53346
     1.37903
     1.61068
     1.55553
     1.72099
     1.58862
     1.33490
     1.05913
     1.02603
     0.50757
     0.97088
     0.93778
     0.35314
     0.25386
     0.34211
     0.19870
    -0.07708
    -0.12120
    -0.45213
    -0.30873
    -0.67276
    -0.84925
    -1.30153
    -1.36771
    -1.35668
    -1.35668
    -1.45596
    -1.31256
    -1.57731
    -1.80896
    -1.52215
    -1.54421
    -1.66555
    -1.76483
    -1.69865
    -1.40081
    -1.22431
    -1.05884
    -1.13606
    -1.21328
    -0.94853
    -1.00369
    -0.83822
    -0.38595
    -0.56244
    -0.58451
    -0.44110
    -0.39698
    -0.01089
    -0.19842
    -0.12120
    -0.06605
    -0.01089
     0.16561
     0.07736
     0.16561
     0.01117
     0.15458
    -0.13223
     0.44139
     0.28695
     0.13251
     0.09942
     0.14355
     0.35314
     0.29798
     0.26489
    -0.01089
     0.13251
     0.37520
     0.39726
     0.36417
     0.24283
     0.20973
    -0.05501
     0.38623
     0.69510
     0.22076
     0.01117
     0.17664
     0.26489
     0.32004
     0.23179
     0.04427
     0.12148
     0.25386
     0.13251
     0.45242
     0.22076
     0.40829
     0.24283
     0.75026
     1.76512
     1.98574
     0.86057
     0.63994
     1.07016
    -0.93750
    -4.07033
    -2.22814
     0.22076
     0.98191
     0.00014
    -1.12503
    -1.40081
    -2.20608
    -2.41567
    -2.33845
    -1.50009
    -1.12503
    -0.76100
    -0.52935
    -0.05501
     0.04427
     0.28695
     0.22076
     0.26489
     0.89366
     1.57759
     1.10325
     1.25769
     0.71716
     0.55170
     0.08839
     0.68407
     0.71716
     0.45242
     0.22076
     0.30901
     0.37520
     0.44139
     0.27592
     0.48551
     0.59582
     0.69510
     0.55170
     0.59582
     0.50757
     0.40829
     0.28695
     0.20973
     0.98191
     0.54066
     0.25386
     0.28695
     0.43035
     0.26489
     0.22076
    -0.08811
     0.20973
    -0.11017
     0.25386
     0.04427
    -0.18739
    -0.16533
    -0.39698
    -0.23151
    -0.01089
    -0.19842
    -0.23151
    -0.26460
    -0.38595
    -0.29770
    -0.33079
    -0.50729
    -0.49626
    -0.35285
    -0.29770
    -0.27564
    -0.28667
    -0.47420
    -0.56244
    -0.72791
    -0.30873
    -0.25357
    -0.36388
    -0.49626
    -0.48523
    -0.27564
    -0.27564
    -0.26460
    -0.51832
    -0.18739
    -0.18739
    -0.20945
    -0.07708
    -0.01089
    -0.30873
    -0.44110
    -0.01089
     0.37520
     0.05530
    -0.12120
    -0.08811
    -0.04398
     0.26489
     0.04427
     0.12148
     0.16561
     0.12148
     0.17664
     0.46345
     0.25386
     0.27592
    -0.09914
     0.08839
     0.58479
     0.44139
     0.05530
     0.08839
     0.05530
     0.05530
     0.11045
     0.07736
     0.20973
     0.27592
     0.33107
     0.07736
     0.15458
     0.04427
     0.09942
    -0.33079
     0.36417
     0.30901
     0.11045
     0.19870
     0.24283
     0.40829
     0.65098
     1.03706
     1.93058
     1.55553
     0.40829
     0.67304
     0.40829
    -2.50392
    -3.43053
    -1.59937
     0.49654
     0.61788
    -0.39698
    -1.26843
    -2.37154
    -2.72454
    -2.60320
    -2.33845
    -1.84205
    -2.10680
    -1.36771
    -0.77204
    -0.51832
    -0.02192
     0.27592
     0.07736
     0.58479
     0.99294
     1.09222
     1.00397
     1.03706
     1.20253
     1.21356
     1.24666
     1.08119
     0.97088
     0.63994
     0.57376
     0.37520
     0.54066
     0.58479
    -0.11017
    -0.03295
     0.29798
     0.34211
     0.39726
     0.11045
    -0.15429
    -0.03295
    -0.22048
    -0.15429
     0.04427
     0.48551
     0.18767
     0.15458
     0.09942
     0.19870
     0.22076
    -0.39698
     0.08839
     0.28695
    -0.20945
    -0.12120
    -0.22048
    -0.38595
    -0.18739
    -0.33079
    -0.23151
    -0.04398
    -0.11017
    -0.13223
    -0.03295
    -0.02192
    -0.26460
    -0.45213
    -0.13223
    -0.09914
    -0.15429
    -0.65069
    -0.57348
    -0.20945
    -0.15429
    -0.26460
    -0.19842
    -0.34182
    -0.05501
    -0.39698
    -0.25357
     0.07736
    -0.17636
    -0.15429
    -0.14326
     0.15458
     0.03323
    -0.02192
    -0.11017
    -0.01089
    -0.03295
    -0.30873
     0.09942
     0.00014
     0.02220
    -0.13223
    -0.02192
     0.16561
     0.15458
    -0.20945
     0.13251
     0.38623
     0.39726
     0.15458
     0.37520
     0.37520
     0.25386
     0.25386
     0.39726
     0.82747
     0.98191
     0.91572
     0.91572
     0.77232
     1.30181
     1.30181
     0.34211
     1.04810
     0.37520
    -1.33462
    -2.51495
    -1.03678
    -0.70585
    -0.80513
    -0.87132
    -1.10297
    -1.30153
    -1.73174
    -2.07370
    -2.22814
    -1.77586
    -1.53318
    -1.43390
    -0.47420
     0.34211
     0.56273
     0.99294
     1.11428
     0.99294
     1.16944
     1.27975
     1.51140
     1.70996
     1.80924
     1.59965
     1.57759
     1.75409
     1.43418
     1.39006
     1.27975
     1.52243
     1.22459
     1.42315
     1.27975
     0.95985
     1.03706
     0.73922
     0.63994
     0.89366
     0.71716
     0.67304
     0.39726
     0.50757
     0.41932
     0.40829
     0.18767
     0.44139
     0.35314
     0.06633
     0.14355
    -0.03295
     0.25386
     0.07736
    -0.11017
     0.04427
     0.14355
     0.01117
    -0.13223
    -0.14326
    -0.19842
    -0.07708
    -0.15429
     0.09942
     0.01117
    -0.23151
    -0.13223
    -0.06605
    -0.06605
    -0.27564
    -0.14326
    -0.11017
     0.06633
     0.19870
     0.03323
    -0.02192
     0.12148
     0.05530
    -0.17636
     0.06633
     0.04427
    -0.22048
     0.00014
     0.27592
     0.20973
    -0.05501
    -0.27564
    -0.11017
    -0.04398
     0.19870
    -0.06605
    -0.03295
    -0.16533
     0.00014
    -0.01089
    -0.03295
     0.16561
    -0.16533
    -0.23151
    -0.09914
     0.18767
    -0.25357
    -0.41904
    -0.47420
    -0.19842
    -0.14326
    -0.19842
    -0.39698
    -0.20945
    -0.29770
     0.03323
     0.09942
     1.15841
     1.05913
    -0.07708
     0.58479
     0.60685
    -0.34182
    -2.75763
    -2.12886
    -1.11400
    -0.49626
    -0.58451
    -1.05884
    -1.68762
    -2.58113
    -3.69528
    -4.99694
    -5.05210
    -4.99694
    -4.80942
    -3.07753
    -2.72454
    -1.68762
    -2.05164
    -2.70248
    -2.40464
    -1.87514
    -0.95956
    -0.40801
    -0.23151
     0.34211
     0.61788
     1.24666
     1.54449
     2.02986
     1.87543
     1.74305
     1.64377
     1.54449
     1.55553
     1.41212
     1.24666
     1.22459
     1.16944
     1.16944
     0.93778
     0.76129
     0.78335
     0.75026
     0.86057
     1.00397
     0.78335
     0.66201
     0.81644
     0.77232
     0.69510
     0.62891
     0.25386
     0.32004
     0.54066
     0.59582
     0.54066
     0.06633
     0.08839
     0.28695
    -0.11017
     0.48551
     0.38623
    -0.24254
     0.11045
    -0.03295
     0.13251
     0.05530
    -0.24254
    -0.18739
     0.06633
     0.19870
     0.18767
     0.07736
    -0.04398
     0.07736
    -0.03295
     0.24283
     0.50757
     0.13251
    -0.08811
     0.17664
     0.28695
     0.07736
     0.27592
    -0.07708
     0.24283
     0.20973
     0.33107
     0.20973
     0.24283
     0.17664
    -0.03295
     0.20973
     0.47448
     0.28695
     0.25386
     0.25386
     0.22076
     0.40829
     0.38623
     0.02220
     0.05530
     0.39726
     0.37520
     0.29798
     0.16561
     0.02220
    -0.07708
    -0.08811
     0.43035
     0.26489
     0.04427
    -0.08811
     0.13251
     0.08839
     0.16561
    -0.05501
    -0.02192
     0.17664
     0.28695
     0.14355
     0.51860
     0.84954
     1.47831
     1.51140
     0.97088
     1.39006
     1.59965
     0.04427
    -3.68424
    -3.75043
    -0.73894
     1.53346
     0.32004
    -0.37492
    -1.10297
    -1.58834
    -0.90441
    -0.98163
    -0.72791
    -0.35285
     0.63994
     1.16944
     1.48934
     2.23945
     3.15503
     3.53009
     3.98237
     4.08165
     3.90515
     4.22505
     4.35742
     4.53392
     4.43464
     4.21402
     3.70659
     3.53009
     3.12194
     3.35359
     2.86823
     2.69173
     2.42698
     2.31667
     2.20636
     1.93058
     1.32387
     0.86057
     0.54066
     0.28695
     0.01117
    -0.33079
    -0.54038
    -0.95956
    -1.31256
    -0.94853
    -1.16915
    -1.61040
    -2.11783
    -2.15092
    -2.09577
    -1.86411
    -2.07370
    -1.93030
    -2.11783
    -1.97442
    -1.74277
    -1.81999
    -1.62143
    -1.93030
    -1.79793
    -1.51112
    -0.83822
    -1.50009
    -1.46699
    -1.50009
    -1.98546
    -2.05164
    -1.73174
    -1.25740
    -1.78690
    -1.94133
    -1.55524
    -1.47803
    -1.73174
    -2.09577
    -2.69145
    -3.03341
    -2.13989
    -2.13989
    -1.68762
    -1.83102
    -1.72071
    -1.80896
    -1.88618
    -1.73174
    -1.53318
    -1.46699
    -1.27947
    -1.23534
    -0.99266
    -0.94853
    -0.89338
    -1.12503
    -0.14326
    -0.30873
    -0.23151
    -0.29770
    -0.20945
    -0.15429
    -0.13223
     0.02220
    -0.02192
    -0.01089
     0.32004
     0.14355
     0.43035
     0.36417
     0.12148
    -0.03295
     0.41932
     0.58479
     0.45242
     0.33107
     0.24283
     0.45242
     0.43035
     0.25386
     0.35314
     0.36417
     0.48551
     0.54066
     0.28695
     0.20973
     0.22076
    -0.08811
     0.18767
     0.33107
     0.00014
     0.08839
    -0.03295
    -0.09914
    -0.02192
    -0.19842
    -0.13223
    -0.05501
     0.22076
    -0.09914
    -0.02192
     0.22076
    -0.03295
     0.06633
    -0.14326
     0.34211
     0.48551
     0.11045
     0.30901
     0.11045
     0.37520
     0.37520
     0.43035
     0.56273
     0.61788
     0.59582
     0.88263
     0.89366
     1.12531
     1.00397
     0.99294
     1.30181
     1.51140
     2.23945
     2.90132
     2.63657
     3.02266
     3.05575
     0.98191
    -1.94133
    -3.67321
     1.69893
     3.32050
     1.41212
    -1.48906
    -2.18402
    -0.55141
    -0.30873
    -1.45596
    -2.08474
    -1.84205
    -1.52215
    -1.53318
    -0.99266
    -0.31976
     0.25386
     0.67304
     1.01500
     0.97088
     1.24666
     1.23562
     1.32387
     1.15841
     1.32387
     1.85337
     1.77615
     1.73202
     1.42315
     1.07016
     0.98191
     1.00397
     0.70613
     0.83850
     0.37520
     0.12148
    -0.40801
     0.07736
    -0.28667
    -0.47420
    -0.80513
    -0.57348
    -0.74997
    -0.84925
    -1.06987
    -0.80513
    -0.94853
    -0.77204
    -0.82719
    -0.67276
    -0.70585
    -0.65069
    -0.59554
    -0.40801
    -0.46316
    -0.46316
    -0.60657
    -0.23151
    -0.20945
    -0.25357
    -0.23151
    -0.01089
    -0.37492
    -0.23151
    -0.36388
    -0.09914
    -0.04398
    -0.02192
    -0.08811
    -0.25357
     0.07736
    -0.22048
    -0.54038
    -0.02192
     0.02220
    -0.25357
    -0.12120
    -0.12120
    -0.23151
    -0.24254
    -0.35285
    -0.24254
    -0.08811
    -0.12120
    -0.12120
    -0.22048
    -0.26460
    -0.20945
    -0.30873
    -0.18739
     0.09942
    -0.13223
    -0.27564
    -0.04398
    -0.05501
    -0.07708
    -0.22048
    -0.19842
    -0.05501
     0.09942
    -0.15429
    -0.01089
    -0.02192
     0.00014
    -0.12120
    -0.47420
    -0.12120
    -0.11017
    -0.01089
    -0.07708
    -0.18739
    -0.06605
    -0.17636
    -0.55141
    -0.01089
    -0.09914
    -0.11017
    -0.07708
    -0.07708
    -0.26460
    -0.07708
    -0.46316
    -0.07708
    -0.08811
    -0.07708
    -0.09914
    -0.01089
    -0.12120
    -0.13223
    -0.06605
    -0.13223
     0.11045
     0.16561
     0.05530
     0.03323
     0.19870
     0.39726
     0.08839
     0.40829
     0.66201
     0.71716
     0.71716
     0.40829
     0.60685
     0.81644
     1.26872
     2.07399
     2.50420
     1.95265
     2.72482
     3.96030
     2.87926
    -2.47082
    -4.51158
    -3.26506
    -1.52215
    -2.53701
    -0.95956
    -1.16915
    -2.12886
    -3.62909
    -4.95282
    -4.80942
    -4.62189
    -4.24683
    -3.45259
    -2.89001
    -2.41567
    -1.63246
    -0.58451
    -0.15429
     0.72819
     1.33490
     1.40109
     1.63274
     1.44521
     1.45625
     1.32387
     1.25769
     1.18047
     1.41212
     1.46728
     1.23562
     1.19150
     1.07016
     1.14738
     0.87160
     0.95985
     1.01500
     0.78335
     0.67304
     0.57376
     0.77232
     0.23179
     0.51860
     0.47448
     0.57376
     0.32004
     0.34211
     0.07736
     0.19870
     0.18767
    -0.22048
    -0.14326
     0.08839
    -0.19842
    -0.23151
     0.12148
    -0.01089
    -0.12120
    -0.31976
    -0.45213
    -0.06605
    -0.02192
    -0.08811
    -0.16533
    -0.26460
    -0.20945
    -0.07708
    -0.26460
     0.14355
    -0.08811
    -0.37492
    -0.13223
     0.11045
     0.06633
    -0.16533
    -0.25357
    -0.08811
     0.18767
     0.14355
     0.02220
    -0.05501
    -0.07708
     0.05530
    -0.35285
     0.32004
     0.00014
    -0.18739
    -0.27564
     0.00014
     0.07736
    -0.34182
    -0.25357
    -0.23151
    -0.19842
    -0.08811
    -0.09914
    -0.24254
    -0.30873
    -0.47420
    -0.49626
    -0.23151
    -0.28667
    -0.25357
    -0.52935
    -0.26460
    -0.28667
    -0.34182
    -0.33079
    -0.72791
    -0.48523
    -0.39698
    -0.37492
    -0.47420
    -0.51832
    -0.36388
    -0.88235
    -0.80513
    -0.29770
    -0.52935
    -0.79410
    -0.67276
    -0.69482
    -0.65069
    -0.57348
    -0.86028
    -0.72791
    -0.22048
    -0.01089
     0.04427
    -0.06605
     0.79438
     1.70996
     1.73202
     0.88263
     0.81644
    -0.52935
    -2.32742
    -1.53318
     1.14738
     1.29078
     0.30901
    -0.44110
    -0.78307
    -0.99266
    -1.11400
    -1.43390
    -1.44493
    -1.33462
    -1.56627
    -0.68379
    -0.08811
    -0.13223
    -0.05501
     0.15458
     0.34211
     0.16561
     0.44139
     0.37520
     0.55170
     0.56273
     0.56273
     0.54066
     0.32004
     0.04427
    -0.17636
     0.24283
     0.32004
     0.05530
    -0.30873
    -0.16533
    -0.14326
    -0.13223
    -0.18739
    -0.43007
    -0.15429
    -0.35285
    -0.12120
    -0.25357
    -0.24254
    -0.43007
    -0.49626
    -0.51832
     0.20973
    -0.24254
    -0.18739
    -0.03295
    -0.05501
    -0.20945
    -1.19122
    -1.93030
    -1.58834
    -0.52935
    -0.40801
    -0.59554
    -0.84925
    -0.83822
    -1.00369
    -1.33462
    -0.97059
    -0.90441
    -0.82719
    -0.40801
    -0.34182
    -0.17636
    -0.35285
    -0.09914
     0.11045
     0.15458
     0.25386
     0.12148
     0.06633
     0.04427
    -0.02192
    -0.44110
     0.04427
     0.13251
    -0.16533
    -0.34182
    -0.24254
    -0.40801
    -0.22048
    -0.13223
    -0.26460
    -0.20945
    -0.17636
    -0.14326
    -0.08811
     0.02220
    -0.09914
    -0.37492
     0.02220
     0.23179
     0.17664
    -0.07708
     0.09942
     0.09942
     0.19870
     0.34211
     0.14355
     0.28695
     0.33107
     0.29798
     0.54066
     0.55170
     0.29798
     0.29798
     0.41932
     0.75026
     0.70613
     0.52963
     0.45242
     0.55170
     0.46345
     0.58479
     0.52963
     0.58479
     0.56273
     0.45242
     0.46345
     0.48551
     0.27592
     0.38623
     0.02220
     0.29798
     0.57376
     0.19870
     0.08839
     0.17664
     0.19870
     0.16561
     0.07736
     0.16561
    -0.03295
    -0.01089
     0.14355
     0.73922
     1.29078
     2.14017
     1.96368
     2.17327
     3.89412
     3.30947
    -3.15475
    -4.08136
     0.35314
     1.59965
     1.32387
     1.90852
     0.36417
    -0.45213
    -0.27564
    -1.26843
    -1.31256
    -2.20608
    -1.83102
    -1.33462
    -0.54038
    -0.34182
    -0.09914
    -0.08811
    -0.04398
     0.07736
     0.02220
    -0.02192
     0.18767
    -0.23151
    -0.23151
    -0.07708
    -0.17636
    -0.34182
    -0.50729
    -0.92647
    -0.48523
    -0.25357
    -0.61760
    -0.62863
    -0.59554
    -0.58451
    -0.56244
    -0.66172
    -0.95956
    -0.90441
    -0.50729
    -0.68379
    -0.49626
    -0.40801
    -0.67276
    -1.00369
    -0.66172
    -0.52935
    -0.73894
    -0.77204
    -0.52935
    -0.74997
    -0.54038
    -0.56244
    -0.55141
    -0.31976
    -0.58451
    -0.35285
    -0.40801
    -0.19842
    -0.34182
    -0.62863
    -0.44110
    -0.08811
    -0.18739
    -0.17636
    -0.14326
    -0.16533
    -0.45213
    -0.36388
    -0.22048
    -0.05501
    -0.34182
    -0.22048
    -0.46316
    -0.22048
    -0.19842
    -0.50729
    -0.37492
    -0.09914
    -0.25357
    -0.19842
    -0.22048
    -0.22048
    -0.16533
    -0.36388
    -0.33079
    -0.26460
    -0.03295
    -0.09914
    -0.19842
    -0.26460
    -0.26460
    -0.11017
    -0.57348
     0.02220
     0.12148
    -0.19842
    -0.09914
     0.00014
    -0.01089
    -0.09914
    -0.02192
    -0.09914
     0.39726
     0.09942
     0.13251
     0.16561
     0.28695
     0.18767
     0.00014
     0.41932
     0.65098
     0.25386
     0.47448
     0.49654
     0.52963
     0.45242
     0.48551
     0.55170
     0.78335
     0.88263
     0.91572
     0.97088
     1.12531
     1.45625
     1.65481
     2.39389
     3.56318
     2.80204
     1.31284
     2.21739
     0.82747
    -2.17298
    -1.54421
     0.87160
     1.48934
     1.41212
     0.56273
    -0.39698
    -1.16915
    -1.78690
    -2.22814
    -2.49289
    -1.19122
    -0.50729
    -0.30873
     0.84954
     1.42315
     1.30181
     1.05913
     1.29078
     1.65481
     2.02986
     2.27255
     2.08502
     2.09605
     2.09605
     1.73202
     1.18047
     1.26872
     0.81644
     0.25386
     0.00014
    -0.22048
    -0.77204
    -1.09194
    -1.69865
    -1.59937
    -1.69865
    -1.96339
    -1.97442
    -2.28330
    -2.11783
    -2.15092
    -2.53701
    -2.30536
    -2.02958
    -2.38258
    -2.20608
    -1.97442
    -1.65452
    -1.73174
    -1.88618
    -1.81999
    -1.30153
    -1.23534
    -1.31256
    -1.32359
    -0.99266
    -1.36771
    -0.88235
    -0.88235
    -0.82719
    -0.61760
    -0.98163
    -0.76100
    -0.76100
    -0.59554
    -0.92647
    -0.82719
    -0.60657
    -0.70585
    -0.55141
    -0.74997
    -0.70585
    -0.70585
    -0.68379
    -0.80513
    -0.39698
    -0.47420
    -0.71688
    -0.47420
    -0.61760
    -0.37492
    -0.63966
    -0.81616
    -0.38595
    -0.46316
    -0.54038
    -0.38595
    -0.52935
    -0.52935
    -0.48523
    -0.72791
    -0.36388
    -0.36388
    -0.43007
    -0.67276
    -0.28667
    -0.18739
    -0.28667
    -0.55141
    -0.38595
    -0.18739
     0.07736
     0.08839
     0.01117
    -0.02192
     0.06633
    -0.04398
     0.27592
     0.65098
     0.20973
     0.52963
     0.58479
     0.67304
     0.69510
     0.63994
     0.50757
     0.61788
     1.07016
     0.97088
     0.95985
     1.00397
     0.76129
     0.60685
     0.93778
     1.20253
     0.83850
     0.84954
     0.86057
     1.02603
     0.84954
     1.01500
     0.70613
     1.08119
     1.47831
     1.25769
     1.30181
     1.87543
     2.64760
     1.26872
    -0.36388
    -0.51832
    -1.38978
    -4.01518
    -2.02958
    -0.11017
    -0.46316
    -1.38978
    -2.41567
    -2.98929
    -3.40847
    -3.62909
    -3.58496
    -2.89001
    -2.54804
    -1.64349
    -1.38978
    -0.49626
     0.24283
     0.46345
     0.80541
     1.48934
     1.82027
     1.72099
     1.66584
     1.68790
     2.06296
     2.21739
     1.87543
     1.87543
     1.69893
     1.64377
     1.14738
     0.92675
     1.13634
     0.68407
     0.40829
     0.39726
     0.23179
     0.25386
     0.29798
    -0.34182
    -0.25357
    -0.07708
     0.07736
    -0.40801
    -0.29770
    -0.50729
    -0.43007
    -0.34182
     0.11045
     0.12148
    -0.26460
    -0.38595
    -0.39698
    -0.55141
    -0.98163
    -1.79793
    -1.11400
    -0.60657
    -0.34182
    -0.61760
    -0.59554
    -0.97059
    -1.13606
    -1.32359
    -0.70585
    -0.83822
    -0.98163
    -0.50729
    -0.34182
    -0.38595
    -0.14326
    -0.25357
    -0.18739
     0.02220
     0.37520
    -0.06605
    -0.08811
    -0.20945
    -0.08811
    -0.27564
    -0.09914
     0.03323
    -0.20945
    -0.18739
    -0.13223
    -0.19842
    -0.16533
    -0.29770
    -0.40801
    -0.26460
    -0.03295
    -0.16533
    -0.09914
     0.07736
    -0.22048
    -0.35285
    -0.18739
     0.06633
     0.14355
    -0.06605
    -0.15429
    -0.09914
     0.06633
    -0.02192
    -0.05501
    -0.25357
    -0.01089
     0.33107
     0.12148
     0.15458
     0.00014
    -0.03295
    -0.03295
     0.43035
     0.44139
     0.14355
     0.18767
     0.30901
     0.43035
     0.50757
     0.44139
     0.38623
     0.43035
     0.66201
     0.69510
     0.55170
     0.47448
     0.41932
     0.22076
     0.71716
     0.80541
     0.78335
     0.55170
     0.67304
     1.02603
     1.03706
     1.21356
     1.47831
     2.21739
     2.82410
     2.96751
     2.50420
     1.35697
    -1.29050
    -5.05210
    -2.51495
     0.92675
     1.33490
    -0.03295
    -1.40081
    -2.38258
    -3.03341
    -3.60703
    -3.80559
    -3.15475
    -2.83485
    -2.17298
    -1.62143
    -0.95956
    -0.81616
    -0.49626
    -0.18739
     0.87160
     0.95985
     1.22459
     1.34593
     1.51140
     1.34593
     1.35697
     1.32387
     1.78718
     1.70996
     1.94161
     1.45625
     1.30181
     1.12531
     1.12531
     0.55170
     1.24666
     1.07016
     0.82747
     0.66201
     0.67304
     0.45242
     0.45242
     0.11045
    -0.18739
     0.06633
     0.09942
    -0.03295
    -0.08811
    -0.18739
    -0.26460
    -0.40801
    -0.18739
     0.16561
    -0.26460
    -0.23151
    -0.29770
    -0.28667
    -0.04398
     0.01117
    -0.17636
    -0.11017
     0.03323
     0.14355
    -0.04398
    -0.05501
    -0.08811
    -0.44110
    -0.79410
    -0.76100
    -0.40801
    -0.37492
    -0.41904
    -0.68379
    -0.63966
    -0.72791
    -0.86028
    -0.94853
    -0.87132
    -0.86028
    -0.54038
    -0.20945
    -0.30873
    -0.50729
    -0.31976
     0.03323
     0.13251
     0.08839
     0.15458
     0.18767
     0.29798
     0.25386
     0.19870
     0.44139
     0.48551
     0.24283
     0.37520
     0.55170
     0.35314
     0.32004
    -0.07708
     0.38623
     0.56273
     0.33107
     0.28695
     0.46345
     0.25386
     0.17664
     0.08839
     0.33107
     0.36417
     0.34211
     0.11045
     0.08839
     0.22076
     0.29798
    -0.17636
    -0.04398
     0.55170
     0.25386
     0.18767
     0.20973
     0.07736
     0.03323
     0.11045
     0.11045
     0.32004
     0.18767
     0.23179
     0.58479
     0.81644
     0.95985
     0.79438
     1.27975
     2.40492
     1.70996
    -0.92647
    -1.48906
    -1.53318
    -1.50009
    -0.20945
     0.54066
    -0.54038
    -1.18019
    -1.86411
    -2.50392
    -2.63629
    -2.63629
    -2.51495
    -2.71351
    -2.45979
    -2.22814
    -1.95236
    -1.40081
    -1.14709
    -0.82719
    -0.81616
    -0.55141
    -0.39698
    -0.02192
     0.07736
     0.36417
     0.37520
     0.54066
     0.73922
     0.48551
     1.03706
     1.11428
     1.20253
     1.40109
     1.39006
     1.13634
     0.97088
     1.01500
     0.87160
     1.14738
     0.83850
     0.87160
     0.75026
     0.57376
     0.52963
     0.01117
    -0.25357
     0.17664
     0.12148
    -0.07708
    -0.14326
    -0.18739
    -0.28667
    -0.46316
    -0.39698
    -0.28667
    -0.30873
    -0.27564
    -0.51832
    -0.39698
    -0.25357
    -0.41904
    -0.40801
    -0.09914
    -0.08811
    -0.43007
     0.00014
     0.00014
    -0.33079
    -0.18739
    -0.14326
    -0.14326
     0.23179
     0.16561
     0.06633
     0.05530
     0.02220
     0.14355
    -0.04398
     0.25386
    -0.04398
    -0.04398
     0.09942
    -0.03295
    -0.15429
     0.49654
     0.15458
    -0.09914
    -0.08811
     0.05530
     0.04427
    -0.17636
     0.12148
    -0.05501
    -0.31976
    -0.07708
    -0.07708
    -0.23151
     0.00014
     0.05530
    -0.19842
    -0.41904
    -0.43007
    -0.35285
    -0.31976
    -0.22048
    -0.17636
    -0.37492
    -0.14326
    -0.05501
    -0.44110
    -0.15429
     0.00014
     0.32004
     0.13251
     0.13251
     0.26489
     0.56273
     0.57376
     0.57376
     1.05913
     1.45625
     1.39006
     1.84233
     2.06296
     2.64760
     3.12194
     3.58525
     4.13680
     2.44904
     0.60685
     1.50037
     1.63274
     1.64377
     2.55936
     3.00060
     2.59245
     2.32770
     1.76512
     1.25769
     0.34211
    -0.20945
     0.04427
     0.24283
     0.52963
     0.57376
     0.45242
     1.45625
     1.37903
     1.39006
     0.63994
     0.01117
     0.26489
     0.07736
     0.06633
    -0.05501
    -0.23151
    -0.34182
    -0.16533
    -0.24254
    -0.29770
    -0.22048
    -0.86028
    -1.31256
    -1.16915
    -1.16915
    -1.24637
    -1.51112
    -1.35668
    -0.89338
    -0.89338
    -0.88235
    -0.93750
    -0.79410
    -0.48523
    -0.62863
    -0.66172
    -0.54038
    -0.35285
    -0.18739
    -0.11017
     0.07736
    -0.01089
    -0.23151
    -0.22048
    -0.22048
    -0.27564
    -0.22048
    -0.34182
    -0.49626
    -0.54038
    -0.54038
    -0.79410
    -0.48523
    -0.50729
    -0.69482
    -0.52935
    -0.46316
    -0.40801
    -0.56244
    -0.59554
    -0.41904
    -0.29770
    -0.13223
    -0.09914
    -0.25357
    -0.38595
    -0.18739
    -0.41904
     0.15458
     0.18767
    -0.13223
    -0.20945
    -0.04398
     0.02220
     0.04427
     0.00014
    -0.05501
     0.22076
     0.14355
     0.09942
     0.03323
     0.07736
     0.09942
    -0.17636
    -0.11017
     0.35314
     0.15458
    -0.11017
     0.00014
     0.08839
     0.09942
    -0.15429
    -0.14326
    -0.27564
    -0.07708
     0.07736
    -0.04398
    -0.16533
    -0.08811
    -0.31976
    -0.08811
    -0.05501
     0.14355
    -0.30873
    -0.18739
    -0.24254
     0.02220
    -0.14326
    -0.29770
    -0.15429
     0.08839
     0.26489
    -0.01089
    -0.14326
     0.14355
     0.65098
     0.66201
     1.42315
     2.08502
     1.98574
     1.20253
    -0.11017
    -0.40801
    -0.37492
     0.05530
     1.46728
     1.27975
    -0.43007
    -1.14709
    -1.36771
    -1.75380
    -2.20608
    -2.74660
    -2.38258
    -2.27226
    -2.48185
    -2.33845
    -2.27226
    -2.16195
    -1.87514
    -2.00752
    -1.69865
    -0.99266
    -0.47420
    -0.41904
     0.22076
     0.33107
     0.60685
     0.55170
     0.80541
     1.36800
     1.39006
     1.11428
     1.37903
     1.37903
     1.50037
     1.65481
     1.25769
     1.02603
     0.90469
     0.91572
     0.72819
     0.51860
     0.49654
     0.15458
    -0.05501
     0.38623
     0.04427
    -0.47420
    -0.34182
    -0.24254
    -0.23151
    -0.43007
    -0.68379
    -0.63966
    -0.33079
    -0.37492
    -0.20945
    -0.36388
    -0.37492
    -0.38595
    -0.70585
    -0.13223
     0.06633
    -0.27564
    -0.56244
    -0.33079
    -0.23151
    -0.35285
    -0.16533
    -0.27564
    -0.07708
    -0.03295
     0.19870
    -0.05501
    -0.17636
    -0.15429
    -0.33079
    -0.24254
     0.27592
    -0.05501
    -0.13223
     0.03323
    -0.25357
    -0.03295
    -0.11017
    -0.29770
    -0.13223
    -0.03295
     0.04427
     0.03323
    -0.05501
    -0.13223
    -0.27564
    -0.26460
     0.22076
     0.32004
    -0.11017
    -0.08811
     0.11045
    -0.04398
    -0.09914
    -0.24254
    -0.07708
    -0.18739
     0.14355
    -0.13223
    -0.11017
    -0.11017
    -0.05501
    -0.38595
     0.09942
    -0.03295
    -0.18739
    -0.08811
    -0.08811
     0.05530
     0.04427
     0.12148
     0.15458
     0.06633
     0.33107
     0.06633
     0.41932
     0.25386
     0.20973
     0.04427
     0.81644
     1.31284
     1.46728
     2.00780
     2.36080
     1.39006
     0.01117
    -0.90441
    -1.56627
    -2.16195
    -0.31976
     0.90469
     0.11045
    -0.50729
    -1.20225
    -2.92310
    -3.00032
    -2.86794
    -2.80176
    -2.42670
    -2.97825
    -2.84588
    -1.79793
    -0.93750
    -0.98163
    -1.08091
    -0.90441
    -0.65069
    -0.22048
     0.20973
     0.19870
     0.34211
     0.15458
     0.83850
     0.93778
     0.61788
     1.09222
     1.12531
     1.25769
     1.25769
     1.04810
     1.15841
     1.03706
     1.01500
     0.83850
     0.83850
     0.75026
     0.66201
     0.29798
     0.86057
     0.84954
     0.48551
     0.38623
     0.35314
     0.37520
     0.18767
     0.04427
     0.17664
     0.12148
     0.11045
     0.05530
     0.27592
     0.32004
     0.13251
    -0.23151
     0.09942
     0.41932
     0.26489
     0.08839
    -0.07708
    -0.03295
     0.09942
    -0.01089
     0.08839
     0.06633
     0.01117
     0.33107
    -0.06605
     0.19870
     0.01117
    -0.22048
    -0.30873
     0.18767
     0.22076
    -0.11017
     0.06633
    -0.23151
    -0.09914
    -0.03295
     0.00014
    -0.09914
    -0.11017
    -0.13223
    -0.25357
    -0.19842
    -0.23151
    -0.12120
    -0.66172
    -0.19842
     0.13251
    -0.14326
    -0.35285
    -0.43007
    -0.17636
    -0.35285
    -0.26460
    -0.34182
    -0.25357
    -0.15429
    -0.24254
    -0.09914
    -0.17636
    -0.03295
    -0.52935
     0.00014
     0.17664
     0.03323
    -0.01089
     0.01117
     0.18767
     0.22076
     0.02220
     0.29798
     0.50757
     0.61788
     0.59582
     0.83850
     0.84954
     0.94882
     0.66201
     0.69510
     0.88263
     1.09222
     1.01500
     1.11428
     1.27975
     1.22459
     1.55553
     1.83130
     1.51140
     2.15120
     2.11811
     0.98191
    -0.84925
    -1.24637
    -1.24637
    -1.43390
     0.45242
     0.66201
    -0.61760
    -1.79793
    -2.15092
    -3.01135
    -3.19888
    -2.98929
    -2.68041
    -2.38258
    -2.01855
    -1.89721
    -1.62143
    -1.47803
    -1.22431
    -1.19122
    -0.44110
    -0.01089
     0.16561
     0.58479
     0.91572
     1.07016
     1.03706
     1.21356
     1.69893
     1.95265
     2.00780
     1.84233
     1.52243
     1.73202
     1.45625
     1.43418
     1.48934
     1.40109
     1.20253
     1.04810
     0.75026
     0.58479
     0.25386
     0.00014
     0.14355
     0.16561
     0.17664
     0.00014
    -0.03295
    -0.13223
    -0.12120
    -0.38595
    -0.18739
     0.19870
    -0.03295
    -0.04398
     0.05530
    -0.03295
    -0.07708
    -0.30873
    -0.43007
    -0.18739
    -0.18739
    -0.16533
    -0.17636
    -0.23151
    -0.27564
    -0.51832
    -0.49626
    -0.28667
    -0.37492
    -0.50729
    -0.16533
    -0.27564
    -0.15429
    -0.22048
    -0.35285
     0.03323
    -0.03295
     0.24283
     0.14355
     0.24283
     0.11045
     0.11045
    -0.11017
     0.32004
     0.35314
     0.03323
     0.26489
     0.29798
     0.12148
     0.06633
    -0.09914
     0.20973
     0.35314
     0.46345
     0.35314
     0.39726
     0.44139
     0.55170
     0.26489
     0.33107
     0.71716
     0.59582
     0.79438
     0.95985
     0.84954
     0.77232
     0.75026
     0.86057
     0.90469
     1.16944
     1.47831
     1.54449
     1.08119
     1.00397
     1.09222
     0.68407
     1.64377
     1.43418
     1.48934
     1.55553
     1.72099
     1.45625
     1.15841
     0.78335
     0.84954
     0.75026
     0.84954
     0.79438
     0.70613
     0.50757
     0.41932
    -0.28667
    -0.29770
     0.01117
    -0.62863
    -1.56627
    -1.56627
    -1.20225
    -0.97059
    -1.19122
    -1.31256
    -1.69865
    -1.80896
    -2.23917
    -2.63629
    -2.37154
    -2.12886
    -2.23917
    -1.88618
    -1.81999
    -1.97442
    -1.86411
    -1.89721
    -1.75380
    -1.72071
    -1.43390
    -1.50009
    -1.22431
    -0.37492
    -0.34182
    -0.16533
    -0.12120
     0.16561
     0.12148
     0.50757
     0.78335
     0.75026
     0.79438
     0.98191
     1.23562
     1.07016
     0.97088
     1.13634
     1.45625
     1.82027
     1.80924
     1.85337
     1.32387
     1.10325
     0.99294
     0.98191
     1.40109
     1.18047
     0.77232
     0.82747
     0.59582
     0.49654
     0.24283
    -0.02192
     0.06633
    -0.12120
    -0.02192
    -0.50729
    -0.74997
    -0.48523
    -0.26460
    -0.51832
    -0.02192
    -0.11017
    -0.40801
    -0.35285
    -0.04398
    -0.03295
    -0.22048
    -0.34182
    -0.40801
    -0.15429
     0.03323
    -0.04398
    -0.12120
    -0.13223
    -0.25357
    -0.48523
    -0.26460
     0.01117
    -0.44110
    -0.63966
    -0.38595
    -0.39698
    -0.18739
    -0.58451
    -0.57348
    -0.25357
    -0.34182
    -0.25357
    -0.29770
    -0.52935
    -0.44110
    -0.58451
    -0.47420
    -0.18739
    -0.20945
    -0.16533
    -0.35285
    -0.04398
    -0.08811
    -0.14326
    -0.06605
    -0.27564
    -0.04398
     0.02220
     0.00014
    -0.02192
     0.07736
    -0.02192
    -0.26460
     0.37520
     0.16561
    -0.01089
    -0.08811
    -0.02192
    -0.02192
    -0.12120
    -0.06605
    -0.22048
    -0.02192
     0.11045
     0.02220
     0.09942
    -0.08811
    -0.17636
    -0.43007
     0.09942
     0.05530
    -0.17636
    -0.07708
    -0.25357
     0.05530
    -0.13223
    -0.12120
    -0.20945
    -0.19842
     0.01117
    -0.16533
    -0.05501
    -0.29770
    -0.17636
    -0.76100
    -0.27564
    -0.11017
    -0.19842
    -0.33079
    -0.25357
    -0.39698
    -0.11017
    -0.41904
    -0.44110
    -0.52935
    -0.19842
    -0.03295
    -0.11017
    -0.23151
     0.01117
    -0.18739
    -0.07708
     0.41932
     0.37520
     0.45242
     0.60685
     1.09222
     1.85337
     2.09605
     2.08502
     2.32770
     3.23225
     4.18093
     4.15886
     4.07062
     2.32770
    -0.88235
    -0.11017
     0.86057
     0.49654
    -0.03295
    -0.46316
    -1.62143
    -2.22814
    -2.69145
    -3.76146
    -4.33508
    -4.58879
    -4.42333
    -4.19167
    -3.96002
    -3.29816
    -2.93413
    -2.70248
    -1.56627
    -1.05884
    -1.18019
    -0.62863
    -0.45213
    -0.08811
     0.25386
     0.27592
     0.23179
     0.52963
     0.69510
     0.56273
     0.88263
     0.80541
     0.81644
     0.61788
     0.52963
     1.07016
     0.95985
     0.88263
     0.73922
     0.70613
     0.72819
     0.76129
     0.49654
     0.62891
     0.52963
     0.52963
     0.45242
     0.29798
     0.25386
    -0.13223
    -0.07708
     0.25386
     0.18767
    -0.25357
    -0.06605
    -0.13223
    -0.29770
    -0.36388
    -0.14326
    -0.14326
    -0.43007
    -0.15429
    -0.31976
    -0.24254
     0.02220
    -0.26460
    -0.59554
     0.11045
     0.33107
     0.18767
    -0.26460
    -0.30873
    -0.04398
    -0.13223
     0.33107
     0.06633
     0.16561
     0.03323
     0.08839
    -0.13223
     0.05530
    -0.02192
    -0.35285
    -0.14326
     0.08839
     0.03323
    -0.17636
    -0.19842
    -0.28667
    -0.02192
    -0.07708
    -0.09914
    -0.12120
    -0.14326
    -0.09914
     0.08839
     0.15458
     0.17664
    -0.14326
    -0.16533
     0.38623
     0.13251
     0.18767
     0.11045
     0.18767
    -0.03295
     0.12148
    -0.09914
     0.34211
     0.07736
     0.15458
     0.04427
     0.05530
     0.17664
    -0.27564
    -0.33079
     0.00014
     0.00014
    -0.05501
    -0.19842
     0.07736
    -0.08811
    -0.36388
    -0.12120
    -0.12120
    -0.24254
    -0.16533
    -0.19842
     0.02220
    -0.12120
    -0.26460
    -0.44110
    -0.04398
     0.08839
     0.26489
    -0.05501
    -0.17636
    -0.03295
    -0.13223
     0.05530
     0.12148
     0.35314
     0.20973
     0.67304
     0.48551
     0.87160
     0.90469
     0.91572
     1.13634
     1.05913
     0.95985
     0.81644
     0.89366
     0.94882
     0.72819
     1.78718
     2.01883
     1.39006
     0.46345
    -0.37492
    -1.52215
    -1.54421
    -1.94133
    -1.13606
    -1.63246
    -1.61040
    -2.09577
    -1.77586
    -1.52215
    -1.91927
    -1.89721
    -1.96339
    -1.56627
    -1.18019
    -0.83822
    -0.56244
    -0.23151
     0.12148
     0.61788
     0.71716
     0.48551
     0.80541
     0.81644
     0.54066
     0.63994
     0.33107
     0.22076
     0.08839
     0.04427
    -0.04398
     0.22076
     0.13251
     0.26489
     0.29798
     0.17664
     0.24283
     0.18767
     0.35314
     0.60685
     0.20973
     0.50757
     0.57376
     0.46345
     0.36417
     0.26489
     0.55170
     0.39726
     0.26489
     0.22076
     0.05530
     0.22076
     0.15458
    -0.06605
    -0.11017
     0.27592
     0.01117
    -0.01089
     0.06633
    -0.12120
     0.04427
    -0.23151
    -0.26460
    -0.04398
    -0.06605
     0.00014
    -0.07708
    -0.07708
    -0.01089
    -0.07708
    -0.22048
     0.06633
     0.30901
    -0.07708
     0.19870
    -0.05501
    -0.01089
     0.00014
    -0.18739
     0.29798
     0.38623
     0.36417
     0.15458
     0.16561
     0.09942
     0.26489
    -0.17636
     0.27592
     0.25386
     0.14355
     0.23179
     0.20973
     0.25386
     0.01117
     0.13251
    -0.13223
     0.29798
     0.12148
    -0.09914
     0.00014
     0.15458
     0.05530
    -0.13223
    -0.07708
     0.08839
     0.13251
     0.00014
    -0.12120
     0.03323
    -0.33079
    -0.11017
    -0.28667
    -0.02192
    -0.07708
    -0.11017
    -0.04398
    -0.27564
    -0.20945
    -0.46316
    -0.15429
    -0.29770
    -0.20945
    -0.14326
    -0.02192
     0.03323
     0.26489
     0.28695
     0.01117
     0.51860
     0.69510
     0.80541
     0.75026
     0.81644
     0.77232
     0.90469
     0.39726
     0.95985
     1.41212
     1.29078
     1.11428
     1.07016
     0.99294
     0.77232
     0.29798
     0.44139
     1.22459
     1.29078
    -0.05501
    -1.43390
    -1.73174
    -2.21711
    -2.00752
    -1.24637
    -1.87514
    -2.26123
    -2.23917
    -2.48185
    -2.52598
    -2.73557
    -2.91207
    -2.49289
    -1.89721
    -1.53318
    -1.23534
    -0.89338
    -0.49626
    -0.14326
     0.14355
     0.34211
     0.84954
     0.77232
     0.86057
     1.39006
     1.82027
     1.83130
     1.68790
     1.47831
     1.30181
     1.33490
     1.36800
     0.90469
     0.98191
     0.80541
     0.86057
     0.67304
     0.91572
     0.55170
     0.22076
    -0.03295
    -0.16533
    -0.31976
    -0.55141
    -0.62863
    -0.79410
    -0.30873
    -0.08811
    -0.22048
    -0.30873
    -0.60657
    -0.41904
    -0.52935
     0.07736
    -0.15429
    -0.30873
    -0.27564
    -0.03295
     0.07736
     0.03323
    -0.20945
    -0.16533
     0.01117
    -0.03295
     0.20973
     0.15458
     0.05530
     0.05530
    -0.24254
     0.17664
     0.20973
     0.07736
     0.04427
     0.24283
     0.19870
     0.26489
     0.32004
     0.03323
     0.02220
     0.07736
     0.27592
     0.19870
     0.04427
    -0.07708
    -0.04398
     0.07736
     0.30901
     0.16561
    -0.12120
    -0.04398
    -0.13223
     0.13251
    -0.03295
    -0.17636
     0.14355
    -0.11017
     0.18767
     0.09942
     0.09942
    -0.09914
    -0.09914
    -0.05501
     0.43035
     0.23179
     0.03323
     0.13251
     0.19870
     0.34211
     0.28695
     0.05530
     0.09942
     0.16561
     0.51860
     0.23179
     0.26489
     0.06633
     0.41932
     0.19870
     0.66201
     0.73922
     0.34211
     0.38623
     0.50757
     0.79438
     0.94882
     0.66201
     1.04810
     1.14738
     1.56656
     1.79821
     1.88646
     2.00780
     2.44904
     2.58142
     2.95647
     3.29844
     3.00060
     3.00060
     3.71762
     4.39052
     4.79867
     4.45670
     3.08885
     2.76895
     3.96030
     5.30610
     5.28404
     4.92001
     2.81307
     1.34593
     0.77232
     1.15841
     0.98191
    -1.27947
    -1.58834
    -0.15429
    -0.44110
    -1.84205
    -1.90824
    -2.64732
    -3.14372
    -3.34228
    -3.81662
    -3.73940
    -3.59600
    -3.37537
    -2.54804
    -1.02575
    -1.03678
    -1.36771
    -1.44493
    -1.44493
    -1.34565
    -0.92647
    -1.06987
    -1.25740
    -1.03678
    -0.93750
    -0.84925
    -0.67276
    -0.92647
    -0.93750
    -1.27947
    -1.08091
    -0.84925
    -1.44493
    -1.21328
    -1.31256
    -1.13606
    -0.84925
    -1.19122
    -1.00369
    -0.70585
    -0.66172
    -0.58451
    -0.46316
    -0.62863
    -0.71688
    -0.79410
    -0.52935
    -0.01089
    -0.25357
    -0.44110
    -0.38595
    -0.27564
    -0.15429
    -0.33079
    -0.33079
    -0.35285
    -0.40801
    -0.08811
    -0.24254
    -0.16533
    -0.40801
    -0.39698
    -0.45213
     0.06633
    -0.07708
    -0.48523
    -0.36388
    -0.39698
    -0.27564
    -0.17636
    -0.40801
    -0.25357
    -0.30873
    -0.25357
    -0.26460
    -0.07708
    -0.29770
    -0.39698
    -0.61760
    -0.24254
    -0.03295
    -0.11017
    -0.22048
    -0.11017
    -0.24254
    -0.02192
    -0.15429
    -0.20945
    -0.27564
    -0.08811
    -0.22048
    -0.07708
     0.01117
     0.09942
    -0.43007
    -0.13223
     0.26489
    -0.08811
    -0.05501
     0.00014
    -0.06605
    -0.08811
     0.08839
    -0.06605
     0.08839
     0.01117
     0.12148
    -0.05501
     0.23179
    -0.02192
    -0.08811
    -0.13223
     0.15458
     0.29798
     0.04427
     0.02220
    -0.05501
    -0.22048
    -0.05501
    -0.25357
     0.00014
     0.34211
     0.41932
     0.33107
     0.52963
     0.16561
     0.33107
     0.47448
     0.94882
     0.76129
     0.75026
     0.54066
     0.78335
     0.77232
     0.97088
     1.09222
     1.48934
     1.44521
     1.83130
     1.65481
     1.35697
     1.73202
     1.57759
     0.28695
     0.28695
    -0.51832
    -0.49626
     0.56273
     0.12148
    -1.26843
    -1.75380
    -2.17298
    -2.49289
    -2.43773
    -2.07370
    -1.65452
    -1.76483
    -2.07370
    -2.31639
    -2.09577
    -1.51112
    -0.24254
     0.11045
     0.11045
     0.40829
     0.47448
     0.98191
     1.12531
     1.32387
     1.26872
     1.02603
     0.41932
     0.33107
     0.38623
     0.45242
    -0.11017
    -0.44110
    -0.15429
    -0.26460
    -0.49626
    -0.44110
    -0.91544
    -0.84925
    -1.11400
    -1.03678
    -0.76100
    -0.54038
    -0.54038
    -0.47420
    -0.41904
    -0.13223
    -0.29770
    -0.44110
    -0.13223
     0.01117
    -0.16533
     0.02220
    -0.25357
    -0.03295
    -0.06605
    -0.11017
    -0.12120
     0.12148
    -0.14326
     0.11045
     0.09942
    -0.02192
    -0.02192
    -0.20945
     0.07736
     0.39726
     0.00014
     0.33107
     0.30901
     0.24283
     0.13251
     0.34211
     0.20973
     0.40829
     0.45242
     0.15458
     0.27592
     0.32004
     0.45242
    -0.05501
     0.28695
     0.44139
     0.11045
     0.11045
     0.22076
    -0.12120
    -0.04398
    -0.01089
     0.13251
     0.33107
     0.20973
     0.16561
    -0.03295
    -0.04398
     0.19870
    -0.04398
    -0.31976
     0.26489
     0.13251
     0.11045
     0.17664
     0.19870
     0.17664
     0.13251
    -0.04398
     0.02220
     0.19870
     0.08839
     0.15458
    -0.08811
     0.18767
    -0.01089
    -0.30873
     0.06633
     0.05530
    -0.18739
     0.09942
     0.05530
    -0.12120
    -0.07708
     0.01117
     0.38623
     0.93778
     1.58862
     1.80924
     1.78718
     1.43418
     0.95985
     0.05530
     0.49654
     0.65098
     0.55170
     0.63994
     0.70613
     1.04810
     1.22459
     0.54066
    -1.29050
    -2.52598
    -2.66938
    -2.00752
    -1.42287
    -1.16915
    -1.14709
    -1.32359
    -1.33462
    -1.18019
    -0.98163
    -1.05884
    -0.51832
    -0.29770
    -0.08811
     0.14355
     0.32004
     0.49654
     1.11428
     1.20253
     1.26872
     1.36800
     1.42315
     1.32387
     1.09222
     1.52243
     1.37903
     1.22459
     0.99294
     1.45625
     1.21356
     0.75026
     0.81644
     0.97088
     0.93778
     0.81644
     0.62891
     0.26489
     0.38623
     0.29798
    -0.08811
     0.08839
     0.34211
    -0.17636
    -0.06605
    -0.17636
    -0.47420
    -0.35285
    -0.47420
    -0.35285
    -0.15429
    -0.30873
    -0.28667
    -0.24254
    -0.41904
    -0.18739
    -0.38595
    -0.23151
     0.15458
     0.04427
    -0.13223
     0.06633
     0.22076
    -0.05501
     0.09942
    -0.03295
     0.27592
     0.40829
     0.33107
     0.47448
     0.49654
     0.52963
     0.49654
     0.45242
     0.94882
     0.87160
     0.70613
     0.92675
     1.09222
     0.87160
     1.10325
     0.75026
     1.21356
     1.35697
     1.51140
     1.33490
     1.30181
     1.39006
     1.40109
     1.37903
     1.61068
     1.79821
     1.42315
     1.42315
     1.62171
     1.61068
     1.74305
     1.41212
     1.37903
     1.47831
     1.51140
     1.13634
     1.19150
     0.70613
     0.99294
     0.44139
     0.75026
     0.66201
     0.17664
    -0.06605
    -0.22048
    -0.28667
    -0.38595
    -0.93750
    -1.35668
    -1.45596
    -1.06987
    -1.06987
    -1.18019
    -1.40081
    -1.31256
    -1.31256
    -0.89338
    -0.40801
     0.00014
     0.18767
     0.60685
     0.50757
    -1.34565
    -2.87897
    -2.96722
    -0.70585
     0.33107
    -0.23151
    -0.90441
    -1.54421
    -2.06267
    -2.79073
    -3.27609
    -2.83485
    -2.90104
    -2.92310
    -2.77969
    -2.23917
    -1.80896
    -1.54421
    -1.41184
    -1.59937
    -1.06987
    -0.61760
    -0.50729
    -0.40801
    -0.36388
     0.07736
     0.04427
     0.48551
     0.41932
     0.33107
     0.39726
     0.43035
     0.72819
     0.44139
     0.24283
     0.06633
     0.01117
     0.35314
     0.24283
     0.09942
    -0.20945
    -0.05501
    -0.78307
    -0.20945
     0.03323
    -0.60657
    -0.43007
    -0.47420
    -0.39698
    -0.25357
    -0.37492
    -0.38595
    -0.23151
    -0.05501
     0.00014
     0.18767
    -0.06605
     0.17664
    -0.02192
     0.05530
     0.49654
     0.18767
     0.24283
     0.25386
     0.30901
     0.30901
     0.08839
    -0.14326
    -0.04398
    -0.07708
    -0.03295
    -0.18739
    -0.05501
    -0.48523
    -0.31976
    -0.49626
    -0.08811
    -0.06605
    -0.33079
    -0.28667
    -0.18739
    -0.15429
    -0.40801
    -0.23151
    -0.28667
    -0.12120
    -0.20945
     0.11045
    -0.22048
    -0.14326
    -0.29770
    -0.68379
     0.17664
     0.15458
    -0.40801
    -0.09914
    -0.09914
    -0.17636
    -0.15429
    -0.17636
    -0.29770
    -0.13223
     0.18767
    -0.08811
     0.11045
    -0.01089
    -0.25357
    -0.22048
     0.16561
     0.43035
     0.01117
     0.04427
    -0.07708
     0.07736
     0.09942
    -0.13223
    -0.13223
    -0.05501
     0.05530
    -0.13223
    -0.15429
    -0.19842
    -0.23151
    -0.54038
    -0.48523
    -0.07708
    -0.13223
    -0.58451
    -0.35285
    -0.37492
    -0.39698
    -0.13223
    -0.15429
     0.18767
     0.14355
     0.52963
     1.13634
     1.52243
     1.48934
     2.20636
     2.70276
     2.76895
     1.69893
    -0.58451
    -1.15812
    -1.51112
    -0.01089
     0.70613
    -0.19842
    -1.05884
    -1.94133
    -2.54804
    -2.98929
    -3.40847
    -3.94899
    -3.32022
    -3.64012
    -2.52598
    -2.05164
    -1.86411
    -1.20225
    -1.11400
    -0.47420
     0.24283
     0.55170
     0.69510
     1.40109
     1.56656
     1.55553
     1.90852
     1.94161
     1.76512
     1.34593
     1.42315
     1.99677
     1.61068
     1.43418
     1.16944
     1.18047
     0.84954
     0.98191
     0.66201
     0.48551
     0.26489
     0.34211
     0.27592
    -0.13223
     0.17664
    -0.19842
    -0.17636
     0.02220
     0.20973
    -0.22048
     0.03323
    -0.03295
    -0.16533
    -0.11017
    -0.13223
    -0.08811
    -0.03295
    -0.06605
    -0.17636
    -0.19842
    -0.36388
    -0.54038
    -0.79410
    -0.27564
    -0.05501
    -0.36388
    -0.05501
    -0.50729
    -0.41904
    -0.72791
    -0.15429
    -0.06605
     0.05530
    -0.05501
     0.09942
     0.03323
     0.08839
     0.20973
    -0.05501
     0.19870
     0.39726
     0.29798
     0.38623
     0.06633
    -0.04398
    -0.02192
     0.15458
     0.07736
     0.02220
    -0.11017
     0.07736
    -0.12120
     0.16561
     0.01117
    -0.35285
    -0.27564
     0.24283
     0.03323
    -0.09914
     0.12148
     0.02220
    -0.09914
     0.09942
    -0.12120
     0.20973
     0.08839
     0.17664
     0.16561
     0.25386
     0.17664
     0.12148
     0.13251
     0.29798
     0.50757
     0.35314
     0.35314
     0.29798
     0.23179
     0.20973
     0.20973
     0.30901
     0.49654
     0.30901
     0.22076
     0.66201
     1.00397
     1.14738
     1.02603
     1.62171
     1.57759
     0.45242
    -0.73894
    -1.29050
    -0.91544
    -0.41904
     0.57376
     0.36417
    -0.54038
    -1.35668
    -1.61040
    -2.16195
    -2.49289
    -2.38258
    -2.30536
    -1.59937
    -1.22431
    -1.38978
    -1.78690
    -1.93030
    -1.44493
    -1.33462
    -0.60657
    -0.22048
    -0.02192
    -0.11017
    -0.02192
     0.01117
     0.22076
     0.43035
     0.58479
     0.63994
     1.24666
     1.43418
     1.41212
     1.27975
     1.35697
     1.63274
     1.41212
     1.43418
     1.56656
     1.53346
     1.51140
     1.16944
     0.93778
     0.77232
     0.71716
     0.34211
     0.55170
     0.39726
     0.22076
     0.08839
    -0.13223
    -0.02192
    -0.31976
    -0.33079
    -0.40801
    -0.22048
    -0.37492
    -0.30873
    -0.39698
    -0.38595
    -0.37492
    -0.52935
    -0.17636
     0.06633
    -0.36388
    -0.33079
    -0.06605
    -0.26460
    -0.43007
    -0.27564
    -0.43007
    -0.05501
     0.07736
    -0.18739
    -0.25357
    -0.22048
    -0.11017
    -0.43007
    -0.14326
    -0.07708
    -0.09914
    -0.12120
     0.14355
    -0.03295
    -0.07708
     0.00014
    -0.12120
     0.14355
    -0.05501
     0.08839
    -0.14326
     0.04427
     0.13251
    -0.25357
    -0.23151
    -0.13223
     0.05530
    -0.14326
     0.04427
    -0.07708
    -0.07708
    -0.19842
    -0.33079
    -0.20945
     0.00014
     0.30901
    -0.03295
    -0.12120
    -0.03295
    -0.07708
    -0.28667
     0.13251
     0.05530
    -0.34182
     0.02220
     0.02220
    -0.15429
    -0.22048
    -0.12120
    -0.36388
    -0.04398
    -0.06605
     0.02220
    -0.12120
    -0.02192
     0.07736
    -0.03295
     0.30901
     0.39726
     0.18767
     0.48551
     0.34211
     0.72819
     0.75026
     0.44139
     0.41932
     0.75026
     0.63994
     0.76129
     0.79438
     0.58479
     0.78335
     1.00397
     1.00397
     1.48934
     1.13634
     0.72819
     0.33107
    -0.46316
    -0.45213
    -0.38595
    -0.40801
     0.17664
     0.14355
     0.52963
     1.14738
     1.15841
    -1.06987
    -2.95619
    -2.76866
    -1.18019
    -1.16915
    -2.22814
    -1.23534
     0.13251
     0.22076
    -0.65069
    -1.61040
    -1.23534
    -0.28667
    -0.11017
    -0.43007
    -0.29770
     0.13251
     0.35314
     0.70613
     1.07016
     1.40109
     0.94882
     0.94882
     1.03706
     0.97088
     0.81644
     0.22076
     0.17664
     0.30901
     0.38623
    -0.05501
    -0.06605
    -0.13223
    -0.17636
    -0.26460
    -0.25357
     0.00014
    -0.17636
    -0.41904
    -0.12120
    -0.50729
    -0.09914
    -0.60657
    -0.62863
    -0.26460
    -0.20945
    -0.03295
    -0.36388
    -0.22048
    -0.43007
    -0.36388
    -0.23151
    -0.01089
     0.08839
    -0.17636
    -0.04398
     0.14355
     0.19870
     0.07736
    -0.17636
     0.12148
     0.08839
     0.35314
     0.15458
    -0.02192
     0.08839
     0.04427
    -0.05501
     0.16561
     0.17664
    -0.07708
    -0.09914
     0.01117
    -0.04398
    -0.02192
    -0.23151
    -0.54038
    -0.18739
    -0.23151
    -0.03295
    -0.19842
    -0.39698
    -0.36388
    -0.60657
    -0.40801
    -0.26460
    -0.38595
    -0.50729
    -0.39698
    -0.30873
    -0.19842
    -0.22048
    -0.48523
    -0.25357
    -0.08811
    -0.03295
    -0.07708
    -0.01089
    -0.01089
    -0.18739
     0.12148
     0.34211
     0.28695
     0.05530
     0.13251
     0.45242
     0.13251
    -0.01089
    -0.16533
    -0.07708
     0.15458
    -0.01089
    -0.01089
    -0.01089
    -0.16533
    -0.02192
     0.14355
     0.14355
    -0.12120
    -0.50729
    -0.41904
    -0.26460
     0.27592
     0.18767
     0.16561
     0.16561
     0.55170
     0.67304
     0.90469
     0.88263
     1.26872
     1.22459
     1.00397
     1.51140
     1.00397
     0.62891
     0.78335
     1.41212
     1.56656
     1.63274
     1.46728
     1.95265
     2.57039
     2.89029
     1.72099
     0.66201
     0.15458
    -1.22431
    -1.23534
     0.88263
     1.91955
     0.95985
    -0.19842
    -0.61760
    -0.77204
    -1.27947
    -1.46699
    -0.99266
    -0.39698
     0.03323
     0.28695
     0.63994
     0.51860
     0.91572
     1.15841
     1.66584
     2.23945
     2.32770
     2.42698
     2.01883
     1.75409
     1.65481
     1.48934
     1.20253
     0.92675
     0.83850
     0.50757
    -0.07708
    -0.35285
    -0.47420
    -0.81616
    -1.15812
    -0.77204
    -0.87132
    -1.23534
    -1.06987
    -1.20225
    -1.24637
    -1.23534
    -1.31256
    -1.22431
    -1.23534
    -1.06987
    -1.06987
    -1.03678
    -1.02575
    -0.84925
    -1.38978
    -0.69482
    -0.86028
    -0.81616
    -0.66172
    -0.39698
    -0.01089
     0.12148
     0.05530
     0.15458
     0.17664
     0.27592
     0.46345
     0.58479
     0.43035
     0.61788
     0.23179
     0.33107
     0.78335
     0.50757
     0.39726
     0.05530
    -0.01089
    -0.09914
    -0.29770
    -0.14326
    -0.12120
    -0.34182
    -0.28667
    -0.18739
    -0.28667
    -0.40801
    -0.76100
    -0.79410
    -0.26460
    -0.41904
    -0.31976
    -0.30873
    -0.33079
    -0.16533
    -0.48523
    -0.38595
    -0.46316
    -0.24254
    -0.25357
    -0.11017
     0.02220
    -0.13223
    -0.08811
    -0.39698
     0.12148
     0.33107
     0.20973
     0.14355
     0.23179
     0.37520
     0.52963
     0.47448
     0.62891
     0.78335
     0.80541
     0.98191
     1.13634
     1.24666
     1.11428
     1.00397
     1.47831
     1.95265
     1.67687
     1.69893
     1.75409
     1.72099
     1.93058
     1.73202
     1.99677
     2.20636
     2.19533
     2.11811
     1.98574
     2.07399
     1.80924
     1.58862
     1.56656
     1.75409
     1.66584
     1.37903
     1.23562
     0.99294
     0.71716
     0.52963
     0.35314
     0.39726
    -0.08811
    -0.30873
    -0.66172
    -0.66172
    -0.50729
    -0.73894
    -1.25740
    -1.03678
    -1.12503
    -1.23534
    -0.90441
    -0.16533
    -0.12120
    -0.19842
    -0.90441
    -0.69482
     0.51860
     0.66201
     0.62891
    -0.61760
    -2.05164
    -3.32022
    -2.31639
    -2.04061
    -1.03678
    -0.94853
    -2.06267
    -2.91207
    -3.70631
    -3.65115
    -3.25403
    -2.76866
    -2.36051
    -2.02958
    -1.32359
    -0.55141
    -0.23151
    -0.15429
    -0.25357
     0.15458
     0.38623
     0.67304
     0.92675
     0.73922
     0.63994
     0.27592
    -0.12120
    -0.03295
    -0.37492
    -0.50729
    -0.78307
    -0.91544
    -1.22431
    -1.20225
    -1.33462
    -1.31256
    -1.05884
    -1.18019
    -1.35668
    -1.37875
    -1.02575
    -1.03678
    -0.69482
    -0.81616
    -0.59554
    -0.45213
    -0.58451
    -0.39698
    -0.20945
    -0.22048
     0.06633
    -0.09914
     0.37520
     0.47448
     0.40829
     0.45242
     0.69510
     0.47448
     0.48551
     0.17664
     0.73922
     0.66201
     0.58479
     0.56273
     0.49654
     0.40829
     0.37520
     0.05530
     0.06633
     0.24283
     0.14355
     0.05530
    -0.12120
    -0.03295
    -0.28667
    -0.18739
    -0.16533
    -0.09914
    -0.05501
    -0.30873
    -0.16533
    -0.25357
    -0.29770
    -0.40801
    -0.39698
    -0.24254
    -0.22048
    -0.33079
    -0.41904
    -0.09914
    -0.46316
    -0.47420
    -0.30873
    -0.36388
    -0.12120
    -0.09914
    -0.52935
    -0.13223
    -0.35285
    -0.23151
    -0.30873
     0.14355
    -0.11017
    -0.02192
     0.14355
    -0.05501
    -0.02192
    -0.01089
    -0.12120
     0.13251
     0.22076
     0.22076
     0.34211
     0.24283
     0.13251
     0.17664
     0.05530
     0.43035
     0.36417
     0.19870
     0.35314
     0.27592
     0.23179
     0.23179
    -0.06605
     0.19870
     0.34211
     0.30901
     0.30901
     0.12148
     0.29798
     0.14355
    -0.12120
     0.12148
     0.25386
     0.07736
     0.08839
     0.27592
     0.49654
     0.38623
     0.54066
     0.51860
     1.01500
     1.02603
     1.04810
     1.01500
     1.24666
     1.72099
     0.63994
     0.70613
     1.03706
     1.46728
     1.03706
     1.11428
     1.07016
     0.81644
     0.57376
     0.60685
     0.93778
     1.82027
     2.08502
     1.82027
     2.02986
     2.46008
     0.76129
    -2.33845
    -2.62526
    -1.32359
    -0.62863
     0.46345
    -0.48523
    -2.51495
    -2.97825
    -3.35331
    -4.00415
    -3.58496
    -3.20991
    -3.58496
    -3.07753
    -2.41567
    -2.48185
    -2.43773
    -1.55524
    -0.78307
    -0.69482
     0.20973
     0.71716
     0.68407
     0.46345
     0.35314
     0.36417
     0.57376
     0.68407
     0.86057
     0.82747
     0.57376
     0.37520
     0.27592
     0.44139
     0.75026
     0.26489
     0.39726
     0.39726
     0.62891
     0.56273
     0.39726
     0.39726
     0.51860
     0.78335
     0.80541
     0.67304
     0.51860
     0.46345
     0.23179
     0.40829
     0.71716
     0.66201
     0.27592
     0.58479
     0.49654
     0.55170
     0.34211
     0.00014
     0.17664
     0.40829
     0.51860
     0.30901
    -0.01089
     0.11045
    -0.09914
     0.18767
     0.47448
     0.30901
    -0.07708
     0.17664
     0.15458
     0.03323
     0.14355
    -0.19842
     0.03323
     0.19870
     0.30901
     0.25386
     0.12148
     0.06633
     0.27592
     0.12148
     0.18767
     0.32004
     0.12148
     0.20973
     0.25386
     0.44139
     0.22076
     0.27592
     0.24283
     0.28695
     0.47448
     0.40829
     0.24283
     0.46345
     0.29798
     0.15458
     0.44139
     0.70613
     0.57376
     0.44139
     0.55170
     0.62891
     0.57376
     0.72819
     0.43035
     0.68407
     0.89366
     0.99294
     1.00397
     0.86057
     0.79438
     0.41932
     0.90469
     1.47831
     1.02603
     0.50757
     0.55170
     0.55170
     0.70613
     0.86057
     0.52963
     0.49654
     0.39726
     0.49654
     0.33107
     0.25386
     0.06633
     0.08839
    -0.08811
     0.20973
     0.51860
    -0.06605
     0.04427
     0.01117
     0.32004
     0.11045
     0.26489
     0.55170
     1.12531
     2.04089
     1.34593
     0.61788
     0.75026
    -1.20225
    -4.85354
    -2.47082
     0.71716
     0.41932
    -0.61760
    -1.36771
    -2.08474
    -2.70248
    -3.16578
    -2.80176
    -2.36051
    -2.41567
    -1.88618
    -1.51112
    -1.11400
    -0.47420
    -0.29770
    -0.09914
     0.41932
    -0.04398
    -0.26460
    -0.17636
    -0.16533
     0.40829
     0.93778
     1.05913
     0.71716
     0.02220
     0.08839
     0.24283
    -0.02192
     0.05530
     0.04427
     0.14355
     0.60685
     0.76129
     0.23179
     0.12148
     0.00014
     0.36417
     0.41932
     0.19870
     0.08839
     0.25386
     0.37520
     0.55170
     0.72819
     0.41932
     0.33107
     0.30901
     0.65098
     1.07016
     0.60685
     0.63994
     0.62891
     0.69510
     0.67304
     0.62891
     0.46345
     0.24283
     0.41932
     0.16561
     0.38623
     0.11045
    -0.01089
    -0.26460
    -0.13223
     0.22076
     0.05530
    -0.09914
     0.03323
    -0.26460
     0.04427
    -0.02192
     0.09942
     0.04427
     0.26489
     0.23179
     0.29798
     0.30901
     0.28695
    -0.04398
     0.12148
     0.67304
     0.35314
     0.18767
     0.35314
     0.25386
     0.29798
     0.36417
     0.26489
     0.39726
     0.54066
     0.57376
     0.54066
     0.66201
     0.28695
    -0.11017
    -0.59554
     0.07736
     0.15458
     0.22076
    -0.14326
    -0.38595
    -0.26460
    -0.37492
    -0.81616
    -0.59554
    -0.61760
    -0.69482
    -0.67276
    -0.35285
    -0.43007
    -0.57348
    -0.68379
    -0.33079
     0.06633
    -0.19842
    -0.23151
    -0.03295
    -0.11017
     0.24283
     0.41932
     0.87160
     1.63274
     2.09605
     1.00397
     0.81644
     0.65098
    -1.31256
    -3.62909
    -1.45596
     0.73922
     1.18047
    -0.17636
    -1.10297
    -2.37154
    -2.50392
    -2.59217
    -2.38258
    -1.90824
    -1.84205
    -1.62143
    -1.20225
    -0.66172
    -0.17636
    -0.30873
     0.07736
     0.62891
     1.13634
     1.15841
     1.30181
     1.24666
     1.31284
     1.70996
     1.50037
     1.57759
     1.63274
     1.54449
     1.14738
     1.40109
     1.24666
     1.03706
     0.46345
     1.03706
     1.01500
     0.70613
     0.51860
     0.46345
     0.35314
     0.28695
     0.38623
     0.20973
    -0.13223
    -0.14326
    -0.12120
    -0.07708
    -0.09914
    -0.20945
    -0.63966
    -0.33079
    -0.11017
    -0.41904
    -0.57348
    -0.73894
    -0.52935
    -0.78307
    -0.60657
    -0.54038
    -0.23151
    -0.54038
    -0.49626
    -0.14326
    -0.07708
    -0.48523
    -0.47420
    -0.39698
     0.09942
    -0.12120
    -0.15429
    -0.01089
    -0.11017
    -0.17636
    -0.18739
    -0.01089
     0.00014
    -0.11017
     0.01117
    -0.01089
     0.12148
     0.09942
    -0.08811
    -0.24254
     0.01117
     0.22076
    -0.11017
     0.25386
     0.03323
     0.06633
     0.13251
     0.13251
     0.47448
     0.38623
     0.52963
     0.57376
     0.65098
     0.73922
     1.09222
     0.86057
     1.22459
     1.69893
     1.79821
     1.67687
     1.50037
     1.37903
     1.64377
     1.96368
     2.17327
     2.28358
     2.36080
     1.79821
     1.80924
     1.86440
     1.68790
     1.55553
     1.43418
     1.95265
     1.47831
     1.67687
     2.22842
     2.62554
     2.54832
     1.39006
     0.98191
     0.06633
    -3.83868
    -4.42333
    -2.39361
    -0.16533
    -0.41904
    -1.56627
    -3.18784
    -4.12549
    -4.82045
    -5.25066
    -5.09622
    -5.62572
    -5.39406
    -4.14755
    -2.64732
    -2.41567
    -2.49289
    -2.74660
    -2.59217
    -2.05164
    -1.57731
    -1.52215
    -1.64349
    -0.72791
    -0.36388
    -0.52935
    -0.29770
     0.03323
     0.15458
     0.19870
     0.01117
     0.34211
     0.51860
     0.59582
     0.50757
     0.60685
     0.73922
     0.84954
     0.61788
     1.05913
     1.19150
     0.73922
     0.61788
     0.48551
     0.37520
     0.32004
     0.16561
     0.20973
     0.07736
     0.30901
    -0.09914
    -0.37492
    -0.35285
    -0.46316
    -0.83822
    -0.55141
    -0.51832
    -0.61760
    -0.49626
    -0.31976
    -0.24254
    -0.37492
    -0.40801
    -0.44110
     0.18767
    -0.04398
    -0.02192
    -0.16533
    -0.04398
    -0.24254
    -0.04398
     0.00014
     0.03323
     0.03323
    -0.45213
    -0.02192
    -0.29770
    -0.25357
    -0.40801
    -0.61760
    -0.63966
    -0.30873
    -0.39698
    -0.26460
    -0.41904
    -0.28667
    -0.33079
    -0.49626
    -0.14326
     0.03323
    -0.14326
    -0.13223
     0.13251
     0.04427
     0.08839
    -0.04398
     0.00014
     0.23179
     0.18767
     0.16561
     0.03323
     0.12148
     0.34211
    -0.08811
     0.47448
     0.49654
     0.33107
     0.79438
     1.44521
     1.79821
     1.39006
     0.63994
     0.72819
     1.24666
     0.37520
    -1.30153
     0.04427
     0.57376
     0.80541
     0.93778
    -0.56244
    -0.57348
    -0.98163
    -1.19122
    -1.13606
    -1.06987
    -1.24637
    -1.37875
    -1.70968
    -1.13606
    -0.49626
    -0.47420
    -0.07708
    -0.17636
    -0.33079
    -0.52935
    -0.26460
     0.16561
     0.25386
    -0.01089
     0.25386
     0.37520
     0.52963
     0.60685
     0.33107
     0.66201
     0.68407
     0.60685
     0.57376
     0.46345
     0.30901
     0.29798
     0.06633
     0.40829
     0.36417
     0.02220
     0.11045
     0.04427
     0.01117
     0.06633
     0.06633
    -0.02192
     0.59582
     1.34593
     1.01500
     0.78335
     0.98191
     1.14738
     1.07016
     1.50037
     1.88646
     1.82027
     1.45625
     1.59965
     1.35697
     1.20253
     0.94882
     0.59582
     0.73922
     0.45242
     0.30901
    -0.11017
    -0.62863
    -0.68379
    -0.66172
    -0.76100
    -0.74997
    -1.29050
    -1.31256
    -1.38978
    -1.41184
    -1.19122
    -1.21328
    -1.19122
    -1.08091
    -1.11400
    -0.86028
    -1.10297
    -1.19122
    -1.67658
    -1.89721
    -2.01855
    -0.73894
    -0.56244
    -0.33079
    -0.69482
    -0.90441
    -0.56244
    -0.50729
    -0.52935
    -0.31976
     0.20973
     0.26489
     0.08839
    -0.14326
     0.00014
     0.09942
    -0.08811
     0.05530
     0.16561
    -0.02192
    -0.41904
    -1.38978
    -2.12886
    -2.50392
    -1.27947
    -0.84925
    -1.21328
    -1.32359
    -1.55524
    -1.04781
    -1.31256
    -1.80896
    -1.61040
    -1.14709
    -0.44110
    -0.55141
    -0.37492
    -0.24254
     0.34211
     0.49654
     0.12148
     0.14355
     0.15458
     0.44139
     0.75026
     0.40829
     0.55170
     0.38623
     0.50757
     0.32004
     0.63994
     0.68407
     0.46345
     0.29798
     0.38623
     0.43035
     0.38623
     0.11045
     0.04427
     0.33107
     0.30901
     0.09942
     0.40829
     0.18767
    -0.02192
    -0.12120
     0.30901
     0.28695
     0.04427
     0.02220
     0.03323
     0.16561
     0.17664
     0.17664
    -0.16533
    -0.09914
    -0.04398
     0.08839
    -0.13223
    -0.11017
     0.14355
    -0.39698
     0.22076
     0.24283
     0.38623
    -0.01089
    -0.22048
    -0.31976
     0.05530
     0.15458
    -0.12120
    -0.11017
    -0.07708
     0.43035
     0.16561
     0.01117
     0.00014
    -0.26460
    -0.43007
     0.36417
     0.29798
     0.15458
     0.44139
     0.47448
     0.60685
     0.59582
     0.78335
     0.88263
     1.16944
     0.89366
     1.01500
     1.18047
     0.84954
     0.78335
     0.46345
     1.03706
     1.13634
     0.46345
     0.26489
     0.08839
    -0.01089
    -0.47420
    -0.73894
    -0.98163
    -0.70585
    -1.05884
    -1.56627
    -1.58834
    -2.00752
    -1.80896
    -2.09577
    -2.64732
    -2.33845
    -2.18402
    -2.16195
    -1.95236
    -2.44876
    -1.62143
    -1.88618
    -2.20608
    -2.64732
    -2.02958
    -1.52215
    -0.90441
    -0.72791
    -1.18019
    -1.31256
    -1.15812
    -0.80513
    -0.82719
    -0.49626
    -0.65069
    -0.37492
    -0.30873
    -0.27564
    -0.13223
    -0.13223
     0.05530
     0.15458
     0.23179
     0.29798
     0.28695
     0.08839
     0.12148
     0.65098
     0.71716
     0.66201
     0.71716
     0.48551
     0.69510
     0.62891
     0.50757
     0.71716
     0.66201
     0.70613
     0.78335
     0.72819
     0.91572
     0.50757
     0.27592
     0.61788
     0.83850
     0.56273
     0.43035
     0.52963
     0.30901
     0.40829
     0.13251
     0.30901
     0.22076
     0.08839
     0.27592
     0.14355
     0.16561
    -0.06605
    -0.23151
     0.02220
     0.20973
    -0.06605
     0.05530
     0.04427
    -0.06605
     0.03323
     0.02220
     0.00014
     0.22076
    -0.05501
    -0.13223
    -0.03295
     0.09942
     0.01117
    -0.25357
    -0.12120
     0.14355
     0.18767
    -0.14326
    -0.06605
    -0.12120
    -0.17636
    -0.05501
    -0.22048
     0.12148
     0.02220
     0.14355
    -0.01089
    -0.01089
    -0.07708
    -0.06605
    -0.24254
     0.22076
     0.27592
     0.05530
     0.20973
     0.05530
    -0.07708
    -0.46316
    -0.39698
    -0.07708
     0.04427
     0.03323
    -0.35285
    -0.17636
    -0.35285
    -0.34182
    -0.52935
    -0.29770
    -0.37492
    -0.49626
    -0.20945
    -0.48523
    -0.40801
    -0.44110
    -0.33079
    -0.20945
     0.24283
     0.60685
     0.59582
     0.99294
     1.20253
     1.56656
     1.08119
     0.29798
     0.90469
     0.38623
    -1.32359
    -1.70968
    -1.59937
    -2.17298
    -1.02575
    -0.13223
    -1.02575
    -1.45596
    -2.75763
    -3.59600
    -3.20991
    -2.20608
    -1.85308
    -1.41184
    -0.70585
    -0.72791
    -0.34182
    -0.15429
     0.34211
     0.49654
     0.49654
     0.71716
     0.70613
     0.83850
     0.23179
     0.35314
     0.24283
    -0.05501
    -0.03295
    -0.27564
     0.13251
    -0.12120
    -0.09914
    -0.31976
    -0.35285
    -0.19842
    -0.43007
    -0.49626
    -0.19842
    -0.04398
    -0.12120
    -0.12120
    -0.31976
    -0.06605
    -0.02192
    -0.15429
    -0.12120
     0.32004
     0.00014
    -0.02192
     0.07736
     0.06633
     0.14355
     0.08839
     0.09942
     0.41932
     0.30901
     0.32004
     0.29798
     0.36417
     0.44139
     0.16561
     0.40829
     0.84954
     0.59582
     0.91572
     0.86057
     1.01500
     0.88263
     0.75026
     0.97088
     1.20253
     1.39006
     1.41212
     1.40109
     1.46728
     1.53346
     1.45625
     1.39006
     1.78718
     1.70996
     1.79821
     1.86440
     1.84233
     1.97471
     1.59965
     1.77615
     1.84233
     1.90852
     1.93058
     1.61068
     1.51140
     1.54449
     1.56656
     1.32387
     1.42315
     1.16944
     0.84954
     0.59582
     0.54066
     0.34211
    -0.38595
    -0.71688
    -0.72791
    -0.40801
    -0.59554
    -1.00369
    -1.42287
    -1.31256
    -1.65452
    -2.05164
    -1.79793
    -1.50009
    -1.80896
    -1.74277
    -1.42287
    -1.45596
    -1.40081
    -1.45596
    -1.50009
    -1.10297
    -0.98163
    -0.73894
    -1.29050
    -0.73894
    -0.86028
    -0.84925
    -0.84925
    -0.23151
    -0.73894
    -0.87132
    -0.78307
    -0.61760
    -0.58451
    -0.86028
    -1.09194
    -0.90441
    -0.69482
    -0.62863
    -0.63966
    -1.09194
    -0.80513
    -0.77204
    -1.04781
    -0.87132
    -1.04781
    -0.56244
    -0.28667
     0.30901
     1.15841
     2.04089
     1.21356
     0.34211
     0.62891
     0.67304
    -1.98546
    -2.54804
    -0.03295
     2.94544
     0.91572
    -1.25740
    -3.08857
    -3.13269
    -2.21711
    -1.57731
    -1.72071
    -1.32359
    -1.35668
    -1.53318
    -1.32359
    -1.21328
    -1.02575
    -0.46316
    -0.20945
     0.39726
     0.60685
     0.89366
     1.42315
     0.93778
     0.88263
     0.83850
     0.71716
     0.48551
     0.26489
     0.15458
     0.25386
     0.39726
     0.16561
     0.30901
     0.14355
     0.02220
    -0.02192
     0.05530
     0.39726
     0.32004
    -0.08811
    -0.02192
     0.14355
     0.38623
     0.07736
    -0.06605
     0.02220
     0.15458
     0.26489
     0.24283
     0.14355
    -0.17636
    -0.08811
    -0.27564
     0.17664
     0.32004
    -0.02192
    -0.03295
     0.02220
     0.08839
     0.26489
    -0.02192
    -0.01089
     0.18767
     0.13251
     0.25386
     0.13251
     0.12148
    -0.17636
    -0.05501
     0.30901
     0.46345
    -0.03295
     0.00014
    -0.09914
    -0.17636
     0.04427
    -0.12120
    -0.19842
     0.01117
    -0.19842
     0.06633
    -0.03295
    -0.20945
    -0.16533
    -0.18739
    -0.27564
     0.37520
    -0.08811
    -0.19842
    -0.12120
     0.06633
    -0.06605
     0.16561
    -0.26460
    -0.01089
     0.04427
     0.08839
     0.23179
     0.01117
    -0.04398
     0.08839
     0.01117
     1.01500
     1.25769
     0.65098
     0.33107
     0.70613
     1.27975
     1.02603
     0.82747
    -0.18739
    -0.67276
     0.11045
     1.01500
     0.18767
    -0.58451
    -0.44110
    -0.86028
    -0.68379
    -0.63966
    -0.94853
    -1.22431
    -0.71688
    -0.68379
    -0.99266
    -1.21328
    -1.40081
    -1.38978
    -0.80513
    -0.60657
    -0.52935
    -0.26460
    -0.67276
    -1.21328
    -0.90441
    -0.59554
    -0.77204
    -0.76100
    -0.62863
    -0.39698
    -0.43007
    -0.48523
    -0.35285
    -0.35285
    -0.19842
     0.01117
     0.02220
     0.24283
     0.22076
     0.12148
     0.01117
     0.27592
     0.14355
    -0.08811
    -0.06605
    -0.14326
     0.08839
     0.08839
     0.03323
    -0.25357
    -0.48523
    -0.37492
    -0.34182
    -0.30873
    -0.61760
    -0.70585
    -0.73894
    -0.22048
    -0.13223
    -0.36388
    -0.34182
    -0.12120
    -0.23151
     0.02220
     0.35314
     0.25386
     0.58479
     0.77232
     0.12148
    -1.05884
    -2.27226
    -1.93030
    -0.89338
    -0.27564
     0.58479
     1.14738
     0.56273
     0.02220
    -0.28667
    -0.15429
     0.23179
     1.20253
     1.63274
     2.23945
     3.06679
     3.29844
     3.27638
     3.15503
     3.04472
     2.97854
     3.05575
     1.78718
     1.20253
     1.27975
     1.87543
     1.10325
     0.39726
     0.88263
     0.00014
    -0.69482
    -1.01472
    -1.20225
    -0.93750
    -1.00369
    -1.24637
    -1.09194
    -0.78307
    -0.79410
    -1.21328
    -1.09194
    -0.92647
    -0.78307
    -0.74997
    -0.95956
    -0.79410
    -0.95956
    -0.59554
    -0.25357
    -0.22048
    -0.13223
    -0.59554
    -0.81616
    -0.28667
    -0.14326
    -0.16533
    -0.12120
    -0.03295
    -0.05501
    -0.12120
    -0.03295
    -0.17636
     0.01117
     0.05530
     0.01117
     0.11045
     0.17664
     0.22076
    -0.31976
     0.12148
     0.41932
     0.01117
     0.19870
     0.05530
     0.05530
     0.26489
     0.13251
     0.26489
     0.40829
     0.32004
     0.22076
     0.20973
     0.34211
     0.36417
     0.17664
     0.01117
     0.29798
     0.26489
     0.26489
     0.29798
     0.08839
     0.16561
     0.02220
     0.02220
    -0.01089
     0.08839
     0.02220
    -0.17636
     0.04427
    -0.06605
    -0.01089
    -0.49626
    -0.06605
     0.08839
    -0.35285
    -0.06605
    -0.30873
    -0.24254
    -0.20945
    -0.19842
    -0.23151
    -0.15429
    -0.24254
    -0.25357
    -0.20945
    -0.22048
    -0.22048
    -0.67276
    -0.28667
    -0.07708
    -0.26460
    -0.35285
    -0.44110
    -0.45213
    -0.36388
    -0.39698
    -0.23151
    -0.27564
    -0.15429
    -0.16533
    -0.18739
    -0.07708
     0.02220
    -0.49626
    -0.11017
     0.23179
     0.09942
     0.12148
     0.26489
     0.11045
     0.23179
     0.06633
     0.24283
     0.24283
     0.38623
     0.23179
     0.28695
     0.29798
     0.25386
     0.22076
     0.32004
     0.60685
     0.52963
     0.30901
     0.33107
     0.38623
     0.43035
     0.37520
     0.13251
     0.61788
     0.60685
     0.82747
     1.09222
     1.16944
     1.19150
     0.44139
     0.36417
     1.66584
     2.32770
     2.25048
     1.37903
    -0.26460
    -3.03341
    -4.93076
    -1.24637
     0.05530
    -0.34182
    -0.73894
    -0.58451
    -1.48906
    -2.23917
    -2.89001
    -3.20991
    -2.04061
    -1.44493
    -0.39698
     0.60685
     1.27975
     1.62171
     1.62171
     1.70996
     1.72099
     2.01883
     2.31667
     2.41595
     2.30564
     2.31667
     2.41595
     1.89749
     1.90852
     2.10708
     1.85337
     1.61068
     1.88646
     1.56656
     1.41212
     1.33490
     1.26872
     1.58862
     1.50037
     1.36800
     1.23562
     1.24666
     1.19150
     1.13634
     0.91572
     1.21356
     1.10325
     0.95985
     0.87160
     0.86057
     0.66201
     0.51860
     0.35314
     0.58479
     0.32004
     0.05530
    -0.09914
    -0.16533
    -0.36388
    -0.47420
    -0.97059
    -1.02575
    -0.74997
    -1.32359
    -0.97059
    -1.19122
    -1.40081
    -1.64349
    -1.77586
    -1.66555
    -1.54421
    -1.14709
    -1.59937
    -1.68762
    -1.31256
    -1.48906
    -1.61040
    -1.24637
    -1.00369
    -1.19122
    -1.26843
    -1.13606
    -0.60657
    -0.92647
    -1.00369
    -0.77204
    -0.77204
    -0.51832
    -0.35285
    -0.69482
    -0.52935
    -0.44110
    -0.60657
    -0.47420
    -0.20945
    -0.35285
    -0.43007
    -0.22048
    -0.29770
    -0.26460
    -0.23151
    -0.43007
    -0.25357
     0.07736
    -0.11017
    -0.06605
    -0.09914
    -0.09914
     0.12148
    -0.23151
     0.34211
     0.20973
    -0.03295
     0.16561
     0.39726
     0.33107
     0.30901
     0.12148
     0.35314
     0.59582
     0.41932
     0.29798
     0.35314
     0.54066
     0.44139
     0.33107
     0.99294
     1.29078
     1.13634
     1.68790
     2.26152
     1.45625
    -1.06987
    -0.97059
    -0.28667
    -0.15429
     0.32004
     0.36417
     0.24283
    -0.20945
    -1.09194
    -1.57731
    -1.29050
    -1.62143
    -2.22814
    -2.31639
    -2.06267
    -1.46699
    -1.20225
    -1.06987
    -1.14709
    -0.68379
    -0.47420
    -0.28667
    -0.52935
    -0.47420
    -0.17636
     0.18767
     0.27592
     0.94882
     0.82747
     1.01500
     1.23562
     1.36800
     1.72099
     1.32387
     1.31284
     1.36800
     1.79821
     1.85337
     1.89749
     1.93058
     1.42315
     1.16944
     1.05913
     1.45625
     1.23562
     0.78335
     0.55170
     0.73922
     0.60685
     0.25386
    -0.06605
    -0.17636
    -0.51832
    -0.22048
    -0.47420
    -0.65069
    -0.73894
    -0.83822
    -0.97059
    -0.46316
    -0.23151
    -0.63966
    -0.66172
    -0.44110
    -0.33079
    -0.13223
    -0.23151
    -0.14326
    -0.05501
     0.13251
     0.17664
     0.25386
     0.05530
     0.07736
    -0.13223
    -0.01089
     0.30901
     0.12148
    -0.27564
    -0.09914
    -0.17636
     0.05530
    -0.25357
    -0.30873
    -0.35285
    -0.20945
    -0.04398
    -0.15429
    -0.25357
    -0.37492
    -0.51832
    -0.41904
     0.07736
     0.05530
    -0.43007
    -0.39698
    -0.33079
    -0.11017
    -0.34182
    -0.45213
    -0.45213
    -0.20945
    -0.02192
    -0.25357
    -0.24254
    -0.39698
    -0.49626
    -0.45213
    -0.16533
    -0.20945
    -0.29770
    -0.28667
    -0.19842
     0.01117
    -0.20945
    -0.11017
    -0.28667
     0.19870
     0.59582
     0.61788
     1.30181
     1.72099
     0.49654
    -2.12886
    -1.56627
    -0.38595
    -0.44110
     0.18767
     0.39726
    -0.09914
    -0.72791
    -0.92647
    -1.34565
    -1.19122
    -1.12503
    -0.84925
    -0.78307
    -0.70585
    -0.33079
    -0.56244
    -0.72791
    -0.03295
     0.61788
     0.49654
     0.08839
    -0.25357
    -0.30873
    -0.78307
    -0.71688
    -0.49626
    -0.01089
    -0.12120
    -0.07708
    -0.24254
    -0.48523
    -0.56244
    -0.68379
    -0.20945
     0.28695
    -0.06605
     0.18767
     0.33107
     0.52963
     0.45242
     0.41932
     0.44139
     0.77232
     0.75026
     0.81644
     0.82747
     0.97088
     0.57376
     0.38623
     0.82747
     1.15841
     0.83850
     0.80541
     0.80541
     0.70613
     0.69510
     0.80541
     0.70613
     0.60685
     0.87160
     0.61788
     0.84954
     0.52963
     0.43035
     0.13251
     0.28695
     0.59582
     0.56273
     0.34211
     0.23179
     0.11045
     0.16561
     0.02220
     0.12148
     0.15458
     0.14355
    -0.11017
     0.03323
     0.00014
    -0.14326
    -0.25357
    -0.29770
     0.00014
     0.11045
    -0.13223
    -0.23151
    -0.02192
    -0.20945
    -0.15429
     0.02220
    -0.12120
    -0.12120
    -0.20945
    -0.03295
     0.00014
    -0.15429
     0.03323
    -0.29770
     0.11045
     0.28695
    -0.05501
     0.25386
     0.19870
     0.61788
     0.98191
     1.41212
     1.29078
     1.48934
     1.90852
     1.66584
     0.95985
    -0.17636
    -0.48523
    -0.25357
     0.17664
     0.44139
    -0.11017
    -0.56244
    -1.43390
    -1.62143
    -1.87514
    -2.10680
    -2.19505
    -2.59217
    -2.44876
    -1.97442
    -1.66555
    -1.04781
    -1.25740
    -0.95956
    -0.73894
    -0.09914
    -0.17636
    -0.23151
    -0.16533
    -0.09914
     0.14355
     0.26489
     0.35314
     0.24283
     0.14355
     0.13251
     0.13251
     0.37520
     0.27592
    -0.05501
    -0.14326
     0.36417
     0.24283
    -0.04398
     0.12148
     0.23179
     0.24283
     0.18767
     0.19870
     0.43035
     0.28695
     0.17664
    -0.06605
     0.17664
     0.08839
     0.25386
    -0.02192
     0.37520
     0.33107
    -0.05501
     0.06633
     0.22076
     0.13251
     0.23179
     0.09942
     0.25386
     0.03323
     0.32004
     0.23179
     0.39726
     0.18767
     0.43035
     0.18767
     0.24283
     0.67304
     0.40829
     0.38623
     0.62891
     0.43035
     0.47448
     0.45242
     0.94882
     0.90469
     0.86057
     0.63994
     0.45242
     0.60685
     0.66201
     0.61788
     0.45242
     0.80541
     0.65098
     0.56273
     0.51860
     0.46345
     0.34211
     0.46345
     0.39726
     0.55170
     0.54066
     0.73922
     0.60685
     0.75026
     0.87160
     0.87160
     0.71716
     1.27975
     1.20253
     1.11428
     1.33490
     1.37903
     1.34593
     1.32387
     1.23562
     1.54449
     1.47831
     1.54449
     1.48934
     1.29078
     1.67687
     1.61068
     1.36800
     1.39006
     1.37903
     0.86057
     1.13634
     0.92675
     0.83850
     0.77232
     0.44139
     0.44139
     0.34211
     0.13251
    -0.15429
    -0.50729
    -0.58451
    -1.01472
    -1.18019
    -1.26843
    -1.12503
    -1.32359
    -1.66555
    -1.84205
    -2.00752
    -2.08474
    -2.22814
    -2.22814
    -2.06267
    -1.86411
    -1.91927
    -1.76483
    -1.63246
    -1.45596
    -1.48906
    -1.26843
    -0.77204
    -0.56244
    -0.37492
    -0.13223
     0.04427
     0.05530
     0.00014
    -0.45213
    -0.27564
     0.26489
     0.63994
    -0.34182
    -0.44110
    -1.58834
    -1.62143
    -0.70585
     0.14355
    -0.36388
    -1.23534
    -1.94133
    -2.26123
    -2.21711
    -1.84205
    -1.53318
    -1.05884
    -1.18019
    -1.04781
    -1.18019
    -0.94853
    -0.38595
    -0.45213
    -0.62863
    -0.27564
     0.09942
     0.03323
     0.04427
     0.47448
     0.48551
     0.39726
     0.66201
     0.57376
     0.69510
     0.91572
     0.75026
     0.48551
     0.52963
     0.57376
     0.25386
     0.37520
     0.54066
     0.23179
     0.20973
     0.57376
     0.25386
     0.24283
     0.14355
     0.16561
     0.39726
     0.47448
     0.44139
     0.12148
     0.30901
     0.48551
     0.18767
     0.34211
     0.88263
     0.63994
     0.18767
     0.32004
     0.66201
     0.45242
     0.54066
     0.11045
     0.40829
     0.49654
     0.70613
     0.40829
     0.30901
     0.12148
     0.41932
     0.05530
     0.43035
     0.39726
     0.06633
     0.28695
     0.34211
     0.36417
     0.32004
     0.15458
    -0.05501
     0.34211
     0.51860
     0.44139
     0.24283
     0.11045
     0.18767
     0.01117
     0.28695
     0.47448
     0.06633
     0.13251
     0.16561
     0.41932
     0.20973
     0.12148
    -0.03295
     0.29798
     0.19870
     0.13251
     0.15458
     0.24283
     0.05530
    -0.13223
    -0.06605
     0.29798
     0.25386
     0.23179
     0.18767
     0.11045
     0.34211
     0.05530
     0.08839
     0.18767
     0.46345
     0.37520
     0.44139
     0.51860
     0.46345
     0.38623
     0.48551
     0.76129
     0.77232
     0.35314
     0.34211
     0.45242
     0.69510
     0.45242
     0.32004
     0.18767
     0.55170
     0.73922
     0.49654
     0.29798
    -0.07708
    -0.23151
    -0.74997
    -0.13223
    -0.14326
    -0.38595
    -0.31976
    -0.22048
    -0.49626
    -0.44110
    -0.90441
    -0.95956
    -0.62863
    -0.33079
     0.01117
     0.84954
     1.56656
     1.40109
    -0.23151
     0.89366
     2.51523
     1.04810
     0.24283
     0.87160
     0.58479
     0.93778
     0.25386
    -0.07708
    -0.17636
    -0.29770
    -0.77204
    -1.30153
    -1.57731
    -1.68762
    -1.94133
    -1.97442
    -1.50009
    -1.27947
    -1.79793
    -1.20225
    -0.97059
    -0.46316
    -0.20945
    -0.15429
    -0.16533
     0.22076
     0.32004
     0.76129
     0.59582
     0.61788
     0.76129
     0.34211
     1.04810
     1.24666
     1.01500
     1.01500
     0.93778
     1.02603
     0.95985
     0.59582
     0.89366
     0.88263
     1.04810
     0.89366
     0.72819
     0.77232
     0.66201
     0.20973
     0.62891
     0.86057
     0.39726
     0.45242
     0.23179
     0.28695
     0.27592
     0.24283
     0.01117
     0.03323
     0.38623
     0.12148
     0.24283
    -0.02192
    -0.06605
    -0.38595
    -0.08811
     0.39726
     0.13251
    -0.17636
    -0.08811
    -0.07708
     0.11045
     0.01117
    -0.17636
    -0.15429
    -0.03295
     0.15458
     0.01117
     0.03323
    -0.05501
    -0.12120
    -0.16533
     0.23179
     0.44139
     0.07736
     0.26489
     0.35314
     0.41932
     0.58479
     0.44139
     0.37520
     0.38623
     0.58479
     0.88263
     0.79438
     0.75026
     0.37520
     0.26489
     0.28695
     0.88263
     0.25386
     0.27592
     0.16561
    -0.01089
     0.07736
     0.03323
    -0.02192
    -0.14326
     0.02220
    -0.02192
     0.11045
    -0.01089
     0.09942
    -0.19842
     0.03323
     0.34211
     0.04427
    -0.27564
    -0.22048
    -0.06605
     0.49654
     1.12531
     1.29078
     1.12531
     1.42315
     0.17664
    -1.80896
    -2.55907
    -0.66172
    -0.49626
    -0.02192
     0.13251
    -0.28667
    -0.94853
    -1.74277
    -2.05164
    -1.98546
    -1.85308
    -1.72071
    -1.72071
    -1.65452
    -1.15812
    -0.73894
    -0.61760
    -0.67276
    -0.61760
    -0.87132
    -0.09914
    -0.26460
    -0.44110
    -0.36388
     0.07736
     0.04427
     0.23179
     0.24283
     0.22076
     0.50757
     0.37520
     0.58479
     1.00397
     1.22459
     0.99294
     0.54066
     0.97088
     1.56656
     1.27975
     1.23562
     1.13634
     1.35697
     1.53346
     1.25769
     1.15841
     1.08119
     0.91572
     0.75026
     0.81644
     0.88263
     0.72819
     0.14355
     0.52963
     0.91572
     0.49654
     0.38623
     0.45242
     0.38623
     0.27592
     0.49654
     0.45242
     0.46345
     0.54066
     0.45242
     0.54066
     0.81644
     0.60685
     0.43035
     0.20973
     0.70613
     0.51860
     0.43035
     0.50757
     0.35314
     0.35314
     0.47448
     0.29798
     0.37520
     0.17664
     0.39726
     0.03323
     0.27592
     0.18767
     0.24283
    -0.12120
     0.28695
     0.37520
    -0.02192
     0.12148
    -0.07708
     0.00014
    -0.08811
     0.09942
    -0.02192
    -0.01089
     0.08839
     0.01117
    -0.06605
     0.19870
     0.22076
    -0.33079
     0.32004
     0.29798
     0.25386
     0.12148
     0.22076
     0.38623
     0.14355
     0.38623
     0.27592
     0.34211
     0.17664
     0.19870
     0.23179
     0.32004
     0.19870
    -0.24254
    -0.55141
     0.07736
    -0.04398
    -0.18739
    -0.50729
    -0.46316
    -0.41904
    -0.46316
    -0.63966
    -0.36388
    -0.44110
    -0.49626
    -0.52935
    -0.25357
    -0.38595
    -0.03295
     0.01117
     0.68407
     1.04810
     1.79821
     1.56656
    -1.11400
    -1.93030
    -1.48906
    -2.22814
    -1.50009
    -0.01089
    -0.14326
    -1.04781
    -1.74277
    -2.17298
    -2.74660
    -3.07753
    -2.48185
    -2.22814
    -2.18402
    -1.72071
    -1.32359
    -1.21328
    -0.56244
    -0.26460
     0.28695
     0.49654
     0.84954
     0.95985
     0.97088
     1.48934
     1.85337
     1.58862
     1.68790
     1.91955
     1.88646
     1.78718
     1.37903
     1.19150
     1.18047
     1.26872
     0.97088
     0.98191
     0.77232
     0.36417
     0.02220
    -0.11017
    -0.13223
    -0.19842
    -0.38595
    -0.27564
    -0.35285
    -0.35285
    -0.26460
    -0.08811
    -0.22048
    -0.25357
    -0.12120
    -0.07708
    -0.03295
     0.07736
    -0.06605
    -0.04398
     0.02220
     0.13251
    -0.22048
     0.15458
     0.22076
     0.03323
     0.18767
     0.27592
     0.17664
     0.04427
    -0.06605
     0.39726
     0.50757
     0.58479
     0.58479
     0.56273
     0.68407
     0.83850
     0.75026
     0.94882
     1.40109
     1.09222
     0.92675
     0.95985
     0.77232
     0.81644
     0.61788
     0.92675
     1.01500
     0.89366
     1.08119
     1.36800
     1.24666
     0.29798
    -0.99266
    -0.78307
    -0.01089
     0.40829
     0.22076
     0.40829
     0.17664
    -0.26460
    -0.35285
    -0.48523
    -0.24254
    -0.13223
    -0.23151
    -0.19842
    -0.11017
    -0.04398
     0.22076
     0.14355
     0.47448
     0.29798
     0.25386
     0.66201
     0.52963
     0.36417
     0.27592
     0.22076
     0.25386
     0.48551
     0.67304
     0.30901
     0.26489
    -0.05501
     0.24283
     0.07736
     0.13251
     0.03323
    -0.26460
     0.13251
     0.19870
     0.29798
     0.68407
     1.10325
     2.02986
     1.05913
     0.61788
    -0.04398
    -0.47420
    -1.96339
    -1.56627
    -0.83822
     0.26489
    -0.22048
    -0.81616
    -1.56627
    -2.07370
    -2.26123
    -2.84588
    -3.55187
    -3.88280
    -2.83485
    -0.72791
    -0.01089
    -0.49626
    -0.83822
    -0.93750
    -0.40801
     0.04427
     0.78335
     0.90469
     1.13634
     1.50037
     1.74305
     1.88646
     2.05192
     1.96368
     2.36080
     2.40492
     2.34976
     2.04089
     2.18430
     2.18430
     2.38286
     2.22842
     2.40492
     2.34976
     1.90852
     2.09605
     2.15120
     2.09605
     1.79821
     1.58862
     1.64377
     1.87543
     2.02986
     1.66584
     1.55553
     1.31284
     1.48934
     1.22459
     1.61068
     1.65481
     1.14738
     1.15841
     1.25769
     1.15841
     1.02603
     0.40829
     0.48551
     0.17664
     0.25386
    -0.27564
    -0.71688
    -0.98163
    -0.97059
    -1.22431
    -1.38978
    -1.18019
    -1.75380
    -2.02958
    -2.05164
    -2.21711
    -2.12886
    -2.25020
    -2.01855
    -1.96339
    -1.96339
    -1.87514
    -1.84205
    -1.76483
    -1.81999
    -1.59937
    -1.45596
    -1.09194
    -1.06987
    -1.19122
    -0.81616
    -0.22048
     0.09942
     0.02220
     0.38623
     0.39726
     0.44139
     0.49654
     0.50757
    -0.18739
     0.01117
    -0.26460
     0.12148
     0.47448
     0.43035
    -0.16533
    -0.60657
    -0.87132
    -1.08091
    -1.23534
    -1.21328
    -1.37875
    -0.93750
    -0.83822
    -0.59554
    -0.58451
    -0.61760
    -0.55141
    -0.62863
    -0.25357
     0.25386
     0.00014
    -0.19842
    -0.05501
     0.15458
     0.12148
    -0.03295
    -0.27564
    -0.26460
     0.00014
    -0.40801
    -0.02192
     0.58479
     0.70613
     0.11045
    -0.30873
    -0.65069
    -1.10297
    -1.83102
    -0.79410
    -0.27564
    -0.43007
    -0.77204
    -1.31256
    -1.48906
    -1.86411
    -1.79793
    -1.67658
    -1.55524
    -1.20225
    -1.45596
    -1.21328
    -0.60657
    -0.66172
    -0.55141
    -0.12120
     0.61788
     1.00397
     1.44521
     1.57759
     1.76512
     1.90852
     2.01883
     2.12914
     2.12914
     2.02986
     1.89749
     1.55553
     1.59965
     1.59965
     0.86057
     0.90469
     0.39726
     0.16561
    -0.14326
    -0.45213
    -0.55141
    -0.78307
    -0.80513
    -0.82719
    -1.01472
    -0.97059
    -0.98163
    -1.27947
    -0.73894
    -0.43007
    -0.51832
    -0.59554
    -0.56244
    -0.60657
    -0.41904
    -0.37492
    -0.47420
    -0.17636
    -0.59554
    -0.47420
    -0.73894
    -0.99266
    -0.71688
    -0.82719
    -0.70585
    -0.20945
    -0.46316
    -0.80513
    -0.74997
    -0.95956
    -0.52935
    -0.34182
    -0.17636
     0.06633
     0.20973
     0.66201
     0.67304
     0.80541
     0.80541
     0.60685
     0.66201
     1.15841
     1.23562
     0.97088
     0.93778
     0.91572
     0.99294
     0.77232
     0.61788
     0.24283
     0.41932
     0.54066
     0.23179
     0.14355
     0.20973
     0.14355
    -0.28667
     0.03323
     0.16561
     0.02220
     0.12148
     0.05530
     0.12148
     0.37520
     0.16561
     0.12148
    -0.08811
    -0.13223
     0.40829
     0.78335
     1.07016
     1.00397
     0.79438
     0.06633
    -0.33079
    -0.20945
    -0.05501
     0.41932
     0.36417
     0.40829
     0.18767
    -0.16533
     0.03323
    -0.40801
    -0.44110
    -0.33079
    -0.40801
    -0.25357
    -0.65069
    -0.29770
    -0.05501
     0.11045
     0.15458
     0.11045
     0.36417
     1.07016
     1.57759
     1.25769
     1.32387
     0.50757
    -0.41904
    -1.53318
    -1.78690
    -0.94853
    -0.51832
    -1.36771
    -1.41184
    -1.54421
    -2.51495
    -3.17681
    -3.26506
    -2.97825
    -2.80176
    -2.76866
    -2.07370
    -1.84205
    -1.27947
    -1.25740
    -0.65069
     0.09942
     0.06633
     0.06633
     0.68407
     1.31284
     1.13634
     1.30181
     1.24666
     1.02603
     0.72819
     1.01500
     0.87160
     0.86057
     0.71716
     0.57376
     0.68407
     0.61788
     0.54066
     0.17664
     0.27592
     0.33107
     0.39726
     0.28695
     0.30901
     0.17664
     0.17664
     0.03323
     0.17664
     0.22076
     0.47448
     0.26489
     0.32004
     0.45242
     0.28695
     0.23179
    -0.02192
     0.43035
     0.38623
     0.40829
     0.67304
     0.30901
     0.24283
     0.39726
     0.32004
     0.51860
     0.59582
     0.38623
     0.39726
     0.46345
     0.39726
     0.23179
    -0.04398
     0.39726
     0.28695
     0.17664
     0.23179
     0.14355
     0.33107
    -0.23151
    -0.09914
     0.09942
     0.07736
     0.15458
     0.04427
     0.14355
     0.19870
     0.35314
    -0.06605
     0.37520
     0.58479
     0.48551
     0.55170
     0.51860
     0.62891
     0.46345
     0.68407
     0.62891
     0.77232
     0.61788
     0.68407
     0.63994
     0.58479
     0.67304
     0.44139
     0.16561
     0.66201
     0.98191
     0.77232
     0.59582
     0.26489
     0.46345
     0.35314
     0.47448
     0.45242
     0.23179
    -0.05501
    -0.13223
    -0.14326
    -0.01089
    -0.12120
    -0.67276
    -0.31976
    -0.17636
    -0.52935
    -0.40801
    -0.39698
    -0.60657
    -0.62863
    -0.59554
    -0.47420
    -0.09914
    -0.20945
    -0.04398
    -0.05501
     0.06633
     0.70613
     0.54066
     1.70996
     2.51523
     1.96368
    -0.05501
    -0.97059
    -2.29433
    -1.58834
     0.83850
     1.52243
     1.09222
     0.27592
    -0.45213
    -1.38978
    -1.33462
    -1.18019
    -1.32359
    -1.15812
    -1.00369
    -0.79410
    -0.23151
     0.44139
     0.16561
    -0.38595
    -0.44110
    -0.38595
     0.40829
    -0.03295
    -0.15429
    -0.05501
    -0.36388
    -0.36388
    -0.35285
    -0.65069
    -0.29770
    -0.54038
    -0.62863
    -0.40801
    -0.35285
    -0.39698
    -0.40801
    -0.47420
    -0.08811
    -0.08811
     0.03323
    -0.13223
    -0.03295
     0.35314
    -0.06605
    -0.06605
     0.23179
     0.35314
     0.18767
     0.28695
     0.39726
     0.32004
     0.25386
     0.16561
     0.25386
     0.34211
     0.33107
     0.26489
     0.34211
     0.20973
     0.41932
     0.16561
     0.25386
     0.32004
     0.23179
     0.28695
     0.30901
     0.34211
     0.15458
    -0.06605
     0.05530
     0.19870
     0.46345
     0.22076
     0.08839
     0.22076
     0.04427
    -0.07708
    -0.11017
     0.13251
    -0.17636
    -0.13223
    -0.04398
    -0.04398
    -0.08811
    -0.07708
     0.23179
     0.51860
     0.72819
     0.84954
     0.81644
     0.43035
     0.26489
     0.23179
    -0.09914
     0.70613
     0.83850
     0.45242
     0.69510
     0.58479
     0.40829
     0.01117
    -0.45213
    -0.27564
    -0.24254
    -0.04398
    -0.24254
    -0.13223
    -0.34182
    -0.19842
    -0.45213
     0.01117
     0.08839
    -0.16533
    -0.27564
     0.03323
    -0.17636
     0.08839
    -0.24254
    -0.12120
     0.22076
     0.69510
     0.83850
     1.37903
     1.66584
     0.77232
    -1.34565
    -1.43390
    -0.90441
    -0.57348
     0.20973
     0.50757
     0.22076
    -0.59554
    -1.52215
    -1.75380
    -1.54421
    -1.70968
    -1.76483
    -1.78690
    -1.64349
    -1.48906
    -1.48906
    -0.88235
    -0.49626
    -0.47420
    -0.54038
    -0.02192
     0.03323
     0.04427
     0.36417
     0.30901
     0.83850
     0.97088
     1.13634
     1.43418
     1.33490
     1.41212
     1.44521
     1.11428
     1.50037
     1.84233
     1.12531
     1.21356
     1.03706
     0.90469
     0.90469
     0.51860
     0.38623
     0.32004
     0.49654
     0.08839
    -0.15429
    -0.12120
    -0.23151
    -0.59554
    -0.24254
     0.13251
    -0.47420
    -0.61760
    -0.38595
    -0.30873
    -0.34182
    -0.44110
    -0.44110
    -0.19842
    -0.35285
    -0.01089
    -0.13223
    -0.14326
    -0.19842
     0.04427
    -0.13223
     0.27592
     0.24283
    -0.07708
    -0.26460
    -0.35285
     0.05530
     0.25386
     0.03323
     0.28695
     0.32004
     0.43035
     0.41932
     0.41932
     0.39726
     0.78335
     0.88263
     1.67687
     1.76512
     1.69893
     1.99677
     2.04089
     2.18430
     2.41595
     2.37183
     2.86823
     2.61451
     2.41595
     1.99677
     2.16224
     2.04089
     1.95265
     1.57759
     2.00780
     1.89749
     1.75409
     1.41212
     0.97088
     0.92675
     0.84954
     0.47448
     0.44139
     1.15841
     1.14738
     0.90469
     1.08119
     1.04810
     0.63994
     0.06633
     0.22076
    -0.82719
    -1.53318
    -1.67658
    -1.22431
    -1.21328
    -1.14709
    -1.72071
    -2.20608
    -2.66938
    -2.65835
    -2.87897
    -2.94516
    -2.86794
    -2.82382
    -2.93413
    -2.55907
    -2.02958
    -2.15092
    -2.01855
    -1.83102
    -1.76483
    -1.46699
    -1.29050
    -1.44493
    -1.33462
    -1.16915
    -0.88235
    -1.24637
    -1.09194
    -1.03678
    -0.89338
    -0.89338
    -0.47420
    -0.26460
    -0.58451
    -0.63966
    -0.33079
    -0.28667
    -0.34182
    -0.14326
    -0.04398
     0.03323
     0.29798
     0.17664
     0.32004
     0.18767
     0.14355
    -0.30873
     0.08839
     0.23179
     0.15458
     0.01117
     0.08839
     0.24283
     0.12148
    -0.02192
     0.07736
    -0.03295
     0.06633
    -0.05501
     0.14355
    -0.01089
     0.12148
    -0.36388
     0.03323
     0.51860
    -0.06605
     0.06633
     0.15458
     0.49654
     0.97088
     1.76512
     2.73585
     2.89029
     1.07016
    -0.23151
    -0.09914
     0.12148
    -0.71688
    -1.03678
    -0.77204
     0.05530
    -0.28667
    -0.90441
    -1.80896
    -2.31639
    -2.86794
    -3.23197
    -3.05547
    -3.00032
    -2.57010
    -1.85308
    -1.43390
    -0.80513
    -0.69482
    -0.51832
    -0.68379
    -0.02192
     0.58479
     0.50757
     0.26489
     0.22076
     0.15458
     0.17664
     0.36417
     0.37520
     0.11045
     0.08839
     0.18767
    -0.15429
    -0.11017
     0.05530
    -0.45213
    -0.29770
     0.08839
     0.00014
     0.02220
    -0.04398
    -0.34182
     0.09942
     0.04427
     0.13251
     0.07736
     0.20973
     0.22076
    -0.02192
    -0.18739
     0.17664
    -0.50729
    -0.48523
    -0.16533
    -0.04398
    -0.12120
    -0.13223
    -0.24254
    -0.26460
    -0.12120
     0.14355
     0.58479
     0.57376
     0.58479
     0.58479
     1.05913
     0.69510
     0.86057
     0.81644
     1.78718
     1.55553
     0.99294
     0.65098
    -0.27564
    -0.38595
     0.02220
     0.32004
     0.36417
    -0.22048
    -0.48523
    -0.80513
    -0.90441
    -0.82719
    -0.84925
    -1.10297
    -0.71688
    -0.41904
    -0.62863
    -0.58451
    -0.36388
    -0.30873
    -0.06605
    -0.14326
    -0.07708
     0.15458
     0.11045
    -0.17636
    -0.19842
     0.14355
     0.07736
    -0.43007
     0.00014
     0.12148
    -0.05501
     0.04427
    -0.05501
     0.09942
     0.13251
     0.02220
     0.06633
    -0.27564
    -0.22048
    -0.29770
    -0.20945
     0.04427
     0.17664
     0.11045
    -0.34182
     0.19870
     0.29798
     0.03323
     0.20973
     0.24283
     0.18767
     0.60685
     0.56273
     0.84954
     1.07016
     0.59582
     0.34211
     0.45242
     0.51860
     0.48551
     0.29798
     0.67304
     0.39726
     0.24283
     0.11045
     0.05530
     0.09942
     0.00014
     0.54066
     0.97088
     0.93778
     1.13634
     0.91572
     1.18047
     0.66201
     1.00397
     0.94882
     1.23562
     1.68790
     1.30181
     1.15841
     1.00397
     0.77232
     0.29798
     0.09942
    -0.11017
     0.05530
    -0.31976
    -0.52935
    -0.76100
    -0.81616
    -0.97059
    -1.20225
    -1.09194
    -0.87132
    -1.16915
    -1.08091
    -1.12503
    -1.00369
    -1.24637
    -1.21328
    -1.24637
    -0.70585
    -0.93750
    -0.78307
    -0.81616
    -0.89338
    -0.67276
    -0.89338
    -0.76100
    -0.55141
    -0.55141
    -0.69482
    -0.45213
    -0.26460
    -0.36388
    -0.41904
    -0.20945
     0.16561
     0.07736
     0.45242
     0.27592
     0.47448
     0.29798
     0.51860
     0.41932
     0.87160
     0.69510
     0.61788
     0.66201
     0.71716
     0.61788
     0.73922
     0.18767
     0.34211
     0.76129
     0.08839
    -0.37492
    -0.69482
    -0.24254
     0.11045
    -0.13223
    -0.23151
    -0.23151
    -0.33079
    -0.14326
    -0.83822
    -1.47803
    -0.58451
    -0.89338
    -0.95956
    -0.65069
    -0.38595
    -0.38595
    -0.81616
    -1.01472
    -0.93750
    -1.14709
    -0.99266
    -0.39698
    -0.13223
     0.18767
     0.28695
    -0.36388
    -0.16533
    -0.01089
     0.13251
     0.44139
     0.89366
     0.94882
     0.77232
     0.76129
     0.59582
     0.63994
     0.68407
     0.76129
     0.60685
     0.48551
     0.70613
     0.51860
     0.36417
     0.18767
     0.05530
     0.18767
     0.38623
     0.26489
     0.08839
     0.04427
     0.23179
    -0.06605
    -0.52935
     0.02220
    -0.06605
     0.01117
    -0.19842
     0.14355
     0.02220
    -0.04398
    -0.15429
    -0.17636
     0.23179
     0.33107
     0.27592
     0.52963
     0.77232
     1.12531
     1.34593
     1.27975
     1.21356
     1.21356
     1.46728
     1.66584
     1.61068
     1.54449
     1.08119
     1.05913
     1.16944
     1.11428
     0.43035
     0.25386
     0.04427
    -0.17636
    -0.54038
    -0.59554
    -0.52935
    -1.03678
    -1.14709
    -0.93750
    -1.02575
    -0.71688
    -0.82719
    -0.73894
    -0.66172
    -0.40801
    -0.15429
     0.03323
    -0.02192
    -0.27564
    -0.18739
    -0.43007
     0.22076
     0.35314
    -0.13223
     0.04427
     0.27592
     0.50757
     0.55170
     0.16561
     0.29798
     0.49654
     0.68407
     0.56273
     0.69510
     0.57376
     0.59582
     0.56273
     0.98191
     0.98191
     0.65098
     0.61788
     0.98191
     1.29078
     1.04810
     0.80541
     0.82747
     0.23179
     0.04427
    -0.23151
    -0.44110
     0.13251
     0.81644
     1.01500
     0.93778
     0.32004
    -0.50729
    -0.92647
    -0.90441
    -0.18739
     0.13251
     0.15458
    -0.23151
    -0.19842
    -0.13223
    -0.01089
    -0.23151
    -0.45213
    -0.60657
    -0.37492
    -0.60657
    -0.12120
    -0.04398
    -0.46316
    -0.37492
    -0.49626
    -0.22048
    -0.26460
    -0.31976
    -0.54038
    -0.06605
     0.02220
     0.05530
    -0.05501
    -0.24254
    -0.13223
    -0.44110
     0.24283
     0.16561
     0.01117
    -0.24254
    -0.15429
     0.01117
     0.11045
     0.00014
    -0.19842
    -0.04398
     0.13251
     0.04427
     0.16561
     0.01117
    -0.03295
    -0.36388
     0.14355
     0.33107
     0.06633
     0.01117
     0.08839
     0.03323
     0.03323
     0.00014
     0.04427
     0.01117
     0.08839
     0.14355
    -0.07708
     0.15458
    -0.20945
    -0.09914
    -0.05501
     0.25386
     0.20973
    -0.05501
    -0.01089
    -0.20945
    -0.03295
    -0.08811
    -0.20945
     0.07736
    -0.07708
    -0.05501
    -0.03295
    -0.09914
    -0.30873
    -0.43007
    -0.44110
    -0.03295
     0.04427
    -0.18739
    -0.30873
    -0.24254
    -0.09914
     0.05530
    -0.22048
     0.01117
     0.01117
     0.25386
     0.06633
     0.29798
     0.12148
     0.00014
    -0.35285
     0.34211
     0.70613
     0.62891
     0.84954
     1.09222
     1.98574
     2.52626
     3.89412
     4.15886
     2.65864
     0.19870
    -0.57348
    -0.58451
     0.14355
     2.17327
     1.45625
     0.47448
    -1.34565
    -1.54421
    -1.62143
    -2.86794
    -3.11063
    -2.94516
    -2.45979
    -2.74660
    -2.76866
    -2.27226
    -2.32742
    -2.07370
    -1.58834
    -1.26843
    -1.02575
    -0.59554
    -0.02192
     0.20973
    -0.20945
    -0.37492
    -0.17636
    -0.22048
     0.01117
     0.07736
    -0.06605
     0.25386
     0.15458
     0.46345
     0.24283
     0.40829
     0.28695
     0.27592
     0.68407
     0.73922
     0.52963
     0.82747
     0.58479
     0.36417
     0.76129
     0.83850
     0.81644
     1.07016
     1.11428
     1.23562
     1.35697
     1.35697
     1.44521
     1.21356
     1.61068
     2.12914
     1.89749
     1.83130
     2.15120
     2.00780
     2.25048
     2.22842
     2.22842
     2.48214
     2.33873
     2.40492
     2.75792
     2.44904
     2.31667
     2.07399
     2.22842
     2.59245
     2.40492
     1.99677
     1.88646
     1.72099
     1.69893
     1.44521
     1.34593
     1.25769
     0.93778
     0.48551
     0.16561
    -0.15429
    -0.71688
    -1.35668
    -1.88618
    -1.47803
    -1.36771
    -1.76483
    -2.07370
    -2.26123
    -2.79073
    -2.77969
    -2.74660
    -2.62526
    -2.50392
    -2.47082
    -2.33845
    -2.07370
    -1.77586
    -1.80896
    -2.16195
    -1.51112
    -1.41184
    -1.38978
    -1.40081
    -1.10297
    -0.97059
    -0.88235
    -0.93750
    -0.92647
    -0.66172
    -0.40801
    -0.18739
     0.01117
    -0.65069
    -0.72791
    -0.95956
    -0.59554
     0.02220
    -0.05501
    -0.22048
    -0.30873
    -0.60657
    -0.77204
    -0.79410
    -0.76100
    -0.36388
    -0.37492
    -0.39698
    -0.58451
    -0.69482
    -0.43007
    -0.73894
    -0.68379
     0.16561
     0.40829
     0.41932
     0.22076
     0.19870
     0.35314
     0.28695
     0.07736
     0.40829
     0.03323
     0.35314
     0.54066
     0.54066
     0.47448
     0.23179
    -0.17636
     0.36417
     0.19870
     0.06633
     0.13251
    -0.04398
    -0.01089
     0.07736
     0.03323
     0.08839
     0.28695
    -0.08811
     0.05530
     0.12148
    -0.02192
    -0.13223
    -0.03295
     0.34211
     0.46345
     0.22076
     0.29798
     0.38623
     0.67304
     1.05913
     1.94161
     2.86823
     3.47494
     2.72482
     1.50037
     1.14738
     1.21356
     0.43035
     0.30901
     0.41932
     1.03706
     0.66201
    -0.33079
    -0.76100
    -1.45596
    -2.15092
    -2.52598
    -2.50392
    -2.43773
    -2.17298
    -1.95236
    -1.80896
    -1.11400
    -0.66172
    -0.37492
    -0.27564
     0.24283
     0.24283
     0.34211
     0.56273
     0.44139
     0.19870
     0.17664
     0.43035
     0.28695
     0.32004
     0.08839
    -0.15429
    -0.57348
    -1.05884
    -0.81616
    -1.05884
    -0.33079
    -0.65069
    -1.09194
    -0.95956
    -0.71688
    -0.98163
    -0.72791
    -0.43007
    -0.55141
    -0.17636
     0.18767
    -0.19842
    -0.06605
     0.11045
     0.02220
     0.04427
     0.34211
     0.52963
     0.48551
     0.17664
     0.41932
     0.41932
     0.55170
     0.12148
     0.37520
     0.36417
     0.44139
     0.37520
     0.39726
     0.56273
     0.43035
     0.29798
     0.23179
     0.32004
     0.37520
     0.15458
     0.35314
    -0.01089
    -0.13223
    -0.02192
    -0.35285
    -0.26460
    -0.33079
    -0.34182
    -0.46316
    -0.48523
    -0.47420
    -0.51832
    -0.81616
    -0.52935
    -0.27564
    -0.46316
    -0.69482
    -0.60657
    -0.61760
    -0.50729
    -0.61760
    -0.43007
    -0.65069
    -0.57348
    -0.47420
    -0.59554
    -0.61760
    -0.52935
    -0.70585
    -0.09914
    -0.02192
    -0.08811
     0.35314
     0.48551
     0.47448
     0.67304
     0.38623
     0.59582
     0.55170
     0.97088
     0.90469
     0.76129
     0.71716
     0.78335
     0.32004
     0.35314
     0.47448
     0.24283
     0.03323
     0.02220
     0.19870
     0.02220
    -0.07708
    -0.36388
    -0.05501
     0.18767
     0.32004
     0.04427
     0.14355
     0.12148
     0.05530
     0.08839
     0.33107
     0.38623
     0.40829
     0.26489
    -0.05501
    -0.46316
    -0.80513
    -1.18019
    -0.35285
    -0.22048
    -0.04398
    -0.71688
    -1.23534
    -1.01472
    -0.34182
    -0.98163
    -0.14326
    -0.11017
    -0.31976
    -0.41904
    -0.25357
    -0.25357
    -0.03295
     0.35314
     0.86057
     1.35697
     1.27975
     0.73922
     0.52963
     0.72819
     1.15841
     0.76129
     1.39006
     1.16944
     0.44139
     0.46345
     0.41932
     0.67304
     0.52963
     0.35314
     0.30901
     0.27592
     0.37520
     0.23179
    -0.05501
    -0.04398
    -0.12120
    -0.38595
    -0.15429
     0.37520
     0.16561
     0.14355
     0.24283
     0.56273
     0.51860
     0.36417
     0.15458
     0.34211
     0.51860
     0.55170
     0.45242
     0.47448
     0.50757
     0.49654
     0.27592
     0.87160
     0.43035
     0.18767
     0.11045
     0.41932
     0.54066
     0.54066
     0.19870
     0.18767
     0.36417
     0.37520
     0.28695
     0.17664
    -0.25357
    -0.41904
    -0.60657
    -0.22048
    -0.14326
    -0.41904
    -0.52935
    -0.43007
    -0.60657
    -0.72791
    -0.80513
    -0.87132
    -0.88235
    -0.91544
    -0.91544
    -0.67276
    -1.06987
    -0.90441
    -1.00369
    -0.67276
    -0.37492
    -0.62863
    -0.79410
    -0.57348
    -0.36388
    -0.31976
    -0.39698
    -0.37492
    -0.23151
    -0.11017
     0.02220
     0.13251
     0.16561
    -0.30873
    -0.26460
     0.03323
     0.56273
     0.14355
    -0.05501
    -0.02192
    -0.04398
     0.23179
     0.03323
    -0.09914
     0.13251
     0.25386
     0.50757
     0.25386
     0.25386
    -0.08811
    -0.25357
    -0.16533
     0.40829
     0.35314
     0.29798
     0.30901
     0.48551
     1.19150
     0.91572
     0.41932
     0.28695
    -0.37492
    -0.47420
    -0.63966
    -1.16915
    -1.37875
    -0.44110
     0.32004
     0.11045
    -0.41904
    -0.63966
    -1.37875
    -1.63246
    -1.42287
    -1.18019
    -0.93750
    -0.23151
     0.08839
     0.44139
     0.55170
     0.80541
     0.57376
     0.37520
     0.35314
     0.45242
     0.93778
     0.92675
     0.80541
     0.76129
     0.87160
     0.84954
     0.88263
     0.91572
     0.84954
     0.95985
     1.09222
     0.88263
     1.01500
     0.65098
     0.38623
     0.28695
     0.87160
     0.69510
     0.38623
     0.45242
     0.28695
     0.12148
    -0.23151
    -0.25357
    -0.36388
    -0.50729
    -0.28667
    -0.41904
    -0.57348
    -0.65069
    -0.67276
    -0.88235
    -0.39698
    -0.41904
    -0.65069
    -0.66172
    -0.65069
    -0.77204
    -0.40801
    -0.45213
    -0.48523
    -0.33079
    -0.29770
    -0.25357
    -0.30873
    -0.27564
    -0.15429
    -0.66172
    -0.25357
     0.27592
     0.15458
    -0.12120
     0.03323
     0.00014
     0.09942
     0.05530
     0.06633
     0.24283
     0.08839
     0.32004
     0.55170
     0.93778
     0.92675
     0.35314
     1.08119
     1.83130
     1.41212
     1.70996
     1.25769
     0.92675
     0.63994
    -0.22048
     0.05530
     0.73922
     0.67304
     0.51860
     0.11045
    -0.16533
    -0.94853
    -1.57731
    -1.98546
    -1.47803
    -1.50009
    -1.84205
    -1.91927
    -1.78690
    -1.35668
    -1.31256
    -1.33462
    -1.54421
    -2.10680
    -1.69865
    -1.77586
    -1.37875
    -1.30153
    -1.14709
    -1.47803
    -1.00369
    -0.65069
    -0.81616
    -0.55141
    -1.00369
    -0.79410
    -0.16533
    -0.27564
     0.14355
     0.44139
     0.47448
     0.45242
     0.78335
     0.70613
     0.83850
     0.61788
     0.84954
     1.25769
     1.03706
     1.08119
     1.13634
     0.89366
     1.04810
     0.92675
     0.83850
     0.80541
     0.87160
     0.76129
     0.88263
     0.73922
     0.69510
     0.44139
     0.33107
     0.77232
     0.60685
     0.60685
     0.47448
     0.35314
     0.30901
     0.29798
     0.29798
     0.27592
     0.30901
     0.17664
     0.36417
     0.32004
     0.57376
     0.14355
    -0.45213
    -0.17636
     0.40829
    -0.04398
     0.18767
     0.04427
    -0.08811
    -0.47420
    -0.28667
    -0.06605
    -0.11017
    -0.28667
    -0.40801
    -0.24254
    -0.22048
    -0.12120
    -0.52935
    -0.20945
     0.00014
    -0.24254
     0.26489
     0.01117
     0.04427
    -0.05501
     0.08839
     0.25386
     0.56273
     0.60685
     0.47448
     0.70613
     0.88263
     1.10325
     0.86057
     0.84954
     1.48934
     1.39006
     1.57759
     1.64377
     1.70996
     1.62171
     1.54449
     1.62171
     1.97471
     1.88646
     2.10708
     1.73202
     2.25048
     2.00780
     1.99677
     2.00780
     2.38286
     2.40492
     2.25048
     2.59245
     3.35359
     4.09268
     3.84999
     2.07399
     0.47448
    -1.38978
    -3.25403
    -0.43007
     0.83850
     0.03323
    -1.50009
    -3.13269
    -3.19888
    -3.40847
    -3.40847
    -4.24683
    -5.16241
    -5.53747
    -5.46025
    -4.08136
    -3.04444
    -2.38258
    -2.12886
    -2.43773
    -2.82382
    -2.97825
    -2.44876
    -2.10680
    -1.56627
    -1.25740
    -1.47803
    -1.37875
    -1.45596
    -1.69865
    -1.41184
    -1.84205
    -1.32359
    -1.01472
    -0.80513
    -0.93750
    -1.08091
    -1.01472
    -0.98163
    -1.18019
    -0.97059
    -0.68379
    -0.56244
    -0.63966
    -0.17636
    -0.34182
    -0.22048
    -0.25357
    -0.48523
     0.06633
     0.01117
    -0.30873
    -0.09914
    -0.05501
     0.02220
    -0.06605
    -0.07708
     0.29798
    -0.01089
    -0.26460
     0.16561
     0.13251
     0.07736
    -0.13223
    -0.11017
     0.05530
     0.12148
     0.25386
     0.09942
     0.12148
     0.17664
     0.17664
     0.01117
     0.29798
     0.35314
    -0.01089
     0.12148
     0.03323
     0.25386
     0.02220
    -0.13223
     0.00014
     0.11045
     0.25386
     0.28695
     0.12148
     0.18767
    -0.01089
     0.13251
     0.32004
     0.63994
     0.23179
     0.34211
     0.09942
     0.18767
     0.41932
     0.17664
     0.40829
     0.49654
     0.54066
     0.16561
     0.36417
     0.30901
     0.14355
     0.08839
     0.23179
     0.48551
     0.28695
     0.16561
     0.37520
     0.20973
     0.11045
     0.26489
     0.02220
     0.18767
     0.66201
     0.55170
     0.40829
     0.15458
     0.71716
     0.44139
     0.57376
     1.40109
     1.74305
     1.78718
     1.12531
     0.25386
     0.16561
     0.50757
    -0.43007
    -0.65069
    -0.66172
    -0.22048
    -0.16533
    -0.03295
    -0.47420
    -1.30153
    -2.01855
    -1.51112
    -1.24637
    -1.30153
    -0.69482
    -0.25357
     0.24283
     0.30901
     0.27592
     0.58479
     1.05913
     1.31284
     1.76512
     1.50037
     1.63274
     1.53346
     1.23562
     1.35697
     1.78718
     1.84233
     1.47831
     1.24666
     0.25386
    -0.26460
    -0.14326
     0.22076
     0.29798
     0.20973
     0.07736
    -0.12120
    -0.58451
    -0.62863
    -0.73894
    -0.62863
    -0.12120
     0.51860
     0.43035
     0.39726
     0.62891
     0.66201
     0.70613
     0.90469
     1.03706
     1.36800
     1.45625
     1.30181
     0.82747
     0.38623
     0.15458
    -0.37492
    -0.36388
    -0.20945
    -0.56244
    -0.50729
    -0.51832
    -0.70585
    -0.98163
    -1.94133
    -1.57731
    -1.16915
    -0.95956
    -0.82719
    -0.86028
    -0.79410
    -0.71688
    -0.69482
    -0.43007
    -0.06605
    -0.43007
    -0.57348
    -0.29770
    -0.43007
     0.00014
    -0.41904
    -0.59554
    -0.24254
    -0.31976
    -0.19842
    -0.47420
    -0.30873
    -0.34182
    -0.56244
    -0.49626
     0.24283
     0.06633
    -0.46316
    -0.34182
    -0.22048
    -0.12120
    -0.25357
    -0.37492
    -0.36388
    -0.29770
     0.09942
    -0.26460
    -0.14326
    -0.45213
    -0.37492
    -0.69482
     0.05530
    -0.02192
    -0.27564
    -0.23151
    -0.11017
     0.39726
     0.90469
     1.41212
     1.02603
     0.35314
     1.11428
    -0.05501
    -1.63246
    -1.85308
    -0.36388
    -0.12120
     0.50757
     0.02220
    -0.56244
    -1.31256
    -1.76483
    -1.72071
    -1.81999
    -1.67658
    -1.63246
    -1.18019
    -0.73894
    -0.22048
    -0.15429
    -0.23151
    -0.11017
    -0.20945
     0.23179
     0.63994
     0.54066
     0.43035
     0.60685
     0.66201
     0.77232
     0.60685
     0.46345
     0.50757
     0.67304
     0.69510
     0.61788
     0.90469
     0.48551
     0.46345
     0.48551
     0.71716
     0.83850
     0.45242
     0.51860
     0.60685
     0.54066
     0.56273
     0.48551
     0.54066
     0.56273
     0.35314
     0.40829
     0.58479
     0.30901
     0.26489
     0.22076
     0.78335
     0.86057
     0.62891
     0.32004
    -0.23151
    -0.49626
    -0.15429
     0.28695
     0.32004
     0.23179
     0.28695
     0.28695
    -0.04398
    -0.07708
    -0.03295
    -0.61760
    -0.19842
     0.30901
     0.34211
     0.03323
     0.05530
     0.04427
     0.46345
     0.27592
     0.28695
     0.25386
     0.47448
     0.72819
     1.11428
     1.52243
     1.61068
     1.66584
     1.64377
     2.31667
     3.03369
     3.12194
     2.42698
     0.93778
     0.00014
     0.26489
     0.78335
     1.25769
     1.25769
     0.90469
     0.20973
    -1.06987
    -2.42670
    -2.86794
    -2.73557
    -1.54421
    -1.48906
    -1.94133
    -1.87514
    -2.12886
    -2.06267
    -1.43390
    -0.79410
    -0.45213
    -0.55141
    -0.79410
    -0.65069
    -0.47420
    -0.17636
    -0.09914
    -0.30873
     0.17664
     0.38623
     0.02220
     0.03323
     0.06633
    -0.05501
    -0.02192
    -0.05501
    -0.05501
    -0.15429
    -0.19842
    -0.03295
     0.01117
    -0.02192
    -0.40801
    -0.52935
    -0.34182
     0.14355
    -0.06605
    -0.27564
    -0.33079
    -0.29770
    -0.36388
    -0.25357
    -0.45213
    -0.29770
    -0.17636
    -0.33079
    -0.17636
     0.02220
    -0.25357
    -0.22048
    -0.44110
     0.11045
    -0.06605
     0.06633
     0.01117
    -0.22048
     0.04427
    -0.15429
    -0.20945
     0.00014
     0.09942
    -0.19842
    -0.06605
     0.11045
     0.12148
    -0.01089
    -0.19842
     0.12148
     0.32004
     0.37520
     0.38623
     0.41932
     0.56273
     0.26489
     0.49654
     0.62891
     0.47448
     0.57376
     0.67304
     0.86057
     0.99294
     0.66201
     0.05530
     0.65098
     0.72819
     0.37520
     0.28695
     0.09942
    -0.15429
    -0.04398
     0.11045
     0.05530
    -0.09914
    -0.09914
    -0.18739
     0.17664
    -0.03295
    -0.12120
    -0.46316
    -0.22048
     0.25386
     0.33107
     0.26489
     0.14355
    -0.08811
    -0.44110
    -0.60657
    -0.57348
    -0.30873
    -0.46316
    -0.35285
    -0.43007
    -0.47420
    -1.00369
    -1.46699
    -1.80896
    -1.15812
    -0.95956
    -0.73894
    -0.49626
    -0.54038
    -0.73894
    -1.04781
    -0.74997
    -0.54038
    -0.36388
    -0.34182
    -0.30873
    -0.18739
    -0.06605
     0.16561
    -0.02192
     0.40829
     0.61788
     0.35314
     0.47448
     0.54066
     0.58479
     0.71716
     0.89366
     1.18047
     1.29078
     1.45625
     1.24666
     1.25769
     1.79821
     1.76512
     1.46728
     1.36800
     1.30181
     1.16944
     1.19150
     1.43418
     1.19150
     0.75026
     0.92675
     0.63994
     0.67304
     0.48551
     0.36417
     0.05530
     0.11045
     0.08839
    -0.07708
    -0.45213
    -0.04398
    -0.22048
    -0.13223
    -0.20945
    -0.18739
    -0.29770
    -0.52935
    -0.54038
    -0.22048
    -0.20945
    -0.48523
    -0.30873
    -0.38595
    -0.38595
    -0.52935
    -0.37492
    -0.15429
    -0.13223
    -0.29770
    -0.25357
    -0.18739
    -0.05501
    -0.28667
    -0.16533
    -0.20945
    -0.03295
    -0.04398
    -0.12120
    -0.06605
    -0.17636
    -0.01089
    -0.40801
     0.00014
    -0.12120
    -0.05501
    -0.04398
     0.12148
     0.09942
    -0.15429
     0.02220
     0.09942
     0.29798
     0.16561
     0.47448
     0.18767
     0.48551
     0.34211
     0.29798
     0.16561
     0.72819
     0.77232
     0.69510
     0.89366
     0.81644
     0.00014
    -0.50729
    -0.44110
     0.20973
     0.39726
     0.16561
    -0.09914
    -0.28667
    -0.22048
    -0.56244
    -0.74997
    -0.39698
    -0.49626
    -0.62863
    -0.54038
    -0.22048
    -0.43007
    -0.45213
    -0.20945
     0.16561
     0.16561
    -0.23151
    -1.61040
    -1.24637
    -1.25740
    -0.28667
    -0.67276
    -2.54804
    -3.16578
    -3.70631
    -3.15475
    -2.92310
    -2.29433
    -0.97059
    -1.25740
    -1.50009
    -1.54421
    -1.62143
    -1.43390
    -1.03678
    -0.38595
     0.30901
     0.79438
     1.73202
     1.68790
     1.40109
     1.29078
     1.68790
     1.40109
     0.84954
     0.37520
     0.38623
     0.47448
     0.55170
     0.45242
     0.29798
     0.07736
     0.18767
    -0.09914
    -0.18739
     0.13251
     0.11045
     0.19870
     0.11045
     0.24283
     0.04427
     0.12148
     0.19870
     0.36417
     0.41932
     0.55170
     0.48551
     0.05530
     0.28695
     0.29798
     0.33107
     0.78335
     0.59582
     0.38623
     0.50757
     0.58479
     0.61788
     0.37520
     0.29798
     0.46345
     0.57376
     0.78335
     0.39726
     0.47448
     0.47448
     0.38623
     0.12148
     0.50757
     0.63994
     0.23179
     0.33107
     0.43035
     0.76129
     0.54066
     0.39726
     0.20973
     0.34211
     0.37520
     0.25386
     0.27592
     0.14355
     0.24283
     0.18767
     0.30901
     0.48551
     0.07736
    -0.03295
    -0.08811
     0.22076
    -0.05501
    -0.06605
    -0.02192
     0.11045
     0.41932
     0.55170
     0.59582
     0.57376
     0.56273
     0.50757
     0.76129
     1.46728
     1.22459
     1.25769
     1.46728
     1.73202
     1.75409
     1.75409
     1.75409
     2.06296
     2.36080
     2.10708
     2.38286
     2.18430
     1.86440
     1.58862
     1.32387
     1.89749
     2.09605
     1.45625
     1.37903
     1.08119
     0.94882
     0.82747
     0.17664
     0.00014
    -0.12120
     0.27592
    -0.25357
    -0.63966
    -1.11400
    -0.87132
    -1.25740
    -1.06987
    -1.51112
    -2.31639
    -2.11783
    -2.37154
    -2.92310
    -2.52598
    -3.03341
    -3.18784
    -3.05547
    -3.35331
    -3.51878
    -3.33125
    -3.19888
    -2.48185
    -2.80176
    -2.89001
    -2.72454
    -2.47082
    -2.05164
    -1.87514
    -1.23534
    -1.27947
    -0.91544
    -0.83822
    -0.63966
    -0.46316
    -0.29770
     0.16561
     0.12148
     0.15458
     0.24283
     0.15458
     0.55170
     0.54066
     0.15458
     0.30901
     0.44139
     0.61788
     0.48551
     0.19870
     0.29798
     0.35314
     0.45242
     0.45242
     0.24283
     0.26489
     0.03323
    -0.48523
     0.39726
     0.46345
     0.00014
     0.00014
    -0.17636
     0.30901
     0.18767
     0.07736
    -0.07708
     0.00014
     0.22076
     0.32004
     0.49654
     0.23179
     0.11045
    -0.40801
    -0.72791
    -0.68379
    -0.48523
    -0.20945
    -0.33079
    -0.49626
    -0.47420
    -0.67276
    -0.93750
    -0.86028
    -0.77204
    -0.58451
    -0.26460
    -0.39698
    -0.27564
    -0.55141
    -0.25357
     0.35314
     0.29798
     0.07736
     0.30901
    -0.02192
     0.32004
     0.34211
     0.12148
     0.15458
     0.18767
     0.12148
     0.35314
     0.17664
    -0.04398
    -0.13223
    -0.26460
     0.27592
     0.12148
    -0.29770
    -0.05501
    -0.03295
     0.01117
     0.05530
    -0.15429
     0.27592
    -0.02192
     0.18767
     0.03323
     0.14355
     0.18767
     0.41932
     0.23179
     0.57376
     0.66201
     0.00014
    -0.06605
    -0.23151
     0.20973
     0.17664
     0.12148
     0.02220
    -0.02192
    -0.12120
    -0.27564
    -0.37492
    -0.27564
    -0.34182
    -0.55141
    -0.16533
    -0.03295
     0.14355
     0.08839
    -0.01089
    -0.43007
    -1.25740
    -1.83102
    -1.67658
    -0.06605
    -1.25740
    -0.77204
     0.18767
    -1.25740
    -2.00752
    -3.01135
    -2.55907
    -0.93750
    -0.04398
    -0.13223
    -0.34182
    -0.89338
    -0.61760
    -0.14326
     0.04427
     0.26489
     0.63994
     0.63994
     0.69510
     0.80541
     1.00397
     0.72819
     0.34211
     0.54066
     0.58479
     0.00014
     0.12148
     0.36417
     0.20973
    -0.13223
    -0.09914
     0.02220
    -0.25357
    -0.02192
    -0.12120
    -0.05501
     0.08839
     0.06633
    -0.20945
    -0.13223
     0.27592
     0.07736
     0.01117
     0.01117
     0.16561
    -0.08811
    -0.11017
     0.03323
     0.13251
     0.16561
     0.06633
     0.02220
     0.20973
     0.11045
    -0.12120
    -0.09914
     0.19870
     0.22076
     0.09942
    -0.05501
    -0.14326
    -0.12120
    -0.13223
     0.16561
     0.14355
     0.00014
    -0.06605
     0.04427
    -0.08811
    -0.04398
     0.05530
    -0.48523
     0.15458
     0.30901
     0.05530
     0.09942
     0.25386
     0.33107
     0.20973
     0.37520
     0.34211
     0.47448
     0.48551
     0.35314
     0.55170
     0.78335
     0.57376
     0.40829
     0.71716
     0.65098
     0.81644
     0.58479
     0.41932
     0.55170
     0.49654
     0.54066
     0.58479
     0.40829
     0.39726
     0.39726
     0.38623
     0.46345
     0.48551
     0.06633
     0.33107
     0.56273
     0.29798
     0.60685
     0.35314
     0.37520
     0.44139
     0.76129
     0.60685
     0.54066
     0.47448
     0.57376
     1.08119
     1.19150
     0.67304
     0.27592
    -0.70585
    -1.02575
    -0.71688
    -0.46316
    -0.56244
    -0.82719
    -0.34182
    -1.21328
    -1.02575
    -1.23534
    -2.05164
    -1.63246
    -0.30873
    -0.55141
    -1.19122
    -1.24637
    -0.99266
    -1.41184
    -0.90441
    -0.59554
    -0.41904
    -0.30873
    -0.23151
    -0.27564
    -0.52935
    -0.79410
    -0.35285
    -0.47420
    -0.54038
    -0.26460
    -0.15429
    -0.03295
    -0.22048
     0.48551
     0.59582
     0.27592
     0.49654
     0.22076
     0.25386
     0.25386
     0.04427
     0.36417
     0.54066
     0.43035
     0.37520
     0.17664
     0.01117
    -0.09914
    -0.12120
     0.03323
     0.16561
    -0.17636
    -0.05501
    -0.12120
    -0.12120
    -0.25357
    -0.57348
    -0.27564
    -0.36388
    -0.18739
    -0.01089
    -0.25357
    -0.25357
    -0.25357
    -0.28667
    -0.45213
    -0.06605
    -0.28667
    -0.27564
    -0.19842
    -0.37492
    -0.29770
    -0.65069
    -0.68379
    -0.49626
    -0.28667
    -0.28667
    -0.55141
    -0.54038
    -0.50729
    -0.50729
    -0.82719
    -0.49626
    -0.50729
    -0.82719
    -0.62863
    -0.54038
    -0.40801
    -0.67276
    -0.90441
    -0.91544
    -0.48523
    -0.44110
    -0.56244
    -0.49626
    -0.65069
    -0.56244
    -0.77204
    -0.15429
    -0.02192
    -0.23151
    -0.07708
     0.02220
     0.05530
     0.07736
    -0.03295
     0.08839
     0.40829
     0.68407
     0.12148
     0.40829
     0.08839
     0.17664
    -0.01089
     0.05530
     0.09942
    -0.02192
    -0.04398
    -0.09914
    -0.26460
    -0.22048
    -0.45213
    -0.69482
    -0.37492
    -0.29770
    -0.31976
    -0.43007
    -0.36388
    -0.33079
    -0.26460
    -0.25357
     0.28695
     0.84954
     1.33490
     1.03706
    -0.16533
    -0.78307
    -1.16915
    -2.13989
    -1.51112
    -0.24254
    -0.37492
    -0.74997
    -1.50009
    -1.68762
    -1.98546
    -2.41567
    -2.11783
    -1.83102
    -2.10680
    -1.50009
    -1.16915
    -0.60657
    -0.40801
    -0.20945
    -0.19842
     0.38623
     0.97088
     1.33490
     1.10325
     1.11428
     1.35697
     1.07016
     1.64377
     1.70996
     1.32387
     1.37903
     1.65481
     1.78718
     1.85337
     1.58862
     1.40109
     1.51140
     1.80924
     1.83130
     1.53346
     1.75409
     1.36800
     1.35697
     1.57759
     2.09605
     1.77615
     1.61068
     1.48934
     1.67687
     1.59965
     1.41212
     1.26872
     1.50037
     1.45625
     1.37903
     1.36800
     1.05913
     0.71716
     0.66201
     0.59582
     0.79438
     0.33107
     0.12148
    -0.04398
     0.07736
    -0.23151
    -0.43007
    -0.76100
    -0.83822
    -0.88235
    -1.04781
    -1.13606
    -1.13606
    -1.41184
    -1.62143
    -1.80896
    -1.64349
    -1.51112
    -1.87514
    -1.72071
    -1.73174
    -1.80896
    -1.63246
    -1.79793
    -1.85308
    -1.56627
    -1.31256
    -1.23534
    -1.20225
    -1.19122
    -1.50009
    -1.41184
    -0.99266
    -0.71688
    -0.83822
    -0.69482
    -0.97059
    -0.60657
    -0.58451
    -0.58451
    -0.88235
    -0.65069
    -0.55141
    -0.31976
    -0.62863
    -0.40801
    -0.38595
    -0.65069
    -0.51832
    -0.03295
    -0.30873
    -0.23151
     0.03323
    -0.04398
    -0.28667
    -0.71688
    -0.92647
    -0.31976
    -0.13223
    -0.02192
     0.01117
    -0.03295
    -0.33079
    -0.61760
    -0.66172
    -0.02192
     0.40829
     0.29798
     0.60685
     1.37903
     1.64377
    -0.52935
    -2.38258
    -1.80896
    -1.51112
    -0.47420
     0.73922
     0.15458
    -0.33079
    -1.42287
    -1.93030
    -1.73174
    -1.76483
    -2.01855
    -1.58834
    -1.37875
    -1.18019
    -1.05884
    -0.78307
    -0.35285
    -0.08811
     0.00014
     0.05530
     0.23179
     0.38623
     0.18767
     0.07736
     0.55170
     1.13634
     1.02603
     0.86057
     0.94882
     1.12531
     1.55553
     1.65481
     1.64377
     1.63274
     1.47831
     1.52243
     1.45625
     1.47831
     1.32387
     1.09222
     0.91572
     1.24666
     1.03706
     1.00397
     0.45242
     0.47448
     0.39726
     0.27592
     0.29798
     0.01117
    -0.12120
     0.33107
     0.17664
     0.27592
     0.15458
     0.05530
    -0.11017
     0.24283
     0.44139
     0.11045
     0.22076
     0.18767
     0.08839
     0.24283
     0.13251
     0.02220
    -0.39698
    -0.44110
    -0.33079
    -0.18739
    -0.05501
    -0.11017
    -0.54038
    -0.34182
     0.11045
    -0.13223
    -0.26460
    -0.25357
    -0.18739
    -0.14326
    -0.05501
    -0.18739
     0.22076
     0.02220
     0.38623
     0.03323
     0.27592
     0.13251
    -0.30873
    -0.13223
     0.28695
     0.14355
    -0.28667
     0.01117
    -0.17636
    -0.24254
    -0.19842
    -0.23151
    -0.07708
    -0.46316
    -0.19842
     0.04427
    -0.16533
    -0.28667
    -0.39698
    -0.45213
    -0.07708
    -0.22048
    -0.29770
    -0.27564
    -0.43007
    -0.23151
    -0.40801
    -0.15429
    -0.07708
    -0.35285
    -0.19842
    -0.06605
    -0.04398
    -0.34182
    -0.31976
    -0.45213
    -0.03295
    -0.03295
     0.02220
    -0.04398
    -0.35285
    -0.46316
    -0.14326
    -0.34182
    -0.18739
     0.19870
     0.33107
     0.37520
     0.89366
     1.43418
     0.49654
    -2.82382
    -2.44876
    -0.80513
    -0.86028
    -0.61760
    -0.50729
    -0.94853
    -1.26843
    -1.52215
    -1.85308
    -2.33845
    -2.49289
    -1.96339
    -1.83102
    -1.57731
    -1.29050
    -1.22431
    -1.04781
    -0.52935
    -0.28667
    -0.08811
     0.05530
     0.24283
     0.32004
     0.29798
     0.55170
     0.82747
     0.83850
     1.04810
     0.97088
     1.43418
     1.54449
     1.53346
     1.18047
     1.18047
     1.03706
     1.14738
     1.33490
     1.19150
     0.65098
     0.52963
     0.47448
     0.33107
     0.38623
     0.24283
    -0.01089
     0.09942
    -0.15429
    -0.09914
    -0.49626
    -0.29770
     0.11045
    -0.25357
    -0.28667
    -0.24254
    -0.41904
    -0.30873
    -0.25357
    -0.37492
    -0.25357
    -0.07708
    -0.33079
    -0.31976
    -0.11017
    -0.28667
    -0.46316
    -0.56244
    -0.05501
    -0.08811
    -0.35285
    -0.13223
    -0.16533
    -0.28667
    -0.15429
    -0.22048
    -0.26460
    -0.15429
    -0.07708
    -0.23151
     0.05530
     0.02220
    -0.03295
    -0.22048
     0.13251
     0.13251
     0.16561
     0.04427
     0.17664
     0.14355
     0.04427
     0.15458
     0.38623
     0.48551
     0.40829
     0.20973
     0.22076
     0.60685
     0.39726
     0.19870
     0.27592
     0.35314
     0.18767
     0.05530
     0.19870
     0.32004
    -0.08811
    -0.26460
    -0.39698
     0.09942
    -0.17636
    -0.15429
    -0.43007
    -0.27564
    -0.23151
    -0.57348
    -0.80513
    -0.35285
    -0.47420
    -0.39698
    -0.33079
    -0.07708
     0.18767
    -0.02192
     0.28695
     0.84954
     0.99294
    -0.66172
    -2.98929
    -1.98546
    -0.87132
    -0.35285
    -0.38595
    -0.19842
    -0.69482
    -1.43390
    -1.70968
    -1.77586
    -1.50009
    -1.91927
    -1.72071
    -1.43390
    -1.37875
    -1.47803
    -1.51112
    -1.02575
    -0.77204
    -0.68379
    -0.98163
    -0.50729
    -0.79410
    -0.88235
    -0.51832
    -0.39698
    -0.28667
    -0.36388
    -0.11017
     0.12148
     0.33107
     0.54066
     0.65098
     0.72819
     0.89366
     1.19150
     0.89366
     1.31284
     1.26872
     0.98191
     1.44521
     1.35697
     1.59965
     1.37903
     1.40109
     1.30181
     1.47831
     1.55553
     1.23562
     1.14738
     1.10325
     1.10325
     1.11428
     1.07016
     1.09222
     0.75026
     0.82747
     0.78335
     0.75026
     0.61788
     0.49654
     0.37520
     0.52963
     0.70613
     0.51860
     0.32004
     0.34211
     0.26489
     0.33107
     0.17664
     0.45242
     0.27592
     0.13251
     0.14355
     0.24283
     0.11045
    -0.11017
    -0.11017
     0.07736
    -0.01089
    -0.03295
     0.25386
    -0.07708
     0.01117
    -0.26460
    -0.11017
     0.30901
    -0.01089
    -0.15429
    -0.04398
     0.13251
     0.09942
     0.01117
    -0.04398
     0.16561
     0.17664
     0.50757
     0.26489
     0.19870
     0.33107
     0.11045
     0.04427
     0.27592
     0.45242
     0.05530
     0.19870
     0.24283
     0.18767
     0.07736
    -0.11017
    -0.24254
     0.19870
     0.16561
     0.16561
     0.02220
     0.25386
     0.05530
    -0.19842
    -0.03295
     0.38623
    -0.17636
    -0.15429
