# Supplementary material for: Software algorithm and hardware design for real-time implementation of new spectral estimator
Source: Biomed Eng Online. 2014 May 9;13:61. doi: 10.1186/1475-925X-13-61 (PMC4057578; doi:10.1186/1475-925X-13-61)
Supplement: Additional file 2 — txtfiles.zip. [file 1475-925X-13-61-S2.zip › FILE062.TXT]

     0.04682
     0.05880
     0.16666
     0.35440
     0.46625
     0.39435
     0.57410
     0.57011
     0.56611
     0.53815
     0.70592
     0.65000
     0.65000
     0.58609
     0.53416
     0.52617
     0.50619
     0.45426
     0.55013
     0.57810
     0.61405
     0.78182
     1.00951
     1.43693
     1.89231
     2.18392
     2.28778
     1.76049
     1.33707
     1.34506
     1.26916
     1.15332
     1.10538
     1.15731
     0.62204
    -0.04506
    -0.26476
     0.42231
     1.04946
     0.93361
    -0.78006
    -2.48574
    -1.75474
    -0.54438
     0.09475
    -0.00511
    -0.34066
    -0.32867
    -0.21682
     0.05880
     0.14668
     0.07877
    -0.02109
    -0.04905
    -0.18087
    -0.15691
    -0.16489
    -0.25677
    -0.18886
    -0.14892
    -0.16489
    -0.14093
     0.05481
     0.14269
     0.22657
     0.19062
     0.29049
     0.31046
     0.47424
     0.62603
     0.49821
     0.36239
     0.36239
     0.35041
     0.30247
     0.41432
     0.39834
     0.18263
     0.13070
     0.11073
     0.00288
    -0.00511
    -0.12495
    -0.28473
    -0.30870
    -0.26076
    -0.30471
    -0.27674
    -0.31669
    -0.39259
    -0.50843
    -0.38460
    -0.34865
    -0.42854
    -0.40057
    -0.41256
    -0.31269
    -0.33666
    -0.33666
    -0.42454
    -0.37661
    -0.32867
    -0.30870
    -0.40856
    -0.38460
    -0.37261
    -0.51242
    -0.42454
    -0.30071
    -0.41256
    -0.44851
    -0.48846
    -0.50843
    -0.47248
    -0.48446
    -0.43653
    -0.44052
    -0.35264
    -0.36063
    -0.34066
    -0.28074
    -0.31669
    -0.34465
    -0.31269
    -0.10897
    -0.04905
    -0.10897
    -0.00511
    -0.05704
     0.05481
     0.06679
     0.00687
     0.07079
     0.06679
     0.12271
     0.09875
     0.11073
     0.10674
     0.21459
     0.17065
     0.35041
     0.54215
     0.49022
     0.60606
     0.59807
     0.58609
     0.61804
     0.60606
     0.68595
     0.82576
     0.94560
     1.06544
     1.13334
     1.20125
     1.22122
     1.04946
     1.06544
     1.14533
     0.87370
     0.89367
     1.06144
     1.06544
     1.17329
     1.04147
     1.15731
     0.93361
     0.85372
     0.70193
     0.78981
     0.82576
     0.71391
     0.53815
     0.50619
     0.56611
     0.49022
     0.31046
     0.20660
     0.05081
     0.09475
     0.42630
     1.07342
     1.38500
     1.38101
     1.25318
     1.07742
     0.63402
     0.13869
     0.15068
     0.09475
     0.39035
     0.10674
     0.01087
    -0.19286
    -0.32468
    -0.64025
    -1.31533
    -1.55900
    -1.41520
    -1.32732
    -1.33531
    -1.23145
    -0.96780
    -0.85596
    -1.04770
    -1.50308
    -1.44715
    -1.15954
    -1.01175
    -0.83998
    -0.67620
    -0.56835
    -0.44851
    -0.49644
    -0.68818
    -0.81601
    -0.88791
    -0.84797
    -0.73212
    -0.46049
    -0.19286
    -0.16489
     0.11872
     0.35440
     0.51019
     0.43429
     0.46625
     0.44628
     0.35839
     0.35839
     0.48622
     0.57011
     0.64201
     0.60206
     0.58609
     0.56212
     0.56611
     0.35839
     0.23856
     0.33443
     0.30647
     0.22657
     0.52217
     0.41032
     0.23856
     0.06280
    -0.01710
    -0.12495
    -0.22082
    -0.31269
    -0.33267
    -0.26476
    -0.18886
    -0.32468
    -0.56036
    -0.45650
    -0.48446
    -0.46449
    -0.56435
    -0.50843
    -0.49644
    -0.46449
    -0.49644
    -0.40057
    -0.40457
    -0.37661
    -0.40856
    -0.39658
    -0.37661
    -0.34865
    -0.50443
    -0.42055
    -0.32068
    -0.30071
    -0.26875
    -0.30071
    -0.24079
    -0.34865
    -0.32068
    -0.28473
    -0.18886
    -0.19685
    -0.21682
    -0.11696
    -0.16889
    -0.17688
    -0.20884
    -0.16090
    -0.06902
    -0.08900
    -0.08101
    -0.06104
    -0.09699
    -0.06902
    -0.05305
    -0.08500
    -0.02508
    -0.00911
     0.07478
     0.05481
     0.17065
     0.40633
     0.64600
     0.70193
     0.96957
     0.86171
     0.82576
     0.74986
     0.74986
     0.65399
     0.62204
     0.63003
     0.60206
     0.65799
     0.65799
     0.64600
     0.79380
     0.82177
     0.72190
     0.43829
     0.42630
     0.47424
     0.49022
     0.77383
     0.88568
     1.00951
     1.02948
     0.92562
     0.94560
     0.93761
     0.89766
     0.84973
     1.06544
     1.65663
     2.51547
     3.06672
     2.59136
     1.15332
    -0.54438
    -1.29137
    -0.99577
    -0.44851
     0.39435
     0.11872
    -0.27275
    -0.49245
    -0.92386
    -1.54702
    -2.56164
    -3.28067
    -3.79597
    -3.65216
    -3.17681
    -2.26205
    -2.03436
    -1.98243
    -2.04235
    -2.08229
    -2.23808
    -2.19813
    -2.10626
    -1.78669
    -1.49908
    -1.35128
    -1.13957
    -1.16354
    -1.18351
    -1.02772
    -1.00376
    -0.88392
    -0.69218
    -0.60030
    -0.48446
    -0.39259
    -0.23280
    -0.25278
    -0.14093
    -0.06104
     0.09875
     0.13470
    -0.00511
     0.11073
     0.08676
     0.12271
     0.03883
     0.23057
     0.28649
     0.10674
     0.15467
     0.15467
     0.21060
     0.24255
     0.17464
     0.10674
     0.23856
     0.22657
     0.30647
     0.31046
     0.32244
     0.22657
     0.23456
     0.54215
     0.67796
     0.63003
     0.55812
     0.68196
     0.69793
     0.70992
     0.68595
     0.69394
     0.88168
     0.89766
     0.89367
     0.92163
     0.87769
     0.94959
     0.90965
     0.76984
     0.86970
     0.65399
     0.38636
     0.23456
     0.00288
    -0.22881
    -0.47647
    -0.73212
    -0.81601
    -0.90789
    -0.84797
    -1.19550
    -1.48311
    -1.58297
    -1.49509
    -1.49109
    -1.13957
    -1.05569
    -1.10762
    -1.00775
    -0.74810
    -0.56435
    -0.54039
    -0.38859
    -0.09699
     0.21459
     0.32644
     0.37038
     0.27051
     0.20660
     0.28649
     0.24655
     0.39435
     0.39035
     0.27451
     0.29049
     0.38636
     0.27451
     0.35041
     0.29848
     0.41432
     0.55013
     0.74986
     0.80978
     0.76185
     0.66598
     0.69394
     0.76584
     0.88967
     1.06144
     0.98954
     0.76584
     0.70992
     0.76185
     0.66598
     0.36638
     0.09475
     0.05880
     0.12671
     0.20261
    -0.34465
    -0.61229
    -0.76808
    -0.82799
    -0.84397
    -0.78006
    -0.59231
    -0.68419
    -0.51642
    -0.32468
    -0.54438
    -0.68020
    -0.68419
    -0.31669
     0.38236
     1.05345
     1.16530
     0.72590
     0.35839
     0.27451
     0.67397
     1.03747
     0.66198
    -0.21682
    -0.61229
    -0.36862
    -0.23280
    -0.14492
    -0.55237
    -1.04370
    -1.46313
    -1.66686
    -1.78669
    -1.83063
    -1.79069
    -1.60294
    -1.47512
    -1.21946
    -1.03172
    -1.02373
    -1.00376
    -0.83998
    -0.59231
    -0.41655
    -0.32867
    -0.18087
    -0.15691
    -0.02109
     0.00687
     0.08676
    -0.05305
    -0.10498
    -0.14492
    -0.18487
    -0.12894
    -0.16889
    -0.33267
    -0.42055
    -0.46848
    -0.53639
    -0.64025
    -0.90789
    -0.81202
    -0.86395
    -0.86395
    -0.81202
    -0.59231
    -0.80003
    -0.74411
    -0.93585
    -0.71615
    -0.63226
    -0.36862
    -0.30471
    -0.12495
    -0.07701
     0.11073
     0.14668
     0.29049
     0.35440
     0.47024
     0.52617
     0.56212
     0.72190
     0.61005
     0.61405
     0.75386
     0.83375
     0.80579
     0.64600
     0.66997
     0.74986
     0.63402
     0.71391
     0.70193
     0.72190
     0.64201
     0.72190
     0.70193
     0.73788
     0.66598
     0.64201
     0.56611
     0.45027
     0.21858
     0.27451
     0.33043
     0.45426
     0.60606
     0.73788
     0.96557
     1.30112
     1.57674
     1.74851
     1.72854
     2.05210
     2.29976
     2.27979
     2.25981
     2.39563
     2.15595
     2.16394
     2.40362
     2.61533
     2.45555
     2.09204
     1.66862
     1.38500
     1.09739
     0.86970
     0.73788
     0.68595
     0.48223
     0.34641
     0.22258
     0.37038
     0.43030
     0.15867
     0.12671
     0.12271
    -0.04106
    -0.09299
    -0.33666
    -0.38859
    -0.42854
    -0.39259
    -0.62427
    -0.72813
    -0.56435
    -0.71215
    -1.01175
    -1.12359
    -1.08764
    -1.23544
    -1.13558
    -1.22745
    -1.30335
    -1.39922
    -1.30335
     0.35839
     1.94824
     1.10538
    -0.34465
    -1.25142
    -0.87194
    -0.53240
    -0.07302
    -0.38460
    -0.58033
    -1.08365
    -0.95582
    -0.76408
    -1.16753
    -2.15819
    -2.88121
    -3.23673
    -3.32061
    -2.84526
    -2.42583
    -2.64553
    -2.82928
    -2.80132
    -2.70944
    -2.56164
    -1.96245
    -1.60694
    -1.83063
    -1.75873
    -1.66686
    -1.41520
    -1.11560
    -0.99177
    -1.11161
    -0.98378
    -0.89191
    -0.91188
    -0.78805
    -0.65623
    -0.55237
    -0.35264
    -0.25278
     0.03483
     0.58609
     0.41831
     0.68595
     0.35839
     0.18263
     0.31845
     0.34242
     0.61005
     0.46625
     0.41432
     0.33842
     0.21060
     0.17065
    -0.07302
    -0.18886
    -0.06902
    -0.10498
    -0.16090
    -0.22481
    -0.11696
     0.10274
     0.08676
     0.19462
     0.35440
     0.49022
     0.55413
     0.70193
     0.82576
     0.91364
     0.78182
     0.76185
     0.94160
     1.06144
     1.06544
     1.00552
     0.92562
     0.86171
     0.80179
     0.76984
     0.65399
     0.58209
     0.33043
     0.28250
     0.28250
     0.33842
     0.22258
     0.13470
     0.11872
     0.17464
     0.10674
     0.01886
     0.17864
     0.31046
     0.51818
     0.38236
     0.35440
     0.36638
     0.67796
     0.88168
     0.94959
     0.92163
     0.68196
     0.56611
     0.78981
     0.78981
     0.51019
     0.26252
     0.14668
     0.24255
     0.41831
     0.47424
     0.51019
     0.44228
     0.18663
    -0.00511
    -0.04106
     0.15867
     0.56212
     0.99353
     1.14133
     1.56875
     1.63666
     1.44093
     1.36902
     1.26516
     1.32109
     1.56476
     1.80843
     1.90829
     1.40098
     0.97356
     0.31445
    -0.22082
    -0.24479
    -0.16489
    -0.36063
    -0.52441
    -0.78006
    -1.17552
    -1.34729
    -1.40721
    -1.37525
    -1.31933
    -1.46713
    -1.39123
    -1.27539
    -1.15954
    -0.98778
    -0.67620
    -0.42454
    -0.38859
    -0.44851
    -0.45650
    -0.62427
    -0.72414
    -0.90389
    -1.15156
    -1.44715
    -1.40321
    -1.37525
    -1.17952
    -0.96381
    -0.96381
    -1.23544
    -1.28338
    -1.13558
    -1.10762
    -1.44316
    -1.95047
    -1.67884
    -1.31933
    -1.25941
    -1.17952
    -1.26740
    -1.65887
    -1.83463
    -1.03971
     0.19462
    -0.05305
    -1.47512
    -1.75873
    -1.65088
    -1.36726
    -1.15156
    -0.95982
    -0.71615
    -0.63226
    -0.66821
    -0.62827
    -0.64424
    -0.67221
    -0.77207
    -0.91188
    -0.95183
    -0.79204
    -0.70416
    -0.63625
    -0.58433
    -0.32867
    -0.26875
    -0.16489
     0.07877
     0.19062
     0.33842
     0.44628
     0.56212
     0.60606
     0.60206
     0.75386
     0.88168
     1.22921
     1.57674
     1.75250
     1.90430
     1.92826
     1.87234
     1.90829
     2.13199
     2.01614
     1.47288
     1.57275
     2.02813
     2.07606
     2.10403
     2.10802
     1.93226
     1.58074
     1.17728
     1.17329
     1.18927
     1.07342
     0.86571
     0.41032
     0.01886
     0.00687
    -0.00511
    -0.06503
     0.04682
     0.13869
    -0.09299
    -0.65223
    -0.69218
    -0.54039
    -0.44851
    -0.33267
    -0.25278
    -0.27275
    -0.13693
     0.09475
     0.25853
     0.46625
     0.51418
     0.45826
     0.55812
     0.65799
     0.72190
     0.80179
     0.69394
     0.74187
     0.78182
     0.60606
     0.65000
     0.52617
     0.42231
     0.27850
     0.17864
     0.30647
     0.33842
     0.18263
     0.12271
     0.05081
    -0.07701
    -0.16489
    -0.02908
     0.14269
     0.11473
     0.23057
     0.43030
     0.69793
     0.33043
    -0.41655
    -0.49644
    -0.50443
    -0.54039
    -0.50843
    -0.24479
    -0.28473
    -0.60430
    -0.85596
    -1.17153
    -1.25142
    -1.47911
    -1.37925
    -1.44715
    -1.40321
    -1.36327
    -1.14357
    -1.06767
    -1.16753
    -1.03571
    -0.98378
    -0.91588
    -0.78405
    -0.62827
    -0.59631
    -0.50443
    -0.58433
    -0.46049
    -0.45250
    -0.25677
    -0.23280
    -0.20484
    -0.11696
    -0.08101
    -0.14093
     0.05081
     0.16266
     0.15467
     0.29448
     0.32644
     0.31046
     0.33043
     0.30647
     0.30247
     0.43829
     0.62204
     0.52617
     0.56611
     0.52217
     0.46625
     0.36239
     0.27850
     0.24655
     0.12671
    -0.11696
    -0.19685
    -0.45250
    -0.73612
    -1.12759
    -1.25941
    -1.02772
    -0.68818
    -0.13294
     0.21060
     0.12671
    -0.02908
    -0.10897
     0.12671
     0.51019
     0.65399
     1.01351
     0.88967
    -0.07302
    -0.14892
     0.60606
     1.68459
     1.32508
     0.78581
     0.42231
     0.12271
    -0.18087
    -0.41655
    -0.58033
    -0.79604
    -0.43653
    -0.14492
    -0.14892
    -0.08900
    -0.11297
    -0.30471
    -0.38859
    -0.53639
    -0.35663
    -0.30870
    -0.29272
    -0.19685
    -0.27275
    -0.44452
    -0.64025
    -0.86395
    -0.77607
    -0.47647
    -0.39658
    -0.46848
    -0.34465
    -0.25677
    -0.32068
    -0.51242
    -0.53639
    -0.21283
    -0.08500
    -0.26076
    -0.41256
    -0.38460
    -0.19685
    -0.17288
    -0.21682
    -0.21283
     0.01087
    -0.02908
     0.03084
     0.05880
     0.12671
     0.17864
     0.22657
     0.13070
     0.16666
     0.10674
     0.02684
    -0.03707
    -0.02908
     0.21858
     0.30647
     0.48223
     0.01886
    -0.28473
    -0.20085
    -0.37261
    -0.35663
    -0.14492
    -0.36862
    -0.27674
    -0.37261
    -0.28074
    -0.32867
    -0.28473
    -0.27674
    -0.27275
    -0.36462
    -0.18487
    -0.18087
    -0.34865
    -0.34865
    -0.46049
    -0.37261
    -0.29672
    -0.29272
    -0.27275
    -0.10098
     0.07877
    -0.01310
    -0.00911
    -0.07302
    -0.04506
    -0.10897
     0.09875
     0.29448
     0.32644
     0.37837
     0.39435
     0.36239
     0.46225
     0.39834
     0.37038
     0.28250
     0.24255
     0.31845
     0.17464
     0.20261
     0.10274
     0.11872
     0.02285
     0.19861
     0.13070
    -0.04106
    -0.01310
     0.01087
    -0.10098
     0.05481
    -0.12894
     0.01087
    -0.00511
    -0.02109
     0.02684
     0.01486
    -0.00511
     0.03483
    -0.10897
     0.06280
     0.05081
    -0.06104
    -0.14093
    -0.15691
    -0.15291
    -0.18886
    -0.15291
    -0.07701
     0.04282
     0.16266
     0.22657
     0.35041
     0.30647
    -0.02908
    -0.55237
    -0.63625
    -0.60430
    -0.53639
    -0.55636
    -0.47647
    -0.63226
    -0.70816
    -0.93185
    -0.99976
    -0.77207
    -0.73212
    -0.81601
    -0.96780
    -0.89191
    -0.93585
    -0.85196
    -0.38460
     0.01886
     0.05481
     0.10274
     0.25054
     0.36239
     0.60206
     0.72190
     0.76185
     0.57810
     0.96158
     1.50084
     1.78845
     1.60470
     0.42630
    -1.31134
    -2.46178
    -3.20077
    -2.19414
    -1.25142
    -1.22346
    -1.58297
    -1.66686
    -1.55900
    -2.45379
    -3.08493
    -3.19678
    -2.72941
    -1.87058
    -1.24743
    -0.66022
    -0.20484
     0.15867
     0.54614
     0.82177
     0.90965
     0.96957
     0.84573
     0.77783
     0.74587
     0.48223
     0.31845
     0.36638
     0.29049
     0.15068
     0.02285
    -0.08500
    -0.22481
    -0.30870
    -0.07302
     0.24255
     0.36638
     0.17864
     0.06280
     0.01087
    -0.00511
     0.05481
     0.09475
     0.27451
     0.37038
     0.31445
     0.40633
     0.41831
     0.35839
     0.25853
     0.25054
     0.47823
     0.49421
     0.49022
     0.33043
     0.33443
     0.29049
     0.31046
     0.33842
     0.41032
     0.45027
     0.44228
     0.36638
     0.43030
     0.43429
     0.42630
     0.31845
     0.41831
     0.45826
     0.42231
     0.40633
     0.32244
     0.31046
     0.31046
     0.29848
     0.32644
     0.27850
     0.27850
     0.20261
     0.29049
     0.07478
    -0.30471
    -0.30870
    -0.10897
    -0.06104
    -0.10498
    -0.06902
    -0.38060
    -0.49245
    -0.60829
    -0.60829
    -0.56835
    -0.61229
    -0.65623
    -0.75609
    -0.55636
    -0.43653
    -0.32468
    -0.38859
    -0.36462
    -0.15691
    -0.02508
    -0.23680
    -0.27674
    -0.19286
    -0.14892
    -0.18087
    -0.32468
    -0.20484
    -0.19286
    -0.30870
    -0.31669
    -0.33666
    -0.54837
    -0.64025
    -0.71215
    -0.48047
    -0.34066
    -0.34066
    -0.20884
     0.14668
     0.38236
     0.59407
     0.92562
     1.06144
     0.82177
     0.72989
     0.65799
     0.96557
     1.07742
     1.23720
     1.18128
     1.17329
     0.93361
     0.46225
     0.52217
     0.40633
     0.35839
     0.05481
    -0.09299
    -0.12495
    -0.08900
    -0.20884
    -0.16489
    -0.19286
    -0.21682
    -0.11696
    -0.05305
     0.00288
     0.06679
     0.04282
     0.16666
     0.29448
     0.39435
     0.51019
     0.31445
     0.38236
     0.41032
     0.48223
     0.66598
     0.90565
     0.73389
     0.26252
     0.31845
     1.06943
     1.87234
     2.28378
     1.54079
     0.86970
     0.59407
    -0.68419
    -0.82001
    -0.10098
     0.91764
     0.91364
    -0.16889
    -1.37925
    -1.73077
    -1.60694
    -1.47112
    -1.83063
    -2.27004
    -2.76936
    -2.82928
    -2.58561
    -2.06232
    -1.31134
    -0.48446
    -0.06503
    -0.18087
    -0.37261
    -0.33666
    -0.30471
     0.41032
     1.06544
     1.35304
     1.37701
     1.18128
     0.66997
    -0.05305
    -0.24878
    -0.33666
    -0.34066
    -0.32867
    -0.78006
    -1.15954
    -1.42718
    -1.53903
    -1.58696
    -1.66686
    -1.71080
    -1.46313
    -1.51107
    -1.29935
    -1.12359
    -1.02373
    -0.92786
    -0.92786
    -0.93984
    -1.06367
    -1.18751
    -1.21946
    -1.13957
    -1.22745
    -1.35128
    -1.42718
    -1.47911
    -1.50308
    -1.62292
    -1.67085
    -1.42718
    -1.40321
    -1.35528
    -1.17153
    -0.95582
    -0.85995
    -0.73612
    -0.54039
    -0.32468
    -0.19286
     0.00288
    -0.08101
    -0.12495
    -0.01710
     0.06280
    -0.02109
     0.23456
     0.16266
     0.21060
     0.28649
     0.30647
     0.23856
     0.07079
    -0.06104
    -0.23680
    -0.56036
    -0.62427
    -0.40457
    -0.29272
    -0.08101
    -0.22481
    -0.60430
    -0.65223
    -0.64424
    -0.72813
    -0.65223
    -0.60030
    -0.62427
    -0.58832
    -0.60030
    -0.53240
    -0.45650
    -0.24878
    -0.40057
    -0.36462
    -0.17288
    -0.08101
    -0.06503
     0.07478
     0.14269
     0.08676
     0.00288
     0.16666
     0.20261
     0.25454
     0.19462
     0.22657
     0.19062
     0.31445
     0.38236
     0.50619
     0.44628
     0.58609
     0.59008
     0.59807
     0.94160
     0.94560
     0.96957
     1.00152
     1.46090
     1.68459
     2.12000
     2.38764
     2.53145
     2.45155
     2.16394
     1.95223
     1.84038
     1.85636
     2.02813
     2.06408
     2.11201
     2.07606
     1.95623
     1.95623
     2.00816
     2.30775
     2.27579
     1.90430
     0.61405
    -0.20484
    -0.18487
     0.30247
     1.26916
     1.59671
     1.21323
     0.64201
     0.64201
     0.49421
     0.14269
    -0.07302
    -0.02908
     0.11473
     0.47024
     0.62204
     0.70592
     0.90565
     0.98155
     0.93361
     0.70992
     0.71791
     0.78981
     1.22522
     1.54878
     1.83639
     1.43294
     0.65399
     0.63802
     0.62204
     0.64600
     0.37837
     0.03883
    -0.04106
    -0.12495
    -0.22481
    -0.52840
    -0.80403
    -1.35528
    -1.94248
    -2.64153
    -2.76536
    -2.86123
    -3.03700
    -2.82129
    -2.43781
    -2.02237
    -1.41520
    -1.35128
    -1.03172
    -0.69218
    -0.63625
    -0.25677
    -0.05704
    -0.14492
    -0.14892
     0.31445
     0.67796
     0.86571
     0.78182
     0.45426
     0.32644
    -0.06902
    -0.66422
    -1.11161
    -1.25941
    -1.15555
    -0.98778
    -0.91188
    -0.94384
    -1.00775
    -0.98378
    -0.93984
    -0.67620
    -0.50843
    -0.65623
    -0.69617
    -0.52840
    -0.35663
    -0.22881
    -0.42055
    -0.42454
    -0.27674
    -0.42854
    -0.48047
    -0.64025
    -0.80802
    -0.92386
    -0.84797
    -0.90789
    -0.79204
    -0.67221
    -0.87992
    -0.80003
    -0.83199
    -0.85596
    -0.69617
    -0.71215
    -0.68419
    -0.57634
    -0.48846
    -0.32867
    -0.29672
    -0.19685
    -0.15691
    -0.12894
     0.07079
     0.14668
     0.01886
     0.07079
     0.15068
     0.19861
     0.22657
     0.23057
     0.27451
     0.37437
     0.55413
     0.62204
     0.69793
     0.66198
     0.63402
     0.49421
     0.52617
     0.55812
     0.49022
     0.48223
     0.52617
     0.43429
     0.41432
     0.26252
     0.23057
     0.18663
     0.13070
    -0.14093
     0.00288
     0.14269
     0.15867
     0.24655
     0.25054
     0.40633
     0.41432
     0.36638
     0.79380
     1.66862
     2.36367
     2.17193
     0.38636
    -1.37126
    -1.45914
    -0.00911
     1.22921
     1.46090
     1.02149
     0.25054
    -0.42854
    -0.66422
    -0.72014
    -0.83998
    -0.72414
    -0.53240
    -0.30471
    -0.09699
     0.09475
     0.21459
     0.33443
     0.45426
     0.49421
     0.54614
     0.59807
     0.66598
     0.65799
     1.01750
     1.26916
     1.34106
     1.23321
     1.13334
     1.08541
     1.01750
     0.80579
     0.78981
     0.90965
     0.79380
     0.79380
     0.65399
     0.84973
     0.38236
    -0.44452
    -1.04370
    -1.77471
    -1.94248
    -0.98378
    -0.31669
    -0.48846
    -0.89191
    -1.23145
    -1.66686
    -1.75074
    -1.89455
    -1.82264
    -1.62292
    -1.17952
    -0.60430
    -0.60829
    -0.67620
    -0.43653
    -0.66422
    -0.87992
    -1.21147
    -1.57898
    -1.52305
    -0.98778
    -0.91188
    -1.29137
    -1.44715
    -1.42718
    -1.12359
    -0.52041
    -0.26875
    -0.43653
    -0.88392
    -0.47647
    -0.03307
     0.09475
     0.34641
     0.61804
     0.88168
     0.97755
     0.90166
     0.81777
     0.90565
     0.97356
     1.02948
     1.19726
     1.17728
     0.85772
     0.58209
     0.55413
     0.79780
     0.78182
     0.22258
     0.39035
     0.61405
     0.64600
     0.61804
     0.53416
     0.37837
     0.35041
     0.31046
     0.35440
     0.31046
     0.20660
     0.19462
     0.09475
     0.25853
     0.31845
     0.14668
     0.23456
     0.30247
     0.29448
     0.38636
     0.34641
     0.43429
     0.41831
     0.45426
     0.62204
     0.57011
     0.51418
     0.62204
     0.38636
     0.53815
     0.51818
     0.39435
     0.40633
     0.42231
     0.37038
     0.27850
     0.19861
     0.18663
     0.14668
     0.12671
     0.09875
     0.06679
    -0.04106
    -0.13693
    -0.37661
    -0.28873
    -0.15291
    -0.26076
    -0.36063
    -0.33666
    -0.22481
    -0.27674
    -0.32867
    -0.30071
    -0.44052
    -0.26076
    -0.10098
    -0.06902
     0.00288
    -0.04905
    -0.01310
    -0.04106
     0.15068
     0.13070
     0.13470
     0.16266
     0.17864
     0.20660
     0.03483
     0.05880
     0.03084
     0.01886
    -0.10098
    -0.09299
    -0.27674
    -0.21682
    -0.26476
    -0.31269
    -0.30071
    -0.37661
    -0.46049
    -0.43653
    -0.50843
    -0.48446
    -0.53639
    -0.44052
    -0.18886
     0.05081
     0.00288
    -0.10897
    -0.30471
    -0.42055
    -0.55237
    -0.56036
    -0.20085
    -0.06902
    -0.02508
     0.12271
     0.35041
     0.88967
     1.86835
     2.50348
     2.12799
     1.00152
    -0.67221
    -1.82264
    -0.89590
     0.24655
     0.70193
     1.00552
     1.26916
     0.88967
    -0.13294
    -1.29137
    -2.23808
    -2.58561
    -1.99042
    -1.61093
    -1.65088
    -2.01039
    -1.98243
    -1.87058
    -1.64688
    -1.43917
    -1.16354
    -1.21147
    -1.54702
    -1.65088
    -1.63090
    -1.59895
    -1.55101
    -1.53104
    -1.22346
    -0.81202
    -0.71215
    -0.59231
    -0.54438
    -0.31669
     0.15467
     0.18663
     0.25853
     0.23456
     0.22657
     0.45027
     0.68994
     0.85372
     0.95758
     1.03348
     1.12136
     0.93761
     0.81777
     0.94560
     1.06544
     0.84973
     0.37837
     0.35440
     0.34641
     0.37437
     0.09076
     0.04682
     0.06679
    -0.03707
     0.05880
     0.12271
     0.17864
     0.05880
    -0.06902
    -0.05305
     0.03483
     0.09076
     0.09076
     0.05880
     0.03084
     0.13470
     0.08676
     0.11872
     0.11073
     0.01486
    -0.00112
    -0.04905
     0.06280
     0.05081
    -0.15691
    -0.08900
     0.00687
     0.04682
     0.08277
     0.01087
    -0.00112
     0.13070
     0.09475
     0.08277
     0.29049
     0.25454
     0.18263
     0.22258
     0.23057
     0.24655
     0.21858
     0.09475
     0.15068
     0.26252
     0.14269
     0.19062
     0.22258
     0.07079
     0.08676
    -0.02109
     0.15867
     0.15467
     0.00288
     0.16266
     0.10274
     0.13470
     0.09875
     0.14269
     0.12671
     0.23856
     0.26652
     0.24255
     0.27451
     0.26652
     0.25054
     0.19861
     0.26652
     0.38636
     0.26252
     0.33443
     0.39834
     0.29049
     0.27451
     0.31046
     0.23057
     0.35839
     0.36638
     0.33043
     0.28649
     0.27850
     0.30247
     0.31046
     0.33842
     0.47424
     0.46225
     0.37837
     0.43030
     0.39834
     0.37038
     0.05081
    -0.00911
     0.04282
     0.22258
     0.40234
     0.49821
     0.52617
     0.48622
     0.50220
     0.26652
     0.60606
     1.38900
     2.73117
     3.22251
     2.33571
     1.80044
     1.14133
     0.33443
     0.40633
     1.50484
     2.67126
     3.07071
     2.98283
     2.96286
     2.69922
     2.15595
     1.09739
    -0.13693
    -0.74011
    -1.29137
    -1.05968
    -0.46449
     0.01886
    -0.06104
    -0.54039
    -0.91588
    -1.58297
    -2.11425
    -2.41784
    -2.56963
    -2.71344
    -2.78534
    -2.80531
    -2.84126
    -2.89319
    -2.53767
    -1.60694
    -0.77607
    -0.92786
    -1.23544
    -1.39123
    -1.60294
    -1.49109
    -1.27938
    -0.89191
    -0.60829
    -0.40057
    -0.11696
     0.09875
     0.31845
     0.35839
     0.28250
     0.23456
     0.41432
     0.41032
     0.48223
     0.45826
     0.54215
     0.68994
     0.78981
     0.82976
     0.82177
     0.80579
     0.90565
     0.82576
     1.06144
     1.06943
     0.78981
     0.73788
     0.87769
     0.92163
     0.68595
     0.55812
     0.25853
     0.13470
     0.20261
     0.41432
     0.53416
     0.39035
     0.32644
     0.14269
     0.18263
     0.28649
     0.07478
    -0.04106
    -0.02908
     0.05081
     0.12671
     0.13869
     0.03483
     0.04282
    -0.12095
    -0.19286
    -0.46848
    -0.54438
    -0.60430
    -0.63625
    -0.51242
    -0.46049
    -0.48446
    -0.62827
    -0.55636
    -0.51642
    -0.37261
    -0.35264
    -0.37661
    -0.28473
    -0.24479
    -0.10498
    -0.26476
    -0.06503
    -0.16489
    -0.30870
    -0.20085
    -0.10897
    -0.12495
    -0.18487
    -0.15691
    -0.12095
    -0.12095
    -0.14093
    -0.08500
    -0.11696
    -0.06902
     0.06679
     0.12671
     0.05081
     0.05081
     0.05481
     0.04282
     0.21459
     0.21060
     0.15867
     0.25853
     0.27850
     0.18263
     0.15867
     0.21858
     0.24255
     0.39834
     0.54614
     0.58609
     0.74187
     0.65399
     0.59407
     0.42231
     0.41831
     0.59008
     0.74587
     0.82976
     1.06544
     1.03348
     0.79780
     0.81777
     0.94160
     0.94160
     1.01351
     1.09340
     1.21723
     1.14533
     1.20525
     1.50084
     1.96422
     2.15995
     2.38764
     2.36767
     2.39962
     1.92027
     1.25717
     1.27315
     1.92027
     0.80579
    -0.62827
    -1.34729
    -1.50308
    -1.26340
    -1.52705
    -1.87857
    -2.36191
    -2.74140
    -3.05297
    -3.43246
    -3.41648
    -3.26069
    -2.96909
    -2.61357
    -2.17017
    -1.61493
    -1.26740
    -0.78805
    -0.44851
    -0.11696
     0.18663
     0.35440
     0.44228
     0.65399
     0.82976
     0.80179
     0.98554
     1.03747
     0.95359
     1.06144
     1.07742
     1.14133
     1.15731
     1.13734
     1.12935
     1.05745
     0.97755
     0.82576
     0.72190
     0.64600
     0.72989
     0.88168
     0.89766
     1.00152
     0.97356
     0.83774
     0.84973
     0.94560
     1.07742
     1.02549
     1.04546
     1.09340
     1.22921
     1.20125
     1.22122
     1.01750
     1.09739
     0.96557
     0.74986
     0.65799
     0.55013
     0.51818
     0.39035
     0.31845
     0.08277
     0.05481
    -0.08101
    -0.29272
    -0.31269
    -0.39658
    -0.74810
    -1.15156
    -0.67221
    -0.65223
    -0.55237
    -0.58033
    -0.67620
    -0.66821
    -0.70017
    -0.67620
    -0.47647
    -0.33666
    -0.12894
     0.09076
     0.39035
     0.63402
     0.93761
     0.83774
     1.16929
     1.37302
     1.54079
     1.60870
     1.60870
     1.57674
     1.70057
     1.98818
     2.10403
     1.91628
     1.45291
     1.09340
     0.98155
     0.77783
     0.77383
     0.64600
     0.41032
     0.19861
    -0.31669
    -0.72014
    -1.03571
    -1.25941
    -1.53903
    -1.14756
    -0.99577
    -1.19949
    -1.04770
    -1.09963
    -0.98778
    -0.97180
    -0.87992
    -0.53639
    -0.27275
     0.03883
    -0.23280
    -0.54438
    -0.37661
    -0.00112
     0.30247
     0.24255
     0.07079
     0.28649
     0.08277
    -0.29272
    -0.67620
    -0.63226
    -0.36063
    -0.48047
    -0.33666
     0.03883
     0.43030
     0.43829
     0.45826
     0.48223
     0.51418
     0.81378
     1.10538
     1.06544
     0.94560
     1.34106
     1.60071
     1.76049
     1.47288
     1.16929
     0.88967
     1.05345
     1.15332
     0.95359
     0.81777
     0.31845
    -0.03307
     0.05880
    -0.07701
    -0.15691
     0.57410
     0.40633
     0.34641
     0.37038
     0.47424
     0.53416
    -0.08500
    -0.26875
    -0.06902
     0.09475
     0.02285
    -0.18487
    -0.12095
     0.04282
    -0.33267
    -0.73612
    -0.67620
    -0.67221
    -0.90789
    -0.72813
    -0.54039
    -0.52840
    -0.65223
    -0.60030
    -0.27674
    -0.04506
     0.14668
     0.21459
     0.25054
     0.35041
     0.33842
     0.42231
     0.39435
     0.44628
     0.42630
     0.33043
     0.24655
     0.09076
    -0.00911
    -0.13294
    -0.10098
    -0.08101
    -0.14093
    -0.27674
    -0.40057
    -0.46049
    -0.44452
    -0.50843
    -0.48846
    -0.42854
    -0.39658
    -0.47248
    -0.41256
    -0.40057
    -0.36462
    -0.49245
    -0.43653
    -0.32867
    -0.29672
    -0.45650
    -0.45250
    -0.54438
    -0.61628
    -0.62028
    -0.49644
    -0.50843
    -0.45650
    -0.55237
    -0.56036
    -0.60430
    -0.72014
    -0.76808
    -0.93185
    -0.58832
    -0.54837
    -0.62028
    -0.51642
    -0.56036
    -0.50044
    -0.50843
    -0.54438
    -0.43653
    -0.37661
    -0.36862
    -0.38859
    -0.28473
    -0.14492
    -0.13693
    -0.14093
     0.06280
     0.12671
     0.18663
     0.27451
     0.45426
     0.52617
     0.77383
     0.78182
     0.94959
     1.18927
     1.41296
     1.68859
     1.72854
     1.78046
     1.98019
     2.26780
     1.99218
     1.24120
     0.14269
    -0.68818
    -1.59895
    -3.07295
    -2.49373
    -1.01574
    -0.93585
    -0.18886
     0.34641
    -0.59231
    -1.37525
    -1.77471
    -1.56300
    -1.01175
    -0.14093
     1.00951
     1.94025
     2.55541
     3.00281
     3.12264
     3.05873
     2.95886
     2.75514
     2.39962
     2.16794
     1.72454
     1.27315
     1.09340
     0.84573
     0.82177
     0.55812
     0.65399
     0.43429
     0.08676
     0.04282
    -0.02508
    -0.11696
    -0.15291
    -0.31669
    -0.14892
    -0.16090
    -0.10897
    -0.09699
    -0.02508
     0.03883
     0.17065
     0.11473
     0.15467
     0.49821
     0.41831
     0.37437
     0.39435
     0.46625
     0.33043
     0.29049
     0.33443
     0.36239
     0.47823
     0.36638
     0.30247
     0.19462
     0.12671
     0.01486
    -0.01310
     0.11872
    -0.04905
    -0.05305
    -0.01710
    -0.09299
     0.00288
    -0.04905
     0.06679
    -0.08101
    -0.01710
    -0.07302
    -0.09699
    -0.09699
    -0.14093
    -0.11696
    -0.07302
     0.04682
     0.10274
     0.13470
     0.57410
     0.77383
     0.69793
     0.35041
     0.04282
     0.39035
     0.66198
     0.69394
     0.45826
     0.11073
    -0.31669
    -0.60030
    -0.48446
    -0.19286
    -0.28473
    -0.70816
    -1.00376
    -1.15555
    -1.19150
    -1.32332
    -1.33531
    -1.34330
    -1.17952
    -1.01973
    -0.88392
    -0.77607
    -0.67221
    -0.54039
    -0.49245
    -0.25677
    -0.01310
    -0.06503
     0.15467
     0.26652
     0.29448
     0.05081
    -0.34465
    -0.39259
    -0.33267
    -0.20884
     0.11073
     0.17065
    -0.02908
    -0.40457
    -0.74411
    -0.88392
    -0.59231
    -0.68818
    -0.82799
    -0.79204
    -0.70816
    -0.70816
    -0.62827
    -0.79604
    -0.66022
    -0.44052
    -0.51242
    -0.62827
    -0.62028
    -0.55636
    -0.72813
    -0.64824
    -0.34865
    -0.20085
    -0.18487
    -0.29672
    -0.34465
    -0.50443
    -0.67221
    -0.98378
    -0.80003
    -0.68419
    -0.53240
    -0.83199
    -0.98778
    -0.85596
    -0.89191
    -0.85596
    -0.89590
    -0.72414
    -0.47647
     0.19062
     0.82576
     0.95359
     0.55013
     0.13070
     0.06679
     0.10674
     0.19062
     0.33443
     0.98155
     0.61005
    -0.45250
    -1.04770
    -1.19949
    -1.12359
    -1.19150
    -1.61892
    -1.75074
    -1.90254
    -1.78669
    -1.85460
    -1.87857
    -1.62292
    -1.54702
    -1.29137
    -1.18751
    -0.76408
    -0.51242
    -0.32867
    -0.09299
     0.13869
     0.23456
     0.13869
     0.24655
     0.41432
     0.65000
     0.72590
     0.76584
     0.91764
     0.99753
     1.08940
     1.10538
     1.10938
     1.10938
     1.18128
     1.19326
     1.30112
     1.26516
     1.06943
     0.92962
     0.76584
     0.89766
     0.80179
     0.70992
     0.57810
     0.56611
     0.52617
     0.50220
     0.44228
     0.40234
     0.30647
     0.23856
     0.23456
     0.41831
     0.26252
     0.20660
     0.29848
     0.33842
     0.32644
     0.27051
     0.31445
     0.23057
     0.13869
     0.13470
     0.30247
     0.33443
     0.27451
     0.20261
     0.20660
     0.33842
     0.32244
     0.30247
     0.30647
     0.31845
     0.35440
     0.39035
     0.30247
     0.43030
     0.41831
     0.45826
     0.48622
     0.43030
     0.29049
     0.12271
    -0.28873
    -0.54438
    -0.77607
    -0.42854
    -0.11696
    -0.75210
    -0.91188
    -1.11161
    -1.21147
    -1.35528
    -1.03172
    -0.98378
    -1.08365
    -0.96780
    -0.89191
    -0.76808
    -0.87593
    -0.48846
    -0.07701
     0.08676
     0.06679
     0.20660
     0.23856
     0.41831
     0.80579
     1.61269
     2.23984
     2.32373
     1.98818
     1.08940
     0.19062
    -0.01710
     0.46225
     1.10538
     1.38101
     1.14932
     0.75785
     0.26652
    -0.23680
    -0.48047
    -0.66022
    -0.68818
    -0.55636
    -0.64424
    -0.37261
    -0.22881
     0.04282
     0.10674
     0.15467
    -0.02908
     0.22657
     0.53416
     0.65000
     0.76185
     0.65799
     0.61804
     0.64201
     0.69793
     0.90965
     1.01351
     1.19326
     1.25717
     1.08541
     0.84174
     0.77783
     0.66198
     0.98554
     1.16929
     1.06544
     1.15731
     1.02948
     0.96957
     0.96557
     0.82177
     0.65399
     0.63402
     0.50619
     0.54215
     0.57410
     0.67397
     0.84573
     0.68196
     0.44628
     0.22657
     0.14269
     0.28649
     0.39435
     0.11872
     0.02684
    -0.07701
    -0.10897
    -0.04905
    -0.42055
    -0.55237
    -0.60030
    -0.70017
    -1.14756
    -1.11960
    -0.98778
    -0.97979
    -0.78805
    -0.73212
    -0.64424
    -0.62427
    -0.38859
    -0.20884
     0.07478
     0.40633
     0.60206
     0.68994
     0.70193
     0.83375
     1.01351
     1.16130
     1.00552
     1.14133
     0.96957
     0.31445
     0.17065
    -0.09699
    -0.39259
    -0.64424
    -1.04770
    -1.27938
    -1.50308
    -1.74275
    -1.84262
    -2.06631
    -2.13023
    -2.15819
    -2.22210
    -2.11425
    -1.90254
    -1.85460
    -1.81066
    -1.64688
    -1.52305
    -1.47112
    -1.31933
    -1.22745
    -1.13957
    -1.01574
    -1.07166
    -1.04770
    -1.09963
    -0.89590
    -1.01574
    -0.91588
    -0.68419
    -0.66422
    -0.66422
    -0.54438
    -0.56435
    -0.49245
    -0.45250
    -0.40856
    -0.17688
    -0.04905
    -0.07302
    -0.02908
     0.01886
     0.11473
     0.08277
     0.05880
     0.15467
     0.21060
     0.27051
     0.17464
     0.23456
     0.24655
     0.24655
     0.31046
     0.32244
     0.33043
     0.23856
     0.19062
     0.29049
     0.29448
     0.34641
     0.22657
     0.39035
     0.36239
     0.26252
     0.20261
     0.33043
     0.22258
     0.21459
     0.15867
    -0.01710
    -0.12095
    -0.17688
    -0.18886
    -0.28873
    -0.28873
    -0.42454
    -0.49644
    -0.44052
    -0.63625
    -0.78405
    -0.62827
    -0.65623
    -0.64424
    -0.93984
    -0.93984
    -0.87194
    -0.45250
    -0.15291
    -0.15691
     0.12271
     0.05880
     0.82976
     1.97620
     2.17992
     1.21323
     0.28649
     1.02549
     5.15588
     8.31160
     8.31160
     6.18249
     2.85900
     1.81242
     2.63131
     3.11465
     3.92156
     4.29305
     4.59265
     3.83767
     2.40761
     1.24120
     0.13070
    -0.76808
    -1.34729
    -1.69482
    -1.71479
    -1.75074
    -1.68283
    -1.49509
    -1.31533
    -1.40321
    -1.30734
    -1.08764
    -0.82799
    -0.60829
    -0.68818
    -0.47647
    -0.61229
    -0.67221
    -0.50044
    -0.17688
     0.02684
     0.15068
     0.28649
     0.51418
     0.56212
     0.80978
     0.75386
     0.76584
     0.77783
     0.71791
     0.64201
     0.58209
     0.63802
     0.59407
     0.66598
     0.77783
     0.74587
     0.76984
     0.55413
     0.43429
     0.43429
     0.40234
     0.49421
     0.54215
     0.49421
     0.60206
     0.59807
     0.45826
     0.51818
     0.53016
     0.59407
     0.63802
     0.46225
     0.44628
     0.26252
     0.21459
     0.06679
     0.20660
     0.14668
     0.15068
     0.09076
     0.03483
    -0.03307
    -0.02109
     0.04282
     0.16266
     0.06679
     0.08676
     0.07877
     0.09875
     0.11872
     0.17065
     0.06280
     0.05481
     0.04682
    -0.16090
    -0.37661
    -0.40457
    -0.29272
    -0.37261
    -0.13693
     0.05880
    -0.01710
     0.02285
    -0.04905
     0.05880
     0.04682
     0.10274
     0.00288
     0.12271
     0.20660
     0.19861
     0.15867
     0.07877
     0.03483
    -0.18087
    -0.22082
    -0.28473
    -0.62827
    -0.72014
    -0.91588
    -0.99577
    -1.05569
    -1.13957
    -1.18351
    -1.07166
    -0.98378
    -0.99976
    -0.90789
    -0.82400
    -0.71615
    -0.76009
    -0.87194
    -0.61628
    -0.88392
    -1.01973
    -0.95982
    -0.96381
    -0.87593
    -0.88791
    -0.95582
    -1.01973
    -1.19949
    -1.26340
    -1.37525
    -1.48710
    -1.52705
    -1.39522
    -1.55501
    -1.42319
    -1.45115
    -1.53903
    -1.49109
    -1.14357
    -0.93984
    -0.79604
    -0.65223
    -0.58832
    -0.72813
    -0.97180
    -0.96381
    -1.09164
    -1.09963
    -0.92386
    -0.93185
    -0.99976
    -0.79604
    -0.42454
    -0.04506
     0.11073
    -0.12894
    -1.01574
    -1.26340
    -0.66422
     0.44628
     1.19326
     1.56875
     1.06544
     0.02285
    -2.34993
    -3.59624
    -3.58026
    -2.73740
    -0.64424
    -0.54438
    -1.35528
    -2.64553
    -3.42846
    -3.69211
    -3.70010
    -3.27667
    -2.70944
    -2.06631
    -1.47911
    -0.86395
    -0.38859
    -0.03307
     0.20261
     0.71791
     0.92163
     0.96158
     1.16530
     1.41296
     1.37302
     1.39299
     1.34106
     1.28114
     1.40497
     1.33707
     1.17728
     1.06943
     1.14133
     1.02948
     0.87769
     0.83375
     0.91364
     0.60206
     0.57810
     0.40234
     0.33043
     0.32644
     0.16666
     0.12671
     0.13070
     0.19462
     0.13470
     0.16266
     0.17464
     0.01087
     0.05081
     0.12671
     0.35440
     0.30647
     0.20660
     0.27051
     0.33043
     0.39435
     0.35041
     0.34242
     0.41032
     0.48223
     0.51818
     0.47424
     0.50220
     0.38636
     0.45426
     0.40633
     0.49821
     0.48622
     0.38636
     0.47823
     0.36638
     0.47024
     0.42231
     0.33842
     0.38236
     0.40633
     0.47024
     0.44228
     0.42630
     0.52217
     0.45027
     0.30247
     0.55013
     0.59008
     0.44628
     0.49022
     0.45826
     0.47424
     0.45426
     0.47024
     0.43030
     0.48622
     0.47424
     0.44228
     0.44228
     0.43429
     0.33043
     0.29848
     0.36638
     0.49421
     0.28250
     0.23456
     0.24655
     0.29848
     0.36638
     0.47823
     0.84973
     1.68459
     3.04675
     3.68188
     3.41824
     2.11201
     1.46090
     1.76848
     2.79908
     3.95751
     3.04675
     2.12000
     1.64465
     1.20924
     0.19462
    -0.66422
    -0.99177
    -0.70816
    -0.81601
    -1.85860
    -2.52569
    -3.10490
    -3.58026
    -3.67613
    -3.27667
    -2.13023
    -1.41520
    -1.09164
    -1.11960
    -1.19550
    -0.71215
    -0.17688
     0.23456
     0.45426
     0.63003
     0.79380
     0.86571
     0.86970
     0.60206
     0.54215
     0.26652
     0.34641
     0.20261
    -0.17688
    -0.76408
    -1.09563
    -1.16753
    -0.98378
    -0.68020
     0.14269
     0.21060
     0.23856
     0.31445
     0.68595
     0.26652
    -0.30870
    -0.91987
    -0.50443
     0.64600
     0.84973
     0.76584
     0.87769
     0.52617
     0.16666
    -0.08500
    -0.24878
    -0.47647
    -0.63226
    -0.58033
    -0.38460
    -0.19685
    -0.08900
    -0.00112
    -0.04106
     0.28250
     0.28250
     0.30247
     0.31046
     0.40633
     0.36638
     0.39035
     0.33443
     0.41032
     0.37837
     0.41831
     0.36638
     0.45027
     0.46625
     0.44228
     0.17065
     0.40234
     0.37437
     0.37038
     0.33443
     0.22657
     0.21459
     0.28250
     0.27051
     0.22258
     0.23456
     0.21858
     0.13070
     0.17464
     0.19462
     0.21459
     0.02684
     0.13070
     0.21858
     0.22657
     0.19462
     0.21459
     0.18263
     0.23856
     0.18663
     0.17864
     0.27451
     0.23057
     0.28649
     0.32244
     0.33443
     0.31845
     0.23057
     0.20261
     0.27451
     0.25853
     0.23057
     0.23057
     0.17065
     0.12671
     0.02684
     0.09475
     0.01087
     0.02285
     0.02285
    -0.20085
    -0.10498
    -0.19685
    -0.19685
    -0.34865
    -0.26476
    -0.36462
    -0.47647
    -0.51242
    -0.63226
    -0.61229
    -0.56835
    -0.64025
    -0.64025
    -0.59231
    -0.56835
    -0.65623
    -0.53240
    -0.45250
    -0.32468
    -0.35264
    -0.19286
     0.01087
     0.09076
     0.18663
     0.20660
     0.07478
    -0.04106
     0.01886
     0.03483
    -0.04905
    -0.06503
    -0.08900
    -0.04905
    -0.20884
    -0.30471
    -0.21283
    -0.11297
     0.01087
    -0.14892
    -0.20484
    -0.39658
    -0.34066
    -0.60430
    -1.02772
    -1.27139
    -0.95982
    -0.49644
    -0.68419
    -1.21147
    -1.25142
    -1.17952
    -0.40457
    -0.53639
    -0.52041
    -0.75609
    -0.94384
    -1.26740
    -0.93585
    -0.13693
     0.33443
     0.06280
    -0.30870
    -0.46049
    -1.29935
    -1.71080
    -1.43118
    -1.05968
    -0.90389
    -1.45514
    -1.82264
    -1.97044
    -1.93449
    -2.01838
    -2.05034
    -2.02637
    -1.89854
    -1.85061
    -1.56300
    -0.94384
    -0.59631
    -0.57234
    -0.40057
    -0.34465
    -0.21682
    -0.17688
    -0.07302
     0.09875
     0.12671
     0.21858
     0.24255
     0.51418
     0.47823
     0.48622
     0.50220
     0.63402
     0.63003
     0.56212
     0.52217
     0.53016
     0.54614
     0.48223
     0.53416
     0.67397
     0.43829
     0.49022
     0.53815
     0.56212
     0.52617
     0.47823
     0.49421
     0.53815
     0.52617
     0.45426
     0.45826
     0.48223
     0.43429
     0.45027
     0.30647
     0.45027
     0.40234
     0.36239
     0.31445
     0.37038
     0.35839
     0.29049
     0.27451
     0.31046
     0.37437
     0.30647
     0.24255
     0.24655
     0.22657
     0.25054
     0.09875
     0.28649
     0.20660
     0.15068
     0.11073
     0.13869
     0.10274
     0.05880
     0.05481
     0.02684
     0.07079
     0.06679
    -0.00511
     0.03883
    -0.02508
    -0.01710
    -0.05704
    -0.02109
    -0.02908
    -0.17288
    -0.22881
    -0.16090
    -0.12495
     0.06280
     0.22657
     0.50220
     0.69394
     0.89766
     0.93361
     0.95359
     1.13334
     1.08541
     0.86171
     0.79780
     1.04546
     1.12535
     0.96957
     0.88568
     0.84973
     0.80179
     0.32244
    -0.05305
    -0.18487
    -0.25278
    -0.36862
    -0.52441
    -0.28873
    -0.14492
    -0.14892
    -0.32068
    -0.02508
     0.26652
     0.63003
     1.19326
     1.44891
     1.42095
     0.74587
    -0.58433
    -1.76672
    -2.04235
    -0.67620
     0.54215
     1.41696
     2.04011
     1.32109
    -0.18087
    -0.90789
    -1.30335
    -1.39922
    -0.61628
    -0.46449
    -0.34066
     0.09475
     0.24255
     0.53416
     0.07079
    -0.52041
    -1.22346
    -0.87194
    -0.38060
    -0.52441
    -0.75609
    -0.97979
    -0.86395
    -0.89990
    -0.28074
     0.37038
     0.65799
     0.41032
     0.45826
     0.70193
     0.86571
     1.14932
     1.16130
     1.00951
     0.81777
     0.79780
     0.74587
     0.60606
     0.65399
     0.56212
     0.22657
     0.08277
    -0.06902
    -0.14892
    -0.31669
    -0.49644
    -0.50044
    -0.46049
    -0.23280
    -0.15691
    -0.19685
    -0.18487
    -0.31669
    -0.30471
    -0.17688
    -0.27674
    -0.24079
    -0.10897
    -0.02908
     0.04282
    -0.02508
    -0.02109
     0.05081
     0.06280
    -0.06902
    -0.17688
    -0.13693
    -0.07302
    -0.08101
    -0.26076
    -0.20085
    -0.04905
    -0.24479
    -0.28873
    -0.21682
    -0.20085
    -0.30071
    -0.39658
    -0.52441
    -0.50044
    -0.46049
    -0.46848
    -0.45250
    -0.53240
    -0.61628
    -0.68818
    -0.64824
    -0.57234
    -0.55237
    -0.58832
    -0.49644
    -0.50443
    -0.48047
    -0.44052
    -0.43653
    -0.31669
    -0.19685
    -0.06503
    -0.02508
     0.01886
     0.11073
     0.12671
     0.10274
     0.31046
     0.39035
     0.39035
     0.42231
     0.35041
     0.46225
     0.41032
     0.40234
     0.38636
     0.51019
     0.56212
     0.37837
     0.31445
     0.33443
     0.35041
     0.31845
     0.57810
     0.78182
     0.78182
     0.89367
     0.96957
     1.04147
     1.08141
     0.83375
     0.55812
     0.73788
     0.93761
     0.98954
     0.82976
     0.72590
     0.62603
     0.44628
     0.28649
     0.37038
     0.16666
     0.02684
    -0.05704
     0.05481
     0.22657
     0.40633
     0.37437
     0.48622
     0.27451
    -0.56835
    -0.63226
     0.03084
     0.58209
     0.42231
    -0.19685
    -0.50443
    -0.57634
    -0.76808
    -1.61493
    -2.12623
    -1.97843
    -2.18216
    -2.43382
    -2.62156
    -2.71344
    -2.50172
    -1.89455
    -1.09563
    -1.21946
    -1.50308
    -1.63090
    -1.06367
    -0.44851
    -0.04905
     0.41032
     0.76584
     1.03747
     1.33307
     1.52881
     1.62468
     1.58872
     1.61669
     1.46090
     1.42495
     1.37302
     1.26117
     1.03747
     1.11337
     1.18927
     1.04946
     0.89766
     0.91764
     0.90565
     0.97356
     0.91364
     0.84573
     0.76185
     0.73788
     0.64600
     0.55812
     0.62204
     0.50220
     0.49022
     0.47424
     0.56212
     0.55812
     0.37437
     0.29448
     0.35440
     0.49022
     0.47424
     0.47424
     0.47424
     0.48223
     0.45826
     0.45027
     0.54215
     0.47823
     0.40234
     0.27451
     0.53416
     0.40633
     0.28649
     0.35041
     0.32644
     0.32644
     0.32644
     0.28649
     0.30247
     0.25454
     0.29848
     0.29448
     0.31845
     0.31046
     0.21060
     0.14269
     0.20660
     0.28250
     0.21858
     0.20261
     0.21459
     0.15867
     0.17065
     0.05481
     0.07478
     0.10274
     0.13470
     0.02684
     0.05081
     0.07877
    -0.05704
    -0.03707
    -0.05704
     0.06679
    -0.00511
     0.01087
     0.17464
     0.23856
     0.46625
     0.66997
     0.92962
     1.32109
     1.44093
     1.04546
     0.40234
    -0.48047
    -1.05169
    -1.21547
    -1.10362
    -0.66022
    -0.70017
    -0.94384
    -1.05169
    -1.36327
    -1.56300
    -1.69881
    -1.58297
    -1.47112
    -1.20748
    -0.97979
    -1.03971
    -0.63625
    -0.02908
     0.27850
     0.40234
     0.47424
     0.27451
    -0.34865
    -0.50843
    -0.48446
    -0.42854
    -0.58832
    -0.70017
    -0.82400
    -0.81601
    -0.87992
    -0.59631
    -0.64424
    -1.35528
    -2.03835
    -1.27539
    -0.59231
    -0.02109
     0.39035
     0.16666
    -0.21682
    -0.64824
    -0.47248
    -0.26076
    -0.32468
    -0.25278
    -0.40057
    -0.50044
    -0.06503
    -0.02508
     0.03883
    -0.08101
    -0.26875
     0.04282
     0.01486
    -0.00511
     0.08676
     0.11473
     0.20261
     0.29848
     0.45826
     0.57410
     0.64600
     0.57410
     0.65399
     0.68196
     0.66997
     0.82976
     0.87370
     1.10938
     1.04546
     0.93761
     0.92962
     0.83774
     0.78581
     0.87370
     0.93361
     0.91764
     0.94560
     0.78981
     0.70193
     0.71391
     0.69793
     0.62204
     0.44228
     0.51818
     0.62204
     0.49821
     0.52617
     0.47823
     0.55413
     0.48622
     0.39035
     0.51418
     0.49821
     0.60206
     0.59807
     0.51418
     0.53416
     0.51818
     0.41032
     0.42630
     0.46625
     0.43829
     0.31046
     0.24655
     0.26652
     0.23057
     0.26252
     0.08277
     0.24655
     0.17065
     0.21858
     0.07079
     0.16666
     0.01087
     0.09475
    -0.04106
     0.13470
     0.11872
     0.03084
     0.03084
    -0.04106
    -0.04905
    -0.10498
    -0.09699
    -0.07302
    -0.01310
    -0.05704
    -0.10897
    -0.16090
    -0.14492
    -0.07302
    -0.19286
     0.06679
     0.02285
    -0.07302
     0.10674
     0.06280
     0.09875
     0.07877
     0.09475
     0.07877
     0.17065
     0.10674
     0.13070
     0.11073
     0.17464
     0.23057
     0.16266
     0.20660
     0.29448
    -0.00911
    -0.09699
    -0.16090
    -0.13294
    -0.26076
    -0.27275
    -0.38060
    -0.21682
    -0.14492
    -0.47248
    -0.54438
    -0.63625
    -0.92386
    -1.26340
    -1.33531
    -0.89191
    -0.68419
    -0.62427
    -0.33267
     0.01486
     0.09076
    -0.07701
    -0.18886
    -0.07701
     0.14668
     0.41032
     0.91764
     1.26916
     1.23321
     1.19726
     1.00951
     1.24519
     1.05345
     0.84573
     0.76185
     0.75785
     1.04147
     1.52082
     2.04411
     2.05609
     1.75650
     1.59272
     1.55677
     1.69658
     2.11201
     2.33571
     2.31174
     2.25182
     1.90430
     1.82840
     2.17992
     1.76049
     1.03348
     0.07478
    -0.76408
    -0.61229
    -0.76009
    -0.53240
    -0.46848
    -1.11560
    -1.45914
    -1.66686
    -1.67884
    -1.76273
    -1.74675
    -1.59495
    -1.41120
    -1.10762
    -0.95582
    -0.85196
    -0.73612
    -0.62427
    -0.39658
    -0.43653
    -0.46848
    -0.48446
    -0.54837
    -0.50044
    -0.43253
    -0.47248
    -0.51242
    -0.50843
    -0.52041
    -0.40856
    -0.34465
    -0.26476
    -0.29672
    -0.29672
    -0.21682
    -0.11696
     0.00687
    -0.01310
    -0.09299
    -0.12095
    -0.09699
    -0.35264
    -0.24079
    -0.36063
    -0.43653
    -0.44052
    -0.43653
    -0.43253
    -0.54837
    -0.81601
    -0.80003
    -0.78805
    -0.86395
    -0.85596
    -0.85995
    -0.84797
    -0.70816
    -0.75609
    -0.54438
    -0.46848
    -0.50843
    -0.43253
    -0.35264
    -0.31669
    -0.30071
    -0.47647
    -0.25677
    -0.20484
    -0.14093
    -0.15291
    -0.08500
    -0.12095
    -0.15691
    -0.30071
    -0.17688
    -0.03707
    -0.14093
    -0.23680
    -0.27674
    -0.19685
    -0.13294
    -0.31269
    -0.26875
    -0.25677
    -0.31269
    -0.21682
    -0.22481
    -0.19286
    -0.16889
    -0.30870
    -0.24878
    -0.11696
    -0.10098
    -0.23680
    -0.21682
    -0.11297
    -0.03707
    -0.15291
    -0.04106
    -0.17288
    -0.08500
    -0.04905
     0.14269
     0.16266
     0.15068
     0.13869
     0.19462
     0.71791
     1.10139
     0.97356
     1.22522
     1.15332
     0.99753
     1.33707
     1.40497
     1.68859
     1.57674
     1.06943
     0.73389
    -0.57234
    -1.12359
    -0.90389
    -0.12095
     0.23057
    -0.79204
    -1.62292
    -1.65487
    -0.42055
     0.34242
    -0.54837
    -1.13957
    -1.19150
    -0.72414
    -0.13294
     0.47024
     1.04546
     1.49685
     1.73253
     1.52881
     1.44093
     1.66462
     1.50883
     1.26916
     1.31310
     1.31709
     1.40897
     1.60470
     1.55677
     1.47288
     1.42495
     1.31310
     1.18927
     1.09739
     0.99353
     0.80179
     0.54215
     0.59008
     0.70193
     0.59407
     0.56212
     0.30647
     0.24655
     0.09875
     0.09475
    -0.08101
    -0.02908
     0.01486
     0.15867
     0.33443
     0.41032
     0.36239
     0.43429
     0.43030
     0.44628
     0.06679
    -0.08900
    -0.32867
    -0.83199
    -1.52305
    -1.44715
    -1.02772
    -0.61628
    -0.36063
    -0.59231
    -1.02772
    -1.31134
    -1.31533
    -1.19949
    -0.78006
    -0.34066
    -0.09299
     0.07079
     0.19062
     0.21858
     0.35041
     0.27850
     0.29848
     0.23856
     0.33443
     0.23057
     0.13470
    -0.04106
    -0.36462
    -0.56036
    -0.61229
    -0.39658
    -0.38460
    -0.48846
    -0.48446
    -0.46848
    -0.43653
    -0.39658
    -0.42454
    -0.34865
    -0.27275
    -0.23680
    -0.16489
     0.05481
    -0.06503
    -0.20884
    -0.22881
    -0.14892
    -0.10098
    -0.08101
    -0.15691
    -0.15691
    -0.18886
    -0.16889
    -0.15291
    -0.22881
    -0.22481
    -0.18886
    -0.22481
    -0.12894
    -0.20884
    -0.23280
    -0.29672
    -0.14892
    -0.10498
    -0.07302
    -0.18886
    -0.14892
    -0.12495
    -0.09299
    -0.10897
    -0.13294
    -0.09699
    -0.10897
    -0.14093
    -0.10498
    -0.09699
    -0.13294
    -0.20484
    -0.28873
    -0.06503
    -0.06104
    -0.13693
    -0.12894
    -0.13294
    -0.07701
    -0.16489
    -0.14093
    -0.13294
     0.03084
    -0.06104
    -0.00511
    -0.05305
    -0.06104
    -0.01710
    -0.13693
     0.04682
     0.10274
     0.00687
    -0.06902
    -0.00911
    -0.05305
    -0.05704
    -0.04905
    -0.09699
    -0.04106
    -0.04106
    -0.09699
    -0.08900
    -0.15691
    -0.23280
    -0.45250
    -0.32867
    -0.30071
    -0.41256
     0.00687
     0.68595
     0.83375
     0.50220
    -0.31669
    -0.74411
    -0.47248
     0.11872
     0.88168
     1.60071
     1.76848
     1.90829
     2.06807
     2.33571
     2.16794
     1.27315
     0.82177
     1.30910
     1.81242
     2.11201
     1.91628
     0.13869
    -1.95047
    -2.74140
    -3.14884
    -2.76536
    -2.13422
    -2.02237
    -2.44180
    -3.46442
    -4.07958
    -4.41912
    -4.06760
    -3.52433
    -3.02901
    -2.64153
    -2.00640
    -1.33531
    -0.85596
    -0.43653
    -0.14093
     0.00687
     0.19062
     0.23456
     0.19861
     0.06679
     0.21858
     0.20660
     0.13470
     0.18663
     0.14269
     0.15068
     0.22657
     0.20660
     0.19462
     0.21459
     0.29848
     0.22258
     0.23057
     0.27850
     0.26652
     0.13869
     0.09875
     0.23456
     0.05481
     0.05481
    -0.00112
    -0.01710
    -0.11696
    -0.11297
    -0.12894
    -0.20484
    -0.20085
    -0.22481
    -0.20085
    -0.17688
    -0.10498
    -0.22082
    -0.17288
    -0.12095
    -0.02508
    -0.04106
     0.01087
    -0.00112
     0.00687
     0.02684
     0.11872
     0.13869
     0.18663
     0.10274
     0.05880
     0.13470
     0.11872
     0.11073
     0.05481
     0.15068
     0.10674
     0.09076
     0.06679
     0.15867
     0.07079
     0.04682
     0.06679
     0.13470
     0.15068
     0.05481
     0.07079
     0.13869
     0.13470
     0.21459
     0.00288
     0.15068
     0.19062
     0.11872
     0.09076
     0.21060
     0.18263
     0.12671
     0.13470
     0.20660
     0.15068
     0.21459
     0.17065
     0.21858
     0.17065
     0.18263
     0.04682
     0.12271
     0.18663
     0.12271
     0.17864
     0.12271
     0.11073
     0.09875
     0.13070
     0.03883
     0.17464
     0.19062
     0.12271
     0.13470
    -0.01310
     0.00288
    -0.07302
    -0.20085
    -0.05704
    -0.19685
    -0.30071
    -0.36862
    -0.48446
    -0.55636
    -0.72813
    -0.88791
    -0.78805
    -0.30071
     0.45826
     1.18128
     1.22522
     0.79380
     0.56611
     0.32244
     0.46225
     0.55413
     0.81378
     1.03747
     1.20125
     1.36902
     1.14133
     0.94560
     0.97755
     1.09739
     1.28114
     0.93761
     0.81378
     0.90965
     1.09340
     1.29313
     1.64065
     2.04810
     2.48351
     2.86699
     3.39028
     3.66990
     3.62995
     3.82968
     3.67389
     3.61797
     3.48615
     3.39427
     3.58202
     3.94553
     3.79773
     2.99082
     2.54742
     2.53145
     2.12799
     1.89231
     1.47288
     1.26516
     0.89367
     0.38636
     0.10274
    -0.08101
     0.02285
     0.01087
    -0.26476
    -0.42454
    -0.58832
    -0.58033
    -0.44851
    -0.16489
    -0.16090
    -0.03707
     0.14269
     0.27850
     0.18263
     0.12271
     0.13070
     0.25853
     0.37837
     0.43030
     0.42231
     0.41432
     0.35839
     0.33443
     0.14269
     0.30247
     0.29448
     0.28250
     0.08676
    -0.18886
    -0.52041
    -0.64824
    -0.80003
    -1.18751
    -1.34330
    -1.49908
    -1.75074
    -2.04235
    -2.27403
    -2.61757
    -2.88520
    -2.91716
    -3.19278
    -3.54431
    -3.67613
    -3.43645
    -3.28865
    -3.16882
    -3.02901
    -2.96110
    -2.75338
    -2.46577
    -2.25406
    -2.03835
    -1.85061
    -1.62292
    -1.46313
    -1.26740
    -0.87194
    -0.75609
    -0.62827
    -0.41256
    -0.39658
    -0.28074
    -0.22082
    -0.20484
    -0.14892
    -0.05305
    -0.02908
    -0.06902
    -0.11297
    -0.14892
    -0.20085
    -0.30471
    -0.26076
    -0.34865
    -0.58433
    -0.88791
    -1.07166
    -0.95183
    -0.56036
     0.85772
     1.42894
     0.72190
    -0.16889
    -0.40856
    -0.07302
     0.22657
     0.52617
     0.77783
     1.04546
     1.06144
     0.87769
     0.68196
     0.61005
     0.49421
     0.39035
     0.13070
    -0.05305
    -0.18087
    -0.30071
    -0.66422
    -0.93585
    -1.15555
    -0.80802
     1.20924
     2.44356
     1.01750
     0.05081
     0.56611
     1.34106
     1.90829
     2.38365
     2.89495
     3.30240
     3.88161
     4.27708
     4.54471
     4.14126
     3.58601
     2.56740
     2.42759
     1.62068
     0.92962
     0.45027
    -0.37261
    -1.24343
    -2.14221
    -2.83727
    -3.16482
    -3.63618
    -4.03165
    -5.73733
    -5.02630
    -5.30192
    -4.77863
    -4.59089
    -4.21939
    -3.71208
    -2.97708
    -2.46178
    -1.92650
    -1.41919
    -0.98778
    -0.46449
    -0.48446
    -0.40856
    -0.26476
     0.02684
     0.31046
     0.40633
     0.20660
     0.11073
    -0.12095
    -0.26875
    -0.20085
    -0.18487
    -0.45250
    -0.49245
    -0.45250
    -0.44452
    -0.41655
    -0.14492
    -0.14892
     0.06280
     0.11872
     0.29049
     0.35041
     0.45426
     0.43030
     0.32644
     0.58209
     0.92562
     0.85772
     0.61005
     0.49022
     0.57011
     0.67397
     0.72190
     0.78581
     0.72989
     0.63402
     0.72590
     0.55013
     0.70992
     0.74187
     0.97356
     0.89367
     1.06144
     0.96957
     0.70992
     0.56212
     0.47424
     0.70592
     0.96158
     0.91764
     0.61804
     0.41831
     0.23057
     0.22258
     0.13470
     0.08676
     0.06280
    -0.04905
     0.10674
     0.06280
    -0.03307
    -0.04506
    -0.08101
    -0.14492
    -0.10498
    -0.13693
    -0.25677
    -0.18487
    -0.27674
    -0.21682
    -0.36862
    -0.28873
    -0.37261
    -0.50044
    -0.50044
    -0.32468
    -0.41256
    -0.48846
    -0.57234
    -0.48846
    -0.49245
    -0.52041
    -0.57634
    -0.59231
    -0.55237
    -0.56835
    -0.56435
    -0.60030
    -0.60430
    -0.71215
    -0.72414
    -0.55237
    -0.57234
    -0.68419
    -0.72014
    -0.76408
    -0.71615
    -0.83998
    -0.97979
    -1.11161
    -1.37525
    -1.50707
    -0.70416
     1.35304
     1.34106
    -0.18487
    -0.48846
    -0.00911
     0.35839
     0.19062
     0.01087
    -0.33666
    -0.14093
     0.70992
     0.96557
     0.81777
     0.67796
     1.00152
     1.12535
     0.60606
    -0.12894
    -0.44851
    -0.29672
     0.21060
     0.83774
     0.92562
     1.11736
     1.17728
     1.18128
     1.22522
     1.12935
     0.47424
     0.00687
     0.14269
     0.25454
     0.39834
     0.33842
     0.54614
     0.65399
     0.77783
     0.85372
     0.94959
     1.15731
     0.63003
    -0.48047
    -1.25941
    -0.97979
    -0.39259
     0.52617
     1.22122
     0.52217
    -0.32468
    -0.25278
    -0.66022
    -0.89590
    -1.13558
    -0.99577
    -0.60430
    -0.52840
    -0.45650
    -0.28074
    -0.26076
    -0.14093
    -0.08900
    -0.00112
     0.13869
     0.22258
     0.27850
     0.35839
     0.51019
     0.39035
     0.28250
     0.41831
     0.64600
     0.73389
     0.78182
     0.91764
     0.78981
     0.72590
     0.63802
     0.58209
     0.55013
     0.55013
     0.61405
     0.59008
     0.44628
     0.35041
     0.11473
     0.13070
     0.13869
    -0.04905
    -0.18087
    -0.32068
    -0.52840
    -0.64424
    -0.74810
    -0.88392
    -0.93185
    -0.87992
    -0.75210
    -0.73612
    -0.80802
    -0.82400
    -0.80403
    -0.72014
    -0.48047
    -0.34865
    -0.20884
     0.01087
     0.13070
     0.17864
     0.23057
     0.39435
     0.38636
     0.46225
     0.46225
     0.51418
     0.53416
     0.53815
     0.39435
     0.13470
     0.31845
     0.12271
     0.09076
     0.17065
     0.09076
     0.01087
     0.07478
     0.13869
     0.27451
     0.31445
     0.06679
    -0.02109
    -0.00112
     0.05081
     0.09475
     0.07877
    -0.03707
    -0.08101
    -0.30870
    -0.62427
    -0.91987
    -0.95982
    -0.69218
    -0.64824
    -0.75609
    -0.82799
    -0.91987
    -1.21547
    -1.63090
    -1.55101
    -1.61892
    -1.84262
    -1.92251
    -1.59895
    -1.34330
    -1.06767
    -0.83199
    -0.58832
    -0.68818
    -0.95982
    -1.20748
    -0.98378
    -0.60829
    -0.38460
    -0.46848
    -0.43653
    -0.52840
    -0.08101
     1.46090
     2.98683
     2.89096
     1.08541
    -1.88256
    -2.85724
    -1.93050
    -1.19550
    -0.78405
    -0.37261
    -0.15291
    -0.50843
    -1.61892
    -1.97843
    -1.59495
    -1.33930
    -1.43118
    -2.11025
    -2.42982
    -1.97044
    -0.91588
    -0.00511
     0.43030
     0.37437
     0.40234
     0.33443
     0.33043
     0.24255
     0.07877
     0.11073
     0.24655
     0.27051
     0.24255
     0.32244
     0.46625
     0.32644
     0.37038
     0.44628
     0.43829
     0.37038
     0.25054
     0.23057
     0.41432
     0.55812
     0.58609
     0.59407
     0.41831
     0.41032
     0.31845
     0.38636
     0.45826
     0.43829
     0.37437
     0.37437
     0.36239
     0.37837
     0.25054
     0.28250
     0.39435
     0.42231
     0.44228
     0.44628
     0.48622
     0.45826
     0.43030
     0.34242
     0.50619
     0.58609
     0.53416
     0.61005
     0.62204
     0.58609
     0.59407
     0.67796
     0.63402
     0.66598
     0.58209
     0.65399
     0.66598
     0.66198
     0.66997
     0.59807
     0.63003
     0.52217
     0.40633
     0.26652
     0.12671
     0.25853
     0.27051
     0.45027
     0.44228
     0.35041
     0.11073
    -0.22881
    -0.52041
    -0.51642
    -0.66821
    -0.69617
    -0.36063
    -0.20085
    -0.35663
    -0.47248
    -0.62427
    -0.74011
    -0.80403
    -0.74411
    -0.64824
    -0.41256
    -0.34465
    -0.36462
    -0.37661
    -0.44851
    -0.29672
    -0.20484
    -0.21283
    -0.51642
    -0.99577
    -1.14357
    -0.86395
    -0.68020
    -0.58832
    -0.83199
    -0.97180
    -1.09164
    -0.94384
    -1.03172
    -0.92386
    -0.64824
    -0.38460
     0.01486
     0.31445
     0.53416
     0.51818
     0.63402
     0.47024
     0.21459
     0.53815
     0.85772
     0.88168
     0.86970
     0.90565
     0.79380
     0.73389
     0.70193
     0.60206
     0.54614
     0.59008
     0.72590
     1.16929
     1.40897
     2.48351
     2.96685
     2.54742
     1.84438
     1.44093
     1.44891
     1.71655
     2.12799
     2.37965
     2.33172
     2.26780
     1.86036
     1.65663
     1.40897
     0.98954
     0.23456
    -0.50044
    -0.47647
    -0.35264
     0.07478
     0.02285
    -0.65223
    -1.24343
    -1.35927
    -1.12359
    -0.87194
    -1.02373
    -1.19550
    -1.28737
    -1.33131
    -1.01574
    -0.87992
    -0.83598
    -0.63625
    -0.38460
    -0.24079
    -0.11297
    -0.02508
     0.11073
     0.27451
     0.35839
     0.28649
     0.36638
     0.35839
     0.38636
     0.23057
     0.31046
     0.31845
     0.06679
    -0.04106
    -0.15291
    -0.02508
    -0.18886
    -0.26076
    -0.26875
    -0.17288
    -0.30471
    -0.27275
    -0.26476
    -0.33267
    -0.30471
    -0.41655
    -0.18487
    -0.10098
    -0.14892
    -0.17288
    -0.09699
    -0.05704
    -0.01310
    -0.02908
     0.02684
     0.03883
     0.05081
     0.12671
     0.12671
     0.08676
    -0.00911
    -0.00511
    -0.05704
     0.09475
     0.07478
     0.04682
    -0.02508
     0.01486
     0.02285
     0.05081
    -0.01710
    -0.10897
     0.06679
     0.03883
     0.05880
     0.06679
     0.05481
     0.09076
    -0.09699
     0.14269
     0.18663
     0.23856
     0.17864
     0.19462
     0.13869
     0.15068
     0.17464
     0.25853
     0.35839
     0.45027
     0.38636
     0.40234
     0.33842
     0.25853
     0.66997
     1.10139
     1.41696
     0.22657
    -1.63490
    -2.60159
    -3.36455
    -3.21675
    -3.30463
    -3.27667
    -2.78534
    -2.29800
    -1.72677
    -0.82799
    -0.79204
    -1.72677
    -2.99705
    -3.42846
    -2.54566
    -1.73476
    -0.80802
     0.03483
     0.76584
     1.21323
     1.00152
     0.46225
    -0.12095
    -0.37661
    -0.49245
    -0.64824
    -0.91987
    -1.00376
    -0.83199
    -0.53240
    -0.16489
     0.02684
    -0.02908
    -0.07701
    -0.04905
     0.02285
    -0.04905
    -0.14492
    -0.12095
     0.06679
     0.01486
    -0.08101
    -0.14492
    -0.27674
    -0.48846
    -0.66022
    -0.62827
    -0.55636
    -0.56835
    -0.55636
    -0.50443
    -0.24878
    -0.36063
    -0.36063
    -0.31669
    -0.16489
    -0.14093
    -0.08101
    -0.10498
     0.00687
    -0.06503
     0.13869
     0.14269
     0.38236
     0.30647
     0.43030
     0.39035
     0.39435
     0.36638
     0.31445
     0.37437
     0.36638
     0.51818
     0.41432
     0.36239
     0.22258
     0.27850
     0.15867
     0.19861
     0.34242
     0.27051
     0.18663
     0.14269
     0.08676
     0.13470
     0.09475
     0.08676
    -0.03707
     0.05880
     0.07079
    -0.00511
     0.10274
     0.09076
     0.00288
    -0.05704
     0.08676
     0.19062
     0.18663
     0.17065
     0.26652
     0.29848
     0.44228
     0.43429
     0.53815
     0.51818
     0.63402
     0.66598
     0.79780
     0.82576
     0.80179
     0.53815
     0.41432
     0.59407
     0.54614
     0.51418
     0.48223
     0.49821
     0.38236
     0.25054
     0.21858
     0.05880
     0.00288
    -0.02109
     0.04682
     0.02684
    -0.08101
    -0.07701
    -0.05704
     0.03883
     0.01886
     0.01486
    -0.08101
    -0.01310
    -0.06902
    -0.14492
    -0.04905
    -0.02908
    -0.04106
     0.05880
     0.19062
     0.46225
     0.76984
     0.94160
     0.94160
     1.18927
     1.90030
     2.07207
     1.94424
     1.51283
     1.73652
     2.04810
     2.12799
     1.84438
     1.84038
     1.64465
     1.40897
     1.26117
     1.34106
     0.80179
     0.04282
    -0.36063
    -0.40856
    -0.47647
    -0.68818
    -0.46449
     0.08277
     0.54215
     0.11872
    -1.03571
    -2.36191
    -2.29400
    -1.12759
    -1.07566
    -1.00775
    -1.21547
    -1.72278
    -1.86658
    -1.85860
    -1.99042
    -2.01438
    -1.91851
    -1.89455
    -1.75474
    -1.50707
    -1.08365
    -0.60829
    -0.22881
     0.00687
     0.22258
     0.58609
     0.89367
     0.89367
     1.07742
     1.34106
     1.22921
     1.11736
     0.89367
     0.53016
     0.31845
     0.31046
     0.12671
     0.09875
    -0.02109
    -0.35264
    -0.65623
    -0.81601
    -0.88392
    -0.79604
    -0.78405
    -0.58033
    -0.57234
    -0.53639
    -0.37261
    -0.14093
     0.01886
     0.05880
     0.13070
     0.17864
     0.23456
     0.31046
     0.32644
     0.29848
     0.32244
     0.35839
     0.24655
     0.34242
     0.31445
     0.09475
     0.07079
     0.08676
    -0.00511
     0.00687
     0.02285
     0.07877
     0.03483
     0.05880
    -0.01710
    -0.12894
    -0.03707
    -0.09299
    -0.09299
    -0.05704
     0.04682
    -0.05704
    -0.01710
     0.00288
     0.01486
    -0.04106
    -0.02508
    -0.08900
    -0.00511
     0.05081
    -0.08101
    -0.04905
    -0.01710
    -0.05704
    -0.16889
    -0.20884
    -0.05704
    -0.11297
    -0.18487
    -0.18886
    -0.24878
    -0.25278
    -0.23280
    -0.25278
    -0.14093
    -0.24878
    -0.20484
    -0.14492
    -0.17288
    -0.22881
    -0.51242
    -1.26340
    -1.31533
    -0.76808
    -0.14892
    -0.17288
    -0.09699
    -0.87593
    -1.40321
    -1.83063
    -1.47112
    -1.17552
    -1.19550
    -1.03971
    -0.99976
    -0.96381
    -0.87593
    -0.84797
    -0.85596
    -0.53639
    -0.44851
    -0.48846
    -0.36063
     0.57011
     2.08805
     3.09868
     2.98283
     2.24384
     1.73253
     1.59671
     1.56875
     1.72854
     2.10802
     2.52346
     2.63930
     2.54742
     1.46090
     0.36239
    -0.20085
    -0.44452
    -0.87992
    -1.28338
    -1.47112
    -1.47911
    -1.73876
    -1.87058
    -2.04235
    -2.10227
    -2.01438
    -1.98243
    -1.72677
    -1.34729
    -1.11161
    -0.68818
    -0.64025
    -0.65223
    -0.70816
    -0.58033
    -0.42055
    -0.31269
    -0.25677
    -0.09299
     0.08277
     0.11473
     0.01886
    -0.15291
    -0.32867
    -0.36462
    -0.30471
    -0.39259
    -0.29272
    -0.14492
    -0.16090
    -0.18087
    -0.24479
    -0.14093
    -0.00112
     0.00687
     0.03883
     0.05481
     0.19062
     0.30247
     0.20261
     0.11073
     0.23057
     0.04682
     0.03084
     0.01886
     0.07877
     0.04282
    -0.00112
    -0.02908
     0.11073
     0.13869
     0.11872
     0.19062
     0.20660
     0.25454
     0.22258
     0.11073
     0.11872
    -0.02109
    -0.15691
    -0.16889
    -0.17688
    -0.18087
    -0.26476
    -0.23280
    -0.16489
     0.09475
     0.33443
     0.21858
    -0.04506
    -0.34066
    -0.23680
    -0.22881
     0.13869
     0.55413
     0.82976
     1.00552
     1.02149
     0.85772
     0.60206
     0.64201
     0.72190
     0.80179
     0.97356
     0.85372
     0.47024
     0.63003
     0.78981
     0.49821
     0.67397
     0.65000
     0.23856
    -0.00112
     0.03084
     0.13070
     0.08676
    -0.09699
    -0.10897
    -0.08500
    -0.06902
    -0.12095
    -0.20484
    -0.27674
    -0.27674
    -0.25278
    -0.24479
    -0.20085
    -0.17288
    -0.26476
    -0.21682
    -0.22881
    -0.23280
    -0.25677
    -0.25677
    -0.10098
     0.44228
     1.20924
     1.91229
     2.21587
     1.98818
     1.42894
     1.68459
     2.37566
     2.49549
     1.36503
    -0.09699
     0.04682
     0.96557
     1.43294
     1.28913
     0.73389
    -0.08101
    -0.83199
    -1.20748
    -1.59895
    -1.59895
    -1.57498
    -1.75074
    -1.49109
    -0.66422
    -0.70816
    -1.02373
    -0.98378
    -0.69617
    -0.43653
    -0.81202
    -0.66422
    -0.44052
     0.37038
     0.84573
    -0.06902
    -0.23680
    -0.09699
     0.28250
     0.78182
     1.19326
     1.26916
     1.12535
     1.16130
     1.53680
     1.18927
     1.16530
     0.92562
     0.89766
     0.96957
     1.16929
     1.38101
     0.96557
     0.43429
     0.09875
    -0.03307
     0.06679
    -0.10897
    -0.25677
    -0.31269
    -0.42454
    -0.28473
    -0.15291
    -0.24878
    -0.40856
    -0.54039
    -0.54837
    -0.50843
    -0.43653
    -0.42454
    -0.32068
    -0.30071
     0.07079
     0.20261
     0.24655
     0.14668
     0.14668
     0.14269
     0.27451
     0.21858
    -0.00112
    -0.02908
     0.09076
     0.07478
    -0.01310
    -0.08900
    -0.25677
    -0.49644
    -0.56435
    -0.61229
    -0.82001
    -0.74011
    -0.73212
    -0.72014
    -0.70416
    -0.84397
    -0.76408
    -0.65223
    -0.68020
    -0.57634
    -0.48846
    -0.49644
    -0.54438
    -0.42055
    -0.38859
    -0.29672
    -0.29672
    -0.39658
    -0.41655
    -0.38460
    -0.28074
    -0.36063
    -0.28074
    -0.44452
    -0.40457
    -0.29672
    -0.30071
    -0.41256
    -0.43253
    -0.41256
    -0.54039
     0.01486
     0.31845
     0.63003
     0.96557
     1.40497
     1.93226
     2.00416
     1.62468
     0.81378
     0.03883
    -0.05704
     0.70992
     0.92562
     1.50883
     1.55277
     0.95359
     0.54215
     0.31445
    -0.26875
    -0.49644
    -0.36063
    -0.07701
     0.09875
     0.27051
     0.23057
     0.32244
     0.31445
     0.42630
     0.76185
     0.96158
     0.73788
     0.49022
     0.55812
     0.46225
     0.11073
    -0.01710
     0.01886
    -0.34865
    -0.69617
    -0.79604
    -0.90389
    -0.90389
    -0.59231
    -0.42854
    -0.58433
    -1.29536
    -1.81466
    -1.81865
    -1.68283
    -1.44316
    -1.22346
    -1.30335
    -1.47112
    -1.67884
    -1.49908
    -1.38724
    -1.03971
    -0.92786
    -0.91188
    -0.95982
    -0.93984
    -0.76808
    -0.63226
    -0.50843
    -0.43253
     0.03084
     0.82576
     1.77248
     2.44356
     2.18392
     0.91764
    -0.10098
    -1.68283
    -1.99042
    -1.08764
     0.07478
     0.90166
     0.75785
    -0.00911
    -0.90389
    -1.79468
    -1.98642
    -1.50707
    -1.25142
    -1.08764
    -0.45250
     0.06679
     0.58209
     0.65799
     0.84573
     1.00152
     0.93761
     1.19326
     1.40497
     1.52881
     1.48886
     1.38900
     1.07742
     0.91364
     0.65799
     0.36638
     0.65000
     0.68196
     0.44628
     0.40633
     0.21060
     0.33043
     0.41432
     0.43429
     0.44628
     0.51818
     0.43829
     0.40633
     0.35041
     0.47024
     0.41831
     0.24655
     0.22258
     0.09475
     0.05880
    -0.06503
     0.08676
     0.09875
     0.10674
    -0.04905
    -0.14492
    -0.14892
    -0.14492
    -0.12894
    -0.19286
    -0.15691
     0.09475
    -0.02908
    -0.00112
     0.09076
     0.06679
     0.03084
     0.06679
    -0.02908
     0.07877
     0.11473
     0.07079
     0.04282
     0.13470
     0.14668
     0.06679
     0.18663
     0.27051
     0.19062
     0.25853
     0.18263
     0.32644
     0.37837
     0.43829
     0.55812
     0.65000
     0.72590
     0.88967
     1.04946
     1.18527
     1.22921
     1.15731
     1.22921
     1.36103
     1.11736
     0.66598
    -0.04905
    -0.78405
    -0.91188
    -0.82799
    -0.36862
     0.41432
     0.48223
    -0.11297
    -1.28338
    -2.52170
    -3.15284
    -3.37654
    -4.65480
    -5.23002
    -2.04634
     0.25853
     0.09875
    -1.08764
    -2.30199
    -2.92515
    -2.91316
    -2.41784
    -1.78270
    -1.07166
    -0.79204
    -0.30071
     0.11473
     0.68196
     1.05345
     1.24519
     1.36902
     1.21723
     1.25318
     1.42495
     1.52881
     1.89631
     2.50748
     2.94688
     2.84702
     2.49549
     1.74851
     1.32109
     1.45291
     1.94424
     2.13199
     2.02813
     1.58074
     0.98954
     0.85372
     0.69793
     0.47823
     0.31845
     0.21858
     0.27451
     0.25454
     0.30647
     0.36638
     0.31845
     0.39834
     0.29848
     0.32644
     0.32644
     0.59008
     0.62204
     0.54614
     0.39834
     0.51818
     0.43030
     0.43429
     0.54215
     0.56611
     0.61804
     0.67397
     0.39435
     0.11872
    -0.15691
    -0.14892
    -0.14093
    -0.06902
    -0.26076
    -0.42055
    -0.33267
    -0.20085
    -0.26476
    -0.32867
    -0.31669
    -0.31269
    -0.03707
    -0.00911
    -0.01710
    -0.08900
    -0.05305
     0.06280
     0.01087
     0.23456
     0.32244
    -0.03707
    -0.00511
     0.03883
     0.05481
     0.01886
     0.11872
    -0.01310
     0.07079
     0.03483
     0.03483
     0.03883
     0.02285
     0.15467
     0.12671
     0.15467
     0.14668
     0.24655
     0.14269
     0.18263
     0.10274
     0.19861
     0.17065
     0.14269
     0.25054
     0.27051
     0.27850
     0.30647
     0.18263
     0.33043
     0.31845
     0.24655
     0.45426
     0.45826
     0.35440
     0.42231
     0.41432
     0.42630
     0.33842
     0.32244
     0.30647
     0.29049
     0.35041
     0.29049
     0.23057
     0.25853
     0.21060
     0.08676
     0.20261
     0.17864
     0.10274
     0.12671
     0.15467
     0.24255
     0.15068
     0.02285
     0.08277
     0.02285
    -0.08500
    -0.28873
    -0.06104
    -0.12894
    -0.17688
    -0.32867
    -0.24878
    -0.36862
    -0.44052
    -0.62427
    -0.52840
    -0.50443
    -0.60430
    -0.64424
    -0.76408
    -0.59231
    -0.56835
    -0.66422
    -0.63625
    -0.76009
    -0.93984
    -0.88392
    -0.83598
    -0.32468
     0.11473
     0.53815
     1.00152
     1.27715
     1.12535
     0.45826
     0.08277
    -0.42055
    -0.91987
    -1.20349
    -1.71479
    -1.05169
    -0.61628
    -0.78805
    -1.11560
    -1.58297
    -2.48175
    -3.57227
    -3.68012
    -3.44844
    -2.64553
    -1.95846
    -3.44444
    -4.01567
    -2.64952
    -2.17017
    -1.70680
    -1.40321
    -1.17552
    -1.13558
    -1.32332
    -1.24743
    -1.09563
    -1.21946
    -1.01175
    -0.64424
    -0.38060
    -0.18487
    -0.12095
    -0.11297
     0.00288
     0.13470
     0.09875
    -0.03707
    -0.10897
    -0.08900
    -0.17688
    -0.08900
    -0.03707
    -0.07701
    -0.20484
    -0.20484
    -0.20085
    -0.02508
     0.01486
     0.00288
     0.06679
     0.14668
     0.20660
     0.25853
     0.20261
     0.10274
     0.09076
    -0.16090
    -0.02508
    -0.13294
    -0.20085
     0.10274
     0.35041
     0.36638
     0.08277
    -0.16489
    -0.13693
    -0.04905
     0.11473
     0.19062
     0.22657
     0.32644
     0.29448
     0.29848
     0.51818
     0.50220
     0.37038
     0.39035
     0.42231
     0.40234
     0.36638
     0.42630
     0.31046
     0.34641
     0.40633
     0.39035
     0.42231
     0.39834
     0.35440
     0.28250
     0.35839
     0.46225
     0.39435
     0.33443
     0.33842
     0.45027
     0.35041
     0.45027
     0.35440
     0.47424
     0.43829
     0.45027
     0.49421
     0.45027
     0.37038
     0.37837
     0.33043
     0.59008
     0.54614
     0.35839
     0.47024
     0.49821
     0.54614
     0.45826
     0.57410
     0.66997
     0.63802
     0.68595
     0.63003
     0.54215
     0.53815
     0.48223
     0.36638
     0.47424
     0.41432
     0.31445
     0.37837
     0.41032
     0.49421
     0.20261
    -0.14492
    -0.16090
    -0.22082
    -0.19685
    -0.31669
    -0.36063
    -0.43653
    -0.12894
     0.19462
     0.36239
     0.14668
    -0.06104
    -0.14492
     0.08676
     0.34242
     0.52217
     0.69394
     0.95758
     0.97755
     1.04147
     1.14932
     1.12935
     1.22122
     1.51283
     1.42095
     1.54478
     1.60071
     1.31709
     0.57011
     0.35839
     0.25853
     0.33443
    -0.06902
    -0.65223
    -0.85196
    -1.13957
    -1.50707
    -1.96245
    -2.30998
    -1.79868
    -1.28338
    -0.78405
    -0.08900
     0.30647
     0.34242
     0.06679
     0.07478
     0.25853
     0.86171
     1.29712
     1.82840
     2.10802
     2.04411
     2.28378
     2.35568
     2.05210
     1.28514
     0.74187
     0.40633
     0.09475
    -0.31669
    -0.68020
    -1.00376
    -1.16354
    -1.56300
    -1.95846
    -2.13023
    -2.04235
    -1.81066
     1.70856
     1.79245
    -0.10897
    -1.70281
    -1.82264
    -1.58696
    -0.84797
    -0.04506
     0.84573
     1.07342
     0.79780
     0.44228
     0.10274
    -0.20884
    -0.24878
    -0.42854
    -0.27275
    -0.48047
    -0.53240
    -0.55636
    -0.46049
    -0.33267
     0.11473
     0.69394
     0.68196
     0.65799
     0.65399
     0.84573
     1.05745
     1.19326
     1.16929
     1.11337
     1.07342
     0.86571
     0.86970
     0.80978
     0.66198
     0.41831
     0.58609
     0.47424
     0.31046
     0.19861
     0.13869
     0.13869
     0.10274
     0.04282
     0.05481
     0.09076
     0.06280
     0.07079
     0.09875
     0.05880
     0.02684
    -0.17288
     0.04682
     0.09875
    -0.07302
    -0.03707
    -0.14892
    -0.20884
    -0.19685
    -0.16889
    -0.19685
    -0.22481
    -0.25278
    -0.16889
    -0.23280
    -0.22481
    -0.29272
    -0.36462
    -0.37661
    -0.18886
    -0.20085
    -0.18487
    -0.17288
    -0.20884
    -0.15291
    -0.10098
    -0.11297
     0.02285
     0.02285
     0.00687
    -0.01710
     0.09475
     0.10674
     0.10274
     0.01486
     0.19462
     0.22657
     0.18663
     0.27051
     0.17864
     0.11473
     0.12271
     0.15068
     0.13470
     0.17065
     0.10674
    -0.00911
    -0.08900
    -0.21283
    -0.20484
    -0.54837
    -0.43253
    -0.40856
    -0.58433
    -0.26875
     0.24655
     0.61405
     0.66598
     0.93361
     1.63267
     1.37302
    -0.66821
    -2.53368
    -2.96509
    -1.86658
     0.00288
     0.15867
    -1.11161
    -1.70680
    -2.35392
    -2.82528
    -2.98107
    -3.14086
    -2.92515
    -2.60958
    -2.13422
    -1.64289
    -1.11560
    -0.74011
    -0.78405
    -0.78805
    -0.50443
    -0.53240
    -0.45650
    -0.13294
     0.28649
     0.80978
     0.82177
     0.47823
    -0.48846
    -1.05968
    -1.26340
    -1.08764
    -1.43917
    -1.84661
    -1.87058
    -1.31533
    -0.82001
    -0.49644
    -0.52840
    -0.64824
    -1.10762
    -1.11960
    -0.99976
    -0.72414
    -0.42854
     0.00288
     0.34242
     0.68994
     0.88967
     1.12935
     1.11337
     1.26516
     1.30112
     1.20125
     0.98554
     1.13334
     1.27315
     1.20924
     1.29313
     1.34106
     1.30511
     1.10538
     1.12935
     1.07742
     1.10938
     1.27315
     1.24120
     1.14133
     1.05745
     1.18128
     1.17728
     1.01351
     1.10538
     1.03348
     0.98954
     1.06943
     1.04546
     1.02149
     0.97755
     0.70592
     0.49821
     0.19462
    -0.33666
    -1.07965
    -1.14357
    -1.24743
    -1.23145
    -1.18351
    -1.15156
    -1.44715
    -1.95447
    -2.24208
    -2.49373
    -2.57762
    -2.65352
    -2.54566
    -2.23009
    -1.93849
    -1.63490
    -1.51906
    -1.46713
    -1.41919
    -1.36327
    -1.33131
    -1.19150
    -0.90389
    -0.83598
    -0.68818
    -0.56435
    -0.47647
    -0.41256
    -0.32468
    -0.26076
    -0.16090
    -0.09699
    -0.03307
    -0.01710
     0.09875
     0.06679
     0.06679
     0.11473
     0.22258
     0.26252
     0.21060
     0.27451
     0.33842
     0.33842
     0.31845
     0.37837
     0.29049
     0.34641
     0.32244
     0.29848
     0.19462
     0.24655
     0.23456
     0.07478
     0.24655
     0.08277
    -0.05704
    -0.02508
    -0.12495
    -0.01310
    -0.09299
    -0.22481
    -0.19685
    -0.15691
    -0.20484
    -0.34066
    -0.43253
    -0.47248
    -0.44851
    -0.87992
    -0.88791
    -0.75210
    -0.74411
    -0.24079
     0.53416
     1.20525
     1.65264
     1.59272
     1.71655
     2.67525
     4.40490
     6.55798
     6.40619
     5.46746
     5.22779
     4.61262
     4.10131
     2.74316
     3.09468
     4.03740
     4.13327
     3.43422
     1.92427
     0.33842
    -0.82400
    -1.67884
    -3.04898
    -3.62420
    -2.71743
    -2.29800
    -2.42583
    -2.73341
    -2.77735
    -2.34194
    -1.82664
    -1.56300
    -1.09164
    -0.64424
    -0.63625
    -0.48047
    -0.44452
    -0.22881
    -0.06104
    -0.06104
     0.12671
     0.53416
     0.82976
     0.63402
     0.40633
     0.41831
     0.34641
     0.38236
     0.66198
     0.73788
     0.64600
     0.55812
     0.41032
     0.39435
     0.45826
     0.47424
     0.40633
     0.41032
     0.43829
     0.41432
     0.31845
     0.44628
     0.41432
     0.38236
     0.48223
     0.56611
     0.48223
     0.48223
     0.28250
     0.41432
     0.53016
     0.53815
     0.54215
     0.56212
     0.47823
     0.55812
     0.48223
     0.51818
     0.61005
     0.43030
     0.33043
     0.25853
     0.17065
     0.08277
    -0.20484
    -0.29272
    -0.45250
    -0.35663
    -0.48446
    -0.26875
    -0.29272
    -0.62827
    -0.96381
    -1.01175
    -0.91188
    -0.85196
    -0.85995
    -0.74011
    -0.80403
    -0.77607
    -0.72414
    -0.75609
    -0.55237
    -0.50044
    -0.44452
    -0.42854
    -0.47647
    -0.53639
    -0.45250
    -0.58033
    -0.33666
    -0.23680
    -0.24079
    -0.24479
    -0.24878
    -0.18487
    -0.24878
    -0.31669
    -0.30870
    -0.32068
    -0.32867
    -0.22082
    -0.21283
    -0.32468
    -0.22881
    -0.47248
    -0.38859
    -0.33267
    -0.52441
    -0.58433
    -0.62427
    -0.67620
    -0.61229
    -0.72813
    -0.89191
    -0.86395
    -0.89990
    -0.86395
    -0.80403
    -0.82001
    -0.84397
    -0.90789
    -0.68818
    -0.52041
    -0.67620
    -0.68419
    -0.47248
    -0.40856
    -0.38859
    -0.56835
    -0.68818
    -0.69617
    -0.89590
    -1.12759
    -0.72813
    -0.48846
    -0.90789
    -0.49245
    -0.03707
     0.46225
    -0.32068
    -0.85596
    -1.16753
    -1.27139
    -1.20349
    -1.25142
    -1.00376
    -0.77607
    -0.80403
    -1.16354
    -1.08764
    -0.54039
     0.17065
     0.45027
     0.28250
     0.21060
     0.05880
     0.12671
     0.71791
     2.13998
     3.93754
     3.82169
     1.61669
    -0.13294
    -0.42055
     0.27850
     0.94160
     1.35704
     0.82576
     0.08277
    -0.78805
    -1.31933
    -1.40321
    -1.99042
    -2.33395
    -2.32996
    -2.03036
    -1.41120
    -1.05968
    -0.79604
    -0.46848
    -0.36462
    -0.34465
    -0.10098
     0.12271
     0.22258
     0.18263
     0.35041
     0.57011
     0.80978
     0.80579
     0.80978
     0.82576
     0.72989
     0.85772
     0.75386
     0.78182
     0.71791
     0.70592
     0.64201
     0.59807
     0.47424
     0.40633
     0.28250
     0.45826
     0.43429
     0.30247
     0.27051
     0.29448
     0.25054
     0.29049
     0.24255
     0.23057
     0.20261
     0.24255
     0.25454
     0.23057
     0.19062
     0.18663
     0.05081
     0.23057
     0.27850
     0.15867
     0.09875
     0.09475
     0.11073
     0.03483
     0.08676
     0.13070
     0.08676
     0.03883
     0.06280
     0.03084
     0.03483
     0.05481
    -0.06902
    -0.05305
     0.14269
     0.16266
     0.03084
     0.01486
     0.08277
     0.00288
     0.05481
     0.03084
     0.08277
     0.13470
     0.07478
     0.11473
     0.14668
     0.19462
     0.04682
     0.07478
     0.31046
     0.43030
     0.42630
     0.32644
     0.36638
     0.37437
     0.49022
     0.55812
     0.54614
     0.55812
     0.45027
     0.44228
     0.41032
     0.54215
     0.56212
     0.58609
     0.72590
     0.87769
     0.69394
     0.50619
     0.34641
    -0.04506
    -0.64025
    -0.81601
    -0.64824
    -0.52041
    -0.16889
    -0.07302
    -0.09299
    -0.33666
    -0.49644
    -0.82001
    -0.95582
    -0.81601
    -0.84797
    -0.92786
    -0.85596
    -0.83598
    -0.58033
    -0.51242
    -0.34865
    -0.10098
     0.03084
    -0.04506
    -0.28873
    -0.46848
    -0.48846
    -0.59631
    -0.56036
    -0.30071
    -0.29672
    -0.30870
    -0.25677
    -0.34465
    -0.52441
    -0.38859
    -0.43253
    -0.46449
    -0.95982
    -1.24743
    -1.22346
    -1.12359
    -1.09563
    -0.89990
    -0.72414
    -0.22881
    -0.29272
    -0.71615
    -0.85995
    -0.80802
    -0.78405
    -0.66422
    -0.51642
    -0.33267
    -0.05305
     0.60606
     1.74052
     3.35433
     2.41161
     2.21188
     1.24919
     0.61804
    -0.26875
    -1.27938
    -1.22745
    -0.09299
     0.51019
     0.85772
     0.50619
    -0.25677
    -1.23544
    -2.15819
    -2.56564
    -2.52569
    -2.21811
    -1.72677
    -1.37525
    -0.66422
    -0.10098
     0.16266
     0.62204
     1.10938
     1.24519
     1.34106
     1.23720
     1.34905
     1.54478
     1.54878
     1.50883
     1.40497
     1.40497
     1.35704
     1.19726
     1.09340
     1.14133
     0.94560
     0.86970
     0.81378
     0.62204
     0.53815
     0.51418
     0.35839
     0.52217
     0.41432
     0.38236
     0.27850
     0.21858
     0.28250
     0.23456
     0.13869
     0.18263
     0.32244
     0.10274
     0.13070
     0.23456
     0.18263
     0.20261
     0.19861
     0.21858
     0.27850
     0.31845
     0.24255
     0.33842
     0.35839
     0.33842
     0.17464
     0.31445
     0.54614
     0.56611
     0.55013
     0.56611
     0.63402
     0.58609
     0.49022
     0.50619
     0.52617
     0.47823
     0.35041
     0.09076
     0.01886
    -0.10897
    -0.31669
    -0.38460
    -0.32867
    -0.48446
    -0.54837
    -0.41655
    -0.66022
    -0.56036
    -0.49245
    -0.33267
    -0.24479
    -0.38859
    -0.27674
    -0.18487
    -0.06503
    -0.07302
    -0.21682
    -0.41256
    -0.29272
    -0.48047
    -0.49644
    -0.51642
    -0.59231
    -0.89191
    -1.14357
    -1.15954
    -1.06367
    -1.05968
    -1.21946
    -1.43517
    -1.42718
    -1.19949
    -1.01574
    -0.92386
    -0.62827
    -0.26875
    -0.14892
    -0.11297
    -0.06902
    -0.18087
    -0.56435
    -0.84797
    -0.89590
    -0.32867
     0.36638
     0.17065
    -0.68419
    -0.97579
    -0.94384
    -1.06767
    -1.26340
    -1.54302
    -1.72677
    -1.60294
    -1.80267
    -1.45115
    -1.27139
    -1.67884
    -2.45379
    -2.88920
    -2.20213
    -1.48710
    -0.59631
    -0.96381
    -0.45250
    -0.16489
     0.20261
    -0.10098
    -0.09699
    -0.26476
    -0.33666
    -0.00112
     0.89766
     1.24120
     1.42495
     1.64065
     1.57674
     1.24919
     0.79380
     0.52217
     0.36239
     0.39035
     0.26652
     0.35041
     0.57011
     0.49022
     0.58609
     0.50619
     0.40234
     0.34242
     0.19861
     0.19861
     0.27451
     0.39035
     0.43030
     0.52617
     0.59807
     0.72590
     0.68595
     0.94560
     0.90565
     0.97755
     1.02149
     1.09340
     1.24120
     1.21323
     1.11337
     1.15332
     1.26916
     1.24120
     1.13334
     1.08541
     0.98155
     0.94560
     0.87769
     0.89367
     0.98155
     0.83774
     0.79380
     0.72989
     0.72190
     0.68994
     0.55413
     0.48223
     0.46625
     0.49821
     0.42231
     0.38636
     0.47024
     0.57810
     0.63402
     0.72190
     0.83774
     0.77383
     0.66598
     0.61804
     0.70992
     0.83375
     0.84573
     0.87370
     0.96158
     0.80179
     0.66198
     0.47024
     0.39834
     0.43429
     0.40234
     0.34641
     0.47823
     0.39834
     0.07877
    -0.01310
     0.12671
     0.31046
     0.36239
     0.30247
     0.34242
     0.31845
     0.37437
     0.39035
     0.66997
     0.59008
     0.58209
     0.42630
     0.49022
     0.37437
     0.07478
    -0.07701
    -0.16889
    -0.28473
    -0.42055
    -0.57634
    -0.76808
    -0.88791
    -0.75609
    -0.75210
    -0.76009
    -0.87593
    -0.98378
    -1.11161
    -0.91588
    -0.57234
    -0.53639
    -0.67620
    -0.63226
    -0.65223
    -0.64424
    -0.55636
    -0.68020
    -0.86395
    -0.66821
    -0.40057
    -0.15691
    -0.29672
    -1.23145
    -1.55501
    -2.33395
    -2.18216
    -1.06367
    -0.70017
    -0.93585
    -1.23944
    -1.50707
    -1.47512
    -1.06767
    -0.42854
    -0.00511
     0.42231
     1.35704
     2.64729
     3.00281
     3.13463
     2.07606
     1.48487
     0.95758
     1.30511
     0.94560
    -0.14093
    -1.49908
    -2.55765
    -1.97044
    -1.62292
    -2.37390
    -3.62020
    -4.59888
    -5.76130
    -6.14478
    -6.00097
    -5.33787
    -4.82257
    -3.92779
    -3.58425
    -3.07295
    -2.44180
    -1.75074
    -1.21547
    -0.99177
    -0.71615
    -0.39259
     0.05081
     0.39435
     0.51818
     0.80978
     0.87370
     0.90965
     1.00152
     1.30112
     1.38101
     1.26516
     1.31709
     1.17329
     1.13734
     1.13334
     0.90565
     0.68994
     0.67397
     0.64201
     0.50619
     0.27850
     0.02684
    -0.12495
    -0.19286
    -0.04106
    -0.00511
    -0.12095
    -0.10098
    -0.09299
    -0.10498
    -0.06503
     0.07478
     0.15068
     0.25853
     0.35440
     0.45027
     0.49821
     0.46625
     0.51818
     0.37837
     0.55013
     0.70592
     0.62603
     0.53815
     0.53016
     0.55413
     0.62603
     0.57011
     0.60206
     0.60606
     0.51818
     0.57810
     0.57410
     0.53815
     0.59407
     0.37837
     0.43829
     0.56212
     0.53815
     0.41032
     0.39035
     0.37437
     0.38636
     0.37038
     0.32244
     0.29448
     0.25454
     0.24655
     0.21060
     0.19861
     0.15068
     0.01486
    -0.12495
     0.00288
    -0.02908
     0.03483
     0.35041
     0.76185
     0.84973
     0.82177
     0.71391
     0.28250
     0.29448
     0.30247
     0.37437
     0.53016
     0.63003
     0.56212
     0.42231
     0.51418
     0.35440
     0.08277
    -0.06902
    -0.10498
    -0.30071
    -0.32068
    -0.37661
    -0.20085
     0.78981
     1.32908
     1.13334
     0.53815
     0.36239
     0.03883
    -0.48846
    -0.33666
     1.54079
     2.80308
     2.15595
     1.54478
     0.31445
    -0.21682
    -0.00511
     0.40234
     0.55413
     0.89367
     1.41296
     1.36902
     1.12535
     0.66198
     0.30647
     0.04282
     0.15467
     0.03883
     0.10274
     0.20261
     0.12671
     0.25054
     0.62603
     0.66198
     0.35041
     0.14668
    -0.51642
    -1.13558
    -2.36191
    -2.05034
    -0.48446
     0.38636
     0.89766
     0.25054
    -0.36063
    -0.76408
    -1.69082
    -1.85061
    -1.48710
    -1.06367
    -0.84397
    -0.64424
    -0.56435
    -0.60829
    -0.56036
    -0.47248
    -0.60829
    -0.90389
    -0.68419
    -0.52041
    -0.46848
    -0.54837
    -0.43653
    -0.27275
    -0.35663
    -0.30471
    -0.23280
    -0.00112
    -0.06503
    -0.08500
    -0.22881
    -0.27674
    -0.16889
    -0.30870
    -0.23680
    -0.00911
     0.03883
     0.01886
     0.08277
     0.18663
     0.22258
     0.32244
     0.35839
     0.41032
     0.49421
     0.51818
     0.49421
     0.55812
     0.47024
     0.48223
     0.35839
     0.49022
     0.51818
     0.41831
     0.43429
     0.41032
     0.34242
     0.37437
     0.35440
     0.38236
     0.43429
     0.37437
     0.34641
     0.41432
     0.33443
     0.37837
     0.23057
     0.43829
     0.48223
     0.41032
     0.37837
     0.34641
     0.21060
     0.16266
     0.13470
     0.15467
     0.21459
     0.31046
     0.23856
     0.07478
     0.04682
     0.03084
    -0.17688
    -0.12894
    -0.00511
    -0.14492
    -0.13294
    -0.13693
    -0.10498
    -0.11297
    -0.21682
    -0.24878
    -0.26875
    -0.21283
    -0.29272
    -0.29672
    -0.27674
    -0.13294
    -0.25278
    -0.26875
     0.01486
     0.08277
     0.03483
     0.39435
     1.00951
     1.06943
     0.76185
     0.40234
     0.09475
    -0.10498
     0.26652
     0.50220
     0.72989
     0.81378
     0.72590
     0.45426
     0.13070
    -0.30071
    -0.60030
    -0.69218
    -0.39259
    -0.01310
     0.09475
    -0.03707
    -0.06902
    -0.02109
    -0.04106
    -0.10498
    -0.02109
    -0.05704
    -0.20484
    -0.39658
    -0.09699
    -0.03707
    -0.26076
    -0.36462
    -0.40856
    -0.54438
    -0.60430
    -0.75609
    -1.02772
    -1.30734
    -1.27539
    -1.16354
    -1.14756
    -1.05968
    -1.02373
    -1.37126
    -1.30335
    -1.53503
    -1.56300
    -1.44316
    -1.19550
    -0.80802
    -1.34330
    -1.59096
    -1.53903
    -0.74011
    -0.22881
    -0.12495
    -0.32468
    -0.48846
    -0.57234
    -0.85196
    -1.27139
    -1.46313
    -1.19949
    -0.48047
     0.57011
     0.59407
     0.16666
    -0.33267
    -0.58033
    -0.72813
    -0.76808
    -0.79604
    -0.76009
    -0.44052
    -0.18487
    -0.03307
    -0.14093
    -0.29672
    -0.52441
    -0.93984
    -1.23544
    -1.18751
    -0.97579
    -0.83199
    -0.97979
    -0.89590
    -0.82400
    -0.75210
    -0.68818
    -0.60829
    -0.49245
    -0.37661
    -0.26875
    -0.02908
     0.24255
     0.22657
     0.31845
     0.35041
     0.41831
     0.36239
     0.31445
     0.27451
     0.37437
     0.35041
     0.39035
     0.28250
     0.26252
     0.24655
     0.12671
     0.06679
     0.24255
     0.19062
    -0.02508
     0.11473
     0.05081
     0.10274
     0.15068
     0.27451
     0.35440
     0.33842
     0.31445
     0.25054
     0.36239
     0.59407
     0.51019
     0.47024
     0.35839
     0.29049
     0.09076
     0.13070
     0.25853
     0.25054
     0.17464
     0.03483
     0.01087
    -0.09699
    -0.10897
    -0.10498
     0.14668
     0.23456
     0.39435
     0.30247
     0.43429
     0.57410
     0.41831
     0.47424
     0.88967
     1.43693
     1.81642
     2.00416
     2.08805
     2.20389
     2.08006
     2.02813
     1.94025
     1.84038
     1.62468
     1.53680
     1.54878
     1.70457
     1.51682
     1.15332
     0.94560
     0.66598
     0.01886
    -0.67221
    -1.14756
    -1.08764
    -0.91987
    -0.94384
    -1.14756
    -1.21147
    -1.03971
    -0.91588
    -1.00775
    -0.81601
    -0.89590
    -0.66422
    -0.17288
     0.26652
     0.45826
     0.56212
     0.58609
     0.46625
     0.45027
     0.49821
     0.38636
     0.46225
     0.45826
     0.37437
     0.25054
     0.15068
     0.01087
    -0.24079
    -0.44052
    -0.52041
    -0.66821
    -0.75210
    -0.90389
    -0.87992
    -0.82001
    -0.79204
    -0.66821
    -0.70017
    -0.72014
    -0.72414
    -0.70816
    -0.28873
     0.17065
     0.61405
     0.39435
    -0.88791
    -1.89854
    -4.26733
    -4.53896
    -1.75074
     0.15867
     0.74187
    -0.29272
    -1.60294
    -2.55365
    -2.36591
    -2.21012
    -2.13023
    -1.42718
    -0.93585
    -0.70017
    -0.40856
     0.07478
     0.55013
     0.50619
     0.27051
     0.20261
     0.19062
    -0.18487
    -0.20484
    -0.18087
    -0.36862
    -0.54039
    -0.58033
    -0.40856
    -0.47647
    -0.44052
    -0.36862
    -0.52840
    -0.51242
    -0.44452
    -0.31669
    -0.22481
    -0.04106
     0.16666
     0.37837
     0.57011
     0.73788
     0.76185
     0.72590
     1.14533
     1.25717
     1.34506
     1.26516
     1.28514
     1.30511
     1.31709
     1.03348
     1.12535
     1.06144
     1.08141
     1.01351
     0.96557
     0.84973
     0.76185
     0.52617
     0.55013
     0.60606
     0.45426
     0.46225
     0.45426
     0.45027
     0.39834
     0.38636
     0.33043
     0.40633
     0.45826
     0.53416
     0.48622
     0.37437
     0.37038
     0.28250
     0.25054
     0.41032
     0.35041
     0.21060
     0.29448
     0.25454
     0.22657
     0.28649
     0.23456
     0.37437
     0.54215
     0.86571
     1.10538
     1.44492
     1.83239
     1.52881
     1.22122
     0.83774
     0.56212
     0.63802
     0.89367
     0.92163
     1.06144
     1.03747
     0.85772
     0.68196
     0.25853
     0.02285
    -0.09299
    -0.19685
    -0.07302
     0.05081
     0.05880
     0.18263
     0.12271
    -0.23280
    -0.51642
    -0.44452
    -0.17688
    -0.29672
    -0.32468
    -0.34066
    -0.48047
    -0.67620
    -0.91188
    -0.97979
    -1.01175
    -1.09563
    -1.27139
    -1.25142
    -1.01574
    -1.06767
    -0.97579
    -0.69218
    -0.58832
    -0.46049
    -0.57634
    -0.78405
    -0.70017
    -0.62827
    -0.36862
    -0.34066
    -0.28873
    -0.48047
    -0.47248
    -0.52041
    -0.17288
    -0.05305
    -0.15691
    -0.05704
    -0.16489
    -0.24878
    -0.17688
    -0.00511
    -0.14492
    -0.45650
    -0.78805
    -0.87194
    -0.72813
    -0.57234
    -0.24079
    -0.06902
    -0.21283
    -0.50843
    -0.78805
    -1.18351
    -1.49109
    -0.97979
    -0.52441
    -0.46049
    -0.53639
    -0.76808
    -0.72813
    -0.47248
    -0.50044
    -0.85196
    -1.46713
    -1.74675
    -1.91851
    -1.93849
    -1.21946
     4.19718
     5.76306
     1.65264
     0.23057
    -0.89590
    -1.52305
    -1.49109
    -0.34865
     0.55413
     0.76984
     0.75386
     0.40234
    -0.35264
    -0.97979
    -1.59495
    -1.93449
    -2.31398
    -2.36990
    -2.16218
    -1.84661
    -1.47112
    -1.20349
    -0.75210
    -0.52041
    -0.57634
    -0.80003
    -0.64824
    -0.47248
    -0.09699
    -0.07701
    -0.00112
    -0.20884
    -0.35663
    -0.36462
    -0.46449
    -0.46848
    -0.26076
     0.01087
     0.19861
     0.53815
     0.66198
     0.75386
     0.91364
     1.01750
     1.06544
     1.12935
     1.41696
     1.53680
     1.52481
     1.42095
     1.28514
     1.35304
     1.38101
     1.38101
     1.10938
     1.13734
     1.08940
     1.08541
     1.09739
     1.03747
     0.90965
     0.73788
     0.68994
     0.83774
     0.78581
     0.76185
     0.74587
     0.69394
     0.72590
     0.72989
     0.72989
     0.66198
     0.68196
     0.78581
     0.77783
     0.69394
     0.61804
     0.35041
     0.11872
     0.04682
     0.19462
     0.57011
     0.38236
    -0.48446
    -0.33267
    -0.05305
    -0.04506
    -0.06503
     0.05481
     0.06679
     0.05880
     0.10674
     0.18663
     0.36239
     0.42630
     0.68196
     0.59807
     0.03883
    -0.15291
     0.07079
     0.42630
     0.59807
     0.43429
     0.29049
     0.15867
    -0.00911
    -0.30471
    -0.42454
    -0.27674
    -0.04106
    -0.12894
     0.10274
     0.20261
     0.27051
     0.38636
     0.51418
     0.66198
     0.69793
     0.68595
     0.87370
     1.10938
     1.13734
     1.32109
     1.40497
     1.62068
     1.65264
     1.49285
     1.26916
     1.04546
     0.95359
     0.75386
     0.84174
     0.90565
     0.90965
     0.78182
     0.78182
     0.66198
     0.45826
     0.25853
     0.36638
     0.22258
    -0.02908
    -0.00112
    -0.32468
    -0.16489
     0.00288
     0.08277
    -0.05704
    -0.02109
    -0.04905
    -0.14492
    -0.16889
    -0.28074
    -0.35264
    -0.62827
    -0.83199
    -0.99177
    -0.94783
    -0.87593
    -0.53240
     0.06679
     0.77383
     0.67397
    -0.06902
    -0.41256
    -0.22881
     0.53416
     0.82976
     1.25318
     1.16530
     1.11337
     1.02948
     0.46225
    -0.14892
    -0.40457
    -0.14492
     0.25454
     0.65799
     0.50220
    -0.11696
    -0.76009
    -1.17952
    -1.43118
    -1.38324
    -1.25541
    -0.94783
    -0.76808
    -0.52441
    -0.61229
    -0.89191
    -1.02373
    -1.22346
    -1.45514
    -1.47911
    -1.43917
    -1.57099
    -1.83063
    -2.31797
    -2.96909
    -3.17281
    -2.84925
    -2.75738
    -2.66550
    -2.98107
    -3.14086
    -3.02102
    -2.77335
    -2.70944
    -2.59360
    -2.10227
    -1.62292
    -1.47512
    -1.18751
    -0.95982
    -0.70416
    -0.36862
    -0.25677
    -0.01310
     0.29448
     0.63003
     0.77783
     0.84174
     0.86571
     0.96557
     1.07342
     1.28114
     1.34905
     1.37302
     1.46889
     1.36902
     1.16530
     1.19326
     1.25318
     1.30511
     1.47688
     1.53280
     1.48886
     1.14932
     1.12535
     1.16130
     0.95758
     0.91364
     1.04546
     1.13334
     1.20525
     1.29712
     1.09739
     0.84973
     0.88168
     0.87370
     0.81777
     0.70193
     0.67397
     0.61005
     0.57011
     0.67397
     0.53416
     0.09475
    -0.00911
    -0.23280
    -0.37661
    -0.42854
    -0.39658
    -0.23680
    -0.34865
    -0.48047
    -0.54039
    -0.44452
    -0.36063
    -0.27275
    -0.17688
    -0.06503
    -0.00112
    -0.02508
     0.24255
     0.61804
     0.67397
     0.74986
     0.85772
     0.97356
     1.10139
     1.00552
     1.02549
     1.10938
     1.17728
     1.14133
     1.20924
     1.16130
     1.04946
     1.06144
     1.02149
     1.01351
     0.78981
     0.69394
     0.69793
     0.71791
     0.71391
     0.50619
     0.32644
     0.37437
     0.37837
     0.38236
     0.36239
     0.27051
     0.12671
     0.01886
     0.05880
     0.18263
     0.14269
     0.05481
     0.11073
     0.16266
     0.16266
     0.17464
     0.08676
     0.19861
     0.20261
     0.28250
     0.21858
     0.23057
     0.09076
    -0.09299
    -0.26076
     0.19462
     0.90166
     0.75386
     0.28649
     0.05880
     0.15467
     0.19462
     0.19861
     0.21858
     0.12671
     0.11872
     0.17864
     0.04282
    -0.38460
    -0.24878
     1.90430
     2.06009
    -0.05704
    -1.00376
    -1.17153
    -0.57234
    -0.43253
    -0.72414
    -1.25541
    -1.85061
    -2.51371
    -2.11824
    -2.06232
    -2.85724
    -3.32461
    -2.60159
    -3.33259
    -4.13950
    -4.54695
    -4.22339
    -3.12488
    -3.74004
    -4.97437
    -4.01567
    -2.69346
    -2.19015
    -2.14221
    -2.15819
    -2.08629
    -2.05832
    -1.89854
    -1.67485
    -1.41520
    -1.17552
    -0.70816
    -0.44452
    -0.42454
    -0.16489
    -0.06503
     0.08676
     0.15467
     0.22657
     0.30647
     0.31845
     0.19861
     0.22657
     0.28649
     0.25454
     0.42231
     0.31845
     0.47424
     0.58209
     0.43429
     0.47424
     0.32244
     0.44628
     0.49421
     0.49821
     0.49022
     0.51019
     0.57011
     0.58609
     0.55812
     0.53416
     0.48223
     0.33842
     0.43429
     0.50220
     0.42231
     0.31445
     0.32644
     0.41831
     0.36638
     0.29049
     0.17464
     0.18663
     0.22657
     0.20660
     0.25454
     0.33043
     0.25054
     0.19062
     0.25054
     0.33842
     0.39435
     0.36239
     0.27451
     0.36239
     0.37837
     0.31445
     0.26252
     0.29049
     0.41831
     0.35839
     0.52617
     0.37038
     0.43429
     0.51418
     0.42630
     0.54215
     0.60606
     0.54614
     0.57410
     0.61804
     0.65399
     0.73788
     0.80579
     0.83375
     0.71391
     0.65399
     0.66598
     0.74986
     0.96158
     1.23321
     1.48487
     1.65663
     1.68060
     1.68859
     1.30910
     0.90166
     0.55812
     0.44228
     0.43829
     0.31046
     0.22657
    -0.01710
    -0.29672
    -0.58033
    -0.73612
    -0.82799
    -0.99976
    -1.11560
    -1.06367
    -0.82799
    -0.63625
    -0.15691
    -0.09299
    -0.00511
     0.05880
     0.17464
     0.38236
     0.70193
     0.93361
     0.84174
     0.74986
     0.65000
     0.73788
     0.78981
     1.05345
     1.14932
     0.90965
     0.78981
     0.64600
     0.43429
     0.43429
     0.35839
     0.46225
     0.90965
     2.09204
     1.94025
     1.60870
     1.38500
     0.91364
     0.15467
    -0.43653
    -0.60030
    -0.30870
     0.31845
     0.41032
     0.21858
     0.13869
    -0.22881
    -1.14756
    -1.62691
    -1.53503
    -1.62691
    -1.50308
    -1.76273
    -1.74275
    -1.49109
    -0.73212
    -0.88392
    -2.15819
    -2.18216
    -1.29935
    -1.12359
    -1.15555
    -1.08764
    -1.24743
    -1.29935
    -1.18751
    -0.87194
    -0.80403
    -0.68419
    -0.63625
    -0.57234
    -0.52441
    -0.38060
    -0.41256
    -0.50843
    -0.68818
    -0.60430
    -0.60430
    -0.55237
    -0.63226
    -0.86794
    -0.88791
    -0.79204
    -0.76408
    -0.71615
    -0.78405
    -0.75210
    -0.91188
    -0.74810
    -0.62427
    -0.69617
    -0.56036
    -0.57634
    -0.48446
    -0.46848
    -0.28074
    -0.23680
    -0.15291
     0.00687
    -0.04106
     0.01486
     0.13470
     0.12671
     0.03084
     0.13070
     0.30247
     0.21858
     0.35839
     0.29848
     0.36239
     0.26652
     0.31445
     0.27451
     0.38236
     0.35440
     0.27051
     0.26652
     0.41831
     0.35041
     0.24655
     0.28649
     0.32644
     0.35041
     0.27451
     0.24655
     0.35440
     0.30247
     0.30247
     0.25454
     0.26652
     0.33443
     0.27451
     0.26652
     0.23057
     0.18663
     0.15867
     0.12671
     0.29848
     0.21858
     0.18263
     0.41032
     0.58209
     0.81378
     1.21723
     1.73253
     2.42359
     3.17058
     3.56205
     3.43821
     2.72718
     2.16794
     2.44356
     3.13862
     3.74580
     3.14262
     2.43957
     1.46889
     0.82177
     0.27051
    -0.05704
    -0.18886
    -0.25677
    -0.80003
    -1.35927
    -1.83063
    -1.96645
    -2.03835
    -1.77870
    -1.71879
    -1.85860
    -1.65088
    -1.52705
    -1.17952
    -0.80802
    -0.86395
    -0.78006
    -0.53240
    -0.48047
    -0.36462
    -0.43653
    -0.53240
    -0.54039
    -0.34465
    -0.03707
     0.13869
     0.40633
     0.38636
     0.03483
     0.00687
     0.18663
     0.51418
     0.53416
     0.42231
     0.13070
     0.28649
     0.41831
     0.18663
     0.00687
    -0.19286
    -0.27674
    -0.09299
     0.96957
     2.31574
     2.34769
     1.72055
     1.34506
     0.56212
     0.40234
     0.75785
     1.21723
     1.27315
     0.69793
     0.55812
     0.43429
     0.29448
     0.07877
    -0.32468
    -0.75210
    -0.87194
    -1.02373
    -1.30734
    -1.31933
    -1.13158
    -0.84797
    -0.64424
    -0.44851
    -0.25278
    -0.09299
     0.13869
     0.25853
     0.29448
     0.39035
     0.52217
     0.53416
     0.72590
     0.92163
     0.95758
     0.90166
     0.95758
     1.00951
     0.94160
     0.95758
     0.92163
     0.97356
     1.02948
     0.95758
     0.84174
     0.76984
     0.69394
     0.56212
     0.45426
     0.49022
     0.36239
     0.13070
     0.20660
     0.06679
     0.01886
    -0.07701
    -0.22481
    -0.18087
    -0.14093
    -0.05704
    -0.00911
    -0.29672
    -0.44452
    -0.47647
    -0.46449
    -0.36862
    -0.33267
    -0.44052
    -0.38060
    -0.23280
    -0.15291
    -0.21682
    -0.10897
    -0.00911
     0.13070
     0.37437
     0.55013
     0.54215
     0.71791
     0.83774
     0.78581
     1.12535
     1.42095
     1.44093
     1.30910
     1.35304
     1.26516
     1.34905
     1.46090
     1.58074
     1.78845
     2.05609
     2.04011
     1.54478
     1.08141
     0.83375
     1.00552
     1.27315
     1.46489
     1.23321
     0.95359
     0.57810
     0.27850
     0.16666
    -0.26076
    -0.65623
    -0.62827
     0.08676
     0.65799
     0.03084
    -2.05433
    -1.60694
    -1.75474
    -2.51770
    -1.81865
    -2.31398
    -2.94113
    -2.09428
    -2.00240
    -1.87457
    -2.62555
    -2.96110
    -2.49373
    -2.16218
    -2.03436
    -2.18216
    -2.69746
    -2.34593
    -1.82264
    -1.39522
    -0.85995
    -0.52840
    -0.38460
    -0.33267
    -0.34865
    -0.39658
    -0.62827
    -0.67221
    -0.46449
    -0.37661
    -0.03307
     0.27051
     0.59807
     0.80978
     0.80579
     0.45426
     0.43829
     0.31445
     0.30247
     0.32244
     0.37837
     0.46625
     0.43429
     0.38636
     0.27850
     0.11872
     0.02285
    -0.17688
    -0.26476
    -0.19685
    -0.12495
    -0.07302
    -0.10098
     0.01087
    -0.08101
    -0.12495
     0.01087
     0.55812
     1.90829
     3.15859
     2.84302
     2.37166
     2.21587
     2.29976
     2.38764
     2.53145
     2.51946
     2.65128
     2.36367
     2.13199
     1.80443
     1.20525
     0.67796
     0.56611
    -0.02908
    -0.49644
    -0.89590
    -1.19949
    -1.39922
    -1.37925
    -1.55501
    -1.58297
    -1.54302
    -1.44316
    -1.43517
    -1.23145
    -0.88791
    -0.99577
    -0.99577
    -0.96381
    -0.97579
    -0.83998
    -0.87194
    -0.83598
    -0.74810
    -0.64424
    -0.60030
    -0.71615
    -0.69617
    -0.67620
    -0.63226
    -0.57234
    -0.41256
    -0.39259
    -0.42055
    -0.26875
    -0.19286
    -0.16090
    -0.21682
    -0.19286
    -0.10897
     0.09875
     0.19062
     0.23456
     0.33443
     0.33443
     0.23456
     0.18263
     0.42231
     0.50220
     0.46625
     0.55013
     0.57410
     0.67796
     0.54215
     0.51418
     0.34641
     0.47823
     0.45027
     0.57011
     0.57410
     0.60606
     0.45027
     0.33842
     0.53016
     0.56611
     0.45426
     0.39435
     0.36239
     0.39035
     0.37038
     0.40633
     0.31445
     0.36239
     0.38236
     0.40633
     0.36239
     0.39834
     0.27051
     0.08676
     0.28250
     0.43030
     0.51019
     0.47024
     0.53416
     0.60606
     0.76584
     0.49821
     0.37038
     0.48223
     0.48622
     0.55013
     0.61405
     0.62603
     0.72989
     0.66598
     0.73788
     1.19326
     1.27315
     0.63802
    -0.75210
    -2.97708
    -2.25805
    -0.90789
    -0.52041
    -0.90789
    -1.50308
    -1.75474
    -2.07830
    -2.35792
    -2.71743
    -2.81330
    -2.47376
    -1.71879
    -1.25142
    -1.12759
    -0.86794
    -0.31669
     0.29049
    -0.75609
    -1.14756
    -1.82264
    -1.72677
    -1.40321
    -0.85596
     0.05880
    -0.08500
    -0.71215
    -1.59096
    -1.13957
    -0.97579
    -1.05169
    -0.55237
     0.08676
     0.66997
     0.97356
     1.34506
     1.49685
     2.14797
     3.08669
     3.41025
     3.20253
     2.76313
     2.48351
     2.12000
     1.86435
     1.63666
     1.49285
     1.18128
     0.92163
     0.31845
    -0.26076
    -0.63226
    -0.78405
    -1.10762
    -1.43118
    -1.62691
    -1.63090
    -1.45914
    -1.39922
    -1.49908
    -1.43917
    -1.11161
    -1.08764
    -0.83998
    -0.55636
    -0.49245
    -0.40057
    -0.21682
    -0.15291
     0.18663
     0.23057
     0.23856
     0.31046
     0.49821
     0.82177
     0.98155
     1.02948
     1.39699
     1.47688
     1.46090
     1.52481
     1.60071
     1.73652
     1.82041
     1.65663
     1.67261
     1.66462
     1.60470
     1.45291
     1.27315
     1.22921
     1.04147
     0.88168
     0.82576
     0.90166
     0.68595
     0.56611
     0.57810
     0.65399
     0.55413
     0.52217
     0.51019
     0.45426
     0.52617
     0.34641
     0.32244
     0.25853
     0.14269
    -0.11297
    -0.10897
    -0.03707
    -0.09299
    -0.21283
    -0.22881
    -0.37661
    -0.54438
    -0.62427
    -0.66022
    -0.58033
    -0.64824
    -0.57234
    -0.73212
    -0.73212
    -0.56435
    -0.69218
    -0.80403
    -0.76808
    -0.62028
    -0.56435
    -0.58433
    -0.74810
    -0.83598
    -0.73212
    -0.73212
    -0.69218
    -0.56835
    -0.52840
    -0.56835
    -0.45250
    -0.38060
    -0.30471
    -0.35663
    -0.14093
    -0.17688
    -0.10098
     0.01087
     0.11073
     0.43429
     0.72590
     1.20525
     1.59671
     1.40098
     0.36638
    -1.93050
    -3.12887
    -1.89455
    -0.91987
    -0.89590
    -1.05968
    -1.62292
    -2.03835
    -2.47376
    -2.99306
    -3.29265
    -3.12887
    -2.56963
    -1.84661
    -1.08764
    -0.89191
    -0.72813
    -0.16090
     0.37837
     0.59807
     0.87370
     1.24519
     2.18791
     2.32373
     2.31574
     1.96022
     1.34905
     0.88568
     0.61005
     0.69793
     0.86171
     0.98954
     1.04946
     0.49022
     0.22657
     0.20660
     0.02285
     0.04282
     0.21858
     0.30647
     0.12671
     0.15068
     0.21858
     0.35440
     0.43030
     0.49821
     0.73788
     0.83375
     0.80579
     0.65399
     0.62603
     0.51019
     0.46225
     0.21060
     0.33842
     0.41831
     0.41831
     0.33842
     0.39035
     0.26652
     0.19462
     0.29448
     0.30647
     0.27850
     0.36638
     0.41032
     0.45826
     0.55812
     0.64600
     0.46225
     0.38236
     0.60206
     0.77383
     0.46625
     0.26252
     0.13470
     0.07478
    -0.06902
    -0.16090
    -0.12894
    -0.16090
    -0.26875
    -0.36063
    -0.49644
    -0.59231
    -0.64824
    -0.78805
    -0.51242
    -0.64025
    -0.56835
    -0.36462
    -0.24479
    -0.12894
    -0.10498
    -0.05704
     0.06679
     0.18663
     0.20660
     0.13470
     0.09076
     0.11473
     0.17065
     0.11473
     0.22258
     0.13869
     0.07478
     0.13470
     0.12271
     0.08676
     0.09875
     0.02684
     0.13470
     0.13070
     0.36638
     0.36239
     0.18263
     0.00687
     0.03084
     0.09475
     0.23057
     0.27051
     0.22258
     0.15467
     0.10274
     0.12271
     0.06679
     0.01486
     0.03883
     0.09076
     0.20261
     0.13070
     0.01886
     0.06280
     0.05081
    -0.02109
    -0.06104
     0.07478
     0.07079
     0.01886
     0.13869
     0.08277
     0.17065
     0.17065
     0.07079
     0.13470
    -0.00511
    -0.05305
    -0.31269
    -0.64424
    -1.17552
    -1.47112
    -1.59495
    -1.20748
    -0.64025
    -0.43253
    -0.44851
    -0.91188
    -1.36726
    -1.38724
    -1.35528
    -0.98778
    -0.95183
    -0.27674
    -0.22881
    -0.67221
    -2.01039
    -0.93984
    -0.76009
    -0.13294
    -0.09699
    -0.32068
    -0.26875
    -0.60430
    -0.58433
    -0.40057
     0.25853
     0.21858
     0.23856
     0.33842
     0.65000
     0.63402
     0.53815
     0.61804
     0.66997
     0.77783
     1.00951
     0.72190
     0.43429
     0.36638
     0.09875
     0.04282
    -0.25677
    -0.68818
    -0.72414
    -0.66821
    -0.39658
    -0.39259
    -0.41256
    -0.32068
    -0.33267
    -0.48047
    -0.05704
     0.51418
     1.20125
     1.54079
     1.02149
     0.37038
    -0.10498
     0.09875
     0.63402
     1.28114
     1.58473
     1.56476
     1.40098
     1.16530
     0.86571
     0.48622
     0.16266
     0.01087
    -0.03307
    -0.03707
    -0.14093
    -0.08101
    -0.12894
    -0.14492
    -0.28473
    -0.19286
    -0.14892
    -0.26476
    -0.33666
    -0.31669
    -0.33666
    -0.41256
    -0.22082
    -0.03307
    -0.11696
    -0.16889
     0.01886
     0.03084
     0.10274
     0.05081
     0.04282
     0.09875
     0.18263
     0.20261
     0.27850
     0.18263
     0.21858
     0.19062
     0.20261
     0.31445
     0.35041
     0.23856
     0.30247
     0.37837
     0.42231
     0.46625
     0.38636
     0.35839
     0.41432
     0.44228
     0.45826
     0.40633
     0.36239
     0.31445
     0.17464
     0.19861
     0.52217
     0.32644
     0.26252
     0.32244
     0.31845
     0.19462
     0.15867
     0.24655
     0.17464
     0.22657
     0.20660
     0.28250
     0.32244
     0.19062
     0.19062
     0.29049
     0.43030
     0.31046
     0.31046
     0.33443
     0.41032
     0.50619
     0.39834
     0.45426
     0.41432
     0.50619
     0.53416
     0.61005
     0.43429
     0.50220
     0.43030
     0.51418
     0.61405
     0.57810
     0.61005
     0.71791
     0.68196
     0.55013
     0.49421
     0.27051
     0.24655
     0.14269
     0.17864
     0.47024
     0.67796
     0.71391
     0.77383
     0.65799
     1.08141
     0.79780
    -0.01710
    -0.77207
    -1.57898
    -2.50172
    -2.90517
    -2.74539
    -0.32068
     0.76584
     0.86171
     0.50220
    -0.72813
    -1.66286
    -2.17417
    -1.95846
    -1.22745
    -0.24479
     0.51818
     0.58609
     0.43829
     0.26652
     0.07079
    -0.08900
    -0.36862
    -0.61628
    -0.99976
    -1.32732
    -1.65487
    -1.65887
    -1.76672
    -1.70281
    -1.58696
    -1.25941
    -1.24343
    -1.06767
    -1.03172
    -0.99577
    -0.75210
    -0.72014
    -0.57234
    -0.36063
    -0.26875
    -0.18886
    -0.13693
    -0.10098
    -0.22481
    -0.23680
    -0.31269
    -0.13693
    -0.17288
    -0.25677
    -0.34066
    -0.33666
    -0.30870
     0.11473
     0.78182
     1.04946
     0.50220
     0.28649
     0.01087
     0.13470
     0.36239
     0.51418
     0.47424
     0.61804
     0.70592
     0.39035
     0.13070
    -0.13294
    -0.35264
    -0.57234
    -0.88791
    -1.02373
    -0.86794
    -0.59631
    -0.60829
    -0.68419
    -0.80403
    -0.86794
    -0.91188
    -0.62028
    -0.56835
    -0.47647
    -0.42854
    -0.25278
    -0.07302
    -0.05305
    -0.09299
    -0.28873
    -0.39658
    -0.50443
    -0.37261
    -0.11297
    -0.00511
    -0.02508
    -0.06503
    -0.05704
     0.13070
     0.23057
     0.11473
     0.21459
     0.31445
     0.43429
     0.63402
     0.70992
     0.74187
     0.80579
     0.89766
     0.86970
     0.95758
     0.81378
     0.76584
     0.66598
     0.88168
     0.82177
     0.78581
     0.77383
     0.66997
     0.72989
     0.73788
     0.63802
     0.34641
     0.33443
     0.27850
     0.39834
     0.42231
     0.40234
     0.21060
     0.00687
     0.22258
     0.18263
     0.13470
     0.09875
     0.11073
     0.21858
     0.30647
     0.33443
     0.37837
     0.49821
     0.60206
     0.63802
     0.81777
     1.00552
     0.85372
     0.78182
     0.88168
     1.09739
     1.55277
     2.77911
     3.56205
     2.49549
     1.81642
     2.36367
     2.94289
     2.61933
     1.70057
     1.10139
     0.46225
    -0.01710
     0.64201
     1.86435
     1.47688
     0.49421
    -0.32068
    -1.28737
    -2.16218
    -2.54966
    -2.23808
    -1.45914
    -0.57234
     0.08676
    -0.15291
    -0.83199
    -0.44052
    -0.92786
    -1.26740
    -0.58433
    -0.15291
     0.07079
     0.01486
    -0.03707
    -0.19286
    -0.38460
    -0.50843
    -0.68419
    -0.73212
    -0.73212
    -0.64025
    -0.67620
    -0.70416
    -0.66422
    -0.64025
    -0.66022
    -0.77607
    -0.69617
    -0.69617
    -0.72014
    -0.08900
     0.87370
     1.16929
     0.49022
     0.02285
     0.01087
     0.19462
     0.46625
     0.53416
     0.65799
     0.78581
     0.74986
     0.57810
     0.41432
     0.33043
     0.02285
    -0.08101
    -0.28074
    -0.41655
    -0.49245
    -0.53639
    -0.57234
    -0.48846
    -0.43253
    -0.54438
    -0.50843
    -0.49245
    -0.52041
    -0.66022
    -0.62827
    -0.55237
    -0.76808
    -0.90389
    -0.80003
    -0.70416
    -0.69617
    -0.88791
    -0.84797
    -0.84397
    -0.72014
    -0.69218
    -0.68419
    -0.58033
    -0.50044
    -0.45250
    -0.36862
    -0.21283
    -0.06503
    -0.13294
     0.05081
     0.03483
     0.00288
     0.02285
    -0.14492
    -0.13693
    -0.17688
    -0.05305
    -0.03707
     0.05081
     0.06280
    -0.06503
    -0.32867
    -0.13693
    -0.00911
    -0.18886
    -0.07302
    -0.06902
    -0.00911
    -0.02508
    -0.02508
     0.01087
     0.11073
     0.17464
     0.04282
     0.07079
     0.03483
     0.07079
     0.04682
     0.06280
     0.15068
    -0.04106
    -0.03307
     0.22258
     0.51418
     0.57011
     0.42231
     0.29848
     0.36239
     0.36239
     0.35839
     0.52617
     0.70592
     0.71791
     0.39435
     0.18663
     0.41032
     1.12535
     1.54079
     1.86036
     2.13199
     1.77647
     1.13334
     0.80978
     0.80978
     0.77783
     0.92962
     1.01750
     0.92163
     0.50220
     0.16266
    -0.40457
    -0.82799
    -1.15555
    -0.68020
    -1.15555
    -1.01574
    -1.22346
    -2.08229
    -2.23409
    -2.48175
    -2.17816
    -1.85460
    -1.39123
    -0.70017
    -0.54837
    -0.52041
    -0.12894
     0.36638
     0.13869
    -0.16489
     0.09076
     0.15467
     0.03883
     0.07079
     0.45826
     0.66598
     0.81777
     0.57410
     0.31445
    -0.15291
    -0.44851
    -0.46049
    -0.33666
    -0.05305
     0.22657
    -0.14492
    -0.50044
    -0.74810
    -0.78006
    -0.59631
    -0.35663
    -0.22481
    -0.26476
    -0.13294
    -0.14093
    -0.24479
    -0.47248
    -0.59631
    -0.70416
    -0.76808
    -0.59631
    -0.62427
    -0.55636
    -0.50443
    -0.41256
    -0.37661
    -0.38060
    -0.28873
    -0.19286
    -0.08900
    -0.01710
    -0.04106
    -0.04506
     0.07877
     0.07478
    -0.02109
     0.21858
     0.23456
     0.16266
     0.18263
     0.26652
     0.31445
     0.35839
     0.30247
     0.25054
     0.29049
     0.51019
     0.44228
     0.44228
     0.40633
     0.30247
     0.14269
     0.19062
     0.22258
     0.01486
    -0.00511
     0.06280
     0.14668
     0.17065
     0.04282
    -0.02508
    -0.01310
    -0.05704
    -0.13693
    -0.05305
    -0.05704
    -0.07701
    -0.06902
     0.05481
     0.28250
     0.17065
     0.10674
     0.12271
     0.09076
     0.13070
     0.12271
     0.03483
     0.15068
     0.12671
     0.13869
     0.15867
     0.16266
     0.07079
     0.03084
     0.04682
     0.36239
     0.65000
     0.70193
     0.71391
     0.78581
     0.89766
     0.96957
     1.31310
     1.55277
     1.76049
     1.51682
     1.48886
     2.24384
     2.72318
     2.83104
     3.09868
     2.31574
     1.20125
     0.51818
    -0.20484
    -0.78006
    -0.10098
     0.54215
     0.69793
     0.93761
     0.44228
    -0.47647
    -1.33531
    -1.85860
    -1.91452
    -1.97843
    -2.85724
    -3.39651
    -2.82928
    -1.83063
    -0.70816
    -0.74810
    -1.23944
    -1.84262
    -2.03436
    -2.18615
    -2.10626
    -1.83862
    -1.51506
    -1.05968
    -0.66022
    -0.48446
    -0.40856
    -0.50843
    -0.35264
    -0.26076
    -0.22082
    -0.28473
    -0.41256
    -0.37661
    -0.36063
    -0.47647
    -0.30471
    -0.12894
     0.22258
     0.56611
     0.58609
     0.20261
     0.08676
     0.12271
     0.49821
     0.76584
     0.76984
     0.73788
     0.74986
     0.65799
     0.49821
     0.38636
     0.28250
     0.18263
     0.12271
     0.07478
    -0.01710
    -0.06503
    -0.14892
    -0.19286
    -0.05305
     0.17464
     0.05481
     0.03483
     0.09475
     0.10674
     0.14269
     0.19462
     0.01486
     0.17864
     0.06679
     0.23456
     0.04682
     0.13070
     0.12671
     0.05880
     0.01886
     0.20261
     0.17065
     0.05481
     0.07079
     0.01087
     0.11073
     0.00687
     0.04282
    -0.05305
    -0.02908
    -0.00511
     0.03084
    -0.01310
    -0.05704
    -0.04506
    -0.15291
     0.01087
     0.05081
    -0.06104
    -0.02109
     0.00288
    -0.04506
     0.02285
     0.01486
     0.00687
     0.01087
     0.07877
     0.13869
     0.22657
     0.13470
     0.21459
     0.08277
     0.31445
     0.34242
     0.25853
     0.39834
     0.40234
     0.41432
     0.48223
     0.52217
     0.51418
     0.58609
     0.62603
     0.62204
     0.63802
     0.70592
     0.72190
     0.66997
     0.72590
     0.87370
     0.94560
     0.96557
     0.92562
     1.00951
     0.93761
     0.86970
     0.76984
     0.83774
     0.92962
     0.97755
     0.94959
     0.90166
     0.88568
     0.92562
     0.90565
     1.17728
     1.20525
     1.10139
     1.43693
     1.84438
     0.90565
     0.52617
     0.49821
     0.15068
     0.32244
     1.06544
     1.71256
     0.47024
    -0.76408
    -1.19550
    -1.30734
    -1.68683
    -2.70545
    -2.59360
    -1.98642
    -2.01838
    -2.40186
    -1.99841
    -2.01838
    -3.36455
    -4.07159
    -3.55230
    -2.56164
    -2.01039
    -2.27403
    -2.52170
    -2.53368
    -2.46178
    -2.01838
    -1.79069
    -1.88256
    -1.97044
    -1.97044
    -1.99841
    -1.95047
    -1.87457
    -1.72278
    -1.70281
    -1.55101
    -1.41120
    -1.35927
    -1.35128
    -1.36327
    -1.23145
    -0.89990
    -0.70416
    -0.60430
    -0.55237
    -0.40057
    -0.26076
    -0.24079
    -0.16889
    -0.06503
     0.05880
     0.15068
     0.09475
     0.18263
     0.22657
     0.31845
     0.14269
     0.21060
     0.63802
     0.93761
     1.37701
     1.15332
     0.78581
     0.38636
     0.21858
     0.37437
     0.66598
     0.76185
     0.86171
     0.69394
     0.67796
     0.52617
     0.29448
     0.18263
     0.19861
    -0.00112
    -0.02508
     0.01886
    -0.05704
    -0.00911
    -0.00511
     0.09475
     0.15068
     0.22657
     0.21858
     0.23057
     0.20660
     0.26652
     0.29448
     0.21858
     0.40633
     0.42231
     0.36239
     0.35440
     0.41032
     0.33842
     0.35839
     0.39035
     0.39834
     0.31445
     0.36239
     0.26252
     0.23856
     0.16266
     0.14269
    -0.08101
     0.11073
     0.01886
    -0.06902
    -0.10897
    -0.11297
    -0.15291
    -0.26476
    -0.18487
    -0.10897
     0.09076
     0.17065
     0.32244
     0.50619
     0.80579
     1.10938
     1.32109
     1.71655
     1.92427
     1.97620
     2.04411
     2.45954
     2.99082
     3.29840
     2.85900
     2.26381
     2.45954
     2.37965
     2.24384
     2.17193
     1.98818
     1.69258
     1.16130
     0.89367
     0.74587
     0.66598
     0.81378
     1.10938
     1.10139
     0.87370
     0.47823
     0.41831
     0.52617
     0.78182
     1.11736
     1.31709
     1.78446
     1.98818
     2.04810
     1.78845
     1.70057
     1.22921
     1.08541
     0.77383
     1.28913
     1.49685
     1.17728
     0.38236
     0.54215
     0.47823
     0.25853
    -0.00911
    -0.40457
    -0.83199
    -0.90389
    -1.02373
    -1.15156
    -1.35128
    -1.45115
    -1.91452
    -1.12359
    -0.53240
     0.09475
     0.27850
    -0.08900
    -0.71615
    -0.99976
    -1.00376
    -0.68020
    -0.35264
    -0.14892
    -0.12495
     0.01886
    -0.15291
    -0.46449
    -0.84797
    -0.90789
    -0.97979
    -1.10762
    -1.28737
    -1.32732
    -1.28338
    -1.19550
    -1.14756
    -0.93984
    -0.85196
    -0.81601
    -0.87593
    -0.87992
    -0.74411
    -0.78006
    -0.81601
    -0.66422
    -0.73212
    -0.69617
    -0.85596
    -0.86395
    -0.88791
    -0.67221
    -0.20484
     0.27850
     0.32244
    -0.00511
    -0.24479
    -0.36462
    -0.10498
     0.06679
     0.20261
     0.49022
     0.35440
    -0.00112
    -0.51242
    -0.61628
    -0.51242
    -0.46848
    -0.70816
    -0.92386
    -0.93185
    -1.11960
    -1.21147
    -1.40321
    -1.25541
    -1.30335
    -1.38724
    -1.26340
    -1.22346
    -1.10762
    -0.87992
    -0.97180
    -0.96780
    -0.87194
    -0.81202
    -0.69617
    -0.75609
    -0.78805
    -0.63625
    -0.71615
    -0.59231
    -0.40057
    -0.56036
    -0.46848
    -0.36063
    -0.18487
    -0.25278
    -0.36063
    -0.33267
    -0.30471
    -0.15691
    -0.25677
    -0.37261
     0.43829
     0.29848
     0.03483
     0.31845
     0.68196
     0.41032
     0.17464
     0.30247
     0.47424
     0.63003
     0.61405
     0.64600
     0.84973
     0.86171
     1.00951
     0.91764
     0.85772
     0.90565
     0.89367
     0.88967
     1.14533
     1.16130
     0.86970
     1.08141
     1.00552
     1.05745
     1.08940
     1.12935
     1.13734
     1.31310
     1.33707
     1.59671
     1.76449
     1.64864
     1.16130
    -0.36462
    -1.11960
    -0.46848
    -0.33666
    -0.65223
    -1.51107
    -0.86395
    -0.16489
    -0.42055
    -0.94384
    -1.59495
    -2.79732
    -3.42447
    -3.38053
    -2.88520
    -1.99042
    -0.62827
     0.01486
    -0.03307
    -0.48846
    -1.31533
    -1.09563
    -0.76009
    -0.44452
    -0.31269
    -0.10897
     0.13869
     0.23456
     0.24255
     0.34242
     0.51418
     0.47424
     0.47424
     0.60206
     0.65799
     0.65000
     0.44228
     0.42231
     0.49821
     0.66198
     0.58209
     0.43429
     0.40234
     0.58209
     0.96957
     1.52481
     1.38500
     0.63802
     0.23856
    -0.08500
    -0.03707
    -0.09699
    -0.18886
    -0.12095
    -0.15291
    -0.36462
    -0.51642
    -0.82001
    -1.13558
    -1.31134
    -1.34729
    -1.44316
    -1.49109
    -1.49109
    -1.42319
    -1.49109
    -1.39123
    -1.24743
    -1.19949
    -1.07965
    -0.87992
    -0.74810
    -0.52840
    -0.44452
    -0.30071
    -0.12894
     0.05081
     0.17065
     0.21459
     0.30247
     0.39035
     0.39435
     0.39035
     0.64201
     0.61405
     0.57011
     0.51418
     0.57011
     0.49421
     0.53416
     0.44228
     0.41432
     0.45426
     0.38236
     0.39035
     0.38236
     0.34242
     0.37437
     0.31046
     0.48622
     0.50220
     0.41831
     0.49421
     0.44628
     0.41432
     0.40234
     0.41831
     0.36638
     0.39435
     0.50220
     0.40633
     0.55812
     0.46225
     0.45027
     0.31845
     0.45826
     0.56611
     0.28250
     0.17065
     0.13470
     0.03483
    -0.06503
    -0.23680
    -0.27674
    -0.39259
    -0.53240
    -0.52441
    -0.04106
     0.76185
     0.35440
    -0.38060
    -0.13294
     0.09475
    -0.00911
     0.26252
     0.83375
     1.07342
     1.07742
     0.98954
     1.10538
     1.19726
     1.21723
     1.24919
     1.25318
     1.25318
     1.24120
     1.24919
     1.30910
     1.68459
     1.74851
     1.36103
     1.40497
     1.47688
     1.40098
     1.12935
     1.28114
     1.89231
     2.26381
     1.82041
     1.06943
     0.47024
    -0.56435
    -0.52041
    -0.66422
    -1.04770
    -1.81865
    -2.41384
    -1.83063
    -2.04235
    -2.92515
    -3.48039
    -2.82129
    -2.38588
    -2.54167
    -2.52569
    -2.47376
    -2.14621
    -1.65088
    -1.35528
    -0.94384
    -0.32867
     0.23057
     0.51418
     0.61405
     0.92562
     1.15332
     1.20125
     1.13334
     0.96957
     0.63402
     0.43030
     0.45027
     0.55413
     0.51818
     0.31845
     0.11073
    -0.09299
    -0.08900
    -0.38060
    -0.64424
    -0.77607
    -0.87992
    -0.93585
    -1.02373
    -1.13158
    -1.09164
    -1.07566
    -0.97579
    -0.91987
    -0.80403
    -0.77207
    -0.79604
    -0.77607
    -0.51242
    -0.47647
    -0.46449
    -0.39259
    -0.36063
    -0.09299
    -0.02508
     0.08277
     0.17864
     0.08676
     0.22258
     0.21858
     0.30647
     0.35440
     0.46225
     0.35839
     0.43829
     0.49821
     0.47823
     0.48622
     0.54614
     0.44628
     0.58209
     0.61005
     0.61005
     0.60206
     0.67397
     0.63402
     0.67796
     0.72989
     0.68595
     0.59807
     0.61405
     0.76584
     0.76185
     0.65399
     0.62603
     0.55013
     0.47024
     0.43030
     0.38236
     0.39834
     0.28649
     0.13869
     0.10274
     0.02285
    -0.12894
    -0.25677
    -0.48446
    -0.35663
    -0.50044
    -0.60030
    -0.71615
    -0.93585
    -0.93984
    -0.89990
    -0.44452
    -0.02908
     0.11872
     0.01486
    -0.30071
    -0.48446
    -0.60430
    -0.37261
    -0.29672
    -0.05305
     0.03883
     0.02285
     0.03084
    -0.09299
    -0.21682
    -0.34465
    -0.42454
    -0.65223
    -0.75210
    -0.92786
    -0.80403
    -1.07166
    -1.26740
    -0.86794
    -0.75609
    -0.63625
    -0.79204
    -0.95982
    -0.92786
    -0.79204
    -0.71615
    -0.70017
    -0.57234
    -0.35264
     0.09076
     0.35440
     0.69793
     0.99753
     1.36902
     1.32508
     1.27715
     1.36902
     1.86435
     2.27180
     2.84702
     3.73781
     4.58066
     4.92420
     4.73246
     3.59400
     3.24647
     2.95487
     1.99617
     1.03348
    -0.00112
     0.07079
     0.24655
    -1.31533
    -2.85325
    -4.29928
    -4.49102
    -4.85852
    -5.34187
    -5.60151
    -5.68141
    -5.67741
    -5.61350
    -5.28195
    -4.69075
    -3.95575
    -3.18080
    -2.25406
    -1.27139
    -0.52441
     0.22657
     0.66598
     0.82177
     1.02549
     1.09340
     1.05345
     1.07742
     1.23720
     1.19326
     1.00552
     1.02948
     0.83774
     0.71791
     0.57011
     0.43429
     0.13869
     0.13070
    -0.04506
    -0.16489
    -0.16090
    -0.18487
    -0.16889
    -0.27674
    -0.25278
    -0.19286
    -0.15291
    -0.09299
    -0.12095
    -0.11297
    -0.09299
    -0.04106
    -0.05704
    -0.07302
     0.07478
     0.06280
     0.03883
     0.09076
     0.05081
     0.12671
     0.08676
     0.07877
     0.16266
     0.16266
     0.14269
     0.18663
     0.11073
     0.15467
     0.15867
     0.04682
     0.11473
     0.13070
    -0.05305
     0.02285
    -0.00911
    -0.05305
    -0.12894
    -0.19685
    -0.18487
    -0.20884
    -0.22481
    -0.24479
    -0.39259
    -0.39259
    -0.41256
    -0.57634
    -0.50044
    -0.48446
    -0.60430
    -0.53639
    -0.48446
    -0.58033
    -0.74411
    -1.01175
    -1.33131
    -2.15819
    -2.64553
    -1.11161
     1.48886
     2.17193
     0.62603
    -1.51107
    -1.47911
    -1.01574
    -0.45250
     0.07079
     0.39834
     0.62204
     0.62603
     0.41831
     0.25054
     0.17065
     0.17464
     0.41432
     0.49022
     0.41831
     0.67796
     0.74986
     0.25054
     0.33842
     0.63402
     0.79380
     0.82576
     0.59807
     0.23456
    -0.12095
    -0.06902
    -0.15291
    -0.40457
    -0.67221
    -1.15156
    -1.49109
    -1.69082
    -1.97444
    -2.17017
    -2.30998
    -2.34993
    -2.17017
    -2.10227
    -1.99841
    -1.99042
    -1.96645
    -1.80667
    -1.82664
    -1.72278
    -0.77207
     0.45826
     0.74587
     0.22258
    -0.54438
    -0.70816
    -0.54039
     0.31445
     0.83774
     1.27715
     1.34905
     1.30112
     1.00552
     1.09739
     1.38900
     1.69658
     2.19590
     2.79509
     2.87098
     2.74316
     2.88297
     3.21452
     3.56604
     3.92555
     4.06536
     4.04938
     4.26909
     4.33300
     4.16922
     3.78574
     3.27444
     3.14262
     3.01878
     2.71120
     2.45555
     2.27979
     1.92427
     1.82440
     1.60071
     1.59272
     1.43294
     1.20125
     1.13334
     1.21723
     1.22522
     1.22522
     1.19326
     1.22921
     1.32109
     1.48886
     1.50484
     1.25318
     1.06144
     0.95359
     0.76185
     0.75785
     0.78581
     0.51019
     0.50619
     0.36239
     0.27051
     0.18663
    -0.14892
    -0.38859
    -0.37661
    -0.34066
    -0.41655
    -0.34865
    -0.45650
    -0.47647
    -0.56036
    -0.58033
    -0.48047
    -0.58433
    -0.68020
    -0.74011
    -0.77207
    -1.01973
    -1.44715
    -1.67884
    -1.48710
    -1.25541
    -1.26740
    -1.30734
    -1.52305
    -1.63490
    -1.77870
    -1.78270
    -1.55900
    -1.50707
    -1.48710
    -1.37525
    -1.21547
    -1.00376
    -0.89191
    -0.91987
    -0.78006
    -0.68020
    -0.58832
    -0.51642
    -0.56036
    -0.53639
    -0.54039
    -0.52840
    -0.30471
    -0.34066
    -0.45650
    -0.44052
    -0.32468
    -0.41256
    -0.37261
    -0.41655
    -0.34465
    -0.36063
    -0.19685
    -0.18886
    -0.12894
    -0.18487
    -0.40057
    -0.99577
    -1.45914
    -1.02373
    -0.60030
    -0.60829
    -0.99177
    -0.93984
    -1.11560
    -1.19550
    -1.19150
    -1.52305
    -1.65487
    -1.58297
    -1.49908
    -1.20748
    -1.07566
    -1.18351
    -1.16354
    -0.75609
    -0.44052
    -0.64824
    -0.57234
    -0.34865
    -0.14892
    -0.59231
    -1.02373
    -0.87992
    -0.32867
     2.04810
     3.52210
     1.99218
     0.39435
    -0.79604
    -0.11297
     1.01750
     0.69394
     0.72989
     0.95758
     0.86970
     0.47823
     0.27850
     0.22258
     0.11473
     0.11872
     0.37437
     0.35440
    -0.01310
    -0.28074
    -0.01310
    -0.10498
     0.01087
     0.36239
     0.15867
    -0.12894
    -0.26076
    -0.32468
    -0.46848
    -0.53240
    -0.60030
    -0.68818
    -0.86395
    -1.01973
    -1.07965
    -1.11161
    -0.92786
    -0.90389
    -0.70816
    -0.40856
    -0.24878
    -0.47647
    -0.35663
    -0.22082
     0.10274
     0.14269
    -0.08900
    -0.10498
    -0.17288
    -0.20884
    -0.07701
    -0.01310
    -0.04106
     0.01486
    -0.06902
     0.14269
     0.15867
     0.05081
     0.20261
     0.31445
     0.53016
     0.57011
     0.65399
     0.67796
     0.71391
     0.81378
     0.82976
     0.85372
     0.83375
     0.69793
     0.55413
     0.67796
     0.70592
     0.58209
     0.49821
     0.47024
     0.49022
     0.42231
     0.37038
     0.40234
     0.41831
     0.41032
     0.46225
     0.53416
     0.55013
     0.17464
    -0.20884
    -0.33666
    -0.55237
    -0.41256
    -0.14093
    -0.06902
    -0.16090
    -0.56036
    -0.96780
    -0.92786
    -0.93585
    -1.07566
    -1.17552
    -1.30335
    -1.16354
    -1.28737
    -1.31134
    -1.05968
    -0.84397
    -1.01973
    -1.08365
    -0.97180
    -0.82001
    -0.89590
    -0.88791
    -0.79604
    -0.67221
    -0.50044
    -0.51642
    -0.41256
    -0.34066
    -0.32068
    -0.32867
    -0.44851
    -0.15691
    -0.20484
    -0.24079
    -0.27275
    -0.32068
    -0.37661
    -0.38460
    -0.36063
    -0.36063
    -0.34865
    -0.40057
    -0.38859
    -0.28473
    -0.22082
    -0.28873
    -0.40457
    -0.22481
    -0.11696
    -0.12495
     0.00687
    -0.13294
     0.00288
     0.08277
    -0.03307
     0.12271
     0.24655
     0.47024
     0.83774
     0.82177
     0.29848
     0.09475
    -0.10897
     0.23456
     0.53815
     0.78182
     1.12935
     1.54878
     2.17193
     2.50348
     2.74715
     2.87897
     2.61134
     2.15995
     1.71655
     1.37701
     1.55277
     2.02014
     2.69922
     3.18256
     2.91892
     2.33571
     1.57275
     1.09739
     0.66598
     0.68196
     0.65399
     0.70992
     0.92562
     1.23720
     1.26516
     0.99353
     0.97356
     1.26516
     1.13734
     0.83375
     0.74986
     0.65799
     0.29049
     0.11872
     0.09076
     0.37437
     0.49022
     0.25853
     0.06679
    -0.05305
     0.06679
     0.06280
     0.15867
     0.28250
     0.42231
     0.43030
     0.58609
     0.73788
     0.79380
     0.76984
     0.90565
     0.90565
     0.90166
     0.88967
     0.88568
     0.90565
     0.88967
     0.84573
     0.74187
     0.76584
     0.65399
     0.53815
     0.47024
     0.65399
     0.51818
     0.58209
     0.55812
     0.48622
     0.41831
     0.37437
     0.39035
     0.48223
     0.59407
     0.69793
     0.75785
     0.94560
     0.82576
     0.43030
    -0.36063
    -1.18351
    -1.49509
    -1.90653
    -0.34865
     0.39834
    -0.61229
    -1.80267
    -2.55765
    -2.71743
    -2.36591
    -2.20612
    -2.04634
    -1.78270
    -1.78270
    -1.68283
    -1.28338
    -0.95183
    -1.01574
    -1.27539
    -1.10762
    -0.92786
    -0.62827
    -0.48047
    -0.50044
    -0.46848
    -0.18886
    -0.15291
    -0.48446
    -0.74411
    -0.81601
    -0.86395
    -1.43118
    -1.44715
    -1.13158
    -1.13558
    -1.20748
    -1.45115
    -1.73476
    -2.15020
    -2.46577
    -2.74939
    -2.38588
    -2.07830
    -2.27803
    -2.22610
    -1.40721
    -0.80403
    -1.45115
    -1.86658
    -1.69082
    -1.37925
    -0.89590
    -0.48446
    -0.29672
    -0.08900
    -0.02908
     0.11473
     0.15068
     0.06679
    -0.09699
    -0.43253
    -0.65223
    -0.72014
    -0.54438
    -0.46848
    -0.36063
    -0.54438
    -0.74411
    -0.84797
    -1.01973
    -1.08365
    -1.07566
    -0.94783
    -0.61229
    -0.42055
    -0.48446
    -0.82400
    -0.91188
    -0.82400
    -0.62827
    -0.62827
    -0.37661
    -0.15691
    -0.16489
    -0.08500
    -0.19685
    -0.33666
    -0.33267
    -0.32068
    -0.13693
    -0.02908
    -0.12894
    -0.27275
    -0.32068
    -0.54039
    -0.11297
     1.60870
     2.40362
     1.38101
     0.69394
     0.13869
     0.08676
     0.28250
     0.66198
     0.98155
     0.96557
     0.93361
     0.59807
     0.43829
     0.15467
    -0.10498
    -0.40057
    -0.55636
    -0.64025
    -0.55636
    -0.54438
    -0.52840
    -0.25677
     0.04282
     0.46625
     0.50220
     0.53416
     0.66598
     0.83774
     0.93361
     1.09739
     1.33707
     1.42495
     1.54878
     1.47288
     1.76449
     1.60470
     1.49685
     1.44093
     1.33307
     1.24120
     1.22522
     1.05745
     1.10139
     1.19326
     1.12935
     0.97755
     0.86970
     0.78981
     0.63802
     0.65000
     0.81777
     0.89367
     0.82976
     0.96557
     1.15731
     1.06943
     0.89367
     0.97755
     0.72190
     0.61005
     0.77783
     0.93761
     0.89367
     0.61005
     0.31445
    -0.30471
    -0.76808
    -0.97979
    -0.79204
    -0.60430
    -0.65623
    -0.50044
    -1.14756
    -1.94648
    -1.87857
    -1.77870
    -1.65088
    -1.94248
    -2.02237
    -1.95846
    -1.58297
    -1.34330
    -1.18751
    -1.16753
    -1.03172
    -0.06902
     0.82976
     0.74587
     0.09875
    -0.24878
    -0.09299
     0.64201
     2.08405
     2.94688
     2.59136
     1.82041
     1.53680
     1.78046
     2.35568
     2.75914
     2.32373
     1.97620
     2.02813
     1.90829
     1.78446
     1.56875
     1.40497
     1.33707
     1.28913
     1.16530
     1.01750
     0.88168
     0.68595
     0.45826
     0.20660
     0.14668
     0.23456
    -0.01310
    -0.08900
    -0.18886
    -0.32867
    -0.44452
    -0.54039
    -0.56435
    -0.56835
    -0.54438
    -0.44052
    -0.44452
    -0.40457
    -0.30071
    -0.46848
    -0.42454
    -0.22881
    -0.01710
     0.05481
     0.03883
    -0.02109
     0.01886
    -0.04506
    -0.06104
     0.11073
     0.19062
     0.28649
     0.28649
     0.24255
     0.15467
     0.01886
    -0.11297
     0.03883
     0.06679
    -0.10498
    -0.04905
    -0.02109
     0.01087
     0.07079
    -0.08900
    -0.14892
    -0.18487
    -0.13693
    -0.20884
    -0.49245
    -0.57234
    -0.76408
    -0.87194
    -0.81202
    -0.66821
    -0.81601
    -0.80003
    -0.89990
    -0.98378
    -1.01973
    -0.90789
    -0.89990
    -0.85596
    -0.67620
    -0.58033
    -0.45250
    -0.37661
    -0.50443
    -0.58433
    -0.44851
    -0.09699
     0.22258
     0.11473
     0.29848
     0.49821
     0.80978
     0.75386
     1.04147
     1.34106
    -0.21682
    -0.90789
    -1.03971
    -0.01710
     0.59407
    -0.69617
    -1.40721
    -2.02637
    -1.28737
    -1.00376
    -1.86259
    -2.19813
    -3.32461
    -4.39116
    -4.01567
    -3.30863
    -2.37789
    -2.03036
    -1.72677
    -2.35392
    -3.04499
    -2.77335
    -2.13822
    -1.63490
    -1.25142
    -1.21147
    -1.19949
    -1.43517
    -1.69082
    -1.89455
    -1.78669
    -1.54702
    -1.50308
    -1.21547
    -0.85596
    -0.35663
    -0.21283
    -0.33267
    -0.61229
    -0.35264
    -0.03707
     0.11073
     0.37437
     0.80179
     1.04546
     1.14133
     1.18527
     1.08940
     1.07342
     0.95359
     0.89766
     0.76584
     0.53815
     0.41831
     0.22258
     0.17464
     0.41831
     0.35440
     0.35839
     0.46225
     0.53016
     0.63003
     0.58209
     0.63402
     0.72190
     0.72190
     0.81777
     0.92163
     0.83774
     0.84973
     0.64201
     0.56212
     0.67796
     0.75386
     0.52217
     0.49821
     0.52217
     0.56611
     0.56611
     0.55013
     0.37837
     0.23856
     0.30247
     0.36239
     0.38236
     0.38636
     0.36638
     0.19861
     0.28250
     0.28649
     0.19462
     0.08676
    -0.07701
    -0.22082
    -0.35663
    -0.41256
    -0.40457
    -0.30471
    -0.19286
    -0.27674
    -0.40457
    -0.34465
    -0.39259
    -0.38859
    -0.51242
    -0.30071
    -0.34865
    -0.34865
    -0.43253
    -0.38859
    -0.31269
    -0.26875
    -0.26476
    -0.23680
    -0.28473
    -0.25677
    -0.31669
    -0.30870
    -0.27275
    -0.33666
    -0.39658
    -0.22881
    -0.11696
    -0.23680
    -0.13294
    -0.13693
    -0.13294
    -0.15291
    -0.05305
    -0.01310
     0.07079
     0.04282
     0.09475
     0.09076
     0.10674
     0.16266
     0.03084
     0.19861
     0.23456
     0.23856
     0.21060
     0.21459
     0.28250
     0.19462
     0.17864
     0.23856
     0.23057
     0.28250
     0.29848
     0.36638
     0.43829
     0.59807
     0.74187
     0.90965
     1.24120
     1.13734
     1.01351
     1.00552
     1.21723
     1.44093
     1.92826
     1.86835
     2.08805
     2.18392
     2.51147
     2.85501
     3.04675
     3.22650
     3.10267
     2.60734
     2.21188
     1.80843
     2.00816
     2.49549
     2.97085
     2.69123
     2.02413
     1.08541
     0.19062
    -0.64824
    -0.16090
    -0.68419
    -1.29137
    -0.56435
    -2.37789
    -2.50572
    -1.24743
    -4.12352
    -5.33388
    -4.91844
    -3.54031
    -0.56435
    -0.25677
    -2.30998
    -2.63354
    -2.48974
    -1.95447
    -1.25941
    -0.54438
    -0.00112
     0.73788
     0.93761
     1.27315
     1.48087
     1.59671
     1.47288
     1.48087
     1.47288
     1.33707
     1.17329
     1.20125
     1.13334
     0.95359
     0.81777
     0.57410
     0.66598
     0.58609
     0.45426
     0.37837
     0.52617
     0.35440
     0.23856
     0.19462
     0.05081
     0.05880
    -0.02508
     0.05081
     0.04282
     0.04682
    -0.12495
    -0.08101
    -0.14093
    -0.07701
    -0.20884
    -0.25278
    -0.15291
    -0.22881
    -0.18886
    -0.28074
    -0.32068
    -0.34865
    -0.42055
    -0.44851
    -0.39259
    -0.36462
    -0.35264
    -0.52441
    -0.45650
    -0.41655
    -0.38460
    -0.48047
    -0.36862
    -0.34465
    -0.40856
    -0.36462
    -0.30071
    -0.30870
    -0.30071
    -0.27275
    -0.30870
    -0.19286
    -0.02908
    -0.18886
    -0.11696
    -0.16090
    -0.12495
    -0.17688
    -0.06902
     0.00288
    -0.02508
    -0.12495
    -0.16889
    -0.06902
    -0.07302
    -0.15691
    -0.21283
    -0.20484
    -0.09699
    -0.02109
    -0.08900
    -0.16489
    -0.19685
    -0.28473
    -0.12495
     0.10674
     0.35041
     0.63802
     0.79380
     0.84573
     0.18263
    -0.24878
    -0.27275
    -0.13294
    -0.02508
     0.06679
    -0.01710
    -0.08101
    -0.28074
    -0.49644
    -0.93185
    -1.11161
    -1.02373
    -0.99976
    -0.98378
    -0.77207
    -0.68020
    -0.67620
    -0.50044
    -0.16090
     0.21060
     0.57410
     0.95359
     1.20525
     1.23321
     1.02149
     0.54614
     0.66198
     1.08940
     1.24120
     0.98954
     0.61005
     0.35440
     0.13070
    -0.28074
    -0.75609
    -1.11960
    -1.38324
    -1.51107
    -1.61493
    -1.76273
    -1.89055
    -1.99042
    -1.82664
    -1.46313
    -1.50707
    -2.15020
    -2.49373
    -1.97044
    -1.40321
    -1.10362
    -1.07166
    -0.86395
    -0.58033
    -0.66022
    -0.49644
    -0.12095
     0.06280
     0.34242
     0.51818
     1.73652
     3.36631
     3.67389
     2.19990
    -0.35264
    -1.78669
    -1.58696
    -0.83199
     1.04546
     1.58872
     0.53815
    -0.24878
    -0.06902
     0.66997
    -0.09299
    -1.18351
    -0.86794
    -0.12894
     0.10674
    -0.07302
     0.21459
     1.00951
     1.54079
     1.69258
     1.73652
     1.75650
     1.80443
     1.49685
     0.90565
     0.47424
     0.33842
    -0.08500
    -0.14093
    -0.19286
    -0.19685
     0.02285
     0.06679
     0.08676
    -0.03307
    -0.10897
    -0.27275
    -0.27275
    -0.28873
    -0.20484
    -0.28473
    -0.28473
    -0.30471
    -0.29672
    -0.17288
    -0.03707
    -0.12495
    -0.13294
    -0.08900
    -0.06503
     0.03483
    -0.04905
    -0.02908
    -0.11297
    -0.01710
     0.01087
     0.03483
     0.07478
    -0.02109
    -0.00911
    -0.05704
     0.11872
     0.07877
     0.01486
     0.02684
     0.08676
     0.02684
     0.03084
    -0.08101
     0.01087
     0.00687
     0.02684
    -0.02508
     0.01087
    -0.06104
    -0.13294
    -0.20085
    -0.04506
     0.07079
    -0.10098
    -0.08101
    -0.08101
    -0.02908
    -0.02908
     0.00288
     0.08277
     0.18263
     0.16266
     0.29049
     0.28250
     0.30647
     0.24655
     0.20261
     0.39834
     0.50619
     0.39834
     0.26652
     0.11073
     0.25054
     0.36239
     0.34641
     0.34641
     0.33443
     0.27051
     0.29049
     0.05481
     0.05481
    -0.10098
    -0.45650
    -0.48047
    -0.36462
    -0.58033
    -0.73612
    -0.46848
     0.06679
     0.49022
     0.61405
     0.36638
     0.35839
     0.25054
    -0.08500
    -0.92786
    -1.68683
    -1.68683
    -1.15156
    -1.17153
    -1.14756
    -1.39123
    -2.19813
    -2.49373
    -2.60958
    -2.11824
    -1.83063
    -2.07830
    -2.10626
    -2.61357
    -2.62955
    -2.71344
    -2.42982
    -1.43917
    -0.78405
    -0.10098
     0.20261
     0.53416
    -0.02508
    -0.14892
    -0.00511
    -0.10897
    -0.12495
    -0.56036
    -0.58433
    -0.52840
    -0.30471
    -0.08101
     0.62204
     0.57810
     0.30647
    -0.10897
    -0.24878
    -0.14892
    -0.15691
    -0.04506
     0.13869
     0.33043
     0.51418
     0.69793
     0.86970
     1.03348
     1.16530
     1.08940
     1.06544
     0.86970
     0.77783
     0.76185
     1.03348
     1.62468
     1.66063
     1.26117
     1.01750
     0.82576
     0.84573
     1.09340
     1.21723
     1.33307
     1.30511
     0.84973
     0.07877
     0.01486
     0.44228
     0.73389
     1.06144
     1.14932
     0.83375
     0.59008
     0.37437
     0.23057
     0.42630
     0.60606
     1.28913
     2.09204
     1.98019
     1.51283
     1.46090
     1.43294
     1.70856
     2.04810
     1.98818
     1.79644
     1.72854
     1.47688
     1.10538
     1.06943
     0.94160
     0.88967
     0.79780
     0.71391
     0.37837
     0.28250
     0.19861
     0.12671
     0.22258
     0.15068
     0.11872
    -0.05704
     0.08676
     0.15467
     0.00288
     0.07079
     0.03084
     0.05081
    -0.00511
    -0.03307
    -0.08500
    -0.06902
    -0.14093
    -0.08101
    -0.11696
    -0.09699
    -0.24079
    -0.29672
    -0.24079
    -0.21682
    -0.36462
    -0.45250
    -0.42454
    -0.60829
    -0.58433
    -0.67620
    -0.76408
    -0.87992
    -1.05569
    -1.13558
    -0.91987
    -0.83998
    -0.93185
    -1.05569
    -0.85596
    -0.75210
    -0.72414
    -0.62427
    -0.53639
    -0.42854
    -0.38859
    -0.28873
    -0.34465
    -0.42055
    -0.58832
    -1.15555
    -1.94648
    -2.24208
    -1.44316
    -0.91987
    -1.05569
    -1.55501
    -2.09827
    -2.37390
    -2.73740
    -2.78134
    -2.27403
    -1.78270
    -1.25142
    -1.33930
    -1.33531
    -1.38324
    -1.00775
    -0.73612
    -0.70416
    -0.66022
    -0.66422
    -0.22481
    -0.17288
    -0.27275
    -0.54039
    -0.74810
    -0.91588
    -0.73212
    -0.67221
    -0.52441
    -0.61628
    -0.86794
    -1.07166
    -0.88392
    -0.10498
     1.18128
     3.21052
     5.19183
     5.89887
     1.70457
    -2.29800
    -3.38852
    -1.47112
     1.96022
     3.18656
     2.55541
     1.01351
    -1.27539
    -2.58960
    -1.95447
    -2.14621
    -2.15419
    -2.46577
    -2.23409
    -1.67485
    -1.33131
    -0.70816
    -0.20085
     0.48223
     1.04946
     1.09739
     1.07742
     0.99353
     1.24519
     1.89231
     2.25182
     2.23984
     1.98419
     1.45690
     1.12136
     0.88568
     0.62603
     0.42630
     0.59407
     0.57810
     0.55013
     0.54215
     0.35839
     0.51818
     0.41032
     0.30247
     0.27451
     0.32644
     0.20660
     0.07079
     0.01886
     0.08676
     0.11073
     0.00288
     0.06280
     0.10674
     0.07877
     0.03883
     0.07079
     0.12671
     0.19861
     0.22258
     0.21858
     0.23057
     0.25853
     0.28250
     0.16666
     0.35839
     0.39035
     0.27850
     0.28250
     0.35839
     0.31046
     0.27451
     0.27451
     0.31845
     0.41432
     0.30247
     0.31046
     0.27451
     0.36239
     0.25853
     0.23456
     0.22258
     0.26252
     0.19861
     0.12671
     0.17864
    -0.03307
    -0.09699
    -0.27275
    -0.28074
    -0.62427
    -0.73612
    -0.62028
    -0.42454
    -0.16489
     0.21060
     0.36638
     0.12271
     0.30247
     1.04946
     0.65000
     0.63402
     0.58209
     1.48087
     2.51946
     1.69658
     1.20924
     1.70057
     2.23984
     2.30375
     1.66462
     1.22122
     1.23321
     0.73788
     0.64201
     0.53016
     0.25454
     0.09875
     0.06679
     0.03084
    -0.26476
    -0.45650
    -0.48047
    -0.36462
    -0.42854
    -0.42055
    -0.51242
    -0.62028
    -0.96381
    -1.36726
    -1.68283
    -1.19550
    -0.46449
    -0.33666
    -0.43653
    -0.36862
    -0.52041
    -0.60030
    -1.09164
    -1.22745
    -1.20349
    -1.10362
    -0.92786
    -0.78805
    -0.83598
    -0.59631
    -0.30870
     0.14269
    -0.31269
    -1.35528
    -1.71080
    -1.89055
    -1.69482
    -0.93984
     0.96158
     1.80843
     0.71391
     0.08277
    -0.36862
    -0.18087
    -0.04905
     0.10674
     0.95758
     2.00017
     2.35968
     2.17992
     1.10938
     0.59407
     1.14133
     1.72454
     1.41696
     0.36638
    -0.36862
    -0.68818
    -0.62827
    -0.41256
    -0.00112
     0.33443
     0.02684
    -0.25677
    -0.72414
    -1.03571
    -1.07166
    -0.89590
    -0.66022
    -0.66821
    -0.71215
    -0.73212
    -0.42055
    -0.27275
    -0.20884
    -0.22481
    -0.38460
    -0.41256
    -0.57634
    -0.60430
    -0.53240
    -0.70416
    -0.63625
    -0.58433
    -0.54438
    -0.38859
    -0.34865
    -0.40057
    -0.18087
    -0.17688
    -0.08500
    -0.09699
    -0.07701
    -0.09699
    -0.10498
    -0.18487
     0.02684
    -0.01710
    -0.10498
    -0.14093
    -0.08900
    -0.00112
    -0.08101
    -0.10498
    -0.12894
    -0.08900
    -0.04106
    -0.09299
    -0.07701
    -0.10098
    -0.12894
    -0.22082
    -0.09299
    -0.03707
    -0.20884
    -0.16889
    -0.12095
    -0.23280
    -0.19685
    -0.24479
    -0.21283
    -0.27674
    -0.17688
    -0.20484
    -0.23280
    -0.29272
    -0.25677
    -0.38460
    -0.20484
    -0.16889
    -0.28074
    -0.21682
    -0.28873
    -0.16889
    -0.14892
    -0.23680
    -0.21283
    -0.12095
    -0.08500
    -0.08900
    -0.09299
    -0.08500
    -0.08101
    -0.14892
    -0.09699
     0.01886
    -0.04905
    -0.10098
    -0.04905
    -0.01710
     0.06280
    -0.01710
    -0.10897
    -0.08500
    -0.04106
    -0.03307
    -0.02508
     0.03883
    -0.00112
    -0.02908
     0.09076
     0.49022
     0.71791
     0.90166
     1.10938
     0.79380
     0.41032
     0.66598
     1.12935
     1.13334
     0.09875
     0.13070
     1.72854
     4.02941
     5.28770
     2.75914
     0.86970
     0.76584
     0.19861
    -0.36063
     0.32244
     1.06943
     1.21723
     0.84174
     0.34242
    -0.23280
    -1.02373
    -1.72278
    -2.01438
    -2.27803
    -2.37789
    -2.30199
    -2.24208
    -2.08229
    -1.85860
    -2.03036
    -2.22610
    -1.95846
    -1.37126
    -0.85196
    -0.88791
    -1.31933
    -1.12359
    -0.22881
     0.35440
     0.54614
     0.32644
     0.18663
     0.39035
     0.73389
     1.24519
     1.71655
     1.53680
     1.52082
     1.93226
     1.23720
     0.39035
     0.15867
     0.66997
     0.78581
     0.80579
     0.44228
     0.18663
     0.00687
    -0.26476
    -0.62827
    -0.56835
    -0.59231
    -0.52840
    -0.30870
    -0.27674
    -0.19286
    -0.23280
    -0.06104
    -0.11297
    -0.11696
    -0.05704
    -0.03707
     0.02285
     0.10274
     0.03084
     0.03084
     0.10674
     0.20660
     0.05880
     0.05081
    -0.03707
    -0.06902
     0.01886
    -0.06503
    -0.08101
    -0.05305
     0.01486
    -0.00911
     0.02285
    -0.06902
    -0.00112
    -0.11297
    -0.05704
     0.07877
     0.10674
    -0.03307
     0.05481
    -0.00511
     0.07478
     0.05481
    -0.01710
     0.01886
     0.03483
    -0.00511
     0.06280
     0.03084
     0.09076
    -0.03707
    -0.05704
     0.01486
     0.09875
    -0.02109
     0.04282
     0.00687
    -0.00511
    -0.02908
     0.01886
    -0.05704
    -0.02109
    -0.02109
    -0.01310
     0.01486
    -0.00112
    -0.04506
    -0.22481
    -0.08900
    -0.08101
    -0.13693
    -0.25278
    -0.21682
    -0.22082
    -0.26476
    -0.12894
    -0.21283
    -0.30870
    -0.34066
    -0.31269
    -0.27275
    -0.32867
    -0.36063
    -0.51242
    -0.36462
    -0.00511
     0.10674
     0.08277
     0.00687
    -0.22082
    -0.15691
    -0.82001
    -1.09963
    -0.99177
    -0.98778
    -0.72014
    -0.33666
    -0.43653
    -0.92786
    -1.61892
    -1.96245
    -1.44715
    -0.62827
     0.28649
    -0.73612
    -1.50707
    -1.18351
    -0.54039
    -0.14093
    -0.10098
     0.01087
     0.11073
     0.25454
     0.44628
     0.49421
     0.28649
     0.17864
     0.47823
     0.63802
     0.43829
     0.78981
     0.99353
     0.94959
     1.00552
     0.92962
     0.88967
     0.80179
     0.86970
     1.19326
     1.92427
     2.10802
     2.03212
     0.95359
     0.11872
    -0.52041
    -0.72014
     0.26652
     0.94959
     0.64201
     0.20660
    -0.22481
    -0.66022
    -0.92786
    -0.95982
    -0.93585
    -0.95183
    -0.71615
    -0.50443
    -0.24079
    -0.12495
    -0.18087
    -0.15291
     0.01486
     0.14269
     0.27051
     0.32244
     0.31445
     0.40633
     0.38636
     0.43030
     0.63003
     0.63802
     0.60206
     0.51019
     0.46625
     0.55812
     0.68595
     0.31445
     0.25454
     0.41831
     0.45027
     0.44228
     0.29848
     0.31845
     0.20261
     0.22657
     0.09875
     0.03883
     0.01087
     0.10674
     0.02684
    -0.04506
     0.09475
     0.11073
     0.11872
     0.16266
     0.13869
     0.12271
     0.13070
     0.13470
     0.19861
     0.29049
     0.17864
     0.21060
     0.22258
     0.28250
     0.27051
     0.11073
     0.26652
     0.40633
     0.31445
     0.28649
     0.31845
     0.35041
     0.28250
     0.35440
     0.25454
     0.33443
     0.39035
     0.31445
     0.31845
     0.34641
     0.30247
     0.27451
     0.15867
     0.30247
     0.24655
     0.18663
     0.17464
     0.10674
     0.06280
    -0.05305
    -0.11297
    -0.21283
    -0.23280
    -0.48446
    -0.60829
    -0.03707
     1.27315
     2.29576
     1.47288
     0.01087
    -0.93984
    -1.24743
    -1.26340
    -0.80403
    -0.41256
    -0.00511
     0.35041
     1.31709
     1.26117
     0.25054
    -0.82799
    -1.04770
    -1.01973
    -0.66422
    -0.54438
    -0.14093
     0.07478
     0.33043
     0.63402
     1.06144
     1.00552
     0.68595
    -0.03707
    -0.72414
    -1.21147
    -1.23944
    -0.74810
    -0.42454
    -0.07302
     0.26252
    -0.32468
    -0.58033
    -0.96381
    -1.63490
    -1.52705
    -1.45115
    -1.31134
    -1.23544
    -1.43917
    -1.11560
    -1.03971
    -1.34330
    -1.60294
    -2.00240
    -2.11425
    -1.85460
    -1.76273
    -2.14221
    -2.13023
    -1.79069
    -1.20349
    -0.63625
    -0.06503
     0.33842
    -0.28873
    -0.42454
    -0.65223
    -0.90789
    -1.23145
    -0.60430
     0.11872
     0.57810
     0.21060
    -0.36862
    -0.48047
    -0.64824
    -0.69218
    -0.54837
    -0.36862
    -0.37261
    -0.28074
    -0.31669
    -0.08500
     0.34242
     0.61405
     0.75785
     0.98155
     1.06943
     1.17728
     1.16530
     1.22921
     1.15731
     1.11337
     0.82576
     0.78981
     0.68196
     0.46225
     0.21060
     0.15867
     0.07478
     0.09076
     0.04682
    -0.19286
    -0.21682
    -0.30471
    -0.39259
    -0.32867
    -0.09699
    -0.19286
    -0.11696
     0.01087
     0.12271
     0.26652
     0.21060
     0.23456
     0.36638
     0.49022
     0.53416
     0.48622
     0.45027
     0.42630
     0.33043
     0.35041
     0.51019
     0.46225
     0.27451
     0.29049
     0.27451
     0.21858
     0.17864
     0.11073
     0.08676
     0.14269
     0.16266
     0.16266
     0.08676
     0.08277
     0.08277
     0.01486
     0.20261
     0.24655
     0.03883
     0.05481
     0.18263
     0.10674
     0.10274
    -0.00112
    -0.15691
    -0.25278
    -0.36862
    -0.87194
    -1.34729
     0.35440
     4.22914
     3.79373
     1.90829
     1.77248
     2.45155
     2.51147
     4.38892
     4.49278
     2.22786
     0.43429
     0.69793
     1.02549
     1.87633
     2.64329
     2.09604
     1.11736
    -0.23680
    -1.20748
    -1.74275
    -1.77471
    -1.88256
    -1.65887
    -1.15954
    -0.74011
    -0.28473
    -0.10897
    -0.10498
     0.11473
     0.37437
     0.35440
     0.47024
     0.25853
     0.14269
     0.22657
    -0.09299
    -0.46449
    -0.81601
    -0.95582
    -0.67620
    -0.19685
     0.43429
     0.80179
     1.00152
     0.90965
     0.69394
     0.68595
     0.11872
    -0.61229
    -0.85995
    -1.12759
    -1.13558
    -0.93984
    -0.65223
    -0.82001
    -0.93185
    -1.21946
    -1.62691
    -2.11824
    -2.54566
    -2.74539
    -2.51770
    -2.05832
    -1.57498
    -0.74411
    -0.15291
    -0.00911
     0.04282
     0.11473
     0.41831
     0.16266
    -0.01710
     0.18263
     0.45426
     0.25054
    -0.20484
    -0.26476
    -0.17288
    -0.02908
     0.23456
     0.07877
    -0.26076
    -0.45650
    -0.38060
    -0.28473
     0.11872
     0.19062
     0.19462
     0.32244
     0.43429
     0.45027
     0.64600
     0.53815
     0.63402
     0.70992
     0.78182
     0.76185
     0.71391
     0.64600
     0.59008
     0.44228
     0.62204
     0.58609
     0.44628
     0.36638
     0.29049
     0.30647
     0.27451
     0.13869
     0.09475
     0.13470
     0.09875
     0.03084
     0.06679
     0.02285
    -0.04905
    -0.05305
    -0.03707
     0.22657
     0.00687
     0.01486
     0.09076
     0.15068
     0.16666
     0.11872
     0.18263
     0.15467
     0.14269
     0.27051
     0.26652
     0.33043
     0.18263
     0.13070
     0.00687
     0.17065
     0.13070
    -0.06104
    -0.09699
    -0.21682
    -0.20484
    -0.30870
    -0.44851
    -0.59231
    -0.65223
    -0.76009
    -0.78405
    -0.34465
     0.10674
     0.21858
     0.11872
     0.77783
     1.52881
     0.91364
    -0.04106
    -0.72813
    -0.58832
     0.05880
     0.41032
     0.64201
     0.70592
     0.39035
    -0.16489
    -0.70017
    -0.61229
    -0.96381
    -1.05169
    -1.32332
    -1.47911
    -1.37925
    -1.11161
    -0.90389
    -0.66022
    -0.43653
    -0.55636
    -0.65223
    -0.59631
    -0.54039
    -0.15691
     0.21858
     0.66198
     1.12136
     1.24120
     1.47688
     1.54878
     1.29712
     1.36503
     0.93361
     0.45826
     0.44228
     0.30247
     0.03084
    -0.03307
    -0.23680
    -0.43653
    -0.71215
    -0.66422
    -0.94384
    -1.70281
    -1.61493
    -1.32732
    -1.06367
    -1.11960
    -0.75609
    -1.05569
    -0.98378
    -0.99577
    -0.92786
    -1.01574
    -0.89590
    -0.66022
    -0.85995
    -0.93585
    -0.87992
    -1.15156
    -1.29935
    -1.39522
    -1.13957
    -1.07166
    -1.09963
    -0.66821
    -0.35264
    -0.22082
    -0.01710
     0.02684
     0.11073
     0.09475
     0.19062
     0.25454
     0.24655
     0.29049
     0.15467
     0.16666
     0.22258
     0.00687
    -0.18087
    -0.44452
    -0.35264
    -0.26875
    -0.14492
     0.07079
    -0.05704
    -0.14093
    -0.06104
    -0.27275
    -0.21682
    -0.26076
    -0.28074
    -0.18886
    -0.01710
    -0.00911
    -0.02908
     0.07079
     0.08277
     0.14269
     0.03084
     0.03483
     0.03084
     0.05081
    -0.12095
    -0.11297
    -0.26476
    -0.34066
    -0.35264
    -0.48047
    -0.33666
    -0.28873
    -0.30870
    -0.32867
    -0.42854
    -0.59631
    -0.59631
    -0.65223
    -0.54837
    -0.54438
    -0.52041
    -0.58832
    -0.51642
    -0.48446
    -0.19286
     0.31046
     1.12136
     1.43294
     1.20125
     0.83375
     0.36239
     0.22258
     0.40633
     0.60606
     1.04546
     1.46090
     1.81242
     1.82840
     1.64864
     1.35704
     1.10538
     0.94959
     0.92562
     1.21323
     1.44891
     1.54079
     1.61669
     1.58872
     1.66063
     1.44093
     1.20924
     0.77383
     0.23456
    -0.09299
    -0.02908
     0.41432
     0.30247
     0.06679
    -0.27674
    -0.22881
    -0.35264
    -0.29672
    -0.20085
    -0.08900
     0.17065
     0.28250
     0.24655
     0.58609
     0.61405
     0.19062
    -0.50843
    -0.77607
    -0.94783
    -0.71615
    -0.28873
    -0.01710
    -0.40856
    -1.27938
    -1.49908
    -1.21547
    -0.76009
    -0.71615
    -0.48446
    -0.32068
     0.02285
     0.05481
    -0.02908
    -0.04106
     0.72590
     1.31709
     1.04147
     0.93361
     1.10538
     0.55013
     0.07079
    -0.15291
    -0.26476
    -0.37661
    -0.41655
    -0.52441
    -0.80003
    -0.64824
    -0.99177
    -1.32332
    -1.42319
    -1.39922
    -1.39922
    -1.50308
    -1.58696
    -1.58297
    -1.43118
    -1.23544
    -1.08365
    -0.90389
    -0.66821
    -0.63226
    -0.48047
    -0.14093
    -0.41256
    -0.30471
    -0.18087
    -0.07701
     0.00288
     0.05481
     0.21858
     0.25853
     0.21060
     0.17464
     0.08676
    -0.07302
    -0.14492
    -0.18087
    -0.22881
    -0.06503
    -0.05305
    -0.08101
     0.04282
     0.03483
     0.09875
     0.00687
     0.37837
     0.50619
     0.37437
     0.21858
     0.05081
    -0.00511
     0.04682
     0.14668
     0.11073
     0.05081
    -0.06902
    -0.30471
    -0.16489
    -0.19685
    -0.12495
    -0.29672
    -0.36462
    -0.34465
    -0.44052
    -0.32867
    -0.12894
     0.06280
     0.07478
     0.18663
     0.28649
     0.39834
     0.52617
     0.52217
     0.53416
     0.52217
     0.44228
     0.36239
     0.31845
     0.45027
     0.32244
     0.18663
     0.15467
     0.07478
    -0.06503
    -0.12894
    -0.07302
    -0.13693
    -0.27275
    -0.42454
    -0.31269
    -0.04106
     0.30247
     0.23856
     0.04682
     0.10274
     0.28649
     0.31046
     0.51418
     0.61405
     0.71791
     0.87769
     1.15731
     1.28514
     1.38500
     1.46090
     1.31310
     1.16530
     1.14133
     0.91764
     0.52617
     0.70193
     0.79780
     0.47424
     0.41831
    -0.01710
    -0.10498
    -0.57234
    -0.48446
    -0.71215
    -0.52041
    -0.26476
    -0.04106
    -0.24079
    -0.62827
    -0.64025
    -1.24743
    -0.76808
    -0.09699
     0.62603
     0.91764
     0.52617
     0.80579
     0.81777
     0.82576
     1.15731
     1.24919
     0.91364
    -0.20085
    -0.86794
    -1.09164
    -0.84797
    -0.44851
    -0.24079
     0.55413
     0.44228
    -0.12095
    -0.55636
    -0.61229
    -1.09563
    -1.14756
    -0.43253
    -0.07701
     0.26252
     0.63802
     0.77783
     0.79780
     0.96957
     0.72989
     0.49022
     0.43030
     0.31046
     0.05880
     0.29049
     0.71791
     0.78182
     0.29049
    -0.16889
     0.09875
     0.08277
    -0.12495
    -0.17688
    -0.08101
     0.09475
     0.13470
    -0.07701
    -0.32468
    -0.47647
    -0.74011
    -0.93585
    -0.96780
    -1.05968
    -1.15156
    -1.17952
    -1.13957
    -0.99976
    -0.97979
    -1.02373
    -1.09963
    -1.16753
    -0.96381
    -0.78006
    -0.69218
    -0.38460
    -0.18487
    -0.09699
     0.01886
     0.07478
     0.05081
    -0.02908
     0.02285
     0.20660
     0.25853
     0.21060
     0.23456
     0.17065
    -0.06902
    -0.02109
     0.00687
     0.17065
    -0.07701
    -0.30471
    -0.30471
    -0.22881
     0.02684
    -0.12095
    -0.24878
    -0.26076
    -0.23680
    -0.03707
     0.17065
     0.29848
     0.47024
     0.31046
     0.23456
     0.21060
     0.35041
     0.22258
     0.17464
     0.12271
     0.20660
     0.17464
     0.07079
     0.11473
     0.10674
     0.07079
     0.04282
     0.11473
     0.07877
     0.08676
     0.08676
     0.16266
     0.59807
     0.64600
     0.65000
     0.63402
     0.54614
     0.53016
     0.47424
     0.39435
     0.51418
     0.67397
     0.72590
     0.68595
     0.68994
     0.44228
     0.35041
     0.13869
     0.48223
     0.58609
     0.63802
     0.77383
     0.84973
     0.94959
     0.96158
     1.17728
     1.43693
     1.37302
     1.08940
     0.66598
     0.37038
     0.18263
     0.35839
     0.14668
     0.24655
     0.19462
    -0.26875
    -0.61229
    -0.82799
    -0.91588
    -0.94384
    -1.11560
    -1.23544
    -1.27539
    -1.15156
    -1.06767
    -1.37925
    -0.49644
     0.34242
    -0.61229
    -0.69218
    -1.93849
    -2.11025
    -1.54302
    -0.16889
     0.65000
    -0.21283
    -0.55636
    -0.81202
    -0.68419
    -0.75210
    -0.40457
    -0.18487
    -0.00112
    -0.08900
     0.00687
     0.11073
     0.29448
     0.34242
     0.42231
     0.33443
     0.33443
     0.53416
     0.67796
     0.78581
     0.94560
     0.87769
     0.90166
     0.91364
     1.03348
     1.16130
     0.98155
     1.03348
     1.14133
     1.19326
     0.98954
     0.82976
     0.61005
     0.60206
     0.38236
     0.11073
    -0.11696
    -0.21682
    -0.22082
    -0.30471
    -0.22881
    -0.22881
    -0.30471
    -0.45650
    -0.44052
    -0.38460
    -0.24079
    -0.01710
     0.29448
     0.23057
     0.23456
     0.35839
     0.63003
     0.83774
     0.89367
     0.84573
     0.80579
     0.55413
     0.64600
     0.50220
     0.58209
     0.74187
     0.63003
     0.40234
     0.22258
     0.18263
     0.06679
    -0.12495
    -0.16090
    -0.21682
    -0.21682
    -0.32068
    -0.25677
    -0.18487
    -0.25278
    -0.30471
    -0.32468
    -0.17688
    -0.03707
    -0.14093
    -0.10498
    -0.06503
    -0.07701
     0.07478
     0.03883
     0.00288
     0.07877
     0.11073
     0.06679
     0.12271
     0.05081
     0.04282
    -0.11696
    -0.00511
     0.06679
     0.03483
    -0.00911
     0.02285
     0.14668
     0.16266
     0.13470
     0.11473
     0.27850
     0.17464
     0.11872
    -0.26875
    -0.57634
    -0.72813
    -1.05968
    -0.93585
    -0.52041
    -0.27674
    -0.18886
     0.13070
    -0.27674
    -0.96381
    -1.33131
    -1.61892
    -1.56699
    -1.09963
    -0.96780
    -0.60829
    -0.36063
    -0.14093
    -0.34066
    -0.51642
    -0.71615
    -1.00376
    -1.07166
    -1.12759
    -1.44715
    -0.97979
    -1.11560
    -1.14756
    -1.12359
    -1.11960
    -1.10762
    -0.13693
     0.57810
    -0.07302
    -0.85596
    -1.15156
    -1.02772
    -0.95183
    -0.82799
    -0.30071
     0.16666
     0.11073
    -0.20484
     0.66598
     1.97620
     2.08006
     1.38101
     0.00687
     0.19062
     0.29049
    -0.49245
    -0.57234
     0.13070
     1.18527
     1.39299
     1.22522
     0.47823
     0.01486
    -0.30870
    -0.36063
    -0.45650
    -0.71615
    -0.74011
    -1.15954
    -1.41520
    -1.04770
    -0.69218
    -0.39658
    -0.09699
     0.13470
     0.01486
    -0.33666
    -0.41256
    -0.51642
    -0.48846
    -0.40057
    -0.31669
     0.03084
     0.19861
     0.32644
     0.41831
     0.45826
     0.54614
     0.35839
     0.12271
     0.19462
     0.08676
     0.15467
     0.01886
    -0.09299
    -0.22881
    -0.44452
    -0.55237
    -0.30471
    -0.14093
    -0.06104
    -0.06902
    -0.14492
    -0.16489
    -0.18886
    -0.20085
    -0.04905
     0.09076
     0.18663
     0.27451
     0.37837
     0.53416
     0.53815
     0.55413
     0.65399
     0.76185
     0.67796
     0.70193
     0.65799
     0.72190
     0.67397
     0.54215
     0.55013
     0.63003
     0.42231
     0.24255
     0.23456
     0.17864
     0.29448
     0.24255
     0.20261
     0.05481
    -0.16489
    -0.20884
    -0.18087
     0.10674
    -0.00911
    -0.07701
    -0.20085
    -0.11297
    -0.23680
    -0.37261
    -0.37261
    -0.40057
    -0.48846
    -0.54837
    -0.74411
    -0.78006
    -0.43253
    -0.45650
    -0.17288
     0.15467
    -0.05305
     0.15068
     0.29848
     1.18927
     1.15332
     1.28913
     1.76848
     1.27315
     1.32508
     1.66862
     1.64465
     1.82041
     2.10403
     2.07207
     1.69658
     1.42095
     1.23321
     0.79380
     0.01486
    -0.34865
    -0.42055
    -0.40856
     0.00288
    -0.07701
    -0.20884
    -0.36462
    -0.60829
    -0.79604
    -0.90389
    -1.14357
    -1.26340
    -1.05169
    -1.03571
    -1.04370
    -0.97979
    -0.80003
    -0.54438
    -0.69218
    -0.64824
    -0.54837
    -0.48846
    -0.51642
    -0.54837
    -0.36862
    -0.00911
     0.03883
     0.26652
     0.35839
     0.52617
     0.72190
     0.98155
     0.96158
     0.97356
     0.80579
     0.86571
     0.85372
     1.00552
     0.96957
     0.99353
     1.00552
     1.15332
     1.10938
     1.06144
     1.04147
     0.93761
     0.89766
     0.82576
     0.71791
     0.80978
     0.74587
     0.62603
     0.51818
     0.45826
     0.41432
     0.29049
     0.23856
     0.14269
     0.07079
    -0.16889
    -0.72813
    -1.13158
    -1.51107
    -1.63889
    -1.90254
    -1.99042
    -2.08229
    -2.47376
    -2.65751
    -2.64952
    -2.57363
    -2.59759
    -2.81330
    -2.86523
    -2.55765
    -2.35792
    -2.01838
    -1.73077
    -1.44316
    -1.18351
    -0.92386
    -0.64824
    -0.36862
    -0.28473
    -0.20085
    -0.05305
     0.11073
     0.11073
     0.04682
     0.14269
     0.23856
     0.18263
     0.17065
     0.02285
     0.14269
     0.25853
     0.09475
    -0.18886
    -0.88791
    -1.53104
    -1.98642
    -1.91053
    -1.45115
    -1.02772
    -1.11960
    -1.29536
    -1.13957
    -1.31134
    -1.63090
    -1.56699
    -1.37925
    -0.88791
    -0.52441
    -0.15291
     0.16266
     0.48223
     0.27051
     0.26252
     0.24255
     0.26652
     0.35041
     0.41831
     0.44228
     0.70992
     1.88033
     2.42359
     1.99218
     1.27315
     0.85372
     1.14533
     1.64864
     1.64065
     1.23720
     1.20525
     1.04546
     0.63003
    -0.02508
    -0.78405
    -1.19949
    -0.73212
    -0.34465
    -0.31269
    -0.85995
    -1.34729
    -1.53503
    -1.70680
    -1.59895
    -0.85196
    -0.42454
    -0.04106
     0.36638
     0.86171
     1.39299
     1.67661
     1.53280
     1.35704
     1.40497
     1.52082
     1.01750
     0.76584
     0.74187
     0.96158
     0.96957
     1.22122
     1.26117
     0.85772
     0.43829
     0.07478
     0.06679
     0.02684
     0.07079
     0.24255
     0.55812
     0.86171
     1.04946
     1.06943
     1.03348
     1.28913
     1.32508
     1.36103
     1.56076
     1.41296
     1.36503
     1.38900
     1.32908
     1.35704
     1.26516
     1.17329
     1.08940
     0.97755
     0.87769
     0.54215
     0.37437
     0.18263
     0.27850
     0.31845
     0.60206
     0.72590
     0.74587
     1.08141
     0.84973
     0.67796
     0.64201
     0.61005
     0.62603
     0.47424
     0.12271
    -0.22082
    -0.49644
    -0.78006
    -0.80003
    -1.01175
    -1.13957
    -1.67884
    -1.91851
    -1.81466
    -1.83862
    -1.95047
    -2.38189
    -2.79333
    -3.54830
    -3.33259
    -2.87721
    -2.36990
    -2.17816
    -2.06631
    -1.95447
    -2.13023
    -1.98243
    -2.09827
    -2.27403
    -2.03036
    -1.71479
    -1.11960
    -0.81202
    -0.77207
    -0.78006
    -0.65623
    -0.40856
    -0.32867
    -0.39658
    -0.55636
    -0.67221
    -0.41655
    -0.01710
     0.12671
    -0.04506
    -0.13294
    -0.13693
    -0.07701
     0.19462
     0.27051
     0.20660
     0.23456
     0.35440
     0.74587
     0.92163
     1.04546
     1.01750
     0.86571
     0.92562
     1.06144
     1.06943
     1.02948
     1.11736
     1.12935
     1.10938
     0.98554
     0.84174
     0.74986
     0.67796
     0.54614
     0.59407
     0.68595
     0.74187
     0.72190
     0.82177
     1.05745
     1.17329
     0.74187
     0.23456
    -0.05704
     0.10674
     0.37437
     0.64600
     0.79380
     0.44628
    -0.20085
    -0.92786
    -1.14756
    -1.03172
    -1.02772
    -1.02772
    -0.98378
    -1.13558
    -1.24743
    -1.29536
    -1.09963
    -0.92386
    -0.53240
    -0.44052
    -0.27674
    -0.01710
    -0.08500
    -0.05704
    -0.14093
    -0.23280
    -0.16489
    -0.16889
    -0.30071
    -0.39658
    -0.70816
    -0.74011
    -0.62028
    -0.51242
    -0.37661
    -0.48846
    -0.52041
    -0.54438
    -0.58433
     0.07877
     0.47823
     0.78981
     0.83774
     0.86171
     0.67397
     0.87769
     1.02948
     1.13734
     1.15332
     0.85772
     0.82976
     0.82576
     0.73788
     0.71791
     0.72190
     0.87769
     1.20525
     1.34506
     1.28114
     1.45291
     1.50883
     2.00416
     2.51946
     2.59136
     2.36767
     2.17593
     1.84837
     2.09204
     2.13998
     2.13598
     1.32508
     0.76984
     0.80179
     0.78581
     0.43829
     0.17065
    -0.19286
    -0.43653
    -0.53240
    -0.71215
    -0.81202
    -0.99177
    -1.14756
    -1.27139
    -1.37925
    -0.96381
    -1.03971
    -1.50308
    -1.59096
    -1.93050
    -1.01973
    -0.14093
    -1.67485
    -1.63490
    -1.27139
    -1.09563
    -1.07965
    -0.91987
    -0.83598
    -0.76009
    -0.67620
    -0.54039
    -0.42854
    -0.26875
    -0.22881
    -0.26076
    -0.22481
    -0.16489
    -0.06503
    -0.14093
     0.11473
     0.20660
     0.17065
     0.19861
     0.25853
     0.23456
     0.20660
     0.39435
     0.67397
     0.92163
     0.72590
     0.66598
     0.76584
     0.72190
     0.65399
     0.47823
     0.63003
     0.67796
     0.57810
     0.55013
     0.40234
     0.27051
    -0.00112
     0.01087
    -0.04506
    -0.10098
    -0.14093
    -0.18886
    -0.23280
    -0.27674
    -0.25278
    -0.24878
    -0.13294
     0.09076
     0.05880
     0.20261
     0.17864
     0.24255
     0.30247
     0.23456
     0.41432
     0.65000
     0.87769
     0.94959
     1.03747
     1.30112
     1.28114
     1.24519
     1.18927
     1.34506
     1.30112
     1.13334
     1.05345
     1.14533
     1.00552
     0.83375
     0.61005
     0.76584
     0.74187
     0.36638
     0.05081
    -0.05305
    -0.10897
    -0.22481
    -0.10498
     0.07478
    -0.24878
    -0.82001
    -0.98778
    -0.51242
    -0.32468
    -0.35663
    -0.39658
    -0.37661
    -0.30071
    -0.31269
    -0.54039
    -0.54837
    -0.42454
    -0.15691
     0.27051
     0.84573
     1.40897
     1.78845
     1.84438
     1.81242
     0.59407
    -0.42854
    -0.89990
    -1.42718
    -0.63226
     0.65399
     0.41432
    -0.00911
     0.18663
    -0.49245
    -2.30199
    -3.18080
    -2.91716
    -3.18480
    -2.67748
    -1.63889
    -1.10362
    -1.11161
    -1.11560
    -1.06767
    -0.73212
     0.02684
     0.54614
     0.74587
     0.52217
     0.05880
    -0.22881
    -0.12495
     0.53815
     1.01750
     0.89367
     0.19861
    -0.51642
    -0.67620
    -0.32468
    -0.17688
    -0.43653
    -0.63625
    -0.88791
    -1.02772
    -1.12359
    -0.94783
    -0.78006
    -0.61229
    -0.41655
    -0.14093
     0.04682
     0.48223
     0.82576
     0.90166
     0.89367
     0.77383
     0.65399
     0.82976
     0.96557
     1.00951
     0.93761
     0.95758
     0.75785
     0.76584
     0.84174
     0.94160
     0.91364
     0.71791
     0.50619
     0.40633
     0.33443
     0.37437
     0.33842
     0.34242
     0.50619
     0.42630
     0.36239
     0.31046
     0.29049
     0.17464
     0.15068
     0.21858
     0.04682
    -0.03707
    -0.02908
     0.03883
    -0.08101
    -0.10897
    -0.10897
    -0.15691
    -0.12894
    -0.22082
    -0.25677
    -0.24479
    -0.39259
    -0.40457
    -0.38460
    -0.08900
    -0.09699
    -0.36063
    -0.34465
    -0.30071
    -0.25677
    -0.24878
    -0.26076
    -0.24878
    -0.00112
     0.17065
     0.25853
     0.27850
     0.27051
     0.40234
     0.72989
     0.94959
     1.14932
     1.19326
     1.56875
     1.46090
     1.50883
     1.50084
     1.37302
     1.09739
     0.79780
     0.26252
    -0.52041
    -0.37661
    -0.58433
    -0.66022
    -1.47911
    -2.12224
    -2.46178
    -2.13422
    -2.24208
    -2.37390
    -2.49373
    -2.60958
    -2.77735
    -2.64153
    -2.32596
    -1.87857
    -1.55900
    -1.22346
    -1.07965
    -0.77607
    -0.77207
    -1.10762
    -0.84397
    -0.71615
    -0.71215
    -0.38859
     0.74187
     2.11201
     2.02014
     1.62867
     1.49685
     2.15196
     2.28378
     1.69258
     1.98419
     1.80443
     2.27579
     2.55142
     2.88297
     2.74316
     2.29177
     1.94824
     1.84438
     1.37701
     0.86571
     0.44228
     0.40633
     0.35041
     0.62204
     1.14133
     0.94160
     1.06544
     1.14932
     1.11337
     1.11337
     1.00152
     0.86571
     0.86571
     0.92962
     1.02149
     1.08940
     1.34106
     1.88832
     2.10802
     1.83639
     1.59272
     1.32109
     1.16130
     1.06544
     0.98954
     1.17728
     1.42894
     1.20525
     0.89766
     0.57011
     0.07079
    -0.22082
    -0.47248
    -0.44851
    -0.30071
    -0.28074
    -0.35264
    -0.49245
    -0.61229
    -0.62827
    -0.53639
    -0.46449
    -0.21682
    -0.01710
     0.00288
     0.18663
     0.38636
     0.66997
     0.80978
     0.81777
     0.71391
     0.86171
     0.88168
     0.91364
     1.00951
     0.81378
     0.96158
     0.99753
     1.02549
     1.02948
     0.65000
     0.51818
     0.48223
     0.39035
     0.35440
     0.27051
     0.08277
    -0.02908
    -0.07701
    -0.04106
    -0.16889
    -0.29272
    -0.46449
    -0.62827
    -0.63625
    -0.56835
    -0.87992
    -1.31533
    -1.46313
    -1.55501
    -1.58696
    -1.49509
    -1.63889
    -1.52305
    -1.61093
    -1.84262
    -1.91053
    -1.59096
    -1.41919
    -1.22745
    -1.30335
    -0.78405
    -0.73212
    -0.76408
    -0.34066
    -0.22481
    -0.13294
    -0.14892
     0.04282
     0.21459
     0.31445
     0.37837
     0.34641
     0.56212
     0.57810
     0.61405
     0.32644
     0.45027
     0.57410
     0.54215
     0.52217
     0.53016
     0.48622
     0.23856
    -0.08500
    -0.50843
    -0.38460
    -0.29272
    -0.59231
    -0.83598
    -0.81601
    -0.78805
    -1.54302
    -1.78270
    -1.65088
    -1.43917
    -1.25541
    -0.96780
    -0.93984
    -1.05968
    -1.15555
    -1.13957
    -0.80403
    -0.30471
    -0.16090
    -0.55237
    -0.52041
    -0.41256
    -0.38859
    -0.45250
     0.50619
     1.36902
     0.80978
     1.27315
     2.64329
     1.43294
     0.03483
    -0.43653
    -0.11297
     0.42630
     1.12935
     0.96557
     0.78182
     0.42231
     0.21459
    -0.24479
    -0.26875
    -0.19286
    -0.39658
    -0.39658
    -0.38859
    -0.25278
    -0.16889
    -0.08500
     0.15867
     0.37038
     0.41831
     0.51418
     0.57410
     0.62603
     0.64600
     0.74986
     0.94560
     1.01750
     0.78981
     0.59008
     0.42231
     0.42630
     0.38636
     0.43030
     0.60206
     0.63402
     0.70193
     0.55812
     0.47424
     0.42231
     0.18263
    -0.07302
    -0.10098
    -0.10098
    -0.26875
    -0.41256
    -0.43253
    -0.49644
    -0.56435
    -0.52041
    -0.44052
    -0.47248
    -0.43253
    -0.48047
    -0.40457
    -0.41655
    -0.36462
    -0.46848
    -0.48446
    -0.23680
    -0.14892
    -0.22481
    -0.25677
    -0.14492
    -0.17288
    -0.28873
    -0.23680
    -0.22481
    -0.24878
    -0.27674
    -0.46049
    -0.71215
    -0.69218
    -0.67221
    -0.76408
    -0.64824
    -0.58433
    -0.72414
    -0.43653
    -0.40057
    -0.67221
    -0.98378
    -1.15954
    -1.43917
    -1.67485
    -1.85061
    -1.96245
    -2.04235
    -1.87058
    -2.03036
    -1.90653
    -1.43517
    -1.95447
    -2.37789
    -1.95047
    -1.95846
    -1.64289
    -0.90389
    -0.32068
     0.10674
     0.42630
     0.53416
     0.16666
    -0.06902
     0.06280
     0.54215
     0.64201
     0.65799
     0.73788
     0.51818
     0.37038
     0.26252
    -0.09699
    -0.15291
    -0.08900
    -0.19286
    -0.07302
    -0.00511
    -0.03707
    -0.06503
    -0.02109
     0.09475
     0.07478
    -0.12894
    -0.00911
     0.11872
    -0.00112
     0.08676
    -0.07302
    -0.17688
    -0.30870
    -0.23680
    -0.26476
    -0.25677
    -0.26476
    -0.24079
    -0.24079
    -0.17288
    -0.19685
    -0.14492
     0.01486
     0.25054
     0.35440
     0.64600
     1.34905
     1.74052
     1.86435
     2.09604
     2.27979
     2.53544
     2.77911
     2.93090
     2.94688
     2.85900
     2.58337
     2.10003
     1.84038
     2.00816
     1.94824
     1.77647
     1.31709
     0.70193
     0.09875
    -0.44452
    -0.82400
    -0.73612
    -0.55237
    -0.58033
    -0.56036
    -0.32468
    -0.35264
    -0.35663
    -0.63625
    -0.46449
    -0.36462
    -0.38859
    -0.41256
    -0.39259
    -0.40057
    -0.54039
    -0.58033
    -0.53639
    -0.55636
    -0.63226
    -0.70816
    -0.71215
    -0.66821
    -0.60829
    -0.61628
    -0.36063
    -0.20884
    -0.23280
    -0.11696
     0.03084
     0.08277
     0.05880
     0.07478
     0.19062
     0.35839
     0.43429
     0.45027
     0.38236
     0.25454
     0.23856
     0.15467
     0.14269
     0.23856
     0.01087
     0.03483
     0.04682
     0.03483
    -0.10098
    -0.11297
    -0.13294
     0.05880
     0.05481
     0.07877
     0.05481
     0.11473
     0.19062
     0.08676
    -0.06902
    -0.29272
    -0.28873
    -0.22481
     0.37038
     0.56611
     0.50220
     0.23856
    -0.04106
    -0.55636
    -0.77207
    -0.36462
    -0.01710
     0.05880
    -0.04905
     0.44228
     0.63802
    -1.19150
    -2.34993
    -1.16753
    -0.01710
     0.32244
     0.56212
     0.70193
     0.41432
     0.31445
     0.45826
     0.68595
     0.95359
     1.14932
     1.22522
     1.17728
     1.20924
     1.51682
     2.00416
     1.87234
     1.57674
     1.30511
     0.84573
     0.42231
     0.21858
     0.22657
     0.03883
    -0.05305
    -0.25677
    -0.39658
    -0.52041
    -0.67620
    -0.66821
    -0.64424
    -0.40057
    -0.39658
    -0.29272
    -0.12095
     0.05880
     0.08676
     0.09475
     0.21858
     0.36239
     0.41032
     0.43429
     0.56611
     0.65399
     0.62204
     0.46225
     0.36638
     0.26652
     0.07877
    -0.12095
    -0.14492
    -0.10498
    -0.06104
    -0.15691
    -0.36462
    -0.58433
    -0.65623
    -0.82799
    -0.97979
    -1.09963
    -0.90789
    -0.42454
     0.04282
     0.15068
    -0.13294
    -0.46049
    -0.37261
    -0.13693
     0.06679
     0.11073
     0.05481
     0.27850
     0.47424
     0.85772
     1.09340
     1.10938
     1.05345
     0.83375
     0.43429
     0.43829
     0.26252
     0.09875
    -0.04905
     0.17464
     0.23456
     0.18263
    -0.00511
    -0.16489
    -0.20484
    -0.32468
    -0.39658
    -0.40057
    -0.31669
    -0.26076
    -0.13294
    -0.14093
    -0.00911
     0.17065
     0.29448
     0.53416
     0.82177
     1.06544
     1.06544
     0.93361
     0.87769
     0.75386
     0.62603
     0.42231
     0.32244
     0.15467
    -0.00112
    -0.01710
     0.09875
     0.03883
     0.02684
    -0.02908
    -0.24479
    -0.39259
    -0.48047
    -0.62028
    -0.63226
    -0.69218
    -0.85995
    -1.19949
    -1.47112
    -2.04235
    -2.52170
    -2.74539
    -2.08229
    -2.03036
    -2.22610
    -2.41784
    -2.76936
    -3.23273
    -3.24471
    -2.95311
    -2.66151
    -2.16618
    -1.79468
    -1.72278
    -1.49109
    -1.21147
    -0.68818
    -0.66022
    -0.72014
    -0.50044
    -0.37261
    -0.32867
    -0.37261
    -0.46848
    -0.56435
    -0.59631
    -0.60030
    -0.42454
    -0.33267
    -0.24479
    -0.07701
     0.11473
     0.19062
     0.27850
     0.27051
     0.36638
     0.33842
     0.34641
     0.67796
     0.84573
     0.78182
     0.73788
     0.63003
     0.57410
     0.62603
     0.58209
     0.44228
     0.45826
     0.58209
     0.59407
     0.45826
     0.49421
     0.48223
     0.31845
     0.39834
     0.45027
     0.52217
     0.58209
     0.57410
     0.60606
     0.65000
     0.59807
     0.63802
     0.53416
     0.50619
     0.33443
     0.20660
     0.39435
     0.58609
     0.51818
     0.45027
     0.43829
     0.55013
     0.63003
     0.42630
     0.43030
     0.41831
     0.55013
     0.61405
     0.62603
     0.59008
     0.55812
     0.51818
     0.65000
     0.76185
     0.59008
     0.47823
     0.55812
     0.51019
     0.49821
     0.37038
     0.37837
     0.39435
     0.29848
     0.18263
     0.11473
     0.11073
     0.20660
     0.85372
     0.57810
     0.45826
     0.57011
     0.68196
     1.03348
     1.32508
     1.46489
     1.48886
     1.44891
     1.46889
     1.37302
     1.36902
     1.49685
     1.28114
     0.82576
     0.35440
    -0.03307
    -0.11696
    -0.04106
    -0.28473
    -0.61229
    -0.84797
    -1.06767
    -1.00775
    -1.00775
    -0.92786
    -1.03971
    -1.08764
    -0.78805
    -0.58033
    -0.24878
    -0.04506
     0.04282
     0.29448
     0.57810
     0.57810
     0.51818
     0.27451
     0.08277
    -0.28873
    -0.09299
    -0.00911
     0.13470
     0.30247
    -0.10498
    -0.69617
    -0.87593
    -1.01973
    -0.67221
    -0.38060
    -0.17688
    -0.19685
    -0.33666
    -0.26076
    -0.16090
     0.31046
     0.65000
     1.11337
     1.31709
     1.61669
     1.74052
     1.77248
     1.55677
     1.52481
     1.64465
     1.62068
     1.80443
     1.92427
     1.61669
     1.45291
     1.26516
     1.04147
     0.86171
     0.60206
     0.54215
     0.41432
     0.40234
     0.35041
     0.32644
     0.31046
     0.10274
    -0.01310
     0.14668
     0.19861
     0.10274
     0.07877
     0.02684
    -0.02908
     0.06679
     0.02285
    -0.01310
     0.04282
    -0.03707
    -0.05704
    -0.05305
    -0.05704
    -0.06104
    -0.18487
    -0.13294
    -0.00511
    -0.01710
    -0.10498
    -0.06104
    -0.19685
    -0.20085
    -0.16090
    -0.12894
    -0.16489
    -0.22881
    -0.14892
    -0.18886
    -0.22082
    -0.04106
     0.09875
     0.47823
     1.01750
     1.22122
     1.11337
     0.67397
     0.12271
    -0.09299
     0.05880
     0.44228
     0.65399
     0.70193
     0.44228
     0.39834
     0.31046
    -0.01310
    -0.47647
    -0.81601
    -0.98378
    -1.05968
    -1.11960
    -1.01574
    -0.80003
    -0.65623
    -0.66422
    -0.72414
    -0.70017
    -0.59231
    -0.58433
    -0.50044
    -0.29272
    -0.19286
    -0.23680
    -0.25677
    -0.14892
     0.19861
     0.20660
     0.24655
     0.26252
     0.20261
     0.12671
     0.19861
     0.25454
     0.33043
     0.32644
     0.37437
     0.33043
     0.31046
     0.30647
     0.27051
     0.23057
     0.35041
     0.26252
     0.04682
     0.13470
     0.25853
     0.28250
     0.33043
    -0.11696
    -0.62827
    -0.66022
    -0.61229
    -0.79604
    -1.25541
    -1.38324
    -1.29137
    -0.95982
    -1.57099
    -2.15020
    -1.95047
    -1.28338
    -0.98378
    -1.13158
    -1.35128
    -0.80403
    -0.43253
    -0.58832
    -0.82400
    -0.60030
    -0.72813
    -0.33267
     0.17464
     0.17864
    -0.24878
    -0.27275
    -0.48446
    -0.65223
    -0.65623
    -0.88791
    -1.10362
    -0.71615
    -0.35663
    -0.30870
    -0.34066
    -0.39259
    -0.38060
    -0.31269
    -0.16889
    -0.02508
     0.23057
     0.48223
     0.72590
     0.80179
     0.72989
     0.67796
     0.68196
     0.59008
     0.53016
     0.49421
     0.49821
     0.53815
     0.46625
     0.55812
     0.48223
     0.18263
     0.05481
     0.21858
     0.38236
     0.31445
     0.31845
     0.24655
     0.17864
     0.25853
     0.28649
     0.37837
     0.38636
     0.46625
     0.50220
     0.47024
     0.59807
     0.65799
     0.63402
     0.71391
     0.61804
     0.21459
     0.13470
     0.15467
     0.33443
     0.41032
     0.26652
    -0.04506
    -0.32068
    -0.40856
    -0.54438
    -0.35264
     0.05880
     0.51818
     0.75386
     0.88568
     0.92962
     0.44228
     0.51418
     0.55413
     0.89766
     1.10139
     1.13734
     1.18128
     1.14133
     0.95758
     0.86571
     0.63402
     0.21060
    -0.06503
    -0.25278
    -0.33666
    -0.31269
    -0.36862
    -0.41655
    -0.42454
    -0.48446
    -0.54039
    -0.51242
    -0.49644
    -0.46049
    -0.18087
    -0.15691
    -0.11696
    -0.16489
    -0.06902
    -0.06902
    -0.10098
     0.00687
     0.04682
    -0.10098
    -0.08101
    -0.09699
    -0.08101
    -0.18487
    -0.22881
    -0.14492
    -0.13693
    -0.07701
    -0.02109
    -0.02109
     0.12271
     0.08676
    -0.04905
     0.20261
     0.47823
     0.41432
     0.20261
    -0.01310
     0.33443
     0.30247
     0.32244
     0.33443
     0.35440
     0.21858
     0.23456
     0.21459
     0.14668
     0.25054
     0.28250
     0.41432
     0.48223
     0.41831
     0.47424
     0.58609
     0.65399
     0.85772
     0.84174
     0.65799
     0.87370
     1.12136
     1.50883
     1.84038
     2.13598
     2.06408
     1.81642
     1.52881
     1.52481
     1.30511
     1.34106
     1.38900
     1.41696
     1.74851
     1.72854
     1.56076
     0.57810
    -0.41655
    -0.41256
    -1.21547
    -1.11161
    -1.43517
    -1.69482
    -1.46713
    -1.00376
    -1.06767
    -1.51107
    -2.30599
    -2.59759
    -2.70145
    -2.13023
    -1.34330
    -1.17552
    -1.10362
    -1.45115
    -1.45115
    -1.04370
    -0.89990
    -0.66422
    -0.87593
    -0.68818
    -0.14892
     0.14269
    -0.02508
     0.53016
     3.49813
     5.11594
     3.48615
     1.43693
     1.25717
     2.23585
     2.50348
     2.79509
     2.57938
     2.56740
     2.27979
     1.82840
     1.47288
     0.76185
     0.03883
    -0.32867
    -0.42454
    -0.48446
    -0.62827
    -1.11960
    -1.50308
    -1.52305
    -1.41520
    -1.08764
    -0.86794
    -0.63226
    -0.36862
    -0.30071
    -0.03307
    -0.12495
    -0.11297
    -0.07302
    -0.05305
     0.09475
     0.17864
     0.11872
     0.35041
     0.49821
     0.40633
     0.24655
    -0.06503
    -0.18886
    -0.25278
    -0.33666
    -0.22481
    -0.38060
    -0.52840
    -0.72414
    -0.82001
    -1.04770
    -1.07965
    -1.03971
    -1.02772
    -0.91588
    -0.61628
    -0.62827
    -0.57634
    -0.56435
    -0.50044
    -0.46049
    -0.36462
    -0.24079
    -0.35663
    -0.48446
    -0.59631
    -0.73612
    -1.41919
    -1.49109
    -0.92786
    -0.82799
    -0.91987
    -0.91588
    -0.99976
    -1.22745
    -1.33131
    -1.27139
    -1.23145
    -0.97180
    -0.93585
    -0.93585
    -0.94384
    -0.80802
    -0.75609
    -0.71615
    -0.73612
    -0.76808
    -0.61229
    -0.46848
    -0.54438
    -0.52441
    -0.59631
    -0.83598
    -1.07566
    -0.83598
    -0.82400
    -0.81202
    -0.74411
    -0.82001
    -0.85196
    -0.82001
    -0.77607
    -0.93585
    -0.77607
    -0.59631
    -0.66422
    -0.49245
    -0.48846
    -0.32867
    -0.38060
    -0.12095
     0.09475
     0.23057
     0.36638
     0.53416
     0.67397
     0.88967
     1.01351
     1.14133
     1.02948
     1.13734
     0.98954
     0.75386
     0.83375
     0.94959
     0.97356
     0.89367
     0.72989
     0.37437
     0.13470
     0.08277
     0.13070
     0.10674
     0.07877
    -0.12095
    -0.06902
     0.23856
     0.63802
     0.86171
     0.66598
    -0.15291
    -0.15691
    -0.20085
    -0.43653
    -0.18087
     0.51418
     0.66198
     0.70992
     0.18263
    -0.46848
    -0.76009
    -0.40457
     0.13070
    -0.44052
    -0.47248
    -0.50044
    -0.43653
    -0.37661
    -0.34865
    -0.03307
     0.25054
     0.45426
     0.81378
     0.42231
    -0.25677
    -0.40856
    -0.02109
     1.20924
     2.10802
     2.23984
     1.53280
     2.15196
     3.51811
     2.93889
     1.90430
     1.59272
     1.45291
     1.44492
     1.49285
     1.40897
     1.26916
     1.02948
     0.69793
     0.08676
    -0.36862
    -0.62427
    -0.85196
    -1.01574
    -1.10362
    -0.89191
    -0.85995
    -0.61229
    -0.37261
    -0.10498
    -0.11696
    -0.06104
     0.11073
     0.20261
     0.42231
     0.39035
     0.47024
     0.59407
     0.62204
     0.51818
     0.59407
     0.46625
     0.29049
     0.28250
     0.36239
     0.42231
     0.37437
     0.34641
     0.31445
     0.27051
     0.28649
     0.13070
    -0.00911
    -0.06104
    -0.13294
    -0.16489
    -0.33666
    -0.30071
    -0.34465
    -0.45250
    -0.34465
    -0.27674
    -0.28473
    -0.43253
    -0.42454
    -0.36862
    -0.34465
    -0.43653
    -0.43253
    -0.27275
    -0.30870
    -0.40057
    -0.38460
    -0.36063
    -0.45650
    -0.53240
    -0.62427
    -0.45250
    -0.49644
    -0.54837
    -0.51242
    -0.63625
    -0.59631
    -0.48846
    -0.53240
    -0.38859
    -0.42055
    -0.28873
    -0.21283
    -0.01310
     0.03483
     0.05880
     0.06280
     0.28649
     0.47424
     0.39834
     0.55413
     0.49421
     0.45826
     0.37038
    -0.02109
    -0.71615
    -0.64424
    -0.28473
    -0.43253
    -0.70816
    -1.00376
    -1.10362
    -1.31134
    -1.56699
    -1.95846
    -2.05832
    -1.54302
    -0.93585
    -0.58033
    -0.95982
    -0.99577
    -0.78805
    -0.26076
     0.38636
     0.76185
     1.16929
     1.58872
     1.99218
     1.48487
     1.42495
     1.08940
     1.44093
     1.53680
     1.38101
     0.98954
     0.42630
     0.03084
    -0.36862
    -0.46449
    -0.77207
    -0.79204
    -0.91588
    -1.31533
    -1.75474
    -1.94648
    -1.60294
    -0.85596
    -0.04905
     0.33043
     0.10274
     0.07079
     0.03483
     0.27451
     0.63802
     0.83375
     0.78182
     0.68994
     0.65799
     0.87769
     1.14533
     1.04147
     0.57011
     0.07478
    -0.20884
    -0.20484
    -0.20484
    -0.55237
    -0.53240
    -0.66422
    -0.76408
    -0.70416
    -0.53240
    -0.38460
    -0.49245
    -0.60829
    -0.70017
    -0.75210
    -0.86794
    -0.61229
    -0.60430
    -0.51242
    -0.35663
    -0.34465
    -0.26476
    -0.12095
    -0.11696
     0.03084
     0.23856
     0.29049
     0.25454
     0.13470
     0.16266
     0.01886
     0.01886
     0.13470
     0.31845
     0.31845
     0.32244
     0.35041
     0.13869
     0.06280
    -0.05704
    -0.08900
    -0.06902
     0.01087
     0.07079
     0.10274
     0.36638
     0.48622
     0.59008
     0.31046
     0.23456
     0.38236
     0.22657
     0.20261
     0.13470
    -0.02908
     0.01486
     0.12671
     0.09875
     0.02684
    -0.23280
    -0.42854
    -0.51242
    -0.38460
    -0.35264
    -0.52041
    -0.43653
    -0.47647
    -0.51642
    -0.43253
    -0.41655
    -0.34865
    -0.63226
    -0.49644
    -0.32867
    -0.22881
    -0.25278
    -0.36462
    -0.42055
    -0.43653
    -0.38460
    -0.48846
    -0.35663
    -0.33267
    -0.24878
    -0.21283
    -0.10498
     0.00687
    -0.01310
    -0.04106
     0.08676
     0.17065
     0.34242
     0.33842
     0.35440
     0.47823
     0.54215
     0.49821
     0.51818
     0.58209
     0.61804
     0.59008
     0.64600
     0.66997
     0.56212
     0.58209
     0.66598
     0.94160
     1.02149
     0.98954
     0.84174
     0.63802
     0.49821
     0.77783
     0.91764
     1.10139
     0.90965
     0.42231
    -0.12095
     0.55413
     0.98954
     0.29049
    -0.78805
    -1.91053
    -2.09428
    -1.27139
    -0.19286
     1.15731
     0.81378
    -0.49245
    -2.11025
    -2.85325
    -2.68148
    -1.71080
    -0.81601
    -0.20484
    -0.10098
    -0.16489
    -0.27674
     0.13070
     0.53815
     1.17728
     1.10139
     0.25054
    -0.62427
    -0.80802
    -0.10498
     0.36239
     0.36239
     0.42630
     0.02684
    -0.32867
    -0.73212
    -0.90389
    -1.10762
    -1.30335
    -1.48311
    -1.57099
    -1.47512
    -1.43517
    -1.25142
    -1.14357
    -0.93185
    -0.66821
    -0.44851
    -0.50843
    -0.50843
    -0.30870
    -0.22881
    -0.16489
    -0.25278
    -0.26076
    -0.15691
    -0.13294
    -0.06104
    -0.16889
    -0.17688
    -0.19286
    -0.32867
    -0.40057
    -0.22481
    -0.18087
    -0.14892
    -0.23680
    -0.20085
    -0.20484
    -0.28473
    -0.34465
    -0.26476
    -0.17688
    -0.16090
    -0.10498
    -0.00511
    -0.03707
     0.00687
    -0.08500
     0.09475
     0.20660
     0.05880
     0.01486
     0.07079
     0.03483
     0.04682
     0.09875
     0.07877
     0.21060
     0.21858
     0.13869
     0.16266
     0.11872
     0.11473
     0.19062
     0.39435
     0.54614
     0.11473
     0.12271
     0.24255
     0.25454
     0.59807
     0.29049
     0.20660
     0.17065
     0.16666
     0.27051
     0.44628
     0.42231
     0.39035
     0.34641
     0.17864
     0.29448
     0.35839
     0.29848
     0.43030
     0.55013
     0.45426
     0.60206
     0.50619
     0.50619
     0.59807
     0.69793
     0.59807
     0.16266
    -0.16489
     0.13869
     0.17464
     0.32644
     0.30247
     0.23456
     0.21060
     0.29049
     0.35839
     0.30247
     0.32644
     0.34242
     0.41032
     0.67397
     1.21323
     1.52881
     1.52881
     1.52082
     1.38101
     1.22522
     1.26516
     0.99753
     1.01750
     0.99353
     0.92562
     0.90565
     0.96957
     1.00152
     0.84174
     0.86571
     0.88967
     0.79380
     0.60606
    -0.72414
    -1.77071
    -1.27539
    -0.25677
     0.43030
    -0.06503
    -1.04370
    -2.09827
    -2.54966
    -2.78933
    -2.86523
    -2.68547
    -2.65751
    -2.43781
    -2.56564
    -2.16218
    -0.94384
    -0.41655
    -0.37661
    -0.44851
    -0.43653
    -0.27275
     0.23456
     1.09340
     1.92027
     2.28778
     2.37965
     2.53544
     2.79509
     2.86699
     2.11201
     1.16530
     0.78981
     0.77783
     0.66198
     0.82976
     0.82177
     0.47823
     0.17864
    -0.15291
    -0.22082
    -0.54837
    -0.67221
    -0.72813
    -0.76808
    -0.80802
    -0.73212
    -0.69617
    -0.60030
    -0.64824
    -0.61229
    -0.44851
    -0.33666
    -0.33666
    -0.40856
    -0.37261
    -0.32867
    -0.30471
    -0.34066
    -0.39658
    -0.30870
    -0.31269
    -0.23280
    -0.24479
    -0.23680
    -0.24878
    -0.18087
    -0.07701
     0.19462
     0.01087
    -0.20884
    -0.18886
    -0.18487
     0.05481
     0.09076
     0.05481
    -0.00511
     0.03084
     0.05880
    -0.02908
    -0.03307
    -0.05704
    -0.14093
    -0.17288
     0.10674
     0.08676
     0.10274
     0.06679
     0.06280
     0.17464
     0.16266
     0.10274
     0.05880
     0.08277
     0.12671
     0.13070
     0.23856
     0.22657
     0.18663
    -0.00911
     0.21459
     0.33842
     0.29448
     0.22258
     0.24655
     0.18663
     0.27451
     0.18263
     0.08676
     0.17864
     0.11473
     0.10674
     0.23057
     0.27451
     0.01886
    -0.19286
    -0.10098
    -0.07701
    -0.00911
    -0.28074
    -0.24079
    -0.27275
    -0.27674
    -0.34865
    -0.25677
    -0.21283
    -0.22881
    -0.20884
    -0.08900
     0.27051
     0.27850
     0.06679
    -0.12894
    -0.05305
     0.06280
     0.08676
     0.17864
     0.25853
     0.26252
     0.31445
     0.10274
     0.09475
    -0.08500
    -0.04905
     0.03084
    -0.01710
    -0.00511
    -0.02508
    -0.18886
    -0.10098
    -0.08900
    -0.12495
     0.01486
     0.00288
     0.19861
     0.19861
     0.28250
     0.39834
     0.40633
     0.43429
     0.53416
     0.68994
     0.77383
     0.91764
     0.89766
     0.90565
     1.03747
     1.09340
     1.23321
     1.46090
     1.66462
     2.19191
     2.31174
     1.66462
     0.77383
     0.45826
     0.49421
     0.98954
     1.03747
     1.72454
     1.90430
     0.39834
    -0.90789
    -0.28873
    -0.99177
    -0.86395
    -1.51906
    -2.14621
    -1.78669
    -1.34330
    -1.03571
    -0.84397
    -1.72677
    -2.44979
    -2.07430
    -1.78270
    -1.59495
    -1.57898
    -1.14357
    -1.01973
    -1.02772
    -0.74810
    -0.59231
    -0.42454
    -0.43253
    -0.35264
    -0.40856
    -0.28873
    -0.34865
    -0.30870
    -0.33267
    -0.31269
    -0.32468
    -0.41256
    -0.33666
    -0.23680
    -0.36862
    -0.39658
    -0.44452
    -0.41256
    -0.43653
    -0.45650
    -0.48047
    -0.51242
    -0.47248
    -0.53639
    -0.49245
    -0.48047
    -0.44851
    -0.63625
    -0.56835
    -0.50843
    -0.52840
    -0.50044
    -0.60030
    -0.55237
    -0.61229
    -0.55636
    -0.54438
    -0.43653
    -0.42854
    -0.45250
    -0.43653
    -0.34465
    -0.33267
    -0.33666
    -0.38060
    -0.22481
    -0.20884
    -0.29672
    -0.06902
     0.03883
     0.02285
     0.12271
     0.15867
     0.33842
     0.42630
     0.52617
     0.47823
     0.42231
     0.51818
     0.50619
     0.47424
     0.60606
     0.74587
     0.66598
     0.67796
     0.61405
     0.41831
     0.23856
     0.15867
     0.17864
     0.17065
     0.17464
     0.11473
    -0.03307
    -0.08900
    -0.27674
    -0.34865
    -0.25677
    -0.10897
    -0.06104
    -0.10897
    -0.14892
    -0.19685
    -0.19286
    -0.13294
    -0.02508
     0.11473
     0.20261
     0.21858
     0.24655
     0.28250
     0.31445
     0.34242
     0.29848
     0.42630
     0.49821
     0.39035
     0.40633
     0.34242
     0.25853
     0.29448
     0.28649
     0.33443
     0.35839
     0.41831
     0.40234
     0.43829
     0.38636
     0.45426
     0.53016
     1.18927
     1.77248
     2.37566
     2.62732
     2.37166
     2.03212
     1.88033
     1.90829
     1.70457
     2.00017
     2.05609
     1.98419
     1.87633
     1.62867
     1.32908
     0.83375
     0.53815
     0.22657
    -0.22881
    -0.43653
    -0.60430
    -0.80403
    -0.69617
    -0.51242
    -0.44452
    -0.52840
    -0.30071
    -0.23680
    -0.99177
    -1.35927
    -1.48311
    -1.62691
    -0.72813
    -0.77607
    -0.87992
    -0.61628
    -0.62427
    -0.72014
    -0.18886
     0.14668
    -0.26875
    -0.42854
    -0.32068
    -0.23680
    -0.19685
     0.57810
     1.35304
     1.29712
     0.79380
     0.58609
     0.34242
     0.26652
     0.13470
     0.09076
    -0.04106
    -0.22082
    -0.34066
    -0.24878
    -0.24479
    -0.32468
    -0.47647
    -0.53639
    -0.60829
    -0.60430
    -0.74810
    -0.60829
    -0.54438
    -0.74810
    -0.75210
    -0.53240
    -0.37661
    -0.39658
    -0.44052
    -0.42854
    -0.30471
    -0.21283
    -0.20484
    -0.14093
    -0.11696
    -0.09699
    -0.06104
     0.13470
     0.29448
     0.21060
     0.29448
     0.27051
     0.35839
     0.22657
     0.13070
     0.33842
     1.05345
     1.34106
     1.25318
     0.71791
     0.60606
     0.65000
     0.95359
     1.16530
     1.46489
     1.50084
     1.45291
     1.35704
     0.90565
     0.94160
     1.02948
     0.92163
     0.86970
     0.75386
     0.67397
     0.53815
     0.39035
     0.28250
     0.29448
     0.16666
     0.20660
     0.09475
    -0.01710
     0.07478
     0.07478
     0.17464
     0.21459
     0.04682
     0.05081
     0.17065
     0.11473
     0.08676
     0.11872
     0.04682
     0.02285
    -0.08101
    -0.03307
    -0.00911
    -0.09299
    -0.07701
     0.11473
     0.06280
    -0.02908
    -0.18886
    -0.28473
    -0.18886
    -0.23680
    -0.15291
    -0.13294
    -0.17688
    -0.16489
    -0.04106
     0.06280
     0.03483
    -0.07701
    -0.16889
     0.57011
     1.68859
     2.46753
     2.66726
     2.88696
     2.97884
     2.94688
     2.29976
     1.76848
     1.37302
     1.00552
     1.07342
     1.25318
     1.33307
     0.79780
    -0.04905
    -1.07965
    -2.11025
    -2.67349
    -2.73740
    -2.33794
    -1.37925
    -1.63889
    -2.71344
    -2.54966
    -2.82528
    -2.77735
    -2.78933
    -2.10626
    -1.47911
    -1.22745
    -1.39922
    -1.41120
    -1.49509
    -1.57898
    -1.74275
    -2.04634
    -1.94248
    -1.32332
    -1.00775
    -1.42319
    -1.42718
    -1.65487
    -2.05433
    -1.46713
    -0.76808
    -0.58832
    -0.98378
    -1.49109
    -1.87058
    -2.07031
    -1.62292
    -1.69082
    -1.83463
    -1.69482
    -1.13558
    -1.23145
    -1.66286
    -1.61892
    -1.36327
    -1.10362
    -0.44452
    -0.54438
    -0.97180
    -1.00775
    -0.62827
    -0.30471
    -0.21283
    -0.10498
     0.56212
     0.84174
     0.16266
     0.04282
     0.26252
     0.56212
     0.86970
     1.19726
     0.79780
     0.76584
     1.12136
     1.07342
     1.49685
     1.56875
     1.80443
     1.81242
     1.60071
     1.43294
     1.53280
     1.34905
     1.37302
     1.59272
     1.78046
     1.57674
     1.41296
     1.56476
     1.78046
     1.50084
     1.24120
     1.24519
     1.18527
     1.14932
     1.08940
     1.13734
     1.14133
     1.18128
     1.16929
     1.31709
     1.10938
     1.06943
     0.82177
     0.77783
     0.88168
     0.66198
     0.49421
     0.28649
     0.28250
     0.25054
     0.12671
    -0.02908
    -0.02508
    -0.12495
    -0.20484
    -0.07302
     0.13869
     0.09076
     0.05081
     0.01486
     0.20261
     0.17464
     0.16666
     0.13869
     0.07478
     0.13869
     0.07478
    -0.02109
    -0.06902
    -0.15291
    -0.05305
    -0.02109
    -0.26076
    -0.42854
    -0.50443
    -0.69617
    -0.52840
    -0.43253
    -0.47647
    -0.52041
    -0.47647
    -0.53639
    -0.54039
    -0.71615
    -0.66821
    -0.64824
    -0.55636
    -0.46848
