# Supplementary material for: Software algorithm and hardware design for real-time implementation of new spectral estimator
Source: Biomed Eng Online. 2014 May 9;13:61. doi: 10.1186/1475-925X-13-61 (PMC4057578; doi:10.1186/1475-925X-13-61)
Supplement: Additional file 2 — txtfiles.zip. [file 1475-925X-13-61-S2.zip › FILE063.TXT]

    -1.84997
    -1.54443
    -0.91227
    -0.15368
     0.10971
     0.56276
     1.08956
     1.50046
     1.41617
     1.31081
     1.77439
     2.26958
     2.24851
     2.32226
     2.57513
     2.44870
     1.74279
     1.59528
     1.69011
     1.52153
     1.53207
     1.27921
     1.76386
     1.45832
     0.94205
     0.56276
     0.10971
     0.15186
     0.03596
    -0.48030
    -0.24851
     0.16239
    -0.10100
    -0.38547
    -0.49083
    -0.39601
    -0.32226
    -0.36440
    -0.45923
    -0.31172
    -0.02725
     0.21507
     0.26775
     0.06757
     0.08864
    -0.00618
     0.01489
     0.56276
     0.44687
     0.23615
     0.42579
     0.59437
     0.63651
     0.20454
     0.22561
    -0.03779
    -0.04832
     0.17293
    -0.16422
    -0.09047
    -0.19583
    -0.11154
    -0.21690
     0.12025
     0.17293
    -0.21690
    -0.02725
     0.12025
     0.12025
     0.28883
     0.03596
     0.09918
     0.35204
     0.32043
     0.46794
     0.35204
     0.28883
     0.24668
     0.09918
     0.41526
     0.62598
     0.32043
     0.09918
     0.26775
     0.46794
     0.33097
     0.25722
     0.48901
     0.25722
     0.62598
     0.57330
     0.52062
     0.34151
     0.45740
     0.35204
     0.26775
     0.75241
     0.47847
     0.15186
     0.30990
     0.30990
     0.15186
     0.12025
     0.00436
    -0.03779
     0.16239
    -0.14315
    -0.24851
    -0.26958
    -0.52244
    -0.53298
    -0.87013
    -0.15368
    -0.19583
    -0.68048
    -0.44869
    -0.43815
    -0.28012
    -0.38547
    -0.11154
    -0.21690
    -0.24851
    -0.31172
    -0.75423
    -0.83852
    -1.35478
    -0.96495
     0.36258
     1.43724
     1.81654
     1.04741
     0.73134
     0.30990
     0.56276
     0.63651
     0.95259
     1.99565
     2.34334
     2.14315
     2.17476
     1.95351
     1.95351
     1.42671
    -0.58566
    -0.62780
    -0.13261
    -0.03779
    -0.51191
    -0.73316
    -1.27049
    -2.69285
    -3.92555
    -3.94663
    -3.15643
    -2.68231
    -2.80874
    -2.77713
    -2.68231
    -2.99839
    -3.33554
    -3.35661
    -3.06161
    -2.32409
    -1.41800
    -1.24942
    -1.00710
    -0.72263
    -0.56459
    -0.79638
    -0.52244
    -0.24851
     0.49955
     0.83670
     1.05795
     1.12117
     1.01581
     0.71026
     1.26867
     1.55314
     1.36349
     1.47939
     1.66904
     1.23706
     1.02634
     0.52062
     0.49955
     0.42579
     0.61544
     0.61544
     0.93152
     0.57330
    -0.09047
    -0.73316
    -0.39601
    -0.18529
    -0.20636
    -0.14315
    -0.12208
     0.05704
    -0.11154
     0.19400
     0.08864
     0.06757
     0.25722
     0.14132
     0.42579
     0.60490
     0.17293
     0.19400
    -0.07993
     0.64705
     0.30990
     0.32043
     0.24668
     0.23615
     0.32043
     0.26775
     0.09918
     0.20454
     0.15186
     0.21507
     0.09918
    -0.07993
    -0.00618
    -0.15368
    -0.53298
     0.10971
     0.27829
    -0.03779
    -0.04832
    -0.20636
    -0.19583
    -0.13261
    -0.17476
    -0.11154
    -0.03779
     0.12025
    -0.11154
    -0.02725
    -0.03779
    -0.13261
    -0.52244
     0.01489
     0.21507
    -0.00618
     0.06757
    -0.10100
    -0.18529
    -0.09047
    -0.01672
    -0.18529
    -0.01672
     0.04650
    -0.00618
     0.01489
     0.02543
     0.01489
    -0.33279
    -0.25904
     0.22561
     0.04650
     0.02543
     0.13079
    -0.26958
     0.02543
    -0.00618
     0.01489
     0.02543
     0.07811
     0.10971
     0.18347
     0.36258
     0.20454
     0.02543
     0.02543
     0.47847
     0.55222
     0.54169
     0.84723
     0.58383
     0.82616
     0.96313
     1.08956
     1.26867
     1.24760
     0.63651
     0.15186
     0.00436
    -0.09047
     0.07811
    -0.28012
     0.04650
     0.02543
    -0.62780
    -0.59619
    -0.96495
    -0.93334
    -0.77530
    -0.06940
    -0.15368
    -0.87013
    -2.35570
    -2.34516
    -2.09230
    -0.83852
    -0.55405
    -0.66995
    -0.35387
    -0.74370
    -0.89120
    -0.75423
    -0.97549
    -1.05978
    -0.66995
    -0.63834
     0.00436
     0.51008
     0.46794
     0.29936
     0.62598
     0.82616
     1.28974
     1.02634
     0.97366
     1.14224
     0.81562
     0.69973
     0.46794
     0.59437
     0.91045
     0.48901
     1.19492
     2.17476
     2.15369
     2.00619
     1.70064
     1.57421
     1.70064
     1.72172
     1.67957
     1.70064
     1.87975
     1.50046
     1.38456
     1.04741
     0.68919
     0.55222
     0.24668
    -0.24851
    -0.25904
    -0.88066
    -1.10192
    -1.22835
    -1.04924
    -1.28103
    -1.27049
    -0.81745
    -0.72263
    -0.75423
    -0.79638
    -0.65941
    -0.73316
    -0.75423
    -0.70155
    -0.35387
    -0.50137
    -0.15368
    -0.33279
    -0.17476
    -0.29065
    -0.19583
    -0.58566
    -0.18529
    -0.41708
    -0.66995
    -0.71209
    -0.65941
    -0.39601
    -0.73316
    -0.79638
    -0.57512
    -0.65941
    -0.49083
    -0.51191
    -0.66995
    -0.61727
    -0.49083
    -0.76477
    -0.32226
    -0.22744
    -0.11154
    -0.24851
     0.08864
    -0.06940
    -0.03779
     0.26775
     0.10971
     0.27829
     0.41526
     0.36258
     0.41526
     0.35204
     0.38365
     0.48901
     0.26775
     0.52062
     0.69973
     0.67866
     0.52062
     0.45740
     0.42579
     0.33097
     0.46794
     0.80509
     0.59437
     0.18347
    -0.45923
    -0.75423
    -1.02817
    -1.20728
    -1.84997
    -2.37677
    -2.42945
    -3.12482
    -2.82981
    -2.10283
    -0.46976
     0.14132
    -0.58566
    -1.15460
    -0.79638
    -0.09047
     0.66812
     1.18438
     1.79547
     2.70156
     2.82799
     2.45923
     2.85960
     2.84906
     2.62781
     2.40655
     1.96404
     1.28974
     0.66812
     0.30990
     0.25722
     0.17293
    -0.09047
    -0.48030
    -0.52244
    -0.69102
    -0.78584
    -0.71209
    -0.40655
    -0.01672
     0.10971
     0.71026
     0.32043
    -0.14315
    -0.34333
    -0.32226
     0.15186
     0.39419
     0.76294
     0.63651
     0.08864
     0.28883
     0.12025
    -0.43815
    -0.03779
    -0.01672
    -0.63834
    -0.65941
    -0.73316
    -1.03870
    -1.13353
    -1.34425
    -1.35478
    -1.53389
    -1.22835
    -0.79638
    -0.17476
     0.80509
     1.48992
     1.20545
     1.23706
     1.30028
     1.06849
     1.74279
     2.34334
     3.30211
     3.93426
     3.97641
     3.05978
     2.76477
     2.43816
     2.34334
     1.80600
     1.44778
     1.19492
     0.69973
     0.25722
     0.24668
    -0.52244
    -0.80691
    -0.79638
    -1.02817
    -1.24942
    -1.21781
    -1.61818
    -1.42853
    -1.21781
    -1.53389
    -1.35478
    -1.27049
    -1.38639
    -1.19674
    -1.11246
    -0.73316
    -0.88066
    -1.04924
    -0.79638
    -0.83852
    -0.73316
    -0.65941
    -0.78584
    -0.30119
    -0.31172
     0.14132
    -0.18529
    -0.39601
    -0.51191
    -0.12208
    -0.46976
     0.06757
     0.18347
    -0.12208
    -0.21690
    -0.23797
    -0.14315
    -0.15368
    -0.18529
    -0.21690
    -0.05886
     0.23615
     0.06757
     0.68919
     0.24668
    -0.09047
    -0.22744
     0.03596
     0.67866
     0.22561
     0.41526
     0.53115
     0.48901
     0.54169
     0.23615
    -1.11246
    -1.19674
    -1.40746
    -1.01763
    -1.41800
    -1.88158
    -2.55588
    -2.64017
    -2.23980
    -1.64979
    -3.05107
    -3.57787
    -2.96678
    -3.76751
    -4.85272
    -4.31538
    -2.99839
    -2.35570
    -2.70338
    -2.45052
    -2.61910
    -2.25034
    -2.22927
    -2.05015
    -1.93426
    -1.34425
    -1.00710
    -0.82798
    -0.25904
    -0.00618
     0.22561
     0.29936
    -0.01672
     0.05704
     0.43633
     0.47847
     0.46794
     0.44687
     0.48901
     0.22561
     0.01489
     0.23615
     0.29936
     0.28883
     0.45740
     0.52062
     0.68919
     1.17385
     1.71118
     0.53115
     0.76294
     0.94205
     1.19492
     1.21599
     1.18438
     1.12117
     0.86830
     1.05795
     1.21599
     0.72080
     0.09918
     0.03596
    -0.04832
    -0.35387
    -0.48030
    -0.88066
    -0.98602
    -1.01763
    -1.16513
    -1.07031
    -1.11246
    -1.15460
    -1.12299
    -0.85959
    -0.35387
    -0.35387
    -0.31172
    -0.62780
    -0.30119
    -0.16422
     0.10971
     0.27829
     0.83670
     1.01581
     1.23706
     1.27921
     1.13170
     1.16331
     0.95259
     0.82616
     1.45832
     1.79547
     2.04833
     2.16423
     2.37494
     1.70064
     1.50046
     1.78493
     1.95351
     1.75332
     1.70064
     1.60582
     1.47939
     1.62689
     1.23706
     0.73134
     0.48901
     0.72080
     0.28883
    -0.20636
    -0.34333
    -0.78584
    -0.71209
    -1.13353
    -1.08085
    -1.02817
    -1.13353
    -1.10192
    -1.20728
    -1.08085
    -1.52336
    -1.59711
    -1.33371
    -0.85959
    -0.91227
    -0.94388
    -1.30210
    -0.88066
    -0.97549
    -0.65941
    -0.72263
    -0.41708
    -0.56459
    -0.54351
    -0.34333
    -0.18529
    -0.34333
    -0.34333
    -0.60673
    -0.38547
     0.02543
    -0.22744
    -0.06940
    -0.16422
     0.03596
     0.03596
    -0.04832
    -0.31172
    -0.48030
    -0.23797
    -0.30119
    -0.45923
    -0.18529
    -0.38547
    -0.71209
    -0.82798
    -1.07031
    -0.93334
    -0.44869
    -0.92281
    -2.06069
    -2.48213
    -2.17659
    -1.92372
    -1.78676
    -1.72354
    -1.78676
    -1.43907
    -1.64979
    -1.95533
    -2.12391
    -1.87104
    -1.08085
    -0.84906
    -0.88066
    -0.68048
    -0.51191
    -0.28012
    -0.12208
    -0.31172
     0.07811
     0.21507
     0.37311
     0.47847
     0.56276
     0.53115
     0.41526
     0.35204
     0.73134
     0.97366
     0.85777
     0.84723
     0.74187
     0.96313
     1.52153
     1.56368
     1.92190
     2.34334
     2.61727
     2.56459
     2.63834
     2.64888
     2.71209
     2.61727
     2.88067
     3.21782
     2.88067
     2.75424
     2.49084
     2.33280
     1.85868
     1.60582
     1.25813
     0.85777
     0.43633
     0.09918
    -0.13261
    -0.39601
    -0.82798
    -0.82798
    -0.66995
     0.12025
    -0.15368
    -0.09047
    -0.33279
    -0.15368
     0.00436
     0.49955
     0.89991
     1.14224
     1.25813
     1.21599
     1.59528
     1.63743
     1.63743
     0.96313
     1.21599
     1.52153
     1.20545
     0.96313
     0.95259
     0.57330
     0.17293
     0.19400
     0.22561
     0.61544
     0.38365
     0.14132
     0.17293
     0.14132
    -0.03779
    -0.12208
    -0.29065
     0.28883
     0.45740
     0.38365
     0.91045
     0.74187
     0.66812
     0.38365
     0.40472
     0.60490
     0.72080
     0.39419
     0.45740
     0.30990
     0.52062
     0.71026
     0.26775
     0.37311
     0.16239
     0.05704
    -0.19583
    -0.26958
    -0.29065
    -0.43815
    -0.56459
    -0.48030
    -0.15368
    -0.05886
     0.01489
     0.20454
    -0.19583
    -0.53298
    -0.88066
    -0.53298
     0.02543
    -0.02725
    -0.20636
    -0.87013
    -1.04924
    -1.05978
    -1.60764
    -1.68140
    -1.71300
    -1.81836
    -2.19766
    -2.30302
    -1.78676
    -1.67086
    -2.09230
    -2.41891
    -1.96587
    -2.12391
    -2.02908
    -1.62872
    -1.38639
    -1.08085
    -0.74370
    -0.39601
     0.16239
     0.62598
     1.42671
     1.21599
     0.99473
     1.06849
     0.85777
     0.93152
     1.26867
     1.47939
     1.01581
     1.06849
     1.00527
     0.82616
     0.68919
     0.56276
     0.29936
    -0.00618
    -0.29065
    -0.59619
    -0.72263
    -0.66995
    -0.70155
    -0.93334
    -0.46976
    -0.50137
    -0.91227
    -0.87013
    -0.60673
    -0.65941
    -0.70155
    -0.94388
    -0.83852
    -0.26958
     0.01489
     0.10971
    -0.05886
    -0.01672
    -0.04832
     0.08864
     0.27829
     0.53115
     0.45740
     0.54169
     0.77348
     0.76294
     0.54169
     0.27829
     0.23615
     0.40472
     0.36258
     0.22561
     0.33097
     0.18347
     0.18347
    -0.06940
    -0.24851
     0.09918
    -0.11154
    -0.38547
    -0.17476
    -0.35387
    -0.33279
    -0.19583
    -0.35387
    -0.49083
    -0.52244
    -0.23797
    -0.39601
    -0.31172
    -0.40655
    -0.24851
    -0.36440
     0.36258
     0.29936
     0.40472
     0.51008
     0.57330
     0.38365
     0.23615
     0.37311
     0.44687
     0.47847
     0.55222
     0.53115
     0.55222
     0.44687
     0.42579
     0.28883
     0.35204
     0.45740
     0.27829
     0.37311
     0.35204
     0.52062
     0.34151
     0.28883
     0.09918
     0.55222
     0.77348
     1.14224
     1.33188
     1.34242
     1.61636
     1.56368
     1.28974
     1.26867
     1.13170
     0.94205
     1.17385
     1.25813
     1.21599
     1.50046
     1.32135
     1.43724
     0.96313
     0.23615
     0.14132
     1.10009
     0.20454
    -0.43815
    -1.79729
    -2.57695
    -2.20819
    -1.99747
    -1.70247
    -1.58657
    -1.83944
    -2.42945
    -2.84035
    -3.17750
    -2.92464
    -2.94571
    -2.69285
    -2.52427
    -2.42945
    -2.05015
    -1.88158
    -1.22835
    -0.79638
    -0.87013
    -0.72263
    -0.24851
    -0.12208
     0.17293
    -0.15368
    -0.13261
     0.17293
     0.33097
     0.40472
     0.15186
     0.36258
     0.46794
     0.19400
     0.51008
     0.99473
     0.41526
     0.14132
     0.12025
    -0.20636
     0.06757
     0.09918
    -0.01672
    -0.12208
     0.19400
    -0.10100
    -0.02725
    -0.12208
    -0.19583
    -0.34333
    -0.26958
    -0.12208
    -0.21690
    -0.15368
     0.07811
     0.41526
     0.25722
    -0.00618
    -0.55405
    -0.75423
    -0.06940
     0.82616
     0.63651
     0.63651
     0.84723
     1.37403
     0.94205
     1.53207
     1.05795
     0.82616
     0.91045
     1.23706
     1.46885
     1.70064
     1.41617
     1.12117
     1.08956
     1.13170
     0.68919
     0.49955
     0.17293
     0.08864
    -0.26958
     0.08864
    -0.15368
    -0.54351
    -0.60673
    -0.55405
    -0.40655
    -0.31172
    -0.26958
    -0.51191
    -0.32226
    -0.25904
    -0.22744
    -0.32226
    -0.35387
    -0.31172
    -0.43815
    -0.14315
    -0.02725
    -0.05886
    -0.17476
    -0.06940
    -0.05886
     0.25722
    -0.01672
    -0.19583
    -0.18529
    -0.03779
     0.34151
     0.14132
     0.20454
     0.40472
     0.37311
     0.36258
     1.01581
     1.48992
     1.03688
     0.48901
     0.60490
     0.20454
     0.54169
     0.17293
    -0.32226
    -0.40655
    -0.72263
    -0.14315
     0.23615
    -0.71209
    -1.29157
    -0.80691
    -0.09047
    -1.07031
    -2.20819
    -2.15551
    -2.37677
    -2.31355
    -1.91319
    -1.20728
    -0.79638
    -0.85959
    -0.92281
    -1.08085
    -1.12299
    -1.05978
    -0.89120
    -0.99656
    -0.26958
     0.41526
     0.37311
     0.56276
     0.93152
     1.03688
     0.98420
     1.23706
     0.97366
     0.98420
     1.31081
     1.27921
     1.04741
     0.84723
     0.69973
     0.45740
     0.24668
     0.98420
     0.59437
     0.37311
     0.23615
     0.35204
     0.29936
     0.25722
     0.14132
     0.12025
    -0.07993
     0.01489
     0.56276
     0.85777
     0.64705
     0.58383
     0.06757
     0.53115
     0.53115
     0.36258
     0.56276
     0.49955
     0.77348
     0.79455
     0.71026
     0.75241
     0.62598
     0.66812
     0.53115
     0.64705
     0.25722
    -0.02725
    -0.23797
     0.05704
    -0.15368
    -0.57512
    -0.16422
    -0.28012
    -0.26958
    -0.31172
    -0.63834
    -0.69102
    -0.89120
    -0.80691
    -0.74370
    -0.70155
    -0.70155
    -0.89120
    -1.01763
    -1.00710
    -0.42762
    -0.61727
    -0.55405
    -0.50137
    -0.61727
    -0.96495
    -0.81745
    -1.16513
    -0.65941
    -0.53298
    -0.54351
    -0.65941
    -0.53298
    -0.60673
    -0.71209
    -0.40655
    -0.17476
    -0.09047
    -0.26958
    -0.32226
    -0.28012
    -0.19583
    -0.44869
    -0.43815
    -0.31172
    -0.22744
    -0.20636
    -0.21690
    -0.01672
    -0.16422
    -0.42762
    -0.92281
    -0.25904
    -0.22744
    -0.44869
    -0.40655
    -0.38547
    -0.40655
    -0.26958
    -0.51191
    -0.55405
    -0.70155
    -0.65941
    -0.91227
    -1.08085
    -1.78676
    -1.92372
    -2.05015
    -0.75423
     1.91136
     2.90174
     1.92190
     0.07811
    -1.42853
    -0.40655
     0.54169
     1.10009
     1.70064
     1.51100
     1.95351
     2.91228
     2.74370
     2.71209
     1.25813
    -0.25904
    -0.50137
    -0.69102
    -0.60673
    -0.37494
    -0.38547
    -0.49083
    -0.77530
    -1.21781
    -1.30210
    -1.34425
    -1.58657
    -1.75515
    -1.39693
    -1.18621
    -1.18621
    -1.38639
    -0.70155
    -0.54351
    -0.44869
    -0.48030
    -0.30119
    -0.17476
     0.01489
     0.04650
     0.07811
     0.37311
     0.28883
     0.28883
     0.39419
     0.14132
     0.21507
     0.10971
     0.45740
     0.43633
     0.37311
     0.57330
     0.30990
     0.16239
     0.01489
     0.36258
     0.23615
     0.18347
     0.22561
     0.00436
     0.09918
     0.05704
     0.06757
    -0.37494
    -0.13261
     0.17293
     0.05704
    -0.07993
    -0.15368
    -0.20636
    -0.28012
    -0.22744
    -0.51191
    -0.22744
    -0.30119
    -0.52244
    -0.43815
    -0.61727
    -0.37494
    -0.76477
    -0.84906
    -0.48030
    -0.55405
    -0.62780
    -0.33279
    -0.62780
    -0.46976
    -0.69102
    -0.48030
    -0.19583
    -0.33279
    -0.29065
    -0.56459
    -0.44869
    -0.40655
    -0.38547
    -0.76477
    -0.23797
    -0.51191
    -0.78584
    -0.74370
    -0.85959
    -1.19674
    -1.11246
    -1.51282
    -1.40746
    -1.19674
    -0.94388
    -0.59619
     0.17293
     1.23706
     1.74279
     1.76386
     2.23798
     2.45923
     2.13262
     1.87975
     2.19583
     2.82799
     3.24943
     3.50229
     3.30211
     3.07032
     2.58566
     2.09047
     1.36349
     1.06849
     0.47847
     0.05704
    -0.37494
    -0.62780
    -1.16513
    -1.28103
    -1.01763
    -1.01763
    -1.38639
    -1.32317
    -1.56550
    -1.78676
    -1.54443
    -1.54443
    -1.49175
    -1.29157
    -1.14406
    -1.33371
    -1.44961
    -1.11246
    -0.83852
    -0.87013
    -0.62780
    -0.17476
     0.09918
     0.12025
     0.37311
     0.27829
     0.75241
     0.86830
     0.58383
     0.92098
     0.98420
     1.12117
     0.95259
     1.27921
     1.17385
     1.08956
     0.81562
     0.79455
     0.83670
     0.55222
     0.33097
     0.27829
     0.17293
     0.22561
     0.21507
    -0.18529
    -0.10100
    -0.13261
    -0.60673
    -0.21690
    -0.22744
    -0.19583
    -0.33279
    -0.19583
    -0.15368
    -0.32226
    -0.28012
    -0.31172
    -0.32226
    -0.15368
    -0.34333
    -0.28012
    -0.50137
    -0.54351
    -0.60673
    -0.72263
    -0.24851
    -0.57512
    -0.93334
    -0.85959
    -0.81745
    -0.46976
    -0.15368
    -0.24851
    -0.17476
     0.15186
     0.01489
    -0.00618
    -0.11154
    -0.14315
     0.03596
     0.12025
     0.68919
     0.48901
     0.16239
     0.28883
     0.07811
     0.10971
    -0.03779
    -0.25904
    -0.44869
    -0.14315
    -0.12208
    -0.18529
    -0.22744
     0.05704
     0.23615
     0.07811
     0.47847
     0.71026
     0.67866
     0.54169
     0.87884
     0.99473
     1.03688
     1.00527
     1.18438
     1.11063
     1.31081
     1.08956
     0.88938
     0.80509
     0.57330
     0.56276
     0.42579
     0.47847
     0.27829
     0.03596
     0.14132
     0.12025
    -0.13261
    -0.39601
    -0.54351
    -0.41708
    -0.11154
    -0.05886
    -0.36440
    -0.36440
    -0.42762
    -0.36440
    -0.38547
    -0.03779
    -0.26958
    -0.40655
    -0.32226
    -0.03779
    -0.17476
    -0.48030
    -0.66995
    -0.62780
    -0.89120
    -0.85959
    -1.12299
    -1.37585
    -1.25996
    -0.18529
     1.22653
     2.11155
     2.06940
     1.08956
     0.91045
     0.63651
     1.46885
     2.36441
     2.82799
     2.60673
     2.82799
     2.91228
     2.77531
     1.94297
     1.25813
     1.23706
     0.89991
     0.74187
     0.42579
    -0.10100
    -0.39601
    -0.68048
    -0.44869
    -0.64887
    -0.96495
    -0.74370
    -0.28012
    -0.13261
    -0.42762
    -0.46976
    -0.46976
    -0.52244
    -0.70155
    -0.69102
    -0.05886
    -0.33279
    -0.60673
    -0.45923
    -0.48030
    -0.59619
    -1.14406
    -1.53389
    -1.14406
    -0.98602
    -0.71209
    -0.77530
    -0.93334
    -0.87013
    -0.97549
    -1.14406
    -0.80691
    -0.85959
    -1.20728
    -0.94388
    -0.61727
    -0.54351
    -0.41708
    -0.72263
    -0.46976
    -0.43815
    -0.07993
    -0.37494
    -0.36440
    -0.69102
    -0.23797
    -0.74370
    -0.16422
    -0.18529
    -0.59619
    -0.65941
    -0.78584
    -0.82798
    -0.79638
    -0.95442
    -0.91227
    -0.81745
    -0.64887
    -0.58566
    -0.56459
    -0.49083
    -0.62780
    -1.08085
    -0.60673
    -0.15368
    -0.23797
    -0.23797
    -0.28012
    -0.19583
     0.00436
    -0.15368
    -0.25904
    -0.18529
    -0.14315
    -0.06940
    -0.25904
    -0.07993
    -0.24851
    -0.25904
    -0.17476
     0.14132
     0.29936
     0.15186
    -0.01672
    -0.18529
     0.26775
    -0.04832
    -0.04832
     0.07811
    -0.02725
     0.18347
     0.03596
    -0.26958
    -0.21690
    -0.38547
    -0.57512
     0.01489
    -0.01672
    -0.20636
    -0.20636
    -0.06940
    -0.07993
     0.29936
     0.29936
     0.21507
     0.44687
     0.68919
     0.61544
     0.38365
     0.55222
     0.42579
     0.28883
     0.49955
     0.68919
     0.03596
    -0.20636
    -0.14315
    -0.48030
    -0.34333
    -0.49083
    -0.90174
    -0.59619
    -0.36440
    -0.07993
    -0.26958
    -0.71209
    -0.14315
     0.67866
     2.22744
     3.98694
     3.66033
     2.83853
     2.97549
     3.47068
     3.98694
     4.14498
     4.33463
     4.34517
     4.53481
     4.34517
     4.08177
     3.59711
     2.79638
     2.18530
     1.37403
     1.48992
     1.22653
     0.55222
     0.05704
    -0.13261
    -0.34333
    -0.31172
    -0.48030
    -0.71209
    -0.74370
    -0.87013
    -0.96495
    -0.92281
    -1.09138
    -1.28103
    -1.55496
    -1.35478
    -1.16513
    -1.54443
    -1.43907
    -1.29157
    -1.28103
    -1.36532
    -1.11246
    -1.18621
    -1.02817
    -1.23889
    -1.09138
    -0.91227
    -0.69102
    -0.61727
    -1.05978
    -0.70155
    -0.49083
    -0.78584
    -0.73316
    -0.61727
    -0.59619
    -0.70155
    -0.72263
    -0.74370
    -1.02817
    -0.72263
    -0.60673
    -0.59619
    -0.55405
    -0.39601
    -0.77530
    -0.59619
    -0.05886
     0.29936
     0.02543
     0.23615
    -0.04832
     0.07811
     0.37311
     0.27829
     0.45740
     0.26775
     0.48901
     0.67866
     0.61544
     0.67866
     0.45740
     0.10971
     0.69973
     0.55222
     0.32043
     0.41526
     0.19400
     0.32043
     0.43633
     0.54169
     0.20454
     0.46794
     0.51008
     0.23615
     0.30990
     0.26775
     0.03596
    -0.18529
     0.12025
     0.23615
    -0.03779
    -0.22744
    -0.01672
    -0.64887
    -0.64887
    -0.64887
    -0.58566
    -0.87013
    -1.09138
    -1.02817
    -1.03870
    -1.25996
    -1.39693
    -1.52336
    -1.30210
    -0.76477
    -0.18529
    -0.16422
    -0.03779
    -0.36440
    -0.32226
    -0.35387
    -0.03779
     0.39419
     0.73134
     0.60490
     0.75241
     1.10009
     0.63651
     0.65758
     0.43633
     0.47847
     0.07811
    -0.09047
     0.23615
    -0.04832
    -0.11154
    -0.24851
    -0.03779
    -0.10100
     0.01489
     0.03596
     0.12025
     0.34151
     0.23615
     0.14132
     0.18347
     0.44687
     0.75241
     0.56276
     0.73134
     0.84723
     0.73134
     0.83670
     0.77348
     0.92098
     0.95259
     0.89991
     0.89991
     0.65758
     0.76294
     0.74187
     0.36258
     0.73134
     0.78402
     0.44687
     0.43633
     0.54169
     0.27829
     0.30990
    -0.00618
     0.18347
     0.05704
     0.10971
    -0.11154
    -0.17476
    -0.07993
    -0.00618
    -0.35387
    -0.33279
    -0.42762
    -0.12208
    -0.42762
    -0.12208
    -0.40655
    -0.33279
    -0.40655
    -0.20636
    -0.15368
    -0.22744
    -0.03779
    -0.34333
    -0.21690
    -0.02725
    -0.22744
    -0.36440
    -0.14315
    -0.15368
    -0.28012
    -0.05886
    -0.41708
    -0.33279
    -0.50137
    -0.41708
    -0.40655
    -0.13261
    -0.10100
     0.06757
     0.02543
     0.12025
     0.05704
    -0.43815
    -0.15368
     0.21507
     0.05704
     0.23615
     0.05704
     0.29936
     0.10971
    -0.25904
    -0.11154
    -0.03779
    -0.02725
    -0.17476
    -0.57512
    -0.31172
    -0.46976
    -0.77530
    -0.12208
    -0.11154
    -0.61727
    -0.60673
    -0.62780
    -0.61727
    -0.63834
    -0.82798
    -0.72263
    -0.75423
    -0.68048
    -0.80691
    -0.78584
    -1.03870
    -1.11246
    -1.37585
    -1.42853
    -0.96495
    -1.08085
    -1.19674
    -0.84906
    -0.99656
    -0.97549
    -1.07031
    -1.07031
    -0.71209
    -0.62780
    -0.60673
    -0.20636
    -0.04832
    -0.14315
     0.13079
     0.92098
     1.39510
     1.66904
     1.64796
     1.53207
     1.19492
     0.92098
     1.23706
     1.30028
     1.67957
     1.87975
     2.07994
     1.72172
     1.31081
     0.93152
     0.91045
     0.54169
     0.92098
     0.88938
     0.32043
     0.49955
     0.43633
     0.79455
     0.44687
     0.23615
    -0.02725
    -0.07993
     0.01489
    -0.17476
    -0.16422
    -0.18529
    -0.41708
    -0.51191
    -0.64887
    -0.37494
    -0.73316
    -0.91227
    -0.79638
    -0.62780
    -0.63834
    -0.37494
    -0.84906
    -0.32226
    -0.21690
    -0.07993
    -0.19583
    -0.20636
    -0.19583
    -0.00618
    -0.11154
     0.17293
     0.20454
    -0.24851
     0.02543
     0.35204
     0.34151
    -0.04832
     0.03596
     0.13079
     0.12025
     0.18347
     0.05704
     0.09918
    -0.28012
    -0.22744
    -0.18529
    -0.00618
     0.06757
    -0.33279
     0.00436
    -0.03779
    -0.11154
    -0.22744
    -0.44869
    -0.26958
    -0.06940
     0.12025
     0.08864
     0.03596
     0.10971
     0.12025
     0.03596
     0.19400
     0.48901
     0.15186
     0.15186
     0.30990
     0.19400
     0.25722
     0.01489
     0.14132
     0.26775
     0.19400
     0.22561
     0.20454
    -0.03779
     0.07811
    -0.16422
    -0.21690
     0.20454
     0.02543
    -0.28012
    -0.18529
    -0.07993
     0.04650
    -0.10100
    -0.42762
    -0.10100
    -0.28012
    -0.33279
    -0.36440
    -0.44869
    -0.58566
    -0.56459
    -0.53298
    -0.13261
    -0.13261
    -0.62780
    -0.60673
    -0.66995
    -0.63834
    -0.63834
    -0.97549
    -1.17567
    -0.78584
    -0.30119
    -0.00618
     0.24668
     0.20454
    -0.03779
    -0.32226
     0.16239
     0.52062
     0.80509
     0.86830
     0.91045
     1.04741
     1.36349
     1.02634
     1.24760
     1.32135
     1.50046
     1.17385
     0.74187
     0.82616
     0.69973
     0.28883
     0.32043
     0.46794
     0.21507
    -0.04832
    -0.16422
    -0.09047
    -0.07993
    -0.20636
    -0.48030
    -0.31172
    -0.06940
    -0.24851
    -0.40655
    -0.30119
    -0.37494
    -0.57512
    -0.43815
     0.14132
    -0.40655
    -0.33279
    -0.36440
    -0.30119
    -0.38547
    -0.25904
    -0.39601
    -0.06940
     0.05704
    -0.05886
     0.21507
    -0.14315
     0.00436
    -0.06940
    -0.09047
     0.34151
     0.30990
     0.07811
    -0.03779
     0.02543
    -0.00618
     0.06757
     0.09918
     0.21507
     0.39419
     0.32043
     0.28883
     0.20454
     0.40472
     0.39419
     0.43633
     0.96313
     1.17385
     0.80509
     0.81562
     0.94205
     1.00527
     0.83670
     0.93152
     0.91045
     0.72080
     0.52062
     0.55222
     0.17293
     0.10971
     0.10971
    -0.26958
    -0.23797
     0.07811
    -0.16422
    -0.15368
    -0.05886
    -0.21690
    -0.09047
    -0.09047
     0.15186
    -0.03779
     0.17293
     0.20454
     0.15186
     0.48901
     0.55222
     0.28883
     0.23615
     0.58383
     0.73134
     0.47847
     0.39419
     0.40472
     0.47847
     0.32043
     0.24668
     0.18347
     0.28883
     0.27829
     0.19400
     0.18347
     0.13079
     0.29936
     0.02543
     0.23615
     0.41526
     0.08864
     0.02543
    -0.06940
     0.09918
     0.20454
     0.07811
    -0.03779
     0.09918
     0.20454
     0.13079
     0.06757
    -0.00618
    -0.01672
    -0.29065
     0.12025
     0.87884
     1.17385
     1.43724
     1.82707
     1.76386
     1.70064
     1.25813
     1.40564
     1.45832
     1.80600
     2.04833
     2.16423
     2.14315
     1.74279
     1.20545
     0.99473
     1.17385
     1.11063
     0.74187
     0.47847
     0.19400
     0.15186
     0.03596
     0.00436
     0.17293
     0.13079
     0.09918
     0.21507
     0.29936
     0.27829
     0.07811
    -0.00618
     0.38365
     0.53115
     0.16239
     0.16239
     0.10971
     0.19400
    -0.02725
    -0.15368
     0.08864
     0.12025
    -0.09047
    -0.00618
    -0.20636
     0.09918
    -0.40655
    -0.43815
    -0.36440
     0.06757
    -0.31172
    -0.19583
    -0.18529
    -0.15368
    -0.02725
     0.37311
     0.35204
     0.35204
     0.58383
    -0.07993
     0.44687
     0.35204
     0.33097
     0.10971
     0.39419
     0.57330
     0.42579
     0.13079
     0.22561
     0.01489
    -0.12208
    -0.16422
    -0.33279
    -0.56459
    -0.40655
    -0.40655
    -0.42762
    -0.53298
    -1.03870
    -1.03870
    -1.11246
    -0.72263
    -1.10192
    -1.49175
    -1.51282
    -1.46014
    -1.79729
    -1.77622
    -2.01855
    -1.98694
    -2.20819
    -2.36623
    -2.13444
    -1.95533
    -1.69193
    -1.66032
    -1.83944
    -1.27049
    -1.02817
    -0.96495
    -0.50137
    -0.19583
    -0.20636
     0.01489
     0.33097
     0.68919
     0.85777
     0.93152
     0.83670
     0.97366
     1.27921
     1.19492
     0.98420
     1.23706
     1.12117
     0.84723
     0.63651
     0.51008
     0.59437
     0.45740
     0.32043
     0.27829
     0.23615
     0.36258
     0.36258
     0.43633
     0.27829
     0.30990
     0.02543
     0.04650
     0.23615
     0.33097
     0.42579
     0.60490
     0.51008
     0.41526
     0.26775
     0.58383
     0.59437
     0.74187
     0.68919
     0.33097
     0.36258
     0.67866
     0.54169
     0.15186
     0.56276
     0.36258
     0.20454
     0.42579
     0.33097
     0.36258
     0.27829
     0.19400
     0.06757
     0.26775
     0.25722
    -0.04832
    -0.03779
     0.07811
     0.09918
    -0.23797
     0.07811
    -0.04832
    -0.09047
    -0.43815
    -0.33279
    -0.26958
    -0.16422
    -0.52244
    -0.55405
    -0.33279
    -0.48030
    -0.66995
    -0.61727
    -0.55405
    -0.53298
    -0.97549
    -0.56459
    -0.26958
    -0.51191
    -0.59619
    -0.62780
    -0.48030
    -0.35387
    -0.60673
    -0.61727
    -0.11154
    -0.29065
    -0.32226
    -0.40655
    -0.40655
    -0.32226
    -0.34333
    -0.37494
    -0.00618
    -0.13261
    -0.34333
     0.00436
    -0.14315
     0.03596
    -0.29065
    -0.06940
    -0.13261
     0.19400
     0.28883
     0.07811
     0.22561
     0.12025
     0.00436
     0.09918
     0.34151
     0.25722
     0.07811
     0.29936
     0.39419
     0.34151
    -0.01672
    -0.17476
     0.12025
     0.04650
     0.09918
    -0.25904
    -0.37494
    -0.42762
    -0.42762
    -0.72263
    -0.54351
    -0.63834
    -1.03870
    -0.77530
    -0.43815
    -0.28012
    -0.49083
    -0.30119
    -0.43815
    -0.50137
    -0.56459
    -0.44869
    -0.38547
    -0.06940
    -0.30119
    -0.42762
    -0.51191
    -0.19583
    -0.73316
    -0.84906
    -1.01763
    -1.09138
    -1.18621
    -1.49175
    -1.57604
    -1.86051
    -1.62872
    -1.74461
    -1.73408
    -1.33371
    -1.41800
    -1.66032
    -1.84997
    -1.29157
    -1.56550
    -1.62872
    -1.51282
    -1.61818
    -1.74461
    -1.74461
    -1.82890
    -1.51282
    -1.24942
    -0.87013
    -0.85959
    -0.65941
    -0.89120
    -0.78584
    -1.01763
    -0.38547
    -0.14315
    -0.17476
     0.04650
     0.45740
     0.64705
     0.58383
     0.22561
     0.07811
     0.25722
     0.39419
     0.13079
     0.01489
    -0.09047
    -0.39601
    -0.90174
    -0.63834
    -0.41708
    -0.69102
    -0.90174
    -0.85959
    -0.83852
    -0.91227
    -1.20728
    -0.94388
    -0.95442
    -0.82798
    -0.71209
    -0.77530
    -0.78584
    -0.76477
    -1.00710
    -0.61727
    -0.49083
    -0.41708
    -0.77530
    -0.69102
    -0.39601
    -0.45923
    -0.62780
    -0.85959
    -0.39601
    -0.44869
    -0.53298
    -0.56459
    -0.30119
    -0.84906
    -0.68048
    -0.70155
    -0.41708
    -0.38547
    -0.56459
    -0.74370
    -0.54351
    -0.60673
    -0.68048
    -0.63834
    -0.69102
    -0.64887
    -0.64887
    -0.68048
    -0.76477
    -0.71209
    -0.99656
    -1.04924
    -0.84906
    -0.66995
    -1.07031
    -1.01763
    -0.91227
    -0.92281
    -0.87013
    -1.13353
    -1.00710
    -1.21781
    -0.84906
    -0.84906
    -0.90174
    -0.96495
    -1.10192
    -1.07031
    -0.65941
    -0.41708
    -0.75423
    -0.93334
    -0.52244
    -0.50137
    -0.49083
    -0.69102
    -0.58566
    -0.37494
    -0.28012
    -0.23797
    -0.30119
    -0.32226
    -0.56459
    -0.53298
    -0.42762
     0.06757
    -0.17476
    -0.19583
    -0.32226
    -0.12208
    -0.02725
    -0.23797
    -0.28012
    -0.18529
     0.03596
     0.03596
     0.03596
     0.02543
    -0.00618
    -0.13261
    -0.17476
     0.23615
     0.10971
    -0.01672
    -0.17476
    -0.14315
     0.00436
    -0.22744
    -0.24851
    -0.24851
    -0.14315
    -0.23797
    -0.25904
    -0.17476
    -0.43815
    -0.35387
    -0.56459
    -0.31172
    -0.34333
    -0.59619
    -0.65941
    -0.45923
    -0.33279
    -0.45923
    -0.38547
    -0.51191
    -0.53298
    -0.36440
    -0.28012
    -0.26958
    -0.46976
    -0.50137
    -0.97549
    -0.52244
     0.45740
     0.78402
     0.36258
    -0.07993
    -0.10100
     0.05704
    -0.17476
     0.03596
     0.36258
     0.84723
     1.03688
     0.91045
     0.54169
     0.41526
     0.46794
     0.32043
     0.77348
     0.49955
     0.32043
     0.26775
    -0.02725
    -0.00618
     0.01489
    -0.06940
    -0.20636
    -0.14315
    -0.20636
    -0.02725
     0.33097
    -0.00618
    -0.20636
    -0.38547
     0.36258
     0.29936
     0.26775
     0.47847
     0.45740
     0.64705
     0.82616
     0.52062
     0.64705
     0.60490
     0.67866
     0.69973
     0.67866
     0.52062
     0.41526
     0.15186
     0.30990
     0.64705
     0.32043
     0.32043
     0.19400
     0.24668
     0.13079
     0.01489
     0.08864
     0.06757
     0.21507
    -0.02725
     0.19400
     0.01489
    -0.02725
    -0.32226
    -0.26958
     0.15186
     0.03596
    -0.32226
    -0.38547
    -0.07993
    -0.20636
    -0.40655
    -0.32226
    -0.28012
    -0.20636
    -0.34333
    -0.07993
    -0.01672
     0.02543
    -0.12208
    -0.14315
     0.27829
     0.28883
     0.24668
     0.30990
     0.23615
     0.46794
     0.35204
     0.53115
     0.40472
     0.51008
     0.64705
     0.53115
     0.38365
     0.35204
     0.37311
    -0.00618
     0.43633
     0.53115
     0.36258
     0.30990
     0.38365
     0.72080
     0.52062
     0.24668
     0.22561
     0.26775
     0.43633
     0.67866
     0.72080
     0.44687
     0.21507
     0.05704
     0.19400
     0.52062
     0.36258
    -0.10100
     0.13079
     0.06757
     0.18347
    -0.07993
     0.03596
     0.17293
     0.17293
     0.20454
     0.07811
     0.37311
     0.17293
     0.00436
    -0.04832
     0.42579
     0.33097
     0.39419
     0.44687
     0.32043
     0.26775
     0.25722
     0.32043
     0.29936
     0.38365
     0.39419
     0.26775
     0.34151
     0.41526
     0.17293
    -0.06940
     0.17293
     0.51008
     0.00436
     0.33097
    -0.01672
     0.08864
     0.24668
     0.15186
     0.81562
     1.22653
     1.47939
     1.17385
     0.81562
     0.76294
     0.66812
     0.45740
     0.87884
     1.23706
     1.28974
     1.10009
     1.03688
     0.93152
     0.60490
     0.22561
     0.13079
     0.03596
     0.07811
    -0.06940
     0.18347
     0.26775
     0.38365
     0.20454
     0.38365
     0.92098
     0.67866
     0.40472
    -0.02725
     0.16239
     0.13079
     0.30990
    -0.10100
    -0.04832
    -0.11154
    -0.23797
    -0.34333
    -0.57512
    -0.56459
    -0.97549
    -0.76477
    -0.48030
    -0.63834
    -0.62780
    -0.73316
    -0.50137
    -0.45923
    -0.48030
    -0.16422
    -0.06940
     0.12025
     0.27829
     0.53115
     0.29936
     0.17293
     0.03596
    -0.26958
     0.04650
     0.54169
     0.19400
     0.37311
     0.33097
     0.29936
    -0.04832
    -0.09047
     0.10971
     0.05704
     0.15186
     0.02543
     0.06757
     0.07811
     0.04650
    -0.14315
     0.01489
     0.05704
    -0.04832
    -0.04832
     0.06757
    -0.09047
    -0.12208
    -0.30119
    -0.21690
    -0.11154
     0.03596
     0.01489
    -0.06940
    -0.09047
    -0.18529
    -0.01672
    -0.21690
     0.00436
     0.08864
    -0.10100
     0.17293
     0.24668
     0.06757
     0.06757
    -0.05886
     0.37311
     0.49955
     0.52062
     0.36258
     0.29936
     0.38365
     0.24668
     0.47847
     0.89991
     0.87884
     0.48901
     0.66812
     0.68919
     0.79455
     0.72080
     0.44687
     0.54169
     0.62598
     0.86830
     0.56276
     0.56276
     0.65758
     0.41526
     0.16239
     0.44687
     0.63651
     0.40472
     0.38365
     0.40472
     0.43633
     0.34151
     0.10971
     0.45740
     0.61544
     0.61544
     0.42579
     0.14132
     0.29936
     0.28883
     0.10971
     0.26775
     0.62598
     0.46794
     0.48901
     0.53115
     0.74187
     0.59437
     0.77348
     0.75241
     0.93152
     1.24760
     1.19492
     0.97366
     1.08956
     1.21599
     1.31081
     1.14224
     1.55314
     1.56368
     1.28974
     1.21599
     1.33188
     0.85777
     0.98420
     0.76294
     0.97366
     1.03688
     0.94205
     0.55222
     0.56276
     0.61544
     0.67866
     0.56276
     1.06849
     1.00527
     0.51008
     0.52062
     0.73134
     0.75241
     0.87884
     0.64705
     0.59437
     0.89991
     1.01581
     0.86830
     0.65758
     0.45740
     0.53115
     0.24668
     0.37311
     0.26775
     0.14132
    -0.04832
    -0.54351
    -0.78584
    -1.11246
    -1.01763
    -1.05978
    -1.15460
    -0.84906
    -0.62780
    -0.46976
    -1.28103
    -1.48121
    -1.72354
    -1.24942
    -0.71209
    -0.81745
    -0.90174
    -0.69102
    -0.35387
    -0.28012
    -0.29065
    -0.24851
    -0.40655
    -0.21690
    -0.24851
    -0.03779
     0.06757
    -0.23797
    -0.13261
    -0.12208
     0.42579
     0.15186
     0.22561
     0.32043
     0.30990
     0.45740
     0.29936
     0.25722
     0.19400
     0.51008
     0.57330
     0.42579
     0.37311
     0.33097
     0.56276
     0.24668
     0.57330
     0.72080
     0.23615
     0.25722
     0.45740
     0.46794
     0.47847
     0.20454
     0.15186
     0.19400
     0.61544
     0.37311
     0.40472
     0.21507
     0.25722
     0.03596
     0.54169
     0.57330
     0.23615
    -0.00618
     0.32043
     0.37311
     0.35204
     0.26775
     0.19400
     0.41526
     0.30990
     0.44687
     0.29936
     0.34151
     0.38365
     0.08864
     0.27829
     0.45740
     0.54169
     0.09918
     0.32043
     0.29936
     0.23615
     0.34151
    -0.00618
     0.07811
     0.21507
     0.44687
     0.10971
     0.28883
     0.17293
     0.06757
    -0.04832
     0.46794
     0.27829
     0.09918
     0.09918
     0.35204
     0.52062
     0.60490
     0.59437
     0.41526
     0.61544
     0.65758
     0.59437
     0.30990
     0.46794
     0.64705
     0.36258
     0.74187
     0.80509
     0.51008
     0.33097
     0.39419
     0.15186
     0.26775
     0.14132
     0.02543
    -0.18529
     0.16239
    -0.15368
    -0.10100
    -0.26958
    -0.52244
    -0.58566
    -0.49083
    -0.31172
    -0.48030
    -0.53298
    -0.61727
    -0.44869
    -0.60673
    -0.51191
    -0.74370
    -0.89120
    -0.59619
    -0.64887
    -0.53298
    -0.61727
    -0.72263
    -0.69102
    -0.60673
    -0.22744
    -0.15368
    -0.29065
    -0.31172
    -0.26958
     0.08864
    -0.07993
    -0.07993
    -0.10100
     0.07811
     0.43633
     0.05704
     0.17293
    -0.07993
    -0.28012
    -0.30119
     0.00436
     0.24668
    -0.16422
    -0.37494
    -0.34333
    -0.49083
    -0.63834
    -0.59619
    -0.28012
    -0.05886
     0.26775
     0.62598
     0.38365
     0.32043
    -0.31172
    -0.62780
    -0.22744
     0.20454
     0.17293
     0.12025
     0.12025
     0.20454
    -0.20636
    -0.12208
    -0.07993
    -0.15368
     0.00436
    -0.16422
    -0.20636
    -0.20636
    -0.33279
    -0.23797
     0.08864
     0.39419
     0.32043
     0.08864
     0.21507
     0.20454
     0.32043
     0.04650
     0.10971
     0.18347
    -0.15368
     0.26775
    -0.10100
     0.12025
    -0.13261
    -0.41708
    -0.41708
     0.01489
     0.00436
    -0.06940
    -0.17476
    -0.28012
    -0.02725
    -0.09047
    -0.14315
    -0.07993
     0.04650
     0.15186
     0.15186
     0.27829
     0.32043
     0.07811
    -0.00618
     0.39419
     0.60490
     0.49955
     0.25722
     0.22561
     0.34151
     0.36258
     0.17293
     0.30990
     0.23615
     0.06757
     0.16239
     0.26775
     0.18347
     0.02543
    -0.34333
    -0.22744
     0.22561
    -0.00618
    -0.17476
    -0.07993
    -0.04832
    -0.33279
    -0.30119
    -0.02725
    -0.17476
    -0.33279
    -0.17476
    -0.26958
    -0.10100
    -0.18529
    -0.49083
    -0.52244
    -0.09047
    -0.20636
    -0.36440
    -0.18529
    -0.41708
    -0.38547
    -0.25904
    -0.41708
    -0.26958
    -0.38547
    -0.20636
    -0.12208
    -0.21690
     0.04650
    -0.09047
    -0.38547
     0.09918
     0.28883
     0.05704
     0.13079
     0.24668
     0.34151
     0.13079
     0.26775
     0.40472
     0.25722
     0.35204
     0.45740
     0.27829
     0.28883
     0.16239
    -0.11154
    -0.09047
     0.35204
     0.00436
     0.09918
     0.05704
    -0.05886
     0.09918
    -0.28012
     0.13079
    -0.01672
    -0.13261
    -0.01672
     0.01489
    -0.01672
     0.05704
    -0.24851
    -0.21690
     0.45740
     0.16239
    -0.15368
    -0.20636
    -0.32226
    -0.45923
    -0.45923
    -0.56459
    -0.60673
    -0.72263
    -0.93334
    -1.08085
    -1.14406
    -1.10192
    -1.53389
    -1.82890
    -1.39693
    -1.11246
    -1.20728
    -0.95442
    -1.19674
    -1.33371
    -1.07031
    -1.18621
    -0.68048
    -0.44869
    -0.39601
    -0.46976
    -0.48030
    -0.29065
    -0.01672
    -0.60673
    -0.23797
     0.13079
    -0.23797
    -0.10100
    -0.10100
    -0.28012
    -0.43815
    -0.16422
     0.22561
    -0.02725
    -0.05886
     0.14132
    -0.15368
    -0.19583
    -0.38547
    -0.59619
    -0.49083
    -0.22744
    -0.17476
    -0.24851
    -0.43815
    -0.43815
    -0.91227
    -1.00710
    -1.08085
    -0.96495
    -0.90174
    -0.92281
    -1.17567
    -0.99656
    -1.03870
    -1.46014
    -1.27049
    -1.15460
    -1.18621
    -1.42853
    -1.24942
    -1.31264
    -1.35478
    -1.28103
    -1.60764
    -1.34425
    -1.14406
    -1.30210
    -1.36532
    -1.32317
    -1.24942
    -1.67086
    -1.62872
    -1.35478
    -1.15460
    -1.67086
    -1.44961
    -1.68140
    -1.69193
    -1.74461
    -1.67086
    -1.73408
    -1.66032
    -2.18712
    -2.36623
    -1.91319
    -1.84997
    -2.02908
    -2.34516
    -2.05015
    -1.93426
    -2.37677
    -2.40838
    -2.27141
    -2.39784
    -2.26087
    -2.41891
    -2.33463
    -2.22927
    -2.23980
    -2.27141
    -2.43998
    -2.53481
    -2.43998
    -2.49266
    -2.34516
    -2.27141
    -2.13444
    -2.56642
    -2.26087
    -2.27141
    -2.32409
    -2.45052
    -2.49266
    -2.16605
    -2.16605
    -2.28195
    -2.27141
    -2.43998
    -1.97640
    -2.23980
    -2.48213
    -1.87104
    -1.92372
    -2.14498
    -1.87104
    -1.90265
    -1.92372
    -2.14498
    -2.20819
    -2.18712
    -1.88158
    -1.90265
    -2.19766
    -2.32409
    -2.29248
    -2.51374
    -2.53481
    -2.45052
    -2.23980
    -2.36623
    -2.46106
    -2.30302
    -2.41891
    -2.28195
    -2.39784
    -2.20819
    -2.09230
    -1.93426
    -1.79729
    -1.99747
    -1.70247
    -1.91319
    -1.93426
    -1.60764
    -1.59711
    -1.86051
    -1.71300
    -1.56550
    -1.77622
    -1.88158
    -2.18712
    -1.92372
    -1.90265
    -1.63925
    -1.95533
    -2.16605
    -2.14498
    -1.92372
    -2.21873
    -2.17659
    -1.81836
    -2.11337
    -2.12391
    -2.18712
    -2.06069
    -2.20819
    -2.14498
    -2.08176
    -2.05015
    -1.97640
    -1.94480
    -1.94480
    -2.06069
    -2.05015
    -2.00801
    -2.28195
    -1.61818
    -1.64979
    -1.72354
    -1.62872
    -1.76568
    -1.39693
    -1.50229
    -1.61818
    -1.41800
    -1.13353
    -0.96495
    -1.14406
    -1.07031
    -0.88066
    -0.94388
    -1.14406
    -0.55405
    -0.79638
    -1.16513
    -0.96495
    -0.85959
    -0.84906
    -0.93334
    -1.08085
    -1.09138
    -0.98602
    -1.12299
    -1.02817
    -1.11246
    -1.20728
    -1.32317
    -1.47068
    -0.97549
    -0.68048
    -1.12299
    -1.20728
    -1.12299
    -0.97549
    -0.85959
    -1.20728
    -1.18621
    -1.11246
    -0.90174
    -0.91227
    -1.03870
    -1.00710
    -1.01763
    -1.20728
    -1.27049
    -0.80691
    -0.95442
    -1.31264
    -1.25996
    -0.89120
    -1.11246
    -1.28103
    -1.34425
    -0.90174
    -1.02817
    -0.95442
    -0.81745
    -1.07031
    -1.21781
    -1.09138
    -1.35478
    -0.68048
    -0.96495
    -1.05978
    -0.98602
    -0.93334
    -0.70155
    -0.85959
    -0.73316
    -0.85959
    -0.75423
    -0.58566
    -0.40655
    -0.38547
    -0.44869
    -0.45923
    -0.76477
    -0.53298
    -0.29065
    -0.09047
    -0.40655
    -0.15368
    -0.20636
    -0.30119
    -0.34333
    -0.64887
    -0.53298
    -0.28012
    -0.42762
    -0.34333
    -0.50137
    -0.46976
    -0.81745
    -0.45923
    -0.22744
    -0.28012
    -0.29065
    -0.48030
    -0.40655
    -0.16422
    -0.20636
    -0.36440
    -0.10100
    -0.17476
     0.09918
     0.02543
     0.02543
    -0.01672
    -0.07993
    -0.13261
     0.20454
     0.23615
    -0.04832
     0.01489
     0.00436
    -0.03779
    -0.16422
    -0.15368
    -0.13261
    -0.05886
    -0.11154
     0.00436
    -0.12208
    -0.04832
    -0.35387
    -0.36440
    -0.10100
     0.23615
    -0.03779
    -0.28012
    -0.04832
     0.28883
    -0.09047
    -0.14315
     0.15186
     0.15186
     0.17293
     0.13079
     0.42579
     0.27829
     0.20454
     0.05704
     0.24668
     0.45740
     0.13079
     0.15186
     0.26775
     0.14132
     0.08864
    -0.04832
    -0.01672
    -0.09047
    -0.09047
    -0.13261
     0.15186
     0.03596
    -0.21690
    -0.32226
    -0.36440
     0.08864
    -0.17476
    -0.34333
    -0.14315
    -0.21690
    -0.28012
    -0.23797
    -0.43815
    -0.21690
    -0.26958
    -0.03779
    -0.12208
    -0.14315
    -0.32226
    -0.49083
    -0.57512
    -0.16422
    -0.20636
    -0.29065
    -0.10100
    -0.30119
    -0.26958
    -0.10100
    -0.26958
    -0.37494
    -0.28012
    -0.26958
    -0.13261
    -0.19583
    -0.16422
    -0.16422
    -0.43815
    -0.01672
     0.05704
    -0.28012
     0.04650
    -0.16422
     0.03596
     0.00436
    -0.01672
     0.14132
     0.04650
     0.20454
    -0.07993
     0.32043
     0.02543
     0.09918
     0.06757
     0.05704
     0.40472
     0.38365
     0.23615
     0.23615
     0.01489
     0.12025
     0.24668
     0.00436
    -0.03779
     0.17293
     0.40472
     0.39419
     0.48901
     0.35204
     0.14132
    -0.13261
     0.24668
     0.21507
     0.22561
     0.51008
     0.63651
     0.72080
     0.45740
     0.49955
     0.51008
     0.56276
     0.60490
     0.51008
     0.65758
     0.82616
     0.41526
     0.38365
     0.79455
     0.81562
     0.64705
     0.44687
     0.58383
     0.52062
     0.60490
     0.38365
     0.33097
     0.39419
     0.37311
     0.33097
     0.43633
     0.42579
     0.32043
     0.07811
     0.18347
     0.44687
     0.21507
     0.29936
     0.29936
     0.17293
     0.24668
     0.32043
     0.42579
     0.27829
     0.33097
     0.22561
     0.28883
     0.56276
     0.54169
     0.14132
     0.29936
     0.73134
     0.51008
     0.46794
     0.58383
     0.40472
     0.51008
     0.39419
     0.60490
     0.66812
     0.68919
     0.29936
     0.43633
     0.47847
     0.62598
     0.42579
     0.34151
     0.68919
     0.52062
     0.51008
     0.57330
     0.58383
     0.35204
     0.40472
     0.42579
     0.47847
     0.59437
     0.63651
     0.51008
     0.51008
     0.43633
     0.52062
    -0.04832
     0.48901
     0.63651
     0.43633
     0.42579
     0.34151
     0.23615
     0.25722
     0.26775
     0.22561
     0.20454
     0.47847
     0.12025
     0.30990
     0.32043
     0.21507
    -0.00618
     0.07811
     0.38365
     0.27829
    -0.04832
     0.22561
    -0.03779
     0.02543
    -0.12208
     0.10971
     0.03596
    -0.01672
    -0.25904
    -0.46976
    -0.43815
    -0.21690
    -0.48030
    -0.34333
    -0.07993
     0.38365
     0.53115
     0.30990
     0.33097
     0.32043
     0.19400
     0.33097
     0.40472
     0.66812
     0.94205
     0.49955
     0.64705
     0.51008
     0.05704
    -0.18529
     0.39419
     0.37311
     0.19400
     0.01489
     0.05704
     0.14132
    -0.40655
    -0.57512
    -0.46976
    -0.14315
     0.28883
     0.12025
     0.44687
     0.29936
     0.45740
     0.00436
     0.52062
     0.80509
     0.82616
     0.97366
     0.82616
     0.87884
     0.92098
     0.95259
     1.07902
     1.42671
     1.47939
     1.20545
     1.21599
     1.30028
     1.24760
     0.96313
     0.85777
     1.40564
     1.13170
     1.02634
     0.93152
     1.03688
     1.11063
     1.05795
     0.88938
     1.05795
     1.01581
     1.24760
     1.28974
     1.35296
     1.20545
     1.17385
     1.22653
     1.58475
     1.55314
     1.28974
     1.57421
     1.54260
     1.60582
     1.32135
     1.21599
     1.39510
     1.52153
     1.48992
     1.39510
     1.23706
     1.37403
     1.34242
     1.25813
     1.48992
     1.41617
     1.17385
     1.45832
     1.46885
     1.38456
     1.33188
     1.37403
     1.42671
     1.53207
     1.79547
     1.38456
     1.54260
     1.58475
     1.56368
     1.40564
     1.69011
     1.62689
     1.62689
     1.63743
     1.66904
     1.74279
     1.65850
     1.51100
     1.48992
     1.50046
     1.64796
     1.74279
     1.64796
     1.51100
     1.47939
     1.32135
     1.38456
     1.52153
     1.27921
     1.11063
     1.10009
     1.22653
     1.28974
     1.08956
     1.05795
     1.07902
     1.27921
     1.08956
     1.10009
     0.93152
     0.95259
     0.60490
     0.82616
     1.00527
     1.00527
     0.25722
     0.48901
     0.56276
     0.38365
     0.27829
     0.10971
     0.21507
     0.15186
     0.32043
     0.22561
    -0.07993
     0.27829
    -0.06940
    -0.02725
     0.14132
     0.39419
     0.14132
     0.28883
     0.24668
     0.32043
     0.28883
     0.25722
    -0.06940
     0.39419
     0.28883
     0.20454
     0.08864
     0.26775
     0.30990
     0.06757
     0.34151
     0.65758
     0.51008
     0.21507
    -0.10100
    -0.11154
    -0.28012
    -0.35387
    -0.13261
    -0.04832
    -0.00618
    -0.07993
    -0.34333
    -0.51191
    -0.69102
    -0.70155
    -0.65941
    -0.00618
     0.05704
     0.22561
     0.20454
     0.32043
     0.65758
     0.45740
     0.85777
     1.11063
     1.52153
     1.74279
     1.57421
     1.53207
     1.44778
     1.60582
     1.27921
     1.53207
     1.91136
     1.55314
     1.44778
     1.67957
     1.58475
     1.13170
     1.18438
     0.96313
     1.02634
     1.07902
     1.05795
     1.20545
     1.15277
     0.75241
     0.89991
     1.00527
     1.03688
     0.95259
     0.85777
     0.77348
     1.03688
     1.02634
     1.07902
     0.81562
     1.01581
     1.08956
     1.03688
     1.24760
     1.02634
     1.00527
     0.63651
     0.88938
     1.27921
     1.07902
     0.80509
     0.80509
     0.66812
     0.63651
     0.43633
     0.55222
     0.53115
     0.46794
     0.38365
     0.52062
     0.47847
     0.18347
     0.23615
     0.04650
     0.61544
     0.39419
    -0.01672
     0.13079
     0.24668
     0.30990
     0.34151
     0.09918
     0.22561
     0.28883
     0.40472
     0.34151
     0.43633
     0.34151
     0.07811
    -0.04832
     0.59437
     0.60490
     0.20454
     0.26775
     0.34151
     0.38365
     0.43633
     0.04650
     0.23615
     0.33097
     0.40472
     0.39419
     0.32043
     0.29936
    -0.02725
    -0.11154
     0.39419
     0.59437
     0.43633
     0.23615
     0.27829
     0.47847
     0.30990
     0.32043
     0.20454
     0.06757
     0.17293
     0.30990
     0.28883
     0.18347
     0.08864
     0.02543
    -0.02725
     0.43633
     0.19400
    -0.04832
    -0.22744
    -0.01672
     0.06757
    -0.07993
    -0.26958
    -0.21690
    -0.34333
    -0.33279
    -0.46976
    -0.30119
    -0.57512
    -0.55405
    -0.88066
    -0.39601
    -0.51191
    -0.72263
    -0.56459
    -0.71209
    -0.44869
    -0.77530
    -0.71209
    -0.85959
    -0.66995
    -0.50137
     0.12025
     0.89991
     0.82616
     0.46794
     0.13079
     0.15186
     0.01489
     0.53115
     0.44687
     0.53115
     0.73134
     0.64705
     0.56276
     0.61544
     0.37311
     0.26775
     0.21507
     0.36258
     0.20454
    -0.07993
     0.06757
     0.02543
     0.46794
     0.56276
     0.26775
     0.30990
     0.38365
     0.30990
     0.43633
     0.61544
     0.66812
     0.53115
     0.57330
     0.38365
     0.76294
     0.49955
     0.30990
     0.30990
     0.93152
     0.81562
     0.66812
     0.63651
     0.53115
     0.48901
     0.58383
     0.72080
     0.69973
     1.03688
     0.93152
     0.94205
     1.03688
     0.89991
     0.65758
     0.26775
     0.94205
     0.91045
     0.77348
     0.56276
     0.44687
     0.67866
     0.42579
     0.42579
     0.38365
     0.32043
     0.33097
     0.19400
     0.21507
     0.18347
     0.27829
    -0.15368
     0.15186
     0.16239
     0.34151
     0.22561
     0.08864
     0.01489
     0.08864
     0.05704
     0.09918
     0.10971
     0.24668
     0.17293
    -0.05886
     0.23615
     0.18347
     0.00436
    -0.22744
     0.29936
     0.10971
    -0.15368
    -0.16422
    -0.40655
    -0.43815
    -0.35387
     0.02543
     0.02543
     0.44687
     0.57330
     0.71026
     0.51008
     0.85777
     0.78402
     0.61544
     1.50046
     1.44778
     1.62689
     1.94297
     1.64796
     1.74279
     1.90083
     1.65850
     1.70064
     1.76386
     1.51100
     1.52153
     1.53207
     1.26867
     1.32135
     0.83670
     1.30028
     1.61636
     1.16331
     1.36349
     1.21599
     1.44778
     1.10009
     1.28974
     1.06849
     0.63651
     0.73134
     0.67866
     0.59437
     0.34151
    -0.32226
    -0.89120
    -0.79638
    -0.38547
    -1.34425
    -1.30210
    -1.22835
    -1.56550
    -1.90265
    -2.52427
    -2.39784
    -1.72354
    -1.18621
    -0.92281
    -0.48030
    -0.03779
    -0.19583
     0.06757
     0.00436
     0.68919
     0.96313
     1.76386
     2.18530
     2.31173
     2.01672
     1.83761
     1.66904
     1.79547
     2.00619
     1.65850
     1.64796
     1.44778
     1.18438
     0.87884
     0.49955
     0.65758
     0.56276
     0.52062
     0.45740
     0.30990
     0.34151
     0.40472
     0.26775
     0.64705
     0.62598
     0.64705
     0.80509
     0.61544
     0.84723
     0.75241
     0.78402
     1.18438
     1.45832
     0.88938
     0.94205
     1.05795
     1.07902
     1.30028
     1.08956
     1.03688
     1.13170
     1.20545
     1.07902
     0.99473
     0.84723
     0.91045
     0.67866
     0.57330
     0.82616
     0.66812
     0.43633
     0.40472
     0.43633
     0.36258
     0.34151
     0.10971
     0.25722
     0.33097
     0.30990
     0.12025
     0.12025
     0.20454
    -0.00618
    -0.05886
     0.16239
     0.23615
    -0.09047
     0.18347
     0.02543
    -0.03779
    -0.05886
    -0.16422
     0.08864
     0.04650
     0.04650
     0.13079
    -0.11154
    -0.15368
    -0.20636
    -0.07993
     0.00436
    -0.04832
    -0.15368
     0.00436
    -0.18529
    -0.05886
    -0.11154
    -0.26958
    -0.14315
    -0.11154
    -0.00618
    -0.24851
    -0.02725
    -0.28012
    -0.15368
    -0.38547
     0.05704
     0.28883
    -0.26958
    -0.02725
     0.04650
     0.30990
    -0.04832
    -0.42762
    -0.40655
    -0.26958
    -0.24851
    -0.12208
    -0.38547
    -0.37494
    -0.55405
    -0.42762
    -0.19583
     0.15186
    -0.25904
    -0.49083
    -0.71209
    -0.25904
    -0.19583
    -0.17476
    -0.49083
    -0.16422
    -0.13261
     0.29936
     0.77348
     0.57330
     0.41526
    -0.23797
    -0.95442
    -0.59619
    -0.99656
    -1.29157
    -0.60673
    -0.18529
    -0.54351
    -0.85959
    -0.72263
    -0.88066
    -1.90265
    -1.96587
    -1.16513
    -0.96495
    -0.73316
    -0.48030
    -0.35387
    -0.12208
     0.02543
    -0.03779
     0.03596
     0.10971
     0.21507
     0.32043
     0.16239
     0.36258
     0.18347
     0.40472
     0.09918
     0.04650
     0.24668
     0.47847
     0.52062
     1.05795
     1.13170
     0.80509
     0.61544
     0.99473
     1.46885
     1.56368
     1.42671
     1.26867
     1.69011
     1.73225
     1.74279
     1.41617
     1.41617
     1.21599
     1.31081
     1.18438
     1.37403
     0.89991
     0.55222
     0.46794
     0.86830
     0.65758
     0.88938
     0.83670
     0.86830
     1.10009
     1.23706
     1.14224
     1.07902
     1.11063
     1.15277
     0.94205
     1.44778
     1.39510
     1.20545
     1.33188
     1.30028
     1.25813
     1.25813
     0.86830
     1.15277
     0.98420
     1.03688
     1.06849
     0.77348
     0.85777
     0.56276
     0.10971
     0.58383
     0.66812
     0.33097
     0.39419
     0.08864
     0.28883
     0.05704
     0.06757
    -0.03779
    -0.25904
    -0.07993
     0.04650
    -0.15368
    -0.04832
    -0.13261
    -0.26958
    -0.21690
     0.05704
    -0.04832
    -0.15368
    -0.12208
     0.01489
     0.01489
     0.10971
    -0.12208
    -0.05886
     0.23615
     0.14132
     0.19400
     0.18347
    -0.03779
    -0.16422
    -0.17476
     0.38365
     0.34151
    -0.02725
    -0.10100
     0.02543
     0.04650
     0.07811
    -0.16422
    -0.18529
     0.00436
     0.06757
     0.07811
     0.00436
    -0.13261
    -0.32226
    -0.39601
    -0.10100
    -0.50137
    -1.05978
    -1.35478
    -1.82890
    -2.41891
    -2.40838
    -1.50229
     0.37311
     0.95259
     0.64705
    -0.14315
    -0.64887
    -0.71209
    -0.80691
    -0.72263
     0.32043
     1.35296
     1.84815
     1.38456
     0.88938
     1.14224
     0.93152
    -0.00618
    -0.94388
    -0.70155
    -0.44869
    -1.32317
    -1.95533
    -1.44961
    -0.94388
    -1.53389
    -1.31264
    -1.10192
    -1.37585
    -1.59711
    -1.41800
    -0.94388
    -0.21690
    -0.16422
     0.52062
     0.44687
     1.38456
     2.23798
     2.32226
     2.13262
     1.96404
     2.15369
     2.48030
     2.83853
     2.74370
     2.42762
     2.76477
     2.46977
     1.98511
     1.75332
     1.53207
     1.18438
     1.56368
     1.66904
     1.67957
     1.62689
     1.31081
     0.98420
     0.66812
     1.27921
     1.70064
     1.53207
     1.51100
     1.53207
     1.48992
     1.65850
     1.63743
     1.42671
     1.39510
     1.40564
     0.93152
     0.94205
     0.79455
     0.52062
     0.28883
     0.36258
     0.81562
     0.57330
     0.60490
     0.30990
     0.46794
     0.37311
     0.46794
     0.17293
     0.43633
     0.37311
     0.73134
     0.49955
     0.66812
     0.40472
    -0.02725
     0.32043
     0.72080
     0.65758
     0.17293
     0.30990
     0.15186
     0.13079
     0.36258
     0.25722
     0.12025
     0.28883
     0.40472
     0.39419
     0.48901
     0.45740
     0.22561
     0.12025
     0.85777
     0.72080
     0.59437
     0.61544
     0.80509
     0.75241
     0.87884
     0.48901
     0.81562
     0.80509
     0.86830
     0.59437
     0.59437
     0.71026
     0.67866
     0.29936
     0.67866
     0.66812
     0.57330
     0.33097
     0.47847
     0.40472
     0.16239
     0.20454
     0.03596
     0.20454
     0.07811
    -0.02725
    -0.03779
     0.21507
     0.02543
    -0.40655
    -0.38547
    -0.17476
    -0.18529
    -0.44869
    -0.59619
    -1.18621
    -1.62872
    -1.74461
    -1.61818
    -1.48121
    -1.64979
    -1.73408
    -1.86051
    -2.05015
    -2.51374
    -3.04053
    -3.34608
    -1.76568
    -1.40746
    -1.79729
    -2.09230
    -3.48304
    -3.89395
    -3.95716
    -3.46197
    -2.38730
    -1.93426
    -1.90265
    -2.26087
    -2.51374
    -2.80874
    -2.62963
    -2.71392
    -2.05015
    -1.56550
    -1.53389
    -1.05978
    -0.38547
    -0.16422
     0.33097
     0.32043
     0.35204
     0.34151
     0.32043
     0.62598
     0.79455
     1.11063
     1.51100
     1.46885
     1.81654
     1.97458
     1.67957
     1.92190
     1.98511
     2.00619
     1.85868
     2.33280
     2.34334
     2.38548
     2.28012
     2.35387
     2.42762
     2.24851
     2.26958
     2.11155
     1.27921
     1.76386
     1.83761
     1.91136
     2.56459
     2.55406
     2.25905
     2.04833
     1.47939
     1.37403
     1.37403
     1.60582
     1.46885
     1.44778
     1.27921
     0.77348
     0.27829
     0.34151
     0.30990
    -0.22744
    -0.35387
    -0.63834
    -0.61727
    -0.70155
    -0.79638
    -0.68048
    -0.51191
    -0.64887
    -0.57512
    -0.40655
    -0.32226
    -0.31172
    -0.48030
    -0.25904
     0.05704
     0.04650
     0.23615
    -0.02725
     0.16239
     0.06757
     0.20454
     0.15186
     0.22561
     0.05704
     0.25722
     0.18347
     0.46794
     0.21507
    -0.03779
    -0.01672
     0.15186
     0.06757
    -0.00618
    -0.01672
    -0.13261
    -0.13261
    -0.21690
    -0.22744
    -0.01672
    -0.14315
     0.04650
    -0.21690
    -0.19583
    -0.06940
    -0.14315
    -0.31172
    -0.01672
     0.08864
     0.17293
     0.16239
     0.15186
     0.20454
     0.00436
     0.00436
     0.06757
     0.37311
     0.15186
     0.33097
     0.14132
     0.04650
    -0.03779
    -0.57512
    -0.06940
    -0.06940
    -0.25904
    -0.42762
    -0.76477
    -0.72263
    -0.33279
    -0.64887
    -0.31172
    -0.31172
    -0.04832
    -0.33279
    -0.15368
    -0.00618
     0.64705
     0.54169
     0.57330
     0.96313
     1.27921
     1.58475
     0.96313
     0.75241
     0.32043
     0.52062
     0.04650
    -1.05978
    -0.80691
    -1.28103
    -1.42853
    -0.79638
    -1.07031
    -2.30302
    -3.11429
    -4.10466
    -3.82019
    -3.49358
    -2.55588
    -2.29248
    -2.00801
    -2.16605
    -2.27141
    -1.77622
    -1.23889
    -0.83852
    -0.12208
     0.18347
     0.39419
     0.76294
     0.97366
     1.41617
     1.54260
     1.57421
     2.09047
     2.22744
     2.39602
     2.02726
     1.73225
     1.93243
     2.60673
     2.85960
     1.91136
     1.96404
     2.07994
     2.50138
     1.81654
     2.10101
     2.45923
     2.11155
     2.16423
     1.96404
     1.98511
     1.86922
     1.72172
     1.74279
     1.60582
     1.71118
     1.10009
     1.24760
     0.79455
     1.06849
     0.24668
     0.58383
     0.48901
     0.32043
     0.06757
     0.30990
     0.17293
    -0.21690
    -0.42762
    -0.52244
    -0.14315
    -0.14315
    -0.32226
    -0.35387
    -0.33279
    -0.05886
    -0.48030
    -0.39601
    -0.13261
    -0.16422
    -0.43815
    -0.14315
    -0.24851
    -0.29065
    -0.30119
    -0.55405
    -0.24851
    -0.06940
    -0.12208
    -0.23797
    -0.31172
    -0.33279
    -0.48030
    -0.80691
    -0.35387
    -0.31172
    -0.37494
    -0.46976
    -0.34333
    -0.41708
    -0.28012
    -0.44869
    -0.49083
    -0.26958
    -0.02725
    -0.31172
    -0.11154
    -0.13261
    -0.14315
    -0.12208
    -0.17476
     0.18347
    -0.25904
    -0.10100
    -0.04832
     0.12025
    -0.29065
    -0.28012
    -0.36440
    -0.12208
    -0.11154
    -0.01672
    -0.28012
    -0.25904
    -0.20636
    -0.48030
    -0.34333
    -0.09047
    -0.25904
    -0.50137
    -0.39601
    -0.31172
    -0.19583
    -0.29065
    -0.41708
    -0.38547
     0.02543
     0.17293
     0.09918
     0.05704
     0.14132
     0.05704
    -0.01672
     0.40472
     0.43633
     0.52062
     0.69973
     0.79455
     0.79455
     0.73134
     0.52062
     0.59437
     0.61544
     0.54169
     0.60490
     0.63651
     0.35204
     0.38365
     0.07811
     0.42579
     0.43633
     0.00436
    -0.31172
    -0.37494
    -0.71209
    -0.44869
    -0.80691
    -1.41800
    -2.18712
    -3.49358
    -4.86325
    -4.67361
     0.04650
     8.65437
    10.65620
     4.75607
    -0.36440
    -0.90174
     1.12117
     3.91319
     6.19949
     6.97915
     6.80004
     5.79913
     5.68323
     5.32501
     3.59711
     2.17476
     1.00527
     0.20454
     0.10971
    -0.92281
    -1.08085
    -1.78676
    -2.43998
    -2.96678
    -1.89212
    -1.81836
    -2.33463
    -2.57695
    -2.08176
    -1.80783
    -1.20728
    -1.63925
    -1.62872
    -1.79729
    -1.93426
    -2.05015
    -1.08085
    -1.08085
    -1.28103
    -1.04924
    -0.81745
    -0.96495
    -0.71209
    -0.76477
    -0.49083
    -0.31172
    -0.20636
     0.01489
    -0.03779
     0.16239
    -0.31172
    -0.32226
     0.22561
     0.46794
     0.21507
    -0.03779
    -0.04832
    -0.18529
    -0.21690
    -0.24851
    -0.42762
    -0.21690
    -0.02725
    -0.21690
    -0.03779
    -0.34333
    -0.37494
    -0.51191
    -0.21690
     0.33097
     0.06757
     0.05704
     0.09918
     0.13079
     0.46794
     0.34151
     0.34151
     0.36258
     0.55222
     0.45740
     0.64705
     0.66812
     0.45740
     0.27829
     0.14132
     0.52062
     0.36258
     0.02543
    -0.03779
    -0.23797
    -0.04832
    -0.19583
    -0.58566
    -0.62780
    -0.84906
    -0.95442
    -1.20728
    -1.43907
    -1.39693
    -1.46014
    -1.73408
    -0.98602
    -0.63834
    -0.59619
    -0.60673
    -0.69102
    -0.39601
    -0.44869
    -0.16422
     0.13079
     0.40472
     0.75241
     1.00527
     1.24760
     1.14224
     0.95259
     1.00527
     1.16331
     1.36349
     0.95259
     1.01581
     0.68919
     0.68919
     0.85777
     0.91045
     0.84723
     0.88938
     0.83670
     0.99473
     1.11063
     0.99473
     0.76294
     0.59437
     0.59437
     0.94205
     0.84723
     0.69973
     0.48901
     0.24668
     0.43633
     0.07811
    -0.03779
    -0.17476
    -0.04832
    -0.11154
    -0.19583
    -0.20636
    -0.39601
    -0.50137
    -1.24942
    -0.33279
    -0.63834
    -0.76477
    -0.60673
    -0.90174
    -0.99656
    -0.89120
    -1.13353
    -1.22835
    -1.16513
    -1.19674
    -1.31264
    -1.15460
    -1.13353
    -0.94388
    -1.19674
    -0.82798
    -0.52244
    -0.55405
    -0.53298
    -0.55405
    -0.23797
    -0.43815
    -0.32226
    -0.17476
    -0.43815
    -0.55405
    -0.25904
    -0.66995
    -1.37585
    -1.34425
    -1.58657
    -2.14498
    -1.61818
    -1.34425
    -0.99656
    -1.48121
    -2.31355
    -2.20819
    -2.41891
    -2.01855
    -1.90265
    -1.58657
    -1.55496
    -1.46014
    -1.07031
    -1.15460
    -1.61818
    -1.71300
    -1.03870
    -0.78584
    -0.80691
    -0.61727
    -0.55405
     0.17293
     0.18347
    -0.00618
    -0.00618
     0.92098
     1.11063
     0.91045
     1.14224
     1.64796
     1.73225
     1.55314
     1.83761
     2.11155
     1.89029
     2.05887
     1.66904
     1.83761
     1.97458
     1.83761
     1.73225
     1.72172
     1.50046
     1.34242
     1.06849
     1.12117
     1.06849
     0.55222
     0.92098
     0.92098
     0.72080
     0.34151
     0.26775
    -0.03779
    -0.16422
    -0.26958
    -0.35387
    -0.33279
    -0.28012
    -0.46976
    -0.35387
    -0.35387
    -0.30119
    -0.71209
    -0.63834
    -0.22744
    -0.30119
    -0.06940
    -0.02725
     0.26775
     0.62598
     0.84723
     1.26867
     1.46885
     1.69011
     1.54260
     1.45832
     1.72172
     1.78493
     1.96404
     1.99565
     2.17476
     2.26958
     1.80600
     1.79547
     1.73225
     1.24760
     1.03688
     0.98420
     0.92098
     0.91045
     0.76294
     0.73134
     0.69973
     1.04741
     0.75241
     0.39419
     0.43633
     0.85777
     0.45740
     0.60490
     0.57330
     0.56276
     0.27829
     0.59437
     0.29936
     0.51008
     0.48901
     0.19400
     0.22561
     0.18347
     0.20454
    -0.10100
     0.03596
     0.25722
     0.08864
     0.01489
     0.02543
    -0.33279
    -0.21690
    -0.34333
    -0.02725
    -0.05886
    -0.29065
    -0.30119
    -0.35387
    -0.25904
    -0.17476
    -0.13261
    -0.19583
    -0.03779
    -0.14315
    -0.22744
    -0.10100
    -0.19583
    -0.13261
    -0.45923
    -0.35387
    -0.17476
    -0.69102
     0.16239
     0.43633
    -0.69102
    -1.46014
    -1.14406
    -1.88158
    -2.00801
    -2.11337
    -2.49266
    -2.40838
    -2.35570
    -2.19766
    -1.99747
    -2.57695
    -2.59802
    -2.38730
    -2.05015
    -2.45052
    -2.31355
    -1.72354
    -1.13353
    -1.00710
    -0.62780
    -0.33279
    -0.43815
     0.00436
     0.12025
     0.22561
     0.36258
     0.46794
     0.43633
     0.74187
     0.95259
     0.88938
     0.89991
     1.00527
     1.03688
     0.77348
     0.89991
     1.38456
     1.17385
     1.05795
     1.38456
     1.03688
     0.95259
     0.99473
     0.83670
     0.93152
     0.84723
     0.86830
     0.81562
     0.80509
     0.89991
     0.83670
     1.05795
     1.51100
     1.21599
     0.42579
     0.42579
     0.97366
     0.68919
     0.66812
     0.88938
     1.24760
     1.18438
     0.89991
     0.37311
     0.16239
     0.22561
     0.54169
     0.39419
     0.99473
     0.48901
    -0.34333
    -0.50137
    -0.34333
    -0.22744
    -0.46976
    -0.52244
     0.32043
     0.74187
     0.66812
     0.33097
     0.35204
     0.95259
     1.51100
     1.52153
     1.31081
     1.78493
     1.58475
     1.56368
     1.80600
     1.56368
     1.73225
     1.54260
     1.43724
     1.22653
     1.02634
     0.72080
     0.43633
     0.15186
    -0.17476
    -0.10100
    -0.09047
     0.21507
     0.08864
    -0.06940
     0.02543
     0.28883
     0.35204
     0.21507
     0.15186
     0.34151
     0.19400
     0.21507
     0.10971
     0.03596
     0.05704
    -0.05886
    -0.06940
     0.16239
     0.16239
    -0.14315
    -0.10100
     0.09918
     0.12025
    -0.25904
    -0.26958
    -0.23797
    -0.03779
    -0.21690
    -0.16422
    -0.15368
    -0.20636
    -0.35387
    -0.65941
    -0.37494
    -0.02725
    -0.36440
    -0.34333
     0.00436
     0.08864
     0.21507
     0.38365
     0.65758
     1.19492
     1.73225
     2.01672
     2.04833
     1.75332
     0.83670
     0.17293
     0.67866
     1.39510
     0.47847
     0.41526
     0.44687
    -0.23797
    -0.07993
    -0.90174
    -2.57695
    -3.50412
    -3.66215
    -4.30485
    -3.93609
    -3.29340
    -2.75606
    -3.09321
    -3.78859
    -3.17750
    -2.93517
    -3.00893
    -2.48213
    -1.98694
    -1.31264
    -0.77530
    -0.57512
    -0.21690
     0.16239
     0.71026
     0.97366
     1.37403
     1.26867
     1.37403
     1.13170
     1.63743
     1.67957
     1.61636
     0.89991
     0.72080
     1.45832
     1.07902
     0.87884
     0.37311
     0.63651
     0.60490
     1.02634
     0.94205
     0.28883
     0.14132
    -0.19583
     0.45740
     0.51008
     0.58383
     0.29936
     0.44687
     0.48901
     0.95259
     0.80509
     0.32043
     0.20454
     0.06757
     0.58383
     0.38365
     0.38365
     0.40472
     0.25722
     0.10971
     0.49955
     0.17293
    -0.20636
    -0.00618
    -0.11154
    -0.12208
    -0.56459
    -0.68048
    -0.80691
    -0.83852
    -0.93334
    -0.77530
    -0.20636
     0.14132
     0.59437
     0.61544
     0.48901
     0.46794
     0.37311
     0.65758
     1.18438
     1.76386
     1.84815
     2.30119
     2.58566
     2.42762
     2.65941
     2.54352
     2.29066
     2.22744
     1.87975
     1.44778
     1.37403
     1.32135
     1.00527
     0.68919
     0.36258
     0.21507
    -0.04832
    -0.32226
    -0.61727
    -0.72263
    -0.62780
    -0.98602
    -0.79638
    -0.88066
    -1.01763
    -1.28103
    -1.16513
    -0.78584
    -0.88066
    -0.70155
    -0.54351
    -0.55405
    -0.85959
    -0.31172
    -0.64887
    -0.76477
    -0.58566
    -0.54351
    -0.38547
    -0.19583
    -0.55405
    -0.56459
    -0.65941
    -0.21690
    -0.44869
    -0.52244
    -0.57512
    -0.83852
    -0.55405
    -0.65941
    -0.60673
    -0.64887
    -0.68048
    -0.66995
    -0.82798
    -0.94388
    -1.37585
    -1.93426
    -2.86142
    -3.36715
    -2.97732
    -1.20728
     1.65850
     4.23981
     3.92373
     0.61544
    -1.27049
    -1.08085
     0.66812
     2.30119
     3.51283
     4.40838
     4.37677
     4.98786
     4.49267
     4.32409
     3.41800
     1.92190
     1.08956
     0.84723
     0.67866
     1.03688
     0.46794
    -0.00618
    -0.76477
    -1.02817
    -1.34425
    -1.61818
    -1.90265
    -1.81836
    -2.19766
    -2.17659
    -1.64979
    -1.66032
    -1.39693
    -1.31264
    -1.54443
    -1.03870
    -0.82798
    -0.61727
    -0.19583
    -0.29065
    -0.10100
     0.03596
     0.15186
     0.04650
     0.03596
    -0.33279
     0.09918
     0.21507
    -0.14315
     0.01489
    -0.09047
    -0.01672
     0.02543
    -0.14315
    -0.18529
    -0.12208
    -0.48030
    -0.26958
    -0.41708
    -0.42762
    -0.72263
    -0.97549
    -0.50137
    -0.13261
     0.20454
     0.14132
     0.23615
    -0.49083
    -0.82798
    -0.45923
     0.21507
     0.56276
     0.79455
     0.81562
     0.57330
     0.23615
     0.35204
    -0.04832
     0.30990
     0.62598
     0.22561
     0.17293
     0.30990
     0.23615
     0.24668
     0.04650
     0.01489
     0.00436
    -0.01672
    -0.11154
    -0.17476
    -0.13261
    -0.04832
    -0.39601
    -0.06940
     0.24668
     0.12025
    -0.04832
    -0.04832
     0.01489
    -0.21690
    -0.24851
    -0.19583
     0.04650
    -0.03779
     0.17293
     0.17293
     0.44687
     0.55222
     0.25722
     0.25722
     0.71026
     0.91045
     0.84723
     0.67866
     0.68919
     0.66812
     0.67866
     0.84723
     0.62598
     0.81562
     0.66812
     0.54169
     0.74187
     0.52062
     0.47847
    -0.17476
     0.14132
     0.42579
     0.18347
     0.20454
     0.10971
     0.10971
    -0.01672
    -0.11154
     0.01489
     0.20454
     0.16239
     0.14132
     0.45740
     0.28883
     0.03596
    -0.17476
     0.04650
     0.32043
    -0.00618
     0.14132
     0.14132
    -0.02725
    -0.03779
    -0.36440
    -0.34333
    -0.25904
    -0.43815
    -0.34333
    -0.79638
    -0.51191
    -0.57512
    -0.68048
    -0.79638
    -0.57512
    -0.28012
    -0.71209
    -0.35387
    -0.39601
    -0.26958
    -0.40655
    -0.31172
    -0.57512
     0.15186
     0.07811
     0.01489
     0.36258
     0.37311
    -0.15368
    -0.29065
     0.38365
    -0.16422
    -0.60673
    -0.46976
    -0.76477
    -0.49083
    -0.21690
    -0.42762
    -0.06940
    -0.48030
    -0.71209
    -0.80691
    -0.57512
    -0.13261
     0.16239
     0.85777
     1.23706
     1.43724
     0.35204
     0.54169
     1.21599
     1.26867
     1.71118
     1.80600
     2.12208
     2.19583
     2.22744
     2.17476
     2.20637
     1.76386
     1.61636
     1.03688
     1.38456
     1.55314
     1.63743
     1.56368
     1.70064
     1.39510
     1.10009
     0.99473
     0.85777
     1.08956
     1.03688
     0.97366
     0.68919
     0.63651
     0.64705
     0.43633
     0.55222
     0.60490
     0.57330
     0.24668
     0.40472
     0.48901
     0.30990
     0.18347
     0.02543
     0.14132
     0.28883
     0.22561
     0.32043
     0.14132
     0.46794
    -0.02725
    -0.06940
     0.68919
     0.75241
     0.21507
     0.16239
     0.10971
     0.20454
     0.37311
     0.03596
     0.23615
     0.26775
     0.32043
     0.14132
    -0.09047
     0.06757
     0.01489
    -0.15368
     0.12025
     0.37311
    -0.03779
     0.06757
     0.15186
     0.24668
     0.21507
    -0.03779
     0.16239
    -0.06940
     0.20454
     0.32043
    -0.16422
     0.08864
    -0.02725
     0.07811
     0.04650
     0.21507
     0.09918
    -0.16422
    -0.19583
    -0.20636
    -0.05886
    -0.19583
    -0.14315
     0.13079
     0.15186
     0.32043
     0.19400
     0.14132
    -0.03779
    -0.06940
    -0.18529
     0.06757
     0.29936
    -0.15368
     0.16239
     0.26775
     0.16239
    -0.06940
    -0.13261
     0.00436
     0.02543
    -0.05886
    -0.00618
    -0.10100
    -0.29065
    -0.21690
    -0.41708
     0.09918
     0.35204
    -0.17476
    -0.03779
    -0.05886
    -0.05886
    -0.13261
    -0.19583
    -0.02725
     0.16239
     0.47847
     0.34151
     0.21507
     0.02543
     0.14132
     0.03596
    -0.10100
     0.43633
     0.43633
    -0.03779
    -0.02725
     0.10971
     0.53115
    -0.10100
    -0.61727
    -1.00710
    -1.33371
    -1.14406
    -0.91227
    -0.76477
    -0.93334
    -1.42853
    -1.87104
    -1.27049
    -1.59711
    -1.72354
    -1.24942
    -0.54351
    -0.51191
    -0.87013
    -0.94388
    -0.80691
    -0.44869
     0.15186
     0.89991
     1.21599
     1.48992
     1.56368
     1.40564
     1.76386
     1.99565
     1.90083
     2.31173
     2.46977
     2.54352
     2.50138
     2.13262
     1.98511
     2.00619
     1.93243
     1.64796
     1.52153
     1.53207
     0.87884
     0.51008
     0.69973
     0.84723
     0.65758
     0.82616
     1.22653
     1.18438
     0.42579
     0.22561
     0.22561
     0.53115
     0.64705
     0.95259
     1.00527
     0.85777
     0.43633
     0.29936
     0.22561
     0.35204
     0.07811
    -0.37494
    -0.40655
    -0.24851
    -0.25904
    -0.35387
    -0.42762
    -0.62780
    -0.49083
    -0.33279
    -0.53298
    -0.56459
    -0.48030
    -0.72263
    -0.69102
     0.01489
    -0.06940
    -0.42762
    -0.32226
    -0.23797
    -0.18529
    -0.32226
    -0.31172
    -0.11154
     0.17293
     0.16239
    -0.02725
     0.15186
    -0.17476
     0.01489
    -0.52244
    -0.05886
    -0.05886
    -0.36440
    -0.28012
    -0.32226
    -0.33279
    -0.43815
    -0.59619
    -0.62780
    -0.54351
    -0.43815
    -0.35387
    -0.30119
    -0.20636
    -0.23797
    -0.33279
    -0.33279
     0.27829
    -0.11154
    -0.18529
    -0.09047
    -0.07993
    -0.10100
     0.00436
    -0.05886
    -0.20636
    -0.32226
    -0.23797
    -0.28012
    -0.51191
    -0.97549
    -1.37585
    -1.72354
    -1.68140
    -1.29157
    -1.00710
     0.09918
     1.11063
     1.36349
     1.02634
    -0.38547
    -1.51282
    -1.42853
    -0.10100
     0.55222
     0.89991
     0.32043
     0.64705
     0.73134
     0.69973
    -0.88066
    -2.75606
    -3.07214
    -2.67178
    -2.15551
    -1.76568
    -1.82890
    -2.23980
    -2.28195
    -2.26087
    -2.21873
    -1.80783
    -1.76568
    -1.59711
    -1.57604
    -0.36440
     0.47847
     0.58383
     0.79455
     0.84723
     1.00527
     1.08956
     1.73225
     1.26867
     1.21599
     1.18438
     1.16331
     1.18438
     0.91045
     0.69973
     0.33097
     0.43633
     1.26867
     1.73225
     1.20545
     0.77348
     0.14132
     0.45740
     0.56276
     0.88938
     1.07902
     1.12117
     1.79547
     1.76386
     1.80600
     1.67957
     1.56368
     1.62689
     1.94297
     1.94297
     1.35296
     1.19492
     1.28974
     1.48992
     1.56368
     1.36349
     1.18438
     1.03688
     0.84723
     0.76294
     0.80509
     0.48901
     0.37311
     0.08864
     0.39419
     0.42579
     0.03596
     0.01489
     0.10971
    -0.07993
    -0.12208
     0.07811
    -0.07993
     0.08864
    -0.00618
    -0.04832
    -0.09047
    -0.20636
    -0.31172
    -0.73316
    -0.26958
    -0.37494
    -0.23797
    -0.65941
    -0.78584
    -0.82798
    -0.84906
    -1.10192
    -0.87013
    -1.05978
    -0.98602
    -1.07031
    -1.10192
    -1.12299
    -1.15460
    -1.39693
    -1.59711
    -1.00710
    -1.08085
    -0.99656
    -1.01763
    -1.07031
    -1.23889
    -1.03870
    -1.13353
    -0.89120
    -1.04924
    -0.74370
    -0.94388
    -0.72263
    -0.74370
    -0.89120
    -1.11246
    -0.62780
    -0.43815
    -0.44869
    -0.39601
    -0.49083
    -0.22744
    -0.10100
    -0.38547
     0.01489
     0.06757
     0.13079
     0.08864
     0.43633
     0.55222
     0.03596
    -0.95442
    -0.83852
    -0.80691
    -0.49083
    -0.99656
    -1.16513
    -1.42853
    -1.39693
    -0.54351
    -0.71209
    -1.42853
    -1.60764
    -0.80691
    -0.96495
    -1.42853
    -1.86051
    -2.59802
    -2.57695
    -1.37585
    -1.05978
    -0.89120
    -0.97549
    -1.39693
    -1.92372
    -2.07123
    -2.09230
    -1.80783
    -1.64979
    -1.25996
    -0.88066
    -0.60673
    -0.63834
    -0.69102
    -0.37494
     0.22561
     0.55222
     0.49955
     0.69973
     0.67866
     0.72080
     0.77348
     0.56276
     0.23615
     0.43633
     0.32043
     0.16239
    -0.12208
    -0.43815
    -0.60673
    -0.89120
    -0.64887
    -0.73316
    -0.51191
    -0.06940
     0.57330
     1.15277
     1.19492
     1.63743
     1.86922
     2.53298
     2.65941
     2.53298
     2.51191
     2.87013
     3.66033
     3.84998
     4.23981
     4.30302
     3.42854
     2.70156
     1.97458
     1.51100
     1.16331
     0.66812
     0.45740
     0.35204
     0.39419
    -0.28012
    -0.62780
    -0.76477
    -0.63834
    -1.15460
    -1.43907
    -1.10192
    -0.80691
    -0.95442
    -0.89120
    -0.74370
    -0.70155
    -0.69102
    -0.68048
    -0.58566
    -0.42762
    -0.15368
    -0.25904
    -0.04832
     0.06757
    -0.26958
    -0.37494
    -0.05886
     0.19400
    -0.32226
    -0.02725
     0.12025
    -0.00618
    -0.24851
    -0.10100
    -0.14315
    -0.09047
     0.17293
    -0.06940
    -0.28012
    -0.17476
    -0.37494
    -0.61727
    -0.23797
    -0.05886
    -0.59619
    -0.55405
    -0.61727
    -0.72263
    -0.91227
    -0.84906
    -0.95442
    -0.88066
    -0.97549
    -1.09138
    -1.21781
    -1.00710
    -1.03870
    -1.27049
    -1.08085
    -0.74370
    -0.96495
    -1.00710
    -0.77530
    -0.69102
    -1.00710
    -0.85959
    -1.07031
    -0.58566
    -0.40655
    -0.57512
    -0.51191
    -0.36440
    -0.53298
    -0.85959
    -0.98602
    -0.48030
    -0.44869
    -0.79638
    -0.78584
    -0.53298
    -0.56459
    -0.72263
    -0.65941
    -0.70155
    -0.55405
    -0.38547
    -0.45923
    -0.25904
    -0.35387
    -0.19583
    -0.37494
     0.28883
     0.15186
    -0.10100
     0.10971
     0.30990
     0.49955
     0.29936
     0.35204
     0.16239
     0.39419
     0.47847
     0.49955
     0.44687
     0.38365
     0.51008
     0.24668
     0.47847
     0.82616
     0.41526
     0.45740
     0.65758
     0.76294
     0.61544
     0.53115
     0.66812
     0.91045
     1.19492
     1.44778
     1.53207
     1.48992
     1.30028
     0.89991
     0.84723
     1.45832
     1.52153
     1.53207
     1.53207
     1.59528
     1.66904
     1.57421
     1.12117
     0.96313
     1.18438
     1.24760
     0.87884
     0.92098
     0.86830
     0.86830
     1.41617
     2.58566
     3.03871
     2.55406
     2.34334
     1.95351
     2.05887
     1.86922
     2.12208
     2.17476
     2.66995
     2.77531
     2.51191
     1.97458
     1.51100
     1.00527
     0.57330
     0.74187
     0.40472
    -0.17476
    -0.40655
    -0.61727
    -0.58566
    -0.79638
    -1.09138
    -1.27049
    -0.98602
    -1.01763
    -1.07031
    -1.09138
    -1.14406
    -1.20728
    -1.51282
    -1.14406
    -0.83852
    -1.25996
    -1.30210
    -1.12299
    -0.75423
    -1.10192
    -1.16513
    -1.41800
    -1.09138
    -0.71209
    -0.92281
    -1.01763
    -0.99656
    -1.02817
    -1.00710
    -1.15460
    -0.62780
    -0.82798
    -1.00710
    -0.97549
    -1.02817
    -0.75423
    -0.75423
    -0.90174
    -0.78584
    -0.54351
    -0.61727
    -0.89120
    -0.71209
    -0.83852
    -0.59619
    -0.65941
    -0.19583
    -0.26958
    -0.45923
    -0.44869
    -0.40655
    -0.36440
    -0.05886
    -0.31172
    -0.32226
    -0.28012
    -0.20636
    -0.18529
    -0.14315
    -0.23797
    -0.36440
    -0.53298
    -0.24851
    -0.14315
    -0.32226
    -0.45923
    -0.34333
    -0.32226
    -0.19583
    -0.45923
    -0.39601
    -0.20636
    -0.07993
    -0.03779
    -0.10100
    -0.11154
    -0.17476
    -0.43815
    -0.37494
     0.23615
    -0.01672
    -0.15368
    -0.09047
     0.01489
     0.24668
    -0.03779
    -0.12208
    -0.06940
     0.23615
     0.26775
     0.37311
     0.02543
    -0.09047
     0.06757
    -0.12208
     0.42579
     0.39419
     0.14132
     0.14132
     0.04650
     0.09918
     0.06757
    -0.07993
    -0.05886
     0.14132
     0.00436
     0.14132
     0.09918
    -0.06940
    -0.06940
    -0.35387
     0.35204
     0.44687
     0.68919
     0.71026
     0.66812
     0.67866
     0.37311
     0.40472
     0.60490
     0.56276
     0.88938
     0.92098
     0.98420
     1.07902
     0.85777
     1.06849
     1.81654
     2.41709
     1.99565
     1.91136
     1.73225
     1.48992
     1.53207
     1.84815
     1.95351
     2.04833
     2.02726
     1.89029
     1.56368
     1.42671
     0.94205
     0.60490
     0.28883
     0.72080
     0.37311
    -0.15368
    -0.05886
    -0.04832
    -0.16422
     0.01489
    -0.06940
    -0.10100
     0.12025
    -0.04832
     0.02543
     0.07811
    -0.16422
    -0.12208
    -0.35387
     0.23615
     0.20454
    -0.14315
    -0.00618
    -0.00618
     0.06757
     0.22561
    -0.00618
     0.09918
     0.09918
     0.00436
    -0.06940
     0.17293
    -0.09047
     0.02543
    -0.50137
    -0.00618
     0.09918
    -0.00618
    -0.23797
    -0.42762
    -0.59619
    -0.73316
    -0.77530
    -0.76477
    -0.75423
    -0.44869
    -0.78584
    -0.85959
    -0.94388
    -0.89120
    -1.09138
    -0.56459
    -0.41708
    -0.57512
    -0.69102
    -0.74370
    -0.90174
    -0.63834
    -0.44869
    -0.48030
    -0.55405
    -0.90174
    -0.66995
    -0.66995
    -0.69102
    -0.62780
    -0.82798
    -0.90174
    -0.57512
    -0.63834
    -0.79638
    -0.81745
    -0.79638
    -0.74370
    -0.75423
    -0.62780
    -0.52244
    -0.46976
    -0.49083
    -0.50137
    -0.42762
    -0.20636
    -0.24851
    -0.57512
    -0.11154
    -0.15368
    -0.26958
    -0.11154
    -0.22744
    -0.15368
    -0.28012
    -0.19583
    -0.29065
    -0.17476
    -0.13261
    -0.35387
    -0.21690
    -0.26958
    -0.18529
    -0.69102
    -0.30119
    -0.15368
    -0.39601
    -0.38547
    -0.39601
    -0.52244
    -0.63834
    -0.55405
    -0.46976
    -0.42762
    -0.20636
    -0.40655
    -0.49083
    -0.15368
    -0.05886
    -0.38547
    -0.48030
    -0.33279
    -0.24851
    -0.31172
    -0.00618
     0.06757
     0.41526
     0.27829
     0.41526
     0.44687
     0.29936
     0.13079
     0.22561
     0.24668
     0.41526
     0.47847
     0.38365
     0.69973
     0.73134
     0.57330
     0.32043
     0.28883
     0.15186
     0.39419
     0.53115
     0.93152
     1.24760
     1.27921
     1.32135
     0.98420
     1.27921
     1.14224
     0.98420
     1.42671
     1.43724
     1.89029
     1.93243
     1.74279
     1.44778
     1.07902
     0.83670
     0.96313
     0.88938
     0.69973
     0.29936
     0.35204
     0.24668
     0.12025
    -0.24851
    -0.10100
    -0.05886
    -0.35387
    -0.43815
    -0.64887
    -0.66995
    -0.59619
    -0.80691
    -0.59619
    -0.74370
    -0.63834
    -0.74370
    -0.84906
    -0.88066
    -0.60673
    -1.02817
    -0.99656
    -0.88066
    -0.89120
    -1.20728
    -1.12299
    -1.29157
    -1.40746
    -1.48121
    -1.56550
    -1.36532
    -0.70155
    -0.26958
    -0.19583
     0.25722
     0.14132
    -0.48030
    -0.41708
    -0.19583
     0.05704
     0.04650
     0.55222
     0.76294
     0.76294
     0.63651
     0.46794
     0.79455
     0.41526
     0.38365
    -0.00618
     0.16239
     0.43633
     0.36258
    -0.02725
     0.23615
     0.73134
     0.46794
     0.43633
     0.41526
    -0.00618
    -0.29065
    -0.61727
    -0.58566
    -0.52244
    -0.64887
    -0.89120
    -0.92281
    -0.99656
    -1.01763
    -1.48121
    -1.47068
    -1.29157
    -1.47068
    -1.39693
    -1.22835
    -1.22835
    -1.03870
    -1.20728
    -1.19674
    -1.00710
    -0.77530
    -0.53298
    -0.53298
    -0.38547
    -0.06940
    -0.13261
    -0.00618
     0.28883
     0.28883
     0.10971
     0.42579
     0.72080
     0.98420
     0.99473
     0.83670
     1.12117
     0.96313
     1.05795
     0.64705
     0.47847
     0.62598
     0.66812
     0.25722
     0.56276
     0.26775
     0.04650
    -0.09047
     0.16239
     0.01489
    -0.05886
    -0.23797
    -0.18529
    -0.06940
     0.07811
    -0.15368
     0.02543
    -0.05886
    -0.06940
    -0.14315
    -0.01672
     0.12025
    -0.05886
    -0.15368
     0.00436
    -0.11154
    -0.13261
    -0.22744
    -0.16422
     0.00436
    -0.07993
    -0.13261
    -0.20636
    -0.09047
     0.00436
    -0.03779
     0.09918
     0.62598
     0.24668
     0.26775
     0.35204
     0.55222
     0.54169
     0.57330
     0.48901
     0.65758
     0.95259
     1.03688
     0.84723
     0.97366
     0.63651
     0.48901
     0.38365
     0.83670
     0.91045
     0.68919
     0.98420
     0.89991
     0.61544
     0.49955
     0.18347
     0.23615
     0.58383
     0.42579
     0.43633
     0.15186
     0.06757
     0.17293
     0.07811
     0.23615
    -0.05886
    -0.56459
    -0.18529
    -0.05886
    -0.15368
    -0.36440
    -0.59619
    -0.63834
    -0.52244
    -0.37494
    -0.50137
    -0.59619
    -0.58566
    -0.39601
    -0.66995
    -0.58566
    -0.49083
    -0.56459
    -0.72263
    -0.63834
    -0.43815
    -0.31172
    -0.63834
    -0.52244
    -0.37494
    -0.28012
    -0.11154
    -0.07993
    -0.26958
    -0.11154
    -0.35387
    -0.38547
     0.21507
    -0.10100
    -0.06940
    -0.09047
     0.32043
    -0.05886
     0.25722
     0.15186
     0.16239
     0.22561
     0.37311
     0.21507
     0.23615
    -0.18529
    -0.41708
    -0.32226
     0.26775
     0.33097
     0.17293
     0.42579
     0.43633
     0.85777
     0.87884
     0.33097
    -0.04832
     0.06757
     0.53115
     0.62598
     0.55222
     0.72080
     0.69973
     0.39419
     0.76294
     0.64705
     0.21507
     0.23615
     0.02543
     0.14132
     0.17293
    -0.10100
     0.09918
     0.29936
     0.37311
     0.49955
     0.48901
     0.38365
     0.41526
     0.17293
     0.51008
     0.78402
     0.47847
     0.32043
     0.45740
     0.54169
     0.61544
     0.44687
     0.36258
     0.36258
     0.51008
     0.42579
     0.36258
     0.23615
     0.14132
    -0.10100
    -0.10100
     0.26775
     0.23615
    -0.18529
    -0.22744
    -0.17476
    -0.17476
    -0.28012
    -0.53298
    -0.53298
    -0.58566
    -0.36440
    -0.18529
    -0.24851
    -0.09047
    -0.26958
    -0.43815
    -0.01672
     0.27829
    -0.01672
     0.01489
     0.23615
     0.62598
     0.48901
     0.86830
     0.27829
     0.21507
     0.21507
     0.30990
     0.37311
     0.20454
     0.17293
    -0.22744
     0.16239
     0.20454
     0.02543
    -0.23797
    -0.15368
     0.06757
    -0.26958
    -0.43815
    -0.23797
    -0.21690
    -0.38547
    -0.05886
    -0.20636
    -0.34333
    -0.51191
    -0.55405
    -0.57512
    -0.19583
    -0.10100
    -0.43815
    -0.18529
    -0.09047
    -0.03779
    -0.17476
    -0.16422
     0.10971
     0.08864
     0.38365
     0.13079
     0.36258
     0.19400
     0.02543
     0.04650
     0.24668
     0.36258
    -0.07993
     0.02543
    -0.09047
    -0.11154
    -0.23797
    -0.31172
    -0.35387
    -0.34333
    -0.37494
    -0.14315
    -0.09047
    -0.12208
    -0.45923
    -0.73316
    -0.30119
     0.01489
    -0.19583
    -0.15368
    -0.28012
    -0.09047
    -0.04832
    -0.03779
    -0.28012
    -0.19583
    -0.00618
     0.10971
     0.05704
     0.09918
    -0.04832
    -0.43815
    -0.06940
     0.32043
     0.21507
     0.23615
     0.39419
     0.41526
     0.38365
     0.16239
     0.35204
     0.26775
     0.55222
     0.46794
     0.26775
     0.23615
     0.32043
     0.32043
     0.18347
     0.53115
     0.18347
     0.15186
     0.29936
     0.05704
    -0.03779
    -0.11154
    -0.03779
     0.15186
     0.21507
     0.51008
     0.25722
     0.33097
     0.36258
     0.41526
    -0.06940
     0.46794
     0.65758
     0.09918
     0.32043
     0.25722
     0.13079
     0.12025
    -0.00618
     0.08864
    -0.17476
     0.06757
    -0.19583
    -0.02725
    -0.32226
    -0.19583
    -0.51191
    -0.26958
    -0.06940
    -0.43815
    -0.38547
    -0.42762
    -0.61727
    -0.58566
    -0.71209
    -0.64887
    -0.45923
    -0.40655
    -0.46976
    -0.39601
    -0.31172
    -0.14315
    -0.53298
    -0.57512
    -0.01672
     0.17293
     0.02543
     0.14132
     0.06757
     0.14132
     0.23615
     0.20454
     0.21507
     0.13079
     0.10971
    -0.00618
     0.09918
     0.06757
    -0.26958
    -0.33279
     0.19400
     0.01489
    -0.29065
    -0.12208
    -0.13261
    -0.28012
    -0.31172
    -0.46976
    -0.14315
    -0.03779
     0.07811
     0.09918
     0.09918
     0.13079
     0.05704
    -0.24851
     0.29936
     0.52062
     0.19400
     0.16239
     0.07811
     0.24668
    -0.01672
     0.06757
     0.02543
     0.19400
     0.34151
    -0.00618
    -0.14315
    -0.10100
    -0.34333
    -0.73316
    -0.60673
    -0.45923
    -0.43815
    -0.65941
    -0.52244
    -0.64887
    -0.71209
    -0.57512
    -0.57512
    -0.42762
    -0.39601
    -0.30119
    -0.35387
    -0.07993
    -0.12208
    -0.04832
    -0.15368
     0.20454
     0.15186
     0.37311
     0.15186
     0.13079
     0.14132
    -0.10100
    -0.04832
     0.14132
     0.02543
     0.01489
    -0.04832
    -0.05886
    -0.12208
    -0.12208
    -0.40655
     0.14132
     0.12025
    -0.04832
     0.02543
     0.16239
     0.14132
    -0.11154
     0.15186
     0.22561
     0.29936
     0.61544
     0.37311
     0.56276
     0.78402
     0.92098
     0.55222
     0.85777
     0.97366
     0.74187
     0.73134
     1.00527
     0.75241
     0.54169
     0.55222
     0.43633
     0.38365
     0.35204
     0.28883
     0.18347
     0.02543
    -0.06940
    -0.19583
    -0.26958
    -0.16422
    -0.32226
    -0.34333
    -0.16422
    -0.12208
    -0.17476
    -0.29065
    -0.37494
    -0.17476
    -0.14315
    -0.01672
    -0.20636
     0.10971
    -0.05886
    -0.22744
    -0.23797
    -0.01672
    -0.04832
    -0.51191
    -0.20636
    -0.05886
    -0.14315
    -0.42762
    -0.41708
    -0.35387
    -0.21690
    -0.22744
    -0.46976
    -0.52244
    -0.23797
    -0.38547
    -0.65941
    -0.23797
    -0.15368
    -0.48030
    -0.19583
    -0.14315
    -0.01672
    -0.19583
    -0.18529
    -0.26958
    -0.01672
     0.24668
    -0.01672
    -0.07993
    -0.02725
    -0.14315
    -0.25904
    -0.23797
    -0.03779
    -0.40655
    -0.36440
    -0.26958
    -0.01672
    -0.01672
    -0.24851
     0.07811
     0.34151
     0.32043
     0.20454
    -0.14315
     0.21507
     0.30990
     0.20454
     0.25722
     0.68919
     0.37311
     0.09918
     0.10971
     0.14132
    -0.05886
    -0.15368
    -0.25904
    -0.26958
    -0.10100
    -0.33279
    -0.52244
    -0.89120
    -0.76477
    -0.79638
    -0.83852
    -0.38547
    -0.35387
    -0.66995
    -0.78584
    -0.55405
    -0.49083
    -0.41708
    -0.72263
    -0.55405
    -0.43815
    -0.28012
    -0.25904
    -0.45923
    -0.62780
    -0.81745
    -0.96495
    -0.57512
    -0.76477
    -0.82798
    -1.05978
    -1.11246
    -1.11246
    -1.28103
    -1.55496
    -1.42853
    -1.54443
    -1.34425
    -1.22835
    -1.34425
    -1.23889
    -1.33371
    -1.42853
    -1.38639
    -1.11246
    -1.29157
    -1.24942
    -1.42853
    -1.37585
    -1.19674
    -1.53389
    -1.25996
    -1.36532
    -1.24942
    -1.36532
    -1.28103
    -1.50229
    -1.18621
    -1.40746
    -1.42853
    -1.02817
    -1.05978
    -1.52336
    -1.18621
    -1.15460
    -1.07031
    -0.91227
    -0.98602
    -0.89120
    -0.53298
    -0.70155
    -1.05978
    -1.23889
    -1.00710
    -0.84906
    -0.88066
    -0.40655
    -0.61727
    -0.78584
    -0.97549
    -0.84906
    -0.89120
    -0.88066
    -1.13353
    -1.05978
    -0.81745
    -0.90174
    -0.83852
    -0.94388
    -0.97549
    -1.13353
    -1.09138
    -0.80691
    -0.40655
    -0.84906
    -0.90174
    -0.90174
    -0.69102
    -0.73316
    -0.54351
    -0.94388
    -0.75423
    -0.39601
    -0.61727
    -0.65941
    -0.73316
    -0.87013
    -0.99656
    -1.03870
    -0.49083
    -0.92281
    -0.77530
    -1.08085
    -0.96495
    -0.77530
    -1.01763
    -1.16513
    -0.96495
    -0.75423
    -0.60673
    -0.78584
    -0.77530
    -0.59619
    -0.50137
    -0.50137
     0.16239
     0.27829
     0.09918
     0.30990
     0.56276
     0.44687
     0.45740
     0.40472
     0.64705
     0.78402
     0.80509
     0.94205
     1.21599
     0.88938
     0.64705
     0.57330
     1.04741
     1.21599
     0.85777
     0.95259
     0.81562
     0.98420
     0.78402
     0.55222
     0.37311
     0.21507
     0.26775
     0.13079
    -0.25904
    -0.38547
    -0.80691
    -0.52244
    -0.37494
    -0.39601
    -1.00710
    -1.55496
    -1.19674
    -0.63834
    -0.38547
    -0.55405
    -0.36440
    -0.44869
    -0.22744
    -0.38547
    -0.05886
    -0.37494
    -0.09047
    -0.38547
    -0.11154
     0.16239
     0.25722
    -0.17476
    -0.23797
    -0.32226
    -0.06940
    -0.11154
    -0.60673
    -0.36440
    -0.26958
    -0.20636
    -0.10100
    -0.03779
    -0.39601
    -0.18529
    -0.57512
    -0.12208
     0.00436
    -0.38547
    -0.40655
    -0.29065
    -0.26958
    -0.35387
    -0.56459
    -0.48030
    -0.30119
    -0.21690
    -0.37494
    -0.23797
    -0.23797
    -0.48030
    -1.00710
    -0.34333
    -0.07993
    -0.55405
    -0.50137
    -0.37494
    -0.31172
    -0.42762
    -0.64887
    -0.68048
    -0.45923
    -0.41708
    -0.72263
    -0.64887
    -0.44869
    -0.50137
    -0.80691
    -0.53298
    -0.51191
    -0.34333
    -0.79638
    -0.63834
    -0.76477
    -0.53298
    -0.61727
    -0.69102
    -0.75423
    -0.45923
    -0.11154
    -0.39601
    -0.55405
    -0.93334
    -0.72263
    -0.76477
    -0.64887
    -0.71209
    -0.75423
    -0.85959
    -0.72263
    -0.73316
    -0.64887
    -0.78584
    -0.36440
    -0.40655
    -0.36440
    -0.41708
    -0.14315
    -0.34333
    -0.45923
    -0.50137
     0.14132
     0.55222
     0.16239
     0.38365
     0.27829
     0.23615
     0.20454
     0.24668
     0.44687
     0.42579
     0.76294
     0.48901
     0.35204
     0.43633
     0.40472
     0.01489
     0.16239
     0.89991
     0.46794
     0.29936
     0.26775
     0.33097
     0.59437
     0.62598
     0.59437
     0.82616
     0.74187
     0.71026
     0.71026
     0.86830
     0.88938
     0.59437
     1.12117
     1.48992
     1.38456
     1.26867
     1.37403
     0.96313
     1.01581
     0.77348
     0.78402
     0.65758
     0.74187
     0.68919
     0.66812
     0.68919
     0.68919
     0.48901
     0.38365
     0.75241
     0.59437
     0.46794
     0.20454
     0.27829
     0.71026
     0.44687
     0.58383
     0.47847
     0.61544
     0.54169
     0.65758
     0.17293
    -0.06940
     0.25722
     0.14132
     0.29936
     0.23615
     0.21507
    -0.03779
    -0.06940
    -0.05886
     0.04650
    -0.09047
     0.05704
    -0.11154
    -0.07993
    -0.03779
     0.13079
     0.20454
     0.13079
    -0.13261
    -0.01672
     0.21507
     0.26775
    -0.00618
     0.02543
     0.20454
     0.08864
     0.03596
     0.17293
     0.21507
     0.14132
     0.27829
     0.20454
    -0.02725
     0.02543
    -0.02725
    -0.32226
     0.18347
     0.03596
    -0.13261
     0.03596
    -0.09047
    -0.17476
    -0.18529
    -0.38547
    -0.26958
    -0.03779
     0.00436
     0.15186
    -0.06940
     0.08864
    -0.01672
    -0.43815
     0.13079
     0.04650
     0.15186
     0.30990
     0.32043
     0.17293
     0.03596
     0.13079
    -0.07993
    -0.16422
     0.16239
    -0.11154
    -0.25904
    -0.01672
    -0.15368
    -0.44869
    -0.22744
    -0.17476
    -0.32226
    -0.46976
    -0.34333
    -0.25904
    -0.41708
    -0.39601
    -0.20636
    -0.05886
    -0.16422
    -0.13261
    -0.16422
    -0.11154
    -0.01672
    -0.34333
     0.06757
     0.46794
     0.38365
    -0.01672
     0.12025
    -0.04832
    -0.05886
    -0.09047
     0.02543
     0.24668
     0.26775
     0.25722
    -0.05886
     0.48901
     0.54169
     0.45740
     0.57330
     0.98420
     0.82616
     0.74187
     1.43724
     1.51100
     2.00619
     2.02726
     1.91136
     2.00619
     2.26958
     2.30119
     2.03779
     2.33280
     2.42762
     2.18530
     1.67957
     1.71118
     1.86922
     1.33188
     1.46885
     1.37403
     1.28974
     0.97366
     1.11063
     1.02634
     0.84723
     0.73134
     0.22561
     0.32043
     0.56276
     0.30990
     0.06757
     0.19400
     0.14132
    -0.22744
    -0.28012
    -0.17476
    -0.32226
    -0.66995
    -0.73316
    -0.93334
    -0.74370
    -0.80691
    -0.80691
    -0.84906
    -0.77530
    -0.77530
    -1.01763
    -0.85959
    -0.34333
    -0.79638
    -0.74370
    -0.64887
    -0.74370
    -0.56459
    -0.53298
    -0.58566
    -0.48030
    -0.50137
    -0.21690
    -0.52244
    -0.34333
    -0.22744
    -0.20636
    -0.43815
    -0.07993
    -0.11154
    -0.13261
    -0.32226
    -0.24851
    -0.04832
    -0.28012
    -0.32226
    -0.15368
    -0.00618
     0.24668
    -0.06940
     0.06757
    -0.02725
     0.08864
    -0.17476
     0.14132
     0.09918
    -0.11154
    -0.13261
     0.32043
     0.20454
     0.07811
     0.00436
    -0.18529
     0.35204
     0.20454
     0.08864
    -0.20636
    -0.05886
    -0.21690
    -0.26958
    -0.17476
     0.10971
    -0.04832
     0.39419
     0.28883
     0.27829
    -0.04832
    -0.22744
    -0.15368
     0.15186
     0.22561
     0.39419
     0.10971
     0.12025
     0.03596
    -0.31172
    -0.15368
    -0.00618
    -0.01672
    -0.30119
    -0.44869
    -0.23797
    -0.25904
    -0.19583
    -0.34333
    -0.14315
    -0.11154
    -0.09047
    -0.05886
     0.05704
    -0.07993
    -0.05886
    -0.16422
     0.40472
     0.46794
     0.09918
     0.26775
     0.24668
     0.25722
     0.18347
     0.08864
    -0.10100
     0.05704
     0.00436
     0.10971
     0.07811
     0.03596
    -0.20636
    -0.05886
     0.18347
     0.25722
    -0.20636
    -0.19583
    -0.17476
    -0.23797
    -0.09047
    -0.10100
    -0.01672
    -0.05886
     0.38365
     0.62598
     0.59437
     0.36258
     0.08864
    -0.34333
    -0.09047
     0.13079
     0.35204
     0.36258
     0.63651
     0.66812
     0.92098
     0.75241
     0.52062
     0.89991
     1.26867
     1.13170
     1.20545
     1.22653
     1.20545
     1.22653
     1.12117
     1.50046
     1.53207
     0.95259
     1.06849
     1.23706
     1.00527
     0.74187
     0.37311
     0.29936
     0.24668
     0.20454
     0.18347
    -0.03779
    -0.11154
    -0.21690
    -0.33279
    -0.01672
     0.22561
    -0.21690
    -0.22744
    -0.34333
    -0.18529
    -0.18529
    -0.21690
    -0.35387
    -0.22744
    -0.11154
    -0.21690
    -0.05886
    -0.43815
    -0.40655
    -0.62780
    -0.18529
     0.15186
    -0.02725
    -0.15368
    -0.06940
    -0.10100
     0.07811
    -0.05886
    -0.15368
    -0.10100
     0.25722
     0.41526
     0.38365
     0.32043
     0.21507
     0.04650
    -0.02725
     0.44687
     0.23615
     0.02543
    -0.06940
    -0.18529
    -0.12208
    -0.14315
    -0.23797
    -0.11154
    -0.20636
    -0.15368
    -0.19583
    -0.41708
    -0.17476
    -0.34333
    -0.56459
    -0.00618
     0.05704
    -0.16422
    -0.05886
    -0.07993
     0.20454
     0.04650
    -0.10100
    -0.02725
    -0.06940
    -0.03779
    -0.00618
     0.24668
     0.07811
     0.35204
    -0.10100
     0.46794
     0.54169
     0.14132
     0.06757
     0.18347
     0.35204
     0.33097
     0.24668
    -0.39601
     0.08864
     0.01489
     0.05704
    -0.03779
    -0.17476
    -0.31172
    -0.51191
    -0.43815
    -0.11154
    -0.58566
    -0.59619
    -0.76477
    -0.33279
    -0.36440
    -0.40655
    -0.39601
    -0.23797
    -0.02725
    -0.00618
     0.04650
     0.03596
     0.09918
    -0.04832
    -0.14315
     0.32043
     0.30990
     0.15186
     0.08864
    -0.00618
     0.30990
     0.20454
     0.32043
     0.48901
     0.84723
     0.75241
     0.40472
     0.49955
     0.46794
     0.56276
     0.43633
     1.21599
     1.54260
     1.16331
     1.15277
     1.43724
     1.28974
     1.12117
     0.81562
     1.23706
     1.52153
     1.81654
     1.54260
     1.22653
     1.25813
     1.00527
     0.53115
     0.78402
     1.14224
     0.79455
     0.38365
     0.10971
    -0.03779
    -0.30119
    -0.52244
    -0.83852
    -1.16513
    -1.37585
    -0.97549
    -0.85959
    -0.88066
    -1.25996
    -1.25996
    -1.15460
    -0.81745
    -0.83852
    -0.88066
    -0.53298
    -0.68048
    -0.38547
     0.01489
    -0.06940
     0.00436
     0.17293
     0.16239
     0.23615
     0.15186
     0.08864
     0.03596
    -0.32226
     0.18347
     0.47847
    -0.02725
     0.03596
    -0.21690
    -0.01672
     0.28883
    -0.01672
    -0.02725
     0.24668
     0.28883
    -0.00618
     0.01489
     0.25722
     0.06757
    -0.24851
     0.07811
     0.44687
     0.24668
     0.09918
     0.02543
     0.01489
    -0.07993
     0.07811
     0.07811
     0.01489
     0.29936
     0.07811
     0.16239
     0.29936
     0.06757
    -0.00618
    -0.12208
     0.41526
     0.24668
     0.04650
     0.03596
     0.15186
     0.06757
     0.00436
    -0.21690
     0.09918
     0.15186
     0.05704
     0.05704
     0.10971
     0.07811
    -0.21690
    -0.11154
     0.16239
     0.27829
     0.12025
     0.07811
     0.07811
     0.22561
     0.13079
    -0.18529
     0.17293
     0.06757
     0.19400
     0.14132
    -0.06940
     0.07811
     0.04650
    -0.32226
     0.12025
     0.40472
     0.21507
     0.14132
     0.06757
     0.15186
     0.19400
     0.15186
     0.22561
     0.39419
     0.49955
     0.35204
     0.35204
     0.40472
     0.48901
    -0.12208
     0.39419
     0.77348
     0.59437
     0.58383
     0.58383
     0.56276
     0.77348
     0.93152
     1.22653
     1.30028
     1.35296
     1.54260
     1.45832
     1.81654
     1.87975
     1.48992
     1.59528
     1.94297
     1.70064
     1.91136
     1.65850
     1.57421
     1.65850
     1.24760
     1.11063
     1.07902
     1.11063
     1.03688
     0.97366
     0.85777
     0.72080
     0.77348
     0.29936
     0.78402
     0.57330
     0.67866
     0.51008
     0.39419
    -0.18529
    -0.22744
    -0.43815
    -0.18529
    -0.00618
    -0.64887
    -1.40746
    -1.66032
    -1.60764
    -1.40746
    -1.79729
    -1.40746
    -1.44961
    -1.84997
    -1.64979
    -1.42853
    -1.54443
    -1.41800
    -1.54443
    -1.17567
    -0.88066
    -0.76477
    -0.52244
    -0.61727
    -0.39601
    -0.59619
    -0.48030
    -0.36440
    -0.34333
    -0.32226
    -0.07993
    -0.36440
    -0.53298
    -0.58566
    -0.61727
    -0.53298
    -0.40655
    -0.43815
    -0.54351
    -0.52244
    -0.45923
    -0.36440
    -0.52244
    -0.65941
    -0.15368
    -0.26958
    -0.57512
    -0.36440
    -0.36440
    -0.25904
    -0.29065
    -0.38547
    -0.15368
    -0.06940
    -0.00618
    -0.13261
    -0.02725
     0.05704
     0.23615
    -0.00618
     0.46794
     0.58383
     0.52062
     0.71026
     0.89991
     0.46794
     0.77348
     0.48901
     0.80509
     1.01581
     0.96313
     0.93152
     0.76294
     0.89991
     0.76294
     0.42579
     0.74187
     0.95259
     0.71026
     0.81562
     0.80509
     0.65758
     0.48901
     0.56276
     0.71026
     0.75241
     0.83670
     0.71026
     0.71026
     0.61544
     0.64705
     0.71026
     0.51008
     0.87884
     0.56276
     0.52062
     0.88938
     0.88938
     0.69973
     0.45740
     0.37311
     0.56276
     0.52062
     0.61544
     0.39419
     0.39419
     0.06757
     0.18347
    -0.22744
     0.13079
     0.15186
    -0.11154
    -0.11154
    -0.24851
    -0.19583
    -0.44869
    -0.60673
    -0.26958
    -0.35387
    -0.33279
    -0.58566
    -0.12208
    -0.28012
    -0.15368
    -0.35387
     0.21507
     0.66812
     0.51008
     0.81562
     0.72080
     0.99473
     0.99473
     1.18438
     1.34242
     1.43724
     1.74279
     1.56368
     1.48992
     1.32135
     1.28974
     1.19492
     1.15277
     1.23706
     0.77348
     0.33097
     0.36258
     0.32043
     0.18347
    -0.16422
    -0.34333
    -0.50137
    -0.54351
    -0.60673
    -0.87013
    -0.97549
    -1.07031
    -1.37585
    -1.76568
    -1.54443
    -1.60764
    -1.73408
    -1.67086
    -1.72354
    -1.62872
    -1.57604
    -1.57604
    -1.22835
    -1.05978
    -0.81745
    -1.02817
    -0.84906
    -0.65941
    -0.49083
    -0.54351
     0.20454
     0.13079
    -0.13261
    -0.14315
     0.21507
     0.26775
     0.04650
     0.06757
    -0.02725
     0.05704
     0.18347
    -0.17476
     0.04650
    -0.11154
    -0.06940
    -0.29065
     0.08864
     0.33097
    -0.05886
    -0.00618
    -0.11154
     0.06757
    -0.07993
    -0.15368
    -0.09047
    -0.19583
     0.23615
     0.13079
     0.27829
    -0.00618
    -0.25904
    -0.06940
    -0.00618
     0.26775
     0.01489
     0.03596
     0.08864
     0.05704
     0.06757
     0.02543
    -0.06940
     0.06757
     0.19400
     0.00436
     0.01489
     0.04650
     0.08864
    -0.30119
    -0.31172
     0.13079
    -0.06940
    -0.09047
    -0.20636
     0.02543
    -0.24851
    -0.20636
    -0.18529
    -0.30119
    -0.25904
    -0.01672
    -0.00618
    -0.15368
    -0.18529
     0.00436
    -0.09047
     0.45740
     0.41526
     0.24668
     0.12025
     0.29936
     0.49955
     0.58383
     0.37311
     0.44687
     0.55222
     0.78402
     0.69973
     0.61544
     0.65758
     0.55222
     0.24668
     0.59437
     1.13170
     0.89991
     0.65758
     0.80509
     0.53115
     0.62598
     0.37311
     0.35204
     0.34151
     0.42579
     0.62598
     0.39419
     0.52062
     0.27829
     0.27829
     0.36258
     0.67866
     0.71026
     0.42579
     0.36258
     0.38365
     0.54169
     0.41526
     0.55222
     0.42579
     0.65758
     0.72080
     0.32043
     0.28883
     0.37311
     0.32043
    -0.19583
     0.54169
     0.32043
     0.06757
    -0.16422
     0.08864
     0.36258
     0.12025
    -0.07993
    -0.07993
    -0.29065
    -0.57512
    -0.64887
    -0.46976
    -0.60673
    -0.55405
    -0.83852
    -0.56459
    -0.55405
    -0.71209
    -0.84906
    -0.65941
    -0.65941
    -0.66995
    -0.36440
    -0.38547
    -0.19583
     0.08864
     0.13079
     0.07811
     0.17293
     0.06757
    -0.12208
     0.09918
     0.58383
     0.26775
     0.09918
     0.04650
     0.15186
    -0.07993
     0.03596
     0.13079
    -0.04832
     0.06757
     0.00436
     0.14132
     0.10971
     0.00436
    -0.15368
    -0.15368
     0.19400
     0.15186
     0.17293
     0.07811
     0.07811
    -0.03779
     0.26775
     0.09918
     0.08864
    -0.00618
     0.23615
    -0.00618
     0.18347
     0.16239
    -0.12208
    -0.30119
    -0.00618
     0.20454
    -0.17476
    -0.02725
    -0.19583
    -0.14315
    -0.05886
    -0.31172
    -0.13261
    -0.26958
    -0.03779
    -0.05886
    -0.14315
    -0.05886
     0.04650
    -0.44869
     0.06757
     0.08864
     0.14132
     0.16239
    -0.10100
     0.33097
     0.05704
     0.13079
     0.04650
     0.35204
     0.25722
     0.26775
     0.35204
     0.09918
     0.36258
     0.08864
     0.12025
     0.39419
     0.07811
     0.04650
     0.27829
     0.15186
     0.13079
     0.17293
    -0.12208
     0.19400
     0.13079
     0.15186
    -0.00618
     0.12025
     0.06757
    -0.04832
    -0.17476
     0.34151
     0.14132
     0.13079
    -0.02725
     0.06757
     0.00436
     0.05704
    -0.01672
     0.02543
    -0.12208
    -0.04832
    -0.22744
    -0.11154
    -0.34333
    -0.35387
    -0.40655
     0.00436
     0.30990
     0.25722
     0.57330
     0.37311
     0.61544
     0.40472
     0.44687
     0.56276
     0.64705
     0.58383
     0.69973
     1.01581
     0.73134
     0.87884
     0.16239
     0.10971
    -0.33279
    -0.56459
    -0.11154
     0.00436
    -0.07993
    -0.31172
    -0.52244
    -0.90174
    -1.29157
    -0.81745
    -0.42762
    -0.14315
    -0.42762
    -0.91227
    -1.17567
    -0.88066
    -0.43815
    -0.34333
    -0.69102
    -0.63834
    -0.65941
    -0.57512
    -0.61727
    -0.59619
    -0.54351
    -0.23797
    -0.23797
    -0.28012
     0.01489
    -0.00618
     0.13079
    -0.02725
     0.40472
     0.55222
     0.32043
     0.53115
     0.36258
     0.54169
     0.62598
     0.34151
     0.47847
     0.81562
     0.77348
     0.47847
     0.66812
     0.51008
     0.51008
     0.02543
     0.21507
     0.61544
     0.08864
     0.09918
     0.20454
     0.04650
    -0.03779
    -0.33279
    -0.20636
    -0.22744
    -0.09047
    -0.25904
    -0.09047
    -0.29065
    -0.34333
    -0.39601
    -0.33279
     0.07811
    -0.20636
    -0.00618
    -0.07993
     0.01489
     0.08864
    -0.05886
     0.20454
     0.24668
     0.45740
     0.18347
     0.22561
     0.16239
     0.23615
     0.27829
    -0.03779
     0.32043
     0.25722
     0.01489
     0.26775
     0.30990
     0.02543
     0.10971
    -0.15368
     0.28883
     0.04650
     0.36258
     0.10971
     0.16239
     0.13079
     0.08864
    -0.13261
     0.27829
     0.28883
     0.18347
     0.14132
     0.27829
     0.56276
     0.06757
    -0.02725
     0.16239
     0.24668
     0.52062
     0.39419
     0.30990
     0.36258
     0.24668
    -0.01672
     0.34151
     0.44687
     0.02543
     0.07811
     0.19400
     0.06757
     0.06757
    -0.07993
    -0.39601
    -0.19583
    -0.03779
    -0.33279
    -0.57512
    -0.48030
    -0.60673
    -0.60673
    -0.65941
    -0.48030
    -0.68048
    -0.68048
    -0.89120
    -0.82798
    -0.57512
    -0.74370
    -0.64887
    -0.41708
    -0.19583
    -0.38547
    -0.19583
    -0.06940
     0.15186
     0.33097
     0.16239
     0.67866
     0.53115
     0.54169
     1.47939
     1.48992
     1.30028
     0.85777
     0.68919
     0.81562
     1.04741
     1.05795
     0.77348
     0.57330
     0.30990
    -0.10100
    -0.44869
    -0.06940
    -0.20636
    -0.32226
    -0.40655
    -0.71209
    -0.52244
    -0.72263
    -0.81745
    -0.66995
    -0.28012
    -0.13261
     0.10971
    -0.03779
     0.44687
     0.00436
     0.25722
     0.27829
     0.64705
     0.52062
     0.44687
     0.80509
     0.74187
     0.67866
     0.54169
     0.61544
     0.67866
     0.76294
     0.84723
     0.77348
     0.56276
     0.63651
     0.60490
     0.77348
     1.16331
     0.83670
     0.82616
     0.99473
     0.72080
     0.97366
     0.74187
     0.71026
     0.92098
     0.71026
     0.94205
     0.61544
     0.53115
     0.26775
     0.41526
     0.09918
     0.40472
     0.16239
    -0.00618
    -0.16422
     0.04650
     0.07811
    -0.17476
    -0.41708
    -0.25904
    -0.10100
    -0.34333
    -0.33279
    -0.25904
    -0.22744
    -0.10100
    -0.60673
    -0.21690
    -0.09047
    -0.43815
    -0.25904
    -0.28012
    -0.18529
    -0.15368
    -0.31172
    -0.28012
    -0.04832
    -0.07993
    -0.15368
    -0.05886
    -0.06940
    -0.18529
    -0.32226
    -0.12208
     0.09918
    -0.01672
    -0.23797
    -0.03779
    -0.02725
     0.00436
    -0.07993
    -0.23797
    -0.12208
    -0.00618
     0.04650
     0.04650
    -0.15368
     0.00436
    -0.25904
    -0.11154
     0.22561
     0.15186
    -0.23797
    -0.02725
     0.28883
     0.23615
    -0.01672
    -0.17476
     0.18347
     0.24668
     0.45740
     0.48901
     0.36258
     0.25722
     0.29936
     0.13079
     0.48901
     0.59437
     0.54169
     0.42579
     0.44687
     0.69973
     0.38365
     0.37311
     0.23615
     0.54169
     0.54169
     0.53115
     0.35204
     0.43633
     0.24668
    -0.09047
     0.06757
     0.33097
     0.00436
     0.02543
    -0.04832
    -0.16422
    -0.11154
    -0.17476
    -0.30119
    -0.18529
    -0.05886
    -0.22744
    -0.11154
    -0.02725
    -0.29065
    -0.38547
    -0.24851
     0.16239
     0.13079
    -0.07993
    -0.36440
    -0.00618
     0.19400
     0.20454
    -0.24851
    -0.38547
    -0.35387
    -0.64887
    -0.62780
    -0.69102
    -0.46976
    -0.20636
     0.22561
     0.48901
     0.19400
    -0.50137
    -0.33279
    -0.05886
     0.29936
     0.39419
     0.40472
     0.28883
     0.87884
     0.91045
     0.51008
     0.39419
     0.52062
     0.58383
     0.24668
     0.52062
     0.21507
    -0.01672
    -0.32226
    -0.26958
    -0.09047
    -0.18529
    -0.32226
    -0.48030
    -0.34333
    -0.52244
    -0.23797
    -0.60673
    -0.69102
    -0.70155
    -0.71209
    -0.83852
    -0.39601
    -0.45923
    -0.46976
    -0.24851
    -0.43815
    -0.28012
    -0.24851
    -0.52244
    -0.25904
    -0.26958
    -0.19583
    -0.15368
    -0.10100
    -0.29065
    -0.32226
    -0.19583
    -0.04832
    -0.04832
    -0.07993
    -0.24851
    -0.03779
    -0.13261
    -0.24851
    -0.28012
    -0.25904
     0.05704
    -0.01672
    -0.20636
    -0.16422
    -0.30119
    -0.31172
    -0.50137
    -0.07993
    -0.05886
    -0.33279
    -0.50137
    -0.50137
    -0.53298
    -0.41708
    -0.37494
    -0.44869
    -0.14315
    -0.18529
    -0.11154
     0.01489
    -0.01672
     0.01489
    -0.22744
     0.40472
     0.51008
     0.53115
     0.36258
     0.54169
     0.56276
     0.69973
     0.46794
     0.45740
     0.62598
     0.81562
     0.55222
     0.86830
     0.73134
     0.56276
     0.44687
     0.39419
     0.63651
     0.65758
     0.33097
     0.33097
     0.25722
     0.22561
     0.17293
     0.18347
    -0.07993
     0.06757
    -0.05886
     0.08864
     0.16239
    -0.15368
    -0.29065
    -0.51191
    -0.03779
    -0.18529
    -0.34333
    -0.23797
    -0.40655
    -0.38547
    -0.44869
    -0.41708
    -0.34333
    -0.31172
    -0.36440
    -0.28012
    -0.33279
    -0.23797
    -0.20636
    -0.45923
     0.07811
     0.24668
     0.02543
    -0.01672
     0.01489
     0.10971
     0.21507
     0.09918
     0.17293
     0.40472
     0.34151
     0.01489
     0.23615
     0.13079
     0.01489
    -0.30119
    -0.35387
     0.06757
    -0.14315
    -0.18529
    -0.26958
    -0.32226
    -0.48030
    -0.37494
    -0.41708
    -0.21690
    -0.13261
    -0.18529
    -0.16422
     0.02543
     0.08864
    -0.21690
    -0.15368
     0.22561
     0.08864
     0.07811
    -0.03779
     0.09918
     0.37311
     0.14132
    -0.09047
    -0.00618
    -0.42762
    -0.54351
    -0.35387
     0.19400
    -0.14315
    -0.18529
    -0.64887
    -0.33279
     0.01489
    -0.51191
    -0.36440
    -0.24851
    -0.15368
    -0.22744
    -0.18529
    -0.36440
    -0.02725
    -0.11154
    -0.22744
    -0.02725
    -0.00618
    -0.05886
    -0.15368
     0.48901
     0.39419
    -0.17476
    -0.07993
    -0.05886
     0.09918
     0.36258
     0.89991
     0.43633
     0.59437
     0.35204
     0.32043
     0.33097
     0.32043
     0.22561
     0.05704
     0.19400
     0.37311
     0.05704
     0.16239
     0.02543
     0.08864
    -0.01672
    -0.25904
    -0.19583
     0.16239
    -0.01672
     0.01489
    -0.03779
    -0.04832
    -0.03779
     0.03596
    -0.35387
     0.17293
     0.14132
     0.06757
     0.16239
     0.22561
    -0.05886
    -0.01672
    -0.11154
     0.06757
     0.06757
    -0.01672
     0.10971
    -0.00618
     0.04650
     0.24668
    -0.28012
    -0.02725
     0.08864
     0.02543
    -0.06940
    -0.06940
    -0.22744
    -0.22744
    -0.21690
    -0.20636
    -0.14315
     0.12025
    -0.05886
    -0.10100
    -0.20636
    -0.09047
    -0.28012
     0.16239
     0.06757
    -0.04832
     0.09918
    -0.15368
    -0.14315
    -0.10100
    -0.21690
    -0.28012
     0.03596
     0.13079
    -0.13261
    -0.10100
    -0.06940
    -0.06940
    -0.30119
    -0.20636
     0.23615
     0.27829
     0.03596
     0.47847
     0.40472
     0.33097
     0.15186
     0.12025
     0.48901
     0.44687
     0.28883
     0.43633
     0.09918
     0.18347
    -0.13261
    -0.38547
     0.03596
    -0.22744
    -0.28012
    -0.48030
    -0.52244
    -0.49083
    -0.77530
    -0.90174
    -0.75423
    -0.55405
    -0.70155
    -0.78584
    -0.77530
    -0.52244
    -0.24851
    -0.13261
    -0.01672
     0.15186
    -0.37494
    -0.06940
    -0.03779
     0.54169
     0.21507
    -0.50137
    -0.34333
    -0.01672
     0.24668
    -0.16422
    -0.24851
    -0.52244
    -0.49083
    -0.78584
    -0.55405
    -0.33279
    -0.77530
    -0.66995
    -0.62780
    -0.52244
    -0.50137
    -0.68048
    -0.35387
    -0.16422
    -0.07993
    -0.13261
    -0.06940
    -0.35387
    -0.49083
    -0.35387
    -0.09047
     0.09918
     0.01489
    -0.25904
    -0.00618
     0.12025
     0.86830
     0.34151
     0.28883
     0.34151
     0.61544
     0.78402
     0.72080
     1.06849
     0.91045
     1.12117
     0.89991
     1.27921
     1.10009
     0.60490
     0.67866
     0.64705
     0.39419
     0.55222
     0.26775
     0.35204
     0.48901
     0.39419
     0.23615
     0.28883
     0.34151
     0.24668
     0.00436
     0.27829
     0.47847
     0.35204
     0.57330
     0.29936
     0.45740
     0.65758
     0.26775
     0.25722
     0.62598
     0.97366
     0.52062
     0.43633
     0.41526
     0.29936
     0.14132
     0.26775
     0.75241
     0.19400
    -0.09047
    -0.09047
    -0.00618
    -0.23797
    -0.31172
    -0.58566
    -0.60673
    -0.59619
    -0.59619
    -0.89120
    -0.71209
    -0.80691
    -1.13353
    -1.05978
    -0.90174
    -0.82798
    -1.15460
    -0.88066
    -0.63834
    -0.62780
    -0.38547
    -0.24851
    -0.30119
    -0.13261
    -0.00618
     0.17293
     0.10971
     0.21507
    -0.11154
    -0.11154
     0.53115
     0.69973
     0.10971
     0.26775
     0.07811
     0.39419
     0.33097
     0.01489
     0.19400
     0.12025
     0.46794
     0.35204
     0.17293
     0.28883
     0.21507
     0.10971
     0.35204
     0.61544
     0.13079
     0.01489
     0.16239
     0.13079
     0.03596
    -0.24851
    -0.35387
    -0.63834
    -0.63834
    -0.79638
    -0.65941
    -0.83852
    -0.80691
    -1.30210
    -1.21781
    -0.85959
    -1.28103
    -1.70247
    -2.30302
    -2.01855
    -2.06069
    -1.86051
    -1.58657
    -0.88066
    -0.45923
    -0.70155
    -1.43907
    -0.69102
    -0.55405
    -2.16605
    -2.86142
    -2.31355
    -1.80783
    -1.22835
    -0.89120
    -0.87013
    -1.21781
    -1.64979
    -1.81836
    -2.02908
    -1.93426
    -1.72354
    -1.54443
    -0.97549
    -0.39601
     0.14132
     0.18347
     0.88938
     1.42671
     1.67957
     1.77439
     2.30119
     2.32226
     2.59620
     3.00710
     2.95442
     2.75424
     2.65941
     2.74370
     2.37494
     2.32226
     1.83761
     1.27921
     1.30028
     1.84815
     1.26867
     0.88938
     0.47847
     0.59437
     0.45740
     0.20454
     0.28883
     0.53115
     0.48901
     0.45740
     0.34151
     0.48901
     0.48901
     0.39419
     0.12025
     0.72080
     0.66812
     0.30990
     0.23615
     0.25722
     0.38365
    -0.02725
    -0.00618
    -0.14315
    -0.00618
     0.25722
     0.23615
     0.36258
     0.08864
     0.20454
    -0.28012
     0.37311
     0.36258
    -0.31172
    -0.02725
     0.20454
     0.09918
     0.04650
    -0.13261
    -0.19583
    -0.18529
    -0.12208
     0.08864
    -0.11154
    -0.19583
    -0.22744
    -0.26958
    -0.00618
     0.26775
    -0.01672
    -0.18529
     0.09918
     0.17293
     0.12025
     0.15186
    -0.02725
     0.04650
     0.12025
     0.03596
     0.15186
    -0.00618
    -0.30119
    -0.56459
    -0.60673
     0.04650
    -0.21690
    -0.43815
    -0.57512
    -0.53298
    -0.62780
    -0.53298
    -0.43815
    -0.17476
    -0.09047
    -0.09047
    -0.07993
    -0.17476
     0.14132
    -0.02725
    -0.20636
     0.28883
     0.33097
     0.30990
     0.38365
     0.26775
     0.20454
     0.43633
     0.15186
     0.37311
     0.13079
     0.22561
     0.16239
    -0.04832
    -0.12208
    -0.20636
    -0.46976
    -0.03779
    -0.20636
    -0.10100
    -0.37494
    -0.51191
    -0.68048
    -0.52244
    -0.75423
    -0.69102
    -0.82798
    -0.81745
    -1.11246
    -1.16513
    -1.39693
    -1.72354
    -2.11337
    -2.02908
    -1.21781
    -0.55405
    -0.07993
     0.42579
     0.03596
    -0.03779
    -0.42762
    -0.40655
     0.26775
     0.99473
     1.16331
     1.72172
     2.01672
     1.64796
     1.36349
     0.81562
     1.04741
     0.95259
     0.20454
     0.61544
     0.53115
     0.56276
     0.26775
     0.04650
    -0.25904
    -0.36440
    -0.38547
    -0.45923
    -0.49083
    -0.53298
    -0.43815
    -0.82798
    -0.34333
    -0.83852
    -0.90174
    -0.61727
    -1.03870
    -1.04924
    -1.02817
    -0.93334
    -0.92281
    -0.71209
    -0.70155
    -0.52244
    -0.50137
    -0.32226
    -0.43815
    -0.50137
    -0.35387
     0.12025
    -0.17476
     0.05704
    -0.12208
    -0.11154
    -0.28012
    -0.02725
    -0.29065
    -0.12208
    -0.10100
    -0.21690
    -0.14315
    -0.03779
    -0.22744
    -0.52244
    -0.23797
    -0.10100
    -0.37494
    -0.30119
    -0.28012
    -0.52244
    -0.38547
    -0.70155
    -0.57512
    -0.64887
    -0.62780
    -0.60673
    -0.72263
    -0.71209
    -0.92281
    -1.08085
    -1.21781
    -0.76477
    -0.58566
    -1.09138
    -0.84906
    -0.69102
    -0.62780
    -0.62780
    -0.69102
    -0.70155
    -0.46976
    -0.42762
    -0.32226
    -0.68048
    -0.81745
    -0.70155
    -0.82798
    -0.43815
    -0.30119
    -0.59619
    -0.53298
    -0.48030
    -0.48030
    -0.97549
    -0.98602
    -1.29157
    -1.03870
    -0.89120
    -1.05978
    -0.92281
    -0.56459
    -0.60673
    -0.96495
    -0.73316
    -0.59619
    -0.99656
    -0.74370
    -0.72263
    -0.61727
    -0.68048
    -0.79638
    -0.56459
    -0.45923
    -0.45923
    -0.35387
    -0.43815
    -0.13261
    -0.44869
    -0.46976
    -0.50137
    -0.28012
    -0.41708
    -0.38547
    -0.21690
    -0.30119
    -0.40655
    -0.23797
    -0.36440
    -0.28012
    -0.12208
    -0.03779
    -0.38547
    -0.11154
     0.03596
    -0.17476
    -0.36440
     0.33097
     0.20454
    -0.12208
     0.16239
     0.23615
     0.41526
     0.21507
     0.26775
     0.57330
     0.61544
     0.52062
     0.59437
     0.45740
     0.77348
     0.81562
     0.55222
     0.82616
     1.11063
     0.79455
     0.93152
     0.92098
     0.99473
     0.78402
     0.81562
     1.13170
     1.14224
     1.20545
     1.00527
     1.03688
     0.98420
     0.89991
     0.54169
     0.73134
     1.37403
     1.57421
     1.54260
     1.85868
     1.51100
     0.92098
     1.02634
     0.89991
     1.07902
     1.47939
     1.48992
     1.24760
     0.93152
     0.61544
     0.43633
     0.26775
     0.52062
     0.40472
    -0.00618
    -0.36440
    -0.68048
    -1.12299
    -1.61818
    -1.62872
    -1.60764
    -1.71300
    -1.03870
    -1.96587
    -1.97640
    -2.09230
    -2.67178
    -2.48213
    -1.15460
    -0.98602
    -1.95533
    -1.69193
    -1.57604
    -1.55496
    -1.21781
    -0.58566
    -0.17476
    -0.23797
    -0.18529
    -0.20636
    -0.14315
    -0.19583
     0.04650
    -0.11154
     0.23615
     0.27829
    -0.04832
    -0.14315
     0.03596
    -0.03779
    -0.15368
    -0.57512
    -0.52244
    -0.59619
    -0.41708
    -0.32226
    -0.14315
     0.00436
     0.02543
    -0.05886
     0.06757
     0.33097
     0.22561
     0.47847
     0.79455
     1.04741
     0.95259
     1.28974
     1.35296
     1.35296
     1.07902
     1.04741
     0.93152
     1.00527
     0.66812
     1.04741
     0.71026
     0.56276
     0.48901
     0.20454
     0.27829
     0.13079
     0.34151
     0.39419
     0.34151
     0.08864
     0.02543
     0.39419
     0.53115
     0.62598
     0.43633
     0.41526
     0.34151
     0.62598
     0.59437
     0.22561
     0.36258
     0.34151
     0.51008
     0.40472
     0.33097
     0.30990
     0.38365
     0.40472
     0.21507
     0.04650
     0.14132
     0.26775
    -0.09047
     0.23615
     0.35204
     0.20454
     0.07811
     0.23615
     0.38365
     0.18347
     0.20454
     0.34151
     0.27829
     0.43633
     0.42579
     0.36258
     0.46794
     0.34151
     0.15186
     0.43633
     0.66812
     0.47847
     0.30990
     0.59437
     0.67866
     0.61544
     0.60490
     0.41526
     0.40472
     0.63651
     0.62598
     0.47847
     0.38365
     0.38365
     0.44687
    -0.09047
     0.49955
     0.49955
    -0.00618
     0.14132
     0.03596
     0.00436
     0.04650
    -0.06940
    -0.26958
    -0.10100
     0.21507
    -0.01672
    -0.02725
    -0.20636
    -0.23797
    -0.44869
    -0.30119
    -0.19583
    -0.64887
    -1.10192
    -1.51282
    -2.31355
    -2.49266
    -1.55496
     0.82616
     3.64979
     3.21782
     1.14224
     0.08864
     0.03596
     0.52062
     0.75241
     2.14315
     2.57513
     2.23798
     2.20637
     2.73317
     2.17476
     2.01672
     1.46885
     0.07811
    -0.63834
    -1.58657
    -2.39784
    -2.34516
    -2.07123
    -1.44961
    -1.39693
    -1.71300
    -1.42853
    -1.96587
    -2.33463
    -2.05015
    -1.58657
    -1.12299
    -0.65941
    -0.33279
    -0.22744
     0.24668
     0.88938
     1.38456
     1.72172
     1.39510
     0.91045
     0.79455
     1.73225
     2.11155
     1.97458
     1.83761
     1.32135
     1.35296
     1.10009
     0.94205
     0.77348
     0.65758
     0.55222
     0.60490
     0.42579
     0.33097
     0.21507
    -0.11154
     0.00436
     0.30990
     0.13079
    -0.38547
    -0.06940
    -0.26958
    -0.49083
    -0.36440
    -0.60673
    -0.42762
    -0.51191
    -0.60673
    -0.49083
    -0.53298
    -0.58566
    -0.49083
    -0.38547
    -0.02725
     0.00436
    -0.20636
     0.04650
     0.16239
     0.35204
     0.16239
    -0.02725
     0.36258
     0.29936
     0.53115
     0.55222
     0.40472
     0.43633
     0.29936
     0.23615
     0.44687
     0.38365
    -0.10100
     0.13079
     0.17293
     0.32043
     0.40472
     0.21507
     0.22561
     0.23615
     0.41526
     0.33097
     0.24668
     0.06757
     0.17293
    -0.18529
     0.26775
     0.49955
     0.01489
     0.27829
     0.12025
     0.16239
     0.27829
    -0.06940
     0.29936
     0.27829
     0.23615
     0.23615
     0.39419
     0.29936
     0.45740
    -0.01672
     0.39419
     0.51008
     0.18347
     0.43633
     0.35204
     0.28883
     0.03596
     0.19400
    -0.09047
     0.21507
     0.25722
    -0.04832
    -0.12208
     0.06757
     0.06757
    -0.18529
    -0.43815
     0.09918
     0.13079
    -0.18529
    -0.01672
    -0.22744
    -0.09047
     0.05704
     0.05704
     0.43633
     0.06757
    -0.46976
    -0.66995
    -0.80691
    -0.54351
    -0.49083
    -0.81745
    -0.34333
    -0.70155
    -0.78584
    -0.60673
    -1.15460
    -1.35478
    -0.53298
    -1.04924
    -2.92464
    -3.46197
    -3.17750
    -1.74461
    -1.39693
    -1.66032
    -1.67086
    -2.11337
    -2.12391
    -2.19766
    -2.41891
    -2.08176
    -1.52336
    -0.82798
    -0.06940
     0.37311
     0.47847
     0.64705
     1.26867
     1.76386
     2.18530
     2.99656
     3.21782
     2.69102
     2.38548
     2.72263
     2.92281
     2.91228
     2.13262
     1.98511
     1.90083
     1.87975
     1.65850
     1.36349
     1.11063
     0.74187
     0.18347
     0.16239
     0.15186
     0.20454
    -0.01672
     0.10971
     0.04650
    -0.11154
     0.44687
     0.12025
     0.07811
     0.05704
     0.06757
     0.17293
     0.19400
     0.24668
    -0.01672
    -0.04832
     0.27829
     0.30990
     0.09918
     0.56276
     0.77348
     0.40472
     0.46794
     0.42579
     0.40472
     0.58383
     0.51008
     0.82616
     1.02634
     0.95259
     0.96313
     1.13170
     0.86830
     0.78402
     0.49955
     0.69973
     0.93152
     0.73134
     0.66812
     0.96313
     0.57330
     0.36258
     0.16239
     0.23615
     0.09918
     0.38365
     0.18347
    -0.10100
    -0.09047
    -0.13261
    -0.41708
    -0.43815
    -0.13261
    -0.41708
    -0.55405
    -0.49083
    -0.40655
    -0.38547
    -0.49083
    -0.33279
    -0.03779
     0.07811
     0.22561
     0.02543
     0.04650
     0.25722
     0.07811
     0.23615
     0.40472
     0.54169
     0.23615
     0.54169
     0.46794
     0.42579
     0.24668
     0.54169
     0.37311
    -0.10100
    -0.34333
    -0.89120
    -0.65941
    -0.53298
    -0.83852
    -1.57604
    -1.50229
    -1.41800
    -2.20819
    -3.11429
    -3.35661
    -2.57695
    -1.23889
     0.08864
     0.15186
    -0.15368
    -0.03779
    -0.44869
    -0.84906
    -0.85959
    -0.16422
     0.25722
     0.96313
     1.59528
     1.28974
     0.99473
     1.04741
     0.71026
     0.32043
    -0.12208
     0.03596
    -0.00618
     0.20454
    -0.05886
    -0.10100
     0.17293
     0.34151
     0.37311
     0.39419
     0.91045
     0.78402
     0.53115
     0.85777
     0.53115
     0.18347
    -0.07993
    -0.14315
    -0.12208
     0.16239
     0.23615
     0.51008
     0.99473
     0.41526
     0.01489
    -0.50137
    -0.34333
    -0.35387
     0.15186
     0.74187
     1.10009
     1.13170
     1.01581
     0.81562
     0.99473
     1.27921
     1.22653
     1.03688
     0.57330
     0.88938
     1.24760
     0.29936
     0.81562
     1.67957
     1.94297
     2.10101
     1.47939
     0.32043
    -0.13261
    -0.37494
    -0.17476
     0.19400
     0.36258
     0.43633
     0.25722
    -0.12208
    -0.24851
    -0.61727
    -0.80691
    -0.53298
    -0.68048
    -0.84906
    -0.77530
    -0.73316
    -0.77530
    -0.70155
    -0.65941
    -0.24851
    -0.12208
    -0.04832
    -0.02725
     0.07811
     0.03596
    -0.01672
     0.17293
     0.67866
     0.77348
     0.63651
     0.58383
     0.78402
     0.72080
     0.54169
     0.54169
     0.57330
     0.77348
     0.87884
     0.73134
     0.40472
     0.23615
     0.29936
     0.17293
     0.41526
     0.46794
    -0.09047
    -0.00618
     0.10971
    -0.06940
     0.03596
    -0.29065
    -0.58566
    -0.66995
    -0.76477
    -0.97549
    -0.81745
    -1.18621
    -1.56550
    -2.37677
    -1.87104
    -1.33371
    -2.25034
    -2.60856
    -2.49266
    -2.39784
    -2.45052
    -2.66124
    -2.74553
    -2.50320
    -2.38730
    -2.36623
    -2.40838
    -1.68140
    -1.92372
    -1.91319
    -1.88158
    -1.44961
    -1.27049
    -1.41800
    -1.08085
    -0.82798
    -0.54351
    -0.04832
    -0.09047
     0.17293
     0.24668
     0.37311
     0.52062
     0.63651
     0.82616
     0.89991
     0.94205
     1.32135
     1.31081
     0.89991
     0.81562
     1.08956
     1.34242
     1.36349
     1.05795
     0.99473
     1.10009
     1.20545
     1.28974
     1.27921
     1.27921
     1.47939
     1.23706
     1.38456
     1.54260
     1.24760
     1.48992
     1.45832
     1.31081
     0.99473
     0.65758
     0.68919
     0.84723
     0.99473
     0.81562
     0.22561
     0.22561
     0.00436
    -0.20636
    -0.02725
     0.51008
     0.23615
     0.77348
     1.17385
     0.15186
     0.24668
     0.04650
     0.16239
     0.25722
     0.71026
     1.03688
     1.03688
     0.94205
     0.72080
     0.17293
     0.18347
     0.65758
     0.51008
     0.24668
     0.35204
     0.17293
     0.19400
     0.25722
     0.01489
     0.16239
     0.01489
     0.16239
     0.00436
     0.01489
    -0.00618
    -0.42762
    -0.83852
    -0.36440
    -0.57512
    -0.72263
    -1.09138
    -0.85959
    -0.29065
     0.00436
     0.55222
     0.82616
     1.01581
     0.52062
     0.66812
     0.49955
     0.81562
     1.02634
     1.31081
     2.01672
     1.95351
     1.61636
     1.26867
     0.78402
     0.65758
    -0.23797
    -1.11246
    -0.94388
    -1.50229
    -1.13353
    -1.51282
    -1.97640
    -2.74553
    -3.08268
    -2.50320
    -1.47068
    -1.22835
    -0.90174
    -1.16513
    -0.91227
    -0.74370
    -0.91227
    -0.55405
    -0.16422
     0.33097
     0.87884
     1.18438
     1.40564
     1.13170
     1.02634
     1.03688
     0.79455
     0.88938
     0.69973
     0.35204
     0.53115
     0.41526
     0.47847
     0.74187
     0.69973
     0.52062
     0.44687
     0.91045
     0.75241
     0.87884
     0.49955
     0.60490
     0.17293
     0.66812
     0.78402
     0.57330
     0.64705
     0.88938
     0.62598
     0.74187
     0.39419
     0.39419
     0.61544
     0.30990
     0.14132
     0.13079
     0.00436
    -0.31172
    -0.50137
    -0.31172
     0.04650
    -0.23797
    -0.56459
    -0.38547
    -0.48030
    -0.56459
    -0.65941
    -0.44869
    -0.29065
    -0.40655
    -0.26958
     0.04650
    -0.10100
     0.15186
     0.10971
     0.02543
     0.39419
     0.41526
     0.47847
     0.48901
     0.34151
     0.49955
     0.34151
     0.35204
     0.35204
     0.30990
     0.37311
     0.35204
     0.36258
     0.16239
     0.04650
    -0.29065
     0.24668
     0.01489
     0.09918
    -0.09047
    -0.10100
    -0.17476
    -0.28012
    -0.49083
    -0.33279
    -0.50137
    -0.40655
    -0.52244
    -0.17476
    -0.21690
    -0.35387
    -0.71209
    -0.41708
    -0.01672
    -0.01672
    -0.13261
    -0.04832
     0.20454
     0.63651
     0.40472
     0.52062
     0.72080
     0.92098
     0.96313
     1.00527
     1.04741
     1.02634
     0.46794
     0.60490
     0.79455
     0.69973
     0.29936
     0.14132
    -0.22744
    -0.54351
    -0.71209
    -1.03870
    -1.03870
    -1.46014
    -1.60764
    -2.00801
    -2.27141
    -2.14498
    -2.57695
    -2.93517
    -2.89303
    -3.35661
    -4.54717
    -4.80004
    -4.08359
    -0.70155
     5.04054
     8.36990
     4.73500
    -0.59619
    -1.63925
    -0.35387
     2.25905
     3.87105
     5.31447
     4.99840
     5.00893
     2.77531
     1.55314
     1.12117
     0.72080
    -0.44869
    -2.01855
    -3.98877
    -4.43128
    -3.80966
    -3.18804
    -2.28195
    -1.47068
    -1.44961
    -1.84997
    -1.43907
    -0.41708
     0.01489
    -0.43815
     0.39419
     1.40564
     1.74279
     2.14315
     2.04833
     2.18530
     2.20637
     1.77439
     1.64796
     1.19492
     1.01581
     0.84723
     0.54169
     0.27829
     0.41526
     0.38365
     0.23615
     0.22561
    -0.01672
    -0.00618
    -0.02725
     0.02543
     0.18347
     0.16239
     0.17293
     0.26775
     0.17293
     0.25722
     0.29936
     0.10971
     0.42579
     0.79455
     0.32043
     0.38365
     0.34151
     0.39419
     0.36258
     0.22561
     0.36258
     0.60490
     0.38365
     0.38365
     0.51008
     1.03688
     0.95259
     0.33097
     0.83670
     0.89991
     0.60490
     0.60490
     0.68919
     0.91045
     0.73134
     0.83670
     0.58383
     0.68919
     0.64705
     0.38365
     0.02543
     0.27829
     0.17293
    -0.11154
    -0.00618
    -0.05886
    -0.13261
    -0.24851
    -0.15368
    -0.25904
    -0.30119
    -0.52244
    -0.55405
    -0.51191
    -0.38547
    -0.40655
    -0.37494
    -0.29065
    -0.40655
    -0.24851
    -0.52244
    -0.03779
    -0.26958
    -0.34333
    -0.04832
    -0.19583
    -0.14315
    -0.09047
    -0.07993
     0.08864
     0.05704
    -0.06940
    -0.21690
    -0.17476
    -0.29065
    -0.32226
    -0.45923
    -0.05886
    -0.14315
    -0.42762
    -0.39601
    -0.53298
    -0.71209
    -0.78584
    -0.92281
    -0.97549
    -0.94388
    -0.81745
    -1.21781
    -1.47068
    -1.54443
    -1.83944
    -2.71392
    -1.66032
    -0.72263
     0.25722
     1.11063
     1.14224
     1.25813
     0.96313
     0.96313
     1.40564
     2.09047
     2.56459
     2.95442
     2.82799
     2.84906
     2.68049
     2.07994
     1.80600
     1.46885
     0.94205
     0.35204
    -0.18529
    -0.58566
    -1.11246
    -1.35478
    -1.86051
    -1.55496
    -1.41800
    -1.42853
    -1.76568
    -1.66032
    -1.56550
    -1.22835
    -1.39693
    -1.00710
    -0.48030
    -0.56459
    -0.50137
    -0.40655
    -0.09047
    -0.13261
    -0.09047
    -0.06940
     0.23615
     0.14132
     0.32043
     0.38365
     0.36258
     0.34151
     0.01489
     0.33097
     0.38365
     0.09918
     0.20454
     0.22561
     0.07811
    -0.17476
    -1.33371
    -1.55496
    -1.49175
    -1.40746
    -1.35478
    -1.64979
    -2.25034
    -1.04924
     0.85777
     1.00527
    -1.25996
    -2.85089
    -3.19857
    -2.77713
    -1.73408
    -1.15460
    -0.51191
    -0.41708
     0.41526
     0.65758
     0.36258
    -1.22835
    -1.34425
    -0.99656
    -0.87013
    -0.49083
     0.20454
     0.47847
     0.30990
     0.60490
     0.62598
     0.69973
     0.53115
     0.42579
     0.52062
     0.60490
     0.57330
     0.52062
     0.41526
     0.23615
     0.49955
     0.08864
     0.56276
     0.69973
     0.25722
     0.35204
     0.35204
     0.45740
     0.23615
     0.20454
     0.16239
     0.29936
     0.33097
     0.43633
     0.24668
     0.17293
     0.09918
    -0.10100
     0.41526
     0.43633
     0.25722
    -0.03779
     0.25722
     0.26775
     0.06757
     0.10971
     0.18347
    -0.02725
     0.18347
     0.22561
     0.05704
    -0.14315
    -0.15368
    -0.33279
    -0.33279
    -0.11154
    -0.41708
    -0.82798
    -1.02817
    -0.75423
    -1.02817
    -1.19674
    -1.44961
    -1.10192
    -0.64887
    -0.37494
    -0.38547
    -0.55405
    -0.49083
    -0.46976
    -0.57512
     0.41526
     0.55222
     0.33097
     0.36258
     0.58383
     0.68919
     0.65758
     0.59437
     0.73134
     1.02634
     1.03688
     1.01581
     1.00527
     0.73134
     0.55222
     0.01489
     0.39419
     0.69973
     0.46794
     0.44687
     0.51008
     0.53115
     0.46794
     0.28883
     0.02543
    -0.14315
     0.02543
    -0.20636
    -0.44869
    -0.45923
    -0.28012
    -0.42762
    -0.14315
    -0.01672
    -0.19583
    -0.36440
    -0.38547
    -0.31172
    -0.43815
    -0.54351
    -0.51191
    -0.30119
    -0.34333
    -0.37494
    -0.24851
    -0.41708
    -0.42762
    -0.74370
    -0.65941
    -0.17476
    -0.30119
    -0.43815
    -0.57512
    -0.28012
    -0.25904
    -0.02725
    -0.16422
    -0.11154
    -0.02725
     0.15186
     0.15186
    -0.22744
    -0.15368
    -0.26958
    -0.43815
    -0.54351
    -0.16422
    -0.29065
    -0.54351
    -0.80691
    -0.88066
    -0.62780
    -0.84906
    -0.72263
    -0.75423
    -0.66995
    -0.64887
    -0.46976
    -0.18529
    -0.24851
    -0.22744
     0.60490
     0.98420
     1.14224
     1.24760
     1.14224
     1.00527
     1.19492
     1.50046
     1.40564
     1.75332
     1.76386
     1.98511
     2.05887
     1.94297
     1.80600
     1.53207
     1.65850
     2.00619
     1.75332
     1.44778
     1.65850
     1.61636
     1.66904
     1.47939
     1.70064
     1.66904
     1.69011
     1.59528
     1.59528
     1.50046
     1.14224
     1.27921
     1.18438
     1.52153
     1.20545
     0.92098
     0.80509
     0.64705
     0.67866
     0.57330
     0.32043
     0.28883
    -0.37494
    -0.16422
    -0.62780
    -0.65941
    -0.93334
    -0.98602
    -1.44961
    -0.74370
    -0.65941
    -0.83852
    -0.70155
    -0.99656
    -0.89120
    -0.76477
    -0.85959
    -0.57512
    -0.24851
    -0.10100
    -0.16422
     0.02543
    -0.15368
    -0.30119
    -0.54351
    -0.28012
     0.10971
    -0.34333
    -0.43815
    -0.28012
    -0.21690
    -0.30119
    -0.15368
    -0.17476
    -0.03779
     0.01489
     0.02543
     0.21507
     0.42579
     0.62598
     0.75241
     1.16331
     1.64796
     1.57421
     1.44778
     1.33188
     1.59528
     1.50046
     1.67957
     1.54260
     1.84815
     1.66904
     1.46885
     1.02634
     1.07902
     0.55222
     0.29936
     0.02543
     0.18347
     0.14132
    -0.40655
    -0.41708
    -0.54351
    -0.38547
    -0.24851
    -0.21690
    -0.51191
    -0.46976
    -0.36440
    -0.54351
    -0.51191
    -0.43815
    -0.29065
    -0.56459
    -0.38547
    -0.07993
    -0.25904
    -0.52244
    -0.78584
    -0.88066
    -0.82798
    -0.79638
    -1.33371
    -1.33371
    -0.83852
    -0.87013
    -1.21781
    -0.71209
    -0.97549
    -1.20728
    -0.98602
    -0.51191
    -0.79638
    -0.82798
    -0.66995
    -0.57512
    -0.52244
    -0.54351
    -0.51191
    -0.18529
    -0.12208
    -0.33279
    -0.04832
    -0.14315
    -0.09047
    -0.28012
    -0.33279
     0.21507
    -0.13261
     0.06757
     0.08864
     0.09918
     0.06757
     0.04650
     0.27829
     0.49955
     0.62598
     0.77348
     1.17385
     1.16331
     0.93152
     0.88938
     0.49955
     1.28974
     1.23706
     1.05795
     1.08956
     0.82616
     0.69973
     0.71026
     0.24668
     0.44687
     0.39419
     0.30990
     0.10971
     0.17293
    -0.02725
     0.23615
    -0.33279
     0.04650
     0.46794
     0.04650
     0.20454
     0.25722
     0.38365
     0.07811
     0.22561
     0.28883
     0.52062
     0.80509
     0.60490
     0.44687
     0.78402
     0.72080
     0.54169
     0.46794
     0.79455
     0.80509
     0.72080
     0.83670
     0.73134
     0.73134
     0.54169
     0.39419
     0.43633
     0.30990
     0.16239
     0.02543
    -0.09047
    -0.16422
    -0.51191
    -0.52244
    -0.37494
    -0.61727
    -0.85959
    -0.51191
    -0.88066
    -0.81745
    -0.89120
    -1.02817
    -0.49083
    -0.58566
    -0.71209
    -1.02817
    -0.56459
    -0.71209
    -0.61727
    -0.93334
    -0.52244
    -0.56459
    -0.80691
    -0.53298
    -0.57512
    -0.51191
    -0.02725
     0.26775
     0.59437
     0.68919
     0.49955
     0.41526
     0.62598
     0.77348
     1.21599
     1.18438
     1.34242
     1.67957
     1.19492
     1.03688
     1.02634
     0.98420
     0.57330
     0.46794
     0.13079
     0.18347
    -0.03779
    -0.04832
    -0.37494
    -0.43815
    -0.24851
    -0.46976
    -0.68048
    -0.53298
    -0.68048
    -0.81745
    -0.99656
    -0.90174
    -0.78584
    -1.32317
    -1.14406
    -0.84906
    -0.38547
     0.01489
     0.12025
     0.13079
    -0.26958
    -0.41708
    -0.56459
     0.24668
     0.60490
     0.52062
     0.81562
     1.03688
     0.95259
     0.84723
     0.73134
     0.81562
     1.00527
     1.13170
     0.86830
     0.55222
     0.42579
     0.43633
     0.04650
     0.30990
     0.41526
     0.04650
    -0.20636
    -0.23797
    -0.44869
    -0.63834
    -0.69102
    -0.61727
    -0.60673
    -0.17476
    -0.33279
    -0.51191
    -0.68048
    -0.39601
    -0.20636
     0.13079
     0.65758
     0.43633
     0.42579
     0.79455
     0.98420
     0.85777
     0.94205
     0.72080
     0.60490
     0.59437
     0.63651
     0.47847
     0.15186
    -0.02725
    -0.01672
    -0.10100
     0.07811
    -0.24851
    -0.40655
    -0.34333
    -0.23797
    -0.49083
    -0.36440
    -0.54351
    -0.40655
    -0.26958
    -0.12208
    -0.03779
    -0.09047
    -0.23797
    -0.21690
    -0.38547
     0.08864
     0.04650
    -0.31172
     0.01489
     0.08864
     0.12025
    -0.24851
    -0.29065
     0.03596
     0.73134
     0.26775
     0.06757
     0.00436
    -0.04832
    -0.03779
    -0.46976
    -0.03779
     0.18347
    -0.02725
     0.04650
    -0.25904
    -0.25904
    -0.23797
    -0.34333
    -0.45923
    -0.16422
    -0.32226
    -0.09047
    -0.46976
    -0.22744
    -0.54351
    -0.36440
    -0.38547
    -0.14315
    -0.20636
    -0.40655
    -0.28012
    -0.21690
    -0.19583
     0.09918
     0.13079
     0.06757
     0.18347
     0.29936
     0.42579
     0.39419
     0.37311
     0.48901
     0.13079
     0.68919
     0.64705
     0.41526
     0.29936
     0.33097
     0.43633
     0.18347
     0.12025
     0.28883
     0.47847
     1.04741
     0.91045
     0.92098
     0.81562
     0.79455
     0.51008
     1.05795
     0.97366
     0.55222
     0.61544
     0.67866
     0.57330
     0.45740
    -0.05886
     0.10971
    -0.07993
    -0.76477
    -1.15460
    -0.76477
    -0.89120
    -1.08085
    -1.69193
    -1.17567
    -0.87013
    -0.56459
    -0.56459
    -0.66995
    -0.75423
    -0.84906
    -0.71209
    -0.77530
    -0.51191
    -0.19583
     0.08864
    -0.14315
    -0.13261
    -0.39601
    -0.40655
    -0.20636
     0.08864
     0.53115
     0.33097
     0.44687
     0.59437
     0.49955
     0.37311
     0.40472
     0.38365
     0.80509
     0.97366
     1.19492
     0.87884
     0.82616
     0.72080
     0.83670
     1.12117
     1.02634
     0.80509
     0.68919
     0.66812
     0.88938
     0.87884
     0.83670
     0.71026
     0.69973
     0.88938
     0.67866
     0.73134
     0.67866
     0.61544
     0.30990
     0.63651
     0.87884
     0.28883
     0.07811
     0.18347
     0.08864
    -0.00618
    -0.12208
    -0.30119
    -0.10100
    -0.28012
    -0.58566
    -0.60673
    -0.58566
    -0.97549
    -1.16513
    -1.05978
    -0.71209
    -0.91227
    -1.15460
    -1.27049
    -1.03870
    -1.49175
    -1.42853
    -1.36532
    -1.41800
    -1.34425
    -1.32317
    -1.14406
    -1.03870
    -0.92281
    -1.33371
    -1.53389
    -0.61727
    -0.85959
    -0.99656
    -0.92281
    -0.95442
    -0.88066
    -0.82798
    -0.73316
    -0.51191
    -0.72263
    -0.46976
    -0.53298
    -0.64887
    -0.42762
    -0.58566
    -0.93334
    -0.49083
    -0.43815
    -0.57512
    -0.65941
    -0.49083
    -0.41708
    -0.33279
    -0.63834
    -0.42762
    -0.22744
    -0.11154
     0.12025
    -0.11154
    -0.07993
    -0.00618
    -0.23797
     0.10971
     0.65758
     0.32043
     0.24668
     0.18347
     0.16239
    -0.03779
     0.03596
     0.01489
     0.21507
     0.34151
     0.44687
     0.39419
     0.57330
     0.77348
     0.64705
     0.92098
     1.32135
     1.50046
     1.34242
     1.43724
     1.19492
     1.78493
     1.99565
     2.04833
     1.60582
     1.02634
     0.67866
     0.19400
     0.17293
     0.92098
     1.81654
     1.92190
     1.76386
     0.89991
     0.22561
     0.20454
     0.35204
     0.35204
     0.41526
     0.60490
     0.85777
     0.97366
     1.12117
     1.16331
     0.92098
     0.52062
     0.41526
     0.16239
     1.07902
     1.20545
     0.79455
     0.64705
     0.38365
     0.61544
     0.83670
     1.14224
     1.04741
     1.06849
     0.96313
     0.60490
     0.51008
     0.35204
     0.13079
    -0.12208
    -0.07993
     0.00436
    -0.12208
    -0.39601
    -0.43815
    -0.03779
    -0.25904
    -0.35387
    -0.18529
    -0.38547
    -0.16422
    -0.40655
    -0.31172
    -0.13261
    -0.12208
    -0.38547
    -0.56459
    -0.00618
    -0.11154
    -0.33279
    -0.20636
    -0.34333
    -0.33279
    -0.26958
    -0.33279
    -0.30119
    -0.46976
    -0.43815
    -0.40655
    -0.30119
    -0.48030
    -0.37494
    -0.63834
    -0.24851
    -0.19583
    -0.33279
    -0.39601
    -0.54351
    -0.34333
    -0.72263
    -0.84906
    -0.79638
    -0.56459
    -0.81745
    -0.90174
    -0.75423
    -0.87013
    -0.99656
    -1.09138
    -0.99656
    -0.94388
    -1.09138
    -1.00710
    -0.74370
    -0.66995
    -0.87013
    -0.73316
    -0.74370
    -0.54351
    -0.29065
    -0.44869
    -0.37494
    -0.42762
    -0.29065
    -0.55405
    -0.65941
    -0.16422
    -0.39601
    -0.15368
    -0.17476
    -0.49083
    -0.38547
    -0.45923
    -0.31172
    -0.06940
     0.39419
     0.13079
     0.02543
    -0.11154
     0.25722
     0.23615
     0.51008
     0.62598
     0.79455
     0.62598
     0.59437
     0.44687
     0.58383
     0.35204
     0.26775
     0.34151
     0.16239
     0.18347
    -0.04832
    -0.12208
    -0.06940
    -0.50137
    -0.99656
    -0.68048
    -0.62780
    -1.10192
    -0.95442
    -0.92281
    -0.68048
    -0.61727
    -0.85959
    -0.55405
    -0.33279
    -0.19583
     0.12025
     0.34151
     0.35204
     0.49955
     0.69973
     0.85777
     1.05795
     1.06849
     0.97366
     1.00527
     1.16331
     1.25813
     1.36349
     1.40564
     1.62689
     1.30028
     1.10009
     0.85777
     0.61544
     0.68919
     0.53115
     0.59437
     0.88938
     0.82616
     0.79455
     0.81562
     0.80509
     0.41526
     0.08864
    -0.00618
     0.21507
     0.22561
     0.06757
     0.25722
     0.21507
     0.37311
     0.15186
     0.01489
     0.17293
     0.24668
     0.17293
     0.13079
     0.15186
     0.15186
    -0.09047
     0.15186
     0.34151
     0.32043
     0.30990
     0.17293
    -0.07993
     0.08864
    -0.00618
    -0.19583
     0.14132
    -0.02725
    -0.15368
    -0.19583
    -0.26958
    -0.21690
    -0.39601
    -0.49083
    -0.21690
    -0.15368
     0.20454
     0.07811
    -0.19583
    -0.06940
     0.05704
    -0.14315
     0.26775
     0.61544
     0.44687
     0.29936
     0.20454
     0.60490
     0.51008
     0.32043
    -0.03779
     0.12025
     0.15186
     0.27829
    -0.03779
    -0.13261
    -0.43815
    -0.72263
    -0.93334
    -0.49083
    -0.74370
    -1.07031
    -0.80691
    -0.61727
    -0.96495
    -1.28103
    -1.18621
    -1.13353
    -0.92281
    -0.85959
    -0.95442
    -0.99656
    -0.98602
    -0.85959
    -0.92281
    -0.48030
    -0.18529
    -0.34333
    -0.09047
     0.43633
     0.32043
    -0.05886
    -0.38547
    -0.35387
     0.07811
     0.63651
     0.32043
     0.18347
     0.09918
     0.04650
    -0.40655
    -0.23797
    -0.25904
    -0.49083
    -0.28012
    -0.00618
    -0.02725
    -0.04832
    -0.20636
    -0.07993
     0.04650
     0.05704
     0.02543
    -0.04832
     0.19400
     0.21507
     0.17293
     0.36258
     0.42579
     0.00436
    -0.25904
    -0.02725
    -0.32226
     0.19400
     0.09918
     0.08864
     0.02543
     0.34151
     0.37311
     0.36258
     0.36258
     0.37311
     0.46794
     0.65758
     1.26867
     1.35296
     0.88938
     0.99473
     0.94205
     0.97366
     0.85777
     0.18347
     0.28883
     0.42579
     0.37311
     0.33097
    -0.05886
    -0.64887
    -0.97549
    -1.51282
    -1.03870
    -1.10192
    -1.00710
    -0.62780
    -0.34333
    -0.95442
    -1.21781
    -1.40746
    -1.30210
    -0.51191
    -0.39601
    -0.30119
    -0.38547
    -0.11154
    -0.41708
    -0.63834
    -0.39601
    -0.14315
    -0.31172
    -0.71209
    -0.61727
    -0.52244
    -0.36440
    -0.48030
    -0.32226
    -0.10100
     0.00436
     0.01489
    -0.07993
     0.32043
     0.26775
     0.00436
     0.38365
     0.78402
     0.89991
     0.75241
     0.80509
     0.98420
     0.96313
     0.72080
     0.68919
     0.78402
     0.62598
     1.07902
     0.74187
     0.74187
     0.77348
     0.55222
     0.44687
     0.58383
     0.60490
     0.34151
     0.12025
     0.17293
     0.18347
     0.09918
    -0.28012
    -0.38547
    -0.23797
    -0.11154
    -0.21690
    -0.46976
    -0.38547
    -0.60673
    -0.89120
    -0.50137
    -0.30119
    -0.29065
    -0.53298
    -0.48030
    -0.38547
    -0.48030
    -0.60673
    -0.76477
    -0.54351
    -0.39601
    -0.33279
    -0.53298
    -0.57512
    -0.53298
    -1.08085
    -0.70155
    -0.36440
    -0.91227
    -0.81745
    -0.88066
    -0.61727
    -0.41708
    -0.39601
    -0.02725
     0.43633
     0.91045
     1.02634
     1.05795
     0.84723
     0.77348
     0.85777
     1.08956
     1.73225
     1.77439
     1.41617
     1.17385
     1.08956
     1.17385
     0.67866
     0.38365
     0.26775
     0.17293
     0.24668
     0.38365
    -0.20636
     0.10971
    -0.43815
    -0.11154
     0.60490
     0.61544
     0.48901
     0.38365
     0.51008
     0.42579
     0.54169
     0.46794
     0.66812
     0.80509
     0.91045
     0.85777
     0.83670
     0.52062
     0.54169
     0.49955
     0.73134
     0.85777
     0.54169
     0.56276
     0.55222
     0.49955
     0.29936
     0.18347
    -0.01672
    -0.53298
    -0.32226
    -0.44869
    -0.54351
    -0.20636
    -0.23797
    -0.42762
    -0.36440
     0.05704
    -0.26958
    -0.77530
    -0.62780
    -0.33279
    -0.22744
     0.02543
     0.19400
     0.36258
    -0.03779
     0.14132
    -0.21690
    -0.13261
    -0.14315
    -0.50137
    -0.74370
    -0.43815
    -0.18529
    -0.54351
    -0.52244
    -0.55405
    -0.65941
    -0.69102
    -0.65941
    -0.66995
    -0.55405
    -0.44869
    -0.51191
    -0.37494
    -0.31172
    -0.44869
    -0.80691
    -0.37494
    -0.22744
    -0.53298
    -0.53298
    -0.61727
    -0.43815
    -0.66995
    -0.56459
    -0.44869
    -0.52244
    -0.36440
    -0.38547
    -0.33279
    -0.50137
    -0.24851
    -0.68048
    -0.42762
    -0.06940
    -0.32226
    -0.20636
    -0.05886
     0.13079
    -0.09047
    -0.15368
    -0.02725
    -0.04832
     0.03596
     0.04650
    -0.10100
     0.07811
     0.28883
    -0.23797
    -0.23797
     0.26775
     0.32043
    -0.16422
    -0.09047
    -0.17476
    -0.12208
    -0.10100
    -0.07993
    -0.06940
    -0.04832
    -0.09047
     0.01489
    -0.03779
     0.00436
    -0.22744
    -0.45923
    -0.01672
     0.24668
     0.17293
     0.09918
    -0.00618
     0.17293
    -0.12208
    -0.16422
     0.01489
     0.06757
    -0.05886
    -0.41708
    -0.00618
    -0.20636
    -0.33279
    -0.59619
    -0.48030
    -0.19583
    -0.62780
    -0.61727
    -0.73316
    -0.57512
    -0.48030
    -0.09047
     0.19400
     0.37311
     0.46794
     0.96313
     0.71026
     0.20454
     0.38365
     0.14132
     0.45740
     1.07902
     0.81562
     0.55222
     0.74187
     0.19400
    -0.11154
    -0.20636
    -0.70155
    -0.78584
    -0.66995
    -0.77530
    -1.02817
    -1.04924
    -0.98602
    -0.94388
    -1.15460
    -0.74370
    -0.74370
    -0.93334
    -0.68048
    -0.59619
    -0.58566
    -0.73316
    -0.66995
    -0.55405
    -0.31172
    -0.36440
    -0.31172
    -0.30119
    -0.20636
    -0.20636
    -0.65941
    -0.20636
     0.06757
    -0.28012
    -0.17476
    -0.16422
    -0.23797
    -0.11154
    -0.04832
     0.12025
     0.27829
     0.16239
    -0.01672
     0.06757
     0.07811
     0.10971
    -0.40655
    -0.10100
     0.17293
    -0.03779
    -0.05886
    -0.09047
    -0.13261
    -0.22744
    -0.19583
    -0.28012
    -0.30119
    -0.37494
    -0.25904
    -0.49083
    -0.07993
    -0.34333
    -0.40655
    -0.43815
     0.07811
     0.08864
     0.08864
     0.16239
     0.15186
     0.00436
    -0.19583
    -0.03779
     0.09918
     0.01489
     0.23615
     0.06757
     0.10971
     0.26775
     0.15186
    -0.20636
     0.08864
     0.02543
    -0.19583
    -0.02725
    -0.11154
     0.02543
    -0.15368
    -0.25904
    -0.03779
     0.26775
     0.05704
     0.20454
    -0.05886
    -0.19583
    -0.00618
    -0.23797
    -0.22744
    -0.18529
    -0.51191
    -0.30119
    -0.45923
    -0.26958
    -0.51191
    -0.78584
    -0.58566
    -0.23797
    -0.22744
    -0.51191
    -0.48030
    -0.39601
    -0.15368
    -0.28012
    -0.05886
     0.13079
     0.09918
     0.30990
    -0.11154
     0.00436
     0.06757
    -0.19583
     0.42579
     0.71026
     0.52062
     0.23615
    -0.02725
    -0.14315
    -0.13261
     0.00436
    -0.06940
     0.38365
     0.32043
     0.07811
     0.13079
    -0.05886
    -0.24851
    -0.28012
    -0.63834
    -0.44869
    -0.13261
    -0.04832
    -0.14315
    -0.43815
    -0.39601
    -0.53298
    -0.55405
    -0.23797
    -0.07993
     0.08864
    -0.09047
    -0.03779
    -0.15368
    -0.11154
    -0.07993
    -0.14315
     0.23615
     0.44687
     0.20454
     0.24668
     0.20454
     0.28883
     0.12025
     0.17293
     0.17293
    -0.31172
    -0.24851
    -0.46976
    -0.00618
    -0.28012
    -0.61727
    -0.82798
    -0.80691
    -0.62780
    -0.75423
    -0.97549
    -0.98602
    -0.91227
    -1.20728
    -1.10192
    -0.77530
    -0.73316
    -0.96495
    -0.81745
    -0.50137
    -0.45923
    -0.48030
    -0.57512
    -0.43815
    -0.16422
     0.03596
     0.03596
     0.19400
     0.23615
     0.07811
     0.04650
     0.52062
     0.35204
     0.28883
     0.02543
     0.36258
     0.44687
     0.15186
     0.15186
     0.14132
     0.14132
     0.35204
     0.15186
     0.14132
     0.03596
     0.06757
    -0.16422
     0.15186
     0.36258
     0.13079
     0.14132
     0.37311
     0.88938
     0.68919
     0.58383
     0.48901
     0.69973
     0.60490
     0.68919
     0.87884
     0.61544
     0.62598
     0.46794
     0.58383
     0.81562
     0.44687
     0.41526
     0.21507
     0.27829
     0.27829
    -0.01672
    -0.06940
     0.08864
    -0.02725
     0.37311
    -0.00618
     0.06757
    -0.05886
    -0.04832
     0.51008
     0.94205
     0.77348
     0.04650
     0.32043
     0.25722
     0.77348
     0.72080
     0.46794
     0.33097
     0.54169
     0.57330
     0.12025
    -0.06940
    -0.01672
    -0.38547
    -0.99656
    -0.42762
    -0.88066
    -1.02817
    -0.97549
    -0.43815
    -0.40655
    -0.22744
     0.07811
    -0.21690
    -0.33279
     0.20454
     0.13079
     0.56276
     0.87884
     0.91045
     0.47847
     1.01581
     1.07902
     0.67866
     0.35204
     0.13079
     0.18347
     0.09918
    -0.04832
    -0.20636
    -0.15368
     0.18347
    -0.03779
    -0.13261
    -0.28012
    -0.21690
    -0.29065
    -0.17476
     0.32043
     0.37311
     0.16239
     0.47847
     0.29936
     0.48901
     0.58383
     0.21507
     0.33097
     0.34151
     0.15186
     0.27829
     0.07811
     0.02543
    -0.05886
     0.03596
     0.56276
     0.45740
     0.03596
     0.08864
     0.16239
    -0.09047
    -0.14315
    -0.16422
     0.09918
     0.34151
     0.28883
     0.06757
     0.22561
     0.02543
    -0.09047
    -0.34333
    -0.04832
     0.25722
     0.06757
     0.12025
     0.16239
     0.16239
     0.19400
     0.03596
    -0.02725
     0.32043
     0.32043
     0.21507
     0.44687
     0.16239
     0.20454
    -0.03779
     0.22561
     0.54169
     0.13079
     0.01489
     0.21507
     0.01489
    -0.06940
    -0.04832
    -0.26958
     0.00436
     0.05704
     0.02543
    -0.05886
    -0.13261
    -0.24851
    -0.30119
    -0.17476
     0.07811
     0.05704
    -0.38547
    -0.19583
    -0.28012
    -0.09047
    -0.06940
    -0.23797
    -0.18529
    -0.24851
    -0.06940
    -0.04832
    -0.10100
    -0.00618
    -0.00618
    -0.38547
    -0.00618
     0.12025
    -0.28012
     0.04650
    -0.17476
    -0.09047
    -0.07993
    -0.13261
    -0.18529
    -0.00618
     0.08864
    -0.12208
     0.01489
    -0.09047
    -0.20636
    -0.46976
    -0.14315
    -0.07993
    -0.19583
    -0.31172
    -0.34333
    -0.00618
    -0.01672
     0.14132
    -0.10100
     0.08864
    -0.23797
    -0.09047
     0.00436
    -0.03779
    -0.04832
    -0.26958
    -0.52244
     0.16239
    -0.32226
    -0.34333
    -0.29065
    -0.66995
    -0.59619
    -0.53298
    -0.28012
     0.27829
     0.28883
     0.22561
     0.44687
     0.71026
     0.22561
     0.19400
     0.03596
     0.52062
     0.38365
     0.49955
     1.03688
     1.27921
     1.26867
     1.31081
     1.18438
     0.69973
     0.44687
     0.82616
     0.79455
     1.12117
     1.31081
     1.43724
     1.12117
     1.52153
     1.71118
     1.65850
     1.53207
     1.41617
     1.19492
     1.17385
     0.89991
     1.01581
     0.91045
     0.95259
     0.75241
     0.53115
     0.53115
     0.20454
     0.05704
    -0.19583
     0.09918
     0.06757
    -0.26958
    -0.26958
    -0.32226
    -0.48030
    -0.37494
    -0.70155
    -0.64887
    -0.77530
    -0.60673
    -0.62780
    -0.52244
    -0.75423
    -0.77530
    -0.71209
    -0.49083
    -0.51191
    -0.83852
    -0.51191
    -0.72263
    -0.54351
    -0.82798
    -0.57512
    -0.70155
    -0.52244
    -0.43815
    -0.50137
    -0.71209
    -0.54351
    -0.45923
    -0.74370
    -0.17476
    -0.30119
    -0.39601
    -0.38547
    -0.44869
    -0.41708
    -0.46976
    -0.35387
    -0.19583
    -0.31172
    -0.24851
    -0.24851
    -0.13261
    -0.31172
    -0.22744
    -0.54351
    -0.02725
     0.29936
    -0.01672
     0.03596
     0.13079
     0.02543
    -0.00618
    -0.01672
     0.15186
     0.18347
     0.29936
     0.28883
     0.22561
     0.17293
     0.09918
    -0.18529
    -0.24851
     0.36258
    -0.13261
    -0.25904
    -0.48030
    -0.06940
    -0.34333
    -0.58566
    -0.61727
    -0.58566
    -0.64887
    -0.79638
    -0.89120
    -0.97549
    -1.00710
    -1.13353
    -1.12299
    -1.01763
    -0.94388
    -1.34425
    -1.02817
    -0.91227
    -1.31264
    -1.40746
    -1.32317
    -1.20728
    -1.04924
    -0.93334
    -1.18621
    -1.33371
    -1.29157
    -1.28103
    -1.49175
    -0.98602
    -0.93334
    -1.05978
    -0.83852
    -1.14406
    -1.13353
    -1.19674
    -1.29157
    -1.19674
    -1.15460
    -1.19674
    -1.19674
    -1.30210
    -1.18621
    -1.21781
    -1.67086
    -1.15460
    -0.70155
    -0.73316
    -0.71209
    -0.45923
    -0.20636
    -0.56459
    -0.88066
    -0.90174
    -0.65941
    -0.49083
    -0.33279
    -0.23797
    -0.53298
    -0.71209
    -1.34425
    -1.27049
    -0.88066
    -1.05978
    -1.47068
    -1.14406
    -1.10192
    -1.09138
    -1.39693
    -0.99656
    -0.79638
    -0.54351
    -0.36440
    -0.05886
     0.00436
     0.19400
     0.05704
     0.05704
     0.42579
     0.34151
     0.23615
     0.38365
     0.33097
     0.07811
    -0.09047
    -0.18529
    -0.13261
    -0.35387
    -0.17476
    -0.59619
    -0.65941
    -0.71209
    -0.63834
    -0.91227
    -0.19583
    -0.06940
    -0.31172
    -0.42762
    -0.50137
    -0.65941
    -0.73316
    -0.59619
    -0.40655
    -0.26958
    -0.25904
    -0.37494
    -0.41708
    -0.45923
    -0.29065
    -0.88066
    -0.63834
    -0.52244
    -0.79638
    -0.65941
    -0.63834
    -0.58566
    -0.70155
    -0.49083
    -0.77530
    -0.42762
    -0.52244
    -0.22744
    -0.51191
    -0.59619
    -0.51191
    -0.70155
    -0.89120
    -0.19583
    -0.40655
    -0.63834
    -0.52244
    -0.36440
    -0.64887
    -0.54351
    -0.88066
    -0.53298
    -0.52244
    -0.30119
    -0.50137
    -0.51191
    -0.34333
    -0.35387
    -0.62780
    -0.15368
    -0.22744
    -0.26958
    -0.25904
    -0.06940
     0.05704
    -0.24851
    -0.04832
    -0.20636
     0.09918
     0.13079
    -0.12208
    -0.18529
    -0.14315
    -0.13261
    -0.18529
    -0.17476
    -0.07993
    -0.54351
    -0.30119
    -0.59619
    -0.48030
    -0.51191
    -0.78584
    -0.95442
    -0.60673
    -0.28012
    -0.02725
     0.29936
     0.28883
    -0.29065
    -0.45923
    -0.06940
     0.16239
     0.07811
     0.35204
     0.52062
     0.52062
     0.62598
     0.59437
     0.51008
     0.29936
     0.56276
     0.61544
     0.46794
     0.16239
     0.37311
     0.22561
     0.32043
     0.73134
     0.47847
     0.19400
     0.06757
    -0.36440
    -0.25904
    -0.54351
    -0.71209
    -0.54351
    -0.54351
    -0.72263
    -0.92281
    -1.18621
    -1.24942
    -1.24942
    -1.40746
    -0.63834
    -0.99656
    -1.10192
    -1.12299
    -0.93334
    -0.57512
    -0.37494
    -0.59619
    -0.33279
    -0.12208
    -0.04832
    -0.22744
     0.08864
    -0.05886
     0.07811
    -0.29065
    -0.11154
     0.21507
     0.08864
    -0.02725
    -0.12208
     0.03596
     0.19400
    -0.19583
    -0.15368
    -0.32226
    -0.29065
    -0.26958
    -0.13261
    -0.31172
    -0.57512
    -0.82798
    -0.83852
    -0.57512
    -0.49083
    -0.63834
    -0.58566
    -0.52244
    -0.69102
    -0.69102
    -0.73316
    -0.76477
    -0.72263
    -0.39601
    -0.25904
    -0.48030
    -0.73316
    -0.93334
    -0.85959
    -0.43815
    -0.32226
    -0.74370
    -0.78584
    -0.84906
    -0.69102
    -0.89120
    -1.01763
    -1.18621
    -1.13353
    -0.99656
    -1.05978
    -1.17567
    -1.48121
    -1.54443
    -1.60764
    -1.15460
    -1.29157
    -1.57604
    -1.67086
    -1.74461
    -1.72354
    -1.76568
    -1.95533
    -1.95533
    -2.01855
    -1.97640
    -2.00801
    -2.16605
    -2.10283
    -2.40838
    -2.57695
    -2.45052
    -2.01855
    -2.43998
    -2.68231
    -2.64017
    -2.74553
    -2.54534
    -2.68231
    -2.70338
    -2.72446
    -2.68231
    -2.88249
    -2.61910
    -2.65070
    -2.84035
    -3.23018
    -3.16697
    -2.82981
    -3.10375
    -3.09321
    -3.09321
    -3.35661
    -3.44090
    -3.44090
    -3.78859
    -3.41983
    -3.72537
    -3.57787
    -3.87287
    -3.70430
    -3.95716
    -3.85180
    -4.15734
    -3.73591
    -3.64108
    -4.05198
    -3.90448
    -3.77805
    -3.96770
    -3.77805
    -3.74644
    -3.93609
    -3.54626
    -3.48304
    -3.68323
    -3.75698
    -3.92555
    -3.83073
    -4.50503
    -3.51465
    -3.64108
    -3.96770
    -4.08359
    -4.12574
    -4.22056
    -4.42074
    -4.38914
    -4.64200
    -4.56825
    -4.66307
    -4.67361
    -4.63146
    -4.70521
    -5.03183
    -5.22148
    -5.05290
    -4.54717
    -4.81057
    -5.06344
    -4.86325
    -4.91593
    -4.78950
    -4.80004
    -5.01076
    -4.86325
    -4.62093
    -4.76843
    -4.53664
    -4.78950
    -4.56825
    -4.89486
    -4.75789
    -4.45235
    -4.48396
    -4.59985
    -4.51557
    -4.58932
    -4.24163
    -4.27324
    -4.28378
    -4.30485
    -4.07306
    -3.92555
    -3.77805
    -3.93609
    -3.77805
    -3.57787
    -3.72537
    -3.18804
    -3.29340
    -3.30393
    -3.37768
    -3.29340
    -3.60947
    -3.62001
    -3.50412
    -3.54626
    -3.59894
    -3.51465
    -3.48304
    -3.62001
    -3.41983
    -3.55680
    -3.98877
    -3.56733
    -3.65162
    -3.66215
    -3.43036
    -3.33554
    -3.30393
    -3.35661
    -3.15643
    -3.09321
    -2.69285
    -2.57695
    -2.89303
    -2.76660
    -2.58749
    -2.32409
    -2.54534
    -2.41891
    -1.97640
    -2.37677
    -2.07123
    -2.28195
    -2.12391
    -2.22927
    -2.09230
    -2.21873
    -2.35570
    -2.28195
    -2.25034
    -2.45052
    -2.40838
    -2.40838
    -2.57695
    -2.86142
    -2.43998
    -2.30302
    -2.62963
    -2.60856
    -2.69285
    -2.39784
    -2.51374
    -2.51374
    -2.46106
    -2.30302
    -2.17659
    -2.28195
    -2.16605
    -1.93426
    -2.19766
    -2.27141
    -1.95533
    -1.82890
    -1.90265
    -1.84997
    -1.97640
    -2.03962
    -1.93426
    -1.76568
    -1.97640
    -1.69193
    -1.53389
    -1.80783
    -1.70247
    -1.68140
    -1.67086
    -1.99747
    -1.72354
    -1.55496
    -1.41800
    -1.71300
    -1.42853
    -1.61818
    -1.61818
    -1.75515
    -1.51282
    -1.60764
    -1.48121
    -1.83944
    -1.66032
    -1.71300
    -1.73408
    -2.12391
    -2.86142
    -2.95625
    -2.95625
    -3.21964
    -3.21964
    -2.90357
    -2.96678
    -3.34608
    -3.46197
    -3.39876
    -3.27232
    -3.29340
    -3.31447
    -3.13536
    -2.81928
    -2.74553
    -2.42945
    -1.72354
    -1.44961
    -1.56550
    -1.63925
    -1.38639
    -1.29157
    -1.47068
    -1.27049
    -1.40746
    -0.99656
    -0.99656
    -1.25996
    -1.12299
    -1.02817
    -1.24942
    -1.61818
    -1.27049
    -1.07031
    -1.28103
    -1.31264
    -1.28103
    -1.20728
    -1.17567
    -1.38639
    -1.28103
    -1.01763
    -0.88066
    -1.09138
    -1.16513
    -0.97549
    -1.03870
    -1.27049
    -1.27049
    -1.01763
    -0.99656
    -1.02817
    -1.28103
    -1.34425
    -1.41800
    -1.68140
    -1.54443
    -1.23889
    -1.50229
    -1.49175
    -1.62872
    -1.67086
    -1.55496
    -1.70247
    -1.89212
    -1.70247
    -1.70247
    -1.92372
    -1.74461
    -1.61818
    -1.87104
    -1.59711
    -1.77622
    -1.63925
    -1.52336
    -1.36532
    -1.29157
    -1.60764
    -1.25996
    -0.92281
    -1.04924
    -0.69102
    -0.51191
    -0.87013
    -0.95442
    -0.52244
    -0.51191
    -0.46976
    -0.51191
    -0.39601
    -0.50137
    -0.20636
    -0.45923
    -0.34333
    -0.52244
    -0.19583
    -0.45923
    -0.36440
    -0.07993
    -0.30119
    -0.43815
    -0.39601
    -0.35387
    -0.10100
    -0.42762
    -0.37494
    -0.16422
    -0.13261
    -0.19583
    -0.46976
    -0.69102
    -0.51191
    -0.66995
    -0.70155
    -0.43815
    -0.44869
    -0.77530
    -0.54351
    -0.77530
    -0.53298
    -0.51191
    -0.85959
    -0.32226
    -0.43815
    -0.43815
    -0.23797
    -0.44869
    -0.29065
    -0.32226
    -0.51191
    -0.12208
    -0.14315
    -0.20636
     0.05704
    -0.21690
    -0.21690
    -0.22744
    -0.54351
    -0.36440
    -0.35387
    -0.36440
    -0.52244
    -0.34333
    -0.34333
    -0.28012
    -0.77530
    -0.69102
    -0.37494
    -0.49083
    -0.36440
    -0.20636
    -0.10100
    -0.18529
    -0.49083
    -0.36440
     0.10971
     0.05704
     0.03596
     0.22561
    -0.02725
    -0.03779
    -0.21690
    -0.10100
     0.23615
    -0.06940
    -0.28012
    -0.11154
    -0.21690
     0.04650
    -0.29065
    -0.24851
    -0.09047
    -0.02725
    -0.00618
    -0.09047
     0.16239
    -0.04832
    -0.24851
    -0.14315
     0.21507
     0.21507
    -0.19583
    -0.03779
     0.08864
     0.14132
    -0.06940
     0.00436
     0.04650
     0.15186
     0.22561
     0.16239
     0.00436
     0.14132
     0.12025
    -0.06940
     0.35204
     0.35204
    -0.01672
     0.20454
    -0.00618
     0.20454
     0.06757
    -0.05886
    -0.05886
     0.07811
     0.09918
    -0.14315
     0.23615
    -0.03779
    -0.03779
    -0.20636
     0.25722
     0.45740
     0.00436
     0.01489
     0.08864
     0.53115
     0.30990
     0.38365
     0.40472
     0.39419
     0.63651
     0.49955
     0.49955
     0.45740
     0.44687
     0.23615
     0.60490
     1.07902
     0.66812
     0.52062
     0.47847
     0.39419
     0.69973
     0.39419
     0.52062
     0.63651
     0.43633
     0.41526
     0.46794
     0.23615
     0.12025
     0.21507
     0.21507
     0.47847
     0.23615
    -0.11154
     0.02543
     0.30990
     0.03596
     0.34151
     0.33097
     0.47847
     0.36258
     0.54169
     0.52062
     0.64705
     0.61544
     0.48901
     0.34151
     0.79455
     0.74187
     0.65758
     0.57330
     0.62598
     0.51008
     0.64705
     0.56276
     0.44687
     0.57330
     0.46794
     0.58383
     0.57330
     0.48901
     0.37311
     0.24668
     0.58383
     0.63651
     0.52062
     0.26775
     0.49955
     0.58383
     0.46794
     0.59437
     0.55222
     0.67866
     0.84723
     0.79455
     0.84723
     0.68919
     0.94205
     0.40472
     0.42579
     0.55222
     0.47847
     0.19400
     0.55222
     0.20454
     0.32043
    -0.04832
    -0.45923
    -0.61727
    -0.44869
    -0.19583
    -0.43815
    -0.56459
    -0.20636
    -0.02725
    -0.18529
     0.73134
     0.80509
     0.53115
     0.57330
     0.55222
     1.35296
     1.44778
     1.48992
     1.69011
     1.67957
     2.01672
     2.02726
     1.84815
     1.64796
     1.23706
     0.91045
     1.43724
     1.64796
     1.30028
     0.75241
     0.69973
     0.74187
     0.68919
     0.74187
     0.42579
     0.34151
     0.38365
     0.46794
     0.42579
     0.41526
     0.33097
     0.07811
     0.17293
     0.51008
     0.43633
     0.24668
     0.20454
     0.34151
     0.46794
     0.60490
     0.48901
     0.78402
     0.67866
     0.85777
     0.87884
     1.12117
     1.08956
     0.84723
     0.94205
     1.32135
     1.22653
     1.06849
     1.13170
     1.10009
     1.10009
     0.98420
     0.99473
     0.94205
     0.89991
     0.79455
     0.61544
     0.98420
     0.76294
     0.63651
     0.39419
     0.73134
     1.16331
     1.21599
     0.69973
     0.62598
     0.57330
     0.66812
     0.75241
     0.75241
     0.78402
     0.95259
     1.10009
     0.76294
     1.07902
     0.65758
     0.61544
     0.87884
     0.91045
     0.92098
     1.04741
     0.89991
     0.99473
     0.85777
     0.96313
     0.97366
     0.88938
     0.87884
     1.06849
     1.01581
     1.01581
     0.71026
     0.57330
     0.67866
     1.08956
     0.93152
     0.72080
     0.52062
     0.67866
     0.58383
     0.45740
     0.30990
     0.24668
     0.60490
     0.06757
     0.45740
     0.39419
     0.47847
     0.33097
    -0.18529
     0.57330
     0.47847
     0.42579
     0.46794
     0.53115
     0.59437
     0.61544
     0.58383
     0.71026
     0.71026
     0.47847
     0.75241
     0.36258
     0.64705
     0.37311
     0.15186
     0.29936
     0.44687
     0.15186
     0.27829
     0.18347
     0.21507
     0.13079
     0.07811
     0.16239
     0.30990
     0.65758
     0.85777
     1.21599
     1.52153
     1.04741
     0.94205
     1.19492
     1.70064
     1.42671
     1.53207
     1.39510
     1.39510
     1.23706
     1.26867
     1.00527
     0.62598
    -0.04832
    -0.09047
     0.24668
    -0.41708
    -0.36440
    -0.33279
    -0.51191
    -0.42762
    -0.09047
     0.08864
     0.16239
     0.24668
     0.32043
     0.46794
     0.47847
     1.02634
     1.25813
     1.38456
     1.44778
     1.37403
     1.41617
     1.53207
     1.39510
     1.57421
     1.33188
     1.28974
     1.22653
     1.22653
     1.14224
     1.19492
     0.99473
     1.19492
     1.11063
     1.19492
     1.14224
     1.15277
     1.07902
     1.15277
     0.86830
     1.27921
     1.17385
     0.97366
     1.27921
     1.04741
     1.06849
     1.13170
     1.04741
     1.22653
     1.24760
     1.28974
     1.36349
     1.28974
     1.32135
     1.52153
     1.17385
     1.28974
     1.45832
     1.64796
     1.46885
     1.79547
     1.47939
     1.34242
     1.35296
     1.39510
     1.44778
     1.57421
     1.52153
     1.39510
     1.44778
     1.38456
     1.28974
     1.13170
     1.58475
     1.50046
     1.24760
     1.20545
     1.22653
     1.12117
     1.07902
     1.03688
     1.12117
     1.08956
     1.27921
     0.97366
     0.81562
     1.18438
     0.89991
     0.89991
     0.89991
     1.18438
     0.94205
     0.79455
     0.95259
     0.83670
     0.53115
     0.42579
     0.39419
     0.48901
     0.29936
     0.07811
     0.02543
     0.08864
     0.02543
    -0.42762
    -0.34333
    -0.12208
    -0.56459
    -0.20636
    -0.48030
    -0.45923
    -0.31172
    -0.42762
    -0.38547
    -0.32226
    -0.36440
    -0.42762
    -0.24851
    -0.30119
    -0.11154
    -0.32226
    -0.25904
     0.09918
     0.00436
     0.04650
    -0.13261
     0.13079
     0.18347
    -0.04832
    -0.05886
     0.04650
     0.13079
     0.43633
     0.66812
     0.45740
     0.41526
     0.47847
     0.12025
     0.59437
     0.34151
     0.21507
     0.48901
     0.55222
     0.45740
     0.26775
     0.12025
     0.14132
     0.27829
     0.41526
    -0.01672
    -0.20636
    -0.03779
    -0.09047
    -0.18529
     0.15186
     0.09918
    -0.03779
    -0.55405
    -0.40655
    -0.30119
    -0.07993
    -0.12208
    -0.04832
    -0.02725
    -0.05886
     0.18347
     0.02543
     0.18347
     0.38365
     0.09918
     0.14132
     0.46794
     0.25722
     0.30990
     0.72080
     0.71026
     0.43633
     0.55222
     0.44687
     0.38365
     0.62598
     0.78402
     0.74187
     0.64705
     0.78402
     0.56276
     0.65758
     0.88938
     0.77348
     0.72080
     0.80509
     0.88938
     0.73134
     1.08956
     0.72080
     0.87884
     1.08956
     0.86830
     0.87884
     0.84723
     0.73134
     0.73134
     0.38365
     0.91045
     1.19492
     0.74187
     0.73134
     0.72080
     0.93152
     0.82616
     0.72080
     0.60490
     0.94205
     1.12117
     0.86830
     0.89991
     0.84723
     0.60490
     0.38365
     1.04741
     1.05795
     0.73134
     0.62598
     0.67866
     0.68919
     0.86830
     0.66812
     0.56276
     0.81562
     0.63651
     0.62598
     0.45740
     0.76294
     0.63651
     0.36258
     0.77348
     0.80509
     0.66812
     0.54169
     0.63651
     0.60490
     0.67866
     0.47847
     0.41526
     0.73134
     0.62598
     0.72080
     0.74187
     0.72080
     0.75241
     0.45740
     0.56276
     1.01581
     1.05795
     0.64705
     0.55222
     0.75241
     0.99473
     1.10009
     0.92098
     1.02634
     1.10009
     1.12117
     0.98420
     0.97366
     0.94205
     0.86830
     0.66812
     1.04741
     0.95259
     0.43633
     0.84723
     0.64705
     0.62598
     0.74187
     0.49955
     0.32043
     0.54169
     0.20454
     0.04650
     0.22561
     0.12025
     0.24668
    -0.16422
     0.04650
     0.25722
     0.18347
     0.04650
     0.12025
     0.17293
     0.24668
    -0.21690
     0.09918
     0.04650
     0.46794
     0.48901
     0.21507
     0.27829
     0.20454
     0.13079
     0.21507
     0.66812
     0.71026
     0.32043
     0.43633
     0.46794
     0.48901
     0.37311
     0.30990
     0.26775
     0.24668
     0.53115
     0.14132
     0.25722
     0.08864
     0.24668
    -0.21690
     0.14132
     0.14132
     0.08864
    -0.06940
     0.01489
     0.39419
     0.27829
     0.34151
     0.01489
     0.38365
     0.69973
     0.92098
     0.81562
     0.85777
     1.12117
     0.93152
     1.56368
     1.25813
     0.96313
     0.94205
     1.52153
     1.21599
     0.99473
     1.45832
     1.20545
     0.69973
     0.23615
     0.38365
     0.12025
    -0.16422
    -0.33279
    -0.66995
     0.10971
     0.38365
    -0.20636
    -0.31172
    -0.22744
    -0.52244
    -0.24851
    -0.32226
    -0.13261
     0.20454
     0.49955
     0.76294
     0.89991
     0.96313
     1.02634
     0.92098
     0.88938
     1.37403
     1.17385
     0.78402
     0.97366
     1.10009
     1.03688
     0.93152
     0.83670
     0.78402
     0.98420
     0.85777
     1.05795
     1.15277
     0.86830
     0.91045
     0.45740
     1.15277
     1.36349
     1.10009
     1.06849
     0.95259
     0.98420
     1.04741
     0.89991
     1.05795
     1.11063
     1.19492
     1.02634
     1.10009
     1.12117
     1.19492
     0.67866
     0.94205
     1.18438
     1.13170
     0.84723
     1.00527
     0.82616
     0.78402
     0.83670
     0.71026
     0.89991
     0.95259
     0.63651
     0.55222
     0.75241
     0.68919
     0.35204
     0.33097
     0.67866
     0.56276
     0.32043
     0.39419
     0.10971
     0.35204
     0.29936
     0.26775
     0.42579
     0.23615
     0.30990
     0.22561
     0.36258
     0.62598
     0.59437
     0.52062
     1.32135
     1.59528
     1.64796
     1.80600
     1.53207
     1.56368
     1.63743
     1.81654
     2.00619
     2.13262
     2.21690
     1.92190
     2.03779
     2.06940
     1.66904
     1.45832
     1.47939
     1.53207
     1.13170
     0.97366
     0.71026
     0.88938
     0.74187
     0.67866
     0.56276
     0.59437
     0.66812
     0.57330
     0.68919
     0.74187
     1.16331
     0.40472
     0.62598
     1.06849
     0.94205
     0.97366
     0.80509
     0.96313
     1.00527
     0.96313
     0.76294
     0.94205
     0.79455
     0.41526
     0.62598
     0.46794
     0.26775
    -0.00618
    -0.15368
     0.22561
     0.21507
    -0.09047
    -0.14315
    -0.12208
    -0.21690
    -0.28012
    -0.36440
    -0.11154
    -0.12208
    -0.10100
    -0.15368
     0.16239
     0.14132
    -0.00618
    -0.50137
     0.02543
     0.35204
     0.15186
    -0.02725
    -0.03779
    -0.15368
    -0.32226
    -0.34333
    -0.30119
    -0.71209
    -0.99656
    -0.36440
     0.60490
     1.16331
     1.07902
     0.85777
     1.12117
     0.96313
     0.62598
     1.00527
     1.33188
     1.94297
     2.36441
     2.41709
     2.23798
     2.15369
     2.10101
     1.67957
     1.23706
     1.37403
     1.24760
     0.23615
     0.34151
     1.37403
     2.35387
     1.18438
    -0.24851
    -0.56459
     0.21507
     0.32043
     0.81562
     0.72080
     0.89991
     0.72080
     0.77348
     0.40472
     0.71026
     0.41526
     0.27829
     0.62598
     0.72080
     0.54169
     0.66812
     0.95259
     0.38365
     0.46794
    -0.05886
     0.58383
     0.99473
     0.80509
     0.54169
     0.42579
     0.46794
     0.36258
     0.05704
     0.47847
     0.40472
     0.13079
     0.23615
     0.19400
     0.07811
     0.08864
    -0.00618
    -0.04832
     0.15186
     0.14132
     0.56276
     0.93152
     1.02634
     0.94205
     0.57330
     0.74187
     1.16331
     1.11063
     1.36349
     1.63743
     1.75332
     1.75332
     1.50046
     1.62689
     1.41617
     1.50046
     1.20545
     0.89991
     0.97366
     0.88938
     0.82616
     0.65758
     0.83670
     0.58383
     0.36258
     0.53115
     0.32043
     0.26775
     0.26775
     0.14132
     0.26775
     0.29936
     0.60490
     0.47847
     0.67866
     0.59437
     0.63651
     0.36258
     0.69973
     0.65758
     0.57330
     0.91045
     0.97366
     0.76294
     0.96313
     0.66812
     1.03688
     0.79455
     1.01581
     0.75241
     1.00527
     0.75241
     0.79455
     0.59437
     0.85777
     0.82616
     0.71026
     0.67866
     0.82616
     0.80509
     0.73134
     0.30990
     0.44687
     0.76294
     0.57330
     0.35204
     0.36258
     0.20454
     0.24668
     0.12025
     0.10971
     0.47847
     0.22561
     0.24668
     0.30990
     0.41526
     0.23615
     0.25722
     0.17293
     0.68919
     0.89991
     0.97366
     0.92098
     1.16331
     1.00527
     1.13170
     1.19492
     1.69011
     1.44778
     1.34242
     1.36349
     1.04741
     0.99473
     0.30990
     0.37311
    -0.04832
    -0.17476
     0.19400
    -0.05886
    -0.02725
    -0.49083
    -0.18529
    -0.82798
    -0.79638
    -0.79638
     0.05704
     1.48992
     1.53207
     1.32135
     0.58383
    -0.40655
    -0.65941
    -0.36440
     1.01581
     1.44778
     1.35296
     1.19492
     0.40472
    -1.41800
    -0.10100
     0.27829
    -0.52244
    -0.60673
    -0.84906
    -0.31172
    -0.07993
     0.27829
     0.53115
     0.76294
     1.26867
     1.61636
     1.59528
     1.31081
     1.26867
     1.74279
     1.69011
     2.10101
     2.33280
     2.42762
     2.76477
     2.81745
     2.46977
     2.26958
     2.04833
     2.06940
     2.24851
     2.30119
     2.03779
     1.76386
     1.62689
     1.57421
     1.17385
     1.34242
     1.22653
     0.94205
     0.80509
     0.68919
     0.52062
     0.34151
     0.28883
    -0.09047
     0.13079
     0.14132
     0.25722
     0.03596
     0.01489
     0.19400
    -0.15368
     0.19400
     0.37311
     0.09918
     0.06757
     0.15186
     0.15186
     0.20454
     0.32043
     0.14132
     0.18347
     0.71026
     0.28883
     0.53115
     0.43633
     0.17293
     0.16239
     0.59437
     0.85777
     0.55222
     0.36258
     0.47847
     0.62598
     0.56276
     0.45740
     0.37311
     0.54169
     0.57330
     0.48901
     0.51008
     0.37311
     0.41526
     0.23615
     0.33097
     0.91045
     0.54169
     0.35204
     0.42579
     0.40472
     0.56276
     0.40472
     0.32043
     0.41526
     0.44687
     0.44687
     0.24668
     0.06757
    -0.40655
    -0.94388
    -1.80783
    -2.32409
    -2.53481
    -1.74461
     1.37403
     3.39693
     3.12300
     1.36349
    -0.18529
    -0.10100
     0.94205
     1.82707
     2.76477
     3.23889
     3.64979
     3.80783
     3.30211
     3.64979
     3.25996
     2.68049
     1.99565
     1.96404
     1.59528
     1.53207
     1.26867
     1.63743
     1.64796
     1.06849
     0.19400
     0.49955
     0.60490
     0.54169
    -0.03779
    -0.51191
    -1.33371
    -2.28195
    -1.71300
    -1.10192
    -1.52336
    -1.70247
    -2.49266
    -2.34516
    -1.97640
    -2.26087
    -1.80783
    -1.76568
    -1.46014
    -0.50137
    -0.25904
     0.28883
     1.24760
     1.07902
     0.77348
     0.96313
     1.33188
     1.55314
     1.97458
     2.16423
     2.53298
     2.84906
     2.89121
     2.79638
     2.57513
     2.69102
     2.98603
     2.87013
     3.38640
     3.40747
     3.03871
     2.91228
     2.52245
     2.49084
     2.31173
     2.01672
     1.66904
     1.31081
     1.20545
     0.79455
     0.56276
     0.17293
     0.12025
    -0.29065
     0.13079
     0.41526
     0.12025
    -0.26958
    -0.29065
     0.03596
     0.14132
     0.06757
     0.08864
     0.42579
     0.26775
     0.48901
     0.41526
     0.32043
     0.32043
     0.01489
     0.19400
     0.58383
     0.42579
     0.38365
     0.69973
     0.66812
     0.51008
     0.62598
     0.41526
     0.52062
     0.39419
     0.59437
     0.44687
     0.58383
     0.26775
     0.12025
    -0.22744
     0.36258
     0.22561
    -0.05886
    -0.21690
    -0.03779
    -0.11154
    -0.12208
    -0.32226
    -0.45923
    -0.29065
    -0.13261
    -0.07993
    -0.13261
    -0.04832
    -0.18529
    -0.49083
     0.13079
    -0.03779
    -0.25904
    -0.30119
    -0.18529
    -0.18529
    -0.28012
    -0.41708
    -0.31172
    -0.38547
    -0.18529
    -0.24851
    -0.53298
    -0.37494
    -0.62780
    -0.64887
    -0.49083
    -0.10100
    -0.29065
    -0.57512
    -0.19583
    -0.38547
    -0.30119
    -0.32226
    -0.39601
    -0.26958
    -0.02725
     0.04650
    -0.02725
     0.19400
     0.14132
     0.22561
     0.17293
     0.63651
     0.76294
     0.35204
     0.55222
     0.21507
     0.16239
    -0.06940
    -0.11154
    -0.01672
    -0.05886
     0.04650
    -0.15368
    -1.15460
    -1.54443
    -1.75515
    -2.87196
    -2.61910
    -2.28195
    -2.20819
    -1.61818
    -2.13444
    -2.21873
    -2.71392
    -2.96678
    -2.50320
    -1.83944
    -1.24942
    -0.92281
    -0.71209
    -0.26958
     0.15186
     0.56276
     0.85777
     1.51100
     1.55314
     1.73225
     1.97458
     2.31173
     2.23798
     2.59620
     2.39602
     2.62781
     2.72263
     2.44870
     2.51191
     2.31173
     2.26958
     1.71118
     1.48992
     1.73225
     1.53207
     1.34242
     1.18438
     0.78402
     0.49955
     0.67866
     0.33097
     0.43633
     0.05704
     0.13079
    -0.03779
     0.19400
    -0.18529
    -0.14315
    -0.50137
    -0.00618
    -0.14315
    -0.11154
    -0.03779
     0.05704
    -0.15368
    -0.14315
    -0.18529
     0.06757
     0.15186
     0.07811
     0.09918
     0.06757
     0.17293
     0.20454
    -0.18529
     0.27829
     0.27829
    -0.02725
     0.22561
     0.02543
     0.23615
     0.06757
     0.07811
     0.21507
     0.29936
     0.22561
     0.02543
     0.15186
     0.05704
     0.26775
    -0.17476
     0.12025
     0.14132
    -0.01672
    -0.12208
    -0.23797
    -0.09047
    -0.12208
     0.06757
    -0.03779
     0.23615
     0.23615
     0.02543
    -0.03779
     0.04650
     0.30990
     0.13079
     0.19400
     0.54169
     0.43633
     0.26775
     0.33097
     0.43633
     0.29936
     0.24668
     0.18347
     0.34151
     0.34151
     0.16239
     0.04650
     0.20454
     0.23615
     0.29936
     0.22561
     0.52062
     0.52062
     0.13079
     0.48901
     0.46794
     0.19400
     0.21507
    -0.17476
     0.01489
    -0.03779
    -0.09047
    -0.31172
    -0.40655
    -0.93334
    -1.43907
    -2.21873
    -1.60764
    -1.07031
    -1.42853
    -1.55496
    -1.62872
    -1.61818
    -2.05015
    -2.02908
    -1.74461
    -1.39693
    -0.73316
    -0.87013
    -0.73316
    -0.58566
    -0.32226
    -0.35387
     0.01489
     0.20454
     0.09918
     0.10971
     0.33097
     0.15186
     0.25722
     0.05704
    -0.10100
     0.18347
     0.55222
     0.62598
     0.46794
     0.74187
     1.50046
     1.58475
     1.84815
     1.93243
     1.94297
     1.89029
     2.51191
     2.84906
     2.81745
     3.13353
     3.03871
     2.94389
     3.14407
     2.88067
     2.69102
     2.21690
     2.21690
     2.00619
     1.39510
     1.47939
     1.51100
     0.95259
     1.07902
     0.74187
     0.64705
     0.29936
     0.09918
    -0.11154
     0.04650
    -0.11154
    -0.03779
    -0.15368
    -0.16422
    -0.29065
    -0.59619
    -0.45923
     0.06757
    -0.36440
     0.04650
     0.02543
    -0.28012
    -0.13261
    -0.11154
    -0.30119
     0.01489
     0.14132
     0.03596
    -0.50137
    -0.38547
    -0.22744
    -0.39601
     0.01489
     0.21507
    -0.18529
    -0.38547
     0.01489
     0.10971
     0.06757
    -0.01672
    -0.30119
    -0.10100
     0.33097
     0.30990
     0.13079
     0.18347
     0.22561
    -0.25904
    -0.15368
    -0.10100
    -0.20636
    -0.44869
    -0.61727
    -0.62780
    -0.61727
    -0.61727
    -0.89120
    -0.62780
    -0.34333
    -0.75423
    -0.90174
    -0.88066
    -0.99656
    -1.04924
    -1.29157
    -0.75423
    -0.94388
    -1.29157
    -1.20728
    -1.34425
    -1.49175
    -1.99747
    -2.47159
    -2.68231
    -2.47159
    -1.78676
    -1.10192
    -1.21781
    -1.34425
    -1.41800
    -1.83944
    -0.65941
     0.29936
     0.66812
     0.66812
     1.13170
     1.16331
    -0.52244
    -0.64887
    -0.25904
    -0.65941
     0.00436
     0.39419
     0.08864
    -0.34333
    -1.12299
    -1.92372
    -2.47159
    -2.22927
    -2.30302
    -2.36623
    -1.84997
    -1.48121
    -1.27049
    -1.05978
    -0.85959
    -0.41708
     0.01489
     0.37311
     0.25722
     0.36258
     0.66812
     0.68919
     0.52062
     1.22653
     1.37403
     1.24760
     1.50046
     1.57421
     1.72172
     1.47939
     1.24760
     1.06849
     0.76294
     1.08956
     0.91045
     0.86830
     0.55222
     0.58383
     0.21507
     0.75241
     0.72080
     0.44687
     0.26775
     0.69973
     0.72080
     0.86830
     0.74187
     0.88938
     0.83670
     1.23706
     1.57421
     1.67957
     1.12117
     0.97366
     0.29936
     0.49955
     0.71026
     0.15186
     0.13079
     0.08864
    -0.04832
    -0.26958
    -0.64887
    -0.83852
    -0.83852
    -0.72263
    -0.79638
    -0.83852
    -0.61727
    -0.74370
    -0.73316
    -0.75423
    -0.43815
    -0.31172
    -0.38547
    -0.33279
    -0.30119
    -0.38547
    -0.55405
    -0.48030
    -0.43815
    -0.39601
    -0.40655
    -0.37494
    -0.43815
    -0.36440
    -0.40655
    -0.78584
    -0.05886
    -0.12208
    -0.36440
    -0.41708
    -0.32226
    -0.18529
    -0.37494
    -0.33279
    -0.22744
    -0.19583
    -0.12208
    -0.25904
    -0.11154
    -0.12208
    -0.36440
    -0.65941
    -0.17476
    -0.26958
    -0.34333
    -0.46976
    -0.66995
    -0.65941
    -0.35387
    -0.38547
    -0.56459
    -0.32226
    -0.23797
    -0.37494
    -0.40655
    -0.51191
    -0.78584
    -0.91227
    -0.82798
    -0.14315
    -0.45923
    -0.25904
    -0.59619
    -0.75423
    -0.65941
    -0.77530
    -0.40655
     0.10971
     0.06757
    -0.23797
    -0.65941
    -0.83852
    -1.15460
    -1.28103
    -1.63925
    -1.21781
    -1.32317
    -1.69193
    -1.55496
    -2.01855
    -1.64979
    -1.29157
    -1.40746
    -1.39693
    -1.99747
    -2.00801
    -1.82890
    -1.13353
    -0.30119
    -0.21690
    -0.11154
     0.25722
     0.85777
     0.58383
     0.39419
     0.39419
     0.43633
     0.43633
     0.53115
     0.35204
     0.37311
     0.39419
     0.20454
     0.43633
     0.18347
     0.27829
     0.03596
     0.47847
     1.03688
     0.74187
     0.46794
     0.54169
     0.47847
     0.67866
     0.87884
     0.93152
     1.27921
     1.36349
     1.33188
     1.31081
     1.12117
     0.92098
     0.58383
     0.61544
     1.06849
     0.99473
     0.61544
     0.82616
     0.76294
     0.64705
     0.57330
     0.47847
     0.23615
     0.34151
     0.30990
     0.32043
     0.22561
    -0.05886
    -0.19583
    -0.73316
    -0.11154
    -0.28012
    -0.43815
    -0.54351
    -0.80691
    -0.76477
    -0.98602
    -1.05978
    -1.00710
    -0.69102
    -0.66995
    -0.68048
    -0.55405
    -0.41708
    -0.49083
    -0.59619
    -0.23797
     0.27829
     0.27829
     0.32043
     0.25722
     0.20454
     0.37311
     0.30990
     0.33097
     0.38365
     0.38365
     0.28883
     0.29936
    -0.05886
    -0.36440
    -1.23889
    -1.94480
    -3.10375
    -5.10558
    -5.56916
    -0.64887
     8.24347
     9.33921
     3.02817
    -1.93426
    -1.81836
    -0.29065
     1.61636
     4.21874
     4.90357
     4.75607
     4.12391
     3.50229
     3.74462
     2.37494
     1.41617
     1.52153
     1.05795
    -0.60673
    -2.79821
    -3.59894
    -3.34608
    -2.48213
    -2.79821
    -2.31355
    -2.34516
    -2.47159
    -2.69285
    -3.13536
    -2.52427
    -2.49266
    -2.51374
    -2.08176
    -2.02908
    -1.71300
    -1.49175
    -1.38639
    -0.96495
    -0.80691
    -0.82798
    -0.79638
    -0.91227
    -0.55405
    -0.66995
    -0.97549
    -1.12299
    -0.82798
    -0.70155
    -0.48030
    -0.22744
    -0.30119
    -0.18529
    -0.62780
    -0.40655
    -0.20636
    -0.01672
     0.08864
     0.23615
     0.25722
     0.40472
     0.21507
     0.10971
     0.05704
     0.01489
    -0.10100
     0.23615
     0.55222
     0.87884
     0.84723
     0.78402
     0.69973
     1.14224
     1.43724
     1.40564
     1.05795
     0.87884
     0.92098
     1.20545
     1.81654
     2.23798
     2.20637
     1.99565
     1.48992
     0.81562
     0.69973
     0.78402
     0.88938
     0.88938
     0.54169
     0.56276
     0.55222
     0.41526
     0.35204
     0.00436
     0.08864
     0.14132
    -0.21690
    -0.09047
    -0.14315
    -0.04832
    -0.14315
    -0.38547
    -0.25904
    -0.18529
    -0.14315
    -0.30119
    -0.22744
    -0.17476
    -0.14315
    -0.35387
    -0.37494
    -0.25904
    -0.20636
    -0.34333
    -0.29065
    -0.29065
    -0.42762
    -0.38547
    -0.32226
    -0.23797
    -0.15368
    -0.37494
    -0.29065
    -0.23797
    -0.16422
    -0.41708
    -0.23797
    -0.06940
    -0.09047
    -0.19583
    -0.03779
    -0.04832
    -0.10100
    -0.13261
    -0.11154
     0.04650
     0.17293
     0.07811
     0.33097
     0.32043
     0.14132
     0.29936
     0.17293
     0.40472
     0.57330
     0.42579
     0.00436
    -0.36440
    -0.75423
    -0.90174
    -0.72263
    -0.61727
    -0.59619
    -0.44869
    -0.10100
     0.03596
     0.02543
    -0.06940
    -0.05886
    -0.24851
    -1.21781
    -2.57695
    -2.68231
    -1.94480
    -1.39693
    -0.98602
    -1.59711
    -1.95533
    -2.34516
    -2.57695
    -3.17750
    -3.32500
    -3.28286
    -3.03000
    -2.72446
    -2.10283
    -1.63925
    -1.28103
    -0.82798
    -0.20636
    -0.09047
    -0.00618
     0.45740
     0.27829
     0.74187
     1.00527
     1.00527
     0.97366
     0.71026
     0.80509
     0.82616
     0.76294
     0.92098
     0.81562
     0.46794
     0.25722
     0.27829
     0.23615
     0.22561
     0.13079
     0.06757
    -0.09047
    -0.16422
    -0.48030
    -0.92281
    -1.10192
    -0.52244
    -0.69102
    -1.03870
    -1.08085
    -1.63925
    -1.41800
    -1.35478
    -1.09138
    -1.20728
    -0.78584
    -0.56459
     0.37311
     0.01489
    -0.05886
     0.56276
     0.92098
     0.73134
     0.75241
     1.44778
     2.16423
     1.89029
     2.22744
     2.85960
     2.53298
     1.98511
     1.37403
     0.95259
     0.52062
     0.33097
     0.83670
     1.74279
     1.15277
     0.67866
     0.10971
    -0.00618
     0.06757
    -0.22744
    -0.37494
    -0.11154
    -0.36440
    -0.05886
     0.01489
    -0.06940
    -0.16422
    -0.11154
     0.06757
    -0.06940
    -0.06940
    -0.36440
    -0.34333
    -0.41708
    -0.28012
    -0.09047
    -0.36440
    -0.20636
    -0.40655
    -0.38547
    -0.09047
    -0.39601
    -0.37494
    -0.29065
    -0.10100
    -0.06940
     0.08864
    -0.22744
    -0.35387
    -0.40655
    -0.07993
     0.21507
     0.17293
     0.23615
     0.47847
     0.67866
     0.33097
     0.32043
     0.44687
     0.47847
     0.66812
     0.55222
     0.34151
     0.41526
     0.09918
    -0.73316
    -0.53298
    -0.20636
    -0.56459
    -1.13353
    -1.23889
    -1.38639
    -1.16513
    -1.46014
    -1.70247
    -1.48121
    -1.79729
    -1.28103
    -1.53389
    -1.24942
    -1.18621
    -1.13353
    -1.01763
    -0.40655
    -0.61727
    -0.68048
    -0.38547
    -0.46976
    -0.07993
    -0.28012
    -0.45923
    -0.41708
    -0.21690
     0.10971
    -0.10100
     0.01489
    -0.18529
    -0.06940
    -0.59619
     0.10971
     0.13079
    -0.37494
    -0.28012
    -0.31172
    -0.14315
    -0.13261
    -0.32226
    -0.19583
    -0.13261
    -0.35387
    -0.19583
    -0.21690
    -0.20636
    -0.23797
    -0.39601
    -0.02725
     0.15186
    -0.12208
     0.01489
    -0.07993
     0.00436
    -0.07993
    -0.01672
    -0.21690
    -0.05886
    -0.12208
    -0.26958
    -0.21690
    -0.49083
    -0.72263
    -0.87013
    -0.55405
     0.53115
     1.04741
     0.86830
     0.80509
     0.53115
     1.22653
     1.39510
     1.52153
     1.74279
     1.79547
     1.87975
     1.50046
     1.20545
     1.58475
     1.86922
     1.50046
     1.66904
     1.22653
     0.61544
     0.35204
     0.19400
    -0.03779
     0.01489
    -0.09047
     0.05704
    -0.29065
    -0.40655
    -0.48030
    -0.33279
    -0.20636
    -0.09047
    -0.07993
     0.30990
     0.28883
    -0.28012
    -0.26958
    -0.19583
    -0.12208
     0.02543
    -0.04832
     0.03596
     0.20454
     0.64705
     1.17385
     1.71118
     1.85868
     0.97366
     0.09918
     0.80509
     1.17385
     1.16331
     0.99473
     0.98420
     1.08956
     0.82616
     0.55222
     0.51008
     0.18347
    -0.32226
    -0.57512
    -0.81745
    -1.09138
    -1.10192
    -1.44961
    -1.89212
    -1.57604
    -1.11246
    -1.46014
    -1.40746
    -1.28103
    -1.20728
    -1.57604
    -2.16605
    -2.07123
    -1.95533
    -2.28195
    -2.77713
    -2.99839
    -2.66124
    -1.74461
    -1.89212
    -0.37494
    -1.11246
    -2.19766
    -2.85089
    -2.43998
    -1.50229
    -0.77530
    -0.50137
    -0.14315
     0.09918
     0.38365
     0.30990
     0.55222
     0.82616
     0.57330
     0.48901
     0.44687
     0.69973
     0.37311
     0.41526
     0.34151
     0.34151
     0.09918
     0.08864
     0.20454
     0.09918
     0.16239
     0.06757
    -0.34333
    -0.18529
    -0.01672
    -0.41708
    -0.50137
    -0.35387
    -0.43815
    -0.37494
    -0.43815
    -0.60673
    -0.69102
    -0.19583
    -0.48030
    -0.37494
    -0.35387
    -0.30119
    -0.12208
    -0.22744
    -0.15368
    -0.22744
    -0.37494
     0.13079
     0.29936
    -0.03779
     0.30990
     0.02543
     0.25722
     0.22561
     0.18347
     0.26775
     0.17293
     0.54169
     0.19400
     0.32043
     0.46794
     0.19400
    -0.03779
     0.16239
     0.36258
     0.12025
     0.15186
    -0.11154
    -0.14315
    -0.28012
    -0.39601
    -0.39601
    -0.48030
    -0.72263
    -0.73316
    -1.14406
    -1.23889
    -1.38639
    -1.39693
    -1.16513
    -0.74370
    -1.02817
    -0.91227
    -0.74370
    -0.71209
    -0.94388
    -0.91227
    -0.76477
    -0.03779
    -0.00618
     0.33097
     0.32043
     0.36258
     0.64705
     0.30990
     0.51008
     0.74187
     0.41526
     0.33097
     0.40472
     0.25722
    -0.29065
    -0.35387
    -0.32226
    -0.18529
     0.06757
     0.24668
     0.39419
    -0.00618
    -0.15368
    -0.35387
    -0.30119
     0.24668
     0.33097
     0.49955
     0.72080
     1.07902
     0.73134
     0.37311
     0.21507
     0.34151
     0.47847
     0.73134
     0.54169
     0.23615
    -0.00618
    -0.26958
    -0.65941
    -0.56459
    -0.28012
    -0.71209
    -0.45923
    -0.64887
    -0.70155
    -0.79638
    -0.84906
    -0.69102
    -0.65941
    -0.42762
    -0.53298
    -0.54351
    -0.59619
    -0.52244
    -0.73316
    -0.50137
    -0.20636
    -0.21690
    -0.11154
    -0.09047
    -0.05886
    -0.21690
    -0.37494
    -0.23797
    -0.16422
    -0.24851
    -0.52244
    -1.12299
    -1.30210
    -1.49175
    -0.95442
     0.41526
     2.55406
     2.72263
     1.70064
     0.57330
     0.40472
     1.21599
     1.96404
     1.35296
     2.11155
     2.20637
     1.93243
     1.30028
     0.74187
     0.10971
    -0.63834
    -1.36532
    -1.78676
    -2.88249
    -3.82019
    -2.86142
    -2.29248
    -1.80783
    -1.49175
    -2.10283
    -2.95625
    -2.07123
    -0.81745
     0.15186
     0.38365
     0.81562
     1.07902
     1.38456
     1.82707
     1.39510
     1.39510
     2.03779
     2.26958
     1.58475
     1.27921
     1.00527
     0.71026
     0.69973
     0.76294
     0.66812
     0.91045
     0.71026
     0.52062
     0.32043
     0.41526
     0.61544
     0.40472
     0.16239
     0.43633
     0.34151
     0.18347
     0.15186
    -0.01672
     0.06757
     0.08864
    -0.03779
    -0.23797
    -0.14315
    -0.29065
    -0.29065
    -0.64887
    -0.34333
    -0.14315
    -0.48030
    -0.16422
    -0.00618
     0.35204
     0.30990
     0.18347
     0.01489
     0.18347
     0.73134
     0.86830
     1.38456
     1.24760
     1.56368
     1.14224
     1.48992
     1.60582
     1.37403
     1.41617
     1.61636
     1.51100
     1.22653
     0.95259
     0.71026
     0.72080
     0.57330
     0.44687
     0.01489
    -0.19583
    -0.51191
    -0.95442
    -0.85959
    -0.81745
    -1.25996
    -1.39693
    -1.11246
    -1.34425
    -1.49175
    -1.48121
    -1.68140
    -1.41800
    -1.21781
    -0.93334
    -1.07031
    -0.83852
    -1.08085
    -0.91227
    -0.95442
    -0.38547
    -0.66995
    -0.75423
    -0.54351
    -0.41708
    -0.41708
    -0.70155
    -0.77530
    -0.57512
    -0.60673
    -0.52244
    -0.66995
    -0.59619
    -0.70155
    -0.77530
    -0.88066
    -0.35387
    -0.53298
    -0.59619
    -0.48030
    -0.60673
    -0.50137
    -0.40655
    -0.49083
    -0.26958
    -0.05886
    -0.07993
     0.19400
     0.04650
     0.12025
     0.39419
    -0.21690
     0.09918
     0.38365
     0.19400
    -0.06940
     0.37311
     0.34151
     0.48901
     0.05704
     0.00436
     0.27829
     0.15186
     0.16239
    -0.04832
    -0.02725
     0.16239
    -0.15368
    -0.06940
     0.35204
    -0.02725
    -0.09047
     0.03596
     0.10971
    -0.06940
    -0.02725
    -0.14315
     0.03596
     0.21507
     0.25722
    -0.07993
     0.04650
    -0.03779
    -0.33279
    -0.51191
    -1.36532
    -2.41891
    -2.99839
    -1.62872
    -0.54351
     0.61544
    -0.23797
    -1.64979
    -2.16605
    -2.35570
    -3.30393
    -4.11520
    -3.80966
    -3.78859
    -1.94480
    -0.97549
    -0.15368
    -0.17476
    -1.89212
    -2.26087
    -1.90265
    -1.47068
    -0.84906
    -0.07993
     0.57330
     0.67866
     1.21599
     1.39510
     1.90083
     2.18530
     2.20637
     1.74279
     2.20637
     2.37494
     1.81654
     1.77439
     1.66904
     1.75332
     1.47939
     1.40564
     1.40564
     1.08956
     1.06849
     1.02634
     0.74187
     0.67866
     0.61544
     0.14132
     0.34151
     0.73134
     0.87884
     0.75241
     0.98420
     0.78402
     0.86830
     0.53115
     0.62598
     0.86830
     0.76294
     0.82616
     0.74187
     0.81562
     0.60490
     0.66812
     0.23615
     0.53115
     0.55222
     0.15186
     0.35204
     0.38365
     0.46794
     0.16239
     0.22561
     0.22561
     0.64705
     0.67866
     0.67866
     0.62598
     0.52062
     0.65758
     0.37311
     0.80509
     0.84723
     0.61544
     0.73134
     0.69973
     0.75241
     0.64705
     0.79455
     0.87884
     0.53115
     0.67866
     0.55222
     0.56276
     0.60490
     0.21507
     0.05704
     0.29936
     0.64705
     0.29936
    -0.17476
    -0.20636
    -0.19583
    -0.25904
    -0.25904
    -0.36440
    -0.37494
    -0.38547
    -0.50137
    -0.60673
    -0.26958
    -0.60673
    -0.77530
    -0.80691
    -0.49083
    -0.34333
    -0.38547
    -0.52244
    -0.44869
    -0.40655
    -0.20636
    -0.16422
    -0.16422
     0.33097
     0.60490
     0.55222
     0.22561
     0.16239
     0.01489
    -0.49083
    -0.16422
    -0.22744
    -0.39601
    -0.54351
    -0.70155
    -0.96495
    -0.40655
    -1.15460
    -1.81836
    -1.64979
    -1.03870
    -0.62780
    -0.50137
    -0.79638
    -0.96495
    -1.27049
    -0.99656
    -0.42762
    -0.59619
    -0.69102
    -0.75423
    -0.76477
    -0.74370
    -0.76477
    -0.80691
    -1.05978
    -0.78584
    -0.83852
    -0.85959
    -1.08085
    -0.84906
    -1.19674
    -0.85959
    -0.30119
    -0.71209
    -0.50137
    -0.57512
    -0.36440
    -0.40655
    -0.40655
    -0.07993
    -0.42762
    -0.59619
    -0.29065
    -0.02725
    -0.02725
    -0.21690
    -0.82798
    -0.52244
     0.02543
     0.51008
     0.42579
     0.57330
     0.00436
     0.40472
     0.44687
     0.20454
     0.35204
     0.41526
     0.74187
     0.38365
     0.14132
     0.23615
     0.19400
     0.04650
     1.14224
     2.02726
     1.35296
     1.48992
     1.89029
     1.97458
     1.23706
     1.26867
     1.41617
     1.26867
     1.47939
     1.70064
     1.59528
     1.38456
     1.19492
     0.39419
     0.05704
    -0.03779
    -0.33279
    -0.70155
    -0.78584
    -0.64887
    -0.72263
    -0.85959
    -0.74370
    -0.51191
    -0.58566
    -0.59619
    -0.58566
    -0.54351
    -0.34333
    -0.36440
    -0.59619
    -0.18529
    -0.21690
    -0.64887
    -0.29065
    -0.39601
    -0.26958
    -0.56459
    -0.31172
    -0.42762
    -0.05886
    -0.12208
    -0.09047
     0.05704
     0.06757
     0.03596
    -0.36440
     0.25722
     0.17293
     0.10971
     0.56276
     0.17293
    -0.41708
    -0.61727
    -0.84906
    -0.62780
    -0.62780
    -0.80691
    -1.44961
    -1.72354
    -1.39693
    -1.61818
    -1.83944
    -1.89212
    -1.59711
    -2.75606
    -3.06161
    -2.65070
    -3.39876
    -2.50320
    -1.59711
    -1.42853
    -1.31264
    -1.28103
    -1.74461
    -1.60764
    -1.29157
    -1.04924
    -1.12299
    -0.58566
    -0.12208
     0.03596
     0.15186
     0.44687
     0.51008
     0.43633
     0.24668
     0.60490
     0.39419
     0.61544
     0.68919
     0.73134
     0.57330
     0.64705
     0.25722
     0.34151
     0.73134
     0.81562
     0.59437
     0.78402
     0.87884
     0.49955
     0.66812
     0.55222
     1.01581
     0.99473
     1.11063
     0.91045
     1.17385
     1.18438
     1.22653
     0.82616
     1.51100
     1.24760
     1.31081
     1.20545
     1.04741
     1.21599
     0.97366
     0.82616
     1.05795
     1.18438
     1.48992
     1.38456
     1.47939
     1.59528
     1.61636
     1.18438
     1.79547
     1.74279
     1.78493
     1.78493
     1.71118
     1.57421
     1.42671
     1.12117
     1.23706
     1.98511
     1.64796
     1.41617
     1.52153
     1.27921
     1.23706
     1.39510
     1.06849
     0.95259
     0.76294
     0.61544
     0.87884
     1.69011
     1.44778
     0.68919
     0.45740
     0.23615
    -0.16422
     0.15186
    -0.28012
    -0.19583
    -0.20636
     0.09918
     0.28883
     0.66812
     0.81562
    -0.05886
    -0.05886
     0.10971
     0.45740
     0.73134
     0.97366
     0.94205
     1.12117
     0.74187
     0.58383
     0.66812
     0.60490
     0.40472
     0.19400
    -0.00618
     0.02543
     0.08864
     0.43633
     0.95259
    -0.01672
    -0.43815
    -0.53298
    -0.20636
     0.10971
    -0.13261
    -0.69102
    -0.43815
    -0.22744
    -0.44869
    -0.50137
    -0.12208
     0.08864
    -0.14315
     0.03596
     0.07811
    -0.34333
    -0.48030
    -0.30119
    -0.61727
    -0.68048
    -0.63834
    -0.74370
    -0.75423
    -0.58566
    -0.62780
    -0.99656
    -1.23889
    -1.37585
    -1.59711
    -1.84997
    -1.70247
    -1.49175
    -1.46014
    -1.54443
    -1.21781
    -1.04924
    -0.82798
    -0.69102
    -0.55405
    -0.56459
    -0.36440
    -0.49083
    -0.78584
    -0.34333
    -0.41708
    -0.60673
    -0.41708
    -0.32226
    -0.26958
    -0.22744
    -0.49083
    -0.50137
    -0.12208
    -0.01672
    -0.06940
    -0.13261
    -0.29065
     0.00436
    -0.17476
     0.26775
     0.52062
     0.35204
     0.19400
     0.29936
     0.60490
     0.49955
     0.33097
     0.57330
     0.48901
     0.60490
     0.46794
