# Supplementary material for: Software algorithm and hardware design for real-time implementation of new spectral estimator
Source: Biomed Eng Online. 2014 May 9;13:61. doi: 10.1186/1475-925X-13-61 (PMC4057578; doi:10.1186/1475-925X-13-61)
Supplement: Additional file 2 — txtfiles.zip. [file 1475-925X-13-61-S2.zip › FILE064.TXT]

     0.35906
     0.43893
     0.44508
     0.68468
     0.69697
     0.67854
     0.46351
     0.69697
     0.74612
     0.77070
     0.75841
     0.73998
     0.76455
     0.74612
     0.86900
     0.75841
     0.71540
     0.73998
     0.58638
     0.68468
     0.79527
     0.71540
     0.61096
     0.69083
     0.50651
     0.53109
     0.61096
     0.46965
     0.47580
     0.57410
     0.50651
     0.58638
     0.48808
     0.46965
     0.21776
     0.37750
     0.60482
     0.46351
     0.47580
     0.39593
     0.35906
     0.28534
     0.45122
     0.42050
     0.45122
     0.41436
     0.38364
     0.37750
     0.34063
     0.42050
     0.30377
     0.21161
     0.43279
     0.38978
     0.24233
     0.31606
     0.36521
     0.29148
     0.35906
     0.28534
     0.25462
     0.27305
     0.44508
     0.42050
     0.42665
     0.67240
     0.83214
     0.84442
     1.68612
     2.03017
     2.02403
     2.17148
     2.20834
     1.53867
     0.71540
     0.90586
     1.07174
     1.15776
     0.97959
     0.67240
     0.34678
     0.32835
     0.10103
    -0.51335
    -0.54407
    -0.61165
    -0.82669
    -0.76525
    -0.80211
    -0.60551
    -0.52564
    -0.17545
     0.01501
     0.16861
     0.15018
     0.34063
     0.49423
     0.50037
     0.40207
    -0.04028
     0.03959
     0.23004
     0.15018
     0.07645
     0.07645
    -0.10172
     0.11331
     0.05187
    -0.04643
     0.13789
     0.17475
     0.27305
     0.35292
     0.37135
     0.13789
    -0.32904
    -0.65466
    -0.22460
    -0.04028
     0.12560
     0.00272
    -0.06486
    -0.26760
    -0.36590
    -0.42120
    -0.35976
    -0.37205
    -0.35361
    -0.13244
    -0.07100
     0.02730
     0.11331
    -0.17545
     0.12560
     0.27305
     0.32835
     0.35906
     0.31606
     0.30377
     0.40207
     0.21776
     0.36521
     0.31606
     0.28534
     0.42050
     0.30377
     0.29763
     0.30991
     0.26076
     0.19318
     0.38364
     0.32835
     0.27305
     0.34678
     0.32835
     0.35292
     0.30991
     0.28534
     0.34063
     0.48808
     0.39593
     0.43279
     0.49423
     0.45736
     0.29148
     0.38364
     0.64782
     0.57410
     0.51880
     0.46965
     0.38978
     0.50037
     0.35292
     0.46965
     0.45122
     0.42665
     0.38978
     0.41436
     0.34063
     0.35292
     0.24848
     0.15018
     0.31606
     0.31606
     0.18704
     0.34063
     0.16861
     0.24848
     0.09488
     0.08874
     0.16861
     0.28534
     0.31606
     0.19933
     0.22390
     0.21161
     0.26691
     0.02730
     0.21161
     0.31606
     0.22390
     0.21776
     0.28534
     0.23619
     0.32835
     0.29148
     0.42665
     0.49423
     0.80756
     1.17004
     1.64926
     1.80285
     2.20834
     2.22063
     1.49566
     0.30377
     0.59867
     0.87514
     1.09017
     1.07789
     0.60482
    -0.15087
    -0.16930
    -0.15087
     0.04573
    -0.20616
    -0.42734
    -0.69767
    -0.91884
    -0.95571
    -0.82054
    -0.24303
     0.05802
     0.20547
     0.43279
     0.64168
     0.52495
     0.64782
     0.58638
     0.76455
     0.54338
     0.47580
     0.51880
     0.51880
     0.44508
     0.33449
     0.24233
     0.48194
     0.51880
     0.37750
     0.73998
     0.64782
     0.44508
    -0.32290
    -1.13388
    -0.82054
    -0.48263
    -0.28603
    -0.35361
    -0.25531
    -0.63623
    -0.77754
    -1.17688
    -1.12773
    -0.85741
    -0.91884
    -0.61780
    -0.43348
    -0.26760
    -0.27375
    -0.27989
     0.05802
     0.29763
     0.40207
     0.30991
     0.31606
     0.27919
     0.26691
     0.00272
     0.08874
     0.42050
     0.40821
     0.20547
     0.20547
     0.24848
     0.09488
     0.20547
     0.17475
     0.23619
     0.35906
     0.18089
     0.25462
     0.32835
     0.45736
     0.31606
     0.24233
     0.53723
     0.39593
     0.20547
     0.26076
     0.35292
     0.35292
     0.41436
     0.31606
     0.42050
     0.44508
     0.45736
     0.46965
     0.33449
     0.51266
     0.35292
     0.42665
     0.51880
     0.61710
     0.41436
     0.53109
     0.56181
     0.58638
     0.59253
     0.59253
     0.50651
     0.54952
     0.80142
     0.71540
     0.57410
     0.61096
     0.72769
     0.52495
     0.62325
     0.72769
     0.73383
     0.48808
     0.56795
     0.65397
     0.52495
     0.45122
     0.35292
     0.51266
     0.39593
     0.51266
     0.38364
     0.32835
     0.37135
     0.24233
     0.27305
     0.42050
     0.38978
     0.19933
     0.35906
     0.43279
     0.26691
     0.23619
     0.24848
     0.38364
     0.39593
     0.45122
     0.40821
     0.47580
     0.55567
     0.77070
     0.91815
     1.34821
     1.45266
     1.64926
     1.14547
     0.46965
     0.53723
     1.09632
     1.19462
     1.29292
     1.28063
     0.39593
    -1.05401
    -1.34891
    -0.82054
     0.17475
     0.27305
     0.10717
    -0.40277
    -1.12773
    -1.18303
    -0.91270
    -0.86355
    -0.48878
    -0.23688
     0.04573
     0.10717
     0.40821
     0.54952
     0.57410
     0.51880
     0.66625
     0.50651
     0.68468
     0.68468
     0.08874
    -0.00342
    -0.45192
    -0.00956
     0.54338
     0.61096
     0.58638
     0.52495
     0.28534
     0.23004
     0.17475
    -0.08943
    -0.13858
     0.24848
     0.26691
     0.75841
     0.80756
     0.55567
     0.38978
     0.53723
     0.38978
     0.27919
     0.28534
     0.35292
     0.34063
     0.38364
     0.40207
     0.43279
     0.36521
     0.37135
     0.19933
     0.42665
     0.58024
     0.29148
     0.37135
     0.47580
     0.48808
     0.56795
     0.45736
     0.34063
     0.38364
     0.46965
     0.38978
     0.47580
     0.40207
     0.27305
     0.33449
     0.35906
     0.53109
     0.39593
     0.21776
     0.38978
     0.37135
     0.30377
     0.19318
     0.16861
     0.16246
     0.35906
     0.34063
     0.23619
     0.14403
     0.09488
     0.01501
     0.10103
     0.31606
     0.14403
    -0.04028
     0.00272
     0.01501
     0.15018
     0.01501
    -0.09558
    -0.04643
    -0.02185
     0.13789
    -0.00956
    -0.01571
    -0.20616
    -0.15087
    -0.32290
     0.14403
     0.00887
    -0.21845
    -0.11401
    -0.10172
    -0.10172
    -0.11401
    -0.18159
    -0.08329
    -0.10786
     0.01501
    -0.08329
     0.10717
    -0.02185
     0.11331
     0.16246
     0.40207
     0.43893
     0.68468
     0.62939
     0.77684
     0.92429
     0.66011
     0.08874
     0.65397
     0.91815
     1.10246
     0.62939
     0.15018
    -0.40277
    -0.88812
    -0.63009
     0.21776
     0.82599
     0.23619
    -0.41505
    -0.53178
    -0.61165
    -0.63009
    -0.37819
    -0.26760
    -0.09558
     0.06416
     0.23004
     0.26076
     0.38978
     0.38978
     0.26076
     0.24233
     0.49423
     0.42050
     0.36521
     0.32835
     0.32835
     0.27305
     0.30991
     0.30991
     0.42050
     0.40207
     0.58024
     0.39593
     0.28534
     0.16861
     0.02116
     0.29148
     0.45736
     0.52495
     0.44508
     0.59867
     0.80142
     0.82599
     0.70312
    -0.16930
    -0.55636
    -0.04643
     0.37135
     0.80142
     0.66011
     0.58638
     0.33449
    -0.00956
     0.12560
     0.20547
    -0.03414
     0.01501
    -0.05871
     0.09488
     0.14403
     0.38364
     0.33449
     0.28534
     0.36521
     0.27919
     0.27919
     0.35906
     0.31606
     0.23619
     0.33449
     0.52495
     0.50037
     0.39593
     0.35906
     0.42050
     0.32220
     0.27305
     0.20547
     0.29763
     0.37135
     0.26691
     0.26076
     0.24233
     0.27305
     0.11946
    -0.01571
     0.19318
     0.23004
     0.14403
     0.13174
     0.14403
     0.12560
     0.13174
     0.07645
     0.10717
     0.15018
     0.05802
     0.12560
     0.08259
     0.05802
    -0.03414
    -0.00956
     0.08259
     0.30991
     0.02116
     0.11946
     0.04573
     0.16861
     0.15018
     0.13789
     0.10717
     0.18704
     0.30991
     0.23619
     0.35906
     0.34063
     0.28534
     0.23004
     0.27919
     0.50651
     0.29148
     0.46965
     0.31606
     0.28534
     0.37135
     0.37750
     0.39593
     0.32220
     0.31606
     0.35292
     0.42665
     0.37750
     0.47580
     0.21776
     0.26691
     0.64782
     0.60482
     0.50651
     0.46965
     0.26691
     0.70312
     0.81370
     0.91200
     1.21919
     1.50181
     1.48338
     0.84442
     0.41436
     0.78299
     1.18233
     1.71684
     2.39266
     1.48952
    -0.71610
    -1.86499
    -0.89427
     0.37135
     0.83214
     0.56795
     0.14403
    -0.37819
    -0.74067
    -0.67309
    -0.66695
    -0.51335
    -0.24917
    -0.25531
     0.27305
     0.56181
     0.48194
     0.75227
     0.80756
     0.84442
     0.58638
     0.53723
     0.20547
     0.46351
     0.58024
     0.53109
     0.56181
     0.72155
     0.80756
     0.80756
     0.57410
     0.16246
    -0.43348
    -0.31061
     0.32220
     0.42665
     0.59253
     0.32220
     0.04573
     0.02116
    -0.00956
    -0.16930
    -0.09558
    -0.02185
     0.16246
    -0.04643
     0.07031
     0.31606
     0.46351
     0.29148
     0.54338
     0.55567
     0.66625
     0.58638
     0.66011
     0.68468
     0.75841
     0.83828
     0.69697
     0.72155
     0.74612
     0.72769
     0.61096
     0.65397
     0.73998
     0.64782
     0.71540
     0.66625
     0.51880
     0.49423
     0.55567
     0.56795
     0.77684
     0.53723
     0.58024
     0.51266
     0.56795
     0.62325
     0.44508
     0.61096
     0.66011
     0.53109
     0.59253
     0.66625
     0.64168
     0.59867
     0.33449
     0.50037
     0.51880
     0.61096
     0.42665
     0.45122
     0.53723
     0.46965
     0.31606
     0.35292
     0.44508
     0.43893
     0.28534
     0.38364
     0.50651
     0.37750
     0.32835
     0.29763
     0.42050
     0.45736
     0.42050
     0.49423
     0.48808
     0.46351
     0.31606
     0.49423
     0.61096
     0.58638
     0.56795
     0.54338
     0.59867
     0.64168
     0.62939
     0.48194
     0.68468
     0.75841
     0.78913
     0.65397
     0.70312
     0.77684
     0.68468
     0.78299
     0.83828
     0.81985
     0.78299
     0.97959
     0.97959
     1.12704
     1.18233
     1.23148
     1.41579
     1.47109
     0.89972
     0.81985
     0.93658
     1.44651
     1.73527
     1.79057
     1.40965
     0.25462
    -0.66695
    -0.26760
     0.42050
     0.83214
     0.69083
     0.23004
    -0.22460
    -0.24917
    -0.35976
    -0.50721
    -0.58708
    -0.60551
    -0.48878
    -0.29832
    -0.29832
    -0.06486
    -0.22460
    -0.25531
    -0.04028
    -0.00956
    -0.05257
    -0.13858
    -0.42120
    -0.68538
    -0.94342
    -0.63623
    -1.09087
    -0.73453
     0.07645
     0.24233
    -0.03414
    -0.02799
    -0.17545
    -0.61780
    -0.88198
    -0.63009
    -0.32904
    -0.15087
     0.10717
     0.35292
     0.38978
     0.35906
     0.29763
     0.03959
     0.15632
     0.00272
    -0.07100
     0.30991
     0.50037
     0.33449
     0.25462
     0.42050
     0.53723
     0.50651
     0.50651
     0.53109
     0.58638
     0.60482
     0.58024
     0.64782
     0.56795
     0.50037
     0.38978
     0.56181
     0.70312
     0.55567
     0.62939
     0.53723
     0.68468
     0.58024
     0.53723
     0.53723
     0.58638
     0.71540
     0.76455
     0.64782
     0.67854
     0.66011
     0.59253
     0.48194
     0.59867
     0.60482
     0.45122
     0.50651
     0.45122
     0.45122
     0.33449
     0.15018
     0.33449
     0.29148
     0.43279
     0.22390
     0.21161
     0.12560
     0.05802
     0.05802
     0.31606
     0.30377
     0.26691
     0.13174
     0.26076
     0.26691
     0.11946
     0.13174
     0.20547
     0.20547
     0.23004
     0.38978
     0.33449
     0.21776
     0.29763
     0.18089
     0.37135
     0.54952
     0.29763
     0.29763
     0.37135
     0.46965
     0.52495
     0.33449
     0.30377
     0.47580
     0.42050
     0.53723
     0.51880
     0.48194
     0.52495
     0.38364
     0.50037
     0.91200
     0.75841
     0.78913
     0.76455
     1.03488
     1.27449
     1.12089
     0.47580
     0.21776
     0.43893
     1.09017
     1.45880
     1.77828
     1.44651
     0.13174
    -1.63767
    -1.27518
    -0.21231
     0.29763
     0.42050
     0.16861
    -0.23074
    -0.55636
    -0.70381
    -0.92499
    -0.60551
    -0.35361
    -0.35976
    -0.13858
    -0.10786
     0.00887
    -0.04643
     0.27919
     0.52495
     0.31606
     0.14403
     0.18704
     0.03959
     0.02116
    -0.31675
    -0.32904
    -0.48878
    -0.55636
    -0.12015
     0.05802
     0.13789
    -0.18773
    -0.47035
    -0.41505
    -0.08329
    -0.13244
    -0.01571
     0.16246
     0.41436
     0.46965
     0.50651
     0.38364
     0.37135
     0.55567
     0.52495
     0.75841
     0.67240
     0.53109
     0.43893
     0.55567
     0.69083
     0.58638
     0.30991
     0.42050
     0.44508
     0.40207
     0.57410
     0.47580
     0.46351
     0.50651
     0.46965
     0.43279
     0.48808
     0.41436
     0.31606
     0.32220
     0.60482
     0.58638
     0.29763
     0.40821
     0.42665
     0.42050
     0.46965
     0.48194
     0.35292
     0.50651
     0.43279
     0.41436
     0.41436
     0.29148
     0.32835
     0.16861
     0.45736
     0.58024
     0.36521
     0.42050
     0.36521
     0.40821
     0.46965
     0.38364
     0.51266
     0.51880
     0.48194
     0.56795
     0.58638
     0.56795
     0.47580
     0.33449
     0.40821
     0.62325
     0.53723
     0.34063
     0.40207
     0.38978
     0.31606
     0.37750
     0.21161
     0.20547
     0.27305
     0.30377
     0.34063
     0.21161
     0.10103
    -0.00956
     0.09488
     0.19318
     0.39593
     0.10103
     0.29148
     0.28534
     0.32835
     0.32220
     0.37750
     0.26691
     0.24233
     0.53723
     0.69697
     0.85057
     0.97959
     0.90586
     0.80756
     0.72155
     0.69697
     0.40821
     0.81370
     0.91200
     1.10246
     0.93658
     0.38364
     0.09488
    -0.41505
    -0.29832
     0.21776
     0.44508
     0.24848
    -0.11401
    -0.47649
    -0.38433
    -0.35976
    -0.45192
    -0.44577
    -0.35361
     0.00272
     0.14403
     0.00887
     0.13174
     0.17475
     0.21776
     0.10103
     0.05187
    -0.32904
    -0.50721
    -1.10930
    -1.04172
    -0.96185
    -0.73453
    -0.30446
    -0.34133
    -0.78368
    -0.98028
    -1.10316
    -1.09701
    -0.93727
    -0.71610
    -0.39048
    -0.13244
     0.15018
     0.25462
     0.42050
     0.37135
     0.48808
     0.41436
     0.34678
     0.50651
     0.52495
     0.62325
     0.32220
     0.13174
    -0.01571
    -0.12015
     0.05802
     0.12560
     0.10103
     0.11331
     0.01501
    -0.23074
    -0.00342
     0.07031
     0.14403
    -0.07100
    -0.00956
     0.17475
     0.19933
     0.19933
     0.21161
     0.24848
     0.26691
     0.21776
     0.26691
     0.19933
     0.21161
    -0.00956
     0.17475
     0.34063
     0.20547
     0.21776
     0.30991
     0.10717
     0.18704
     0.20547
     0.24848
     0.37135
     0.29763
     0.64782
     0.34678
     0.29763
     0.29763
     0.26691
     0.21776
     0.48808
     0.33449
     0.38978
     0.45736
     0.46965
     0.26076
     0.35906
     0.18704
     0.29763
     0.18704
     0.27305
     0.20547
     0.35292
     0.42050
     0.41436
     0.30991
     0.51880
     0.50651
     0.39593
     0.53723
     0.51266
     0.51880
     0.39593
     0.25462
     0.37135
     0.13789
     0.03344
    -0.03414
     0.03344
     0.16246
     0.21776
    -0.08329
    -0.04643
    -0.10786
    -0.20616
    -0.23688
    -0.18159
    -0.20616
    -0.00956
    -0.00956
     0.05802
     0.24848
     0.26076
     0.23004
     0.15632
     0.23619
     0.30377
     0.19933
     0.48194
     0.51880
     0.38364
     0.33449
     0.35292
     0.41436
     0.52495
     0.42665
     0.30377
     0.41436
     0.45122
     0.48194
     0.38364
     0.34678
     0.62939
     0.83214
     1.05331
     1.05946
    -0.21231
    -1.40420
    -2.19675
    -1.18917
    -0.29218
    -0.25531
    -0.41505
    -1.11544
    -1.35505
    -1.36120
    -1.60695
    -1.53937
    -1.34891
    -1.25061
    -1.23832
    -0.69152
    -0.61780
    -0.53178
    -0.07714
     0.21161
     0.21776
     0.33449
     0.24233
     0.24848
     0.35292
     0.47580
     0.43893
     0.24848
     0.44508
     0.33449
     0.22390
     0.37750
     0.50037
     0.44508
     0.38364
     0.59253
     0.52495
     0.53109
     0.40207
     0.43893
     0.51880
     0.52495
     0.57410
     0.49423
     0.60482
     0.53723
     0.48808
     0.43893
     0.68468
     0.40207
     0.30991
     0.50037
     0.47580
     0.43279
     0.46965
     0.34678
     0.47580
     0.49423
     0.62939
     0.50037
     0.50037
     0.57410
     0.45736
     0.34678
     0.75841
     0.80756
     0.70312
     0.85057
     0.97344
     0.94887
     0.81370
     0.72155
     0.48194
     0.42050
     0.80142
     0.79527
     1.09632
     1.00416
     0.58024
    -0.24917
    -0.56250
    -0.26146
     0.14403
     0.19933
     0.08259
    -0.02799
    -0.12629
    -0.32290
    -0.39048
    -0.31675
    -0.23688
    -0.19388
    -0.08943
    -0.11401
     0.06416
    -0.02799
     0.42665
     0.73998
     0.29148
     0.08874
    -0.07714
    -0.04028
     0.35292
     0.31606
     0.19318
     0.21776
     0.29763
     0.21776
    -0.05871
    -0.07100
    -0.08943
    -0.02185
    -0.01571
     0.13789
     0.08259
     0.00272
     0.00887
     0.11946
     0.15632
    -0.00956
    -0.07100
    -0.04643
    -0.02185
    -0.12015
    -0.13244
    -0.05871
    -0.15701
    -0.28603
    -0.29832
    -0.11401
    -0.02185
    -0.32290
    -0.19388
    -0.20616
    -0.11401
    -0.21845
    -0.32290
    -0.07100
    -0.08943
    -0.12629
    -0.06486
    -0.09558
    -0.07714
    -0.10172
    -0.32290
    -0.30446
    -0.04643
    -0.17545
     0.02730
     0.07031
     0.23619
     0.29148
     0.23004
     0.00272
    -0.12015
     0.06416
     0.52495
    -0.21845
    -0.67924
     0.28534
     0.40207
     0.43893
     0.34678
     0.04573
    -0.25531
     0.04573
    -0.19388
    -0.13244
    -0.07714
     0.07031
    -0.05257
     0.15018
     0.17475
     0.27919
     0.20547
     0.14403
     0.21161
     0.23004
     0.50651
     0.50037
     0.35292
     0.26691
     0.27919
     0.52495
     0.53109
     0.51880
     0.77070
     0.77070
     0.46351
    -0.10172
    -0.35976
    -0.28603
     0.19318
     0.40821
     0.37750
     0.18704
     0.16246
    -0.04028
    -0.23074
    -0.19388
    -0.00956
    -0.07100
     0.05187
     0.27305
     0.55567
     0.58638
     0.53723
     0.66011
     0.59253
     0.50651
     0.79527
     1.29292
     0.78913
     0.58638
     0.40207
     0.16861
     0.53723
     0.43893
     0.42050
     0.41436
     0.38978
     0.36521
     0.13174
     0.08874
     0.03344
    -0.13858
    -0.12015
     0.13174
    -0.00956
     0.07031
     0.05187
     0.10103
     0.15018
     0.10103
     0.02116
     0.10717
     0.11331
     0.27305
     0.11331
     0.13174
     0.03344
     0.04573
     0.03344
     0.28534
     0.21161
     0.11331
     0.24233
     0.16861
     0.16246
     0.22390
     0.25462
     0.32835
     0.34678
     0.38978
     0.43279
     0.39593
     0.42665
     0.38978
     0.32835
     0.53723
     0.58638
     0.45122
     0.46965
     0.40821
     0.46965
     0.41436
     0.45736
     0.48194
     0.43893
     0.46351
     0.45122
     0.40207
     0.49423
     0.35292
     0.23004
     0.26691
     0.52495
     0.44508
     0.25462
     0.27919
     0.29763
     0.30377
     0.29148
     0.27919
     0.28534
     0.37135
     0.32220
     0.40207
     0.45736
     0.34063
     0.37750
     0.32220
     0.72769
     0.61710
     0.50037
     0.68468
     0.51266
     0.53723
     0.68468
     0.72769
     0.64782
     1.02259
     1.10861
     1.10861
     1.01031
     0.48808
     0.05187
     0.43893
     0.66011
     1.27449
     1.38508
     1.30521
     0.30991
    -1.72368
    -2.35034
    -1.46564
    -0.37819
     1.03488
     0.81985
     0.40207
    -0.04028
    -0.48263
    -0.74067
    -1.16459
    -0.55022
     0.42665
     0.58638
     0.73998
     0.91200
     0.96115
     0.87514
     0.80142
     0.72769
     0.72155
     0.59253
     0.64168
     0.45736
     0.41436
     0.35292
     0.15632
     0.31606
     0.36521
     0.30377
     0.19318
     0.13174
    -0.02799
     0.11946
    -0.10172
     0.00272
    -0.05257
     0.06416
     0.03344
     0.03959
     0.02730
    -0.23688
    -0.42120
    -0.48263
     0.00887
     0.03344
    -0.08329
    -0.12629
    -0.29218
    -0.07714
     0.00272
    -0.02185
    -0.00956
     0.01501
     0.08259
     0.07031
     0.12560
     0.15632
     0.18704
     0.04573
     0.31606
     0.45122
     0.35906
     0.28534
     0.30991
     0.38364
     0.29148
     0.11946
     0.32835
     0.37135
     0.42665
     0.32835
     0.34063
     0.31606
     0.28534
     0.12560
     0.23004
     0.32220
     0.31606
     0.18704
     0.27305
     0.34063
     0.19318
     0.19318
     0.26076
     0.32835
     0.37135
     0.25462
     0.16861
     0.27919
     0.18704
     0.15018
     0.22390
     0.30991
     0.16246
     0.13789
     0.18704
     0.19318
     0.18704
     0.21161
     0.00887
     0.21161
     0.23004
     0.18704
     0.15018
     0.23619
     0.08874
     0.19318
     0.02116
     0.19318
     0.31606
     0.11946
     0.26691
     0.13789
     0.27305
     0.27305
     0.15632
     0.23619
     0.21161
     0.35906
     0.18704
     0.34678
     0.29763
     0.30991
     0.15632
     0.21161
     0.30991
     0.24848
     0.19318
     0.30377
     0.21776
     0.16246
     0.10103
     0.14403
     0.19318
     0.17475
     0.15632
     0.13789
     0.24848
     0.25462
     0.07031
     0.24233
     0.69083
     0.78299
     0.75227
     0.59867
     0.39593
    -0.08943
     0.09488
     0.52495
     0.80756
     0.99802
     0.83214
     0.21161
    -1.26289
    -1.79126
    -2.17832
    -1.50250
     0.03344
    -0.05871
    -0.46420
    -1.08473
    -1.13388
    -1.49021
    -1.34276
    -0.90041
    -0.57479
    -0.30446
    -0.02799
    -0.07100
    -0.15087
     0.46351
     0.63553
     0.59867
     0.76455
     0.72769
     0.29763
     0.43279
     0.53723
     0.42665
     0.23004
     0.32835
     0.31606
     0.37135
     0.34678
     0.26691
     0.38364
     0.32220
     0.39593
     0.11946
     0.31606
     0.43279
     0.24233
     0.29148
     0.21161
     0.28534
     0.15018
     0.05802
     0.08259
     0.32835
     0.25462
     0.32835
     0.18704
     0.21161
     0.16246
    -0.00956
    -0.13244
     0.21161
     0.20547
     0.20547
     0.18089
     0.04573
     0.24848
     0.08874
     0.19318
     0.24848
     0.25462
     0.18704
     0.24233
     0.24848
     0.32835
     0.27919
     0.19318
     0.37750
     0.31606
     0.12560
     0.29148
     0.18089
     0.32220
     0.24848
     0.13789
     0.11331
     0.19318
     0.34678
     0.31606
     0.22390
     0.18704
     0.22390
     0.04573
     0.26691
     0.30991
     0.13174
     0.26076
     0.26076
     0.27305
     0.19318
     0.15018
     0.09488
     0.29148
     0.35906
     0.28534
     0.24848
     0.16861
     0.12560
     0.06416
    -0.00956
     0.20547
     0.13789
     0.16861
     0.16861
     0.15632
    -0.00342
     0.00272
    -0.05257
     0.05802
     0.08259
     0.15632
     0.10103
    -0.01571
     0.09488
     0.10717
     0.04573
     0.29148
     0.17475
     0.09488
     0.29763
     0.26691
     0.37135
     0.34063
     0.47580
     0.52495
     0.80756
     0.85671
     0.96730
     0.18704
    -0.10172
     0.34678
     0.59253
     1.04717
     0.85057
     0.53723
     0.27305
    -0.29832
    -0.39048
    -0.48263
    -0.08329
     0.13789
    -0.13244
    -0.34133
    -0.45806
    -0.39662
    -0.75910
    -0.99871
    -1.55780
    -1.79126
    -1.96943
    -1.86499
    -1.35505
    -1.32433
    -0.48878
    -0.63009
    -0.99871
    -1.12159
    -1.03557
    -0.77139
    -0.48263
    -0.23074
     0.19933
     0.45736
     0.62325
     0.85671
     0.99802
     1.01031
     1.02874
     1.00416
     0.82599
     0.61096
     0.43893
     0.42050
     0.44508
     0.47580
     0.35906
     0.32835
     0.13789
    -0.14473
    -0.26760
    -0.08329
     0.03959
     0.19933
     0.08874
     0.18704
     0.26076
     0.24233
    -0.02799
    -0.12015
    -0.09558
     0.25462
     0.41436
     0.46351
     0.25462
     0.29148
     0.23619
    -0.03414
     0.50651
     0.62939
     0.46965
     0.39593
     0.35906
     0.42050
     0.37135
     0.34678
     0.31606
     0.42050
     0.48194
     0.39593
     0.38364
     0.43893
     0.30377
     0.03959
     0.19933
     0.23004
    -0.08329
    -0.20616
    -0.09558
    -0.27375
    -0.22460
    -0.34747
    -0.32290
    -0.37205
    -0.27375
    -0.38433
    -0.22460
    -0.22460
    -0.27375
    -0.31675
    -0.23074
     0.14403
     0.07031
     0.02116
     0.15018
     0.07645
     0.14403
     0.08259
     0.00887
     0.13174
     0.16861
     0.19318
     0.21776
     0.19318
     0.14403
     0.10103
    -0.00956
     0.13789
     0.26691
    -0.00342
     0.15632
     0.01501
     0.04573
     0.18089
     0.09488
     0.09488
     0.09488
     0.13174
     0.18704
     0.10103
     0.03959
     0.00887
    -0.18159
     0.08259
     0.36521
     0.16861
    -0.05871
     0.00887
     0.09488
     0.06416
    -0.05257
    -0.07714
     0.02116
     0.03344
    -0.02185
     0.13789
     0.05802
     0.03344
    -0.23688
     0.06416
     0.34063
     0.11331
     0.08874
     0.16246
     0.18089
     0.25462
     0.18089
     0.13789
     0.23004
     0.38364
     0.37135
     0.35906
     0.29763
     0.37750
     0.17475
     0.30991
     0.62325
     0.64782
     0.50037
     0.58638
     0.52495
     0.59867
     0.62939
     0.73383
     0.99802
     1.13932
     1.11475
     0.97959
     1.13318
     1.02874
     0.42665
     0.20547
     0.89972
     1.63697
     1.87658
     1.06560
    -0.93113
    -2.94629
    -3.11832
    -3.19819
    -3.04459
    -2.14760
    -0.96799
    -1.31205
    -1.80969
    -2.09845
    -3.00159
    -3.06302
    -1.96329
    -1.09087
    -0.64852
    -0.02185
     0.10103
     0.47580
     0.85671
     1.31749
     1.40351
     1.41579
     1.52638
     1.31749
     1.16390
     0.98573
     0.70312
     0.42665
     0.32220
     0.21776
     0.11946
     0.15632
     0.50037
     0.27919
    -0.13244
    -0.22460
    -0.54407
    -0.48263
    -0.23688
    -0.07100
    -0.10786
    -0.16930
    -0.43963
    -0.50107
    -0.53178
    -0.23688
    -0.32904
    -0.24917
    -0.02799
     0.03959
     0.07645
     0.32220
     0.26076
     0.34063
     0.33449
     0.24233
     0.35292
     0.43279
     0.38978
     0.27919
     0.18704
     0.29763
     0.40207
     0.23004
     0.26691
     0.23004
     0.21776
     0.19318
     0.22390
     0.21776
     0.27305
     0.23619
     0.34678
     0.11331
     0.24848
     0.24848
     0.10103
     0.16861
     0.30377
     0.17475
     0.08259
     0.23004
     0.03959
     0.11946
     0.03344
     0.01501
     0.10717
     0.13789
     0.04573
     0.03344
     0.14403
     0.10717
    -0.06486
     0.00272
     0.13789
     0.10103
     0.05187
     0.09488
     0.07031
     0.07645
     0.08259
     0.01501
     0.22390
     0.21776
     0.04573
     0.20547
     0.10103
     0.15018
     0.03344
    -0.05257
     0.24848
     0.16861
     0.11331
     0.08259
     0.11331
     0.04573
     0.00887
    -0.08943
     0.12560
     0.06416
     0.15018
     0.02116
     0.19318
     0.07645
     0.10717
    -0.13858
     0.07645
     0.16246
     0.07031
     0.23619
     0.09488
     0.11946
     0.11331
     0.05187
     0.15632
     0.23004
     0.26076
     0.07645
     0.06416
     0.05802
     0.15018
    -0.06486
     0.09488
     0.24848
     0.13789
     0.19318
     0.27305
     0.26076
     0.47580
     0.51266
     0.67240
     0.79527
     0.94272
     0.74612
     0.86285
     1.15161
     1.31749
     1.37279
     1.54481
     1.79671
     0.82599
     0.13174
     0.78913
     1.15161
     1.20691
     1.04717
    -0.06486
    -1.70525
    -2.43021
    -2.14760
    -1.34891
    -0.39662
    -0.53178
    -0.16930
    -0.66695
    -1.72982
    -2.50394
    -2.92172
    -2.22747
    -1.12773
    -0.32904
    -0.26760
    -0.35976
    -0.42734
    -0.46420
    -0.55636
    -0.57479
    -0.48878
    -0.34747
    -0.26760
    -0.43348
    -0.19388
    -0.04643
    -0.07714
    -0.03414
    -0.12629
     0.08259
     0.19933
    -0.03414
    -0.21231
    -0.45192
    -0.74067
    -0.44577
    -0.30446
    -0.19388
    -0.16316
    -0.55022
    -0.51335
    -0.53178
    -0.58708
    -0.50721
    -0.45806
    -0.26760
    -0.18773
    -0.05871
    -0.03414
     0.10103
    -0.00342
     0.13174
     0.18704
     0.19933
     0.23619
     0.16861
     0.03959
     0.29148
     0.14403
    -0.00342
     0.14403
     0.11331
     0.15018
     0.03344
     0.14403
     0.11946
     0.21161
     0.26691
     0.16861
     0.12560
     0.15018
     0.19318
     0.03959
     0.27305
     0.26691
     0.15018
     0.08874
     0.03959
     0.18089
     0.09488
     0.05187
     0.02116
     0.08874
     0.24848
     0.16861
     0.07645
     0.22390
     0.16861
    -0.00342
     0.15018
     0.34678
     0.13174
     0.15018
     0.27919
     0.31606
     0.28534
     0.20547
     0.13174
     0.35292
     0.48194
     0.36521
     0.35292
     0.27305
     0.30991
     0.27919
     0.23619
     0.48194
     0.31606
     0.29148
     0.29763
     0.32835
     0.32220
     0.18089
     0.13789
     0.30991
     0.24233
     0.26076
     0.20547
     0.19318
     0.07031
     0.12560
    -0.06486
     0.13789
     0.08259
    -0.00342
     0.05802
     0.01501
    -0.12015
    -0.16930
    -0.23074
    -0.16316
    -0.17545
    -0.12015
    -0.26146
    -0.27375
    -0.34133
    -0.27989
    -0.45806
    -0.19388
    -0.10786
    -0.31061
    -0.36590
    -0.13858
    -0.02799
     0.23619
     0.61096
     0.96730
     1.14547
     1.19462
     0.85057
     0.45736
     0.83214
     1.12704
     1.21919
     1.50181
     1.64926
     1.03488
     0.29763
    -0.98028
    -1.20146
    -0.02799
     1.13318
     0.03959
    -1.57008
    -1.85270
    -1.34276
    -1.17074
    -0.94342
    -0.92499
    -0.85126
    -0.71610
    -0.38433
    -0.45806
    -0.43348
    -0.16316
    -0.06486
     0.16861
     0.38364
     0.28534
     0.24848
     0.10717
     0.05802
    -0.07100
    -0.12015
    -0.26146
    -0.29218
    -0.39048
    -0.22460
    -0.15701
    -0.45806
    -0.43348
    -0.42734
    -0.53793
    -0.43963
    -0.29218
    -0.29832
    -0.32904
    -0.32290
    -0.47035
    -0.84512
    -0.99257
    -0.68538
    -0.70995
    -0.35976
    -0.51950
    -0.77754
    -0.82054
    -0.84512
    -0.75296
    -0.76525
    -0.70381
    -0.61780
    -0.39662
    -0.18159
     0.01501
     0.08874
    -0.07714
    -0.27989
    -0.17545
     0.14403
     0.24848
     0.22390
     0.14403
     0.17475
     0.10103
     0.13789
     0.13789
     0.07031
     0.02730
     0.13174
     0.05802
     0.13789
     0.18704
     0.14403
     0.04573
     0.07645
     0.35292
     0.23004
     0.14403
     0.21776
     0.10103
     0.26076
     0.16861
     0.02730
     0.13174
     0.05802
     0.25462
     0.25462
     0.12560
     0.15018
     0.02116
    -0.05871
     0.22390
     0.34063
     0.07031
     0.11946
     0.09488
     0.15018
     0.16246
     0.08874
     0.19318
     0.16861
     0.20547
     0.19933
     0.20547
     0.19933
     0.23619
     0.00887
     0.26076
     0.34063
     0.24848
     0.20547
     0.07031
     0.24848
     0.22390
     0.25462
     0.24848
     0.07645
     0.30377
     0.12560
     0.16861
     0.28534
     0.17475
     0.09488
     0.13789
     0.58024
     0.54952
     0.86285
     1.17004
     1.12089
     1.30521
     0.99187
     0.43279
     0.62939
     0.91815
     0.97344
     0.87514
     0.63553
     0.34063
     0.48808
     0.36521
     0.58024
     0.53109
    -0.03414
    -0.20616
     0.19933
     0.24848
     0.58024
     0.51266
    -0.60551
    -1.28133
    -1.84041
    -2.28276
    -1.03557
    -0.48878
    -0.55636
    -1.01714
    -0.90656
    -1.34276
    -1.92642
    -2.11074
    -1.99401
    -1.63767
    -1.07244
    -0.89427
    -0.58093
    -0.16930
     0.19933
     0.25462
     0.26691
     0.19318
     0.07645
    -0.12629
     0.00887
     0.21161
     0.16861
     0.23004
     0.21776
     0.13174
     0.13789
     0.11946
     0.05187
     0.08874
     0.15018
     0.23619
     0.37750
     0.21776
     0.24848
     0.34678
    -0.05871
    -0.09558
    -0.13858
    -0.10786
    -0.16316
    -0.10786
    -0.22460
    -0.48263
    -0.51335
    -0.71610
    -0.58708
    -0.64237
    -0.67309
    -0.52564
    -0.54407
    -0.45806
    -0.58708
    -0.17545
    -0.27375
    -0.23688
    -0.13244
    -0.12015
    -0.22460
    -0.22460
    -0.18773
    -0.12015
    -0.00956
     0.00887
     0.03344
     0.02116
    -0.02185
    -0.08943
    -0.29832
     0.01501
     0.00887
     0.05802
     0.03344
     0.01501
     0.00887
     0.01501
     0.01501
    -0.04028
     0.05802
     0.10103
     0.00272
     0.10717
     0.00887
     0.06416
     0.00887
     0.13174
     0.23619
     0.13174
     0.15632
     0.05187
     0.15018
     0.10717
     0.13174
     0.17475
     0.08874
     0.26691
     0.18704
     0.27305
     0.43279
     0.61096
     0.57410
     0.69697
     1.03488
     1.10246
     1.05331
     1.09632
     0.87514
     0.91200
     0.78299
     0.83828
     0.97344
     1.10246
     0.97959
     0.66011
     0.66625
     0.48194
     0.29763
     0.18704
     0.34063
     0.38978
     0.16246
     0.15018
     0.03344
    -0.03414
    -0.03414
    -0.12015
    -0.04028
     0.05802
     0.15018
     0.11946
     0.06416
     0.23004
     0.14403
    -0.21845
     0.24233
     0.54338
     0.53109
     0.95501
     0.31606
    -0.74682
    -1.51479
    -2.33191
    -1.84655
    -0.83283
    -0.27989
    -0.48878
    -1.14002
    -1.64995
    -2.17217
    -2.28891
    -2.14760
    -1.90799
    -1.63767
    -1.49636
    -1.02943
    -0.59937
    -0.58708
    -0.22460
     0.03959
     0.15018
     0.11946
    -0.62394
    -0.48878
    -0.12015
     0.03959
     0.02116
    -0.17545
    -0.05257
    -0.05257
    -0.37819
    -0.37205
    -0.50107
    -0.40277
    -0.37819
    -0.15087
    -0.10786
    -0.22460
    -0.06486
     0.03344
    -0.42120
    -0.43348
    -0.39662
    -0.35976
    -0.13244
    -0.08943
    -0.19388
    -0.18773
    -0.17545
    -0.35976
    -0.23074
    -0.31675
    -0.12015
     0.01501
     0.10103
     0.19318
     0.20547
     0.19318
     0.33449
     0.19933
     0.27919
     0.38978
     0.44508
     0.35292
     0.34678
     0.33449
     0.30377
     0.23619
     0.17475
     0.34063
     0.25462
     0.34063
     0.26691
     0.21776
     0.24848
     0.11946
     0.16246
     0.42665
     0.27919
     0.26076
     0.24233
     0.20547
     0.24848
     0.29148
     0.30377
     0.36521
     0.37750
     0.39593
     0.38978
     0.56181
     0.63553
     0.73998
     0.91815
     1.29906
     1.51410
     1.17619
     0.87514
     0.51880
     1.17619
     1.22534
     0.61096
     0.53723
     0.26691
     0.55567
     0.97344
     0.84442
     0.66625
     0.55567
    -0.23074
    -0.13858
     0.10717
    -0.04643
     0.11946
     0.24233
     0.19933
     0.31606
     0.18704
     0.23004
     0.21161
     0.30991
     0.16861
     0.15632
     0.01501
     0.00272
    -0.26146
    -0.24303
    -0.16316
    -0.27989
    -0.50721
    -0.41505
    -0.51950
    -0.36590
    -0.39048
    -0.35976
    -0.20616
    -0.13244
    -0.30446
    -0.18159
    -0.02799
     0.20547
     0.69083
     0.82599
     0.20547
    -0.59937
    -1.64995
    -1.37963
    -0.48878
     0.23004
     0.11331
    -0.24303
    -1.00486
    -1.44106
    -1.48407
    -1.34276
    -1.44721
    -1.34276
    -1.14616
    -1.09087
    -0.71610
    -0.53178
    -0.66695
    -0.61165
    -0.53178
    -0.13244
    -0.13858
    -0.28603
    -0.27375
    -0.21845
    -0.04643
    -0.17545
    -0.34747
    -0.35976
    -0.23688
    -0.40277
    -0.13858
    -0.14473
    -0.31061
    -0.21231
    -0.25531
    -0.17545
    -0.19388
    -0.23074
    -0.27375
    -0.04028
     0.15018
     0.08874
     0.12560
    -0.01571
     0.11946
    -0.15087
     0.07031
     0.27305
     0.27305
     0.10717
     0.12560
     0.21776
     0.21776
     0.11331
     0.02116
     0.14403
     0.17475
     0.21161
     0.10717
     0.21161
     0.11331
     0.08259
    -0.02185
     0.26691
     0.09488
     0.02730
    -0.02185
     0.07031
    -0.00342
    -0.00956
    -0.13244
    -0.10172
     0.05802
     0.13174
    -0.01571
    -0.05257
    -0.16930
    -0.14473
    -0.27989
     0.03959
     0.09488
     0.01501
     0.06416
     0.17475
     0.61096
     1.11475
     1.61854
     2.39266
     2.98246
     3.16063
     3.30808
     1.78442
     0.05802
     0.45736
     1.20076
     1.66155
     1.64926
     0.61710
    -0.24303
     0.05187
     0.16246
    -0.31061
    -1.10316
    -1.71139
    -1.72982
    -1.51479
    -1.41649
    -1.08473
    -0.81440
    -0.53793
    -0.33518
     0.00272
     0.24848
     0.31606
     0.27919
     0.23004
     0.15632
     0.03344
     0.00272
    -0.13858
    -0.18773
    -0.27989
    -0.28603
    -0.38433
    -0.39048
    -0.34133
    -0.42120
    -0.51950
    -0.17545
    -0.12015
    -0.40277
    -0.38433
    -0.29218
    -0.40277
    -0.21231
    -0.24303
    -0.18159
    -0.12015
    -0.08943
    -0.07714
     0.19318
     0.10717
    -0.28603
    -0.39662
     0.21161
     0.23619
     0.19318
     0.10103
     0.03959
     0.08874
     0.11331
     0.27919
     0.40207
     0.51880
     0.33449
     0.37750
     0.21776
     0.25462
     0.50037
     0.18089
     0.31606
     0.64168
     0.35292
     0.32835
     0.27919
     0.20547
     0.29763
     0.16861
     0.16861
     0.02116
     0.15018
    -0.02185
     0.15018
     0.01501
    -0.08329
    -0.15701
    -0.17545
     0.08874
     0.06416
    -0.18773
    -0.05257
    -0.22460
    -0.15701
    -0.18159
    -0.13244
    -0.16930
    -0.04643
     0.05187
    -0.07100
    -0.00342
    -0.10786
    -0.18773
    -0.27375
    -0.08329
     0.08259
    -0.07714
    -0.11401
    -0.04028
    -0.19388
     0.08259
     0.10103
     0.10717
     0.32220
     0.55567
     0.47580
     0.84442
     1.15776
     1.15776
     0.59867
     1.14547
     1.81514
     1.42194
     0.76455
     0.75227
     0.79527
     0.72769
     0.70926
     0.61096
     0.40207
    -0.03414
    -0.00342
    -0.28603
    -0.44577
    -0.70995
    -0.85126
    -0.90656
    -0.70995
    -0.80825
    -0.72839
    -0.72839
    -0.71610
    -0.52564
    -0.54407
    -0.52564
    -0.50107
    -0.40277
    -0.30446
    -0.27989
    -0.25531
    -0.27989
    -0.40277
    -0.42734
    -0.13244
    -0.09558
    -0.19388
    -0.12629
    -0.21845
    -0.11401
    -0.08943
    -0.13244
    -0.07714
    -0.08329
    -0.30446
    -0.06486
     0.05187
    -0.01571
    -0.10172
    -0.30446
     0.05802
     0.04573
    -0.00342
     0.08259
    -0.05257
     0.08874
    -0.04643
    -0.02799
     0.05802
     0.11331
     0.03344
    -0.02799
     0.05802
     0.15018
     0.19318
     0.01501
     0.11331
     0.30991
     0.19318
     0.26076
     0.37750
     0.18704
     0.37135
     0.24848
     0.33449
     0.52495
     0.62325
     0.45122
     0.53723
     0.48808
     0.52495
     0.42050
     0.42050
     0.56181
     0.57410
     0.40821
     0.49423
     0.43893
     0.36521
     0.31606
     0.30991
     0.40821
     0.34678
     0.39593
     0.23004
     0.30991
     0.25462
     0.15632
    -0.01571
     0.26691
     0.24233
     0.15018
     0.09488
     0.02116
    -0.04028
     0.04573
    -0.13858
    -0.12629
    -0.22460
    -0.18159
    -0.19388
    -0.28603
    -0.31061
    -0.46420
    -0.64237
    -0.40277
    -0.32904
    -0.40891
    -0.54407
    -0.57479
    -0.54407
    -0.59322
    -0.48263
    -0.42734
    -0.49492
    -0.39048
    -0.43963
    -0.45192
    -0.37819
    -0.37205
    -0.50721
    -0.37205
    -0.06486
    -0.31675
    -0.36590
    -0.29832
    -0.34133
    -0.13858
    -0.23074
    -0.07714
     0.02116
     0.25462
     0.19933
     0.05187
     0.03959
    -0.00342
     0.05802
    -0.15087
     0.34678
     1.10861
     2.16534
     2.96403
     3.82416
     3.48011
     2.61383
     3.32651
     2.21449
    -0.69767
    -1.31205
     0.95501
     2.30050
     2.08547
     1.11475
     0.11331
    -0.45806
    -0.49492
    -1.25675
    -1.96329
    -2.13531
    -2.38106
    -2.20289
    -1.68682
    -1.14002
    -0.78982
    -0.55636
    -0.29832
    -0.37205
    -0.21845
    -0.25531
    -0.52564
    -0.46420
    -0.25531
    -0.44577
    -0.53178
    -0.51335
    -0.58708
    -0.55022
    -0.69152
    -0.71610
    -0.52564
    -0.43963
    -0.50721
    -0.42734
    -0.47035
    -0.42120
    -0.48878
    -0.48878
    -0.26760
    -0.37819
    -0.39048
    -0.19388
    -0.06486
    -0.21231
    -0.09558
    -0.16930
    -0.09558
    -0.02185
     0.02730
    -0.01571
     0.05802
     0.10103
     0.10717
     0.03959
     0.19318
     0.18704
     0.07645
     0.18089
     0.12560
     0.27919
     0.10717
     0.10717
     0.16246
     0.15632
     0.19933
     0.14403
     0.03959
     0.16861
     0.12560
    -0.00956
     0.21776
     0.11946
     0.08259
    -0.00956
     0.11946
     0.07645
     0.03959
    -0.01571
    -0.17545
     0.00272
     0.14403
     0.08259
     0.00887
    -0.08943
    -0.05871
    -0.31675
    -0.06486
     0.00272
    -0.07100
    -0.17545
    -0.04028
     0.01501
    -0.10172
    -0.20616
    -0.18773
    -0.21231
    -0.08943
     0.06416
    -0.06486
    -0.18773
    -0.16316
    -0.18159
    -0.16316
     0.02116
    -0.05871
    -0.21231
    -0.16316
    -0.08943
     0.02116
    -0.16316
    -0.18773
    -0.15701
    -0.05871
     0.00272
    -0.05257
    -0.00342
    -0.22460
    -0.08943
    -0.20002
    -0.02799
    -0.00342
    -0.08329
    -0.10172
    -0.12629
    -0.07100
    -0.09558
    -0.17545
     0.00272
    -0.05871
    -0.00956
    -0.04643
    -0.06486
    -0.04028
    -0.07100
    -0.27375
    -0.20616
     0.03344
    -0.15701
    -0.20616
    -0.16930
    -0.02799
    -0.15701
    -0.24917
    -0.42734
    -0.35361
    -0.38433
    -0.16930
    -0.39048
    -0.60551
    -0.78982
    -0.40891
     1.54481
     3.63370
     4.93004
     6.15265
     4.93618
     3.59069
     1.23763
     0.18089
     0.43279
     2.56468
     4.26037
     4.17435
     3.30808
     1.84586
     0.48808
    -0.11401
    -0.69152
    -1.22603
    -1.89570
    -2.22133
    -2.26433
    -1.94485
    -1.49636
    -1.09701
    -0.98028
    -0.72839
    -0.59322
    -0.44577
    -0.27989
    -0.30446
    -0.47035
    -0.52564
    -0.66080
    -0.47649
    -0.51335
    -0.63623
    -0.75296
    -0.19388
    -0.43963
    -0.61780
    -0.64237
    -0.58708
    -0.57479
    -0.37819
    -0.32290
    -0.23688
    -0.27989
    -0.27989
    -0.29832
    -0.21845
    -0.12629
    -0.16316
    -0.32290
    -0.22460
    -0.09558
    -0.16316
    -0.09558
    -0.15087
    -0.02799
    -0.03414
     0.09488
     0.08874
     0.13174
     0.04573
    -0.02799
     0.01501
     0.29763
     0.18704
     0.08259
     0.22390
     0.13789
     0.19933
     0.22390
    -0.08943
     0.05187
     0.26691
     0.20547
     0.21776
     0.04573
     0.05187
    -0.09558
    -0.12015
     0.15632
     0.23004
    -0.08329
    -0.03414
     0.05187
     0.05187
    -0.00342
    -0.18773
    -0.23074
    -0.04643
    -0.02185
    -0.05871
    -0.06486
    -0.10786
    -0.21231
    -0.32290
    -0.14473
    -0.00342
    -0.19388
    -0.16930
    -0.12015
    -0.07714
    -0.13244
    -0.18159
    -0.17545
    -0.14473
    -0.12629
    -0.06486
    -0.10172
    -0.05871
    -0.21231
    -0.23074
    -0.16316
     0.00887
     0.00272
    -0.13858
    -0.13858
    -0.04028
    -0.15701
    -0.08329
    -0.16930
    -0.14473
    -0.17545
    -0.07100
    -0.04643
    -0.02799
    -0.07100
    -0.21845
    -0.29832
     0.00887
    -0.06486
    -0.21231
    -0.17545
    -0.13244
    -0.13244
    -0.11401
    -0.19388
    -0.13858
    -0.18159
    -0.07100
    -0.05871
    -0.06486
    -0.08943
    -0.26760
    -0.32290
    -0.06486
    -0.05257
    -0.11401
    -0.05257
     0.16861
     0.51880
     0.85671
     2.11004
     3.84259
     4.20507
     2.54625
     0.58638
     0.95501
     0.21776
     1.52024
     1.33593
     1.65540
     1.63697
     1.27449
     0.88743
     0.18704
    -0.39048
    -0.76525
    -1.47178
    -1.93871
    -1.80969
    -1.66838
    -1.23832
    -0.81440
    -0.64852
    -0.56865
    -0.55636
    -0.58708
    -0.16316
    -0.30446
    -0.34133
    -0.32290
    -0.40277
    -0.27989
    -0.34133
    -0.38433
    -0.35976
    -0.42120
    -0.29832
    -0.35976
    -0.32290
    -0.47649
    -0.49492
    -0.72224
    -0.28603
    -0.32290
    -0.29218
    -0.34133
    -0.34133
    -0.30446
    -0.42120
    -0.41505
    -0.27375
    -0.10172
    -0.24303
    -0.29218
    -0.17545
    -0.10786
    -0.18159
    -0.35976
    -0.04028
     0.11331
    -0.14473
    -0.05257
     0.05802
     0.17475
    -0.04028
     0.13789
     0.05802
     0.27305
     0.27305
     0.32220
     0.30377
     0.42050
     0.32220
     0.19933
     0.33449
     0.49423
     0.38364
     0.38364
     0.41436
     0.48808
     0.44508
     0.35292
     0.38978
     0.54952
     0.32220
     0.43893
     0.38978
     0.38978
     0.34678
     0.12560
     0.16861
     0.38978
     0.31606
     0.20547
     0.13789
     0.02116
    -0.02185
    -0.12015
    -0.23074
    -0.41505
    -0.53793
    -0.75910
    -0.93113
    -1.15231
    -1.43492
    -1.84041
    -2.25204
    -2.43636
    -2.66368
    -3.09989
    -3.47466
    -3.94773
    -4.33479
    -4.54368
    -5.01675
    -5.31165
    -5.57583
    -5.98132
    -6.18407
    -6.41753
    -6.66942
    -6.88446
    -7.28380
    -7.32067
    -7.39439
    -7.57256
    -7.57870
    -7.59714
    -7.83674
    -7.94119
    -8.00263
    -7.90433
    -7.79988
    -7.93504
    -7.99034
    -7.86132
    -7.72616
    -7.73844
    -7.72616
    -7.64014
    -7.41897
    -7.45583
    -7.33295
    -7.17321
    -7.26537
    -7.06263
    -7.00733
    -6.95818
    -6.69400
    -6.74315
    -6.51583
    -6.44210
    -5.91374
    -5.04132
    -3.93544
    -2.74355
    -2.31963
    -1.37348
     0.29763
    -2.43021
    -6.06733
    -5.66799
    -4.12590
    -2.50394
    -1.47178
    -1.90185
    -2.72512
    -3.81257
    -4.64812
    -4.86315
    -5.69871
    -6.35609
    -6.24550
    -6.23322
    -5.98746
    -5.47753
    -5.11505
    -4.66041
    -4.60511
    -4.39622
    -4.21191
    -4.00302
    -3.88629
    -3.84328
    -3.58525
    -3.73270
    -3.55453
    -3.68969
    -3.49309
    -3.36407
    -3.32106
    -3.38250
    -3.32106
    -3.19204
    -3.14904
    -3.22276
    -3.08145
    -2.97701
    -2.80498
    -2.81113
    -2.81113
    -2.65753
    -2.59610
    -2.71283
    -2.57766
    -2.39335
    -2.35034
    -2.26433
    -2.25204
    -2.06773
    -2.14760
    -2.12302
    -2.25204
    -2.08616
    -1.93257
    -1.93871
    -1.91414
    -2.00015
    -1.88342
    -1.92028
    -1.91414
    -1.74211
    -1.73597
    -1.82812
    -1.71139
    -1.77283
    -1.46564
    -1.52708
    -1.70525
    -1.62538
    -1.45950
    -1.47793
    -1.57623
    -1.44721
    -1.48407
    -1.43492
    -1.53322
    -1.40420
    -1.26289
    -1.57008
    -1.57008
    -1.44106
    -1.49636
    -1.47793
    -1.51479
    -1.52708
    -1.49021
    -1.37348
    -1.40420
    -1.45335
    -1.38577
    -1.41649
    -1.47178
    -1.33048
    -1.29361
    -1.45950
    -1.34276
    -1.36120
    -1.31205
    -1.35505
    -1.37348
    -1.39806
    -1.36120
    -1.35505
    -1.31819
    -1.29361
    -1.33662
    -1.34276
    -1.33662
    -1.42263
    -1.21374
    -1.22603
    -1.31819
    -1.29976
    -1.21989
    -1.18917
    -1.21989
    -1.28747
    -1.12159
    -1.06629
    -1.04786
    -1.14616
    -1.08473
    -1.08473
    -0.92499
    -0.67309
    -0.17545
     0.42050
     1.17619
     1.74142
     1.06560
    -0.48263
    -1.50865
    -0.57479
     0.02116
     0.06416
     0.81370
     0.46351
    -0.57479
    -1.08473
    -1.10930
    -1.50865
    -1.39806
    -1.55780
    -2.04930
    -2.11688
    -2.03087
    -1.87113
    -1.77897
    -1.72982
    -1.63767
    -1.50250
    -1.33662
    -1.33662
    -1.45335
    -1.44106
    -1.29361
    -1.49021
    -1.58852
    -1.31819
    -1.53322
    -1.61923
    -1.48407
    -1.51479
    -1.37348
    -1.47178
    -1.60695
    -1.63152
    -1.63152
    -1.73597
    -1.92028
    -1.72982
    -1.60080
    -1.63767
    -1.55780
    -1.35505
    -1.51479
    -1.64995
    -1.59466
    -1.59466
    -1.34891
    -1.39806
    -1.40420
    -1.31205
    -1.33662
    -1.27518
    -1.10930
    -1.14616
    -1.15231
    -1.24446
    -1.30590
    -1.14002
    -1.12773
    -1.32433
    -1.39806
    -1.26904
    -1.33048
    -1.35505
    -1.44106
    -1.57008
    -1.34276
    -1.29976
    -1.29976
    -1.32433
    -1.23218
    -1.48407
    -1.41035
    -1.35505
    -1.11544
    -1.10316
    -1.09701
    -1.00486
    -0.98642
    -0.89427
    -0.88812
    -0.91884
    -0.75910
    -0.72224
    -0.62394
    -0.75910
    -0.63623
    -0.70381
    -0.86355
    -0.69152
    -0.31675
    -0.63623
    -0.72224
    -0.61780
    -0.59937
    -0.58093
    -0.72224
    -0.59322
    -0.63623
    -0.56865
    -0.48263
    -0.47649
    -0.53178
    -0.58708
    -0.62394
    -0.67309
    -0.39662
    -0.47035
    -0.59322
    -0.59322
    -0.55636
    -0.45806
    -0.43348
    -0.61780
    -0.63009
    -0.50721
    -0.40891
    -0.57479
    -0.42120
    -0.63009
    -0.55636
    -0.80211
    -0.43963
    -0.45806
    -0.51950
    -0.66080
    -0.56865
    -0.65466
    -0.76525
    -0.65466
    -0.82054
    -0.58093
    -0.62394
    -0.55022
    -0.37205
    -0.17545
     0.00887
    -0.13858
     0.69083
     1.37893
     2.08547
     3.41252
     4.44468
     3.01932
     0.66011
    -0.67309
    -0.50107
     1.10246
     1.98102
     1.85815
     1.00416
     0.15018
    -0.34747
    -0.90656
    -1.51479
    -1.61923
    -2.13531
    -2.58381
    -2.45479
    -2.16603
    -1.80355
    -1.55165
    -1.18917
    -0.95571
    -0.83897
    -0.62394
    -0.66695
    -0.61780
    -0.74682
    -0.68538
    -0.85741
    -0.50107
    -0.51335
    -0.72839
    -0.70381
    -0.79597
    -0.83897
    -0.77754
    -0.82669
    -1.02943
    -1.02943
    -0.98642
    -0.98642
    -0.85741
    -0.79597
    -0.93113
    -0.93113
    -1.05401
    -0.86355
    -0.96799
    -0.88198
    -0.95571
    -0.82669
    -0.69152
    -0.73453
    -0.75296
    -0.59322
    -0.63009
    -0.53178
    -0.50721
    -0.45192
    -0.51335
    -0.55022
    -0.50107
    -0.18159
    -0.35361
    -0.23688
    -0.25531
    -0.26760
    -0.20616
    -0.27375
    -0.24303
    -0.23688
    -0.20616
    -0.02185
    -0.16930
    -0.22460
    -0.23688
    -0.29832
    -0.25531
    -0.13858
    -0.27375
    -0.25531
    -0.26760
    -0.23074
    -0.36590
    -0.33518
    -0.23074
    -0.29218
    -0.31061
    -0.57479
    -0.18773
    -0.15701
    -0.20002
    -0.35976
    -0.50721
    -0.30446
    -0.17545
    -0.42120
    -0.22460
    -0.19388
    -0.13244
    -0.22460
    -0.23074
    -0.21231
    -0.14473
    -0.08329
    -0.12015
    -0.03414
    -0.12015
    -0.05871
    -0.18159
    -0.02799
     0.21161
     0.24233
     0.38364
     0.45736
     0.96730
     1.55096
     1.78442
     1.56325
     1.03488
     0.79527
     0.84442
     0.61096
     0.48808
     0.62939
     0.72155
     0.54338
     0.23619
     0.01501
    -0.77754
    -1.04786
    -1.14002
    -1.13388
    -1.48407
    -1.77283
    -1.64381
    -1.49636
    -1.25675
    -1.18303
    -1.33662
    -1.38577
    -1.25675
    -1.38577
    -0.99871
    -0.93727
    -1.00486
    -0.99871
    -1.09701
    -1.12159
    -1.15845
    -1.07244
    -1.04172
    -1.03557
    -1.10316
    -1.07244
    -1.06015
    -1.04172
    -1.03557
    -1.21374
    -1.06015
    -0.78368
    -0.83897
    -0.83283
    -1.00486
    -0.97414
    -0.97414
    -0.85126
    -0.84512
    -0.78982
    -0.80211
    -0.74682
    -0.70995
    -0.72839
    -0.94342
    -1.09087
    -1.06629
    -0.83283
    -1.02329
    -1.06015
    -0.91884
    -0.66080
    -0.67309
    -0.90656
    -0.94956
    -0.93113
    -0.86355
    -0.76525
    -0.74682
    -0.70381
    -0.62394
    -0.58708
    -0.68538
    -0.35976
    -0.46420
    -0.63623
    -0.55022
    -0.69767
    -0.58708
    -0.61780
    -0.56250
    -0.63623
    -0.72839
    -0.66080
    -0.67309
    -0.67924
    -0.59937
    -0.67924
    -0.93727
    -0.61780
    -0.61165
    -0.72224
    -0.70995
    -0.70995
    -0.69767
    -0.77139
    -0.61780
    -0.67309
    -0.55022
    -0.54407
    -0.54407
    -0.51950
    -0.51335
    -0.43963
    -0.59322
    -0.33518
    -0.10172
    -0.16930
    -0.00342
     0.34063
     0.70926
     1.26220
     1.75985
     1.62468
     2.30050
     3.13605
     3.23435
     3.14834
     1.59396
     0.94887
     0.73383
     1.05331
     1.47723
     1.39122
     0.83214
     0.52495
    -0.08329
    -0.64237
    -1.18303
    -1.74825
    -2.08616
    -1.96943
    -1.98786
    -1.74211
    -1.57623
    -1.26904
    -1.07244
    -0.99871
    -0.61780
    -0.50107
    -0.59322
    -0.37205
    -0.44577
    -0.37205
    -0.32904
    -0.43963
    -0.46420
    -0.34133
    -0.26146
    -0.27989
    -0.27989
    -0.37819
    -0.31061
    -0.51335
    -0.16930
     0.00272
    -0.13244
    -0.13858
    -0.10172
    -0.12629
    -0.10786
    -0.08943
    -0.04028
     0.11946
     0.13789
     0.07645
     0.08259
     0.03959
     0.18089
    -0.01571
     0.11946
     0.24848
     0.16861
     0.16246
     0.27305
     0.26691
     0.32835
     0.12560
     0.23619
     0.27919
     0.36521
     0.38364
     0.40207
     0.29763
     0.40821
     0.23619
     0.33449
     0.49423
     0.38364
     0.29148
     0.48194
     0.46351
     0.35292
     0.38364
     0.17475
     0.42665
     0.42050
     0.39593
     0.29763
     0.25462
     0.26691
     0.19318
     0.16246
     0.38978
     0.29763
     0.10103
     0.18089
     0.05187
     0.11331
     0.05802
    -0.11401
    -0.04643
     0.01501
     0.24848
     0.14403
     0.13789
     0.18704
    -0.05871
    -0.16930
    -0.15087
     0.09488
    -0.06486
     0.05187
     0.15632
    -0.20002
    -0.12015
    -0.02185
    -0.02799
     0.32835
     0.93658
     0.75841
     0.34063
     1.05946
     1.34207
     0.58024
     0.81985
     1.02874
     0.62325
     0.80142
     0.67240
     0.55567
     0.38978
     0.29148
     0.26076
     0.18089
    -0.25531
    -0.15087
    -0.35361
    -0.45806
    -0.65466
    -0.53178
    -0.63009
    -0.30446
    -0.21845
    -0.27375
    -0.06486
     0.03959
     0.00272
    -0.02799
    -0.13244
     0.03959
     0.06416
    -0.07100
    -0.18773
    -0.22460
    -0.31061
    -0.21231
    -0.31061
    -0.20616
    -0.20616
    -0.40891
    -0.24917
    -0.21845
    -0.07714
    -0.15701
    -0.21231
    -0.23074
    -0.10172
     0.11946
     0.11331
     0.04573
     0.10103
     0.19933
     0.06416
     0.28534
     0.42665
     0.27919
     0.25462
     0.37135
     0.40207
     0.32835
     0.40207
     0.29148
     0.53723
     0.38978
     0.46351
     0.48194
     0.35292
     0.31606
     0.26076
     0.25462
     0.48808
     0.33449
     0.23619
     0.24233
     0.42050
     0.35906
     0.30377
     0.29148
     0.25462
     0.37135
     0.38978
     0.23004
     0.39593
     0.32835
     0.17475
     0.19318
     0.43893
     0.29763
     0.26076
     0.36521
     0.22390
     0.35906
     0.23004
     0.21776
     0.23619
     0.28534
     0.45122
     0.38978
     0.25462
     0.20547
     0.08259
    -0.08943
    -0.00956
     0.27919
     0.53723
     0.67240
     0.93658
     1.30521
     0.92429
     0.51266
     1.36050
     1.90730
     2.01174
     2.22677
     2.39880
     2.01174
     1.61240
     0.95501
     0.59867
     0.97344
     0.77684
     0.78913
     0.70926
     0.21776
    -0.10172
    -0.56250
    -0.97414
    -1.11544
    -1.12773
    -1.19531
    -1.06629
    -0.99257
    -0.90656
    -0.69767
    -0.63623
    -0.33518
    -0.21845
    -0.35976
    -0.32904
    -0.21231
    -0.24303
    -0.24917
    -0.40277
    -0.31061
    -0.33518
    -0.21231
    -0.20002
    -0.23688
    -0.39048
    -0.33518
    -0.40277
    -0.23688
    -0.20002
    -0.27989
    -0.28603
    -0.26760
    -0.11401
    -0.29832
    -0.34133
    -0.23074
    -0.29218
     0.10103
     0.15632
     0.00272
     0.00272
     0.07645
    -0.07100
     0.17475
     0.40207
     0.28534
     0.29148
     0.27305
     0.43279
     0.45736
     0.39593
     0.39593
     0.32220
     0.42050
     0.32835
     0.39593
     0.31606
     0.21776
    -0.03414
     0.20547
     0.35906
     0.11331
     0.05187
     0.11946
     0.09488
     0.11946
    -0.00342
    -0.00956
     0.11331
     0.16861
     0.09488
     0.17475
     0.15632
     0.15018
    -0.02185
    -0.00956
     0.22390
     0.27305
     0.08259
     0.16246
     0.19933
     0.23619
     0.17475
     0.14403
     0.12560
     0.11331
     0.22390
     0.24233
     0.18089
     0.14403
     0.10717
     0.16246
     0.51880
     0.54952
     0.11946
     0.29763
     0.40821
     0.15018
     0.88129
     1.24991
     1.45266
     1.42808
     1.83357
     1.87658
     1.63083
     1.21305
     1.20076
     1.17619
     1.28678
     1.31135
     1.20076
     1.07789
     0.73998
     0.55567
     0.23619
     0.03344
     0.02730
    -0.34747
    -0.37205
    -0.59937
    -0.56865
    -0.58093
    -0.47035
    -0.50107
    -0.56865
    -0.20002
    -0.32904
    -0.37819
    -0.29218
    -0.34747
    -0.35976
    -0.37819
    -0.45806
    -0.40891
    -0.37819
    -0.41505
    -0.45806
    -0.40891
    -0.43348
    -0.41505
    -0.59937
    -0.15701
    -0.15087
    -0.24917
    -0.21845
    -0.19388
    -0.22460
    -0.13244
    -0.06486
    -0.08329
     0.06416
     0.00887
     0.13174
     0.20547
     0.08874
     0.07031
     0.00272
     0.34063
     0.34063
     0.34678
     0.21776
     0.26076
     0.27919
     0.30377
     0.21161
     0.27305
     0.30991
     0.29148
     0.28534
     0.32835
     0.30991
     0.29763
     0.15018
     0.38364
     0.49423
     0.36521
     0.45736
     0.45122
     0.52495
     0.38978
     0.48808
     0.58024
     0.81985
     0.78913
     0.80756
     0.64782
     0.59253
     0.44508
     0.27305
     0.43893
     0.83214
     0.72155
     0.72769
     0.68468
     0.66011
     0.35292
     0.48194
     0.64782
     0.76455
     0.72155
     0.64782
     0.48808
     0.64168
     0.83214
     1.11475
     1.28063
     1.28678
     1.15776
     1.40351
     2.09775
     2.03632
     1.92573
     2.16534
     2.39880
     2.41723
     2.18377
     1.71070
     0.82599
     0.77070
     0.99802
     1.05331
     1.07789
     1.09632
     0.53723
     0.15632
    -0.09558
    -0.12015
    -0.28603
    -0.13858
    -0.22460
     0.00272
     0.00887
     0.34063
     0.50037
     0.66011
     0.78913
     0.98573
     0.78299
     0.83214
     0.90586
     0.93658
     0.87514
     0.70926
     0.64782
     0.62325
     0.47580
     0.38978
     0.59253
     0.57410
     0.45122
     0.34063
     0.31606
     0.39593
     0.27919
     0.28534
     0.59253
     0.45122
     0.30377
     0.44508
     0.49423
     0.51880
     0.54338
     0.58024
     0.80756
     0.72769
     0.90586
     0.85671
     0.89357
     1.01645
     0.96730
     0.69697
     0.96730
     0.93658
     0.92429
     1.07789
     0.91815
     1.01645
     0.88129
     0.64782
     0.75227
     0.78913
     0.73383
     0.62939
     0.52495
     0.43279
     0.49423
     0.40821
     0.51880
     0.58024
     0.44508
     0.40821
     0.41436
     0.40821
     0.45122
     0.35906
     0.46965
     0.56795
     0.58024
     0.56181
     0.54338
     0.46965
     0.70926
     0.59253
     0.58638
     0.75841
     0.72769
     0.70312
     0.61096
     0.72769
     0.81370
     0.75227
     0.52495
     0.78913
     0.75841
     0.76455
     0.86285
     0.83828
     0.94887
     0.86900
     0.86900
     1.44037
     1.69227
     1.77828
     1.75370
     1.96259
     1.89501
     2.09161
     1.54481
     1.37279
     1.70455
     1.91959
     1.88272
     1.48952
     1.21919
     0.91815
     0.54338
     0.82599
     1.17619
     0.75841
     0.42050
    -0.05257
    -0.27989
    -0.43348
    -0.05871
     0.34063
     0.30991
     0.34063
     0.23619
     0.02116
     0.08874
     0.11946
     0.08874
     0.29763
     0.12560
    -0.08943
    -0.04028
     0.10717
     0.18704
     0.05802
     0.00887
    -0.04028
     0.03344
     0.16861
     0.18089
     0.03344
     0.14403
     0.21776
     0.00272
     0.18089
     0.37135
     0.27305
     0.19933
     0.21776
     0.34063
     0.32835
     0.33449
     0.22390
     0.34678
     0.36521
     0.43893
     0.48194
     0.35906
     0.34678
     0.51880
     0.37135
     0.54952
     0.66625
     0.50037
     0.48194
     0.57410
     0.67854
     0.70312
     0.57410
     0.59867
     0.72769
     0.75227
     0.73998
     0.83214
     0.73998
     0.73383
     0.60482
     0.72769
     0.94887
     0.68468
     0.71540
     0.81985
     0.70926
     0.83828
     0.67854
     0.66011
     0.59253
     0.62939
     0.67854
     0.64782
     0.60482
     0.48808
     0.40821
     0.46351
     0.48808
     0.33449
     0.24233
     0.36521
     0.24848
     0.28534
     0.05802
    -0.02799
    -0.01571
     0.03344
     0.05802
    -0.02799
    -0.10786
    -0.12015
    -0.16930
    -0.13244
    -0.00342
    -0.05257
    -0.05871
    -0.02799
    -0.00956
     0.10103
     0.09488
     0.00887
     0.21776
     0.26076
     0.38364
     0.32220
     0.49423
     0.41436
     0.46351
     0.46965
     0.67240
     0.61710
     0.53109
     0.57410
     0.93658
     1.24991
     1.35436
     1.64311
     2.07932
     2.41723
     2.15305
     0.87514
     0.46351
     1.00416
     1.32978
     1.28678
     0.79527
     0.01501
    -0.59937
     0.03344
     0.73383
     0.42665
     0.02116
    -0.50107
    -0.83283
    -0.82669
    -0.72224
    -0.43348
     0.02730
     0.22390
     0.43279
     0.50037
     1.00416
     1.23148
     1.03488
     0.82599
     0.96115
     1.07789
     0.79527
     0.83214
     0.86900
     0.77684
     0.78299
     0.56181
     0.89357
     0.66011
     0.45122
     0.18704
     0.27305
     0.58024
     0.43893
     0.10103
     0.21776
     0.27305
     0.25462
     0.10103
     0.16246
     0.11946
     0.34678
     0.23004
     0.24848
     0.35292
     0.18704
     0.23004
     0.18704
     0.33449
     0.46351
     0.17475
     0.19318
     0.19318
     0.34678
     0.18704
     0.13174
     0.19318
     0.19318
     0.30377
     0.15632
     0.30991
     0.26076
     0.12560
    -0.05257
     0.20547
     0.29763
     0.14403
     0.16861
     0.19933
     0.19933
     0.18704
     0.19933
     0.18704
     0.26076
     0.17475
     0.27919
     0.24233
     0.26076
     0.23619
     0.01501
     0.11946
     0.36521
     0.31606
     0.16861
     0.10103
     0.23004
     0.13789
     0.21161
     0.02116
     0.23004
     0.13789
     0.21161
     0.26691
     0.17475
     0.15632
     0.14403
     0.09488
     0.29763
     0.35906
     0.26691
     0.35906
     0.35292
     0.26076
     0.46351
     0.35292
     0.38978
     0.49423
     0.40821
     0.48808
     0.54952
     0.47580
     0.40821
     0.43893
     0.49423
     0.62939
     0.46965
     0.57410
     0.54952
     0.49423
     0.54952
     0.54338
     0.61710
     0.51880
     0.65397
     0.54338
     0.63553
     0.64168
     0.66011
     0.44508
     0.51266
     0.81370
     0.69083
     0.55567
     0.62939
     0.69697
     0.63553
     0.63553
     0.66011
     0.72155
     0.89972
     0.94272
     0.99802
     1.12089
     1.44037
     1.79057
     2.14076
     2.36808
     2.11004
     1.50181
     1.45266
     1.37279
     1.91344
     2.22063
     2.20220
     1.72298
     0.48808
    -1.14002
    -0.38433
     0.11946
     0.40821
     0.34063
    -0.04643
    -0.30446
    -0.48263
    -0.82054
    -0.67309
    -0.32904
    -0.06486
     0.16246
     0.40821
     0.80756
     0.61710
     0.56181
     0.83828
     1.01645
     0.90586
     0.78299
     0.59867
     0.60482
     0.58638
     0.51880
     0.53723
     0.36521
     0.32835
     0.27305
     0.26076
     0.30377
     0.38364
     0.28534
     0.38364
     0.33449
     0.34063
     0.27305
     0.11946
     0.21161
     0.41436
     0.22390
     0.03344
     0.19933
     0.24233
     0.14403
     0.16861
     0.07645
     0.16861
     0.13789
     0.08874
    -0.04643
     0.11331
    -0.01571
     0.09488
    -0.10786
     0.17475
     0.04573
     0.03959
     0.13789
     0.15632
     0.09488
     0.07645
     0.03959
     0.22390
     0.18704
     0.11946
     0.21161
     0.22390
     0.26076
     0.08874
    -0.09558
     0.34063
     0.29148
     0.19318
     0.11946
     0.23004
     0.19318
     0.15632
     0.11946
     0.21161
     0.30991
     0.26076
     0.24848
     0.19933
     0.26076
     0.33449
     0.13789
     0.29763
     0.43893
     0.32220
     0.20547
     0.26691
     0.34063
     0.29763
     0.34678
     0.28534
     0.34678
     0.38364
     0.36521
     0.30377
     0.46965
     0.46965
     0.23619
     0.31606
     0.54338
     0.54952
     0.48808
     0.62939
     0.55567
     0.63553
     0.76455
     0.91200
     0.98573
     1.01031
     0.97959
     1.19462
     1.20076
     0.93044
     0.70926
     0.46965
     0.58024
     0.50037
     0.53109
     0.53109
     0.27305
     0.58638
     0.49423
     0.13174
     0.00272
    -0.00956
    -0.10786
    -0.13244
     0.02116
     0.12560
     0.17475
     0.00887
     0.19318
     0.35906
     0.24848
     0.37750
     0.28534
     0.26691
     0.22390
     0.12560
     0.26076
     0.42050
     0.51880
     0.39593
     0.56181
     0.63553
     0.66011
     0.66011
     0.81985
     1.10246
     0.75227
     0.43893
    -0.18773
    -0.08329
     0.31606
     0.58024
     0.61710
     0.59867
     0.41436
     0.16861
     0.03959
     0.01501
     0.02730
    -0.04028
     0.04573
     0.38978
     0.34678
     0.34063
     0.50651
     0.58638
     0.66011
     0.56181
     0.55567
     0.63553
     0.43893
     0.25462
     0.34678
     0.29763
     0.45122
     0.35906
     0.17475
     0.26076
     0.18704
     0.03344
     0.08874
     0.07645
     0.13174
    -0.04643
    -0.07714
    -0.03414
     0.07031
     0.18704
     0.11331
     0.05802
     0.14403
     0.21776
     0.11946
     0.27919
     0.44508
     0.30991
     0.28534
     0.38364
     0.40821
     0.32835
     0.21161
     0.23619
     0.43279
     0.38364
     0.43893
     0.42665
     0.29148
     0.42665
     0.24233
     0.43279
     0.50651
     0.61710
     0.44508
     0.56181
     0.58024
     0.60482
     0.73383
     0.58638
     0.70926
     0.70312
     1.01645
     0.80142
     0.69697
     0.25462
     0.19318
     0.05802
     0.34678
     0.24233
     0.06416
     0.33449
     0.38364
    -0.02799
     0.16246
    -0.21231
    -0.14473
    -0.27989
     0.02116
     0.09488
     0.12560
     0.18704
     0.31606
     0.17475
     0.35292
     0.49423
     0.23619
     0.56181
     0.61710
     0.45122
     0.49423
     0.42050
     0.51880
     0.59253
     0.72769
     0.66625
     0.76455
     0.73998
     0.86285
     0.91200
     0.83214
     0.79527
     0.54952
     0.73998
     0.88129
     0.92429
     0.91200
     0.85057
     0.69697
     0.84442
     0.85057
     0.80756
     0.91200
     0.86900
     0.88743
     0.74612
     0.78913
     1.05331
     0.91815
     0.82599
     0.70926
     0.83828
     0.67854
     0.76455
     0.73383
     0.75841
     0.80756
     0.78913
     0.76455
     0.61096
     0.58024
     0.50651
     0.46965
     0.71540
     0.59867
     0.40821
     0.27919
     0.23004
     0.32220
     0.28534
     0.03959
     0.04573
     0.16246
     0.12560
    -0.23074
    -0.18159
    -0.16930
    -0.22460
    -0.37205
    -0.13858
     0.03344
    -0.18773
    -0.08329
    -0.10786
     0.00272
     0.04573
     0.15018
     0.41436
     0.58024
     0.85057
     0.75227
     0.39593
     0.03959
    -0.52564
    -0.99871
     0.01501
     0.81985
     0.85671
     0.52495
     0.16246
     0.15632
     0.02730
     0.02730
     0.02730
     0.09488
     0.21776
     0.11331
     0.23004
     0.09488
     0.21776
     0.27305
     0.13789
     0.58024
     0.53109
     0.12560
     0.15018
     0.19933
     0.08874
     0.08259
     0.11946
     0.35906
     0.48194
     0.65397
     0.58024
     0.70312
     0.72155
     0.67240
     0.60482
     0.93044
     0.94887
     0.70926
     0.73998
     0.70312
     0.72155
     0.78913
     0.62939
     0.73998
     0.62325
     0.66625
     0.85671
     0.75227
     0.62325
     0.29763
     0.02116
     0.45736
     0.68468
     0.58024
     0.37750
     0.32220
     0.57410
     0.40821
     0.24848
     0.24233
     0.25462
     0.33449
     0.33449
     0.33449
     0.36521
     0.19318
     0.23004
     0.27919
     0.44508
     0.49423
     0.43279
     0.33449
     0.32220
     0.42665
     0.39593
     0.35292
     0.38364
     0.49423
     0.50651
     0.57410
     0.56181
     0.48194
     0.48808
     0.32835
     0.75841
     0.58638
     0.35292
     0.40207
     0.35906
     0.48808
     0.53109
     0.38364
     0.38364
     0.32220
     0.42050
     0.45736
     0.40821
     0.36521
     0.39593
     0.27919
     0.46965
     0.74612
     0.46965
     0.48808
     0.50651
     0.57410
     0.54338
     0.55567
     0.53109
     0.64168
     0.67240
     0.66011
     0.74612
     0.78299
     0.77684
     0.58024
     0.99187
     1.31135
     1.21919
     1.34207
     1.28678
     1.41579
     1.54481
     0.94272
     0.59253
     0.67240
     1.39736
     1.50181
     1.60625
     1.43423
     0.40207
    -0.72839
    -0.80825
     0.07031
     0.23619
     0.65397
     0.19933
    -0.18773
    -0.36590
    -0.32290
    -0.36590
    -0.26760
    -0.20616
    -0.10172
     0.11946
     0.27305
     0.18089
     0.26076
     0.27305
     0.46351
     0.43279
     0.47580
     0.41436
     0.29148
     0.31606
     0.37135
     0.30991
     0.42665
     0.39593
     0.42665
     0.35906
     0.53723
     0.53723
     0.31606
     0.15632
     0.25462
     0.36521
     0.42050
     0.57410
     0.70312
     1.05331
     1.01645
     0.83214
    -0.04028
    -0.81440
    -1.23832
    -0.54407
     0.07031
     0.22390
    -0.14473
    -0.68538
    -0.75910
    -0.75910
    -1.09701
    -1.34276
    -1.07858
    -1.06015
    -0.91270
    -0.75296
    -0.43963
    -0.17545
     0.08259
     0.27919
     0.32220
     0.26691
     0.83828
     0.77070
     0.62939
     0.86285
     0.86285
     0.74612
     0.81985
     1.05331
     0.90586
     0.93044
     0.91200
     0.86285
     0.68468
     0.62939
     0.54338
     0.59867
     0.65397
     0.62325
     0.45122
     0.74612
     0.88743
     0.73998
     0.73383
     0.68468
     0.70926
     0.68468
     0.67854
     0.67854
     0.75841
     0.68468
     0.66011
     0.55567
     0.69083
     0.64782
     0.44508
     0.60482
     0.59867
     0.53723
     0.53109
     0.60482
     0.48808
     0.46351
     0.36521
     0.46965
     0.42050
     0.53109
     0.44508
     0.46965
     0.45736
     0.50037
     0.40207
     0.30991
     0.51880
     0.48194
     0.48808
     0.43893
     0.45736
     0.53109
     0.51880
     0.58638
     0.83214
     0.96730
     1.15161
     1.17619
     0.92429
     0.48194
     0.50037
     0.75227
     1.39736
     1.44037
     1.31135
     0.85671
    -0.10172
    -0.56250
    -0.00342
     0.68468
     0.71540
     0.51266
     0.25462
    -0.11401
    -0.23074
    -0.12629
    -0.15087
    -0.22460
    -0.12629
     0.14403
     0.38364
     0.31606
     0.29148
     0.19933
     0.11946
     0.17475
     0.16246
     0.24233
     0.26691
     0.10103
     0.30991
     0.16246
     0.19318
     0.00887
     0.18704
     0.38364
     0.15018
     0.17475
     0.26691
     0.04573
    -0.05257
    -0.06486
     0.05187
     0.28534
     0.35292
     0.31606
     0.19318
     0.13174
     0.43279
     0.57410
     0.72155
     0.52495
    -0.28603
    -1.17688
    -1.24446
    -0.34747
     0.00272
    -0.04643
    -0.27989
    -0.40277
    -0.76525
    -0.80825
    -0.91884
    -1.14002
    -0.93727
    -0.79597
    -0.63009
    -0.30446
    -0.04643
    -0.02185
     0.15632
     0.26076
     0.35906
     0.37135
     0.41436
     0.53109
     0.64168
     0.66011
     0.51880
     0.59253
     0.53723
     0.58024
     0.56181
     0.72769
     0.90586
     0.63553
     0.70926
     0.80142
     0.74612
     0.58024
     0.59253
     0.83214
     0.81985
     0.80756
     0.80142
     0.85671
     0.82599
     0.79527
     0.55567
     0.65397
     0.87514
     0.70926
     0.64168
     0.64782
     0.78913
     0.67854
     0.71540
     0.57410
     0.69083
     0.64782
     0.83828
     0.73998
     0.64782
     0.64168
     0.68468
     0.69083
     0.89357
     0.74612
     0.78913
     0.78913
     0.89357
     0.89972
     0.83214
     0.69083
     0.91200
     0.88129
     0.90586
     0.98573
     0.89357
     0.92429
     0.92429
     0.74612
     0.93658
     0.96115
     0.77684
     0.76455
     0.81985
     0.80142
     0.71540
     0.70312
     0.66625
     0.78913
     0.88129
     0.72769
     0.75841
     0.77684
     0.78299
     0.69697
     0.90586
     0.96115
     1.21919
     1.20076
     1.46495
     1.60625
     1.29906
     0.81370
     0.97959
     1.14547
     1.57553
     1.68612
     2.14691
     1.96874
     0.74612
    -1.09701
    -0.78368
     0.42050
     1.09017
     0.84442
     0.34678
    -0.08943
    -0.15701
    -0.57479
    -0.63623
    -0.63009
    -0.49492
    -0.34747
    -0.61780
    -0.64852
    -0.83283
    -1.14002
    -1.34891
    -1.25061
    -1.05401
    -1.65610
    -0.95571
    -0.65466
    -1.01100
    -1.21374
    -1.36120
    -1.21374
    -0.91884
    -0.57479
    -0.47649
    -0.37819
    -0.20616
     0.01501
    -0.17545
     0.16246
     0.35906
    -0.00342
    -0.00956
     0.30991
     0.10103
     0.11331
    -0.10172
    -0.09558
    -0.25531
     0.05187
    -0.05257
    -0.01571
     0.21161
     0.14403
     0.05802
     0.26076
     0.43279
     0.42665
     0.30377
     0.37135
     0.50651
     0.50037
     0.38364
     0.26691
     0.48194
     0.50651
     0.54338
     0.61710
     0.51880
     0.66011
     0.41436
     0.46965
     0.64782
     0.69697
     0.51880
     0.67240
     0.62939
     0.71540
     0.67854
     0.70926
     0.64782
     0.78299
     0.82599
     0.83828
     0.73998
     0.54952
     0.62325
     0.56181
     0.87514
     0.78913
     0.69697
     0.72769
     0.43893
     0.53723
     0.42665
     0.47580
     0.36521
     0.43893
     0.44508
     0.48808
     0.38978
     0.32835
     0.44508
     0.08874
     0.43893
     0.49423
     0.40207
     0.50651
     0.42050
     0.58638
     0.46351
     0.57410
     0.59867
     0.57410
     0.58638
     0.67240
     0.60482
     0.62939
     0.56795
     0.38364
     0.57410
     0.66011
     0.61096
     0.45736
     0.48808
     0.54952
     0.59867
     0.48194
     0.50651
     0.42050
     0.47580
     0.58638
     0.63553
     0.50651
     0.58024
     0.52495
     0.69697
     0.87514
     0.97344
     1.00416
     0.90586
     0.73383
     0.70926
     0.97344
     1.17004
     1.18847
     0.97344
     0.89357
     0.51880
     0.27919
     0.15018
     0.52495
     0.46965
     0.25462
     0.00887
    -0.78982
    -0.82669
    -1.17688
    -1.42263
    -1.50865
    -1.37348
    -1.50865
    -1.41649
    -1.80355
    -1.31819
    -0.80825
    -0.92499
    -0.94956
    -1.06015
    -0.74682
    -0.36590
    -0.20002
     0.05802
     0.42050
     0.63553
     0.78913
     0.92429
     0.59867
     0.53723
     0.68468
     0.59253
     0.54952
     0.42665
     0.37750
     0.08259
     0.00887
     0.32220
     0.24848
     0.14403
     0.15632
    -0.09558
    -0.19388
    -0.02185
     0.09488
     0.23619
     0.33449
     0.26691
     0.37135
     0.31606
     0.16246
     0.10103
     0.03959
     0.44508
     0.39593
     0.33449
     0.43893
     0.30991
     0.35906
     0.28534
     0.19318
     0.30991
     0.28534
     0.29148
     0.33449
     0.42665
     0.44508
     0.35906
     0.20547
     0.51880
     0.62325
     0.56181
     0.48194
     0.51266
     0.54338
     0.45736
     0.42665
     0.50651
     0.51266
     0.58024
     0.64168
     0.50651
     0.54338
     0.50651
     0.29763
     0.37750
     0.64782
     0.48808
     0.40207
     0.38364
     0.45122
     0.42050
     0.50651
     0.32220
     0.50037
     0.41436
     0.51266
     0.45122
     0.62939
     0.43279
     0.34678
     0.43893
     0.69083
     0.58638
     0.56795
     0.57410
     0.45736
     0.43893
     0.38364
     0.45736
     0.58638
     0.51266
     0.60482
     0.59867
     0.50651
     0.59253
     0.45122
     0.20547
     0.44508
     0.60482
     0.30991
     0.40207
     0.40207
     0.38364
     0.43279
     0.29763
     0.27305
     0.27919
     0.36521
     0.34063
     0.22390
     0.38364
     0.39593
     0.48194
     1.04102
     1.42808
     1.28678
     1.26220
     1.08403
     0.82599
     0.94887
     1.34207
     1.41579
     1.67998
     1.62468
     1.42808
     0.62939
     0.16861
     0.00272
    -0.32904
    -0.26760
    -0.13858
    -0.35361
    -0.42120
    -0.57479
    -1.18303
    -1.72982
    -1.62538
    -0.90041
    -0.55022
    -0.40277
    -0.43963
    -0.55022
    -0.37819
    -0.09558
     0.16246
     0.21776
     0.51266
     0.56181
     0.51266
     0.62325
     0.66625
     0.61710
     0.48808
     0.40821
     0.40821
     0.42665
     0.38978
     0.21161
     0.37135
     0.32835
     0.41436
     0.19318
     0.46351
     0.31606
    -0.04643
     0.19933
     0.29763
     0.32835
     0.15018
     0.09488
     0.01501
    -0.12629
     0.23619
     0.15018
     0.05802
     0.25462
     0.13174
    -0.10172
     0.11331
     0.29763
     0.00887
     0.18089
     0.29763
     0.21161
     0.32835
     0.35906
     0.35906
     0.46351
     0.48808
     0.40821
     0.32220
     0.34678
     0.38978
     0.26691
     0.30991
     0.56181
     0.35292
     0.28534
     0.45122
     0.35906
     0.38978
     0.43893
     0.33449
     0.52495
     0.51266
     0.42050
     0.50037
     0.43893
     0.46965
     0.48194
     0.38978
     0.61710
     0.58638
     0.52495
     0.54952
     0.73998
     0.53723
     0.52495
     0.50651
     0.66625
     0.67854
     0.66011
     0.59867
     0.58024
     0.45736
     0.56181
     0.40207
     0.52495
     0.72769
     0.50651
     0.40207
     0.54952
     0.46351
     0.30991
     0.31606
     0.32220
     0.43279
     0.38364
     0.29763
     0.20547
     0.26691
     0.19933
    -0.02185
     0.15018
     0.11946
     0.01501
    -0.18159
    -0.35361
    -0.02185
    -0.12629
    -0.20616
    -0.29832
    -0.28603
    -0.26146
    -0.19388
    -0.29832
    -0.32290
    -0.26146
    -0.19388
    -0.21845
     0.00887
    -0.07100
    -0.08943
     0.06416
     0.01501
     0.15632
     0.16246
     0.02116
     0.09488
     0.19933
     0.27919
     0.22390
     0.23619
     0.21776
     0.10103
     0.12560
     0.34063
     0.34678
     0.28534
     0.18704
     0.32220
     0.44508
     0.39593
     0.60482
     0.90586
     1.45880
     1.92573
     2.52782
     2.87187
     3.97161
     4.72115
     5.09592
     4.94233
     5.28638
     4.64743
     2.79200
     0.47580
    -1.96943
    -1.04786
     1.19462
     2.04246
     1.33593
    -0.64237
    -2.13531
    -3.46237
    -4.25492
    -4.69727
    -4.41466
    -3.94158
    -3.19819
    -2.65139
    -2.00015
    -1.47793
    -0.91884
    -0.55022
    -0.38433
    -0.13244
     0.20547
     0.21161
     0.19933
     0.11946
     0.19318
     0.07031
    -0.23688
     0.01501
     0.42665
     0.56795
    -0.00956
    -0.05871
    -0.05257
    -0.15701
    -0.26146
    -0.07714
     0.08874
     0.04573
    -0.04028
    -0.07714
    -0.20002
    -0.26146
    -0.15701
    -0.18159
     0.16861
     0.30991
     0.19318
     0.32220
     0.39593
     0.47580
     0.58024
     0.40821
     0.37750
     0.45122
     0.60482
     0.62939
     0.48194
     0.54952
     0.45736
     0.29148
     0.51266
     0.60482
     0.46965
     0.34063
     0.40207
     0.46965
     0.50037
     0.30991
     0.35906
     0.48194
     0.34678
     0.55567
     0.45736
     0.35906
     0.40207
     0.15018
     0.35906
     0.58024
     0.32220
     0.32835
     0.34678
     0.46351
     0.25462
     0.35906
     0.24848
     0.27919
     0.32835
     0.34063
     0.32220
     0.21161
     0.22390
     0.19318
     0.05187
     0.34678
     0.38978
     0.18089
     0.24233
     0.16246
     0.15632
     0.17475
     0.13789
     0.18704
     0.21776
     0.38978
     0.28534
     0.24233
     0.18089
     0.15018
     0.08874
     0.39593
     0.40207
     0.24848
     0.17475
     0.23004
     0.35292
     0.21161
     0.17475
     0.16861
     0.24848
     0.35292
     0.31606
     0.23619
     0.30377
     0.18704
     0.15018
     0.30991
     0.53723
     0.32835
     0.29763
     0.29148
     0.28534
     0.45736
     0.32220
     0.37750
     0.35906
     0.43279
     0.50651
     0.42050
     0.56181
     0.41436
     0.32220
     0.29763
     0.58638
     0.47580
     0.58024
     0.59253
     0.69697
     0.60482
     0.70312
     0.73383
     0.81370
     0.74612
     0.73998
     0.85057
     1.07174
     1.28678
     1.32978
     1.23148
     1.02874
     0.44508
     0.38978
     1.12089
     1.79057
     2.56468
     2.46638
     2.12847
     0.89972
    -0.44577
    -1.92642
    -1.86499
    -1.08473
     0.00887
     0.37135
    -0.34133
    -0.68538
    -1.18303
    -1.77283
    -2.09231
    -2.16603
    -1.99401
    -1.66224
    -1.72982
    -1.92028
    -1.23218
    -0.31675
    -0.07100
     0.00272
    -0.00956
    -0.05871
    -0.20616
    -0.28603
    -0.20002
    -0.24303
    -0.02185
    -0.17545
    -0.24303
    -0.58708
    -0.74067
    -0.17545
    -0.24303
     0.09488
     0.03959
    -0.23074
    -0.34747
    -0.24303
    -0.42120
    -0.60551
    -0.13244
     0.23004
     0.05802
     0.20547
     0.29148
     0.34678
     0.28534
     0.37750
     0.31606
     0.44508
     0.41436
     0.39593
     0.50037
     0.50037
     0.33449
     0.18089
     0.46351
     0.55567
     0.39593
     0.37750
     0.41436
     0.47580
     0.35906
     0.37750
     0.26076
     0.47580
     0.43893
     0.30991
     0.45736
     0.29148
     0.35292
     0.13789
     0.35292
     0.40821
     0.29148
     0.22390
     0.36521
     0.18704
     0.32220
     0.24233
     0.26691
     0.32220
     0.24848
     0.24233
     0.28534
     0.35906
     0.27919
     0.14403
     0.21776
     0.42665
     0.32835
     0.24848
     0.26076
     0.28534
     0.32835
     0.13789
     0.20547
     0.28534
     0.27919
     0.19933
     0.21161
     0.21776
     0.18089
     0.00887
    -0.04643
     0.27305
     0.29763
     0.05802
     0.13789
     0.07031
     0.11331
     0.02730
     0.09488
     0.09488
     0.15018
     0.09488
     0.08874
     0.13174
     0.09488
     0.09488
    -0.05871
     0.12560
     0.21161
     0.09488
    -0.02185
     0.11946
     0.02116
    -0.00956
    -0.04643
     0.06416
    -0.12015
     0.05802
    -0.12015
     0.03344
     0.12560
     0.11331
     0.09488
     0.14403
     0.29763
     0.28534
     0.20547
     0.47580
     0.58638
     0.70926
     0.80142
     0.97344
     1.21305
     1.52638
     1.60011
     1.62468
     2.03632
     2.77971
     3.01932
     3.46168
     4.29723
     4.84403
     3.83645
     2.36808
     2.25135
     1.32364
     0.94272
     0.31606
    -0.53178
     0.10717
     0.62325
     0.29148
    -0.54407
    -1.62538
    -2.63296
    -2.98930
    -2.97087
    -2.70668
    -2.36878
    -1.87727
    -1.39191
    -0.85126
    -0.64852
    -0.39662
    -0.02799
     0.11946
     0.05802
    -0.09558
    -0.25531
    -0.26146
    -0.32290
    -0.66695
    -0.46420
    -0.34747
    -0.49492
    -0.48263
    -0.66695
    -0.59937
    -0.70995
    -0.66080
    -0.87584
    -0.55022
    -0.20002
    -0.45192
    -0.63009
    -0.70995
    -0.72224
    -0.84512
    -0.53793
    -0.26146
    -0.40277
    -0.42734
    -0.48263
    -0.51950
    -0.47649
    -0.45806
    -0.27375
    -0.15087
    -0.02185
    -0.07100
     0.01501
     0.16861
     0.24233
     0.15632
     0.11331
     0.40821
     0.41436
     0.24233
     0.23004
     0.16246
     0.21776
     0.15632
     0.08259
     0.23004
     0.23004
     0.13174
     0.10103
     0.03959
     0.22390
     0.10103
    -0.00956
     0.18089
     0.13789
     0.13789
     0.19933
     0.17475
     0.33449
     0.14403
     0.20547
     0.16246
     0.31606
     0.23619
     0.23619
     0.33449
     0.22390
     0.23004
    -0.00342
     0.23004
     0.50651
     0.16861
     0.19318
     0.19933
     0.23619
     0.35292
     0.15632
     0.11331
     0.15632
     0.26076
     0.30991
     0.28534
     0.28534
     0.23004
     0.17475
     0.18089
     0.39593
     0.26076
     0.22390
     0.31606
     0.28534
     0.30991
     0.19318
     0.13174
     0.20547
     0.25462
     0.35292
     0.27305
     0.29148
     0.30991
     0.14403
     0.20547
     0.38978
     0.35292
     0.27305
     0.44508
     0.53723
     0.58638
     0.50651
     0.67240
     0.74612
     0.79527
     0.85671
     0.90586
     1.31749
     1.66769
     1.82743
     2.12847
     2.02403
     1.32978
     0.67240
     0.69697
     1.02874
     1.02259
     0.92429
     0.39593
     0.19318
    -0.20002
    -0.41505
    -0.17545
    -0.18159
    -0.64852
    -0.91884
    -1.27518
    -1.67453
    -1.59466
    -1.20760
    -0.96799
    -0.22460
    -0.53178
    -0.58708
    -0.78368
    -0.56865
    -0.62394
    -0.59937
    -0.23688
    -0.25531
    -0.36590
    -0.42734
    -0.39048
    -0.19388
     0.13789
     0.15018
     0.00887
     0.15018
     0.28534
     0.23004
     0.00272
    -0.07714
    -0.24917
    -0.08943
     0.34063
     0.37135
     0.45736
     0.12560
     0.15018
     0.02730
     0.30991
     0.19933
    -0.06486
     0.20547
     0.28534
     0.14403
     0.17475
     0.00887
    -0.45806
    -0.34747
     0.03344
     0.04573
    -0.05871
    -0.13244
    -0.26146
    -0.47035
    -0.41505
    -0.12629
    -0.30446
    -0.15087
    -0.16316
    -0.48263
    -0.10786
    -0.04643
     0.08874
     0.06416
     0.08874
     0.05802
     0.03959
     0.01501
     0.09488
    -0.06486
     0.08259
     0.34063
     0.19933
     0.13174
     0.08874
     0.18704
     0.15632
     0.23004
     0.07031
     0.20547
     0.26691
     0.26076
     0.20547
     0.27919
     0.07031
     0.11946
     0.04573
     0.25462
     0.15632
     0.02730
     0.02116
     0.09488
     0.13174
     0.03959
     0.11331
     0.10103
     0.05187
     0.13174
     0.11331
     0.07645
    -0.07100
    -0.03414
    -0.10172
     0.16246
     0.21161
     0.03959
     0.02730
     0.07645
     0.11946
     0.23619
     0.17475
     0.38364
     0.20547
     0.16861
     0.29763
     0.78299
     1.05331
     1.14547
     1.31135
     1.82128
     1.99331
     1.42194
     0.93658
     0.84442
     1.21919
     1.23148
     1.20691
     1.08403
     0.99187
     1.03488
     0.85057
     0.64168
     0.48194
     0.08874
    -0.16316
    -0.15087
     0.13174
     0.02730
    -0.04028
     0.00887
    -0.02799
     0.08259
     0.05187
     0.21776
     0.15018
     0.24233
     0.14403
     0.00887
    -0.02185
    -0.23074
    -0.18159
    -0.39048
    -0.11401
    -0.13244
    -0.15701
    -0.21231
     0.02116
     0.30991
     0.55567
     0.75841
     0.57410
     0.55567
    -0.26760
    -0.78982
    -0.96799
    -0.68538
    -0.82669
    -0.86355
    -0.33518
    -0.23688
    -0.62394
    -1.15231
    -1.79126
    -2.09845
    -1.82812
    -1.66224
    -1.31819
    -1.25061
    -0.91270
    -0.78368
    -0.59322
    -0.48878
    -0.63009
    -0.45806
    -0.10786
     0.27305
    -0.07714
     0.05802
     0.08874
     0.24848
     0.18704
     0.07031
    -0.08943
     0.02730
     0.12560
     0.08874
     0.19933
     0.18704
     0.18704
    -0.03414
     0.04573
     0.32835
     0.26076
     0.20547
     0.29148
     0.34063
     0.38978
     0.32220
     0.42665
     0.48194
     0.51266
     0.51880
     0.58024
     0.44508
     0.44508
     0.46351
     0.20547
     0.58638
     0.40207
     0.30377
     0.34063
     0.38978
     0.30377
     0.43279
     0.28534
     0.27305
     0.29763
     0.32220
     0.35292
     0.35292
     0.30991
     0.23619
     0.03344
     0.32220
     0.45736
     0.32220
     0.19318
     0.24233
     0.32220
     0.22390
     0.23004
     0.11946
     0.20547
     0.24848
     0.25462
     0.30991
     0.28534
     0.22390
     0.23619
     0.45122
     0.90586
     0.91815
     0.87514
     1.36050
     1.45880
     2.18377
     2.58926
     2.30050
     1.26220
     0.29763
     0.46351
     0.91200
     0.99187
     0.77684
     0.30991
    -0.13858
    -0.02799
     0.05802
    -0.15701
    -0.59322
    -0.94956
    -1.12159
    -0.99257
    -1.00486
    -0.55022
    -0.40891
    -0.10172
     0.08874
     0.26691
     0.43893
     0.37135
     0.19318
     0.58024
     0.38978
     0.26076
     0.09488
    -0.10172
    -0.15087
    -0.08329
    -0.15701
    -0.08943
    -0.17545
    -0.04643
     0.00272
     0.31606
     0.60482
     0.19933
    -0.45192
    -1.07858
    -0.81440
    -0.66080
    -0.40891
    -0.32904
    -0.48263
    -0.63009
    -0.86969
    -1.02943
    -1.54551
    -1.60080
    -1.44721
    -1.09701
    -0.99871
    -0.72839
    -0.88812
    -0.76525
    -0.45806
    -0.28603
    -0.29832
     0.00272
     0.16246
     0.37135
     0.14403
     0.28534
     0.34678
     0.15018
     0.27919
     0.28534
     0.40207
     0.29763
     0.05187
    -0.15701
     0.11946
    -0.05871
    -0.03414
    -0.05257
     0.03344
     0.08874
     0.07645
     0.10717
     0.15018
     0.34063
     0.43279
     0.46351
     0.39593
     0.34063
     0.36521
     0.31606
     0.46351
     0.54952
     0.40207
     0.56795
     0.58024
     0.59867
     0.54952
     0.52495
     0.52495
     0.56795
     0.63553
     0.62939
     0.66011
     0.69697
     0.66625
     0.58024
     0.66011
     0.78299
     0.58638
     0.62939
     0.66625
     0.53723
     0.64782
     0.42665
     0.35906
     0.40207
     0.55567
     0.41436
     0.36521
     0.37135
     0.30991
     0.17475
     0.18704
     0.26691
     0.28534
     0.06416
     0.26691
     0.38364
     0.46351
     0.67854
     1.28678
     1.93802
     2.63841
     3.08076
     2.98860
     2.13462
     0.19933
     0.03959
     0.51880
     1.38508
     1.62468
     0.84442
     0.53109
     0.55567
     0.64782
    -0.14473
    -0.92499
    -1.38577
    -1.60695
    -1.34276
    -1.28747
    -1.01714
    -0.75910
    -0.48263
    -0.59322
    -0.29832
    -0.20002
    -0.31675
    -0.30446
    -0.34133
    -0.45192
    -0.54407
    -0.71610
    -0.78368
    -0.65466
    -0.72839
    -0.78368
    -0.78368
    -0.82054
    -0.74682
    -0.83897
    -0.85741
    -0.66695
    -0.88812
    -0.69767
    -0.64852
    -0.72839
    -0.68538
    -0.58093
    -0.63009
    -0.42120
    -0.26760
    -0.37205
    -0.38433
    -0.22460
    -0.12015
    -0.18773
    -0.09558
     0.09488
     0.03344
     0.16246
     0.32220
     0.39593
     0.35292
     0.35292
     0.36521
     0.51880
     0.50037
     0.54338
     0.50651
     0.57410
     0.54338
     0.52495
     0.42050
     0.54952
     0.61710
     0.51266
     0.51880
     0.55567
     0.50037
     0.49423
     0.46351
     0.43893
     0.35906
     0.48194
     0.41436
     0.35906
     0.30991
     0.32220
     0.16246
     0.31606
     0.39593
     0.31606
     0.23619
     0.27919
     0.34063
     0.13789
     0.17475
     0.05802
     0.07031
     0.20547
     0.18704
    -0.04028
     0.07645
    -0.08329
    -0.10172
    -0.11401
     0.15632
     0.04573
     0.09488
     0.18704
     0.39593
     0.31606
     0.11946
     0.60482
     0.56795
     1.01031
     0.29763
     0.04573
     0.61710
     0.58638
     0.32835
    -0.21231
    -0.12015
    -0.08943
    -0.18159
    -0.02185
    -0.36590
    -0.81440
    -1.30590
    -1.64381
    -1.33662
    -1.08473
    -1.01100
    -1.18303
    -1.22603
    -1.14616
    -1.10930
    -1.05401
    -0.85741
    -0.76525
    -0.79597
    -0.60551
    -0.42734
    -0.24917
    -0.30446
    -0.19388
    -0.15087
    -0.08943
     0.09488
     0.07645
     0.02116
     0.07031
    -0.02799
    -0.10786
     0.15632
     0.28534
     0.06416
    -0.05257
    -0.05871
     0.02116
    -0.12629
    -0.02185
    -0.07714
     0.00272
     0.03344
     0.01501
    -0.08943
    -0.13244
    -0.13858
    -0.16930
    -0.12629
     0.06416
    -0.04028
    -0.10786
     0.00887
    -0.08329
    -0.10172
    -0.20002
    -0.39662
    -0.21231
    -0.34747
    -0.31061
    -0.30446
    -0.35361
    -0.47035
    -0.53178
    -0.70381
    -0.44577
    -0.48263
    -0.56250
    -0.57479
    -0.51950
    -0.56865
    -0.61780
    -0.47649
    -0.40891
    -0.36590
    -0.39662
    -0.20002
     0.00887
     0.21161
     0.53109
     0.45122
     0.73383
     0.70312
     0.81370
     0.69697
     0.78299
     0.95501
     1.19462
     1.10246
     1.17004
     1.23763
     1.13318
     1.16390
     0.95501
     1.12704
     1.25606
     1.19462
     1.24991
     1.79671
     1.95645
     1.99331
     1.64926
     1.02259
     0.88743
     0.60482
     0.31606
     0.52495
     0.44508
     0.29763
    -0.05871
    -0.31675
    -0.40891
    -0.96799
    -1.10930
    -1.29976
    -1.45335
    -1.48407
    -1.18917
    -1.07858
    -0.86969
    -0.66695
    -0.67309
    -0.53178
    -0.30446
    -0.23688
    -0.19388
    -0.20002
    -0.10172
    -0.20616
    -0.47649
    -0.19388
    -0.08329
    -0.23074
    -0.29218
    -0.19388
    -0.18159
    -0.19388
    -0.26146
    -0.16316
    -0.24303
    -0.04028
     0.02730
     0.01501
     0.02116
    -0.05871
    -0.31675
    -0.00342
     0.24233
    -0.03414
     0.02116
     0.08259
     0.10103
     0.00887
     0.02116
    -0.01571
     0.16861
     0.14403
     0.05187
     0.07031
     0.16246
     0.02116
     0.02116
    -0.09558
     0.18704
     0.01501
     0.10103
    -0.05871
    -0.02799
    -0.06486
    -0.08329
    -0.16930
    -0.04643
    -0.15087
    -0.11401
    -0.20002
    -0.12629
    -0.10786
    -0.07100
    -0.30446
    -0.04028
     0.08259
    -0.09558
    -0.04643
    -0.00956
    -0.14473
    -0.00342
    -0.02799
    -0.01571
     0.06416
    -0.07100
     0.05187
    -0.00342
     0.06416
    -0.07714
    -0.37819
    -0.00342
     0.00887
    -0.12015
    -0.11401
    -0.20616
    -0.15087
    -0.07100
    -0.05257
    -0.06486
     0.03344
     0.23004
     0.45736
     0.52495
     0.56181
     0.66625
     0.85057
     1.77213
     2.18377
     2.33736
     2.46638
     2.41109
     2.71213
     2.95788
     3.10534
     2.04246
     0.72769
     0.12560
     0.15018
     0.32220
     0.48808
     0.09488
    -0.58093
    -1.04172
    -1.18917
    -1.58852
    -2.42407
    -2.51008
    -2.52851
    -2.14146
    -1.97557
    -1.64995
    -1.33662
    -1.05401
    -0.82054
    -0.58093
    -0.45806
    -0.35976
    -0.23074
    -0.41505
    -0.33518
    -0.28603
    -0.37819
    -0.29832
    -0.21845
    -0.34133
    -0.36590
    -0.26760
    -0.20002
    -0.13858
    -0.09558
    -0.05257
    -0.24917
    -0.21231
    -0.21231
    -0.35361
    -0.21845
    -0.02185
    -0.16930
    -0.16316
    -0.05257
    -0.15701
    -0.09558
    -0.12015
    -0.05257
    -0.20616
    -0.10786
    -0.12015
    -0.16930
     0.01501
     0.00887
    -0.23688
    -0.16316
     0.05187
    -0.04028
    -0.04643
    -0.05871
     0.05187
    -0.08329
    -0.10172
    -0.03414
     0.10717
     0.04573
     0.04573
     0.00272
     0.15632
     0.16246
     0.08259
    -0.04028
     0.26691
     0.19933
     0.11946
     0.16246
     0.20547
     0.16861
     0.08874
     0.11946
     0.24233
     0.13174
     0.16861
     0.15018
     0.14403
     0.11946
     0.27919
    -0.05257
     0.28534
     0.29763
     0.17475
     0.19318
     0.16861
     0.07645
     0.16246
     0.08874
     0.07645
     0.22390
     0.18089
     0.17475
     0.03959
     0.18704
     0.12560
     0.00272
    -0.02185
     0.24848
     0.01501
     0.00272
     0.07645
     0.15018
     0.17475
     0.37135
     0.58638
     1.23148
     1.95645
     2.88416
     3.62756
     4.00233
     3.61527
     1.45266
     0.56181
     0.29148
     0.59867
     1.98102
     2.32507
     1.90730
     1.25606
     0.26076
    -0.58708
    -0.98642
    -1.25675
    -1.64381
    -1.80355
    -1.92028
    -1.79126
    -1.66838
    -1.58852
    -0.90656
    -0.77139
    -0.91270
    -0.71610
    -0.75296
    -0.72224
    -0.95571
    -0.97414
    -0.92499
    -0.86355
    -0.88812
    -1.04786
    -1.03557
    -1.12773
    -0.99871
    -1.04172
    -0.86355
    -0.82054
    -0.90656
    -0.73453
    -0.71610
    -0.69152
    -0.51335
    -0.60551
    -0.53178
    -0.39662
    -0.24917
    -0.25531
    -0.12015
    -0.13858
    -0.12629
    -0.13244
    -0.00956
     0.10103
     0.08259
     0.13789
     0.17475
     0.14403
     0.19933
     0.13174
     0.10103
    -0.05871
     0.05802
    -0.04028
     0.04573
     0.17475
     0.26076
     0.29763
     0.10717
     0.29763
     0.19933
     0.04573
     0.21776
     0.41436
     0.45736
     0.38364
     0.35292
     0.61096
     0.54952
     0.56795
     0.50037
     0.43893
     0.42050
     0.37135
     0.26691
     0.53109
     0.40207
     0.32835
     0.25462
     0.32835
     0.21776
     0.09488
    -0.02799
    -0.04643
    -0.00342
    -0.03414
    -0.27375
    -0.31675
    -0.58708
    -0.62394
    -0.90656
    -0.89427
    -0.98642
    -1.27518
    -1.51479
    -1.76669
    -1.85884
    -2.20904
    -2.30119
    -2.55309
    -2.84799
    -2.97087
    -3.34564
    -3.64054
    -3.69583
    -3.89243
    -3.86172
    -3.51152
    -3.07531
    -2.16603
    -2.06773
    -2.43021
    -1.41649
    -1.49636
    -4.78328
    -6.93361
    -6.42982
    -4.85701
    -4.02760
    -4.23649
    -4.92459
    -6.11034
    -7.14250
    -7.71387
    -7.88589
    -8.37740
    -8.85661
    -8.97949
    -8.74602
    -8.45112
    -8.09478
    -7.70158
    -7.44354
    -7.09949
    -6.79844
    -6.76772
    -6.56498
    -6.56498
    -6.42367
    -6.38681
    -6.24550
    -6.07962
    -6.14106
    -6.14720
    -5.98132
    -5.64956
    -5.63727
    -5.28707
    -5.16420
    -5.27479
    -5.02289
    -4.90616
    -4.74028
    -4.59283
    -4.52524
    -4.54982
    -4.29178
    -4.14433
    -4.18119
    -4.09518
    -3.95387
    -3.93544
    -3.96002
    -3.98459
    -3.92930
    -3.80028
    -3.73884
    -3.73270
    -3.61596
    -3.61596
    -3.67126
    -3.59753
    -3.65897
    -3.29649
    -3.29034
    -3.46237
    -3.31492
    -3.24734
    -3.37021
    -3.30263
    -3.20433
    -3.08760
    -2.99544
    -2.94629
    -2.89100
    -2.94015
    -2.86028
    -2.88485
    -2.88485
    -2.56538
    -2.51008
    -2.66368
    -2.49165
    -2.40564
    -2.37492
    -2.17217
    -2.23361
    -2.29505
    -2.01858
    -1.96943
    -2.02472
    -1.90185
    -1.75440
    -1.89570
    -1.94485
    -1.58237
    -1.46564
    -1.63152
    -1.61923
    -1.62538
    -1.47178
    -1.43492
    -1.50865
    -1.61923
    -1.30590
    -1.31819
    -1.23832
    -1.20146
    -1.31205
    -1.17074
    -1.43492
    -1.06015
    -0.72224
    -0.51335
    -0.23074
    -0.39048
    -0.34747
    -0.23074
    -0.51950
    -0.02799
     0.69697
     0.45736
    -0.15701
    -0.90041
    -1.04786
    -0.96185
    -0.92499
    -0.80825
    -0.75296
    -1.18917
    -1.53322
    -1.54551
    -1.82812
    -1.90185
    -1.97557
    -1.87727
    -1.84041
    -1.74825
    -1.55165
    -1.47793
    -1.32433
    -1.36734
    -1.27518
    -1.44106
    -1.23218
    -1.33662
    -1.43492
    -1.36120
    -1.36734
    -1.50250
    -1.50250
    -1.63152
    -1.55780
    -1.57008
    -1.46564
    -1.49021
    -1.31819
    -1.43492
    -1.29976
    -1.55165
    -1.25061
    -1.12159
    -1.20146
    -1.21989
    -1.19531
    -1.10316
    -1.17688
    -1.12773
    -1.18917
    -1.07858
    -1.10316
    -1.09701
    -1.06629
    -1.09087
    -1.10316
    -1.24446
    -1.22603
    -0.83283
    -0.92499
    -1.09087
    -1.01714
    -1.01714
    -0.94342
    -1.00486
    -1.02943
    -1.02943
    -0.89427
    -0.88198
    -0.82669
    -0.86969
    -0.82669
    -0.96185
    -1.09701
    -0.73453
    -0.78368
    -0.87584
    -1.01100
    -0.96799
    -1.02329
    -0.88198
    -0.93727
    -1.06629
    -0.91270
    -0.91884
    -1.10316
    -1.02329
    -1.13388
    -1.21374
    -1.29976
    -1.09701
    -1.05401
    -1.18917
    -1.23218
    -1.22603
    -1.25675
    -1.21374
    -1.25061
    -1.22603
    -1.18303
    -1.14002
    -1.22603
    -1.18917
    -1.08473
    -1.01714
    -0.98028
    -0.78982
    -0.43348
    -0.23074
     0.40207
     0.88743
     1.04102
     0.89972
     1.39122
     0.48194
     0.26076
     0.13174
     0.68468
     1.19462
     1.58168
     1.23763
     0.23619
    -1.06015
    -1.14616
    -1.23218
    -1.29976
    -1.24446
    -1.51479
    -1.76054
    -2.13531
    -2.29505
    -2.16603
    -2.17217
    -2.10459
    -1.92642
    -1.71753
    -1.64995
    -1.57008
    -1.60695
    -1.24446
    -0.98642
    -1.01100
    -0.88812
    -0.84512
    -0.91270
    -0.83897
    -0.79597
    -0.72839
    -0.59937
    -0.66080
    -0.64237
    -0.57479
    -0.57479
    -0.61165
    -0.78368
    -0.57479
    -0.36590
    -0.57479
    -0.47649
    -0.55022
    -0.58708
    -0.37819
    -0.38433
    -0.42120
    -0.31675
    -0.31675
    -0.35361
    -0.36590
    -0.23688
    -0.29832
    -0.32904
    -0.36590
    -0.14473
    -0.29832
    -0.33518
    -0.23074
    -0.39662
    -0.28603
    -0.33518
    -0.34133
    -0.24917
    -0.25531
    -0.34133
    -0.26146
    -0.34747
    -0.30446
    -0.42120
    -0.34747
    -0.20002
    -0.29218
    -0.31675
    -0.27989
    -0.27989
    -0.52564
    -0.45192
    -0.38433
    -0.39662
    -0.24303
    -0.37819
    -0.43963
    -0.39662
    -0.47649
    -0.46420
    -0.55636
    -0.39662
    -0.34133
    -0.33518
    -0.32290
    -0.44577
    -0.45192
    -0.39662
    -0.41505
    -0.45806
    -0.24917
    -0.34133
    -0.23074
    -0.21845
    -0.22460
    -0.04028
    -0.10172
    -0.12015
     0.15632
     0.32220
     0.38978
     0.28534
     0.27919
     0.34063
     0.22390
     0.29148
     0.30377
     0.42665
     0.16861
     0.21776
     0.23619
     0.03959
    -0.14473
    -0.24303
    -0.08943
    -0.23688
    -0.23688
    -0.08329
     0.35292
     0.84442
     1.47109
     2.53396
     4.16821
     4.49997
     0.63553
    -2.46093
    -1.00486
     0.55567
     1.73527
     1.45266
     1.01031
     0.25462
    -0.52564
    -0.99257
    -1.51479
    -1.99401
    -2.27048
    -2.63296
    -2.54080
    -2.33806
    -1.95100
    -1.71139
    -1.42878
    -1.26289
    -1.09701
    -1.04786
    -0.73453
    -0.58708
    -0.81440
    -0.70995
    -0.61780
    -0.66080
    -0.74067
    -0.67309
    -0.80211
    -0.66695
    -0.61165
    -0.57479
    -0.64237
    -0.51950
    -0.58093
    -0.66695
    -0.63623
    -0.45192
    -0.63009
    -0.56865
    -0.42734
    -0.42120
    -0.53178
    -0.59322
    -0.59937
    -0.58708
    -0.57479
    -0.69152
    -0.68538
    -0.80825
    -0.83283
    -1.00486
    -1.05401
    -0.80825
    -1.16459
    -1.27518
    -1.23218
    -1.33048
    -1.30590
    -1.51479
    -1.60080
    -1.60695
    -1.55165
    -1.52708
    -1.57623
    -1.74211
    -1.77897
    -1.84041
    -1.85270
    -1.76669
    -1.76054
    -1.85884
    -1.76054
    -1.83427
    -1.84655
    -1.98172
    -1.98172
    -1.96329
    -1.83427
    -1.94485
    -1.88956
    -1.93871
    -1.93257
    -2.06773
    -2.12302
    -2.03701
    -1.76669
    -2.08616
    -2.04930
    -1.97557
    -2.00015
    -2.02472
    -2.14760
    -1.96943
    -1.85270
    -1.75440
    -1.92028
    -1.91414
    -1.93871
    -1.79126
    -1.92642
    -1.77283
    -1.53937
    -1.72982
    -1.71139
    -1.63767
    -1.61309
    -1.58237
    -1.61923
    -1.73597
    -1.57623
    -1.42878
    -1.52708
    -1.57008
    -1.57623
    -1.64381
    -1.61923
    -1.71139
    -1.47178
    -1.55780
    -1.74825
    -1.59466
    -1.68682
    -1.66224
    -1.75440
    -1.90185
    -2.01858
    -1.93871
    -1.85270
    -1.82812
    -1.95100
    -1.77897
    -1.65610
    -1.63767
    -0.61165
     1.43423
     3.87331
     5.14507
     4.86246
     3.81801
     1.84586
    -0.71610
    -1.32433
     0.82599
     3.10534
     3.83030
     2.99475
     1.60625
     0.04573
    -1.11544
    -1.77897
    -2.49780
    -3.24119
    -3.54838
    -3.46851
    -3.33335
    -2.86028
    -2.48551
    -2.07387
    -1.69296
    -1.50865
    -1.25061
    -1.18917
    -1.03557
    -1.06015
    -1.07858
    -0.97414
    -0.72839
    -0.77754
    -0.85741
    -0.72839
    -0.69152
    -0.61780
    -0.63009
    -0.64852
    -0.56865
    -0.33518
    -0.37205
    -0.40277
    -0.32290
    -0.43348
    -0.41505
    -0.52564
    -0.22460
    -0.26146
    -0.47649
    -0.37819
    -0.48263
    -0.26760
    -0.45192
    -0.51950
    -0.51335
    -0.54407
    -0.40891
    -0.47035
    -0.64852
    -0.64237
    -0.66695
    -0.81440
    -0.51335
    -0.50721
    -0.76525
    -0.65466
    -0.63623
    -0.58093
    -0.59322
    -0.56250
    -0.59937
    -0.64852
    -0.52564
    -0.51950
    -0.42120
    -0.42734
    -0.42734
    -0.53178
    -0.30446
    -0.26760
    -0.20616
    -0.32904
    -0.27989
    -0.17545
    -0.19388
    -0.29832
    -0.29218
    -0.20616
    -0.19388
    -0.09558
    -0.04643
    -0.20616
    -0.11401
    -0.21231
    -0.32904
    -0.00342
     0.00887
    -0.18159
    -0.22460
    -0.05257
    -0.00342
    -0.23074
    -0.15701
    -0.02185
    -0.05871
     0.01501
    -0.00956
    -0.10172
    -0.18773
    -0.16930
    -0.39048
    -0.06486
    -0.07714
    -0.30446
    -0.22460
    -0.27989
    -0.40891
    -0.35976
    -0.42734
    -0.45192
    -0.48878
    -0.58093
    -0.55636
    -0.68538
    -0.64237
    -0.63009
    -0.74067
    -0.61165
    -0.59937
    -0.24303
     0.86285
     2.39266
     3.68900
     3.08076
     3.54154
     2.85958
     0.69697
    -0.31061
     0.78299
     2.27592
     2.96403
     2.70599
     1.97488
     1.04717
     0.62325
     0.08874
    -0.67309
    -1.14002
    -1.39191
    -1.79740
    -1.68067
    -1.60695
    -1.25675
    -1.04172
    -0.77139
    -0.60551
    -0.67924
    -0.70995
    -0.82669
    -0.86355
    -0.63623
    -0.39048
    -0.57479
    -0.56250
    -0.44577
    -0.59322
    -0.58093
    -0.47035
    -0.39048
    -0.37205
    -0.18159
    -0.19388
    -0.27989
    -0.37205
    -0.07100
    -0.05871
     0.05187
     0.20547
    -0.01571
    -0.09558
    -0.08329
    -0.04028
    -0.02185
    -0.05871
     0.13174
     0.08874
     0.03344
     0.15018
     0.13174
     0.18089
     0.19318
    -0.05257
     0.15018
     0.40821
     0.32835
     0.24848
     0.21161
     0.27305
     0.38978
     0.19933
     0.25462
     0.32220
     0.39593
     0.38364
     0.48194
     0.34063
     0.43279
     0.21776
     0.34063
     0.52495
     0.42050
     0.36521
     0.37750
     0.42665
     0.44508
     0.32220
     0.32835
     0.51266
     0.52495
     0.46965
     0.43893
     0.49423
     0.36521
     0.42665
     0.12560
     0.50037
     0.48194
     0.35906
     0.46965
     0.26076
     0.32835
     0.34063
     0.32220
     0.24848
     0.25462
     0.38364
     0.32835
     0.38364
     0.31606
     0.29763
     0.03344
     0.43893
     0.36521
     0.46965
     0.29148
     0.27305
     0.35292
     0.19933
     0.26691
     0.37135
     0.30377
     0.30377
     0.30991
     0.29763
     0.25462
     0.19933
     0.03959
     0.11946
     0.30991
     0.19933
     0.17475
     0.11331
     0.10103
     0.06416
     0.11946
     0.11946
    -0.00342
     0.10103
    -0.11401
    -0.29218
    -0.41505
     0.15632
     0.61096
     1.71684
     3.33880
     3.90403
     4.44468
     3.59684
     0.76455
    -0.70381
    -0.64237
     1.12704
     2.33736
     2.64455
     2.12847
     1.17619
     0.39593
    -0.04643
    -0.61165
    -1.37963
    -1.68067
    -1.93257
    -1.93871
    -1.59466
    -1.28747
    -0.85126
    -0.61780
    -0.47649
    -0.26760
    -0.11401
    -0.01571
    -0.12015
    -0.26760
    -0.22460
    -0.40891
    -0.56250
    -0.32290
    -0.23688
    -0.38433
    -0.48878
    -0.31675
    -0.33518
    -0.48878
    -0.48878
    -0.36590
    -0.23688
    -0.23074
    -0.31675
    -0.15701
    -0.05871
    -0.07714
    -0.26146
    -0.12015
     0.05802
     0.13789
     0.15018
     0.16246
     0.07031
     0.01501
    -0.03414
    -0.05257
     0.15632
     0.07031
    -0.00956
     0.09488
     0.09488
     0.14403
     0.07031
    -0.00342
     0.19318
     0.13174
     0.00272
     0.13174
     0.15632
     0.15018
     0.03959
     0.00887
     0.10103
     0.17475
     0.23619
     0.10717
     0.16246
     0.08874
     0.15632
     0.01501
     0.19933
     0.27919
     0.21776
     0.13789
     0.27919
     0.19318
     0.30377
     0.27305
     0.29148
     0.23004
     0.35906
     0.18704
     0.38364
     0.30991
     0.41436
     0.24233
     0.40821
     0.54338
     0.42050
     0.56181
     0.48808
     0.46965
     0.49423
     0.47580
     0.54338
     0.58024
     0.68468
     0.68468
     0.64782
     0.59867
     0.80756
     0.62325
     0.61096
     0.78299
     0.73383
     0.70926
     0.76455
     0.72769
     0.72769
     0.73383
     0.64782
     0.70312
     0.73383
     0.73383
     0.72155
     0.64168
     0.64168
     0.70926
     0.48194
     0.64168
     0.57410
     0.40821
     0.33449
     0.31606
     0.42050
     0.20547
     0.11946
    -0.03414
     0.05187
    -0.07100
    -0.14473
    -0.32904
    -0.36590
    -0.48878
    -0.53793
    -0.28603
    -0.15701
    -0.05257
     0.62325
     1.71684
     2.82887
     4.14978
     3.48011
    -0.39662
    -2.52237
    -0.31061
     1.52638
     1.82128
     2.02403
     1.77828
     1.12704
     0.58024
     0.05187
    -0.55636
    -1.02329
    -1.13388
    -1.25675
    -1.12773
    -0.69152
    -0.67924
    -0.43348
    -0.22460
    -0.13244
     0.13789
    -0.13244
     0.00887
    -0.20616
    -0.13858
     0.00887
    -0.12629
    -0.34133
    -0.16930
    -0.21231
    -0.21845
    -0.26146
    -0.39048
    -0.28603
    -0.21845
    -0.11401
    -0.10786
    -0.02185
    -0.15087
    -0.21845
    -0.34133
    -0.00342
     0.07031
    -0.24303
     0.04573
    -0.02185
     0.01501
    -0.02799
    -0.12629
     0.06416
     0.03344
     0.16246
     0.18704
     0.03959
     0.12560
     0.07645
    -0.02185
     0.05187
     0.21776
     0.03959
     0.10717
     0.16861
     0.13789
     0.16861
     0.01501
    -0.01571
     0.02116
     0.18089
     0.15632
     0.08259
     0.04573
     0.07645
     0.04573
     0.05187
     0.33449
     0.23619
     0.09488
     0.13789
     0.13174
     0.22390
     0.07645
     0.07031
     0.15632
     0.23004
     0.24233
     0.28534
     0.19318
     0.11946
     0.08259
     0.03344
     0.28534
     0.22390
     0.02116
     0.15018
     0.08874
     0.19933
     0.30377
     0.13789
     0.16246
     0.12560
     0.29763
     0.32835
     0.23004
     0.23619
     0.19318
     0.15632
     0.38978
     0.50651
     0.27305
     0.43279
     0.24233
     0.30377
     0.34678
     0.27305
     0.15018
     0.27919
     0.38364
     0.28534
     0.30991
     0.17475
     0.26076
     0.00887
     0.21776
     0.48808
     0.17475
     0.23004
     0.10717
     0.18704
     0.23004
     0.11946
     0.12560
     0.18089
     0.26076
     0.23619
     0.21776
     0.05802
     0.18704
    -0.00956
     0.04573
     0.25462
     0.22390
    -0.03414
     0.03344
     0.10103
     0.21776
     0.26076
     0.34678
     0.51266
     1.06560
     2.32507
     3.63370
     5.22494
     6.17108
     4.05148
     0.00272
    -1.72368
    -0.32290
     1.77828
     2.63841
     2.95174
     2.12233
     0.58638
    -0.35361
    -0.85126
    -1.62538
    -2.00629
    -2.19061
    -2.41178
    -2.33806
    -1.96943
    -1.70525
    -1.02329
    -0.72224
    -0.67924
    -0.53178
    -0.29218
    -0.16930
    -0.02799
    -0.20616
    -0.15087
    -0.20002
    -0.12015
    -0.12015
    -0.10172
    -0.12015
    -0.16930
    -0.53793
    -0.10172
     0.05187
    -0.02799
    -0.10786
    -0.04028
    -0.01571
    -0.09558
    -0.13858
    -0.15701
    -0.15087
    -0.22460
    -0.23688
    -0.15701
    -0.07100
    -0.23688
    -0.26760
    -0.27989
    -0.10786
    -0.20616
    -0.26760
    -0.15087
    -0.19388
    -0.25531
    -0.17545
    -0.20616
    -0.19388
    -0.16930
    -0.10786
    -0.16316
    -0.14473
    -0.10172
    -0.24303
    -0.24917
     0.08874
     0.07645
    -0.10172
    -0.09558
    -0.07100
    -0.03414
     0.04573
    -0.02799
    -0.08329
     0.02730
    -0.03414
     0.02730
     0.16861
    -0.08943
     0.08874
    -0.14473
     0.05802
     0.23004
    -0.01571
     0.19318
     0.05187
     0.01501
     0.10717
     0.07645
     0.10717
     0.19318
     0.16861
     0.15018
     0.16246
     0.26076
     0.13789
    -0.04643
     0.03959
     0.35292
     0.26691
     0.19933
     0.12560
     0.17475
     0.15632
     0.07031
     0.08874
     0.16861
     0.21161
     0.17475
     0.13174
     0.16861
     0.23004
     0.00272
    -0.05257
     0.32220
     0.34063
     0.13174
     0.12560
     0.13174
     0.08259
     0.13174
     0.18704
     0.16246
     0.22390
     0.21776
     0.19933
     0.26076
     0.18089
     0.13174
     0.09488
     0.16861
     0.31606
     0.17475
     0.10717
     0.19933
     0.20547
    -0.01571
     0.11946
     0.06416
     0.10103
     0.09488
     0.08259
     0.06416
     0.03959
     0.01501
    -0.03414
     0.42050
     0.55567
     0.61710
     1.12089
     1.50181
     2.02403
     2.82887
     3.64599
     3.87945
     2.98246
     0.64782
     0.29148
     0.62939
     0.91200
     1.38508
     0.89357
     0.96115
     0.86900
     0.32220
    -0.57479
    -1.16459
    -1.79126
    -1.98786
    -1.77283
    -1.58852
    -1.49636
    -1.20146
    -0.77139
    -0.39662
    -0.00956
     0.08874
     0.05802
    -0.06486
     0.08259
     0.03959
    -0.20002
    -0.14473
    -0.20002
    -0.10786
    -0.23688
    -0.34133
    -0.24303
    -0.23688
    -0.21845
    -0.25531
    -0.40277
    -0.25531
    -0.17545
    -0.45192
    -0.32904
    -0.26760
    -0.16316
    -0.18773
    -0.18159
    -0.12015
    -0.17545
    -0.15701
    -0.24303
    -0.05871
    -0.07100
    -0.07714
    -0.13858
    -0.02185
     0.01501
    -0.13244
    -0.06486
     0.00887
    -0.01571
    -0.05257
     0.16861
     0.08259
     0.07645
    -0.03414
     0.08874
     0.15018
     0.20547
     0.26691
     0.19318
     0.35906
     0.19933
     0.16246
     0.11331
     0.41436
     0.26076
     0.27919
     0.28534
     0.35906
     0.28534
     0.23619
     0.24848
     0.35906
     0.24848
     0.36521
     0.30377
     0.37750
     0.40821
     0.29148
     0.12560
     0.26691
     0.43893
     0.24233
     0.33449
     0.23004
     0.38978
     0.28534
     0.32835
     0.15632
     0.29148
     0.40821
     0.24848
     0.32835
     0.34678
     0.32220
     0.19318
     0.40821
     0.52495
     0.46965
     0.41436
     0.46965
     0.50037
     0.50651
     0.49423
     0.51266
     0.66625
     0.77070
     0.67854
     0.62939
     0.62325
     0.72155
     0.41436
     0.61710
     0.69697
     0.73383
     0.63553
     0.70312
     0.68468
     0.59253
     0.45736
     0.59867
     0.60482
     0.70926
     0.70926
     0.52495
     0.67854
     0.74612
     0.70926
     0.63553
     1.15161
     1.34207
     1.72298
     2.07318
     2.28207
     2.41109
     2.64455
     1.41579
     0.46351
     0.49423
     1.02259
     0.84442
     0.19933
    -0.56865
    -0.65466
    -0.47649
    -0.26146
    -0.98028
    -1.52708
    -1.84041
    -2.01858
    -2.03087
    -1.92642
    -1.51479
    -1.22603
    -0.77139
    -0.27375
    -0.00342
     0.23004
     0.27305
     0.01501
    -0.21845
    -0.13858
     0.13789
     0.24848
     0.17475
     0.14403
    -0.10786
    -0.27375
    -0.31061
    -0.31675
    -0.38433
    -0.36590
    -0.39662
    -0.59322
    -0.53178
    -0.24303
    -0.38433
    -0.38433
    -0.09558
    -0.23688
    -0.42120
    -0.29218
    -0.22460
    -0.24917
    -0.18773
    -0.29832
    -0.13244
    -0.07100
    -0.02799
    -0.02185
    -0.00956
    -0.14473
     0.06416
    -0.11401
     0.18704
     0.26076
     0.11946
     0.08874
     0.16861
     0.34063
     0.16246
     0.16246
     0.26691
     0.43893
     0.36521
     0.32835
     0.25462
     0.35906
     0.32835
     0.15632
     0.41436
     0.42665
     0.25462
     0.17475
     0.21161
     0.30377
     0.22390
     0.16861
     0.04573
     0.24848
     0.19318
     0.17475
     0.17475
     0.11946
     0.08874
    -0.05257
     0.06416
     0.21161
     0.10717
     0.06416
    -0.04028
    -0.02185
     0.09488
    -0.10172
    -0.10172
    -0.04028
    -0.00342
     0.05187
    -0.03414
    -0.03414
    -0.16316
    -0.08943
    -0.23688
     0.08259
     0.02116
    -0.13858
    -0.12015
     0.02116
    -0.09558
     0.02116
    -0.03414
    -0.03414
     0.03344
     0.02730
     0.01501
     0.03959
    -0.10172
    -0.00956
    -0.08943
     0.14403
     0.11946
    -0.03414
     0.00887
     0.05802
     0.08259
     0.11331
    -0.04028
     0.14403
     0.19318
     0.35906
     0.30377
     0.20547
     0.24848
     0.34063
     0.34678
     0.90586
     1.45880
     1.52024
     2.00560
     2.26364
     1.32978
     0.32835
     0.56795
     1.29292
     1.10246
     0.35292
    -0.07714
    -0.24917
     0.38364
     0.66011
     0.06416
    -0.50721
    -0.61780
    -0.84512
    -1.14002
    -1.20146
    -0.85126
    -0.70381
    -0.54407
    -0.18773
    -0.15087
     0.23004
     0.37135
     0.24848
     0.42665
     0.43893
     0.49423
     0.40821
     0.67854
     0.46965
     0.03344
    -0.01571
     0.10717
     0.42050
     0.39593
     0.48194
     0.45736
     0.30377
     0.15632
    -0.00342
    -0.09558
     0.02730
    -0.08329
    -0.13244
     0.16246
     0.35906
     0.08874
     0.09488
     0.14403
     0.10717
     0.18089
     0.28534
     0.25462
     0.29763
     0.22390
     0.34678
     0.26691
     0.39593
     0.37135
     0.10717
     0.29763
     0.43893
     0.27919
     0.23004
     0.37750
     0.34678
     0.15018
     0.16246
     0.24233
     0.34678
     0.42050
     0.38978
     0.28534
     0.40821
     0.33449
     0.13174
     0.26076
     0.58024
     0.34063
     0.40821
     0.35292
     0.42050
     0.38364
     0.34678
     0.29763
     0.27305
     0.36521
     0.49423
     0.37135
     0.45122
     0.38978
     0.19318
     0.19933
     0.46965
     0.51880
     0.39593
     0.27919
     0.29763
     0.42665
     0.48808
     0.23004
     0.40821
     0.35292
     0.34678
     0.33449
     0.45122
     0.43279
     0.34063
     0.13174
     0.48808
     0.53109
     0.34063
     0.32835
     0.37750
     0.33449
     0.22390
     0.38364
     0.36521
     0.43279
     0.32220
     0.39593
     0.45736
     0.39593
     0.31606
     0.18704
     0.45122
     0.71540
     0.61096
     0.81985
     1.10861
     1.30521
     1.35436
     1.34207
     0.66011
     1.23148
     1.36664
     0.99187
     0.43279
     0.60482
     0.51266
     0.13174
     0.20547
     0.60482
     0.25462
    -0.12629
    -0.28603
    -0.37819
    -0.62394
    -0.61780
    -0.52564
    -0.60551
    -0.35976
    -0.16316
    -0.19388
    -0.13244
    -0.12015
    -0.08943
    -0.21231
     0.02116
     0.13174
    -0.16930
    -0.18773
    -0.25531
    -0.15087
    -0.02799
    -0.13858
    -0.06486
     0.02116
    -0.03414
     0.03959
     0.15018
     0.16246
     0.11946
     0.10103
     0.31606
     0.33449
     0.13174
    -0.40277
    -0.50107
    -0.10786
     0.03959
    -0.02799
    -0.03414
    -0.16930
    -0.34747
    -0.42120
    -0.32904
    -0.23688
    -0.26760
    -0.30446
    -0.13858
     0.12560
     0.07645
     0.18704
     0.18089
     0.16861
     0.14403
     0.38978
     0.38364
     0.28534
     0.43279
     0.41436
     0.34063
     0.43279
     0.35292
     0.42665
     0.34063
     0.48194
     0.50651
     0.43893
     0.56795
     0.58024
     0.65397
     0.58638
     0.53723
     0.72769
     0.59253
     0.63553
     0.58024
     0.66625
     0.62325
     0.65397
     0.51266
     0.65397
     0.60482
     0.45122
     0.51266
     0.51880
     0.50651
     0.51266
     0.46351
     0.40821
     0.47580
     0.51880
     0.59867
     0.43279
     0.54338
     0.56181
     0.36521
     0.43893
     0.70312
     0.56795
     0.38978
     0.57410
     0.70926
     0.66011
     0.64168
     0.73383
     1.00416
     0.85671
     0.97344
     1.18233
     1.04102
     0.91200
     0.82599
     0.92429
     1.31749
     1.12704
     0.54952
     0.51880
     0.58638
     0.62325
     0.27919
     0.58638
     0.62939
     0.63553
     0.24233
     0.13174
     0.11946
     0.08874
     0.05187
     0.10717
     0.42665
     0.35906
     0.10717
     0.33449
     0.27919
     0.27305
     0.15018
     0.11946
     0.21161
     0.18089
     0.03959
     0.09488
     0.11946
     0.07031
    -0.03414
    -0.04643
     0.11331
     0.30377
     0.15018
     0.23619
     0.27305
     0.07031
    -0.07714
     0.10103
     0.13789
     0.25462
     0.16246
     0.16246
     0.21161
     0.10717
     0.11331
     0.00887
     0.10717
     0.33449
     0.36521
     0.34678
     0.30377
    -0.10172
    -0.31061
    -0.29218
     0.05802
     0.07031
     0.19318
     0.02730
    -0.20616
    -0.13858
    -0.23688
    -0.37819
    -0.35361
    -0.12629
    -0.24303
    -0.21845
     0.08874
     0.17475
     0.20547
     0.31606
     0.25462
     0.45736
     0.58024
     0.66625
     0.67240
     0.73383
     0.75227
     0.85057
     0.64782
     0.87514
     0.97959
     0.80142
     0.74612
     0.75227
     0.80142
     0.66011
     0.50651
     0.57410
     0.51880
     0.59867
     0.39593
     0.49423
     0.49423
     0.50651
     0.21776
     0.53109
     0.49423
     0.34678
     0.44508
     0.55567
     0.54952
     0.48808
     0.46965
     0.44508
     0.73998
     0.70312
     0.58638
     0.53109
     0.69083
     0.73383
     0.58638
     0.67854
     0.69697
     0.49423
     0.03959
    -0.50721
    -0.58708
    -0.12629
     0.21776
     0.29763
     0.42050
    -0.19388
    -0.43963
    -0.58708
    -0.53793
    -0.48263
    -0.24303
    -0.18773
     0.08874
     0.15632
     0.00887
     0.15018
     0.18704
     0.15632
     0.22390
     0.18704
     0.13174
     0.23004
     0.34063
     0.26076
     0.12560
     0.13789
     0.24848
     0.13789
     0.36521
     0.43893
     0.46965
     0.43279
     0.38978
     0.36521
    -0.03414
     0.11946
     0.23004
     0.45122
     0.40821
     0.43893
     0.30991
     0.24233
     0.32835
     0.16861
     0.25462
     0.37750
     0.29763
     0.26076
     0.27919
     0.30377
     0.37135
     0.18704
     0.29763
     0.31606
     0.39593
     0.35906
     0.21776
     0.09488
     0.29763
     0.13789
     0.23619
     0.32835
     0.28534
     0.22390
     0.24848
     0.26076
     0.21161
     0.10103
     0.25462
     0.30377
     0.30377
     0.30377
     0.18089
     0.20547
     0.15018
     0.17475
     0.10103
     0.33449
     0.18089
     0.12560
     0.11331
     0.19933
     0.20547
     0.18704
     0.05802
     0.13174
     0.16861
     0.18704
     0.23619
     0.21161
     0.08874
     0.10717
     0.07031
     0.27919
     0.37135
     0.11331
     0.16861
     0.19933
     0.39593
     0.38364
     0.48194
     0.61710
     0.62325
     0.42050
     0.53109
     0.38364
     0.43279
     0.46965
     0.46965
     0.50037
     0.88743
     0.94887
     0.88129
     0.97959
     0.83828
     0.38978
     0.62939
     0.79527
     1.05331
     0.77070
     0.96730
     0.47580
    -0.29832
    -0.82669
    -0.48263
    -0.04028
     0.70926
     0.95501
     0.19933
    -0.39662
    -0.63009
    -0.51335
    -0.51950
    -0.34747
    -0.03414
     0.24233
     0.31606
     0.38978
     0.42050
     0.61096
     0.40821
     0.40821
     0.74612
     0.59867
     0.53109
     0.44508
     0.52495
     0.53723
     0.59867
     0.47580
     0.50037
     0.63553
     0.73383
     0.70312
     0.78913
     0.75841
     0.77070
     0.62939
     0.96730
     0.99802
     0.83214
     0.80142
     0.86285
     0.97344
     0.97344
     0.83214
     0.86285
     0.79527
     0.97344
     0.83214
     0.87514
     0.90586
     0.81985
     0.81985
     0.83214
     1.04717
     0.77684
     0.82599
     0.86285
     0.83214
     0.91200
     0.88129
     0.88743
     0.89972
     0.83828
     0.78913
     0.82599
     0.86285
     0.75227
     0.66011
     0.49423
     0.78913
     0.69083
     0.56181
     0.54952
     0.48194
     0.42665
     0.35292
     0.39593
     0.33449
     0.24233
     0.18089
     0.30377
     0.23004
     0.16861
     0.13789
     0.02116
     0.26691
     0.34678
     0.25462
     0.13789
     0.22390
     0.19318
     0.24233
     0.30377
     0.21776
     0.26691
     0.38364
     0.37750
     0.27305
     0.35292
     0.37750
     0.24233
     0.34063
     0.47580
     0.48808
     0.35292
     0.38978
     0.48808
     0.51880
     0.45122
     0.58024
     0.75841
     0.74612
     0.94887
     1.13932
     0.88743
     0.72769
     0.83828
     0.90586
     1.29906
     0.98573
     0.58638
    -0.13858
    -0.53178
    -0.43963
    -0.04028
     0.01501
     0.14403
    -0.29218
    -0.42120
    -0.91884
    -0.74682
    -0.78368
    -0.77754
    -0.67924
    -0.18773
     0.08874
     0.09488
     0.30377
     0.46351
     0.62939
     0.61096
     0.70926
     0.86900
     0.86900
     1.32364
     1.47723
     1.49566
     1.74756
     1.29906
     0.41436
    -0.03414
     0.12560
     0.46965
     0.69697
     0.71540
     0.32835
    -0.03414
    -0.08329
    -0.35361
    -0.44577
    -0.47035
    -0.41505
    -0.40891
    -0.36590
    -0.23074
    -0.12629
    -0.02799
     0.27305
     0.29763
     0.30991
     0.37135
     0.48194
     0.45736
     0.46965
     0.56181
     0.66011
     0.60482
     0.51880
     0.57410
     0.59867
     0.59253
     0.45122
     0.46965
     0.85057
     0.94272
     0.55567
     0.49423
     0.53723
     0.61710
     0.47580
     0.71540
     0.63553
     0.52495
     0.58638
     0.63553
     0.47580
     0.48808
     0.37135
     0.29148
     0.45122
     0.59253
     0.42050
     0.50651
     0.47580
     0.44508
     0.35906
     0.44508
     0.43893
     0.42050
     0.58024
     0.51266
     0.54338
     0.62325
     0.67854
     0.34678
     0.40821
     0.75841
     0.59867
     0.53109
     0.63553
     0.67854
     0.61096
     0.70926
     0.91815
     1.05331
     0.92429
     0.75227
     0.75841
     0.88743
     1.01031
     0.94272
     0.94272
     0.98573
     0.65397
     0.93658
     0.87514
     0.80756
     0.56795
    -0.04028
    -0.53178
    -0.45806
    -0.35361
     0.15632
     0.46351
     0.28534
    -0.07100
    -0.40891
    -0.56250
    -0.24917
    -0.03414
    -0.08943
     0.08874
     0.33449
     0.45122
     0.42665
     0.51880
     0.58024
     0.61710
     0.56181
     0.53723
     0.52495
     0.65397
     0.65397
     0.38978
     0.71540
     0.79527
     0.50037
     0.30991
     0.32220
     0.51266
     0.51880
     0.45122
     0.42050
     0.45736
     0.48194
     0.48808
     0.38364
     0.59867
     0.58024
     0.60482
     0.80142
     1.09632
     1.11475
     1.13932
     0.50037
     0.41436
     0.44508
     0.70926
     0.88129
     0.73383
     0.70926
     0.38364
     0.11946
     0.00887
     0.06416
    -0.22460
    -0.29832
    -0.10786
    -0.19388
    -0.30446
    -0.23074
    -0.17545
    -0.12629
    -0.08329
    -0.20616
    -0.04028
     0.09488
     0.03959
     0.08259
     0.23004
     0.21161
     0.28534
     0.12560
     0.39593
     0.42050
     0.28534
     0.27919
     0.48808
     0.35292
     0.34678
     0.39593
     0.59253
     0.47580
     0.56795
     0.56181
     0.50037
     0.50651
     0.52495
     0.44508
     0.57410
     0.64168
     0.48808
     0.45122
     0.53723
     0.45736
     0.41436
     0.45736
     0.35292
     0.50651
     0.43893
     0.45736
     0.35292
     0.35292
     0.35906
     0.32835
     0.32835
     0.49423
     0.43893
     0.34063
     0.40207
     0.45736
     0.40207
     0.43893
     0.37135
     0.48194
     0.62325
     0.56181
     0.70926
     0.84442
     1.10861
     1.37279
     1.75985
     1.86429
     1.29906
     0.08874
     0.73998
     1.43423
     1.58168
     1.60625
     0.85671
    -0.82669
    -1.18917
    -0.45192
     0.29148
     0.48808
     0.02116
    -0.55636
    -0.90656
    -1.00486
    -0.79597
    -0.86969
    -0.67924
    -0.42120
    -0.16316
    -0.12629
     0.05802
     0.16246
     0.42050
     0.38364
     0.22390
     0.16246
     0.18704
     0.33449
    -0.00956
     0.15018
     0.20547
     0.20547
     0.18704
     0.18704
     0.27305
     0.40821
     0.32220
     0.16861
     0.24233
     0.23619
     0.39593
     0.39593
     0.43279
     0.51266
     0.66625
     0.71540
     0.91200
     0.39593
    -0.35361
    -0.81440
    -0.47649
    -0.21845
    -0.19388
    -0.12015
    -0.15087
    -0.32290
    -0.66695
    -0.63009
    -0.71610
    -0.85126
    -0.90656
    -0.81440
    -0.27375
    -0.10172
    -0.04643
     0.10717
     0.21776
     0.25462
     0.34678
     0.38364
     0.51266
     0.70926
     0.70926
     0.73998
     0.71540
     0.62325
     0.71540
     0.49423
     0.87514
     0.78299
     0.72155
     0.70926
     0.69083
     0.87514
     0.76455
     0.61096
     0.59867
     0.70312
     0.72769
     0.76455
     0.61096
     0.56181
     0.58024
     0.45736
     0.44508
     0.66625
     0.52495
     0.51880
     0.38364
     0.61096
     0.41436
     0.45736
     0.36521
     0.40207
     0.50037
     0.60482
     0.58024
     0.53723
     0.56795
     0.50037
     0.54952
     0.69083
     0.61096
     0.54338
     0.49423
     0.69697
     0.67240
     0.61710
     0.54952
     0.67240
     0.67240
     0.91815
     0.77684
     0.74612
     0.70312
     0.62939
     0.72155
     1.01645
     0.94272
     0.83214
     0.74612
     0.85671
     1.03488
     1.04717
     1.16390
     1.17619
     1.37893
     1.45266
     1.62468
     1.11475
     1.10861
     1.09632
     1.36664
     1.76599
     1.71684
     1.09632
     0.72769
     0.25462
     0.02116
     0.69697
     0.89357
     0.98573
     0.43279
     0.23004
     0.21776
     0.07031
     0.16861
    -0.05871
    -0.07100
     0.10103
     0.37750
     0.38364
     0.45122
     0.53723
     0.40821
     0.49423
     0.43279
     0.35906
     0.29148
     0.40821
     0.48808
     0.50651
     0.48194
     0.51880
     0.39593
     0.16246
     0.29148
     0.30991
     0.40207
     0.30377
     0.35906
     0.36521
     0.34063
     0.32220
     0.53723
     0.48194
     0.33449
    -0.32290
    -1.21989
    -1.27518
    -0.59937
    -0.33518
     0.07645
    -0.32904
    -0.74682
    -0.94956
    -1.15231
    -1.31819
    -1.15845
    -0.99871
    -0.90041
    -0.67309
    -0.57479
    -0.39662
    -0.27375
    -0.24303
    -0.24303
    -0.21231
     0.03344
     0.36521
     0.30991
     0.34678
     0.33449
     0.44508
     0.46965
     0.61710
     0.50651
     0.67854
     0.74612
     0.75227
     0.82599
     0.78913
     0.89357
     0.74612
     0.75841
     1.15161
     0.98573
     1.01031
     0.87514
     0.97959
     0.98573
     1.02259
     0.93044
     0.90586
     1.14547
     0.99802
     1.02259
     0.98573
     0.91200
     0.91815
     0.86900
     0.96730
     1.15161
     0.95501
     1.02874
     0.80142
     0.99187
     0.80756
     0.86900
     0.91815
     0.95501
     0.96115
     0.91200
     0.88129
     0.64168
     0.64168
     0.50651
     0.66625
     0.69083
     0.51880
     0.46965
     0.35906
     0.34063
     0.24233
     0.17475
     0.07031
    -0.04643
     0.11946
    -0.07714
    -0.07714
    -0.09558
    -0.12629
    -0.31061
    -0.23688
    -0.05257
    -0.13244
    -0.10172
    -0.04028
     0.07645
     0.23619
     0.38364
     0.58024
     0.67854
     0.81985
     0.68468
     1.18233
     1.35436
     1.01645
     0.21161
     0.18704
     1.12704
     1.52638
     1.90730
     2.06704
     0.94887
    -1.44721
    -2.73126
    -1.77283
    -0.45806
     0.38364
     0.38978
    -0.29218
    -0.94956
    -1.43492
    -1.29361
    -1.39806
    -1.05401
    -0.58708
    -0.48878
    -0.18773
     0.07031
     0.25462
     0.08874
     0.05802
    -0.19388
     0.24848
     0.37750
     0.34063
     0.56795
     0.59867
     0.62325
     0.33449
    -0.38433
    -0.94956
    -0.71610
     0.13174
     0.26691
     0.29763
     0.15018
    -0.12015
    -0.14473
    -0.19388
    -0.31675
    -0.45192
    -0.57479
    -0.29832
    -0.26760
    -0.33518
    -0.26146
    -0.06486
    -0.18773
    -0.18773
    -0.25531
    -0.15701
    -0.20002
    -0.15701
    -0.20616
    -0.00956
     0.09488
     0.01501
     0.15018
     0.07031
     0.22390
     0.02730
     0.18704
     0.44508
     0.43893
     0.42050
     0.29763
     0.37750
     0.45736
     0.45736
     0.38364
     0.40821
     0.56181
     0.56181
     0.46965
     0.46351
     0.36521
     0.51266
     0.31606
     0.54952
     0.59253
     0.43279
     0.45122
     0.48194
     0.50651
     0.56181
     0.49423
     0.61096
     0.64168
     0.62325
     0.51880
     0.58638
     0.61096
     0.58638
     0.49423
     0.59867
     0.69697
     0.56181
     0.65397
     0.63553
     0.58638
     0.65397
     0.60482
     0.63553
     0.71540
     0.80756
     0.66625
     0.72769
     0.88129
     0.78299
     0.56795
     0.61710
     0.89972
     0.74612
     0.74612
     0.73383
     0.76455
     0.72155
     0.51880
     0.73383
     0.61096
     0.68468
     0.64782
     0.65397
     0.69083
     0.83214
     0.90586
     0.93044
     1.24991
     1.48952
     1.27449
     1.39122
     1.32364
     1.05946
     0.72155
     1.04102
     1.24377
     1.67383
     1.95645
     1.69227
     1.18233
    -0.01571
    -0.60551
    -0.70381
    -0.25531
     0.43893
     0.29763
     0.05187
    -0.42734
    -0.52564
    -0.90041
    -1.25061
    -1.13388
    -0.89427
    -0.74682
    -0.76525
    -0.54407
    -0.32290
    -0.59937
    -1.02943
    -0.55022
     0.03344
    -0.17545
    -0.03414
     0.13789
     0.03344
    -0.15087
    -0.65466
    -0.39048
     0.23004
     0.27305
     0.40821
     0.26691
     0.19318
     0.19318
    -0.00342
    -0.07100
     0.27919
     0.03959
     0.11946
     0.02730
     0.26691
     0.23619
     0.23004
     0.11331
     0.09488
     0.18089
     0.38978
     0.40207
     0.29148
     0.23619
     0.26076
     0.09488
     0.09488
     0.22390
     0.06416
     0.29763
     0.23004
     0.25462
     0.10103
     0.07645
     0.21161
     0.19933
     0.32220
     0.24848
     0.17475
     0.29148
     0.26076
     0.19318
     0.38364
     0.53109
     0.28534
     0.28534
     0.42665
     0.38364
     0.40821
     0.29148
     0.34063
     0.37750
     0.45736
     0.38364
     0.45122
     0.39593
     0.46351
     0.32220
     0.40207
     0.46351
     0.51880
     0.32835
     0.49423
     0.46965
     0.32835
     0.39593
     0.45122
     0.35292
     0.35292
     0.48194
     0.42050
     0.38364
     0.32220
     0.34063
     0.22390
     0.49423
     0.53723
     0.29763
     0.40207
     0.40207
     0.36521
     0.42665
     0.30991
     0.40207
     0.48808
     0.59253
     0.53109
     0.50651
     0.49423
     0.66625
     0.66011
     0.99802
     1.06560
     1.02259
     0.90586
     0.56795
     0.70926
     1.12089
     1.42194
     1.42194
     1.34207
     1.12089
    -0.41505
    -1.17688
    -0.46420
     0.38364
     0.62325
     0.82599
     0.13789
    -0.37819
    -0.55022
    -0.50107
    -0.42734
    -0.23074
    -0.16930
    -0.20002
    -0.40277
    -0.12015
    -0.35361
     0.22390
     0.72155
     0.60482
     0.41436
     0.28534
     0.45736
     0.19933
     0.01501
     0.35292
     0.49423
     0.57410
     0.64782
     0.50651
     0.24233
     0.50037
     0.61710
     0.60482
     0.58638
     0.43279
     0.30991
     0.11946
     0.34678
     0.35906
     0.24233
    -0.00342
     0.09488
     0.10717
     0.13789
     0.19933
     0.15632
     0.30377
     0.26691
     0.22390
     0.15018
     0.21161
    -0.00342
    -0.02799
     0.24233
     0.36521
     0.27305
     0.15632
     0.11331
     0.16246
     0.05802
     0.02730
     0.02116
     0.21776
     0.16861
     0.13789
     0.29763
     0.15018
     0.13789
     0.08874
     0.24233
     0.48808
     0.37135
     0.35906
     0.40821
     0.50037
     0.38978
     0.32835
     0.26076
     0.38978
     0.50037
     0.57410
     0.48194
     0.40821
     0.40207
     0.28534
     0.25462
     0.45122
     0.43893
     0.25462
     0.37750
     0.30991
     0.37750
     0.34063
     0.30377
     0.38364
     0.32220
     0.42665
     0.38978
     0.46351
     0.40821
     0.43893
     0.18089
     0.54952
     0.55567
     0.50037
     0.53109
     0.52495
     0.56795
     0.51880
     0.56181
     0.45736
     0.46351
     0.60482
     0.81985
     0.58638
     0.13174
    -0.07100
    -0.31675
    -0.12629
     0.23004
     0.50651
     0.18704
     0.17475
     0.00887
    -0.00956
    -0.14473
    -0.08943
     0.10103
     0.16861
     0.23004
     0.18704
     0.53723
     0.43893
     0.26076
     0.34063
     0.48808
     0.37135
     0.26076
     0.38978
     0.46965
     0.38364
     0.34678
     0.27919
     0.26076
     0.40207
     0.42050
     0.58024
     0.43893
     0.46351
     0.35292
     0.16246
     0.42665
     0.59253
     0.58638
     0.61096
     0.62325
     0.81985
     1.18847
     1.05946
     0.53723
    -0.38433
    -1.12773
    -1.31819
    -0.24917
    -0.07100
    -0.03414
    -0.87584
    -0.87584
    -1.02329
    -1.39191
    -1.51479
    -1.61923
    -1.47793
    -1.33048
    -1.14002
    -1.01100
    -0.85741
    -0.85741
    -0.71610
    -0.21845
     0.13174
     0.16861
    -0.02799
     0.19933
     0.53723
     0.37135
     0.35292
     0.40821
     0.38978
     0.64168
     0.70926
     0.61710
     0.59253
     0.64782
     0.70926
     0.73383
     0.59867
     0.56181
     0.39593
     0.36521
     0.56181
     0.51880
     0.43893
     0.45122
     0.54338
     0.49423
     0.50037
     0.44508
     0.58024
     0.54338
     0.59253
     0.54338
     0.53109
     0.64168
     0.53723
     0.42050
     0.72769
     0.77684
     0.66625
     0.81370
     0.86900
     0.97959
     1.02874
     0.81985
     0.59253
     0.46965
     0.34063
     0.96115
     1.03488
     1.42808
     1.10861
     0.58638
    -0.35976
    -0.99257
    -0.65466
    -0.03414
     0.36521
     0.33449
     0.03959
    -0.16316
    -0.40891
    -0.55022
    -0.40277
    -0.35976
    -0.21845
    -0.02799
     0.13174
     0.10103
     0.32835
     0.54952
     0.30377
     0.46351
     0.54952
     0.38978
     0.45736
     0.36521
     0.37135
     0.53723
     0.44508
     0.50651
     0.54952
     0.67854
     0.72155
     0.64782
     0.38978
     0.42665
     0.14403
     0.41436
     0.56181
     0.62939
     0.58024
     0.44508
     0.30991
     0.40207
     0.35292
     0.28534
     0.16861
     0.13789
     0.13789
     0.15018
    -0.13858
     0.19318
     0.24233
     0.24233
     0.18704
     0.16246
     0.20547
     0.07645
     0.01501
    -0.02799
     0.24848
     0.12560
    -0.03414
     0.16246
     0.26076
     0.18089
    -0.06486
     0.23619
     0.30377
     0.17475
     0.19933
     0.22390
     0.10717
     0.18089
     0.16246
     0.11946
     0.33449
     0.30991
     0.30991
     0.30991
     0.34063
     0.34063
     0.15018
     0.26691
     0.42050
     0.32220
     0.37135
     0.29148
     0.23619
     0.33449
     0.32220
     0.26691
     0.37135
     0.45122
     0.37135
     0.40207
     0.30377
     0.35906
     0.25462
     0.19933
     0.29148
     0.26076
     0.14403
     0.07645
     0.00272
     0.02730
     0.18704
     0.26691
     0.74612
     1.23763
     1.87043
     2.26978
     2.46024
     1.65540
     0.05187
    -1.76054
    -1.09701
     0.21776
     1.27449
     1.63083
     1.27449
     0.42050
    -0.18159
    -0.80825
    -1.22603
    -1.12159
    -0.97414
    -0.80825
    -0.61165
    -0.61780
    -0.16316
     0.00887
     0.25462
     0.52495
     0.51880
     0.69697
     0.58024
     0.57410
     0.45122
     0.46351
     0.41436
     0.45122
     0.45736
     0.51880
     0.47580
     0.44508
     0.67240
     0.46965
     0.35292
     0.58024
     0.55567
     0.41436
     0.51266
     0.63553
     0.43893
     0.50651
     0.45736
     0.58638
     0.59253
     0.66011
     0.43893
     0.51880
     0.38978
     0.32835
     0.13174
     0.35906
     0.31606
     0.02730
     0.07031
    -0.06486
     0.08259
    -0.07714
    -0.27375
    -0.30446
    -0.14473
    -0.18159
    -0.18773
    -0.34747
    -0.31675
    -0.14473
    -0.39048
    -0.17545
    -0.10172
    -0.10786
    -0.12629
    -0.10786
    -0.13244
    -0.04028
    -0.11401
    -0.15701
     0.03344
     0.08874
    -0.04028
    -0.07714
     0.06416
     0.09488
    -0.07714
     0.00272
     0.10717
     0.05187
    -0.02185
     0.12560
     0.07031
     0.16246
     0.05802
    -0.04028
     0.18704
     0.28534
     0.19933
     0.30377
     0.10717
     0.07031
     0.21776
     0.08874
     0.44508
     0.29148
     0.18704
     0.21161
     0.33449
     0.42050
     0.29148
     0.18089
     0.26691
     0.41436
     0.39593
     0.36521
     0.32220
     0.37750
     0.19933
     0.24848
     0.49423
     0.43279
     0.34678
     0.24233
     0.39593
     0.33449
     0.31606
     0.32220
     0.42050
     0.45122
     0.56181
     0.58638
     0.51266
     0.62939
     0.50037
     0.47580
     0.86900
     0.95501
     0.85057
     1.06560
     1.01031
     0.62325
     0.11946
     0.30991
     0.59867
     1.21305
     1.85815
     1.95030
     0.55567
    -1.52708
    -1.86499
    -1.01100
    -0.30446
     0.34063
     0.41436
     0.33449
     0.26691
     0.24848
    -0.39662
    -1.21989
    -2.12302
    -1.75440
    -0.39662
     0.40207
     0.46965
     0.19933
    -0.08943
    -0.43963
    -0.68538
    -0.48878
    -0.07714
    -0.32904
    -0.64852
    -0.79597
    -0.82669
    -0.50107
    -0.17545
    -0.00956
    -0.25531
    -0.15087
    -0.32290
    -0.26146
    -0.35361
    -0.20002
    -0.31675
     0.04573
     0.23619
     0.07645
     0.15632
     0.23004
     0.35292
     0.29763
     0.28534
     0.29148
     0.40207
     0.45736
     0.46351
     0.38978
     0.42665
     0.42665
     0.30991
     0.46351
     0.52495
     0.40207
     0.41436
     0.32220
     0.42050
     0.38364
     0.23619
     0.32835
     0.22390
     0.34063
     0.37135
     0.23004
     0.29148
     0.20547
     0.03344
     0.05802
     0.30991
     0.26691
     0.18089
     0.10717
     0.14403
     0.21161
     0.15632
     0.06416
     0.06416
     0.15018
     0.18089
     0.19933
     0.16861
    -0.04028
     0.04573
    -0.07714
     0.11331
     0.18704
     0.00272
     0.10717
     0.01501
     0.04573
     0.02730
     0.01501
    -0.04643
     0.08259
     0.10717
     0.10717
     0.08259
     0.10717
     0.06416
     0.00887
     0.25462
     0.32835
     0.18089
     0.18704
     0.19318
     0.20547
     0.27919
     0.19318
     0.32835
     0.34678
     0.35906
     0.32220
     0.39593
     0.30377
     0.28534
     0.24848
     0.32835
     0.50651
     0.38978
     0.41436
     0.54338
     0.69697
     0.69083
     0.64782
     0.60482
     0.23619
     0.27919
     0.63553
     1.08403
     1.37893
     1.01645
     0.47580
    -0.41505
    -0.63009
    -0.40891
     0.26076
     0.73998
     0.58024
     0.12560
    -0.23688
    -0.48878
    -0.59322
    -0.47649
    -0.46420
    -0.35976
    -0.19388
    -0.13858
     0.13789
     0.29148
     0.66011
     1.22534
     1.16390
     1.34821
     1.24991
     0.86285
    -0.24303
    -0.82054
    -0.44577
     0.50037
     0.74612
     0.66625
     0.49423
     0.07031
    -0.65466
    -1.36734
    -1.21989
    -1.10930
    -1.13388
    -1.04172
    -0.89427
    -0.78982
    -0.69767
    -0.51950
    -0.34747
    -0.22460
    -0.18159
    -0.07100
    -0.02799
     0.03344
     0.06416
    -0.16316
    -0.23074
     0.07645
     0.00272
     0.03959
     0.16246
     0.02116
     0.00272
    -0.07714
    -0.08943
    -0.14473
    -0.10172
    -0.13244
    -0.01571
     0.02730
    -0.02799
    -0.07100
    -0.00956
     0.20547
     0.11331
     0.07031
     0.19318
     0.16861
     0.25462
     0.31606
     0.27919
     0.08874
     0.30377
     0.26691
     0.16246
     0.22390
     0.18704
     0.21776
    -0.10786
     0.08259
     0.30991
     0.00272
    -0.00342
     0.07031
    -0.00956
     0.03344
    -0.04643
     0.08874
     0.07031
     0.03959
     0.07645
     0.00887
     0.05187
     0.05802
    -0.04643
     0.01501
     0.18089
     0.02730
     0.01501
    -0.00956
     0.05187
    -0.02799
     0.03344
    -0.04028
     0.08259
     0.03344
     0.09488
     0.02116
     0.08259
     0.06416
     0.10103
     0.03344
     0.44508
     0.39593
     0.54338
     0.70312
     0.55567
     0.34063
    -0.14473
    -0.07714
     0.66625
     0.85671
     0.81985
     0.45122
    -0.31675
    -1.21374
    -0.96799
    -0.30446
     0.28534
     0.37750
    -0.04028
    -0.39662
    -0.63009
    -0.81440
    -0.73453
    -0.50107
    -0.34133
    -0.05871
     0.10103
     0.03959
     0.22390
     0.10103
     0.24848
     0.11331
     0.18089
     0.32835
     0.12560
     0.19933
     0.24848
     0.25462
     0.27305
     0.15632
     0.17475
     0.10717
     0.19318
     0.24848
     0.23004
     0.23619
     0.25462
     0.02116
    -0.13244
     0.06416
     0.11946
     0.11331
     0.13174
    -0.69152
    -0.86355
    -1.49021
    -1.34891
    -0.46420
    -0.08329
    -0.31061
    -0.92499
    -1.37963
    -1.04172
    -0.75296
    -0.77754
    -0.43348
    -0.42734
    -0.18773
    -0.11401
    -0.12015
    -0.20002
    -0.01571
     0.34678
     0.34063
     0.21161
     0.16246
     0.03344
    -0.15701
    -0.13858
    -0.18159
    -0.33518
    -0.08329
    -0.15701
    -0.18159
    -0.26760
    -0.10786
    -0.11401
    -0.11401
    -0.00956
     0.00887
     0.21776
     0.27305
     0.28534
     0.35906
     0.48808
     0.50037
     0.26076
     0.50037
     0.60482
     0.43279
     0.55567
     0.51880
     0.50651
     0.46351
     0.37750
     0.40207
     0.54952
     0.47580
     0.51266
     0.38978
     0.35292
     0.30991
     0.27305
     0.37750
     0.41436
     0.37135
     0.32220
     0.35292
     0.38364
     0.21776
     0.27305
     0.15632
     0.37750
     0.40821
     0.29763
     0.35292
     0.27305
     0.32835
     0.24233
     0.21776
     0.48194
     0.42665
     0.26691
     0.26691
     0.29148
     0.34678
     0.23619
     0.17475
     0.32220
     0.28534
     0.35292
     0.24848
     0.27305
     0.23004
     0.27305
     0.08259
     0.21776
     0.37750
     0.19318
     0.22390
     0.15632
     0.20547
     0.16861
     0.24848
     0.38978
     0.59867
     0.99802
     1.19462
     1.62468
     1.47723
     1.77213
     1.93802
     1.64926
     0.75841
     0.50651
     1.27449
     1.62468
     1.68612
     0.73998
    -0.99871
    -1.16459
    -0.31675
     0.39593
     0.15018
    -0.55636
    -1.01714
    -1.15231
    -1.28747
    -1.21989
    -0.66695
    -0.43348
    -0.04643
     0.25462
     0.61096
     0.70926
     0.82599
     0.92429
     1.07789
     1.21919
     1.18847
     0.88129
    -0.07100
    -0.62394
     0.18704
     0.26076
     0.73998
     0.68468
     0.02730
    -0.23688
    -0.35976
    -0.53178
    -0.53178
    -0.67924
    -0.63623
    -0.32290
    -0.11401
     0.04573
     0.00272
    -0.08329
    -0.02799
    -0.08943
     0.26691
     0.30991
    -0.02185
     0.00272
     0.15632
     0.37750
     0.21161
     0.13789
     0.19318
     0.03959
     0.21776
     0.19318
     0.23619
     0.21161
     0.15632
     0.01501
     0.10103
     0.20547
     0.18704
     0.27919
     0.24848
     0.38364
     0.21161
     0.13789
     0.32220
     0.45122
     0.50651
     0.45736
     0.30377
     0.40821
     0.38978
     0.32835
     0.21776
     0.47580
     0.45736
     0.16861
     0.30377
     0.47580
     0.42665
     0.30377
     0.27305
     0.31606
     0.43279
     0.44508
     0.38978
     0.35906
     0.41436
     0.38364
     0.26691
     0.56795
     0.53723
     0.46351
     0.45122
     0.51266
     0.58638
     0.46965
     0.39593
     0.46965
     0.43893
     0.51266
     0.50651
     0.53109
     0.43893
     0.33449
     0.23619
     0.41436
     0.48194
     0.34063
     0.19318
     0.21776
     0.26691
     0.16246
    -0.01571
     0.10103
     0.05187
    -0.02185
     0.02730
    -0.08943
    -0.07100
    -0.15701
    -0.33518
    -0.37819
    -0.18773
    -0.10786
    -0.21231
    -0.15701
     0.11331
     0.30991
     0.20547
     0.10103
     0.62939
     0.85671
     1.52024
     1.75370
     1.36050
     0.05187
    -0.22460
     0.18704
     0.90586
     0.58024
     0.05187
    -0.75910
    -1.20760
    -0.98028
    -0.48878
    -0.63009
    -0.63623
    -0.85126
    -1.16459
    -1.23832
    -1.03557
    -0.52564
    -0.14473
    -0.00342
    -0.03414
    -0.33518
    -0.24917
     0.02116
     0.17475
     0.42665
     0.34063
     0.06416
    -0.30446
    -0.53793
    -0.70995
    -1.01100
    -0.86969
    -0.81440
    -0.72839
    -0.74682
    -0.58708
    -0.46420
    -0.59937
    -0.56865
    -0.48263
    -0.49492
    -0.18159
    -0.22460
    -0.16316
    -0.11401
    -0.07714
     0.04573
     0.20547
     0.30991
     0.06416
    -0.12629
     0.07031
     0.47580
     0.30377
     0.19933
     0.33449
     0.30991
     0.20547
     0.05802
     0.24848
     0.22390
     0.32835
     0.26691
     0.15632
     0.23619
     0.14403
     0.15632
     0.09488
     0.38978
     0.34063
     0.28534
     0.24233
     0.19318
     0.21776
     0.23004
     0.15632
     0.06416
     0.18704
     0.09488
     0.16246
     0.01501
     0.16861
    -0.03414
    -0.19388
     0.00887
     0.10103
     0.03959
    -0.07100
    -0.01571
    -0.15087
    -0.10786
    -0.18773
     0.00887
    -0.07100
     0.08259
     0.03344
    -0.08329
     0.03959
     0.08259
    -0.01571
    -0.02799
     0.23619
     0.19933
    -0.03414
     0.17475
     0.14403
     0.14403
     0.16861
     0.01501
     0.19318
     0.15018
     0.24848
     0.09488
     0.21776
     0.05187
     0.08259
     0.22390
     0.59253
     0.61096
     0.50651
     0.44508
     0.39593
     0.49423
     0.50651
     0.56795
     0.70312
     0.69697
     0.75227
     0.72769
     0.68468
     0.63553
     0.53109
     0.34063
     0.60482
     0.59253
     0.40207
     0.31606
     0.29763
     0.30991
     0.19318
     0.28534
     0.32220
     0.27919
     0.21161
     0.23004
     0.18704
     0.18704
     0.27305
    -0.03414
     0.27305
     0.37135
     0.32220
     0.33449
     0.37750
     0.42665
     0.67854
     0.91200
     1.34207
     1.59396
     1.32978
     1.62468
     3.05004
     3.50468
     2.61383
     0.50651
    -0.19388
     0.51266
     0.69697
    -0.12015
    -1.44721
    -1.72368
    -0.42734
     0.10717
    -0.49492
    -0.90041
    -1.80355
    -2.38721
    -2.39949
    -2.07387
    -1.50865
    -0.96185
    -0.42734
     0.24233
     0.54338
     0.52495
     0.64782
     0.51266
     0.43893
     0.32220
     0.34063
    -0.02799
     0.01501
    -0.25531
    -0.28603
    -0.42120
    -0.47035
    -0.61165
    -0.59322
    -0.43963
    -0.49492
    -0.51335
    -0.47035
    -0.36590
    -0.43963
    -0.42120
    -0.51950
    -0.40891
    -0.40277
    -0.15701
    -0.26760
    -0.27375
    -0.24303
    -0.34747
    -0.44577
    -0.16930
    -0.05257
    -0.15087
    -0.10786
    -0.10172
    -0.12629
    -0.13858
    -0.07714
    -0.10172
    -0.06486
    -0.02185
    -0.05257
    -0.10172
    -0.02799
    -0.03414
    -0.05257
    -0.21845
     0.02730
    -0.02185
    -0.18773
    -0.05257
     0.07031
    -0.05257
    -0.12015
    -0.24917
    -0.09558
    -0.05871
    -0.06486
    -0.16930
    -0.19388
    -0.17545
    -0.17545
    -0.26760
    -0.07100
    -0.10172
    -0.19388
    -0.18159
    -0.11401
    -0.10172
    -0.23074
    -0.20616
    -0.15087
    -0.10172
    -0.06486
    -0.08329
    -0.10786
    -0.16316
    -0.06486
    -0.20616
    -0.10786
     0.08874
    -0.21845
    -0.13858
    -0.06486
    -0.15701
    -0.19388
    -0.21845
    -0.07714
    -0.15701
    -0.08329
    -0.08329
    -0.06486
    -0.13244
    -0.08329
    -0.20616
    -0.13858
     0.02116
    -0.02799
    -0.10172
    -0.00342
    -0.01571
    -0.10786
    -0.10172
    -0.06486
    -0.03414
     0.08259
    -0.02185
    -0.03414
     0.05187
     0.11331
     0.19318
     0.08874
     0.33449
     0.83214
     1.18233
     1.55710
     1.91959
     2.10390
     1.96874
     0.67240
    -0.01571
     0.42665
     0.83214
     0.88743
     0.53109
    -0.27375
    -0.31675
    -0.21231
    -0.10172
    -0.64237
    -1.09701
    -1.37348
    -1.39806
    -1.25675
    -1.29976
    -1.06015
    -0.81440
    -0.45806
    -0.18773
    -0.05871
    -0.04643
     0.03344
     0.10103
    -0.19388
    -0.02799
     0.01501
    -0.20002
    -0.32290
    -0.29832
    -0.42120
    -0.43963
    -0.47035
    -0.55022
    -0.46420
    -0.16316
     0.02116
     0.13174
     0.00272
    -0.51950
    -1.07858
    -1.17074
    -0.61165
    -0.31675
    -0.10786
    -0.17545
    -0.26760
    -0.43963
    -0.66080
    -0.66080
    -0.68538
    -0.48878
    -0.45806
    -0.41505
    -0.30446
    -0.43348
    -0.13858
    -0.25531
     0.00887
     0.01501
    -0.04643
     0.03344
     0.06416
    -0.02799
    -0.13244
    -0.00342
    -0.02185
     0.02116
     0.06416
     0.10103
     0.06416
    -0.01571
     0.07031
    -0.18773
     0.19318
     0.22390
     0.13789
     0.13789
     0.07031
     0.10717
     0.07645
     0.01501
     0.09488
     0.04573
     0.38978
     0.27919
     0.07031
     0.03959
     0.02730
    -0.03414
    -0.06486
     0.29148
     0.06416
     0.02116
     0.00887
     0.05187
    -0.11401
    -0.00342
    -0.18773
    -0.13858
     0.06416
    -0.02799
    -0.06486
     0.06416
     0.02730
    -0.02185
     0.03959
     0.26076
     0.27919
     0.29763
     0.57410
     0.66011
     0.41436
     0.53109
     0.50651
     0.64782
     0.46351
     0.17475
     0.07645
     0.56795
     0.64782
     0.78913
     0.46351
     0.75227
     0.81370
     0.69697
     0.79527
     0.95501
     1.21305
     1.21305
     1.44037
     1.56325
     1.83357
     1.87043
     1.99331
     2.10390
     2.03632
     2.12847
     1.91344
     2.02403
     2.20220
     1.99331
     2.04860
     2.09775
     2.00560
     1.92573
     1.89501
     1.78442
     1.87043
     1.91959
     2.02403
     1.88887
     1.90115
     1.92573
     1.63697
     1.74756
     2.04860
     1.87043
     1.90730
     1.85200
     1.84586
     1.72913
     1.55710
     1.63083
     1.56325
     1.63083
     1.75985
     1.67998
     1.56325
     1.35436
     1.31135
     1.15776
     1.50181
     1.50795
     1.24991
     1.24991
     1.20691
     1.31749
     1.29292
     1.13932
     1.23763
     1.36050
     1.24377
     1.25606
     1.31749
     1.18847
     1.17619
     1.18847
     1.38508
     1.38508
     1.24377
     1.17004
     1.21305
     1.16390
     1.10246
     1.07789
     1.10246
     1.10861
     1.07789
     1.12089
     1.03488
     1.02874
     1.02259
     0.81370
     0.97959
     1.02259
     0.79527
     0.89357
     1.02874
     1.18847
     1.17004
     1.09632
     1.09632
     1.37279
     1.55096
     1.68612
     1.73527
     1.93802
     2.11619
     2.20220
     1.90730
     1.93187
     1.94416
     2.79815
     3.20364
     3.23435
     2.59540
     2.08547
     1.91344
     1.87043
     1.85200
     1.52638
     1.01031
     0.73383
     0.43893
     0.69083
     0.51880
     0.64168
     0.25462
     0.16246
    -0.07100
    -0.12629
    -0.21845
    -0.02799
     0.12560
     0.32220
     0.66625
     0.75227
     0.99802
     1.05331
     1.01031
     1.09632
     0.99802
     1.15161
     1.35436
     1.15776
     1.17004
     1.11475
     1.01031
     1.10861
     1.23148
     1.13318
     1.06560
     1.16390
     1.18233
     1.18847
     1.21305
     1.31749
     1.09632
     1.09017
     1.52638
     1.45266
     1.37279
     1.49566
     1.48952
     1.66769
     1.72913
     1.86429
     1.83357
     2.14076
     2.06089
     2.28207
     2.52168
     2.59540
     2.83501
     2.68756
     3.38795
     3.52311
     3.77501
     4.19893
     4.82559
     5.67958
     6.06664
     5.64886
     5.47069
     5.47069
     5.88847
     6.01134
     6.28167
     6.19566
     6.00520
     5.80246
     5.75945
     5.50141
     4.77644
     4.15592
     3.75658
     3.27122
     3.14220
     2.81658
     2.54011
     2.30664
     2.30664
     2.16534
     2.11004
     1.78442
     1.56325
     1.34207
     1.24991
     1.44037
     1.22534
     1.04717
     1.10861
     0.99187
     0.75227
     0.59867
     0.46351
     0.20547
     0.18704
    -0.10172
    -0.22460
    -0.39048
    -0.44577
    -0.68538
    -0.78368
    -0.65466
    -0.82669
    -0.89427
    -0.98028
    -0.96799
    -0.99257
    -1.08473
    -0.98642
    -1.01100
    -0.99257
    -0.99871
    -0.96799
    -0.90656
    -0.76525
    -0.58708
    -0.40277
     0.26076
     0.72155
     1.52024
     2.22677
     0.66011
    -0.13858
    -1.08473
    -0.85741
     0.15632
     0.59253
     0.25462
    -0.24303
     0.11331
     0.16861
    -0.39048
    -1.30590
    -1.72368
    -1.95100
    -1.99401
    -1.79126
    -1.52708
    -1.34891
    -1.20760
    -1.18303
    -1.02943
    -1.06629
    -1.07244
    -1.09701
    -1.17074
    -1.02329
    -0.95571
    -0.98028
    -0.88198
    -0.87584
    -1.29976
    -1.47178
    -1.37348
    -1.04172
    -0.86969
    -0.96799
    -0.89427
    -1.09087
    -1.07244
    -1.20146
    -1.25061
    -1.28747
    -1.35505
    -1.23218
    -1.16459
    -0.82054
    -0.97414
    -0.95571
    -0.97414
    -0.92499
    -0.90041
    -0.89427
    -0.94956
    -0.69767
    -0.82669
    -0.74682
    -0.78982
    -0.67309
    -0.66695
    -0.83283
    -0.94342
    -0.62394
    -0.80825
    -0.87584
    -0.79597
    -0.77139
    -0.76525
    -0.88812
    -0.86969
    -0.64852
    -0.77139
    -0.72224
    -0.82054
    -0.81440
    -0.75910
    -0.78368
    -0.92499
    -0.74067
    -0.57479
    -0.72224
    -0.80211
    -0.66080
    -0.70381
    -0.75910
    -0.66080
    -0.82054
    -0.66080
    -0.71610
    -0.71610
    -0.70995
    -0.67309
    -0.72224
    -0.87584
    -0.71610
    -0.62394
    -0.72224
    -0.86355
    -0.75910
    -0.68538
    -0.71610
    -0.88812
    -0.91270
    -0.75910
    -0.73453
    -0.77139
    -0.75296
    -0.80825
    -0.79597
    -0.85126
    -0.90041
    -0.82054
    -0.82054
    -0.86355
    -0.72839
    -0.88812
    -0.77139
    -0.77754
    -0.83283
    -0.80211
    -0.79597
    -0.69152
    -0.73453
    -0.53178
    -0.35361
    -0.18773
    -0.02185
     0.67240
     1.74756
     2.22063
     2.30050
     2.71828
     1.74756
    -0.13858
    -0.94956
    -0.11401
     0.56795
     0.42050
     0.00887
    -0.37819
    -0.73453
    -0.72839
    -1.50250
    -2.18446
    -2.66368
    -3.07531
    -2.92786
    -2.69440
    -2.22133
    -2.01858
    -1.82812
    -1.39806
    -1.10316
    -0.84512
    -0.82669
    -0.86969
    -0.80211
    -0.90656
    -0.91270
    -0.94342
    -0.84512
    -0.91270
    -0.93113
    -1.00486
    -1.12773
    -1.16459
    -1.20146
    -1.07858
    -1.01714
    -0.99257
    -0.84512
    -1.09087
    -1.25675
    -1.23832
    -1.31205
    -1.37963
    -0.96185
    -0.92499
    -1.09087
    -1.04172
    -1.07244
    -1.06629
    -1.15845
    -1.28747
    -1.15845
    -1.12159
    -1.15845
    -1.18917
    -1.08473
    -0.91884
    -0.91884
    -1.06015
    -0.77139
    -0.78982
    -0.92499
    -0.85741
    -0.78368
    -0.82669
    -0.68538
    -0.70381
    -0.52564
    -0.60551
    -0.63009
    -0.52564
    -0.62394
    -0.55636
    -0.55636
    -0.84512
    -0.76525
    -0.51335
    -0.70381
    -0.86355
    -0.86969
    -0.93113
    -0.64852
    -0.46420
    -0.74067
    -0.64852
    -0.76525
    -0.71610
    -0.77139
    -0.71610
    -0.74682
    -0.70995
    -0.64237
    -0.37819
    -0.38433
    -0.63623
    -0.88198
    -0.91270
    -0.70381
    -0.67309
    -0.75910
    -0.75296
    -0.55022
    -0.34747
    -0.35976
    -0.43963
    -0.32290
    -0.12629
    -0.24303
     0.11946
     0.31606
     0.45736
     0.59867
     0.74612
     0.67854
     0.51880
     0.14403
     0.08874
     0.27305
     0.39593
     0.05802
    -0.20002
    -0.65466
    -1.05401
    -1.82198
    -1.36734
    -1.25675
    -1.21374
    -1.49021
    -1.63152
    -2.00629
    -2.17217
    -2.01858
    -1.84655
    -1.66838
    -1.47793
    -1.50865
    -1.57008
    -1.46564
    -1.51479
    -1.39191
    -1.26289
    -1.14616
    -1.09701
    -1.36734
    -1.20760
    -1.15845
    -1.24446
    -1.18917
    -1.12159
    -1.13388
    -0.93113
    -0.79597
    -0.61165
    -0.74682
    -0.71610
    -0.61165
    -0.64852
    -0.29218
    -0.29832
    -0.44577
    -0.38433
    -0.35361
    -0.27375
    -0.21231
    -0.36590
    -0.33518
    -0.40891
    -0.32904
    -0.43348
    -0.32904
    -0.40891
    -0.56250
    -0.76525
    -0.35361
    -0.45192
    -0.59322
    -0.55636
    -0.55636
    -0.62394
    -0.60551
    -0.67924
    -0.51950
    -0.53793
    -0.43348
    -0.25531
    -0.39662
    -0.40891
    -0.42120
    -0.60551
    -0.23688
    -0.06486
    -0.18159
    -0.26760
    -0.20616
    -0.13858
    -0.18773
    -0.20616
    -0.55022
    -0.53178
    -0.53793
    -0.48878
    -0.19388
    -0.40277
    -0.43348
    -0.59937
    -0.74067
    -0.51950
    -0.66080
    -0.75296
    -0.64852
    -0.55022
    -0.48878
    -0.40891
    -0.26760
     0.09488
     0.56181
     1.31749
     1.97488
     2.38037
     3.31422
     2.98860
     1.14547
     0.67240
     0.37750
     0.92429
     1.66769
     1.61854
     1.36050
     0.61096
    -0.05257
    -0.68538
    -1.13388
    -1.29361
    -1.75440
    -2.08616
    -2.41793
    -2.43636
    -2.47322
    -2.25819
    -1.64995
    -1.60080
    -1.44106
    -1.45335
    -1.33662
    -1.28133
    -1.36734
    -1.36120
    -1.28747
    -1.25675
    -1.28747
    -1.16459
    -1.23218
    -1.34891
    -1.45950
    -1.35505
    -1.04172
    -1.20146
    -1.28133
    -1.13388
    -1.20146
    -1.17688
    -1.10930
    -1.07858
    -0.97414
    -0.91270
    -0.82054
    -0.83897
    -0.74067
    -0.77139
    -0.83897
    -0.78982
    -0.44577
    -0.59322
    -0.63009
    -0.69152
    -0.56865
    -0.66695
    -0.47035
    -0.69767
    -0.53178
    -0.61780
    -0.52564
    -0.65466
    -0.64237
    -0.70995
    -0.72839
    -0.75910
    -0.53178
    -0.52564
    -0.69767
    -0.64237
    -0.77754
    -0.61165
    -0.64852
    -0.63623
    -0.67309
    -0.57479
    -0.64852
    -0.66695
    -0.64237
    -0.70381
    -0.55636
    -0.82054
    -0.53793
    -0.45806
    -0.62394
    -0.57479
    -0.61780
    -0.66080
    -0.65466
    -0.56865
    -0.59322
    -0.49492
    -0.48878
    -0.52564
    -0.56250
    -0.52564
    -0.53793
    -0.72839
    -0.64852
    -0.48263
    -0.56865
    -0.56250
    -0.41505
    -0.64852
    -0.57479
    -0.53793
    -0.49492
    -0.35976
    -0.22460
     0.03959
     0.30377
     0.48194
     0.85671
     1.57553
     2.23906
     2.24521
     0.69083
     1.34821
     1.31749
     0.62939
     1.03488
     1.39122
     1.22534
     1.31135
     0.67854
     0.00887
    -0.46420
    -0.78982
    -1.49021
    -1.69910
    -1.81584
    -1.89570
    -1.87727
    -2.06159
    -2.02472
    -1.92642
    -1.68067
    -1.61309
    -1.72368
    -1.56394
    -1.47793
    -1.26904
    -1.21374
    -1.10316
    -0.91884
    -0.95571
    -0.97414
    -0.77754
    -0.58708
    -0.75296
    -0.64237
    -0.72224
    -0.73453
    -0.80211
    -0.79597
    -0.77754
    -0.78982
    -0.80825
    -0.84512
    -0.82669
    -0.81440
    -0.74682
    -0.83283
    -0.80211
    -0.72839
    -0.78368
    -0.76525
    -0.72224
    -0.85126
    -0.75910
    -0.87584
    -0.85126
    -0.75910
    -0.87584
    -0.94956
    -0.95571
    -0.92499
    -0.98028
    -1.09087
    -1.16459
    -1.03557
    -1.00486
    -1.14616
    -1.23218
    -1.20146
    -1.25061
    -1.39191
    -1.39806
    -1.42263
    -1.53322
    -1.57008
    -1.67453
    -1.84655
    -1.93871
    -2.04930
    -2.17217
    -2.17832
    -2.17217
    -2.56538
    -2.52237
    -2.55923
    -2.86642
    -2.94629
    -3.14904
    -3.20433
    -3.13060
    -3.24734
    -3.32721
    -3.42551
    -3.48080
    -3.62825
    -3.68969
    -3.64668
    -3.60368
    -3.72655
    -3.83100
    -3.79413
    -3.78185
    -3.69583
    -3.75113
    -3.82485
    -3.75727
    -3.67126
    -3.70812
    -3.68969
    -3.55453
    -3.71426
    -3.70198
    -3.61596
    -3.40093
    -3.42551
    -3.48694
    -3.29034
    -3.24119
    -3.22276
    -3.19819
    -3.19819
    -3.06917
    -3.06302
    -2.86642
    -2.81113
    -2.66982
    -2.81727
    -2.62067
    -2.76812
    -2.57766
    -2.46708
    -2.42407
    -2.25204
    -1.71139
    -1.06015
     0.40821
     1.83357
     2.45409
     2.77357
     2.28821
    -1.26289
    -2.35034
    -0.30446
     0.73383
     0.83828
     0.93044
     0.49423
    -0.61780
    -1.15845
    -2.05544
    -2.70668
    -3.48694
    -3.99688
    -4.36551
    -4.44537
    -4.28564
    -4.22420
    -4.05832
    -3.76956
    -3.45008
    -3.43779
    -3.51152
    -3.25348
    -3.40708
    -3.57910
    -3.34564
    -3.25962
    -3.32721
    -3.27806
    -3.39479
    -3.14904
    -2.98930
    -2.93400
    -2.91557
    -2.73126
    -2.75583
    -2.68825
    -2.68825
    -2.39949
    -2.33806
    -2.40564
    -2.21518
    -2.19675
    -2.07387
    -2.05544
    -2.04930
    -2.00015
    -1.84041
    -1.80355
    -1.74825
    -1.79740
    -1.68067
    -1.80355
    -1.85270
    -1.60695
    -1.52708
    -1.72982
    -1.55165
    -1.60080
    -1.58852
    -1.55165
    -1.49636
    -1.63767
    -1.52708
    -1.50865
    -1.47793
    -1.46564
    -1.54551
    -1.56394
    -1.74211
    -1.47178
    -1.38577
    -1.45335
    -1.47178
    -1.49021
    -1.50865
    -1.50250
    -1.60695
    -1.49021
    -1.41649
    -1.33048
    -1.35505
    -1.37963
    -1.28747
    -1.30590
    -1.34891
    -1.35505
    -1.21374
    -1.17688
    -1.23832
    -1.12159
    -1.25061
    -1.14616
    -1.18303
    -1.20146
    -1.14002
    -1.15845
    -1.11544
    -1.09701
    -1.15231
    -1.25675
    -1.21989
    -1.35505
    -1.10930
    -1.02943
    -1.38577
    -1.25061
    -1.15231
    -1.07858
    -1.24446
    -1.25675
    -1.40420
    -1.27518
    -1.14616
    -1.22603
    -1.18917
    -1.25675
    -1.26904
    -1.34276
    -1.10316
    -1.14616
    -1.14616
    -1.07858
    -1.10930
    -1.04172
    -0.95571
    -0.82054
    -0.51950
    -0.32290
    -0.00956
     1.20691
     2.50324
     2.49710
     2.36194
     3.81187
     2.70599
     0.70312
    -1.10316
    -0.90656
     0.39593
     1.51410
     1.23763
     0.37135
    -0.83283
    -1.64381
    -2.23976
    -2.79270
    -3.32721
    -3.57910
    -3.86786
    -3.80642
    -3.48080
    -2.79270
    -2.59610
    -2.39949
    -2.17217
    -2.02472
    -1.77283
    -1.87727
    -1.81584
    -1.68682
    -1.71753
    -1.64381
    -1.74825
    -1.85884
    -2.18446
    -2.09845
    -2.01858
    -1.76054
    -1.59466
    -1.77283
    -1.87113
    -1.96329
    -1.80969
    -1.85270
    -1.81584
    -1.79126
    -1.71753
    -1.52093
    -1.52708
    -1.43492
    -1.60080
    -1.55780
    -1.66838
    -1.44721
    -1.36120
    -1.60080
    -1.52093
    -1.53937
    -1.49021
    -1.44106
    -1.55165
    -1.51479
    -1.46564
    -1.26904
    -1.38577
    -1.28747
    -1.37963
    -1.41035
    -1.46564
    -1.40420
    -1.09701
    -1.17688
    -1.44106
    -1.35505
    -1.21374
    -1.31819
    -1.26904
    -1.41035
    -1.33662
    -1.28133
    -1.35505
    -1.30590
    -1.32433
    -1.43492
    -1.37348
    -1.57008
    -1.23218
    -1.25675
    -1.34891
    -1.36734
    -1.36120
    -1.31819
    -1.15845
    -1.34276
    -1.37348
    -1.24446
    -1.24446
    -1.26904
    -1.26904
    -1.21374
    -1.23832
    -1.29976
    -1.10316
    -0.98642
    -1.14616
    -1.06629
    -1.16459
    -1.13388
    -1.23218
    -1.10930
    -1.26289
    -1.11544
    -1.10316
    -1.14002
    -1.09701
    -1.23218
    -1.21374
    -1.31205
    -1.28747
    -1.11544
    -1.36734
    -1.25675
    -1.28747
    -1.21374
    -0.99871
    -0.85126
    -0.37819
    -0.12015
     0.27305
     1.13318
     1.04717
     1.64926
     3.10534
     2.25135
     0.14403
    -0.78982
    -0.08329
     0.67854
     0.78299
     0.84442
     0.45736
    -0.40277
    -0.90041
    -1.37963
    -1.72982
    -2.15374
    -2.47936
    -2.71283
    -2.75583
    -2.62067
    -2.48551
    -2.00629
    -1.69296
    -1.73597
    -1.55165
    -1.60080
    -1.51479
    -1.42878
    -1.57008
    -1.48407
    -1.45950
    -1.50250
    -1.45950
    -1.42878
    -1.40420
    -1.52708
    -1.55780
    -1.50250
    -1.28747
    -1.41649
    -1.27518
    -1.25675
    -1.20760
    -1.26289
    -1.24446
    -1.14616
    -1.16459
    -1.09701
    -1.07244
    -1.13388
    -1.10316
    -1.09087
    -1.14002
    -1.02943
    -0.88812
    -0.78368
    -0.96185
    -1.00486
    -0.89427
    -0.83897
    -0.69152
    -0.79597
    -0.66695
    -0.62394
    -0.40891
    -0.59937
    -0.48878
    -0.24917
    -0.45192
    -0.33518
    -0.18159
    -0.22460
    -0.28603
    -0.24303
    -0.33518
    -0.36590
    -0.33518
    -0.32290
    -0.46420
    -0.39048
    -0.43348
    -0.40891
    -0.51950
    -0.55022
    -0.61780
    -0.70381
    -0.53793
    -0.42734
    -0.59322
    -0.56865
    -0.63623
    -0.66080
    -0.44577
    -0.65466
    -0.66080
    -0.67924
    -0.53793
    -0.53178
    -0.50107
    -0.45192
    -0.43963
    -0.74682
    -0.51950
    -0.33518
    -0.48878
    -0.45806
    -0.42734
    -0.47649
    -0.41505
    -0.45192
    -0.37819
    -0.23074
    -0.37205
    -0.37205
    -0.29218
    -0.19388
    -0.12015
    -0.21231
    -0.12015
     0.03959
     0.27919
     0.88743
     1.09632
     1.24991
     1.97488
     2.57083
     1.83972
     1.90115
     1.55096
     1.51410
     1.23763
     1.10861
     0.72155
     0.43893
     0.35906
     0.27305
    -0.15087
    -0.61165
    -1.04172
    -1.50250
    -2.07387
    -2.31963
    -2.23976
    -2.23976
    -2.18446
    -1.98786
    -1.73597
    -1.59466
    -1.45335
    -1.44106
    -1.43492
    -1.19531
    -0.99871
    -1.17074
    -1.09087
    -1.05401
    -0.93113
    -1.04172
    -1.08473
    -0.98028
    -0.96799
    -0.88198
    -1.02329
    -0.86969
    -0.86355
    -0.85741
    -0.97414
    -0.82669
    -0.71610
    -0.73453
    -0.80211
    -0.74682
    -0.74682
    -0.69767
    -0.80825
    -0.81440
    -0.79597
    -0.67924
    -0.69767
    -0.56865
    -0.66695
    -0.62394
    -0.78982
    -0.80211
    -0.67309
    -0.70381
    -0.64237
    -0.58708
    -0.64852
    -0.66695
    -0.63623
    -0.61780
    -0.56250
    -0.42734
    -0.43963
    -0.51950
    -0.58093
    -0.43963
    -0.47649
    -0.58093
    -0.50721
    -0.41505
    -0.48263
    -0.43963
    -0.48263
    -0.35976
    -0.58708
    -0.56250
    -0.56865
    -0.45192
    -0.42734
    -0.39048
    -0.52564
    -0.47035
    -0.49492
    -0.59322
    -0.40277
    -0.37205
    -0.37819
    -0.37205
    -0.37819
    -0.38433
    -0.43348
    -0.48878
    -0.44577
    -0.38433
    -0.28603
    -0.16930
    -0.30446
    -0.24303
    -0.13244
    -0.19388
    -0.03414
     0.45736
     0.56795
     0.81985
     1.31749
     1.60625
     1.83972
     2.12847
     2.41723
     2.47253
     1.41579
     0.89972
     1.19462
     1.17004
     1.21305
     0.91200
     0.61096
     0.45122
    -0.11401
    -0.74067
    -1.09701
    -1.08473
    -1.31205
    -1.61309
    -1.94485
    -1.73597
    -1.55165
    -1.42878
    -1.39806
    -1.34276
    -1.07244
    -0.98642
    -0.99257
    -0.78368
    -0.82669
    -0.88198
    -0.86355
    -0.77139
    -0.88812
    -0.88198
    -0.94342
    -0.74067
    -0.70995
    -0.57479
    -0.65466
    -0.67924
    -0.78982
    -0.63623
    -0.64237
    -0.53178
    -0.54407
    -0.55636
    -0.64237
    -0.45806
    -0.56250
    -0.45806
    -0.54407
    -0.50107
    -0.53178
    -0.54407
    -0.63623
    -0.66695
    -0.56865
    -0.61165
    -0.68538
    -0.50721
    -0.44577
    -0.65466
    -0.73453
    -0.64852
    -0.53793
    -0.56865
    -0.64852
    -0.75296
    -0.64852
    -0.53793
    -0.59322
    -0.41505
    -0.58093
    -0.61780
    -0.62394
    -0.52564
    -0.44577
    -0.55636
    -0.69767
    -0.57479
    -0.63623
    -0.53793
    -0.67924
    -0.76525
    -0.64852
    -0.67309
    -0.55022
    -0.69152
    -0.72224
    -0.75910
    -0.83897
    -0.96185
    -0.63623
    -0.76525
    -0.87584
    -0.73453
    -0.82669
    -0.74682
    -0.80825
    -0.81440
    -0.83283
    -0.70995
    -0.74067
    -0.79597
    -0.75910
    -0.74682
    -0.72839
    -0.88198
    -0.70381
    -0.58093
    -0.66080
    -0.82669
    -0.60551
    -0.77139
    -0.53793
    -0.73453
    -0.64852
    -0.72224
    -0.58093
    -0.53793
    -0.50107
    -0.61165
    -0.70995
    -0.63623
    -0.66080
    -0.40891
    -0.45806
    -0.61780
    -0.59322
    -0.49492
    -0.51335
    -0.66080
    -0.64852
    -0.59937
    -0.43963
    -0.53178
    -0.25531
     0.81370
     1.89501
     2.72442
     4.64743
     6.27553
     4.94233
     0.42665
    -2.55309
    -1.82198
     1.31749
     3.01318
     2.95174
     2.10390
     1.13318
     0.18704
    -0.77139
    -1.65610
    -2.31963
    -2.73126
    -2.90329
    -2.60224
    -2.01858
    -1.69910
    -1.26904
    -0.98642
    -0.77754
    -0.69152
    -0.77754
    -0.68538
    -0.69152
    -0.64237
    -0.73453
    -0.68538
    -0.80825
    -0.94342
    -1.06015
    -1.04786
    -0.83283
    -1.06629
    -1.22603
    -1.18917
    -0.99257
    -1.07244
    -1.08473
    -0.94956
    -0.96799
    -1.05401
    -1.08473
    -1.02329
    -0.90656
    -0.80211
    -0.96799
    -0.84512
    -0.69767
    -0.58093
    -0.71610
    -0.57479
    -0.51950
    -0.62394
    -0.50107
    -0.74067
    -0.47649
    -0.35976
    -0.33518
    -0.21845
    -0.38433
    -0.36590
    -0.31061
    -0.43963
    -0.15087
    -0.07714
    -0.26760
    -0.15087
    -0.18159
    -0.23074
    -0.27375
    -0.26146
    -0.31675
    -0.20002
    -0.14473
    -0.18773
    -0.31061
    -0.26146
    -0.35361
    -0.51335
    -0.39662
    -0.18773
    -0.28603
    -0.31061
    -0.31675
    -0.31061
    -0.27375
    -0.37819
    -0.28603
    -0.28603
    -0.27375
    -0.19388
    -0.13244
    -0.22460
    -0.25531
    -0.42120
    -0.17545
    -0.00956
    -0.18773
    -0.15087
    -0.18159
    -0.14473
    -0.11401
    -0.15701
    -0.21845
    -0.14473
    -0.22460
    -0.08943
    -0.13858
     0.03344
    -0.15701
    -0.22460
    -0.34133
    -0.10172
    -0.05257
    -0.03414
    -0.11401
    -0.10172
    -0.15701
    -0.09558
    -0.18773
    -0.12015
     0.02116
    -0.07100
    -0.08943
    -0.06486
    -0.08943
    -0.12015
    -0.23688
    -0.01571
    -0.00342
    -0.01571
    -0.05871
    -0.02185
    -0.02799
    -0.02185
    -0.15087
    -0.01571
    -0.05871
     0.02116
     0.05187
     0.06416
     0.07645
    -0.00342
    -0.16930
    -0.00956
     0.10717
     0.02116
    -0.01571
     0.02730
    -0.10786
    -0.18773
    -0.03414
    -0.13244
    -0.00956
     0.08874
     0.55567
     0.97344
     1.77213
     3.35723
     4.37095
     3.75043
    -0.10786
    -1.02329
     0.21161
     0.70312
     1.58168
     1.30521
     0.85671
     0.93658
     0.87514
     0.43893
    -0.50721
    -1.26904
    -1.93257
    -2.19061
    -1.69910
    -1.37348
    -0.72224
    -0.26146
    -0.39048
    -0.23074
    -0.10786
    -0.08329
    -0.05871
    -0.09558
     0.06416
    -0.10172
    -0.24917
    -0.27375
    -0.23074
    -0.32904
    -0.30446
    -0.53793
    -0.39662
    -0.24917
    -0.44577
    -0.53793
    -0.42734
    -0.35976
    -0.47035
    -0.46420
    -0.36590
    -0.34747
    -0.20616
    -0.37205
    -0.21845
    -0.23074
    -0.18159
    -0.41505
    -0.23688
    -0.15087
    -0.06486
    -0.29218
    -0.13858
    -0.23688
    -0.22460
    -0.26146
    -0.18159
    -0.34747
    -0.11401
    -0.18159
    -0.13858
    -0.15087
    -0.18159
    -0.27989
    -0.37819
    -0.12015
    -0.10786
    -0.17545
    -0.13858
    -0.13244
    -0.13858
    -0.14473
    -0.16316
    -0.14473
    -0.18159
    -0.02185
    -0.08943
    -0.05871
    -0.09558
    -0.08943
    -0.34747
    -0.04643
     0.04573
    -0.10786
    -0.09558
    -0.14473
    -0.14473
    -0.05871
    -0.18773
    -0.12629
    -0.14473
    -0.08943
    -0.05257
    -0.01571
    -0.06486
    -0.07714
    -0.24917
    -0.10786
     0.05187
    -0.07714
    -0.15087
    -0.07714
     0.00887
    -0.10172
    -0.16930
    -0.06486
    -0.04643
    -0.16316
    -0.14473
    -0.06486
    -0.24917
    -0.12629
    -0.29218
    -0.24917
    -0.10786
    -0.13244
    -0.24917
    -0.29218
    -0.25531
    -0.26760
    -0.26760
    -0.29832
    -0.17545
    -0.23688
    -0.25531
    -0.25531
    -0.27375
    -0.23688
    -0.31061
    -0.35976
    -0.12015
    -0.20616
    -0.29832
    -0.19388
    -0.16930
    -0.28603
    -0.34747
    -0.40891
    -0.23074
    -0.20616
    -0.22460
    -0.37205
    -0.27989
    -0.26760
    -0.27375
    -0.42734
    -0.08943
     0.06416
     0.14403
     0.48194
     1.26834
     2.43566
     3.34494
     3.14220
     1.26834
    -0.53793
    -0.24303
     0.62939
     0.84442
     1.06560
     0.78299
     0.23619
     0.81370
     0.60482
    -0.13858
    -1.03557
    -1.54551
    -1.60695
    -1.33662
    -1.09087
    -0.77754
    -0.34747
    -0.09558
     0.13789
     0.21776
     0.35292
     0.42050
     0.45736
     0.14403
     0.34678
     0.24233
     0.09488
     0.13174
     0.01501
    -0.12629
    -0.34747
    -0.41505
    -0.26760
    -0.40277
    -0.29832
    -0.49492
    -0.42120
    -0.53178
    -0.53793
    -0.61780
    -0.43963
    -0.35361
    -0.59937
    -0.50107
    -0.40277
    -0.48878
    -0.40277
    -0.51950
    -0.40891
    -0.40277
    -0.36590
    -0.35976
    -0.41505
    -0.31675
    -0.36590
    -0.53178
    -0.29832
    -0.15701
    -0.29832
    -0.34747
    -0.18773
    -0.37205
    -0.17545
    -0.34133
    -0.30446
    -0.20616
    -0.10172
    -0.06486
    -0.13244
    -0.15087
    -0.16930
    -0.27989
    -0.09558
    -0.05257
    -0.15087
    -0.16316
    -0.10786
    -0.08943
    -0.15087
    -0.25531
    -0.20002
    -0.12629
     0.00272
    -0.09558
    -0.15701
    -0.09558
    -0.18159
    -0.12629
    -0.24917
    -0.02799
    -0.08943
    -0.21231
    -0.05257
    -0.21845
    -0.05257
    -0.16316
    -0.15701
    -0.12629
    -0.12015
    -0.05257
    -0.12015
     0.00272
    -0.18159
    -0.10786
    -0.32904
    -0.13858
     0.07645
    -0.12629
    -0.07714
    -0.12629
    -0.21845
    -0.15087
    -0.21231
    -0.24303
    -0.10172
    -0.22460
    -0.13244
    -0.17545
    -0.15701
    -0.17545
    -0.30446
    -0.13244
     0.07031
    -0.16930
    -0.20616
    -0.00342
    -0.05257
    -0.00342
    -0.05257
    -0.12015
    -0.06486
     0.10717
     0.26076
     0.32835
     0.47580
     0.78299
     1.17004
     1.76599
     2.66298
     2.28821
     1.23148
     0.74612
     0.21161
     0.84442
     0.88743
     0.54952
     0.13174
     0.23004
     0.92429
     0.82599
     0.23004
    -0.48878
    -1.07858
    -1.15845
    -0.80825
    -0.69152
    -0.48878
    -0.05257
     0.12560
     0.34678
     0.05802
    -0.08943
    -0.04028
     0.42050
     0.54338
     0.29148
     0.26691
     0.04573
    -0.35361
    -0.50107
    -0.10786
    -0.17545
    -0.38433
    -0.33518
    -0.48263
    -0.37205
    -0.27375
    -0.29218
    -0.32290
    -0.35361
    -0.29218
    -0.26760
    -0.21845
    -0.24917
    -0.27989
    -0.45806
    -0.16930
    -0.05257
    -0.15701
    -0.09558
    -0.10786
    -0.16316
    -0.10786
    -0.00342
    -0.13244
    -0.09558
    -0.04643
    -0.06486
     0.00887
     0.07031
    -0.03414
    -0.07714
    -0.09558
     0.00887
     0.02730
    -0.15087
    -0.04643
     0.03344
     0.06416
    -0.04028
     0.02730
     0.01501
     0.04573
     0.13789
     0.16861
     0.12560
    -0.00956
     0.00272
    -0.04643
     0.19318
     0.27919
    -0.02799
     0.05187
     0.03344
     0.02116
     0.12560
     0.02116
     0.02116
     0.11946
     0.02730
     0.08874
     0.03344
     0.10717
    -0.01571
    -0.20002
    -0.01571
     0.19318
     0.05802
    -0.05257
     0.00887
     0.01501
     0.02116
     0.03959
    -0.07714
    -0.06486
     0.05187
     0.13174
     0.01501
     0.00272
    -0.04643
    -0.23074
    -0.08943
     0.23004
    -0.00342
    -0.00342
     0.00887
     0.00887
    -0.06486
    -0.04643
    -0.08943
    -0.07100
    -0.02799
     0.10103
     0.03344
     0.04573
    -0.10172
    -0.04643
    -0.05257
     0.20547
     0.22390
     0.43893
     0.53723
     0.91815
     1.07174
     1.31135
     1.60011
     1.47109
     0.45122
     0.34678
     0.79527
     1.20691
     1.08403
     0.06416
    -0.91270
    -0.98642
    -0.04028
     0.19318
    -0.05257
    -0.35976
    -0.61165
    -0.76525
    -1.03557
    -1.19531
    -0.96799
    -0.78368
    -2.13531
    -0.37205
     0.93658
     0.76455
     0.31606
     0.21161
     0.32835
     0.16861
     0.17475
     0.26076
     0.54338
     0.81370
     0.80756
     0.85671
     0.59867
     0.27305
     0.44508
     0.54338
     0.77070
     0.78913
     0.56181
     0.41436
     0.40821
     0.07645
    -0.04643
     0.01501
     0.01501
     0.00887
    -0.04643
    -0.12629
    -0.10172
    -0.00956
    -0.00956
    -0.08943
     0.02116
     0.02116
    -0.06486
    -0.12629
     0.20547
     0.16861
     0.07645
     0.38364
     0.27919
    -0.01571
     0.06416
     0.13174
     0.14403
     0.16246
     0.24848
     0.20547
     0.16246
     0.14403
     0.16246
    -0.16316
     0.18704
     0.23619
     0.12560
     0.18089
     0.15018
     0.04573
     0.24233
     0.32220
     0.23004
     0.36521
     0.45736
     0.40207
     0.42050
     0.40821
     0.50037
     0.28534
     0.39593
     0.67240
     0.42665
     0.43279
     0.37135
     0.41436
     0.43893
     0.30377
     0.41436
     0.33449
     0.34063
     0.38978
     0.32835
     0.30377
     0.34678
     0.26076
     0.17475
     0.38978
     0.37750
     0.30991
     0.30377
     0.18704
     0.42050
     0.47580
     0.59253
     0.41436
     0.39593
     0.46351
     0.45736
     0.56795
     0.10103
    -0.43348
    -0.74067
    -0.30446
     0.11946
    -0.23074
    -0.43963
    -0.56250
    -0.37205
    -0.92499
    -1.07244
    -0.96185
    -0.80211
    -0.76525
    -0.72839
    -0.67309
    -0.49492
    -0.58708
    -0.59322
    -0.39048
    -0.21231
    -0.39662
    -0.24303
    -0.32904
    -0.24917
    -0.27989
    -0.21845
    -0.24917
    -0.14473
    -0.18159
    -0.17545
    -0.14473
    -0.12629
     0.02116
    -0.14473
    -0.04643
     0.09488
    -0.14473
    -0.21231
     0.00272
     0.13789
     0.05187
    -0.02185
     0.07645
     0.08259
     0.19318
     0.29148
     0.20547
     0.24848
     0.46351
     0.56181
     0.42050
     0.40821
     0.18704
     0.00887
     0.23004
     0.36521
     0.39593
     0.35906
     0.19933
     0.15018
     0.21161
     0.22390
     0.08259
     0.08259
    -0.08329
    -0.02185
    -0.24917
     0.10717
     0.21161
     0.04573
     0.14403
     0.09488
     0.18089
    -0.03414
    -0.04028
     0.18704
     0.13789
     0.19318
     0.11331
     0.13789
     0.10717
     0.16861
     0.07645
     0.08259
     0.29763
     0.27305
     0.23004
     0.23619
     0.27305
     0.21161
     0.26076
     0.20547
     0.29148
     0.29148
     0.26076
     0.30377
     0.10717
     0.30991
     0.22390
     0.16861
     0.58638
     0.78299
     0.88743
     1.00416
     1.24991
     1.53253
     1.52024
     1.12704
     1.31749
     1.08403
     0.88129
     0.88743
     0.93044
     0.91200
     0.20547
    -0.48878
    -0.26760
    -0.59937
    -0.51335
    -0.41505
    -0.44577
    -0.64852
    -1.08473
    -1.28747
    -1.04172
    -0.77139
    -0.54407
    -0.27989
    -0.26760
     0.02730
     0.26691
     0.07645
     0.34678
     0.40207
     0.21161
     0.16246
     0.27919
     0.27919
     0.13789
     0.08259
     0.03344
     0.22390
     0.13174
     0.17475
     0.19318
     0.21776
     0.17475
     0.13174
     0.20547
     0.25462
     0.00272
     0.21776
     0.15018
     0.19318
     0.10717
     0.21776
     0.01501
     0.13789
     0.16861
     0.12560
     0.05802
     0.05187
     0.06416
     0.07645
     0.05802
     0.19933
     0.16861
     0.11946
    -0.04643
     0.15018
     0.13789
     0.07031
     0.05187
     0.11331
     0.11331
     0.13174
     0.22390
     0.10717
    -0.00342
     0.10717
    -0.02185
     0.13174
     0.22390
     0.11946
     0.06416
     0.22390
     0.06416
     0.08874
     0.00272
    -0.01571
     0.07645
     0.13174
     0.10103
    -0.01571
     0.03959
     0.01501
    -0.05257
     0.08259
     0.18704
     0.15632
     0.09488
     0.08259
     0.10103
     0.11331
     0.10717
    -0.00342
     0.21776
     0.15632
     0.18704
     0.18704
     0.21161
     0.12560
     0.04573
     0.14403
     0.47580
     0.27305
     0.33449
     0.51880
     0.55567
     0.66011
     0.84442
     1.02259
     0.94272
     1.30521
     1.38508
     1.45880
     1.26834
     1.17004
     0.84442
     0.73998
     0.99187
     0.89357
     0.35906
     0.05187
    -0.25531
    -0.58093
    -0.27989
    -0.53793
    -0.50107
    -0.24917
    -0.57479
    -1.01100
    -0.98028
    -0.86355
    -0.59322
    -0.78368
    -0.36590
    -0.16316
    -0.13858
    -0.12015
    -0.10786
     0.01501
     0.07031
    -0.16316
    -0.08943
    -0.03414
     0.03344
    -0.10172
    -0.16316
    -0.12015
    -0.04028
    -0.12629
     0.00272
     0.19933
     0.03959
     0.02116
     0.03344
     0.16246
     0.16246
    -0.01571
     0.21776
     0.31606
     0.15018
     0.18089
     0.05187
     0.19318
     0.19933
     0.10103
     0.15018
     0.27919
     0.19318
     0.14403
    -0.05257
    -0.01571
     0.04573
     0.07031
     0.03344
     0.08874
     0.02116
     0.16246
     0.11946
     0.13174
     0.09488
     0.08259
    -0.12015
     0.13789
     0.18089
     0.03959
    -0.01571
     0.09488
     0.10103
     0.05802
     0.09488
     0.07645
     0.17475
     0.18089
     0.10103
     0.08259
     0.15018
     0.08874
     0.05802
     0.20547
     0.40207
     0.19318
     0.23619
     0.25462
     0.23619
     0.41436
     0.25462
     0.17475
     0.24233
     0.37135
     0.38364
     0.37135
     0.38364
     0.41436
     0.45122
     0.32220
     0.72155
     0.65397
     0.70312
     0.85671
     0.73998
     0.75227
     0.75227
     1.04717
     1.02259
     1.10861
     0.92429
     0.71540
     0.30377
     0.29148
     0.48808
     0.44508
     0.32220
     0.22390
     0.10717
     0.19318
    -0.16316
    -0.19388
    -0.33518
    -0.24303
    -0.32904
    -0.07714
    -0.12015
    -0.00956
    -0.04643
    -0.00342
    -0.05871
    -0.17545
     0.09488
     0.20547
     0.13174
     0.11946
    -0.01571
     0.06416
     0.02116
    -0.04643
    -0.05257
     0.02730
     0.11331
     0.05802
     0.13174
     0.18704
     0.02730
    -0.18773
    -0.08943
     0.08874
     0.15632
     0.05187
     0.20547
     0.29148
     0.50037
     0.40207
     0.41436
    -0.07714
    -0.62394
    -0.88198
    -0.43963
    -0.32904
    -0.08943
    -0.47035
    -0.58708
    -0.46420
    -0.77754
    -0.94342
    -0.94956
    -0.82054
    -0.69767
    -0.56865
    -0.45806
    -0.07100
    -0.05871
     0.25462
     0.27919
     0.44508
     0.59867
     0.61096
     0.66625
     0.97344
     1.06560
     0.84442
     0.81370
     0.81370
     0.80756
     0.70926
     0.66625
     0.50037
     0.58024
     0.61096
     0.56795
     0.58024
     0.43893
     0.09488
     0.01501
    -0.04028
     0.27305
     0.12560
     0.18089
     0.15632
     0.08259
     0.02116
    -0.12629
    -0.13244
    -0.08329
    -0.05871
     0.01501
    -0.06486
     0.08259
     0.25462
     0.18704
     0.27919
     0.68468
     0.83828
     0.70312
     0.81370
     0.71540
     0.73998
     0.91200
     0.97344
     1.15776
     1.01645
     0.73998
     0.43279
     0.54338
     0.46965
     0.30991
     0.18089
     0.60482
     0.46965
     0.17475
    -0.11401
    -0.16316
    -0.21231
    -0.24917
    -0.26146
    -0.16930
    -0.07100
     0.02116
    -0.11401
    -0.03414
     0.10103
     0.02116
    -0.24917
     0.03344
    -0.05871
    -0.12015
     0.00887
    -0.00342
     0.10103
     0.11946
     0.18089
     0.30991
     0.32835
     0.32835
     0.37750
     0.40207
     0.38364
     0.36521
     0.29148
     0.30991
     0.51266
     0.37135
     0.34678
     0.46351
     0.31606
     0.29148
     0.28534
     0.24233
     0.24233
     0.38364
     0.36521
     0.26691
     0.21776
     0.18089
    -0.00342
     0.13174
     0.42665
     0.34678
     0.24233
     0.15018
     0.18089
     0.09488
     0.05802
     0.12560
     0.16861
     0.08874
     0.17475
     0.08259
     0.17475
     0.15632
     0.07031
    -0.05257
     0.10717
     0.19318
     0.15018
     0.10103
     0.12560
     0.03959
     0.09488
     0.03344
     0.11331
     0.10103
     0.07645
     0.08259
     0.07645
    -0.02799
     0.08874
    -0.15701
     0.07645
     0.08874
    -0.01571
     0.02116
    -0.04643
    -0.10786
    -0.00342
    -0.08943
    -0.21845
    -0.08329
    -0.02799
     0.01501
     0.11331
     0.12560
     0.30991
     0.47580
     0.97959
     1.28063
     1.37893
     1.70455
     1.17619
     0.48194
     0.59867
     0.75227
     1.05331
     1.04102
     1.20076
     0.94887
     1.19462
     1.18233
     1.09632
     0.34678
    -0.45192
    -0.58708
     0.22390
     0.83214
     1.73527
     1.04102
    -0.62394
    -2.43636
    -2.63910
    -0.84512
     0.36521
     0.81985
     0.02116
    -0.74682
    -1.14002
    -1.40420
    -1.39806
    -1.18917
    -0.83283
    -0.74682
    -0.47035
    -0.15701
     0.09488
     0.14403
     0.31606
     0.35292
     0.44508
     0.56795
     0.52495
     0.40207
     0.51266
     0.35906
     0.26691
     0.48194
     0.55567
     0.34063
     0.30377
     0.45122
     0.45122
     0.35906
     0.30991
     0.29763
     0.31606
     0.40821
     0.21776
     0.32835
     0.32835
     0.30991
     0.18704
     0.30377
     0.42665
     0.25462
     0.18089
     0.19318
     0.29763
     0.34063
     0.21161
     0.19933
     0.38364
     0.37135
     0.32835
     0.29763
     0.23619
     0.37135
     0.30377
     0.22390
     0.32835
     0.37135
     0.28534
     0.26691
     0.32220
     0.38978
     0.24233
     0.23619
     0.37135
     0.33449
     0.32220
     0.29763
     0.29148
     0.08259
     0.24848
     0.13174
     0.35906
     0.37750
     0.19318
     0.29763
     0.16861
     0.25462
     0.17475
     0.23619
     0.18704
     0.23004
     0.24848
     0.26691
     0.25462
     0.16861
     0.27919
     0.07645
     0.16861
     0.36521
     0.26691
     0.21161
     0.18704
     0.08259
     0.14403
     0.03959
     0.21776
     0.13789
     0.26076
     0.18704
     0.19933
     0.02730
     0.05187
     0.00272
     0.00887
     0.24233
     0.18704
     0.01501
     0.08259
     0.15632
    -0.04028
     0.00272
    -0.04028
     0.12560
     0.00887
     0.07645
     0.00887
    -0.08329
    -0.02185
    -0.06486
    -0.05871
     0.06416
     0.03959
    -0.08329
     0.00887
     0.08874
     0.03959
     0.01501
    -0.08329
     0.08259
     0.11331
     0.17475
     0.21776
     0.19318
     0.18089
     0.14403
     0.11946
     0.32835
     0.38364
     0.19318
     0.23004
     0.19318
     0.38364
     0.29763
     0.29763
     0.26076
     0.40821
     0.33449
     0.31606
     0.35906
     0.22390
     0.29763
     0.15632
     0.39593
     0.45122
     0.38364
     0.39593
     0.58024
     0.71540
     1.07789
     1.29906
     1.03488
     0.24848
     0.52495
     1.14547
     1.78442
     2.27592
     2.33122
    -0.08329
    -2.62681
    -1.99401
     0.19318
     0.86285
     0.66011
     0.91815
     0.34063
    -0.53178
    -0.72224
    -0.69767
    -0.61165
    -0.42120
    -0.36590
     0.17475
     0.73383
     1.24991
     1.08403
     1.18847
     0.84442
     0.18704
     0.38978
     0.73998
     0.72769
     0.50037
     0.35292
     0.16861
     0.11946
     0.10717
    -0.05871
     0.06416
     0.00272
    -0.10172
    -0.17545
     0.08259
     0.21776
    -0.04643
    -0.16930
    -0.16316
    -0.01571
    -0.15087
    -0.28603
    -0.30446
    -0.15701
    -0.14473
    -0.16316
    -0.18773
    -0.34747
    -0.24303
    -0.41505
    -0.21231
    -0.02799
    -0.13858
    -0.32904
    -0.18773
    -0.21231
    -0.13244
    -0.20002
    -0.11401
     0.00887
    -0.16316
    -0.02185
    -0.05871
     0.02730
    -0.12015
    -0.24303
    -0.09558
     0.19933
     0.17475
     0.03959
     0.14403
     0.12560
     0.00272
     0.10103
     0.16861
     0.12560
     0.08259
     0.17475
     0.16246
     0.10717
     0.16246
     0.17475
    -0.00956
     0.32220
     0.30991
     0.10717
     0.16246
     0.08874
     0.17475
     0.08259
     0.06416
     0.19933
     0.21776
     0.23004
     0.18089
     0.11946
     0.11331
     0.08259
    -0.00956
     0.11331
     0.27305
     0.24233
     0.04573
     0.03344
     0.13789
     0.14403
    -0.00342
    -0.00956
    -0.00956
     0.02116
    -0.00956
     0.16246
    -0.00342
    -0.02185
    -0.13858
    -0.00956
     0.14403
     0.10103
    -0.00956
     0.02730
     0.07645
     0.09488
     0.00887
     0.07645
     0.21776
     0.16861
     0.30377
     0.18704
     0.29148
     0.18704
     0.12560
     0.17475
     0.45736
     0.48194
     0.45122
     0.83214
     0.75227
     0.85671
     0.89972
     0.56181
     0.35906
     0.61096
     0.94272
     1.29906
     1.28678
     1.25606
     0.51266
    -0.77139
    -0.71610
    -0.03414
     0.37135
     0.11946
    -0.80211
    -1.30590
    -1.57623
    -1.08473
    -0.55636
    -0.65466
    -0.91884
    -1.06015
    -0.87584
    -0.67924
    -0.53793
    -0.61780
    -0.21231
     0.26076
     0.31606
     0.30377
     0.23619
     0.44508
     0.49423
     0.53723
     0.53109
     0.60482
     0.50651
     0.43893
     0.43279
     0.28534
     0.20547
     0.11331
     0.16861
     0.37750
     0.42050
     0.35292
     0.44508
     0.43279
     0.45736
     0.34678
     0.22390
     0.00272
     0.35292
     0.21776
     0.22390
    -0.00956
     0.02116
    -0.08943
    -0.14473
     0.01501
     0.15018
    -0.05871
    -0.10172
    -0.12015
    -0.25531
    -0.05257
    -0.04028
    -0.04028
     0.10103
     0.18704
     0.12560
     0.13174
     0.29763
     0.25462
     0.12560
     0.38364
     0.46351
     0.30377
     0.19318
     0.32835
     0.21776
     0.42665
     0.19318
     0.15632
     0.33449
     0.34063
     0.31606
     0.30377
     0.32220
     0.15632
     0.07031
     0.21776
     0.31606
     0.32835
     0.23619
     0.29763
     0.15632
     0.25462
     0.20547
     0.19933
     0.30377
     0.21161
     0.16246
     0.21776
     0.22390
     0.27305
     0.24233
     0.01501
     0.30991
     0.34678
     0.17475
     0.30991
     0.22390
     0.18089
     0.16861
     0.26076
     0.20547
     0.37135
     0.40821
     0.17475
     0.29148
     0.32835
     0.26691
     0.10717
     0.34678
     0.41436
     0.27919
     0.25462
     0.37135
     0.43279
     0.33449
     0.38978
     0.49423
     0.69083
     0.89972
     0.75227
     0.80142
     0.81370
     0.37135
     0.32220
     0.65397
     1.24991
     1.21919
     1.01031
     0.53723
    -0.68538
    -1.14616
    -0.50721
     0.23004
     0.30377
    -0.04028
    -0.50721
    -0.90041
    -0.73453
    -0.64852
    -1.00486
    -0.88198
    -0.75296
    -0.93727
    -1.06629
    -1.06629
    -0.85126
    -0.91884
    -0.23074
     0.29148
     0.17475
    -0.02185
    -0.06486
    -0.05257
     0.18704
     0.35906
     0.37750
     0.46351
     0.99187
     1.05946
     0.77684
     0.83828
     0.92429
     0.91200
     0.74612
     0.42665
     0.41436
     0.24848
    -0.01571
     0.18089
     0.15632
     0.07031
     0.00272
    -0.09558
     0.10103
     0.17475
    -0.08329
    -0.31675
    -0.08943
     0.04573
     0.05802
     0.15632
     0.00272
     0.30991
     0.24233
     0.21161
     0.08259
     0.00272
     0.14403
    -0.10172
     0.21161
     0.30991
     0.18089
     0.24848
     0.23004
     0.21776
     0.24848
     0.38364
     0.25462
     0.37135
     0.47580
     0.43893
     0.41436
     0.39593
     0.41436
     0.37135
     0.33449
     0.64168
     0.42050
     0.39593
     0.43279
     0.47580
     0.25462
     0.23004
     0.24848
     0.34063
     0.37750
     0.23004
     0.35906
     0.35906
     0.35906
     0.23004
     0.14403
     0.42050
     0.41436
     0.21161
     0.29148
     0.34063
     0.29763
     0.29763
     0.32220
     0.37750
     0.28534
     0.43279
     0.34678
     0.39593
     0.32835
     0.35292
     0.24848
     0.37135
     0.48194
     0.29148
     0.31606
     0.29763
     0.19318
     0.40821
     0.23619
     0.15018
     0.15632
     0.27919
     0.15632
     0.11331
     0.15018
     0.28534
     0.36521
     0.56181
     0.79527
     0.64782
     0.46965
     0.90586
     0.60482
     0.33449
     0.26076
     0.70312
     1.00416
     1.07174
     0.73998
     0.52495
     0.19933
    -0.14473
    -0.14473
     0.10103
     0.45122
     0.04573
    -0.16930
    -0.13244
    -0.05871
    -0.16316
    -0.29832
    -0.27989
    -0.28603
    -0.05257
     0.10717
     0.16246
     0.04573
     0.01501
     0.00887
    -0.27375
     0.07031
     0.12560
    -0.05871
    -0.04643
     0.03959
     0.09488
    -0.03414
    -0.27989
    -0.53793
    -1.04172
    -1.14002
    -1.68067
    -1.65610
    -1.49636
    -1.66838
    -0.79597
    -0.67309
    -0.82054
    -1.25061
    -1.29361
    -1.11544
    -0.98028
    -0.77139
    -0.52564
    -0.31061
     0.21776
     0.57410
     0.80142
     0.62325
     0.70926
     0.50651
     0.16246
     0.42050
     0.80142
     0.58024
     0.50037
     0.48808
     0.42665
     0.46351
     0.42665
     0.42665
     0.45122
     0.69083
     0.67240
     0.72155
     0.75227
     0.69083
     0.83828
     0.62325
     0.93658
     0.83214
     0.69083
     0.71540
     0.60482
     0.66011
     0.61096
     0.51880
     0.52495
     0.50651
     0.51266
     0.59253
     0.42665
     0.40207
     0.42050
     0.54338
     0.57410
     0.56181
     0.31606
     0.35906
     0.42665
     0.41436
     0.46965
     0.48194
     0.38978
     0.42050
     0.50651
     0.46965
     0.40207
     0.43893
     0.36521
     0.24233
     0.33449
     0.54338
     0.34063
     0.30377
     0.44508
     0.35292
     0.40207
     0.27919
     0.30377
     0.43279
     0.29148
     0.42665
     0.31606
     0.35906
     0.25462
     0.14403
     0.19933
     0.50037
     0.31606
     0.30991
     0.21776
     0.36521
     0.37750
     0.23619
     0.23619
     0.56181
     0.67240
     0.70312
     1.01645
     0.88743
     0.67240
     0.37750
     0.60482
     1.34207
     1.33593
     1.34207
     1.63083
     1.10861
     0.22390
    -0.27375
     0.13789
     0.88129
     1.08403
     1.05946
     0.55567
     0.23004
     0.19933
     0.06416
    -0.21231
    -0.00342
     0.11331
     0.33449
     0.31606
     0.32220
     0.24233
     0.24848
     0.23004
     0.31606
     0.35906
     0.33449
     0.33449
     0.22390
     0.32220
     0.11331
     0.02116
     0.00887
     0.10103
    -0.09558
     0.08259
     0.05187
    -0.12015
    -0.31675
    -0.55022
    -0.82669
    -0.65466
    -0.42120
    -0.27375
     0.04573
     0.37750
     0.19318
    -0.63009
    -1.71139
    -2.68825
    -2.21518
    -0.78982
    -0.59937
    -0.27375
    -0.77754
    -1.09701
    -1.26289
    -1.23832
    -1.48407
    -1.38577
    -1.02943
    -0.78368
    -0.54407
    -0.33518
    -0.22460
     0.14403
     0.31606
     0.18704
     0.45736
     0.40207
     0.38364
     0.61096
     0.64168
     0.66625
     0.66625
     0.75841
     0.65397
     0.64168
     0.60482
     0.59253
     0.56181
     0.64168
     0.88129
     0.59253
     0.53109
     0.58638
     0.53109
     0.56795
     0.54338
     0.42050
     0.40207
     0.55567
     0.37135
     0.45736
     0.47580
     0.50037
     0.34678
     0.37135
     0.49423
     0.45122
     0.41436
     0.36521
     0.41436
     0.40207
     0.24848
     0.28534
     0.28534
     0.35906
     0.38978
     0.38978
     0.33449
     0.23619
     0.24848
     0.08874
     0.37750
     0.35292
     0.31606
     0.23004
     0.24848
     0.15632
     0.20547
     0.15018
     0.27305
     0.36521
     0.38978
     0.31606
     0.33449
     0.38978
     0.23004
     0.13174
     0.46965
     0.71540
     0.69083
     0.59867
     0.71540
     0.63553
     0.27919
     0.39593
     0.71540
     0.99802
     1.13932
     1.01645
     0.86900
     0.13789
    -0.45192
    -0.66080
     0.21161
     1.01645
     0.85671
     0.07031
    -0.05871
    -0.15087
    -0.16316
    -0.34747
    -0.29218
     0.02116
    -0.02185
    -0.04643
     0.15632
     0.28534
     0.13174
     0.09488
     0.16861
     0.16246
     0.13174
     0.10717
     0.22390
     0.13789
     0.21776
     0.19318
     0.18704
     0.16861
     0.18704
     0.26691
     0.26076
     0.04573
    -0.02799
    -0.20616
    -0.12629
     0.28534
     0.20547
     0.13789
     0.25462
     0.27919
     0.60482
     0.61710
    -0.08329
    -0.84512
    -1.47178
    -1.58237
    -0.77754
    -0.27375
    -0.35976
    -0.58093
    -1.33662
    -1.27518
    -1.07244
    -1.20760
    -1.14616
    -0.99871
    -0.72224
    -0.64852
    -0.44577
    -0.25531
    -0.13244
     0.24233
     0.30377
     0.46965
     0.56181
     0.58024
     0.54338
     0.64782
     0.61096
     0.64168
     0.51880
     0.56181
     0.36521
     0.34678
     0.47580
     0.36521
     0.45122
     0.46351
     0.38364
     0.32220
     0.37750
     0.33449
     0.38364
     0.25462
     0.54338
     0.38364
     0.32835
     0.42050
     0.32220
     0.32835
     0.40821
     0.34678
     0.34063
     0.44508
     0.50037
     0.39593
     0.34063
     0.40821
     0.33449
     0.18704
     0.41436
     0.45122
     0.40821
     0.31606
     0.38364
     0.40821
     0.35292
     0.45736
     0.44508
     0.48194
     0.72769
     0.71540
     0.76455
     0.69697
     0.78913
     0.45736
     0.83214
     1.04102
     0.92429
     0.81985
     0.99187
     0.87514
     0.58638
     0.15018
    -0.08329
     0.05187
     0.28534
     0.54952
     0.30377
     0.06416
    -0.15087
    -0.28603
    -0.31061
    -0.04643
    -0.17545
    -0.27375
    -0.04643
     0.07645
    -0.08329
    -0.02185
     0.20547
     0.32220
     0.27919
     0.16246
     0.21776
     0.30377
     0.26691
     0.16246
     0.13789
     0.58024
     0.34063
     0.13789
     0.15632
     0.02116
    -0.00342
     0.23619
     0.10103
     0.17475
     0.17475
     0.26076
     0.12560
     0.18089
     0.38364
     0.63553
     0.28534
    -0.13858
    -0.74682
    -1.73597
    -1.54551
    -0.53178
    -0.40277
    -0.43348
    -0.73453
    -1.09701
    -1.43492
    -1.44721
    -1.55165
    -1.74825
    -1.72982
    -1.51479
    -1.28747
    -0.94342
    -0.73453
    -0.63623
    -0.54407
    -0.42734
    -0.27375
    -0.20002
    -0.21231
    -0.18773
     0.13174
     0.17475
     0.22390
     0.24233
     0.34063
     0.41436
     0.40821
     0.34063
     0.67240
     0.65397
     0.50651
     0.47580
     0.59253
     0.66011
     0.80142
     0.74612
     0.46965
     0.44508
     0.44508
     0.52495
     0.39593
     0.56795
     0.56795
     0.43893
     0.68468
     0.72769
     0.59253
     0.68468
     0.64782
     0.65397
     0.54952
     0.50037
     0.60482
     0.53723
     0.69083
     0.62325
     0.61710
     0.58024
     0.45122
     0.21776
     0.31606
     0.51880
     0.30377
     0.30991
     0.38978
     0.53109
     0.66011
     0.67854
     0.70926
     0.93044
     1.05946
     0.61096
     0.54952
     0.80756
     1.02259
     1.04717
     1.01031
     0.98573
     0.38978
    -0.26146
    -0.21845
     0.19318
     0.66011
     0.60482
     0.20547
    -0.15701
    -0.37819
    -0.15701
    -0.13858
    -0.10786
    -0.10786
     0.02730
    -0.05871
     0.18089
     0.15632
     0.26076
     0.23004
     0.16861
     0.24233
     0.15632
     0.15632
     0.11946
     0.29148
     0.38364
     0.34063
     0.36521
     0.03344
     0.22390
    -0.10172
     0.43893
     0.47580
     0.31606
     0.35906
     0.25462
     0.25462
     0.31606
     0.67240
     1.04717
     0.81370
     0.04573
    -1.10930
    -2.25204
    -1.49021
    -0.64852
    -0.64852
    -0.93113
    -1.28133
    -1.49636
    -1.63152
    -1.86499
    -2.06773
    -2.00015
    -1.88956
    -1.61923
    -1.66224
    -1.38577
    -0.88198
    -0.50107
    -0.39662
    -0.67924
    -0.82669
    -0.94342
    -0.50107
    -0.17545
    -0.24917
    -0.12015
    -0.11401
    -0.17545
    -0.32290
    -0.51950
    -0.39048
    -0.03414
     0.15632
     0.18089
     0.30991
     0.33449
     0.26691
     0.29148
     0.62325
     0.60482
     0.55567
     0.39593
     0.56795
     0.53109
     0.60482
     0.49423
     0.52495
     0.48194
     0.58024
     0.53723
     0.54338
     0.56795
     0.38978
     0.31606
     0.39593
     0.68468
     0.40821
     0.38364
     0.32220
     0.51266
     0.37135
     0.34678
     0.43279
     0.38364
     0.51266
     0.38978
     0.46965
     0.33449
     0.40821
     0.35906
     0.41436
     0.72769
     0.81370
     0.75841
     1.01031
     0.94887
     1.17004
     1.12089
     1.16390
     1.13318
     1.01031
     1.48338
     1.95645
     2.41723
     2.27592
     2.04246
     1.67998
     1.36664
     0.83214
     0.85671
     1.14547
     1.33593
     1.24991
     1.01031
     0.77684
     0.46965
     0.03344
    -0.06486
    -0.08943
    -0.10786
    -0.15087
    -0.18773
    -0.08329
     0.23619
     0.30377
     0.09488
     0.14403
     0.03959
     0.33449
     0.49423
     0.48194
     0.65397
     0.72769
     0.75227
     0.85057
     1.07789
     1.31135
     1.10246
     0.08874
    -1.03557
    -1.49636
    -0.53178
     0.32835
     0.62939
     0.16861
    -0.27989
    -0.63623
    -1.02943
    -1.09087
    -1.25675
    -1.06015
    -1.00486
    -1.03557
    -0.98642
    -0.75910
    -0.53178
    -0.22460
    -0.27989
    -0.44577
    -0.51335
    -0.47649
    -0.42120
    -0.59322
    -0.66080
    -0.43348
    -0.42120
    -0.30446
    -0.21845
    -0.21845
    -0.14473
    -0.23074
    -0.40891
    -0.14473
     0.00272
    -0.00342
    -0.09558
    -0.00342
    -0.02799
     0.08259
     0.07031
     0.16861
     0.18089
     0.32835
     0.28534
     0.29148
     0.19933
     0.20547
     0.05802
     0.26691
     0.42665
     0.21161
     0.23004
     0.18089
     0.20547
     0.19318
     0.07031
     0.17475
     0.19318
     0.26076
     0.14403
     0.24233
     0.26691
     0.18089
     0.17475
     0.09488
     0.38364
     0.16861
     0.32835
     0.34063
     0.35292
     0.24848
     0.36521
     0.27919
     0.27919
     0.38364
     0.38364
     0.43279
     0.33449
     0.28534
     0.17475
     0.21161
     0.35292
     0.35906
     0.17475
     0.15632
     0.24233
     0.15632
     0.13789
     0.08874
     0.10717
     0.03344
     0.16246
     0.07645
     0.08259
    -0.02799
     0.05187
    -0.00342
     0.42665
     0.76455
     0.93044
     0.91200
     0.94272
     1.13932
     1.20076
     0.37135
     0.14403
     0.53109
     1.01031
     1.27449
     1.21305
     0.09488
    -1.02329
    -1.42263
    -0.24303
     0.61710
     0.68468
     0.37750
    -0.18773
    -0.00956
    -0.50107
    -1.14002
    -1.64381
    -1.26904
    -0.35976
     0.30991
     0.67240
     0.43279
     0.15018
    -0.47649
    -1.04786
    -0.85741
    -0.72839
    -0.61165
    -0.48878
    -0.39662
    -0.27375
    -0.39662
    -0.52564
    -0.42120
    -0.48878
    -0.29832
    -0.19388
    -0.10786
     0.00887
    -0.10786
    -0.04028
     0.13174
     0.13174
     0.08259
     0.28534
     0.30377
     0.11946
     0.07031
     0.27305
     0.49423
     0.29763
    -0.09558
    -0.22460
    -0.12629
     0.11946
     0.16246
     0.01501
     0.00272
    -0.10786
    -0.36590
    -0.22460
    -0.08943
    -0.05257
    -0.06486
    -0.13244
     0.05187
     0.19318
     0.30991
     0.31606
     0.25462
     0.37135
     0.40207
     0.16861
     0.38978
     0.48194
     0.35292
     0.35906
     0.36521
     0.36521
     0.42050
     0.32835
     0.31606
     0.34063
     0.53109
     0.24848
     0.38364
     0.27919
     0.34063
     0.18089
     0.09488
     0.40821
     0.29763
     0.18704
     0.29148
     0.23619
     0.21161
     0.10717
     0.12560
     0.12560
     0.21776
     0.20547
     0.12560
     0.11331
     0.06416
     0.12560
     0.11331
     0.19933
     0.26076
     0.02116
     0.22390
     0.02730
     0.26076
     0.15632
     0.01501
     0.21776
     0.21161
     0.23004
     0.20547
     0.14403
     0.32835
     0.23004
     0.09488
     0.23004
     0.27919
     0.21776
     0.19933
     0.33449
     0.32835
     0.23004
     0.02730
     0.13789
     0.25462
     0.26076
     0.26691
     0.38364
     0.45122
     0.71540
     0.84442
     1.35436
     1.29292
     1.37279
     1.75370
     1.50795
     1.00416
     0.69697
     0.93658
     1.26834
     1.13318
