# Supplementary material for: Software algorithm and hardware design for real-time implementation of new spectral estimator
Source: Biomed Eng Online. 2014 May 9;13:61. doi: 10.1186/1475-925X-13-61 (PMC4057578; doi:10.1186/1475-925X-13-61)
Supplement: Additional file 2 — txtfiles.zip. [file 1475-925X-13-61-S2.zip › FILE065.TXT]

    -0.54987
    -0.28838
     0.17109
     0.49981
     0.66791
     0.43257
     0.48861
     0.43257
     0.47366
     0.64176
     0.41016
     0.15614
    -0.09787
    -0.97572
    -2.14121
    -1.65559
    -0.43781
    -0.49010
    -1.19612
    -1.88346
    -2.85470
    -2.35787
    -1.90213
    -2.51476
    -2.99291
    -2.93688
    -2.18977
    -1.58088
    -1.55473
    -1.43893
    -1.38290
    -1.31192
    -1.39784
    -1.62944
    -1.71536
    -1.56594
    -1.56220
    -1.67053
    -1.50243
    -1.38663
    -1.35675
    -1.18118
    -0.97199
    -0.70676
    -0.69929
    -0.75906
    -0.84871
    -0.81136
    -0.60964
    -0.43034
    -0.30333
    -0.14643
    -0.06799
    -0.04184
    -0.08293
    -0.31080
    -0.34815
    -0.51252
    -0.51999
    -0.61711
    -0.68435
    -0.70303
    -0.81883
    -0.74412
    -0.22488
     0.01419
     0.14867
     0.22712
    -0.04558
     0.27942
     0.90699
     1.21330
     1.21330
     1.14232
     1.40381
     2.00897
     2.68136
     2.63654
     2.21442
     2.04259
     2.37131
     3.24543
     3.01383
     2.82331
     3.30146
     2.96526
     2.24057
     2.13224
     1.99029
     2.19574
     2.16586
     2.07994
     1.83713
     1.60553
     1.26186
     0.93687
     0.71274
     0.55585
     0.35039
     0.15988
     0.18603
    -0.00075
    -0.00075
    -0.08667
    -0.10534
    -0.08667
    -0.07546
    -0.20247
    -0.21367
    -0.25850
    -0.32574
    -0.38924
    -0.47890
    -0.38177
    -0.47143
    -0.48263
    -0.50878
    -0.63205
    -0.66941
    -0.65447
    -0.70303
    -0.68062
    -0.59843
    -0.56855
    -0.58723
    -0.53119
    -0.47890
    -0.53867
    -0.58723
    -0.49757
    -0.33321
    -0.23235
    -0.20620
    -0.19500
    -0.31080
    -0.29212
    -0.24356
    -0.32948
    -0.10534
    -0.17258
    -0.24356
    -0.25477
    -0.34442
    -0.40045
    -0.42660
    -0.46769
    -0.37804
    -0.52372
    -0.56481
    -0.60964
    -0.62085
    -0.70676
    -0.79642
    -0.86739
    -0.85619
    -0.85245
    -0.90475
    -0.96078
    -1.03549
    -1.06164
    -1.08032
    -1.29698
    -1.50990
    -1.76766
    -2.01047
    -1.47255
     0.58573
     3.36123
     2.96153
     0.92566
     0.21218
     0.63803
     1.52335
     2.38626
     3.10348
     3.72731
     4.14943
     3.92156
     3.34629
     2.84199
     2.42361
     2.38626
     2.12850
     1.68771
     1.29175
     0.76130
     0.53717
     0.40269
     0.18976
     0.08517
    -0.12776
    -0.14270
    -0.17258
    -0.31453
    -0.32574
    -0.13149
    -0.04931
     0.07396
    -0.22115
    -0.49757
    -0.78521
    -1.14382
    -2.04782
    -2.23833
    -1.89840
    -1.55099
    -1.28204
    -1.61076
    -1.80128
    -1.95817
    -2.37281
    -2.42884
    -2.49608
    -2.26075
    -1.33060
    -0.92716
    -0.66941
    -0.74412
    -0.62458
    -0.20620
     0.11132
     0.28689
     0.33545
     0.26821
     0.17109
     0.34666
     0.33545
     0.47366
     0.55211
     0.40269
     0.33171
     0.30930
     0.28689
     0.26821
     0.15241
     0.23459
     0.33918
     0.30930
     0.23459
     0.11132
     0.15241
     0.27942
     0.23833
     0.49608
     0.82854
     1.00037
     0.90325
     0.92566
     1.13112
     1.09376
     1.11617
     1.28054
     1.44117
     1.67650
     1.85955
     2.01270
     2.36011
     1.94173
     1.37766
     1.47479
     1.43370
     1.50841
     1.33657
     1.41502
     1.45237
     1.19836
     0.87337
     0.56705
     0.47366
     0.60067
     0.66418
     0.92193
     0.89204
     0.24580
    -0.86366
    -1.02055
    -0.18005
    -0.14643
    -0.23982
    -0.31080
    -0.49384
    -0.58349
    -0.87860
    -1.01308
    -1.07285
    -1.03923
    -1.11394
    -1.11020
    -1.11394
    -1.16250
    -1.08779
    -1.08032
    -0.80762
    -0.83377
    -0.87113
    -0.84871
    -0.86739
    -0.80015
    -0.78521
    -0.77774
    -0.74786
    -0.71797
    -0.59470
    -0.57976
    -0.68809
    -0.64326
    -0.66194
    -0.72918
    -0.66194
    -0.64326
    -0.79642
    -0.87113
    -0.82257
    -0.75906
    -0.85619
    -0.90475
    -1.00187
    -0.90101
    -0.71424
    -0.52746
    -0.43407
    -0.12776
     0.09637
     0.45125
     0.78745
     1.04894
     0.95181
     0.77998
     0.76130
     0.98170
     1.15727
     1.20956
     1.29175
     1.34031
     1.10870
     0.92193
     0.70153
     0.44004
     0.25700
    -0.06799
    -0.37804
    -0.47516
    -0.60591
    -0.77400
    -0.71797
    -0.90848
    -0.86739
    -0.80389
    -0.91969
    -0.92343
    -0.81136
    -0.57976
    -0.59096
    -0.69182
    -0.87860
    -1.16623
    -1.36048
    -1.25215
    -0.92716
    -0.66567
    -0.33321
    -0.39672
    -0.40045
    -0.33695
    -0.53493
    -0.56108
    -0.54614
    -0.34815
    -0.13149
     0.21965
     0.47366
     0.23085
    -0.22862
    -0.38177
    -0.44154
    -0.63952
    -0.49757
    -0.44528
    -0.39672
    -0.33321
    -0.56481
    -0.70676
    -0.68435
    -0.56855
    -0.66567
    -0.66567
    -0.78521
    -0.68809
    -0.51252
    -0.29212
     0.33545
     0.41763
     0.40642
     0.30183
     0.20844
     0.34292
     0.40269
     0.36533
     0.51475
     0.75756
     0.81733
     0.83975
     0.81360
     0.97049
     0.97796
     0.91819
     1.03026
     1.03773
     1.04894
     1.17594
     1.11617
     0.97796
     0.78745
     0.75383
     0.58573
     1.03399
     0.91072
     1.06014
     0.37280
     0.00672
     0.00299
     0.11879
     0.36533
     0.37280
     0.15241
     0.04034
    -0.28465
    -0.51252
    -0.55734
    -0.56481
    -0.55734
    -0.66941
    -0.74038
    -0.77774
    -0.83004
    -1.06911
    -1.14009
    -1.36422
    -1.30819
    -1.27083
    -1.31566
    -1.37916
    -1.31566
    -1.31939
    -1.33807
    -1.22227
    -1.23721
    -1.22600
    -1.02802
    -0.91595
    -0.87860
    -0.68062
    -0.65820
    -0.53493
    -0.23982
     0.07770
     0.17482
     0.29809
     0.36533
     0.40642
     0.58199
     0.84722
     1.04894
     1.10497
     1.29548
     1.34404
     1.46731
     1.45611
     1.45237
     1.30669
     1.23571
     1.45237
     1.51961
     1.39634
     1.33657
     1.28427
     1.11991
     0.89951
     0.60814
     0.35413
     0.33545
     0.08890
     0.00299
    -0.62458
    -0.37430
    -0.30333
    -0.68062
    -0.75159
    -0.80762
    -1.09526
    -1.56967
    -1.59956
    -1.55099
    -1.07285
    -0.94584
    -1.20359
    -1.34180
    -1.31939
    -1.33060
    -1.24468
    -1.04296
    -1.09526
    -1.17744
    -1.12141
    -1.00934
    -1.00561
    -0.90475
    -0.68062
    -0.83004
    -0.99814
    -0.88607
    -0.80389
    -0.67314
    -0.58349
    -0.45648
    -0.53493
    -0.37057
    -0.41166
    -0.29959
    -0.36310
    -0.40419
    -0.57602
    -0.31827
    -0.06425
    -0.13149
    -0.21741
    -0.14270
    -0.17258
    -0.15017
    -0.16885
    -0.09040
    -0.07546
     0.11132
     0.16735
     0.27942
     0.15988
     0.39522
     0.59694
     0.64550
     0.74636
     0.76130
     0.75756
     0.82107
     1.00411
     1.17221
     1.14979
     1.17594
     1.06761
     1.11244
     1.01158
     0.78371
     0.45499
     0.39522
     0.71274
     0.94060
     0.84348
     0.93687
     0.89204
     0.58199
     0.55958
     0.50355
     0.37654
     0.63056
     1.08629
     1.64288
     1.30295
     0.96675
     0.97796
     0.74262
     1.07135
     1.20956
     1.14606
     0.95555
     0.50355
     0.32798
     0.27942
     0.15988
     0.03287
    -0.12776
    -0.19500
    -0.40792
    -0.62085
    -0.55361
    -0.71797
    -0.86739
    -0.76280
    -0.61338
    -0.56855
    -0.44528
    -0.43407
    -0.29959
    -0.25850
    -0.22115
    -0.17258
    -0.06052
    -0.06052
     0.05902
     0.05902
     0.10385
     0.08517
     0.01419
    -0.00822
     0.11132
     0.02166
    -0.05305
    -0.05678
    -0.18005
    -0.14643
    -0.18379
    -0.28838
    -0.34815
    -0.43034
    -0.44528
    -0.37804
    -0.41913
    -0.40045
    -0.31453
    -0.28838
    -0.12776
    -0.19500
    -0.21367
    -0.27344
    -0.26971
    -0.17632
    -0.08667
     0.01419
     0.04781
     0.15241
     0.17856
     0.11132
     0.12626
     0.01046
    -0.06799
    -0.22488
    -0.10908
     0.04034
    -0.04931
     0.04408
    -0.18379
    -0.23235
    -0.28838
    -0.21741
    -0.13149
    -0.16885
    -0.06799
    -0.18753
    -0.10534
     0.07023
     0.07770
    -0.13896
    -0.04558
    -0.11281
     0.00672
     0.00672
    -0.08293
    -0.19126
    -0.28465
    -0.57976
    -0.61338
    -0.66941
    -0.60217
    -0.56481
    -0.60217
    -0.62458
    -0.84871
    -0.85992
    -0.94210
    -0.93090
    -1.07658
    -0.87486
    -0.56855
    -0.68435
    -0.91969
    -0.96452
    -1.02428
    -1.06911
    -1.21106
    -1.34928
    -1.52858
    -0.96825
    -0.53867
    -0.47516
    -1.01308
    -1.52111
    -1.13635
    -0.56481
    -0.49384
    -0.61338
    -0.48637
    -0.30333
     0.26074
     0.48487
     0.76877
     0.60067
     0.25327
     0.10758
     0.41016
     0.80239
     1.06014
     1.29548
     1.27307
     0.92193
     0.98543
     1.36272
     1.38140
     1.37766
     1.50841
     1.55697
     1.29548
     1.32536
     1.20956
     1.19462
     1.14979
     1.14232
     0.92193
     0.97422
     0.87337
     0.64923
     0.44378
     0.32798
     0.23459
     0.05528
     0.04781
     0.10385
     0.33545
     0.32424
     0.08143
     0.19350
     0.14120
    -0.07546
    -0.33695
    -0.07546
     0.11505
     0.33918
     0.08143
     0.12626
     0.22712
     0.21965
     0.03287
    -0.04184
     0.03661
     0.28315
     0.20471
     0.32424
     0.27194
     0.37654
     0.38401
     0.36907
     0.45125
     0.46619
     0.21591
     0.29436
     0.29809
     0.26447
     0.07770
     0.09637
     0.08890
     0.09637
     0.15241
     0.11505
     0.03661
    -0.04558
    -0.00448
    -0.15764
     0.12999
     0.05155
    -0.00448
    -0.02690
     0.06276
     0.11505
     0.02540
     0.01419
    -0.01196
    -0.03810
     0.02166
     0.01793
    -0.07172
    -0.18753
    -0.19500
    -0.32200
    -0.20620
    -0.17258
    -0.37804
    -0.36310
    -0.41539
    -0.44901
    -0.45275
    -0.43034
    -0.35562
    -0.27718
    -0.12402
    -0.11655
    -0.24356
    -0.20620
    -0.37804
    -0.27718
    -0.13149
    -0.01196
     0.05155
    -0.01196
    -0.00448
     0.04034
    -0.00822
    -0.04931
    -0.28465
    -0.11655
    -0.07546
    -0.02316
     0.09637
     0.16361
     0.25700
     0.33171
     0.35413
     0.70900
     0.95928
     0.72768
     0.25700
    -0.03063
     0.01046
     0.37280
     0.60067
     0.80613
     0.89204
     0.50355
     0.26447
     0.51102
     0.89951
     0.98917
     0.76504
     0.75756
     0.43631
     0.80986
     1.66903
     1.48599
     0.85469
     0.89578
     1.23571
     1.43370
     1.19462
     0.67165
     0.58947
     0.40269
     0.10011
     0.32424
     0.18229
     0.31677
     0.46619
     0.55585
     0.59694
     0.61935
     0.52970
     0.60814
     0.46246
     0.06276
     0.33171
     0.27942
    -0.13896
    -0.14643
     0.14867
     0.32798
     0.06276
    -0.26597
    -0.59470
    -1.19238
    -1.41278
    -1.32313
    -1.28577
    -1.22600
    -1.16997
    -1.28204
    -1.28951
    -1.27830
    -1.26336
    -1.26336
    -1.25215
    -1.18865
    -1.24468
    -1.32686
    -1.13635
    -1.04296
    -1.12888
    -1.17371
    -1.10647
    -1.04670
    -0.91969
    -0.85619
    -0.81883
    -0.75533
    -0.59470
    -0.57229
    -0.46769
    -0.37057
    -0.35936
    -0.43034
    -0.26971
    -0.03437
    -0.13523
    -0.00822
    -0.01569
     0.15614
     0.27942
     0.36533
     0.51849
     0.58947
     0.91819
     1.30295
     1.49346
     1.61674
     1.24692
     0.79118
     0.24953
    -1.05043
    -2.08518
    -1.84237
    -0.97199
    -0.52746
    -0.68435
    -1.31566
    -2.12253
    -3.18716
    -3.13486
    -3.03400
    -2.61936
    -2.19351
    -1.90961
    -1.69668
    -1.46508
    -0.63205
    -0.46395
    -0.53119
    -0.56108
    -0.49010
    -0.35936
    -0.24729
    -0.09787
    -0.26224
    -0.47890
    -0.57976
    -0.38177
    -0.49384
    -0.43781
    -0.48263
    -0.68809
    -0.72171
    -0.63952
    -0.57229
    -0.29586
    -0.16138
    -0.04558
     0.03287
     0.11132
     0.08143
     0.05155
     0.04408
    -0.00448
     0.04034
     0.05902
     0.05155
     0.06276
     0.01793
     0.21218
     0.13747
     0.10011
     0.04034
     0.06276
     0.05155
     0.03287
    -0.06799
    -0.09414
    -0.02690
    -0.07172
    -0.18005
    -0.35936
    -0.43034
    -0.57602
    -0.62832
    -0.46022
    -0.64326
    -0.65820
    -0.78521
    -0.83377
    -0.91595
    -1.03549
    -1.16250
    -1.27083
    -1.30445
    -1.27457
    -1.46881
    -1.56594
    -1.67427
    -1.70789
    -1.64812
    -1.36795
    -1.18491
    -1.36048
    -1.32313
    -1.16250
    -1.07658
    -0.94957
    -0.65073
     0.09264
     0.95181
     1.37393
     1.77363
     2.02391
     1.90811
     1.90811
     2.36758
     3.36496
     3.75346
     3.92529
     4.19052
     4.44453
     4.92268
     5.24767
     5.49422
     5.66979
     4.93762
     4.36609
     4.06725
     3.92156
     3.98506
     4.07472
     3.72731
     3.08854
     2.62907
     2.80464
     3.45462
     3.74972
     2.32649
     1.18341
     0.77998
     1.06761
     1.27307
     1.45237
     0.89204
     0.89578
     0.86963
     0.86589
     0.62682
     0.49608
     0.27568
     0.08517
    -0.29959
    -0.43781
    -0.60964
    -0.69182
    -0.76280
    -0.79268
    -0.75159
    -0.72544
    -0.77400
    -0.76280
    -0.75533
    -0.71424
    -0.76653
    -0.92343
    -0.84124
    -0.70676
    -0.80389
    -0.82257
    -0.84124
    -0.82630
    -0.81883
    -0.80762
    -0.71424
    -0.74038
    -0.72918
    -0.70303
    -0.61338
    -0.54240
    -0.54614
    -0.47143
    -0.43781
    -0.00822
     0.24206
     0.56332
     0.75009
     0.20471
    -0.71797
    -1.65185
    -2.13747
    -1.74151
    -1.52485
    -1.58835
    -1.80128
    -1.67053
    -1.42772
    -2.10012
    -2.97050
    -2.84722
    -2.49235
    -2.54465
    -2.39896
    -2.33546
    -1.85731
    -1.32313
    -0.93837
    -0.63579
    -0.33695
    -0.28465
    -0.45648
    -0.50505
    -0.68435
    -0.62085
    -0.57229
    -0.33695
    -0.15391
    -0.07172
    -0.08667
     0.07023
     0.05155
     0.26074
     0.37654
     0.48861
     0.48487
     0.47740
     0.59320
     0.67538
     0.64176
     0.62682
     0.39522
     0.38775
     0.33171
     0.20097
     0.17109
    -0.01943
    -0.32948
    -0.56855
    -0.59843
    -0.59096
    -0.56855
    -0.67314
    -0.57976
    -0.61711
    -0.56855
    -0.51252
    -0.57602
    -0.49384
    -0.45275
    -0.43407
    -0.44154
    -0.42286
    -0.44528
    -0.53493
    -0.60964
    -0.79268
    -0.80762
    -0.71797
    -0.88233
    -0.94957
    -0.91595
    -0.94957
    -0.93463
    -0.68435
    -0.47890
    -0.46022
    -0.57976
    -0.56481
    -0.44154
    -0.20247
    -0.00448
     0.19350
     0.27568
     0.42884
     0.61188
     0.62682
     0.73515
     0.83975
     0.88457
     0.69780
     0.84722
     1.09376
     1.06014
     0.95181
     0.95928
     1.00037
     0.82854
     0.86216
     0.86589
     0.90699
     0.91446
     0.83601
     0.73889
     0.81360
     0.81360
     0.64550
     0.69780
     0.72768
     0.95181
     1.40381
     1.61674
     1.44864
     1.47479
     2.06874
     2.12103
     1.93426
     1.78110
     2.16960
     2.48338
     2.60665
     2.44229
     2.11356
     1.89317
     1.76989
     1.60927
     1.34031
     1.49346
     1.27307
     0.86963
     0.39895
     0.36160
     0.19350
     0.03661
    -0.06799
    -0.34815
    -0.39672
    -0.35936
    -0.34442
    -0.49010
    -0.34442
    -0.43781
    -0.52372
    -0.55734
    -0.53867
    -0.44528
    -0.43034
    -0.48637
    -0.36683
    -0.30333
    -0.19500
    -0.23982
    -0.16138
    -0.16885
    -0.28091
    -0.44154
    -0.44528
    -0.66194
    -0.84498
    -0.70676
    -0.55734
    -0.60964
    -0.64700
    -0.79642
    -0.92716
    -0.81883
    -0.83004
    -0.94210
    -0.94957
    -1.03923
    -0.94210
    -0.94957
    -0.87860
    -0.54240
    -0.61338
    -0.48637
    -0.41166
    -0.47890
    -0.56855
    -0.78148
    -0.88607
    -0.78895
    -0.68809
    -0.45648
    -0.53867
    -0.50505
    -0.69182
    -0.85619
    -0.76280
    -0.68809
    -0.70303
    -0.75533
    -0.80015
    -0.80389
    -0.64700
    -0.80015
    -0.92343
    -0.97199
    -1.11394
    -0.97946
    -0.85619
    -0.65820
    -0.58723
    -0.17632
    -0.02690
     0.10385
    -0.30706
    -0.49757
    -0.25103
    -0.19873
     0.01419
     0.10011
    -0.01196
    -0.10908
    -0.03063
     0.12999
     0.00672
    -0.00448
    -0.38177
    -0.44528
    -0.37430
    -0.21367
    -0.18005
    -0.44528
    -0.39672
    -0.38177
    -0.26971
    -0.13896
    -0.12402
    -0.13896
    -0.11655
    -0.10161
    -0.12029
    -0.15391
    -0.16511
    -0.14643
    -0.17258
    -0.18005
     0.06649
     0.15241
     0.14867
     0.39522
     0.45499
     0.51475
     0.56332
     0.60814
     0.81733
     0.89951
     1.00037
     1.10123
     1.10870
     1.19462
     1.14979
     1.06014
     1.24692
     1.13112
     0.98917
     0.99290
     1.09750
     1.05267
     1.04146
     0.88457
     0.89204
     1.07508
     1.18715
     1.36646
     1.37766
     1.29922
     1.01532
     0.89951
     1.03399
     1.21330
     0.95181
     0.79492
     1.10870
     1.49346
     1.45984
     1.09376
     0.86589
     0.58947
     0.44378
     0.55585
     0.59694
     0.59694
     0.52970
     0.47366
     0.45125
     0.60814
     0.42137
     0.20097
     0.07396
     0.10011
     0.02914
    -0.00822
    -0.07920
    -0.09787
    -0.09414
    -0.20247
    -0.33695
    -0.46769
    -0.54614
    -0.46022
    -0.54240
    -0.35936
    -0.30333
    -0.34815
    -0.31453
    -0.39298
    -0.39672
    -0.32574
    -0.31453
    -0.24729
    -0.09787
    -0.10161
    -0.18753
    -0.24356
    -0.29212
    -0.45648
    -0.74786
    -0.72171
    -0.75906
    -1.02802
    -1.01308
    -0.99814
    -1.10647
    -1.19238
    -1.34554
    -1.45761
    -1.53605
    -1.35301
    -1.29698
    -1.22227
    -1.19985
    -1.23347
    -1.13635
    -0.88981
    -0.71050
    -0.66567
    -0.73291
    -0.59470
    -0.58349
    -0.40419
    -0.31080
    -0.23235
    -0.11281
    -0.13523
    -0.06799
    -0.06799
     0.01046
     0.15241
     0.27194
     0.53343
     0.69406
     0.41390
     0.11132
     0.03287
     0.17482
     0.24580
     0.27194
     0.28689
     0.10758
     0.07396
     0.10385
     0.07770
    -0.22488
    -0.25850
    -0.41913
    -0.52746
    -0.43407
    -0.39672
    -0.48637
    -0.36683
    -0.28838
    -0.30706
    -0.39298
    -0.40419
    -0.47516
    -0.45648
    -0.41539
    -0.43781
    -0.35562
    -0.26224
    -0.19126
    -0.20620
    -0.21741
    -0.10161
    -0.22862
    -0.08667
     0.01046
     0.05155
     0.17109
     0.30930
     0.39895
     0.41763
     0.70527
     0.98543
     1.13485
     1.20209
     1.26933
     1.34778
     1.42249
     1.61300
     1.62421
     1.75495
     1.90064
     1.86702
     1.60927
     1.34404
     1.33657
     1.38513
     1.15353
     0.99664
     1.02279
     0.97049
     0.74262
     0.45499
    -0.00822
     0.02914
    -0.03810
    -0.16138
    -0.02690
    -0.09040
    -0.22862
    -0.31080
     0.12999
     0.02914
    -0.17632
    -0.09787
     0.03287
     0.33171
     0.68659
     0.92193
     0.63429
     0.52223
     0.63056
     0.57452
     0.73889
     0.78371
     0.82107
     0.69406
     0.59694
     0.41390
     0.31677
     0.17856
     0.02914
    -0.11655
    -0.26971
    -0.32200
    -0.60964
    -0.60217
    -0.59096
    -0.74038
    -0.66941
    -0.72544
    -0.81136
    -0.69182
    -0.78521
    -0.75906
    -0.81883
    -0.72918
    -0.66567
    -0.62832
    -0.61711
    -0.57976
    -0.67314
    -0.59470
    -0.30333
    -0.32200
    -0.20620
    -0.21741
     0.07770
     0.25700
     0.49608
     0.38401
    -0.12402
    -1.33060
    -1.88346
    -2.28316
    -2.72395
    -2.68660
    -2.06276
    -0.95705
    -1.00187
    -1.95070
    -2.28316
    -1.83489
    -1.73030
    -1.68547
    -1.49123
    -0.90848
    -0.13896
     0.80613
     1.37019
     1.60927
     1.86702
     2.27045
     1.98282
     2.06126
     2.02764
     1.83713
     1.65783
     1.49346
     1.47479
     1.44117
     1.37019
     1.08256
     0.86963
     0.76877
     0.51849
     0.47366
     0.51475
     0.48861
     0.41016
     0.23833
     0.23085
     0.35039
     0.18229
     0.08890
    -0.03063
    -0.11655
    -0.18753
    -0.27718
    -0.25477
    -0.20620
    -0.22115
    -0.35189
    -0.19126
    -0.18379
    -0.02690
     0.04781
     0.10758
     0.14494
     0.24206
     0.42137
     0.53343
     0.54090
     0.67165
     0.72021
     0.75383
     0.93313
     0.98917
     0.96675
     0.98917
     0.98543
     0.89951
     0.82854
     0.66791
     0.72394
     0.66044
     0.58573
     0.66044
     0.63429
     0.48487
     0.42510
     0.33918
     0.34666
     0.45872
     0.37654
     0.28315
     0.27194
     0.30930
     0.27194
     0.11132
     0.12999
     0.22712
     0.23085
     0.32051
     0.05155
    -0.18753
    -0.16138
     0.32424
     0.39522
     0.38028
     0.53717
     0.22712
    -0.18753
     0.07023
     0.38401
     0.54090
     0.40642
     0.26821
     0.11879
    -0.04184
    -0.06052
    -0.31080
    -0.41166
    -0.59470
    -0.68435
    -0.72171
    -0.89354
    -0.99440
    -1.12888
    -1.18491
    -1.27830
    -1.32313
    -1.35301
    -1.17371
    -1.16623
    -1.24095
    -1.21480
    -0.65820
    -0.49010
    -0.37804
    -0.31080
    -0.18753
    -0.11655
    -0.09414
    -0.13149
     0.02166
     0.12999
     0.23833
     0.15614
     0.18976
     0.22712
    -0.00075
    -0.00448
    -0.16511
    -0.23982
    -0.36310
    -0.41166
    -0.48637
    -0.50878
    -0.53493
    -0.61711
    -0.65073
    -0.63952
    -0.58723
    -0.54614
    -0.47143
    -0.25477
     0.04408
     0.41763
     0.71274
     0.52596
    -0.24356
    -1.18865
    -1.99179
    -2.41017
    -2.14121
    -1.64065
    -1.74898
    -1.76766
    -1.60329
    -1.80501
    -2.05529
    -2.60441
    -2.86964
    -2.85843
    -2.86590
    -2.28316
    -1.50243
    -1.17744
    -0.58349
     0.07770
     0.19723
    -0.10534
    -0.36310
    -0.55734
    -0.54987
    -0.45275
     0.28689
     0.59320
     0.24206
    -0.13523
    -0.18005
    -0.07172
     0.09264
     0.22712
     0.35786
     0.38401
     0.44751
     0.56332
     0.52970
     0.31677
     0.24206
     0.38401
     0.19723
     0.15241
     0.23833
     0.05528
     0.01419
    -0.12776
    -0.27344
    -0.38177
    -0.32200
    -0.37057
    -0.07920
     0.11132
     0.10011
     0.12999
     0.30556
     0.46619
     0.55585
     0.36533
     0.35039
     0.51102
     0.67912
     0.61561
     0.50728
     0.25700
     0.36907
     0.79865
     0.35039
    -0.37430
    -0.30706
     0.14120
     1.06761
     1.67650
     1.50841
     1.40008
     1.67650
     1.84460
     1.58685
     1.71760
     1.89690
     2.30034
     2.68136
     2.57303
     2.58797
     2.56930
     2.35264
     2.05379
     1.93799
     1.67650
     1.44864
     1.21330
     1.18341
     1.01158
     0.81733
     0.75756
     0.76877
     0.71647
     0.55211
     0.48113
     0.42884
     0.57826
     0.55211
     0.62308
     0.67912
     0.65297
     0.55211
     0.57452
     0.64923
     0.78371
     0.66044
     0.63056
     0.72394
     0.80613
     0.79865
     0.70900
     0.70153
     0.79865
     0.92566
     0.91072
     0.77251
     0.63056
     0.64550
     0.36907
     0.48487
     0.55585
     0.45125
     0.21591
     0.21591
     0.24206
     0.22712
     0.08143
    -0.07172
    -0.25103
    -0.26597
    -0.38551
    -0.37804
    -0.39298
    -0.38924
    -0.39672
    -0.26224
     0.10385
     0.18976
     0.16735
     0.25700
     0.35786
     0.57826
     0.48487
     0.08517
    -0.30706
    -0.26597
    -0.35936
    -0.27344
    -0.47516
    -0.84498
    -0.88233
    -1.14009
    -1.33433
    -1.61450
    -1.95817
    -2.19351
    -2.38028
    -2.45126
    -2.40643
    -2.29063
    -2.35040
    -2.11132
    -1.92455
    -1.57714
    -1.44640
    -1.28204
    -1.20733
    -1.05043
    -0.86739
    -0.58349
    -0.51252
    -0.39672
    -0.06425
     0.20097
     0.26821
     0.36907
     0.24580
     0.39895
     0.62308
     0.98917
     1.17968
     1.20583
     1.05641
     0.76130
     0.62308
     0.61188
     0.51849
     0.25700
     0.51849
     0.46246
     0.58947
     0.31677
     0.09637
    -0.12402
    -0.18379
    -0.37057
    -0.37430
    -0.60217
    -0.72918
    -0.65073
    -0.55734
    -0.51252
    -0.41166
    -0.31827
    -0.23235
    -0.13149
    -0.13149
    -0.25103
    -0.12776
    -0.06052
     0.04408
     0.11132
     0.18976
     0.29062
     0.38775
     0.39895
     0.36533
     0.47366
     0.57826
     0.41390
     0.41390
     0.49608
     0.57826
     0.61188
     0.49981
     0.63056
     0.65297
     0.67912
     0.63429
     0.66044
     0.70527
     0.63056
     0.54464
     0.54464
     0.73142
     0.66791
     0.59694
     0.55585
     0.58573
     0.74636
     0.65670
     0.51849
     0.46246
     0.32798
     0.30556
     0.26074
     0.15988
    -0.02690
    -0.26224
    -0.50878
    -0.21741
    -0.14643
    -0.32200
    -0.32948
    -0.47890
    -0.48637
    -0.58723
    -0.55734
    -0.56855
    -0.50505
    -0.38924
    -0.37057
    -0.27718
    -0.30333
    -0.32574
    -0.30706
    -0.14270
     0.01793
    -0.06425
    -0.06052
    -0.14270
    -0.13149
    -0.09040
    -0.13523
    -0.07172
    -0.12029
    -0.05678
    -0.01569
    -0.00075
     0.00672
     0.01793
    -0.03063
     0.04781
     0.21218
     0.21965
     0.24580
     0.23833
     0.25700
     0.26074
     0.21591
     0.28689
     0.35413
     0.49981
     0.55958
     0.56705
     0.67538
     0.69780
     0.24580
    -0.08667
    -0.30333
    -0.54987
    -0.70676
    -0.86366
    -0.74412
    -0.50131
    -0.31080
    -0.62458
    -1.08032
    -1.38663
    -1.70789
    -1.66306
    -1.65185
    -1.35675
    -1.00934
    -0.97199
    -0.64326
    -0.63952
    -0.77400
    -0.71424
    -0.66941
    -0.63952
    -0.52372
    -0.37430
    -0.38551
    -0.16885
    -0.04558
     0.07770
    -0.01569
     0.02166
     0.04408
     0.04034
     0.31677
     0.32798
     0.17856
     0.17109
     0.01793
    -0.04184
    -0.03810
     0.10011
     0.26074
     0.23459
     0.11505
     0.12252
     0.01793
    -0.01943
    -0.16885
    -0.35936
    -0.37057
    -0.29586
    -0.28091
    -0.38551
    -0.30333
    -0.15391
    -0.27344
    -0.34442
    -0.32948
    -0.28091
    -0.29586
    -0.29212
    -0.30706
    -0.19126
    -0.09414
    -0.04184
    -0.04931
     0.10758
     0.19350
     0.15614
     0.24953
     0.15988
     0.07023
     0.11879
     0.19723
     0.21965
     0.11132
     0.16361
     0.06276
     0.07396
     0.11505
     0.09637
    -0.03063
     0.14120
     0.12999
     0.09637
     0.07023
     0.12252
     0.12999
     0.12626
     0.07770
     0.09637
     0.23833
     0.12252
     0.19350
     0.15614
     0.26821
     0.25327
     0.05902
     0.26447
     0.30183
     0.26447
     0.26074
     0.38028
     0.28689
     0.24580
     0.27194
     0.32051
     0.32424
     0.38775
     0.32798
     0.29436
     0.25327
     0.37654
     0.39895
     0.37654
     0.43257
     0.33545
     0.31304
     0.41390
     0.35413
     0.22338
     0.04781
     0.14120
     0.37654
     0.49608
     0.40269
     0.28315
     0.24580
     0.44751
     0.57452
     0.60067
     0.61561
     0.57826
     0.60814
     0.96302
     1.10497
     1.38513
     1.52708
     1.72507
     2.06126
     2.21442
     2.13224
     1.81472
     1.62047
     1.73254
     1.84460
     1.81098
     1.99776
     1.87075
     1.76242
     1.47479
     1.25439
     1.05641
     0.80613
     0.51475
     0.47366
     0.24580
     0.04408
    -0.00075
     0.05902
     0.04781
    -0.23609
    -0.56855
    -0.72171
    -0.73665
    -0.70676
    -0.59843
    -0.66194
    -0.73291
    -0.78521
    -0.91222
    -0.88233
    -0.75159
    -0.67314
    -0.59843
    -0.57229
    -0.51625
    -0.40045
    -0.39672
    -0.31453
    -0.03810
    -0.01196
     0.03287
     0.28315
     0.42137
     0.44004
     0.42510
     0.46619
     0.48861
     0.60814
     0.57452
     0.55958
     0.49608
     0.37280
     0.34666
     0.32051
     0.40269
     0.21591
    -0.04931
    -0.07920
    -0.16885
    -0.22488
    -0.29212
    -0.35936
    -0.35562
    -0.38551
    -0.29212
    -0.43407
    -0.39298
    -0.30706
    -0.32200
    -0.43407
    -0.31453
    -0.26971
    -0.26597
    -0.18005
    -0.16511
    -0.13896
     0.02540
    -0.09787
     0.01046
     0.10758
     0.10385
     0.05155
    -0.00075
     0.04034
    -0.03810
    -0.12029
    -0.03063
    -0.00822
    -0.00075
    -0.19126
    -0.12402
    -0.32200
    -0.48263
    -0.69929
    -1.07658
    -1.08032
    -0.83004
    -0.71797
    -0.73665
    -0.78148
    -0.94584
    -0.93837
    -1.05790
    -0.80389
    -0.82630
    -0.78521
    -0.64700
    -0.53493
    -0.37057
    -0.43781
    -0.42660
    -0.36683
    -0.16885
    -0.12776
    -0.13523
    -0.07546
    -0.21367
    -0.23982
    -0.32574
    -0.10161
    -0.10534
    -0.17258
    -0.14270
    -0.10161
    -0.16138
    -0.17258
    -0.31080
    -0.29586
    -0.26224
    -0.26224
    -0.23235
    -0.31827
    -0.31080
    -0.34068
    -0.35189
    -0.38551
    -0.25477
    -0.35562
    -0.35562
    -0.35562
    -0.29959
    -0.21741
    -0.30333
    -0.35936
    -0.35189
    -0.40419
    -0.43781
    -0.65820
    -0.75533
    -1.11767
    -1.42025
    -1.81622
    -1.90213
    -1.64065
    -1.45014
    -1.36422
    -1.44640
    -1.85357
    -2.13000
    -2.49608
    -2.23086
    -1.27457
     0.37654
     1.14606
     1.65409
     1.60927
     0.80986
     0.79118
     0.98170
     1.51588
     2.11356
     2.43108
     2.30781
     2.10236
     1.42996
     1.26560
     0.91446
     0.35413
     0.16361
    -0.35562
    -0.84124
    -1.35301
    -1.98058
    -1.90961
    -1.30819
    -0.98693
    -1.42399
    -1.36422
    -1.18118
    -1.08779
    -0.94957
    -0.88607
    -0.56481
    -0.25103
     0.09264
     0.24580
     0.34292
     0.60441
     0.75383
     0.93313
     1.11617
     1.45237
     1.58312
     1.46358
     1.37766
     1.33657
     1.15727
     1.12738
     1.10870
     1.32536
     1.43743
     1.44117
     1.30295
     1.06761
     0.97049
     0.66418
     0.60067
     0.84722
     0.87710
     0.58947
     0.41763
     0.42137
     0.46246
     0.39148
     0.37280
     0.27568
     0.25700
     0.32798
     0.27568
     0.26074
     0.16361
     0.06276
     0.00672
     0.14120
     0.23459
     0.11132
     0.08517
     0.08517
     0.13373
     0.05528
    -0.01196
    -0.06799
    -0.14270
    -0.08293
    -0.13523
    -0.24356
    -0.28091
    -0.35936
    -0.47143
    -0.44528
    -0.32948
    -0.51999
    -0.48263
    -0.61338
    -0.46769
    -0.48637
    -0.43781
    -0.49010
    -0.60591
    -0.62085
    -0.80015
    -0.92716
    -0.75159
    -0.65820
    -0.63579
    -0.77400
    -0.74786
    -0.83004
    -0.89728
    -0.93463
    -0.86366
    -0.83751
    -0.84124
    -0.74786
    -0.76280
    -0.74412
    -0.66941
    -0.77400
    -0.60964
    -0.57602
    -0.65447
    -0.76280
    -0.51999
    -0.43781
    -0.46022
    -0.51999
    -0.52372
    -0.52372
    -0.51252
    -0.54987
    -0.50505
    -0.47890
    -0.39298
    -0.23235
    -0.27718
    -0.32574
    -0.40419
    -0.52746
    -0.34068
    -0.23609
    -0.19500
    -0.10908
    -0.07546
    -0.12029
    -0.07920
    -0.12776
    -0.09414
     0.01046
     0.09637
     0.10758
    -0.00075
    -0.13149
    -0.17632
    -0.27344
    -0.29959
    -0.29586
    -0.38924
    -0.35562
    -0.28091
    -0.18379
    -0.30333
    -0.35936
    -0.32574
    -0.43781
    -0.30333
    -0.17632
    -0.14270
     0.20844
     0.25700
     0.26074
     0.25327
     0.55958
     0.74636
     1.06388
     1.56817
     1.78110
     1.89317
     2.31155
     2.64401
     2.61412
     2.48712
     2.26672
     2.02391
     1.92305
     2.22189
     2.53568
     2.56183
     2.32649
     1.91931
     1.59806
     1.30295
     1.04894
     0.97049
     0.91072
     0.83227
     0.84722
     0.93687
     1.06388
     1.17221
     1.21703
     1.23198
     1.23945
     1.23198
     1.11991
     1.21703
     1.00037
     0.86963
     0.66418
     0.55958
     0.45872
     0.42137
     0.33545
     0.12999
    -0.01569
    -0.24356
    -0.30333
    -0.28838
    -0.34068
    -0.24729
    -0.22488
     0.04408
     0.04408
    -0.23609
    -0.20620
    -0.25477
    -0.07920
    -0.02316
    -0.02690
     0.05902
     0.11879
    -0.01196
    -0.11281
    -0.06052
    -0.14643
    -0.26224
    -0.32948
    -0.22862
    -0.24729
    -0.36683
    -0.37057
    -0.57976
    -0.69556
    -0.72544
    -0.71424
    -0.78521
    -0.86739
    -0.85245
    -1.05790
    -1.10273
    -1.03176
    -1.05043
    -1.18865
    -1.08032
    -1.00934
    -1.09152
    -1.03549
    -1.02802
    -0.87486
    -0.93463
    -1.08405
    -1.02802
    -1.02802
    -1.04296
    -1.09152
    -1.03923
    -1.00561
    -1.02428
    -1.03176
    -0.91222
    -0.81509
    -0.99066
    -0.92716
    -0.91222
    -0.88233
    -0.77774
    -0.62085
    -0.55361
    -0.42660
    -0.40045
    -0.26971
    -0.28091
    -0.23609
    -0.25477
    -0.28838
    -0.28838
    -0.19873
    -0.23609
    -0.29586
    -0.18753
    -0.35562
    -0.35189
    -0.46395
    -0.47143
    -0.47890
    -0.45275
    -0.58349
    -0.58723
    -0.68809
    -0.57602
    -0.60591
    -0.56108
    -0.44154
    -0.40419
    -0.39298
    -0.43034
    -0.40045
    -0.34442
    -0.29586
    -0.18753
    -0.12776
     0.04034
    -0.03063
     0.04034
     0.01419
     0.14494
     0.18976
     0.14494
     0.23833
     0.32798
     0.29062
     0.24206
     0.26821
     0.29436
     0.26447
     0.27568
     0.47740
     0.43257
     0.43257
     0.60067
     0.56332
     0.46619
     0.46993
     0.52596
     0.52970
     0.62308
     0.80613
     0.73515
     0.94060
     1.04520
     1.11991
     1.25813
     1.34404
     1.40008
     0.99664
     0.74636
     0.88831
     1.60179
     2.28913
     2.22936
     1.93799
     2.14345
     2.02764
     1.75122
     1.76616
     2.07621
     1.97535
     1.95667
     2.18080
     2.19948
     2.05753
     1.84087
     1.60179
     1.54203
     1.59806
     1.61674
     1.36646
     1.19836
     1.04520
     0.82854
     0.74262
     0.65297
     0.51102
     0.39895
     0.17856
     0.04034
    -0.00822
    -0.17258
    -0.36683
    -0.52372
    -0.59843
    -0.77027
    -0.95331
    -0.94957
    -0.83751
    -0.93090
    -1.01681
    -0.94957
    -1.11767
    -1.10647
    -1.28951
    -1.30071
    -1.11020
    -0.96078
    -1.00934
    -1.00187
    -1.03549
    -1.14756
    -1.18491
    -1.18865
    -1.15876
    -1.16250
    -1.24468
    -1.12888
    -1.08779
    -1.11020
    -1.11767
    -1.11020
    -0.97946
    -0.97946
    -0.91595
    -0.91222
    -0.85992
    -0.81883
    -0.77027
    -0.75906
    -0.59470
    -0.54240
    -0.53867
    -0.54987
    -0.47143
    -0.47890
    -0.43781
    -0.37430
    -0.38551
    -0.31453
    -0.23609
    -0.23235
    -0.28465
    -0.28091
    -0.23982
    -0.35936
    -0.20994
    -0.09787
    -0.22488
    -0.19126
    -0.22862
    -0.09414
    -0.16511
    -0.12402
    -0.20247
    -0.16885
    -0.04931
    -0.07546
    -0.06425
    -0.16885
    -0.15391
    -0.09414
    -0.09414
     0.01793
    -0.09414
    -0.20620
    -0.06052
    -0.09414
    -0.09414
    -0.15391
    -0.16885
    -0.03063
    -0.11655
    -0.07546
    -0.16885
    -0.14643
    -0.11655
    -0.12029
    -0.15764
     0.02540
    -0.08667
    -0.15764
    -0.02690
    -0.04184
    -0.00822
    -0.06052
    -0.16511
     0.04408
     0.20844
     0.21218
     0.18976
     0.23085
     0.27194
     0.29062
     0.33918
     0.54090
     0.61935
     0.57452
     0.56705
     0.66791
     0.81733
     0.90325
     0.85095
     0.94060
     1.15727
     1.07882
     1.13859
     1.10123
     1.11617
     1.17968
     0.96675
     1.16474
     1.13112
     0.99664
     1.19089
     1.48599
     1.70265
     1.83713
     1.70639
     1.42996
     1.15353
     1.20583
     1.33657
     1.23571
     1.10497
     1.26186
     1.61300
     1.71386
     1.65783
     1.48226
     1.00037
     0.70153
     0.52223
     0.29062
     0.44751
     0.63803
     0.94434
     1.29548
     1.14979
     0.87337
     0.57079
     0.34666
     0.44004
     0.35413
     0.34666
     0.33918
     0.12999
     0.21218
     0.18603
     0.06276
    -0.32948
    -0.55734
    -0.63205
    -0.71424
    -0.73291
    -0.91222
    -1.12888
    -1.09152
    -1.18865
    -1.19238
    -1.02802
    -0.93090
    -0.90101
    -0.69929
    -0.70676
    -0.68435
    -0.81509
    -0.78148
    -0.77400
    -0.72918
    -0.57229
    -0.40792
    -0.34815
    -0.45275
    -0.50131
    -0.62458
    -0.56108
    -0.40792
    -0.55734
    -0.62458
    -0.64326
    -0.57976
    -0.47143
    -0.47516
    -0.47516
    -0.43781
    -0.37057
    -0.25850
    -0.27344
    -0.24729
    -0.20994
    -0.15764
    -0.12029
     0.08143
     0.12252
     0.02540
     0.09264
     0.10758
     0.23833
     0.29436
     0.21965
     0.26447
     0.32424
     0.33545
     0.36160
     0.29809
     0.24953
     0.12999
     0.12626
     0.14120
     0.17856
    -0.00822
     0.04781
    -0.01943
    -0.04558
    -0.09414
    -0.07546
    -0.13896
    -0.17258
    -0.21367
    -0.19126
    -0.18753
    -0.16138
    -0.27718
    -0.42286
    -0.30706
    -0.23609
    -0.35562
    -0.29212
    -0.38551
    -0.44154
    -0.44901
    -0.49384
    -0.43781
    -0.40045
    -0.49010
    -0.49010
    -0.49757
    -0.50131
    -0.50878
    -0.47890
    -0.38551
    -0.16885
    -0.20994
    -0.29959
    -0.22862
    -0.26597
    -0.26597
    -0.14270
    -0.15391
    -0.16138
    -0.08293
    -0.04184
    -0.17632
    -0.19873
    -0.37430
    -0.45275
    -0.46769
    -0.22488
    -0.29212
    -0.35189
    -0.32948
    -0.41166
    -0.46769
    -0.38924
    -0.03063
     0.49608
     0.77624
     0.74636
     0.73889
     0.61935
     0.42137
     0.52970
     0.52223
     0.85095
     1.05641
     1.01905
     0.78371
     0.66418
     0.55958
     0.58573
     0.36533
     0.10385
     0.00672
     0.01046
    -0.02690
    -0.04558
    -0.16511
    -0.29212
    -0.38924
    -0.23982
    -0.20620
    -0.24729
    -0.37430
    -0.38177
    -0.39298
    -0.32574
    -0.39298
    -0.53867
    -0.52372
    -0.22862
     0.10011
     0.33171
     0.22338
     0.14867
    -0.32200
    -0.34068
    -0.26597
    -0.66194
    -1.26709
    -1.57341
    -1.30819
    -0.30706
     1.70639
     1.81845
     0.75009
    -0.26971
    -0.40419
    -0.38551
     0.04408
     0.11879
     0.45499
     0.92566
     1.33657
     1.25813
     0.60067
     0.30183
     0.10011
    -0.10161
    -0.11281
    -0.66567
    -0.97946
    -1.18118
    -0.95705
    -0.79642
    -0.65447
    -0.64326
    -0.69929
    -1.05417
    -0.85992
    -0.64700
    -0.46769
    -0.23982
    -0.38177
    -0.35189
    -0.35189
    -0.21741
    -0.12029
    -0.00448
    -0.09414
    -0.15017
    -0.12776
    -0.12776
    -0.24356
    -0.34442
    -0.19873
     0.02166
     0.10385
     0.08890
     0.05902
    -0.00822
     0.08890
     0.10011
     0.08143
     0.07023
     0.08890
     0.08517
     0.11879
     0.10758
     0.19350
     0.14494
     0.01419
     0.19723
     0.24953
     0.10385
     0.11132
     0.07770
     0.02540
    -0.06425
    -0.10534
    -0.06799
    -0.09040
    -0.16138
    -0.20994
    -0.29586
    -0.19500
    -0.22488
    -0.26224
    -0.18379
    -0.13523
    -0.18379
    -0.12402
    -0.07172
    -0.10534
    -0.04931
    -0.09414
    -0.00075
    -0.02690
     0.07396
    -0.03437
    -0.03437
    -0.01943
    -0.04931
    -0.07546
    -0.13523
    -0.00822
    -0.09414
    -0.14643
    -0.15017
    -0.18379
    -0.18005
    -0.20247
    -0.22115
    -0.17258
    -0.21367
    -0.34068
    -0.38551
    -0.50131
    -0.31827
    -0.34068
    -0.42286
    -0.37430
    -0.36683
    -0.40419
    -0.39298
    -0.47143
    -0.47890
    -0.42660
    -0.50505
    -0.39298
    -0.42286
    -0.31080
    -0.45275
    -0.24356
    -0.28091
    -0.31080
    -0.43034
    -0.28091
    -0.30706
    -0.35936
    -0.28838
    -0.23235
    -0.30333
    -0.19873
    -0.04184
     0.09637
     0.38028
     0.52596
     0.62682
     0.70527
     0.61561
     0.65297
     0.79492
     0.89578
     0.82854
     0.61935
     0.63056
     0.69032
     0.70527
     0.54837
     0.52970
     1.10123
     1.76989
     2.55809
     2.59545
     2.35264
     2.30781
     2.36758
     2.62907
     2.94659
     3.29399
     3.43968
     3.54427
     3.24543
     2.84946
     2.48338
     2.25925
     2.16586
     2.23683
     1.86702
     0.86589
     0.11132
    -0.18379
    -0.06425
    -0.09040
    -0.38551
    -0.40045
    -0.65820
    -0.62458
    -0.53119
    -0.52746
    -0.75533
    -0.83004
    -0.70303
    -0.65073
    -0.77027
    -0.85992
    -0.57602
    -0.41539
    -0.50131
    -0.56481
    -0.76653
    -0.59470
    -0.53493
    -0.42660
    -0.29212
    -0.09414
    -0.16511
    -0.23982
    -0.28838
    -0.16138
    -0.04558
    -0.00448
    -0.21741
    -0.23609
    -0.19500
    -0.21367
    -0.21741
    -0.12402
    -0.09787
    -0.12776
    -0.18005
    -0.07172
    -0.14643
    -0.22862
    -0.28465
    -0.31080
    -0.25103
    -0.26971
    -0.33695
    -0.35936
    -0.38551
    -0.35936
    -0.26971
    -0.26597
    -0.13896
    -0.26971
    -0.34815
    -0.31080
    -0.30706
    -0.47890
    -0.48263
    -0.47516
    -0.32574
    -0.39298
    -0.38551
    -0.48263
    -0.53119
    -0.54240
    -0.56855
    -0.61711
    -0.55734
    -0.51625
    -0.63205
    -0.48263
    -0.49757
    -0.44154
    -0.46395
    -0.59470
    -0.43781
    -0.37804
    -0.37057
    -0.39298
    -0.36683
    -0.37804
    -0.35936
    -0.41166
    -0.19873
    -0.28838
    -0.29586
    -0.26597
    -0.23982
    -0.18753
    -0.15764
    -0.26224
    -0.24356
    -0.18005
    -0.07920
    -0.09787
    -0.09040
    -0.12029
    -0.10908
    -0.17632
    -0.06052
    -0.04184
    -0.11281
    -0.24729
    -0.16138
    -0.16511
    -0.17258
    -0.31453
    -0.29586
    -0.28091
    -0.15017
    -0.20620
    -0.26971
    -0.34068
    -0.40792
    -0.44901
    -0.40419
    -0.25103
    -0.46395
    -0.77774
    -0.81509
    -0.74412
    -0.83751
    -0.68435
    -0.70303
    -0.57602
    -0.56108
    -0.31827
    -0.33695
    -0.40792
    -0.39672
    -0.31080
     0.12999
     0.91446
     1.20583
     1.38887
     1.51588
     1.68024
     1.87449
     1.94546
     2.15465
     2.30034
     2.56556
     2.54688
     2.27419
     2.13224
     1.66530
     1.66530
     1.69145
     1.41128
     1.17968
     0.75383
     0.88084
     1.12365
     0.78745
     0.20097
    -0.07920
    -0.10534
     0.08143
     0.17482
     0.18603
     0.25700
     0.31304
     0.31677
     0.30930
     0.18976
     0.35039
     0.11879
     0.14867
     0.13747
     0.18976
     0.27194
     0.24206
     0.10758
     0.13373
     0.07396
     0.03287
    -0.06052
    -0.06425
    -0.12776
    -0.16511
    -0.23235
    -0.09787
    -0.16885
    -0.32200
    -0.37430
    -0.32574
    -0.35189
    -0.40419
    -0.50878
    -0.48637
    -0.65447
    -0.63952
    -0.73291
    -0.84124
    -0.85245
    -0.96078
    -1.12141
    -1.08032
    -0.99814
    -1.21480
    -1.21480
    -1.27083
    -1.29698
    -1.34554
    -1.22600
    -1.03549
    -1.00934
    -0.85245
    -0.71797
    -0.66567
    -0.91595
    -1.41652
    -1.28577
    -0.98693
    -0.74038
    -0.75906
    -0.82630
    -0.90101
    -1.14382
    -1.07658
    -1.39784
    -1.47255
    -1.42025
    -1.45387
    -1.48749
    -1.40531
    -1.40157
    -1.31939
    -1.37542
    -1.42772
    -1.21106
    -1.22600
    -1.22227
    -1.09152
    -1.02428
    -0.88981
    -0.82257
    -0.69556
    -0.62458
    -0.53867
    -0.41166
    -0.17632
    -0.13523
    -0.09414
     0.01419
     0.01419
     0.27194
     0.54837
     0.57079
     0.57452
     0.58199
     0.67165
     0.69032
     0.72768
     0.70900
     0.79865
     0.81733
     0.84722
     0.93687
     1.11617
     0.97049
     0.80613
     0.83975
     0.86589
     0.76130
     0.73142
     0.70527
     0.69406
     0.68659
     0.61561
     0.57079
     0.52596
     0.47740
     0.56332
     0.56332
     0.66044
     0.70153
     0.47366
     0.64550
     1.01532
     1.26186
     1.48973
     1.47852
     1.31416
     1.07508
     1.19462
     1.20583
     1.44864
     1.92305
     2.04632
     1.64288
     1.64288
     1.52708
     1.32163
     1.33284
     1.60553
     1.56070
     1.35151
     0.85095
     0.44751
     0.15241
    -0.09040
    -0.23982
    -0.05678
     0.09264
     0.39522
     0.37654
     0.05155
    -0.13523
    -0.16885
    -0.31453
    -0.16138
     0.05528
     0.18976
     0.23085
     0.35786
     0.59320
     0.87710
     0.94808
     0.67165
     0.39522
     0.24580
     0.35786
     0.35413
     0.10385
    -0.32200
    -0.55361
    -0.55734
    -0.30706
    -0.44901
    -1.01308
    -0.94584
    -1.00187
    -0.92343
    -0.96452
    -1.12888
    -1.21480
    -1.19985
    -1.18118
    -1.06911
    -0.97946
    -0.99440
    -1.02055
    -1.02802
    -0.82257
    -0.75159
    -0.69556
    -0.64326
    -0.59843
    -0.40419
    -0.42660
    -0.31827
    -0.18753
    -0.15017
    -0.11655
    -0.15391
    -0.00075
     0.08143
     0.02540
    -0.14643
    -0.06052
     0.00299
    -0.00075
     0.04781
     0.01046
     0.02914
     0.01793
    -0.08293
    -0.10534
    -0.07920
    -0.12402
    -0.10534
    -0.08293
    -0.00448
    -0.00075
    -0.11655
    -0.03063
     0.15988
    -0.01943
     0.05528
     0.06649
     0.08517
     0.08890
     0.02166
     0.08890
     0.04034
     0.01793
     0.11505
     0.02166
     0.11132
     0.02540
    -0.18379
    -0.06425
    -0.01196
    -0.08293
    -0.07546
    -0.12029
    -0.07920
    -0.03437
     0.20097
     0.42510
     0.47740
     0.49234
     0.43631
     0.52596
     0.58573
     0.53343
     0.52970
     0.72021
     1.01532
     1.06761
     1.10870
     1.06761
     1.13112
     1.05641
     1.03773
     0.98170
     0.93687
     1.01905
     1.19089
     1.44117
     1.67650
     1.55697
     0.93687
     0.48487
     0.67912
     0.95181
     1.13485
     1.20956
     1.07135
     0.78745
     0.37280
     0.22338
     0.25327
     0.24953
     0.12999
     0.03287
    -0.13149
    -0.15017
    -0.21367
    -0.52372
    -0.44154
    -0.42286
    -0.53493
    -0.58723
    -0.52746
    -0.62832
    -0.69929
    -0.61711
    -0.69929
    -0.75533
    -0.68435
    -0.66941
    -0.74038
    -0.60964
    -0.53867
    -0.63952
    -0.68062
    -0.42286
    -0.47143
    -0.44528
    -0.31827
    -0.34068
    -0.32574
    -0.20620
    -0.10908
    -0.01943
     0.14867
     0.19350
     0.01046
    -0.07172
    -0.01196
     0.07770
     0.23833
     0.51102
     0.48861
     0.47366
     0.58947
     0.72394
     0.57079
    -0.01196
    -0.47890
    -0.56481
    -0.32948
    -0.08667
    -0.18379
    -0.22862
    -0.32574
    -0.60217
    -1.02802
    -1.22974
    -1.27457
    -1.43146
    -1.72656
    -1.57714
    -1.33060
    -1.07658
    -0.99814
    -1.16623
    -0.79268
    -0.68062
    -0.65073
    -0.63205
    -0.69556
    -0.46769
    -0.46022
    -0.29586
    -0.03437
    -0.11655
    -0.19126
    -0.16511
    -0.12776
    -0.20620
    -0.42660
    -0.43407
    -0.54987
    -0.59096
    -0.61338
    -0.67688
    -0.74786
    -0.66941
    -0.65447
    -0.69929
    -0.54614
    -0.49010
    -0.53493
    -0.42286
    -0.39298
    -0.31080
    -0.23982
    -0.28465
    -0.18005
    -0.04558
     0.00672
    -0.09787
    -0.05305
    -0.02690
     0.04034
    -0.20247
    -0.00448
    -0.11281
    -0.12402
    -0.08667
    -0.10161
    -0.13896
    -0.18005
    -0.22488
    -0.19126
    -0.08667
    -0.11281
    -0.16885
    -0.12776
    -0.07920
    -0.09040
    -0.19500
    -0.07172
    -0.02690
    -0.10161
    -0.12776
    -0.21367
    -0.20994
    -0.18005
    -0.09040
     0.54464
     1.35151
     1.88943
     2.33769
     2.19201
     1.44117
     1.66156
     2.05753
     2.17333
     2.72619
     3.01756
     2.81958
     2.85320
     2.83078
     2.21816
     1.77736
     1.51214
     1.17968
     0.89951
     0.56705
     0.22338
     0.02540
    -0.28838
    -0.31080
    -0.57229
    -0.50878
    -0.57602
    -0.64326
    -0.66567
    -0.54987
    -0.54614
    -0.50505
    -0.52372
    -0.46395
    -0.37804
    -0.27344
    -0.33695
    -0.33695
    -0.37804
    -0.30333
    -0.37430
    -0.21741
    -0.30706
    -0.42286
    -0.35562
    -0.25850
    -0.34442
    -0.35562
    -0.39672
    -0.36683
    -0.28838
    -0.20994
    -0.12402
    -0.07172
    -0.10908
    -0.08293
    -0.07546
     0.02914
     0.12999
     0.04781
     0.10011
     0.12999
     0.20471
     0.28315
     0.26447
     0.13747
     0.31677
     0.34666
     0.23459
     0.22338
     0.32051
     0.34666
     0.41016
     0.48487
     0.58573
     0.35786
     0.16735
    -0.01196
    -0.06799
    -0.06799
    -0.14643
    -0.22862
    -0.38551
    -0.46022
    -0.57229
    -0.74786
    -0.78521
    -1.08405
    -0.86739
    -0.77400
    -0.70676
    -1.05043
    -1.54352
    -1.65559
    -1.53979
    -1.49870
    -1.16623
    -1.12141
    -1.03923
    -1.06164
    -1.14009
    -1.21106
    -1.25962
    -1.41278
    -1.25589
    -1.24095
    -1.03549
    -0.86739
    -0.88607
    -0.63952
    -0.67688
    -0.86739
    -0.86366
    -0.68809
    -0.76653
    -0.52372
    -0.47143
    -0.50505
    -0.57976
    -0.74038
    -0.64700
    -0.70303
    -0.50878
    -0.42660
    -0.43781
    -0.45275
    -0.46022
    -0.40419
    -0.36683
    -0.38924
    -0.42660
    -0.29959
    -0.32574
    -0.32200
    -0.38177
    -0.27718
    -0.33695
    -0.31827
    -0.09414
     0.21591
     0.32798
     0.19350
     0.21591
     0.32424
     0.35039
     0.57079
     0.79492
     0.94060
     1.16847
     1.26186
     1.20956
     1.36272
     1.40755
     1.82966
     2.17707
     3.30520
     3.92529
     2.05006
     1.75122
     2.31902
     2.66269
     3.23796
     3.48450
     3.36496
     3.40979
     3.44715
     3.19313
     2.68510
     2.62533
     2.53568
     2.24431
     2.21816
     2.27793
     2.07994
     1.82966
     1.56817
     1.31042
     1.05267
     0.73515
     0.57452
     0.31677
     0.23833
     0.02166
    -0.25103
    -0.49384
    -0.76653
    -1.03549
    -1.08405
    -1.19985
    -1.45761
    -1.62197
    -1.68921
    -1.75271
    -1.86104
    -1.93949
    -1.91708
    -1.92828
    -1.99552
    -1.98805
    -1.94323
    -1.84237
    -1.87225
    -1.87972
    -1.81622
    -1.63691
    -1.59582
    -1.74151
    -1.50990
    -1.45014
    -1.22974
    -1.25589
    -1.18865
    -1.12514
    -1.19612
    -1.39784
    -1.48749
    -1.41278
    -1.15129
    -1.30819
    -1.52485
    -1.43893
    -1.23347
    -1.21106
    -1.25589
    -1.37169
    -1.34180
    -1.29324
    -1.06164
    -0.76653
    -0.72171
    -0.57976
    -0.51252
    -0.42286
    -0.25103
    -0.32200
    -0.19126
    -0.11281
     0.09637
    -0.04558
    -0.04184
    -0.23235
    -0.29586
    -0.23235
    -0.07546
     0.02914
     0.29062
     0.58199
     0.66791
     0.44751
     0.29062
     0.21591
     0.19350
     0.30556
     0.62308
     0.72394
     0.64176
     0.86216
     1.14232
     1.11991
     0.78371
     0.80239
     0.95181
     1.05267
     1.06388
     1.06388
     1.04894
     1.06761
     0.87710
     0.92193
     1.19089
     1.22077
     1.01905
     1.06761
     0.73515
     0.45499
     0.70153
     0.45872
     0.16735
    -0.21367
    -0.16511
    -0.43034
    -0.34815
    -0.49010
    -0.70676
    -0.69556
    -0.53119
    -0.38551
    -0.65820
    -0.57602
    -0.65820
    -0.74038
    -0.72171
    -0.55361
    -0.37057
    -0.31453
    -0.30706
    -0.30333
    -0.41913
    -0.21367
    -0.12029
    -0.16138
    -0.15017
    -0.01196
    -0.06052
    -0.05678
    -0.09414
    -0.09414
    -0.07546
     0.01793
    -0.07920
     0.02540
    -0.00075
    -0.03437
     0.01046
     0.14867
     0.13373
     0.07023
    -0.09414
     0.04408
     0.18976
     0.24953
     0.20471
     0.15241
     0.18229
     0.16735
     0.15614
     0.21218
     0.15241
     0.26447
     0.29436
     0.32798
     0.37280
     0.22712
     0.07023
     0.26447
     0.26074
     0.10758
     0.02540
     0.21218
     0.28315
     0.57826
     0.67165
     0.65670
     0.61561
     0.96302
     1.05641
     2.21069
     1.66903
     0.06649
     0.59320
     1.62421
     1.93052
     1.58312
     1.37019
     1.11617
     1.07882
     0.94808
     0.82480
     0.61561
     0.50728
     0.26074
     0.15988
     0.02166
    -0.01196
    -0.10534
    -0.33321
    -0.39672
    -0.30333
    -0.31453
    -0.37430
    -0.44528
    -0.60591
    -0.55734
    -0.63952
    -0.73291
    -0.62085
    -0.69182
    -0.63205
    -0.70676
    -0.68062
    -0.80389
    -0.74786
    -0.81883
    -0.71424
    -0.51625
    -0.62832
    -0.59470
    -0.51252
    -0.48637
    -0.58723
    -0.51999
    -0.42660
    -0.37430
    -0.34442
    -0.39298
    -0.30706
    -0.20994
    -0.13523
    -0.22115
    -0.13896
    -0.13149
    -0.08667
    -0.08293
    -0.10161
    -0.06799
    -0.14643
    -0.22862
     0.01793
     0.75009
     1.17594
     0.92193
     0.46993
     0.20097
     0.41016
     0.75756
     1.28054
     1.47105
     1.38887
     1.13859
     1.14979
     1.11991
     1.04894
     1.06388
     0.92940
     0.72021
     0.61935
     0.53343
     0.20471
     0.06649
    -0.10534
    -0.20994
    -0.34068
    -0.30333
    -0.59470
    -0.72544
    -0.64326
    -0.93463
    -0.98693
    -0.91969
    -0.77027
    -0.88233
    -0.78148
    -0.71797
    -0.75159
    -0.49757
    -0.28465
    -0.51625
    -0.60591
    -0.42286
    -0.36683
    -0.34815
    -0.20247
    -0.07546
    -0.00075
    -0.04558
    -0.04931
    -0.15017
    -0.24356
    -0.17632
    -0.14270
    -0.34815
    -0.29212
    -0.25850
    -0.55734
    -1.16250
    -1.16250
    -1.06164
    -0.71050
    -0.63952
    -1.24842
    -1.78633
    -1.66306
    -1.52111
    -1.67800
    -1.53605
    -1.42772
    -1.41278
    -1.40531
    -1.25962
    -1.25589
    -1.04296
    -0.72171
    -0.68809
    -0.49010
    -0.34815
    -0.16511
     0.09264
     0.04781
     0.16735
     0.34292
     0.39148
     0.44378
     0.49234
     0.48487
     0.41016
     0.44751
     0.30183
     0.44004
     0.34666
     0.23459
     0.14120
     0.27942
     0.31677
     0.26447
     0.26821
     0.38401
     0.36160
     0.46619
     0.49608
     0.60814
     0.70527
     0.90325
     1.17594
     1.82593
     2.29287
     2.17707
     2.36011
     2.33396
     2.11730
     2.41240
     2.56183
     2.40867
     2.28913
     2.37131
     2.16586
     1.86328
     1.36646
     0.86589
     0.56332
     0.25327
    -0.04184
    -0.38551
    -0.72918
    -0.91595
    -1.12514
    -1.31566
    -1.46881
    -1.55099
    -1.53605
    -1.40157
    -1.22600
    -1.17744
    -1.04670
    -0.85245
    -0.73291
    -0.68062
    -0.36310
    -0.28091
    -0.30333
    -0.09414
     0.02540
     0.10011
     0.10385
     0.15614
     0.01419
     0.22338
     0.24206
     0.22338
     0.16735
     0.10758
     0.00672
    -0.10161
     0.03661
    -0.02690
    -0.18753
    -0.28091
    -0.29212
    -0.30706
    -0.45648
    -0.56108
    -0.60591
    -0.63952
    -0.74786
    -0.91222
    -1.03923
    -1.12888
    -1.10273
    -1.17744
    -0.99066
    -0.98319
    -1.16623
    -1.11394
    -1.08032
    -0.90848
    -0.77774
    -0.84124
    -0.62085
    -0.57976
    -0.28465
    -0.19126
    -0.12776
    -0.04184
     0.04408
     0.01419
    -0.06425
     0.01419
    -0.32200
    -0.68435
    -0.67314
    -0.92343
    -1.01308
    -1.04670
    -0.88607
    -1.14382
    -1.35675
    -1.68174
    -1.87972
    -1.80875
    -1.90961
    -1.83116
    -1.38663
    -1.21853
    -0.96825
    -0.84871
    -0.65073
    -0.63579
    -0.68435
    -0.44901
     0.04034
     0.44004
     0.51102
     0.66418
     0.69780
     0.71647
     0.54837
     0.68285
     0.74636
     0.81360
     0.72021
     0.62682
     0.75009
     0.80613
     0.78745
     0.68285
     0.69032
     0.70153
     0.76877
     0.70900
     0.58573
     0.66418
     0.68659
     0.65670
     0.59694
     0.52596
     0.61561
     0.48861
     0.39148
     0.38775
     0.31304
     0.25700
     0.21218
     0.11505
     0.07770
     0.09264
     0.01419
    -0.09040
    -0.21741
    -0.17632
     0.19350
     0.88831
     1.44490
     1.78857
     1.63915
     1.84460
     1.80725
     1.84834
     1.88943
     2.32649
     3.37244
     2.81211
     2.26298
     2.27045
     2.35637
     2.13971
     1.99776
     1.55323
     1.39634
     1.06014
     0.69032
     0.35413
     0.15614
    -0.03063
    -0.10908
    -0.21367
    -0.25103
    -0.22115
    -0.16885
    -0.22862
    -0.26597
    -0.27344
    -0.29959
    -0.46022
    -0.39672
    -0.29959
    -0.61711
    -0.67688
    -0.71797
    -0.72171
    -0.81136
    -0.90475
    -0.94584
    -0.94584
    -0.94957
    -1.03176
    -1.01681
    -1.07285
    -1.01681
    -1.00934
    -0.81509
    -0.54987
    -0.53119
    -0.57976
    -0.49384
    -0.45648
    -0.31827
    -0.19126
     0.01419
     0.01793
     0.14120
     0.17482
     0.21965
     0.26821
     0.24206
     0.20844
     0.21591
     0.42884
     0.39148
     0.35786
     0.34292
     0.20097
     0.17856
     0.24953
     0.21965
     0.10385
     0.04781
     0.12999
    -0.01196
     0.10011
     0.04034
    -0.03437
    -0.14270
     0.02540
     0.10011
     0.01046
     0.04408
    -0.00075
    -0.13523
    -0.00075
    -0.02690
    -0.15764
    -0.06052
    -0.00822
    -0.02690
     0.01419
     0.24580
     0.20097
     0.07023
     0.25327
     0.37280
     0.38401
     0.34666
     0.33545
     0.40269
     0.59694
     0.66044
     0.81733
     0.92566
     0.85095
     0.63429
     0.23459
    -0.08293
     0.07396
     0.13373
     0.13373
     0.41016
     0.31304
    -0.14270
    -0.54240
    -1.25589
    -1.64812
    -1.54352
    -1.19238
    -0.97946
    -0.96078
    -1.26336
    -1.50617
    -1.53979
    -1.42025
    -1.40157
    -1.48749
    -1.22227
    -0.86366
    -1.02055
    -1.31939
    -0.96078
    -0.79642
    -0.57602
    -0.80389
    -0.81136
    -0.95331
    -1.10273
    -1.09900
    -0.33695
     0.17109
     0.00299
    -0.26597
    -0.24729
    -0.16511
     0.02914
     0.21218
     0.61561
     1.01532
     1.10497
     1.09376
     1.14606
     1.37019
     1.73254
     1.69892
     1.58312
     1.84460
     2.22936
     1.64288
     1.44490
     1.67650
     1.55323
     1.71386
     1.75122
     1.51214
     1.64288
     1.51961
     1.29922
     1.13485
     0.85469
     0.81733
     0.70527
     0.66044
     0.54464
     0.37280
     0.15614
     0.16361
     0.09637
    -0.06052
    -0.08667
    -0.27718
    -0.29212
    -0.32948
    -0.38177
    -0.49757
    -0.53867
    -0.59096
    -0.77400
    -0.67314
    -0.70303
    -0.81509
    -0.87486
    -0.83004
    -0.77027
    -1.09526
    -0.99066
    -0.84871
    -0.87860
    -0.83004
    -0.88981
    -0.80015
    -0.70303
    -0.64326
    -0.53119
    -0.50505
    -0.38177
    -0.37057
    -0.40792
    -0.30706
    -0.16885
    -0.13523
    -0.04931
    -0.07546
    -0.09414
    -0.16511
    -0.07172
    -0.07920
     0.07770
    -0.01569
    -0.07546
    -0.06052
    -0.04931
    -0.09787
    -0.16511
    -0.19126
    -0.09040
    -0.07920
    -0.07172
    -0.04558
     0.02166
     0.03287
     0.10011
     0.11132
     0.13747
     0.19723
     0.19723
     0.16361
     0.23833
     0.32424
     0.31677
     0.20844
     0.37280
     0.24953
     0.14494
     0.21591
     0.12999
     0.07770
     0.02166
     0.01793
     0.02166
     0.02540
    -0.06799
    -0.16511
    -0.32574
    -0.39672
    -0.23982
    -0.31453
    -0.14270
     0.18976
     0.02914
     0.20471
     0.39522
     0.42884
     0.24206
     0.11505
     0.89578
     1.20583
     1.27307
     0.98543
     0.64176
     0.52223
     0.70153
     0.83975
     0.92940
     0.89578
     0.66044
     0.45499
     0.38028
     0.45125
     0.18229
    -0.27718
    -0.78895
    -0.66194
    -0.33695
    -0.13149
    -0.13523
    -0.37430
    -0.66941
    -0.90848
    -0.85992
    -0.80762
    -0.96825
    -1.05417
    -1.04670
    -1.02055
    -0.69929
    -0.49757
    -0.42286
    -0.16885
    -0.31080
    -0.77774
    -1.28204
    -1.61450
    -1.62197
    -1.30445
    -1.17371
    -1.21480
    -1.51364
    -1.81248
    -2.36908
    -2.39149
    -2.40643
    -2.76504
    -2.88458
    -2.99665
    -2.89205
    -2.81734
    -2.70154
    -2.53717
    -2.37281
    -2.26822
    -2.20845
    -1.86478
    -1.69294
    -1.80128
    -1.66306
    -1.56220
    -1.27830
    -1.33060
    -1.44640
    -1.41652
    -1.28577
    -1.17744
    -1.10647
    -1.08032
    -1.11767
    -1.08405
    -1.16250
    -1.12888
    -0.86366
    -0.88607
    -0.96825
    -0.72918
    -0.56108
    -0.32200
    -0.32574
    -0.25477
    -0.04184
     0.17482
     0.33918
     0.41016
     0.63803
     0.63056
     0.84348
     0.99290
     1.31416
     1.53082
     1.48599
     1.62047
     1.64662
     1.64662
     1.66530
     1.72133
     1.90437
     1.91931
     2.06126
     1.93052
     1.95667
     1.83713
     1.82593
     1.71012
     1.81845
     1.76242
     1.73627
     1.65783
     1.52708
     1.47105
     1.47479
     1.31789
     1.27680
     1.31416
     1.25439
     1.10123
     1.04146
     0.89578
     0.91819
     0.72768
     0.80613
     0.79865
     0.60814
     0.59694
     0.55585
     0.58947
     0.46619
     0.45499
     0.35413
     0.45125
     0.45499
     0.46246
     0.38028
     0.41016
     0.35786
     0.36907
     0.37280
     0.52970
     0.45872
     0.39522
     0.39148
     0.48487
     0.49608
     0.37654
     0.38775
     0.38775
     0.40642
     0.38775
     0.45872
     0.38401
     0.30183
     0.35413
     0.26074
     0.54090
     0.48487
     0.26074
     0.30930
     0.32424
     0.42510
     0.40269
     0.39895
     0.38775
     0.44378
     0.52970
     0.33918
     0.21591
     0.17109
     0.26074
     0.12252
     0.30930
     0.39895
     0.31677
     0.24580
     0.35786
     0.40642
     0.32051
     0.22712
     0.27194
     0.36907
     0.69406
     1.20209
     1.00037
     0.17109
    -0.72918
    -1.15503
    -0.43407
     0.34666
     0.19350
     0.12999
     0.22712
    -0.03063
     0.04034
     0.04034
    -0.27718
    -0.33695
    -0.22488
    -0.74038
    -1.55473
    -1.80128
    -0.42286
     1.27307
     0.36160
    -1.15503
    -1.86851
    -2.26075
    -2.30931
    -1.77513
    -1.62197
    -1.58461
    -1.84984
    -1.87972
    -1.81248
    -1.67427
    -1.50990
    -1.44266
    -1.26336
    -1.02428
    -0.91969
    -0.56855
    -0.37057
    -0.31827
    -0.25477
    -0.22115
    -0.07546
    -0.12029
    -0.14643
    -0.18005
    -0.13896
    -0.13149
    -0.24356
    -0.09787
    -0.12776
    -0.17632
    -0.23982
    -0.07546
    -0.03437
    -0.10908
    -0.22115
    -0.12029
    -0.09040
    -0.02690
     0.07023
     0.11505
     0.18603
     0.26821
     0.35413
     0.31304
     0.35413
     0.32051
     0.31677
     0.29062
     0.50355
     0.49234
     0.45125
     0.46993
     0.37654
     0.42884
     0.35413
     0.39148
     0.32424
     0.32051
     0.33918
     0.29809
     0.22338
     0.16735
     0.08143
     0.01419
     0.13747
     0.07396
    -0.03437
    -0.06052
    -0.02316
     0.12252
     0.25327
     0.29809
     0.30556
     0.29809
     0.39895
     0.36907
     0.59320
     0.67538
     0.68285
     0.70900
     0.86216
     1.05267
     0.96302
     0.90699
     0.92940
     0.95181
     1.00411
     0.81360
     0.63056
     0.61935
     0.64923
     0.63803
     0.55211
     0.43631
     0.29809
     0.16735
     0.14494
     0.25327
     0.11132
     0.02166
     0.04781
    -0.03437
    -0.05305
    -0.07546
    -0.15391
    -0.01569
     0.00672
     0.04781
     0.08143
     0.14867
     0.10011
     0.18229
     0.20844
     0.40269
     0.32424
     0.28315
     0.35413
     0.38401
     0.38401
     0.38775
     0.38775
     0.23833
     0.14494
     0.14120
     0.10385
    -0.04558
    -0.11655
    -0.22862
    -0.40419
    -0.29959
    -0.25850
    -0.37057
    -0.43034
    -0.58349
    -0.55734
    -0.50878
    -0.48263
    -0.39298
    -0.33321
    -0.41539
    -0.51252
    -0.56481
    -0.67314
    -0.74786
    -1.02055
    -0.85245
    -0.64700
    -0.67314
    -0.71797
    -0.84498
    -0.76280
    -0.70676
    -0.74412
    -0.84124
    -1.20359
    -1.48375
    -1.37916
    -1.21106
    -0.60964
    -0.43407
    -0.39672
    -0.28465
     0.41016
     1.50841
     2.45350
     2.96526
     2.37131
     1.44490
     0.66044
    -0.13523
    -0.12402
     0.56705
     1.23945
     1.32910
     0.81733
     0.47740
    -0.40419
    -0.49757
     0.42137
    -0.69182
    -2.20098
    -2.83228
    -2.51103
    -1.79380
    -1.11394
    -0.46769
    -0.22862
    -0.18005
    -0.19126
    -0.33321
    -0.34442
    -0.37057
    -0.44901
    -0.56108
    -0.45648
    -0.42286
    -0.39672
    -0.36683
    -0.39298
    -0.33695
    -0.23235
    -0.22862
    -0.16138
    -0.12776
    -0.11281
    -0.13523
    -0.05678
     0.01793
     0.02166
    -0.13523
    -0.11655
     0.06276
    -0.01569
    -0.00448
     0.02540
     0.03287
     0.06276
     0.04408
     0.00672
     0.10011
    -0.01569
    -0.03063
     0.03661
     0.01793
     0.10385
     0.06649
     0.07396
     0.26074
     0.27942
     0.20097
     0.29062
     0.15988
     0.17482
     0.18229
     0.19723
     0.27942
     0.19350
     0.21591
     0.23833
     0.25700
     0.23085
     0.13747
     0.03661
     0.12999
    -0.01569
    -0.04184
    -0.03063
    -0.07920
    -0.03810
    -0.10534
    -0.11281
    -0.12029
     0.00299
    -0.09414
    -0.06052
    -0.02690
     0.03287
     0.17856
     0.11879
     0.21218
     0.41390
     0.50728
     0.63429
     0.67538
     0.61188
     0.55585
     0.54090
     0.53343
     0.51849
     0.61561
     0.58199
     0.41763
     0.39895
     0.22712
    -0.03063
    -0.09414
    -0.07172
    -0.20994
    -0.41166
    -0.35562
    -0.36310
    -0.49757
    -0.63952
    -0.64700
    -0.46022
    -0.43407
    -0.44901
    -0.47143
    -0.46395
    -0.37430
    -0.49384
    -0.66941
    -0.50878
    -0.56108
    -0.59096
    -0.59843
    -0.58349
    -0.62832
    -0.68062
    -0.53493
    -0.53119
    -0.49757
    -0.57976
    -0.61338
    -0.51252
    -0.34068
    -0.25477
    -0.26971
    -0.14270
    -0.03437
    -0.05305
    -0.01196
     0.05902
     0.19350
    -0.07172
    -0.22115
    -0.26597
    -0.18753
    -0.27718
    -0.39672
    -0.48263
    -0.41166
    -0.35189
    -0.67314
    -0.98693
    -1.14756
    -1.65559
    -2.33546
    -2.80987
    -3.18342
    -3.11992
    -2.91446
    -2.47741
    -1.73030
    -0.17258
     0.82480
     1.28801
     1.63168
     1.32163
     1.25439
     1.72507
     2.84199
     3.37617
     4.46321
     5.55399
     6.02466
     6.22638
     5.19911
     4.31005
     3.95518
     3.53306
     3.09974
     2.39746
     1.78857
     1.36272
     0.96302
     0.53717
     0.57826
     0.22338
    -0.20620
    -0.32948
    -0.40792
    -0.60964
    -0.69929
    -0.77027
    -0.83377
    -0.85245
    -0.82630
    -0.88233
    -0.95331
    -0.84498
    -0.86366
    -1.03923
    -0.92343
    -0.87486
    -0.86366
    -0.85245
    -0.75533
    -0.76280
    -0.85619
    -0.78521
    -0.78895
    -0.80389
    -0.79268
    -0.74786
    -0.79268
    -0.80389
    -0.76280
    -0.81883
    -0.80015
    -0.65820
    -0.62458
    -0.78521
    -0.71797
    -0.67314
    -0.72171
    -0.70303
    -0.71050
    -0.67688
    -0.59843
    -0.62832
    -0.64700
    -0.64700
    -0.66567
    -0.68809
    -0.67688
    -0.57602
    -0.60964
    -0.64326
    -0.60217
    -0.59843
    -0.53867
    -0.55361
    -0.54987
    -0.56855
    -0.38924
    -0.33695
    -0.17632
     0.08143
     0.28689
     0.23833
    -0.09787
    -0.13149
     0.06276
     0.42510
     0.64176
     0.80986
     0.78745
     0.72768
     0.54090
     0.42137
     0.47366
     0.45125
     0.09637
     0.14867
     0.44751
     0.52596
     0.30930
     0.40269
     0.39148
     0.12999
     0.08143
     0.07023
    -0.16885
    -0.32948
    -1.08032
    -0.95705
    -0.63205
    -0.27344
    -0.30706
    -0.47516
    -0.71797
    -0.88233
    -1.03549
    -0.98693
    -0.71797
    -0.61338
    -0.65820
    -0.52372
    -0.39672
    -0.20247
    -0.29212
    -0.22488
    -0.17258
    -0.10908
    -0.22488
    -0.33321
    -0.30333
    -0.37430
    -0.44901
    -0.61711
    -0.60217
    -0.93463
    -1.22974
    -1.48002
    -1.78633
    -1.97685
    -1.87225
    -1.71536
    -1.62197
    -1.96937
    -2.32799
    -2.58574
    -2.79119
    -2.95929
    -2.79866
    -2.25701
    -1.42399
    -1.33433
    -1.76392
    -1.97311
    -1.43519
    -0.89354
    -0.49010
     0.37654
     0.61188
     1.58312
     1.71012
     2.05753
     1.64288
     0.67912
     0.86216
     1.78484
     2.45350
     3.39485
     3.93277
     3.05118
     1.35151
     0.63429
     0.34666
     0.94808
     1.31789
     1.59059
     1.40008
     1.22077
     1.07508
     0.84348
     0.81360
     0.57079
     0.17856
     0.39895
     1.12738
     1.11617
     0.96675
     1.06761
     1.21703
     1.09750
     1.01532
     0.98917
     0.92566
     0.98170
     0.94434
     0.89578
     0.85842
     0.81360
     0.58947
     0.79118
     0.67165
     0.59320
     0.38775
     0.34666
     0.24580
     0.23459
     0.20844
     0.14494
     0.17482
     0.28315
     0.11879
     0.06649
     0.12999
    -0.03810
    -0.29959
    -0.35562
    -0.11281
    -0.21367
    -0.29586
    -0.30706
    -0.38924
    -0.44528
    -0.52372
    -0.56108
    -0.64326
    -0.53493
    -0.55361
    -0.51252
    -0.55361
    -0.49010
    -0.55361
    -0.45648
    -0.26971
    -0.26224
    -0.20994
    -0.23982
    -0.15391
    -0.12029
    -0.00075
     0.02166
    -0.01943
     0.12252
     0.07023
     0.12626
     0.16361
     0.12999
     0.05528
    -0.03437
     0.12252
     0.11132
     0.02540
     0.01046
    -0.00448
     0.03661
    -0.03063
    -0.16885
    -0.18379
    -0.41166
    -0.37057
    -0.40419
    -0.25850
    -0.20620
    -0.21741
    -0.37430
    -0.26224
    -0.31827
    -0.53493
    -0.57229
    -0.55734
    -0.46769
    -0.33321
    -0.28838
    -0.13896
    -0.09040
    -0.18379
    -0.20994
    -0.29959
    -0.27718
    -0.23609
    -0.23235
    -0.12402
     0.08890
     0.06649
    -0.01196
    -0.04931
     0.05155
     0.15241
     0.20844
     0.22338
     0.45872
     0.31304
     0.28689
     0.30930
     0.13373
     0.04408
    -0.15017
    -0.20994
     0.12626
     0.17109
     0.09637
    -0.14270
    -0.34815
    -0.64700
    -1.13635
    -1.41652
    -1.34554
    -1.13262
    -0.59096
     0.05528
    -0.01569
    -0.04558
    -0.25477
    -0.22862
     0.20097
     0.51475
     0.85842
     1.32910
     2.08741
     2.72619
     2.67763
     2.75607
     2.87561
     3.02130
     2.94659
     3.17072
     3.18566
     2.90923
     2.67763
     2.26672
     2.45723
     2.48338
     2.21069
     1.83340
     1.51214
     1.22451
     1.04146
     0.64176
     0.18229
     0.23833
     0.13373
     0.04034
     0.05902
    -0.13523
    -0.26597
    -0.46022
    -0.57602
    -0.63579
    -0.83377
    -0.78148
    -0.73291
    -0.70676
    -0.70303
    -0.74412
    -0.66567
    -0.66941
    -0.53119
    -0.53119
    -0.47890
    -0.37430
    -0.34815
    -0.28838
    -0.29212
    -0.03063
    -0.08667
    -0.19126
    -0.26971
    -0.36683
    -0.44528
    -0.60217
    -0.81136
    -0.70676
    -0.74412
    -0.67688
    -0.83004
    -0.94584
    -1.11394
    -1.19238
    -1.24095
    -1.09900
    -0.94957
    -1.00934
    -0.82257
    -0.72171
    -0.52746
    -0.47890
    -0.54987
    -0.63205
    -0.40419
    -0.28838
    -0.33321
    -0.24729
    -0.14643
    -0.20994
    -0.32200
    -0.48263
    -0.52372
    -0.66941
    -0.72171
    -0.80015
    -0.72171
    -0.64700
    -0.65073
    -0.74038
    -0.71050
    -0.81883
    -0.75533
    -0.74412
    -0.71050
    -0.60964
    -0.67314
    -0.74038
    -0.59096
    -0.54614
    -0.50878
    -0.41913
    -0.43781
    -0.37804
    -0.51999
    -0.50505
    -0.54614
    -0.48637
    -0.37430
    -0.45275
    -0.42660
    -0.40419
    -0.41166
    -0.54240
    -0.37430
    -0.26971
    -0.34815
    -0.31453
    -0.42286
    -0.43034
    -0.41913
    -0.35936
    -0.29959
    -0.37057
    -0.54614
    -0.68062
    -0.66194
    -0.68435
    -0.66194
    -0.67688
    -0.74412
    -0.74412
    -0.74786
    -0.09414
     1.22824
     2.14718
     1.75869
     0.85842
     0.21965
     0.57826
     1.41128
     2.05753
     2.38999
     2.59918
     2.64401
     2.51700
     2.54315
     2.38252
     2.15465
     1.92679
     1.79978
     1.63541
     1.51961
     1.31416
     1.28427
     1.30669
     1.49346
     1.78110
     1.79231
     1.79604
     1.69145
     1.94546
     1.62047
     1.35898
     1.08256
     1.26933
     1.37766
     1.31042
     1.31416
     1.03773
     0.86589
     0.90699
     0.63429
     0.44751
    -0.02316
    -0.20994
    -0.42286
    -0.43034
    -0.49010
    -0.44154
    -0.53493
    -0.66194
    -0.71050
    -0.83751
    -0.78895
    -0.83751
    -0.87486
    -0.68809
    -0.68435
    -0.59096
    -0.62832
    -0.70676
    -0.64326
    -0.56855
    -0.65447
    -0.52372
    -0.40045
    -0.47143
    -0.46395
    -0.34068
    -0.31080
    -0.35936
    -0.33695
    -0.31827
    -0.26224
    -0.16511
    -0.23235
    -0.28465
    -0.23609
    -0.25103
    -0.22862
    -0.19873
    -0.29959
    -0.47516
    -0.41539
    -0.39298
    -0.49757
    -0.60217
    -0.74786
    -0.87860
    -0.93090
    -0.88607
    -1.00934
    -1.24842
    -1.52111
    -1.56220
    -1.59209
    -1.48375
    -1.29698
    -1.12514
    -1.22974
    -1.22600
    -1.55099
    -1.59582
    -1.40904
    -1.06538
    -0.85619
    -0.65073
    -0.55734
    -0.47890
    -0.52372
    -0.51999
    -0.43781
    -0.50131
    -0.25477
    -0.25850
    -0.29212
    -0.31453
    -0.28091
    -0.42286
    -0.53493
    -0.63952
    -0.63205
    -0.59096
    -0.77400
    -0.83751
    -0.94210
    -1.01681
    -0.95705
    -1.12514
    -1.00187
    -0.85245
    -0.99440
    -1.00934
    -0.98319
    -0.83751
    -0.82630
    -0.82630
    -0.70676
    -0.63579
    -0.59096
    -0.44528
    -0.41539
    -0.42286
    -0.35562
    -0.32574
    -0.29586
    -0.15391
    -0.34442
    -0.31827
    -0.10161
    -0.02316
    -0.01196
    -0.09040
    -0.19500
     0.00672
     0.09264
     0.14494
     0.20097
     0.12999
    -0.00448
     0.06276
     0.00299
     0.19723
     0.16361
     0.03661
     0.02166
     0.14494
     0.07396
     0.07023
     0.10011
     0.19350
     0.19350
     0.12252
     0.09637
     0.13373
     0.23833
     0.32424
    -0.01943
     0.04034
     0.32051
     0.46246
     0.57452
     1.07135
     1.53082
     0.83601
     1.12738
     1.39260
     1.09003
     1.46358
     1.87449
     2.15465
     2.01644
     2.05379
     2.28913
     2.48712
     2.73366
     2.61039
     2.39373
     2.30034
     2.13971
     2.13971
     1.95667
     1.72880
     1.57565
     1.65783
     1.73627
     1.37019
     1.10497
     0.83601
     0.90325
     1.10123
     1.05267
     0.84722
     0.26447
     0.23085
     0.67538
     1.25439
     1.82593
     1.56070
     0.63803
     0.31304
     0.69780
     0.80613
     0.66418
     0.58573
     0.49981
     0.37280
     0.34292
     0.22338
    -0.23982
    -0.59096
    -0.68062
    -0.78521
    -0.96825
    -1.08779
    -1.08779
    -1.06164
    -1.12888
    -0.96078
    -0.93090
    -0.95705
    -1.02802
    -0.96825
    -0.84871
    -0.66567
    -0.71050
    -0.66941
    -0.57976
    -0.54240
    -0.42286
    -0.50131
    -0.52746
    -0.47143
    -0.44528
    -0.40419
    -0.48263
    -0.52372
    -0.56481
    -0.66941
    -0.61711
    -0.49384
    -0.55734
    -0.75906
    -0.73291
    -0.78895
    -0.80015
    -0.99440
    -1.13262
    -1.15129
    -1.29324
    -1.08779
    -0.88607
    -0.68809
    -0.99814
    -1.35675
    -1.26336
    -0.73665
    -0.49010
    -0.46022
    -0.46022
    -0.30333
    -0.20247
    -0.15764
    -0.02690
     0.00672
     0.05155
     0.12999
     0.09264
     0.06276
    -0.01943
    -0.01569
     0.17109
     0.35039
     0.12626
    -0.18005
    -0.08667
    -0.02690
    -0.23982
    -0.48263
    -0.53493
    -0.53493
    -0.33321
    -0.20994
    -0.26597
    -0.50131
    -0.54987
    -0.73665
    -0.90101
    -0.81883
    -0.54240
    -0.67688
    -0.80015
    -0.97199
    -1.03176
    -0.93090
    -0.65447
    -0.40792
    -0.23982
    -0.06425
     0.03287
    -0.05678
    -0.10534
    -0.03810
    -0.12029
     0.04408
     0.26821
     0.33545
     0.29062
     0.27568
     0.27942
     0.25700
     0.27568
     0.14494
     0.01793
    -0.11655
    -0.16138
    -0.23609
    -0.24729
    -0.28838
    -0.41539
    -0.59470
    -0.59096
    -0.59843
    -0.82630
    -0.91969
    -1.09900
    -1.13635
    -1.19612
    -1.24842
    -1.42399
    -1.36048
    -1.33060
    -1.24842
    -0.53867
    -0.21741
    -0.20247
    -0.54987
    -0.58723
    -0.63952
    -0.60217
    -0.57602
    -0.39298
    -0.00075
     0.45872
     0.73515
     0.81733
     0.64550
    -0.49384
    -2.02914
    -2.20471
    -1.89466
    -1.30071
    -1.31566
    -1.35301
    -2.35787
    -2.97050
    -2.66792
    -2.02914
    -2.11132
    -2.16362
    -2.27195
    -2.10759
    -1.83489
    -1.25589
    -1.13262
    -0.54614
     0.00299
     0.43631
     0.66791
     0.83601
     1.23945
     1.52708
     1.52708
     1.53082
     1.60553
     1.62047
     1.48973
     1.47852
     1.64662
     1.82593
     1.80351
     1.90064
     1.77363
     2.09115
     1.93799
     1.71386
     2.30781
     2.50579
     1.83340
     2.03512
     2.39373
     2.34516
     2.07994
     1.80725
     1.91931
     1.99402
     1.95667
     1.52708
     1.54576
     1.25065
     0.81360
     0.57826
     0.48861
     0.55585
     0.44378
     0.37654
     0.27194
     0.22712
     0.13747
     0.16735
     0.13373
     0.24953
     0.12626
     0.12252
     0.00672
    -0.19500
    -0.19873
    -0.25477
    -0.35936
    -0.22115
    -0.19126
    -0.26224
    -0.40045
    -0.38177
    -0.42286
    -0.53867
    -0.47516
    -0.51252
    -0.49384
    -0.48263
    -0.53493
    -0.46769
    -0.47516
    -0.42286
    -0.52746
    -0.32200
    -0.27718
    -0.36683
    -0.31827
    -0.30333
    -0.25103
    -0.31080
    -0.32574
    -0.26971
    -0.22488
    -0.22115
    -0.16885
    -0.18005
    -0.16511
    -0.09414
    -0.33695
    -0.30333
    -0.22862
    -0.19873
    -0.14270
    -0.13896
     0.07770
    -0.04184
    -0.16138
    -0.20620
    -0.18379
    -0.20620
    -0.13896
    -0.20620
    -0.07172
    -0.00448
    -0.15017
    -0.12402
    -0.06799
    -0.10908
    -0.15017
    -0.08667
    -0.12402
    -0.00822
    -0.06425
     0.02914
     0.08517
     0.17856
     0.28689
     0.51102
     0.78371
     1.13112
     0.95928
     0.69406
     0.88084
     0.96675
     0.98917
     1.10870
     1.04520
     1.02652
     0.97422
     1.01532
     0.87710
     0.72768
     0.59320
     0.44751
     0.42137
     0.42137
     0.36907
     0.29062
     0.66044
     0.72394
     0.44751
     0.64176
     0.63056
    -0.06052
     0.35786
     0.67165
     0.45499
     0.48113
     0.37654
    -0.36310
    -0.75159
    -0.95705
    -1.04296
    -1.05043
    -0.90475
    -0.99440
    -1.25589
    -1.39784
    -1.66680
    -1.62944
    -1.64438
    -1.54726
    -1.29698
    -1.28951
    -0.99440
    -0.84124
    -0.80762
    -0.55361
    -0.34442
    -0.22862
    -0.20994
    -0.11655
    -0.18005
    -0.16138
    -0.06799
     0.02166
     0.23459
     0.20471
     0.24953
     0.39895
     0.41016
     0.45125
     0.29436
     0.08890
    -0.10908
    -0.24356
    -0.28091
    -0.03063
     0.07023
    -0.09040
    -0.36683
    -0.47516
    -0.53119
    -0.57229
    -0.54614
    -0.32200
    -0.06052
    -0.01943
    -0.30706
    -0.32948
    -0.19873
     0.10385
     0.22712
     0.37280
     0.44751
     0.45499
     0.42137
     0.39895
     0.46993
     0.42137
     0.20844
     0.24580
     0.18976
     0.15988
     0.12999
     0.07396
     0.01793
     0.02914
    -0.07546
    -0.09787
    -0.05678
    -0.14270
    -0.22862
    -0.13896
    -0.22488
    -0.18753
    -0.35189
    -0.29212
    -0.30706
    -0.24356
    -0.20994
    -0.32948
    -0.33321
    -0.29586
    -0.26971
    -0.21741
    -0.03810
    -0.07920
    -0.20620
    -0.14643
    -0.06799
    -0.03437
     0.02540
     0.12999
     0.27942
     0.34292
     0.44004
     0.34666
     0.37654
     0.33918
     0.57452
     0.53717
     0.67912
     0.63056
     0.44751
     0.44378
     0.38028
     0.29062
     0.34292
     0.50355
     0.59694
     0.72394
     0.69406
     0.32798
     0.16361
    -0.06052
    -0.08667
    -0.13896
    -0.07546
    -0.06052
    -0.15391
    -0.28838
    -0.22862
    -0.28465
    -0.28465
    -0.36310
    -0.61338
    -0.62085
    -0.41166
    -0.20620
    -0.01943
    -0.00075
     0.05528
    -0.07172
     0.11132
     0.44004
     0.66791
     0.67165
     0.80613
     1.01158
     0.91819
     0.85469
     0.68285
     0.92940
     1.09003
     1.03399
     0.86589
     0.74636
     0.68285
     0.76504
     0.62308
     0.80986
     0.79492
     0.29809
     0.13747
     0.10385
     0.13373
    -0.05678
    -0.19126
    -0.25103
    -0.30706
    -0.37057
    -0.63205
    -0.65073
    -0.69556
    -0.74412
    -0.93090
    -0.78521
    -0.65447
    -0.76653
    -0.82630
    -0.81509
    -0.80015
    -0.65073
    -0.67314
    -0.59096
    -0.50131
    -0.44901
    -0.36310
    -0.31827
    -0.34442
    -0.31827
    -0.27718
    -0.12029
     0.21218
     0.21218
     0.07770
    -0.03063
    -0.48263
    -0.41913
    -0.30333
    -0.36310
    -0.39672
    -0.42286
    -0.44154
    -0.57229
    -0.56481
    -0.77400
    -0.90101
    -1.05043
    -0.76280
    -0.77400
    -0.86366
    -0.69929
    -0.61711
    -0.38177
    -0.35189
    -0.31080
    -0.35189
    -0.23609
     0.00299
     0.14494
     0.12999
    -0.29212
    -0.62085
    -0.84124
    -0.47890
    -0.29212
    -0.18005
    -0.33695
    -0.38177
    -0.47143
    -0.51999
    -0.62832
    -0.61338
    -0.46395
    -0.40792
    -0.35936
    -0.29586
    -0.21367
    -0.25477
    -0.17258
    -0.08667
    -0.02316
     0.03661
     0.02914
     0.07396
     0.20097
     0.17856
     0.01046
    -0.23609
    -0.42286
    -0.62458
    -0.70303
    -0.71424
    -0.51625
    -0.51999
    -0.66567
    -0.73665
    -0.83751
    -0.99440
    -1.19985
    -1.03923
    -0.91969
    -0.83377
    -0.69182
    -0.60964
    -0.47516
    -0.28091
    -0.13523
    -0.10161
     0.04781
     0.16735
     0.31677
     0.45499
     0.67538
     0.88831
     0.85842
     1.02279
     1.04146
     1.03026
     1.10870
     1.15353
     1.21703
     1.34031
     1.56444
     1.46731
     1.31042
     1.09750
     0.96675
     0.92566
     0.94434
     0.98170
     0.77251
     0.60067
     0.51849
     0.28689
     0.13747
     0.08143
    -0.02316
    -0.07172
    -0.13149
    -0.12402
    -0.06052
    -0.07172
    -0.17632
    -0.34815
    -0.31453
    -0.16138
    -0.16511
    -0.13896
    -0.15391
    -0.09040
    -0.08293
    -0.05678
    -0.21741
    -0.21367
    -0.29586
    -0.28465
    -0.32200
    -0.39672
    -0.48637
    -0.56855
    -0.51252
    -0.30333
    -0.30706
    -0.35189
    -0.38924
    -0.41166
    -0.23982
    -0.32948
    -0.28838
    -0.24356
    -0.15764
    -0.06799
     0.04408
     0.12252
     0.11505
     0.10011
     0.05902
     0.32424
     0.30930
     0.02166
    -0.01569
    -0.16885
    -0.14270
    -0.21741
    -0.24356
    -0.28091
    -0.35936
    -0.46395
    -0.57602
    -0.59843
    -0.72171
    -0.87486
    -0.93837
    -1.01308
    -0.89354
    -0.91595
    -0.91969
    -1.02428
    -1.08405
    -1.21480
    -1.29324
    -1.23721
    -0.88981
    -0.86739
    -0.78895
    -0.86366
    -0.84498
    -0.83004
    -0.84498
    -0.83377
    -0.55734
    -0.56481
    -0.50505
    -0.41913
    -0.57976
    -0.41913
    -0.44528
    -0.49010
    -0.30333
    -0.09040
     0.13373
     0.23459
     0.18229
     0.34666
     0.08143
    -0.04931
     0.35039
     0.64923
     0.62682
     0.63803
     0.69032
     0.61561
     0.50728
     0.52596
     0.63429
     0.41390
     0.41763
     0.28689
     0.24953
     0.28315
     0.24953
     0.15614
     0.18603
     0.12999
     0.08517
     0.19350
     0.17856
     0.15614
     0.19723
     0.14494
     0.23085
     0.37654
     0.36160
     0.45872
     0.40642
     0.69406
     1.09003
     0.93687
     0.93687
     0.96302
     0.75383
     0.67165
     0.65670
     0.79118
     0.94434
     1.00411
     0.93687
     0.53343
    -0.15764
    -0.57229
     0.07396
     2.70004
     3.57042
     3.27531
     0.55211
     0.10385
     0.91819
     2.07994
     2.90923
     3.33508
     2.87561
     2.54688
     2.22189
     1.97535
     1.64662
     1.44117
     0.98170
     0.79492
     0.49234
    -0.00075
    -0.29586
    -0.44154
    -0.72918
    -1.07285
    -1.21853
    -1.36048
    -1.56967
    -1.53605
    -1.45014
    -1.36795
    -1.20359
    -1.36048
    -1.48749
    -1.48002
    -1.39037
    -1.32686
    -1.43519
    -1.41278
    -1.41652
    -1.45014
    -1.31939
    -1.17371
    -0.97946
    -0.99440
    -0.96078
    -0.84124
    -0.77400
    -0.58349
    -0.55361
    -0.45275
    -0.34442
    -0.13149
    -0.07546
    -0.03063
    -0.22488
    -0.30333
    -0.21741
     0.04408
     0.08890
    -0.06425
    -0.16138
    -0.19500
    -0.35936
    -0.31453
    -0.36310
    -0.18379
    -0.01943
     0.17109
     0.08517
    -0.08293
    -0.05678
    -0.15764
    -0.14270
     0.00672
     0.14120
     0.28689
     0.33918
     0.28689
     0.28315
     0.07396
    -0.00822
    -0.07920
    -0.23235
    -0.44901
    -0.52746
    -0.60591
    -0.48263
    -0.35189
    -0.56481
    -0.47890
    -0.41539
    -0.50505
    -0.38924
    -0.28465
    -0.19126
    -0.15017
    -0.36310
    -0.29212
    -0.05305
     0.16361
     0.23459
     0.17856
     0.15614
     0.24206
     0.07023
     0.02540
    -0.01196
    -0.06052
    -0.07172
    -0.07546
    -0.04184
     0.02540
    -0.00448
    -0.00075
     0.04408
    -0.07172
     0.04034
    -0.00822
     0.11132
     0.24953
     0.24953
     0.21965
     0.14120
     0.17109
     0.00672
    -0.23609
    -0.36683
    -0.27718
    -0.22115
    -0.16138
    -0.12776
    -0.14643
    -0.04931
    -0.03063
    -0.19126
    -0.08667
     0.08143
     0.18229
     0.38028
     0.44004
     0.53717
     0.70900
     0.85469
     0.82854
     0.80986
     0.84348
     0.73889
     0.62682
     0.58199
     0.70527
     0.39148
     0.47740
     0.30183
     0.16735
     0.08890
     0.07770
     0.38028
     0.37654
     0.06276
    -0.38551
    -0.83751
    -0.93837
    -0.47143
    -0.14270
     0.11505
    -0.04931
    -0.65447
    -1.25962
    -1.77886
    -1.89840
    -1.56594
    -1.02802
    -0.87486
    -0.86366
    -0.84124
    -0.58723
    -0.25103
    -0.08667
    -0.14643
    -0.03810
     0.28689
     0.34666
     0.66791
     0.99290
     1.41502
     1.41502
     1.36272
     1.31416
     1.35525
     1.33284
     0.94060
     0.76877
     0.86963
     0.49608
     0.34666
     0.17482
     0.37280
     0.42510
     0.04781
    -0.09040
    -0.18753
    -0.57602
    -0.66567
     0.28689
     0.88084
     0.67165
     0.21591
     0.05155
     0.30183
     0.42510
     0.67912
     0.72394
     0.90699
     0.86963
     0.96302
     0.91819
     1.02652
     0.94060
     0.95181
     0.84348
     0.72768
     0.58573
     0.55958
     0.33171
     0.29809
     0.33918
     0.29436
     0.24580
     0.25327
     0.33171
     0.32798
     0.12626
    -0.03063
     0.11132
    -0.08667
    -0.29212
    -0.43034
    -0.46022
    -0.36310
    -0.36683
    -0.40419
    -0.29212
    -0.24356
    -0.39672
    -0.47890
    -0.53867
    -0.58723
    -0.56481
    -0.56108
    -0.45275
    -0.33695
    -0.34068
    -0.26224
    -0.34442
    -0.47516
    -0.46395
    -0.60591
    -0.70303
    -0.76280
    -0.81136
    -0.87486
    -1.00934
    -1.11767
    -1.30071
    -1.34928
    -1.14382
    -1.12141
    -1.32686
    -1.37169
    -1.35301
    -1.21106
    -1.15503
    -1.24095
    -1.10647
    -1.02428
    -0.81509
    -0.72918
    -0.74786
    -0.84124
    -0.64700
    -0.64700
    -0.51999
    -0.24356
    -0.57602
    -0.76280
    -0.72918
    -0.51252
    -0.47890
    -0.47516
    -0.58349
    -0.54240
    -0.41539
    -0.46769
    -0.73665
    -1.00934
    -1.55847
    -2.00299
    -1.94696
    -1.39410
    -1.24842
    -1.26709
    -1.34928
    -0.66567
    -0.72544
    -0.72544
    -0.38924
     0.11879
     0.34292
     0.52223
     0.63429
     0.98170
     1.09376
     1.25813
     1.28801
     1.51961
     1.70265
     1.69892
     1.62047
     1.57191
     1.68771
     1.48226
     0.90699
     0.06276
    -0.52746
    -0.45648
     0.11879
     1.07508
     2.18827
     2.47591
     2.27045
     1.92679
     0.94060
     0.91072
     1.15353
     1.74374
     1.81472
     1.94173
     1.82966
     1.81845
     1.79231
     1.72880
     1.56070
     1.23571
     0.88084
     0.64923
     0.26821
     0.07396
     0.33918
     0.18229
     0.34666
     0.43631
     0.25700
    -0.05678
    -0.21741
    -0.20994
    -0.10908
    -0.11281
    -0.18005
    -0.20247
    -0.35562
    -0.34815
    -0.48263
    -0.64700
    -0.44901
    -0.37057
    -0.50878
    -0.47890
    -0.54240
    -0.53493
    -0.49010
    -0.55734
    -0.51999
    -0.54240
    -0.41539
    -0.51625
    -0.46022
    -0.43781
    -0.45648
    -0.50505
    -0.32948
    -0.27718
    -0.27718
    -0.27344
    -0.29959
    -0.25850
    -0.19500
    -0.03437
    -0.02690
     0.00672
    -0.27344
    -0.45275
    -0.47516
    -0.35189
    -0.31453
    -0.47516
    -0.46395
    -0.39672
    -0.49757
    -0.40045
    -0.44901
    -0.66194
    -0.66194
    -0.60591
    -0.55734
    -0.42660
    -0.31827
    -0.24729
    -0.22488
    -0.07920
    -0.14643
    -0.16885
    -0.11281
     0.09637
     0.14867
     0.10385
     0.12999
     0.16735
     0.18229
     0.26447
     0.21591
     0.15988
     0.24580
     0.21965
     0.23085
     0.42137
     0.27942
     0.17482
     0.06649
     0.26074
     0.32424
     0.18603
     0.14120
     0.07396
     0.10758
    -0.01196
    -0.03063
    -0.08667
    -0.07172
    -0.05305
    -0.10908
    -0.13149
    -0.32574
    -0.38551
    -0.44154
    -0.18379
     0.08143
     0.10011
     0.19350
     0.15241
    -0.02316
    -0.19500
    -0.43781
    -0.39298
    -0.32948
    -0.07172
    -0.01569
     0.00672
    -0.06799
    -0.28465
    -0.53867
    -0.51999
    -0.31453
    -0.28838
    -0.33695
    -0.33695
    -0.33695
    -0.36310
    -0.35189
    -0.22862
    -0.22115
    -0.10534
    -0.21367
    -0.15764
    -0.17632
    -0.22115
    -0.23609
    -0.22862
    -0.15764
    -0.28091
    -0.27718
    -0.21367
    -0.19873
    -0.19500
    -0.20620
    -0.13523
     0.10385
     0.13747
     0.18603
     0.02914
    -0.05678
     0.12626
     0.29809
     0.24953
     0.48113
     0.51475
     0.39148
     0.50355
     0.63056
     0.68659
     0.75383
     0.74262
     0.93313
     1.01532
     1.02652
     0.91446
     0.67538
     0.57079
     0.65670
     0.64550
     1.10123
     1.82966
     2.33769
     2.76354
     2.67763
     2.33769
     2.03512
     2.55435
     3.12216
     3.66754
     3.23796
     2.83078
     2.56556
     2.69257
     2.92044
     2.80837
     2.04632
     1.43743
     0.92566
     0.64176
     0.25327
    -0.11655
    -0.48637
    -0.72918
    -1.02428
    -0.90848
    -1.07285
    -0.96078
    -1.02428
    -1.02802
    -0.89728
    -0.90101
    -0.87486
    -0.62832
    -0.59096
    -0.54987
    -0.44154
    -0.40419
    -0.32948
    -0.45275
    -0.46395
    -0.40792
    -0.38551
    -0.41166
    -0.48637
    -0.44901
    -0.41539
    -0.46022
    -0.61338
    -0.54987
    -0.61338
    -0.63579
    -0.59470
    -0.54240
    -0.54614
    -0.59843
    -0.69929
    -0.77774
    -0.63579
    -0.54240
    -0.55361
    -0.61711
    -0.58349
    -0.62085
    -0.63205
    -0.53867
    -0.44154
    -0.51999
    -0.57976
    -0.50878
    -0.47516
    -0.51252
    -0.55734
    -0.50878
    -0.44901
    -0.37057
    -0.41166
    -0.35189
    -0.38924
    -0.29586
    -0.37057
    -0.40419
    -0.23982
    -0.25103
    -0.31080
    -0.12776
    -0.19126
    -0.27344
    -0.37430
    -0.40045
    -0.28091
    -0.22488
    -0.19126
    -0.11655
    -0.22862
    -0.19126
    -0.36310
    -0.55734
    -0.38924
    -0.35189
    -0.32200
    -0.33321
    -0.31080
    -0.32200
    -0.52746
    -0.59843
    -0.54240
    -0.41539
    -0.37430
    -0.47516
    -0.55734
    -0.49010
    -0.46769
    -0.54240
    -0.59096
    -0.49384
    -0.60217
    -0.54614
    -0.56855
    -0.44901
    -0.50505
    -0.54987
    -0.53493
    -0.52746
    -0.47890
    -0.45648
    -0.52372
    -0.52746
    -0.41539
    -0.38924
    -0.41166
    -0.32200
    -0.33695
    -0.38551
    -0.35562
    -0.22488
    -0.23982
    -0.25850
    -0.26224
    -0.13896
    -0.03437
    -0.08293
    -0.09040
    -0.06052
    -0.09040
    -0.12402
    -0.19500
     0.02914
     0.01793
    -0.13149
    -0.04558
     0.05902
     0.04408
     0.01419
    -0.07920
    -0.01196
     0.07396
     0.21218
     0.27942
     0.24953
     0.34292
     0.41016
     0.46993
     0.73889
     0.76877
     0.72394
     0.78371
     0.98170
     1.08629
     0.96675
     1.00784
     1.04146
     1.01905
     1.07135
     0.84722
     0.82107
     1.08629
     1.31042
     1.34404
     0.72021
     0.62682
     0.77624
     1.18715
     2.01644
     2.84573
     3.15578
     2.96900
     2.61786
     2.46470
     2.45350
     2.63280
     2.80837
     2.73740
     2.24804
     2.03885
     1.99402
     1.85207
     1.26933
     0.87337
     0.68659
     0.30930
     0.03287
    -0.09787
    -0.07546
    -0.08667
    -0.21741
    -0.35189
    -0.28838
    -0.25477
    -0.37057
    -0.41913
    -0.49384
    -0.22488
    -0.20994
    -0.32200
    -0.43781
    -0.72918
    -0.92343
    -1.24095
    -1.34928
    -1.35301
    -1.25215
    -1.25215
    -1.23721
    -1.19985
    -1.26336
    -1.21106
    -1.18118
    -1.01681
    -0.97572
    -1.02055
    -1.02802
    -0.91222
    -0.89728
    -0.88607
    -0.93837
    -1.00561
    -0.88233
    -0.83751
    -0.89728
    -0.85245
    -0.99814
    -1.03176
    -1.09152
    -1.09526
    -0.99066
    -1.03923
    -1.20359
    -1.22600
    -1.16997
    -1.19238
    -1.33060
    -1.37169
    -1.34928
    -1.31939
    -1.26336
    -1.28951
    -1.37169
    -1.40157
    -1.61076
    -1.54352
    -1.28204
    -1.34554
    -1.38290
    -1.42772
    -1.45761
    -1.30819
    -1.28577
    -1.49123
    -1.55473
    -1.63318
    -1.53232
    -1.34180
    -1.43146
    -1.42025
    -1.35675
    -1.39037
    -1.31939
    -1.31939
    -1.31192
    -1.26709
    -1.21106
    -1.10647
    -0.99814
    -0.99814
    -0.78148
    -0.75533
    -0.47516
    -0.37057
    -0.32574
    -0.22488
     0.00672
    -0.05305
     0.09264
     0.32424
     0.39522
     0.44751
     0.53343
     0.66044
     0.77624
     0.75383
     0.70527
     0.79118
     0.83601
     0.84348
     0.91446
     0.89578
     0.92193
     0.78371
     0.76130
     0.88457
     0.81360
     0.78371
     0.69406
     0.64550
     0.63803
     0.61935
     0.53343
     0.52596
     0.51102
     0.69406
     0.75756
     1.20209
     1.41128
     1.06014
     0.69780
     0.67912
     0.72021
     0.95555
     1.14232
     1.18715
     1.11991
     1.07882
     1.02279
     0.88084
     0.75756
     0.63429
     0.71647
     0.66044
     0.60067
     0.51102
     0.48861
     0.98543
     1.11617
     1.24318
     1.85207
     1.40008
     1.23571
     1.62794
     2.14345
     2.18080
     2.13598
     2.05006
     2.10983
     2.18827
     2.24057
     2.05753
     1.91184
     1.71760
     1.72133
     1.39634
     1.11244
     0.73142
     0.41390
     0.24580
     0.13373
    -0.09040
    -0.20620
    -0.32200
    -0.56481
    -0.43407
    -0.66194
    -0.91969
    -0.95331
    -1.09900
    -0.98693
    -1.21106
    -1.24468
    -1.22227
    -1.52858
    -1.41652
    -1.23347
    -1.28577
    -1.17744
    -1.24095
    -1.03549
    -0.45275
     0.03287
    -0.13896
    -0.78895
    -1.40531
    -1.04296
    -0.63579
    -0.29212
     0.05902
     0.10011
    -0.18379
    -0.36310
    -0.50878
    -0.53867
    -0.51252
    -0.50505
    -0.61338
    -0.61711
    -0.60964
    -0.62085
    -0.70676
    -0.59470
    -0.40045
    -0.37804
    -0.34442
    -0.31080
    -0.31827
    -0.24356
    -0.26971
    -0.24356
    -0.21741
    -0.18379
    -0.26597
    -0.25477
    -0.14270
    -0.18379
    -0.21741
    -0.32574
    -0.07920
    -0.13896
    -0.25477
    -0.26597
    -0.31080
    -0.30333
    -0.30333
    -0.27718
    -0.25477
    -0.24729
    -0.28091
    -0.29586
    -0.25477
    -0.35189
    -0.32948
    -0.45275
    -0.25103
    -0.25850
    -0.28838
    -0.26971
    -0.31080
    -0.30706
    -0.30333
    -0.29959
    -0.18753
    -0.26597
    -0.20994
    -0.24356
    -0.12029
    -0.13149
    -0.14270
    -0.23609
    -0.04558
    -0.02690
    -0.00822
     0.06276
     0.11879
     0.04781
     0.08143
     0.03661
     0.17109
     0.24953
     0.18229
     0.15614
     0.19723
     0.21965
     0.23833
     0.04408
     0.04781
     0.10011
     0.02166
    -0.03810
    -0.11281
    -0.11655
    -0.16885
    -0.25477
    -0.34068
    -0.37057
    -0.40419
    -0.43407
    -0.50878
    -0.53493
    -0.48637
    -0.51252
    -0.49384
    -0.26597
    -0.21741
    -0.19500
     0.10011
     0.24206
     0.60814
     1.18715
     1.66530
     1.93799
     2.21069
     1.83713
     1.84460
     2.15092
     2.32649
     2.52073
     2.01644
     1.51588
     1.37393
     2.28540
     2.43855
     1.85207
     0.48861
    -0.20994
    -0.22488
    -0.20620
    -0.34815
    -0.33695
    -0.63952
    -0.74786
    -0.80015
    -0.83751
    -1.02802
    -0.92716
    -0.79642
    -0.85245
    -0.74412
    -0.69182
    -0.54987
    -0.57976
    -0.55361
    -0.53867
    -0.43407
    -0.37430
    -0.40045
    -0.38177
    -0.38551
    -0.28465
    -0.34068
    -0.47143
    -0.59096
    -0.70676
    -0.71797
    -0.71797
    -0.63579
    -0.57976
    -0.61711
    -0.72918
    -0.83751
    -0.85992
    -0.91222
    -0.94584
    -0.85245
    -0.75159
    -0.56855
    -0.57976
    -0.43781
    -0.44528
    -0.30706
    -0.10161
    -0.19500
    -0.12402
    -0.15764
    -0.04184
     0.11879
     0.21965
     0.23085
     0.15988
     0.24206
     0.24206
     0.41763
     0.26821
     0.37654
     0.33545
     0.31304
     0.35786
     0.46619
     0.42884
     0.29436
     0.29809
     0.51849
     0.44378
     0.43257
     0.29809
     0.18229
     0.36533
     0.55585
     0.47740
     0.16735
    -0.09040
     0.02914
     0.10758
     0.16735
     0.10385
     0.01793
    -0.13523
    -0.16885
    -0.07546
     0.00299
     0.02540
    -0.04184
    -0.01196
    -0.01943
    -0.01569
    -0.08293
     0.05155
     0.02914
     0.02166
     0.08143
     0.15241
     0.12626
     0.11132
     0.09264
     0.23833
     0.35786
     0.31677
     0.32051
     0.27568
     0.31677
     0.32051
     0.32424
     0.45125
     0.41390
     0.29809
     0.43257
     0.44751
     0.43257
     0.34292
     0.32424
     0.21965
     0.30556
     0.35786
     0.21218
     0.22712
     0.15988
     0.27942
     0.01046
     0.16735
     0.14120
     0.07396
     0.05902
     0.14120
     0.22338
     0.11879
     0.06649
     0.12999
     0.17482
     0.34292
     0.35039
     0.42137
     0.48113
     0.58199
     0.56332
     0.70900
     0.83601
     1.06761
     1.06014
     0.83601
     1.03026
     1.24318
     1.16100
     1.05641
     0.89204
     1.05641
     1.19089
     1.05641
     1.07882
     0.80239
     0.83975
     1.02279
     1.16100
     0.84348
     0.65297
     0.91446
     1.07882
     1.29175
     1.51588
     1.63915
     1.72133
     1.83713
     1.87822
     1.84834
     2.00523
     1.99776
     1.55323
     1.11617
     1.06761
     0.99664
     1.10870
     1.23571
     1.14232
     0.80986
     0.45872
     0.15241
    -0.02316
    -0.13896
    -0.36310
    -0.54614
    -0.56855
    -0.65820
    -0.71797
    -0.65447
    -0.59843
    -0.59470
    -0.68809
    -0.74786
    -0.83004
    -0.95705
    -1.04296
    -1.06911
    -1.18491
    -1.28204
    -1.22600
    -1.24468
    -1.34180
    -1.48749
    -1.32313
    -1.23347
    -1.00561
    -1.05043
    -1.07285
    -1.15129
    -0.93090
    -0.95705
    -1.16997
    -1.12888
    -0.87860
    -0.63952
    -0.66194
    -0.67688
    -0.72544
    -0.57976
    -0.68809
    -0.65073
    -0.66941
    -0.51625
    -0.57602
    -0.78895
    -0.75159
    -0.71424
    -0.71424
    -0.70676
    -0.64700
    -0.63952
    -0.58349
    -0.46395
    -0.37057
    -0.35189
    -0.34815
    -0.29212
    -0.25103
    -0.00822
     0.02914
    -0.09414
    -0.10908
    -0.01569
    -0.09787
    -0.15764
    -0.17258
     0.00672
     0.07770
     0.21218
     0.42137
     0.42510
     0.14494
    -0.07920
    -0.00075
     0.28689
     0.41763
     0.22338
     0.05902
    -0.13523
    -0.19500
    -0.28465
    -0.37430
    -0.53493
    -0.56855
    -0.58723
    -0.57229
    -0.67688
    -0.78521
    -0.88981
    -0.80762
    -0.80762
    -0.54987
    -0.58723
    -0.64326
    -0.51625
    -0.69929
    -0.56481
    -0.65073
    -0.57229
    -0.55361
    -0.57976
    -0.62832
    -0.62458
    -0.70303
    -0.75533
    -0.88233
    -0.89354
    -0.86739
    -0.92716
    -0.85619
    -0.92343
    -0.78148
    -0.57602
    -0.55734
    -0.45275
    -0.29959
    -0.02690
     0.17109
     0.33171
     0.32051
     0.18976
     0.08890
    -0.00075
     0.21218
     0.35786
     0.00299
    -0.19500
    -0.13149
    -0.09414
    -0.19126
     0.06649
    -0.04931
    -0.04931
     0.50728
    -0.26597
    -0.33321
    -0.09787
    -0.12029
     0.15988
     0.55585
     1.09750
     1.10123
     1.06014
     1.28054
     1.44117
     1.47105
     1.47105
     1.48226
     2.19201
     2.42361
     1.71012
     1.50467
     1.47479
     1.54203
     1.40008
     1.36272
     1.42996
     1.21330
     0.85095
     0.77624
     0.61561
     0.30183
     0.11879
     0.10758
     0.08143
     0.08890
     0.02914
    -0.03063
     0.06649
     0.10011
     0.18229
     0.21965
     0.50355
     0.66418
     0.66791
     0.81733
     1.03773
     1.05641
     1.01158
     0.81360
     0.77624
     0.69406
     0.75756
     0.83975
     0.93313
     0.80986
     0.67538
     0.39895
     0.43257
     0.44004
     0.33171
     0.02166
     0.07023
     0.15614
     0.21591
     0.24953
     0.28689
     0.21965
     0.21218
     0.20844
    -0.01196
    -0.11281
    -0.08667
    -0.03810
     0.02914
     0.11879
     0.03661
    -0.21741
    -0.30706
    -0.34442
    -0.33695
    -0.53867
    -0.70676
    -0.61711
    -0.60217
    -0.71050
    -0.93090
    -0.72544
    -0.58723
    -0.57229
    -0.60591
    -0.36683
    -0.50878
    -0.96825
    -1.18118
    -0.97199
    -0.77027
    -0.83004
    -1.07658
    -0.88233
    -0.85245
    -0.99814
    -1.53605
    -1.81995
    -1.73777
    -1.56594
    -1.52111
    -1.37916
    -1.17744
    -1.35675
    -1.43893
    -1.50617
    -1.45387
    -1.28204
    -1.24842
    -0.98319
    -0.70676
    -0.49757
    -0.45648
    -0.38551
    -0.24729
    -0.30333
    -0.29586
    -0.22115
     0.09637
     0.21591
     0.28689
     0.42137
     0.44751
     0.60814
     0.54090
     0.49234
     0.58573
     0.66791
     0.66044
     0.64923
     0.64923
     0.70900
     0.69780
     0.48113
     0.40642
     0.44004
     0.42137
     0.52596
     0.52596
     0.43257
     0.25700
     0.28315
     0.25700
     0.11879
    -0.06799
    -0.16885
    -0.15017
    -0.09787
    -0.10534
    -0.27718
    -0.18005
    -0.39672
    -0.43034
    -0.03063
    -0.04558
    -0.16511
    -0.20620
     0.07770
     0.26821
     0.27568
     0.54837
     0.51102
     0.80986
     1.48226
     2.53941
     3.91035
     3.72358
     2.88308
     2.04632
     1.97535
     2.86067
     3.36870
     3.52186
     3.71611
     3.32761
     2.83452
     2.25551
     1.83340
     1.62047
     1.38140
     1.11991
     0.54090
     0.18229
     0.09637
    -0.16138
    -0.28838
    -0.40045
    -0.46769
    -0.52372
    -0.61338
    -0.60964
    -0.54614
    -0.47143
    -0.54614
    -0.73291
    -0.65447
    -0.65447
    -0.68435
    -0.84124
    -0.77774
    -0.67688
    -0.75906
    -0.69556
    -0.74786
    -0.74412
    -0.74786
    -0.75533
    -0.65447
    -0.56481
    -0.65447
    -0.67314
    -0.64700
    -0.40045
    -0.16138
    -0.22488
    -0.08293
    -0.07920
    -0.21741
    -0.29586
    -0.29212
    -0.18005
    -0.21367
    -0.37804
    -0.43407
    -0.37804
    -0.40792
    -0.45648
    -0.43407
    -0.65073
    -0.78895
    -0.79642
    -0.81883
    -0.75159
    -0.87113
    -0.96825
    -0.85992
    -0.86366
    -0.85992
    -0.83751
    -0.76653
    -0.77027
    -0.90475
    -0.76653
    -0.82630
    -0.68809
    -0.61338
    -0.74038
    -0.66194
    -0.50131
    -0.46395
    -0.47890
    -0.34068
    -0.20620
    -0.15391
    -0.24356
    -0.30333
    -0.19500
    -0.10534
    -0.35562
    -0.19126
    -0.20620
    -0.37057
    -0.22862
    -0.44528
    -0.37430
    -0.55361
    -0.52746
    -0.49010
    -0.38924
    -0.46769
    -0.42660
    -0.33321
    -0.18005
    -0.00075
    -0.06425
    -0.18005
    -0.01943
     0.30183
     0.35786
     0.30556
     0.50728
     0.49234
     0.39895
     0.43631
     0.56332
     0.61561
     0.57452
     0.49608
     0.48861
     0.26821
     0.11505
     0.06276
    -0.03437
    -0.01196
    -0.12402
    -0.07172
     0.00299
     0.08517
    -0.31827
    -0.50131
    -0.44154
    -0.34442
    -0.16885
    -0.36310
    -0.48263
    -0.53119
    -0.57229
    -0.53119
    -0.48263
    -0.32948
     0.06649
     0.23833
     0.39895
     0.84348
     1.00784
     1.09376
     1.34031
     1.60553
     2.02391
     2.04632
     2.15465
     2.25551
     2.37131
     2.62907
     2.85693
     2.83452
     2.47217
     2.36011
     1.97908
     1.99402
     2.02017
     1.54576
     1.12365
     0.87710
     0.75756
     0.63056
     0.44378
     0.33171
     0.45499
     0.58199
     0.52970
     0.30930
     0.34292
     0.37280
     0.04781
     0.10758
    -0.04931
    -0.28465
    -0.33321
     0.10385
     0.39148
     0.20844
     0.01046
     0.02914
    -0.11655
    -0.35562
    -0.47890
    -0.27344
    -0.25477
    -0.69182
    -0.76280
    -0.79268
    -0.63952
    -0.71424
    -0.98319
    -0.99440
    -1.11020
    -1.11394
    -1.28951
    -1.28951
    -1.30819
    -1.25962
    -1.17744
    -1.15876
    -1.11020
    -1.00934
    -1.00934
    -1.01681
    -0.83004
    -0.83751
    -0.83004
    -0.77027
    -0.72544
    -0.67688
    -0.63205
    -0.65073
    -0.63205
    -0.40419
    -0.53119
    -0.73291
    -0.84871
    -0.77400
    -0.78148
    -0.80389
    -0.65073
    -0.59843
    -0.73291
    -0.78148
    -0.83377
    -0.74038
    -0.66941
    -0.77400
    -0.83377
    -0.85619
    -0.89728
    -0.83377
    -0.59470
    -0.55734
    -0.55734
    -0.53493
    -0.38177
    -0.23235
    -0.43781
    -0.49757
    -0.39672
    -0.20620
    -0.02316
    -0.07546
    -0.19873
    -0.35189
    -0.34068
    -0.27718
    -0.35189
    -0.25477
    -0.22862
    -0.30333
    -0.45648
    -0.28838
    -0.24729
    -0.43407
    -0.32200
    -0.18379
    -0.17632
    -0.20620
    -0.11281
    -0.09414
     0.00672
     0.12252
     0.10758
     0.01046
    -0.21367
    -0.21741
    -0.27344
    -0.16138
     0.02540
     0.24206
     0.06649
     0.03661
     0.00672
    -0.34442
    -0.38924
    -0.03063
     0.58947
     1.21703
     1.46358
     1.64288
     1.93052
     2.62159
     2.83078
     3.19313
     3.33508
     2.62533
     2.52447
     3.26784
     3.41726
     3.71611
     3.95891
     3.83938
     3.54427
     3.20060
     2.89429
     2.63654
     2.51700
     2.40493
     1.98655
     1.72880
     1.91184
     1.83340
     1.68398
     1.51961
     1.31789
     1.14232
     0.97049
     0.78745
     0.64923
     0.54837
     0.41763
     0.12626
     0.05155
    -0.09787
    -0.26597
    -0.37430
    -0.25850
    -0.41913
    -0.58349
    -0.67314
    -0.65073
    -0.40419
    -0.37430
    -0.39672
    -0.53493
    -0.54987
    -0.53119
    -0.41539
    -0.40419
    -0.28838
    -0.29212
    -0.28091
    -0.02690
     0.08143
    -0.00075
     0.09264
     0.12626
     0.13747
     0.08517
    -0.07546
    -0.20994
    -0.31827
    -0.47890
    -0.57976
    -0.50131
    -0.59470
    -0.86366
    -1.01308
    -1.13262
    -1.30819
    -1.24095
    -1.28204
    -1.51364
    -1.58088
    -1.47255
    -1.45014
    -1.39784
    -1.29698
    -1.41652
    -1.32686
    -1.36422
    -1.27083
    -1.21853
    -1.20733
    -1.03923
    -0.74412
    -0.71424
    -0.69556
    -0.30706
    -0.07546
     0.15988
    -0.40419
    -1.17744
    -0.91222
    -0.18753
    -0.08667
     0.06649
    -0.02690
    -0.11655
    -0.27718
    -0.54240
    -0.54240
    -0.51999
    -0.67314
    -0.70676
    -0.69929
    -0.72544
    -0.74412
    -0.73665
    -0.66567
    -0.67688
    -0.63205
    -0.65820
    -0.60591
    -0.57976
    -0.54240
    -0.67688
    -0.56855
    -0.40045
    -0.43781
    -0.44154
    -0.36310
    -0.34815
    -0.28465
    -0.30706
    -0.29212
    -0.28091
    -0.21741
    -0.25103
    -0.26971
    -0.15391
    -0.23235
    -0.29586
    -0.39298
    -0.30333
    -0.47516
    -0.54240
    -0.54614
    -0.62458
    -0.54614
    -0.55734
    -0.54614
    -0.53493
    -0.74412
    -0.49010
    -0.09040
     0.89951
     2.31155
     2.73740
     1.80725
     1.83340
     1.94920
     2.13224
     2.64774
     2.99888
     3.43594
     3.85432
     3.80949
     3.86926
     3.16698
     2.64401
     2.33396
     2.19948
     2.11730
     1.77736
     1.24692
     1.09376
     0.89951
     0.91819
     0.92193
     0.60814
     0.78745
     1.18715
     1.38513
     1.11991
    -0.39672
    -1.42399
    -1.99926
    -2.39149
    -1.45014
    -0.74038
    -0.60217
    -1.19612
    -2.08891
    -2.58947
    -2.73889
    -2.77251
    -2.64177
    -2.58200
    -2.42884
    -2.04782
    -1.64065
    -1.43519
    -1.25589
    -1.19238
    -0.88981
    -0.76653
    -0.55734
    -0.50505
    -0.32200
    -0.41539
    -0.45275
    -0.53119
    -0.49384
    -0.54987
    -0.47143
    -0.44154
    -0.33321
    -0.27344
    -0.32200
    -0.37430
    -0.35936
    -0.34815
    -0.32574
    -0.46769
    -0.37804
    -0.35562
    -0.44528
    -0.47143
    -0.44528
    -0.45275
    -0.59470
    -0.67688
    -0.76280
    -0.71424
    -0.76653
    -0.69929
    -0.81883
    -0.81883
    -0.80389
    -1.02055
    -0.84871
    -0.76280
    -0.85992
    -0.82630
    -0.83751
    -0.68062
    -0.73291
    -0.66941
    -0.62085
    -0.59843
    -0.68435
    -0.74786
    -0.75533
    -0.70303
    -0.72918
    -0.73291
    -0.86739
    -0.78521
    -0.60964
    -0.61711
    -0.55361
    -0.63579
    -0.63952
    -0.67314
    -0.77027
    -0.84871
    -0.43034
    -0.57602
    -1.12888
    -1.23721
    -0.90475
    -0.44528
     0.08890
     0.97796
     0.52970
     0.16735
    -0.05678
    -0.10161
     0.01419
     0.69780
     0.80613
     0.80613
     1.05641
     1.12365
     0.62308
     0.20471
     0.47740
     0.92566
     0.88831
     0.33545
    -0.56855
    -0.99440
    -0.96452
    -0.97946
    -1.08032
    -1.20733
    -1.39037
    -1.43893
    -1.33807
    -1.33433
    -1.15503
    -0.72918
    -0.43034
    -0.57602
    -0.85619
    -0.87486
    -0.59470
    -0.33321
     0.25700
     0.75383
     0.99664
     1.27680
     1.19836
     1.28427
     1.48226
     1.82219
     3.24916
     4.35862
     3.45088
     2.40493
     2.43482
     2.75234
     3.43594
     3.95518
     4.02989
     4.08966
     3.91782
     3.40232
     3.05118
     2.61412
     2.39373
     2.11730
     1.81845
     1.42622
     0.98543
     0.58573
     0.46246
     0.24953
     0.21965
     0.09264
    -0.17258
    -0.29212
    -0.35562
    -0.38177
    -0.54240
    -0.54987
    -0.33695
    -0.34068
    -0.38924
    -0.35189
    -0.34068
    -0.25477
    -0.18753
    -0.30706
    -0.18753
    -0.26224
    -0.39298
    -0.25477
    -0.19126
    -0.22488
    -0.28465
    -0.34068
    -0.28838
    -0.29212
    -0.30706
    -0.36310
    -0.39672
    -0.43034
    -0.38177
    -0.37430
    -0.35562
    -0.15764
    -0.46022
    -0.77027
    -0.85992
    -0.90848
    -1.23347
    -1.36422
    -1.26336
    -1.15876
    -0.99814
    -1.25215
    -1.37916
    -0.81883
    -0.75159
    -0.94957
    -1.19985
    -0.80762
    -0.67314
    -0.55734
    -1.09526
    -1.22974
    -0.35189
    -0.04931
     0.33171
     0.36160
     0.38401
    -0.06425
    -0.50505
    -0.41166
    -0.20620
     0.09264
     0.21591
     0.14120
     0.12626
     0.02166
     0.06649
     0.26074
     0.44004
     0.35413
     0.16735
     0.05528
    -0.00448
     0.11879
     0.04034
     0.04408
    -0.05678
    -0.19873
    -0.27344
    -0.30706
    -0.30706
    -0.42286
    -0.21367
    -0.18753
    -0.21367
    -0.26597
    -0.38551
    -0.37804
    -0.37057
    -0.25477
    -0.32948
    -0.19126
    -0.11655
    -0.31080
    -0.26224
    -0.10908
     0.08517
    -0.00075
    -0.13149
    -0.18005
    -0.23982
    -0.19500
    -0.12029
     0.02540
     0.20097
     0.26074
     0.33171
     0.54837
     0.48861
     0.55585
     0.79492
     0.82854
     0.79492
     1.00037
     1.25439
     1.64662
     1.65409
     1.62421
     1.35898
     1.07135
     1.03026
     1.26933
     1.41502
     1.35525
     1.17221
     0.92566
     0.80239
     0.66044
     0.86963
     0.95928
     1.32536
     1.11991
     0.88084
     0.65670
     0.59694
     0.57452
     0.77624
     0.95928
     1.16100
     1.13485
     0.81360
     0.44751
     0.20471
     0.10758
     0.07396
     0.07396
    -0.15391
    -0.49384
    -0.59096
    -0.63579
    -0.64326
    -0.98319
    -1.19612
    -1.22974
    -1.22600
    -1.11394
    -1.06538
    -1.12514
    -1.17744
    -1.18118
    -1.12888
    -0.94584
    -0.91222
    -0.95331
    -0.85619
    -0.81509
    -0.71424
    -0.63205
    -0.65073
    -0.65820
    -0.62458
    -0.46022
    -0.51625
    -0.49384
    -0.53119
    -0.60217
    -0.55734
    -0.38177
    -0.35189
    -0.39298
    -0.42660
    -0.39672
    -0.20620
    -0.10534
    -0.04558
    -0.07546
    -0.27718
    -0.28091
    -0.26971
    -0.40419
    -0.54614
    -0.57602
    -0.66567
    -0.53867
    -0.58349
    -0.81509
    -0.95705
    -0.88607
    -0.93463
    -1.11394
    -1.09526
    -1.21106
    -1.09526
    -1.08779
    -0.91595
    -0.93090
    -0.68062
    -0.71797
    -0.66567
    -0.53493
    -0.38924
    -0.46395
    -0.18379
    -0.03810
     0.06276
     0.28315
     0.12626
    -0.04931
    -0.16885
    -0.18005
    -0.26597
    -0.04931
    -0.13896
    -0.38177
    -0.18379
    -0.19873
    -0.06799
    -0.28465
    -0.48263
    -0.53119
    -0.37057
    -0.19873
    -0.04558
    -0.10908
     0.00672
     0.08143
     0.13747
     0.46246
     0.60441
     0.74636
     0.70153
     0.62308
     0.80986
     0.93313
     0.82480
     0.97049
     1.23945
     1.41875
     1.62047
     1.50093
     1.31042
     1.31789
     1.53829
     1.64662
     1.64662
     1.75122
     1.77736
     1.53829
     1.52335
     1.62047
     1.65036
     1.64288
     1.67277
     1.40755
     1.60179
     1.88943
     2.02391
     2.24804
     2.48712
     2.46097
     2.67763
     3.37617
     3.96265
     4.34741
     3.81696
     3.23049
     3.03624
     3.44715
     3.86553
     3.97759
     3.67501
     3.04744
     2.12850
     1.45984
     1.04894
     0.63429
    -0.01943
    -0.30333
    -0.57976
    -0.84124
    -1.34554
    -1.79754
    -2.14121
    -2.37655
    -2.44379
    -2.54465
    -2.74636
    -2.63430
    -2.36160
    -2.23833
    -2.08891
    -1.97311
    -1.84610
    -1.84610
    -1.79007
    -1.97311
    -1.87225
    -1.58835
    -1.29698
    -1.29698
    -1.37169
    -1.40531
    -1.41278
    -1.19612
    -1.11767
    -1.01308
    -1.02428
    -1.02802
    -0.99814
    -0.85992
    -0.78521
    -0.79268
    -0.78521
    -0.68809
    -0.47890
    -0.40419
    -0.41166
    -0.42286
    -0.37804
    -0.35936
    -0.32200
    -0.22862
    -0.16885
    -0.21367
    -0.23609
    -0.16511
    -0.18379
    -0.29212
    -0.35562
    -0.31827
    -0.03437
    -0.09414
    -0.23982
    -0.19500
    -0.32948
    -0.31080
    -0.44154
    -0.47516
    -0.34815
    -0.27344
    -0.25103
    -0.34442
    -0.32948
    -0.44528
    -0.49010
    -0.57976
    -0.41166
    -0.36310
    -0.46395
    -0.39672
    -0.46395
    -0.38551
    -0.32948
    -0.31080
    -0.26971
    -0.31827
    -0.31080
    -0.23982
    -0.28838
    -0.30706
    -0.29212
    -0.38924
    -0.37057
    -0.30706
    -0.31453
    -0.35562
    -0.36310
    -0.48637
    -0.63205
    -0.57976
    -0.67688
    -0.56108
    -0.55361
    -0.51999
    -0.44901
    -0.45275
    -0.55361
    -0.60591
    -0.61711
    -0.48637
    -0.40045
    -0.34068
    -0.21741
    -0.29586
    -0.25850
    -0.36310
    -0.23982
    -0.06425
    -0.04931
    -0.09787
    -0.06425
    -0.02316
     0.06276
    -0.01569
     0.16361
     0.20471
     0.36533
     0.42137
     0.46246
     0.52970
     0.60441
     0.53343
     0.61561
     0.78371
     0.91446
     1.00411
     1.07508
     1.10870
     1.14232
     0.92566
     0.63429
     0.86963
     1.23571
     1.24692
     1.23571
     0.97049
     0.56332
     0.58947
     0.86589
     1.62794
     2.56930
     3.55921
     4.50430
     3.94771
     4.52298
     5.42324
     3.61151
     2.84199
     3.23422
     3.39111
     3.63019
     3.58536
     3.21554
     2.57677
     1.67277
     0.92940
    -0.32574
    -0.97199
    -1.55473
    -2.20098
    -2.83975
    -2.96676
    -2.78372
    -2.52223
    -2.24580
    -2.16362
    -2.27942
    -2.19351
    -1.99552
    -1.79754
    -1.65933
    -1.44640
    -1.24468
    -0.99814
    -0.85245
    -0.85245
    -0.87113
    -0.88981
    -0.78521
    -0.86366
    -0.69929
    -0.60964
    -0.65447
    -0.63579
    -0.75906
    -0.68435
    -0.65820
    -0.64326
    -0.63579
    -0.63205
    -0.60217
    -0.67314
    -0.75533
    -0.66194
    -0.63579
    -0.73665
    -0.65447
    -0.54240
    -0.66567
    -0.59096
    -0.54614
    -0.52372
    -0.57976
    -0.66194
    -0.55734
    -0.60217
    -0.60217
    -0.59843
    -0.60964
    -0.56855
    -0.53867
    -0.59843
    -0.47890
    -0.42286
    -0.40419
    -0.26971
    -0.20620
    -0.19500
    -0.07920
    -0.02690
    -0.05678
     0.10758
     0.18229
     0.14867
    -0.05678
     0.07770
     0.04408
     0.13747
    -0.03437
    -0.01569
    -0.15764
    -0.51252
    -0.60217
    -0.74786
    -1.06164
    -1.12888
    -1.34928
    -1.12888
    -1.10273
    -1.25215
    -1.12514
    -1.26336
    -1.33807
    -1.37916
    -1.34928
    -1.12888
    -0.97572
    -1.04670
    -0.99814
    -0.77027
    -0.64326
    -0.77400
    -0.64700
    -0.50131
    -0.42660
    -0.43034
    -0.34068
    -0.41166
    -0.38551
    -0.28465
    -0.17258
    -0.10161
    -0.18753
    -0.29959
    -0.43034
    -0.31827
    -0.29959
    -0.24729
    -0.39298
    -0.39672
    -0.47890
    -0.60964
    -0.83004
    -1.00561
    -1.09152
    -0.80389
    -0.90101
    -0.83377
    -0.50505
    -0.11655
    -0.10908
    -0.20994
     0.02166
     0.36533
     0.51102
     0.46993
     0.33545
     0.44751
     0.63429
     0.79492
     1.01905
     1.17221
     1.45611
     1.48973
     1.57191
     1.58685
     1.55323
     1.59432
     1.84460
     1.88569
     2.06500
     2.19574
     2.21816
     2.51700
     2.75234
     3.05865
     3.11842
     2.98021
     2.65895
     2.48712
     2.52447
     2.55435
     2.49085
     2.36011
     2.26298
     1.93799
     1.91184
     1.73627
     1.47852
     1.05641
     0.70900
     1.00037
     1.59806
     1.49346
     1.39634
     1.60927
     1.79231
     1.93052
     1.34778
     0.64550
     0.61561
     1.63915
     2.40120
     1.99776
     1.59806
     1.38140
     1.18715
     1.09750
     0.92566
     0.60067
     0.21965
    -0.15764
    -0.38177
    -0.42660
    -0.53493
    -1.00934
    -1.19238
    -1.28951
    -1.36795
    -1.48002
    -1.55473
    -1.77513
    -1.55099
    -1.65185
    -1.67053
    -1.79754
    -1.84984
    -1.72283
    -1.70042
    -1.59956
    -1.67427
    -1.72283
    -1.48002
    -1.36048
    -1.22227
    -1.16623
    -1.06164
    -1.06164
    -0.88607
    -0.67314
    -0.59096
    -0.53867
    -0.48637
    -0.32948
    -0.26971
     0.05155
     0.26821
     0.22712
     0.28689
     0.15988
     0.23833
     0.21591
     0.03661
    -0.10161
    -0.32574
    -0.17258
    -0.15764
    -0.06425
    -0.35936
    -0.61338
    -0.81883
    -0.96452
    -0.84498
    -1.05790
    -1.20359
    -1.43146
    -1.27830
    -1.18865
    -1.29324
    -1.28577
    -1.39037
    -1.53979
    -1.68547
    -1.51737
    -1.27083
    -1.39784
    -1.48375
    -1.46508
    -1.23347
    -1.16250
    -1.31192
    -1.27457
    -1.38290
    -1.52858
    -1.52111
    -1.22227
    -1.18491
    -1.39784
    -1.63318
    -1.25962
    -1.22227
    -1.28204
    -1.28577
    -1.55847
    -1.44640
    -1.07285
    -1.00934
    -0.90848
    -0.88607
    -0.77774
    -0.73291
    -0.63205
    -0.52746
    -0.37804
    -0.01943
     0.10385
     0.23085
     0.10385
     0.14867
     0.08890
     0.22712
     0.31677
     0.32051
     0.32424
     0.25327
    -0.05678
    -0.25850
     0.27942
     1.72880
     2.52447
     1.86702
     0.88084
     0.67165
     1.85955
     3.02130
     2.62907
     2.59171
     3.25290
     3.51439
     3.43220
     3.46582
     3.42473
     3.51439
     3.43968
     3.23049
     3.09227
     2.70751
     2.48338
     2.32275
     2.13224
     1.87822
     1.56444
     1.28427
     1.29548
     1.10123
     0.98170
     0.75009
     0.72394
     0.62308
     0.67912
     0.49981
     0.43257
     0.48487
     0.54090
     0.60067
     0.55958
     0.44378
     0.48861
     0.57826
     0.69780
     0.60814
     0.56332
     0.41763
     0.45872
     0.58947
     0.21591
     0.04781
    -0.26597
    -0.35562
    -0.35562
     0.04034
     0.17109
     0.06649
    -0.11281
    -0.25477
    -0.13523
     0.36907
     0.71647
     0.75756
     0.79118
     1.20956
     1.67650
     0.73515
     0.46993
     0.66418
     0.81360
     1.02279
     0.57452
    -0.02690
    -0.66194
    -0.88981
    -0.98319
    -1.00561
    -1.35675
    -1.95070
    -2.19351
    -2.40643
    -2.43632
    -2.51476
    -2.50356
    -2.27942
    -2.13000
    -1.88346
    -1.79007
    -1.61450
    -1.53605
    -1.60703
    -1.65559
    -1.37916
    -1.02802
    -1.11020
    -1.04670
    -0.98319
    -0.91969
    -0.81136
    -0.81136
    -1.02055
    -0.77027
    -0.63205
    -0.60964
    -0.65073
    -0.70303
    -0.75906
    -0.80389
    -0.68062
    -0.51999
    -0.56481
    -0.56481
    -0.61711
    -0.58349
    -0.67314
    -0.58723
    -0.60591
    -0.50131
    -0.50131
    -0.45648
    -0.48637
    -0.37804
    -0.37057
    -0.39298
    -0.53867
    -0.53493
    -0.51999
    -0.55361
    -0.52372
    -0.46769
    -0.48637
    -0.46395
    -0.63579
    -0.78521
    -0.62085
    -0.73291
    -0.80015
    -0.95705
    -0.87860
    -1.00561
    -1.08032
    -0.72544
    -0.65073
    -0.66194
    -0.68435
    -0.37804
    -0.35189
    -0.53119
    -0.52372
    -0.30706
    -0.22488
    -0.06425
    -0.09414
    -0.06052
     0.01419
     0.07023
     0.08143
     0.22712
     0.60441
     0.41016
     0.42510
     0.45125
     0.36907
     0.55211
     0.75009
     0.97049
     0.96302
     0.87710
     0.73142
     0.84722
     1.25813
     1.65409
     1.42249
     1.20209
     1.24692
     1.28427
     1.38887
     1.45611
     1.50093
     1.61674
     1.54950
     1.68398
     1.79604
     1.70639
     1.76242
     1.83340
     1.72880
     1.64288
     1.57191
     1.44490
     1.48973
     1.46731
     1.28427
     0.97422
     0.79118
     0.70900
     0.59694
     0.46246
     0.26821
    -0.02690
    -0.13523
    -0.28838
    -0.16511
    -0.32948
    -0.59843
    -0.74038
    -0.56481
    -0.55734
    -0.60591
    -0.54987
    -0.65447
    -0.49010
    -0.60217
    -0.66194
    -0.54240
    -0.50878
    -0.32200
    -0.20620
    -0.07546
     0.03661
     0.20097
     0.32051
     0.53343
     0.64923
     0.62682
     0.89578
     1.24318
     1.57938
     1.46731
     1.58685
     1.66156
     1.35898
     1.32163
     1.33657
     1.17968
     1.17594
     1.41502
     1.21330
     1.13859
     1.06014
     0.18229
    -0.14270
    -0.20247
     0.08517
     0.02540
    -0.21367
    -0.56481
    -0.62085
    -0.66941
    -0.83004
    -0.71797
    -0.69929
    -0.72171
    -0.85992
    -1.15876
    -1.21853
    -1.31566
    -1.32686
    -1.17371
    -1.05417
    -1.17744
    -1.11394
    -1.24468
    -1.22974
    -1.15876
    -1.16623
    -1.14756
    -1.05790
    -1.00187
    -0.94957
    -0.94210
    -0.83377
    -0.62832
    -0.63952
    -0.69182
    -0.60964
    -0.55734
    -0.49757
    -0.49757
    -0.54240
    -0.40045
    -0.27344
    -0.41539
    -0.44528
    -0.41166
    -0.40792
    -0.36310
    -0.38177
    -0.21367
    -0.10908
    -0.06425
     0.04034
    -0.02690
    -0.02690
    -0.12029
    -0.15391
     0.02166
     0.23833
     0.25327
     0.21965
     0.03287
     0.14120
     0.17856
     0.03661
     0.17482
    -0.04931
    -0.15764
    -0.01196
     0.04408
     0.11879
     0.13373
     0.01419
     0.14867
     0.17109
     0.20844
     0.31677
     0.36533
     0.28315
     0.52596
     0.42137
     0.56705
     0.76130
     0.68659
     0.75383
     0.76877
     0.73515
     0.67912
     0.70900
     0.72768
     0.68659
     0.81733
     0.38775
    -0.07172
    -0.43781
    -0.65073
    -0.54987
    -0.15017
     0.24206
     0.37654
     0.35413
     0.16735
    -0.43034
    -0.69182
    -0.68062
    -0.37057
     0.13373
     0.12999
     0.10385
     0.20844
     0.28689
     0.21218
     0.04034
     0.04034
    -0.02316
    -0.30333
    -0.50131
    -0.43034
    -0.31080
    -0.38551
    -0.48637
    -0.53119
    -0.67314
    -0.59843
    -0.48637
    -0.71797
    -0.86739
    -0.91595
    -0.99066
    -1.19612
    -1.19238
    -1.36048
    -1.56594
    -1.64065
    -1.71162
    -1.71162
    -1.77513
    -2.18604
    -2.42137
    -2.16362
    -1.99552
    -1.82369
    -1.71536
    -1.85731
    -1.86104
    -1.81622
    -1.48749
    -1.47255
    -1.63691
    -1.38290
    -1.31566
    -1.24095
    -1.43146
    -1.51737
    -1.68547
    -1.67053
    -1.37169
    -1.43893
    -1.46881
    -1.53979
    -1.66306
    -1.86851
    -1.66306
    -1.48375
    -1.49870
    -1.30071
    -1.20733
    -1.08779
    -0.83004
    -0.62458
    -0.44528
    -0.20994
     0.25700
     0.91072
     1.47852
     1.95293
     2.02017
     1.92305
     2.00150
     2.13971
     2.34143
     2.71125
     2.68510
     2.92791
     2.53941
     3.08480
     3.65260
     3.90288
     3.98880
     2.49085
     1.25813
     1.46358
     1.73627
     1.87449
     1.73254
     1.80351
     1.62421
     1.25065
     1.04520
     0.89578
     0.67165
     0.38775
     0.18976
     0.13747
     0.17109
     0.12626
     0.09637
     0.17109
     0.14494
     0.10011
     0.24953
     0.41016
     0.34292
     0.18976
     0.06649
    -0.06052
    -0.20247
    -0.23982
    -0.18005
    -0.09040
    -0.05678
    -0.04931
    -0.18379
    -0.21741
    -0.09040
    -0.16138
    -0.37057
    -0.26224
     0.00672
     0.08143
    -0.05305
     0.20471
     0.33918
     0.39522
     0.48861
     0.38775
     0.37654
     0.45125
     0.72394
     0.93687
     0.73142
     0.33545
     0.30183
     0.26074
     0.56705
     0.52223
     0.24953
     0.13747
     0.17109
     0.18976
    -0.07172
    -0.10534
    -0.06425
    -0.16885
    -0.22115
    -0.47890
    -0.62832
    -0.93837
    -0.98319
    -1.04670
    -0.54614
     0.08890
     0.96675
     1.59806
     0.95928
     0.03287
    -0.26971
    -0.12029
     0.38775
     0.92940
     1.27307
     1.43370
     1.30295
     1.16847
     0.87710
     0.67165
     0.54464
     0.51849
     0.30556
     0.09637
     0.10385
    -0.03437
     0.07396
     0.00299
    -0.20247
    -0.31080
    -0.26971
    -0.27718
    -0.16138
    -0.22862
    -0.26224
    -0.34815
    -0.32574
    -0.24356
    -0.19126
    -0.36683
    -0.35562
    -0.38551
    -0.29959
    -0.31080
    -0.31453
    -0.25477
    -0.25103
    -0.23609
    -0.20247
    -0.17258
    -0.22115
    -0.25477
    -0.35936
    -0.16138
    -0.15017
    -0.16511
    -0.20620
    -0.26971
    -0.24729
    -0.25477
    -0.22862
    -0.19126
    -0.26971
    -0.24729
    -0.17258
    -0.19873
    -0.21367
    -0.22862
    -0.30706
    -0.19873
    -0.12029
    -0.19873
    -0.18005
    -0.19126
    -0.16885
    -0.18379
    -0.17258
    -0.06425
    -0.06425
    -0.10534
    -0.07546
    -0.05305
    -0.09787
    -0.02316
    -0.02316
     0.27568
     0.62308
     0.69406
     0.76504
     1.20583
     1.23198
     1.31042
     1.66156
     1.50467
    -0.02690
    -1.53605
    -2.33919
     0.07023
     2.76354
     2.12850
     0.63056
    -0.51252
    -0.95331
    -0.97199
    -0.62458
    -0.40792
    -0.19873
    -0.15017
     0.13373
     0.08143
     0.05155
     0.09637
     0.36533
     0.54464
     0.48861
     0.36160
     0.35413
     0.24580
     0.20471
     0.24953
     0.26821
     0.23833
    -0.06052
    -0.18379
    -0.19500
    -0.18379
    -0.15764
    -0.19126
    -0.46022
    -0.55734
    -0.53493
    -0.54987
    -0.54987
    -0.74038
    -0.77774
    -0.77400
    -0.73291
    -0.62085
    -0.58723
    -0.48263
    -0.24356
    -0.17632
    -0.10908
     0.12252
     0.14867
     0.09637
     0.03287
     0.10758
     0.16361
     0.27568
     0.26447
     0.27568
     0.27568
     0.45872
     0.76877
     0.71647
     0.90699
     0.61561
     0.54837
     0.34666
     0.18976
    -0.01569
    -0.09040
     0.05528
     0.37280
     0.11879
    -0.15017
    -0.37430
    -0.54987
    -0.88981
    -1.17744
    -1.27830
    -1.21853
    -1.18491
    -1.09900
    -1.01308
    -1.03549
    -0.94210
    -0.94584
    -0.82630
    -0.82630
    -0.74038
    -0.71797
    -0.61338
    -0.44154
    -0.37804
    -0.37057
    -0.39672
    -0.38924
    -0.37430
    -0.38177
    -0.28091
    -0.18753
    -0.26597
    -0.22862
    -0.20994
    -0.08293
    -0.19126
    -0.24729
    -0.11655
    -0.15764
    -0.10534
    -0.22115
    -0.15391
    -0.09787
    -0.10161
    -0.18379
    -0.18379
    -0.15017
    -0.16511
    -0.17258
    -0.21741
    -0.17632
    -0.15391
    -0.17258
    -0.26971
    -0.15391
    -0.13523
    -0.20247
    -0.13896
    -0.15017
    -0.18005
    -0.20620
    -0.18379
    -0.19126
    -0.13149
    -0.13523
    -0.17632
    -0.19126
    -0.15764
    -0.10534
    -0.21741
    -0.10534
    -0.06425
    -0.13149
     0.01046
    -0.06425
    -0.02690
    -0.06052
    -0.13149
    -0.03437
     0.01793
     0.01419
    -0.01196
     0.00299
     0.05155
     0.10758
     0.03287
     0.03287
     0.12252
     0.04781
     0.12252
     0.17109
     0.12626
     0.10758
     0.05902
     0.12999
     0.18976
     0.28689
     0.45499
     0.57079
     0.82480
     1.01158
     1.11244
     1.02652
     1.21703
     1.10123
     1.05267
     1.40755
     1.53829
     1.62421
     1.40381
     1.39260
     1.58685
     1.51214
     1.51588
     2.00150
     1.79604
     0.89951
     0.74636
     0.90699
     1.04894
     0.78371
     0.82107
     1.20956
     1.72507
     2.01644
     1.90437
     1.57565
     1.31416
     1.26933
     0.84348
     0.60067
     0.92566
     1.14232
     1.12738
     0.34292
     0.48113
     0.48861
    -0.51625
    -0.47143
    -0.50505
    -0.80389
    -1.21853
    -1.31192
    -1.39410
    -1.48749
    -1.34928
    -1.02802
    -0.99814
    -0.92716
    -0.90101
    -1.21106
    -1.36048
    -1.33060
    -1.22974
    -1.07658
    -0.94210
    -0.88607
    -0.91969
    -1.02802
    -1.05790
    -1.15503
    -1.26709
    -1.36048
    -1.38663
    -1.30819
    -1.07285
    -0.84498
    -0.92716
    -0.77774
    -0.79642
    -0.78895
    -0.59470
    -0.51625
    -0.43407
    -0.37057
    -0.35562
    -0.23982
    -0.19500
    -0.11655
    -0.20620
    -0.09040
    -0.08293
    -0.08667
    -0.20994
    -0.11655
    -0.13523
    -0.30706
    -0.28091
    -0.29586
    -0.22862
    -0.23982
    -0.31453
    -0.35936
    -0.23982
    -0.25477
    -0.23982
    -0.25477
    -0.23982
    -0.21367
    -0.22862
    -0.09040
     0.05902
    -0.12402
    -0.10534
    -0.01943
    -0.01569
     0.05902
    -0.02690
     0.06649
     0.16361
     0.22712
     0.14120
     0.12626
     0.12252
     0.12999
     0.17109
     0.15241
     0.29062
     0.19350
     0.14867
     0.26074
     0.18229
     0.20471
     0.15988
     0.12999
     0.12626
     0.21218
     0.25700
     0.29436
     0.33545
     0.34666
     0.39148
     0.48487
     0.59320
     0.58573
     0.37654
     0.30183
     0.14494
    -0.07546
    -0.16511
    -0.13523
    -0.13149
    -0.28091
    -0.47516
    -0.62085
    -0.79268
    -0.87486
    -0.96825
    -1.19612
    -1.06164
    -1.03923
    -1.35301
    -1.43146
    -1.34928
    -1.41652
    -1.40531
    -1.31192
    -1.22227
    -1.28204
    -1.27457
    -1.43893
    -1.56967
    -1.88346
    -1.92081
    -2.26075
    -2.14868
    -1.89466
    -1.78260
    -1.93575
    -2.05156
    -2.19351
    -2.26822
    -2.38028
    -2.30557
    -2.33172
    -2.03661
    -2.00299
    -1.89840
    -1.83116
    -1.68547
    -1.72656
    -1.59956
    -1.47255
    -1.38663
    -1.34928
    -1.34554
    -1.47628
    -1.47628
    -1.42399
    -1.56594
    -1.74151
    -1.95070
    -2.16362
    -2.11132
    -2.45126
    -2.66418
    -2.33919
    -1.64438
     0.61935
     2.50953
     2.40493
     0.99664
    -0.12776
     0.62682
     2.34143
     3.68996
     4.60516
     5.22900
     6.20770
     6.57005
     5.74823
     5.10572
     5.76691
     6.33098
     6.12179
     5.57266
     5.05716
     4.53419
     3.92903
     4.07845
     4.32500
     3.82070
     3.28652
     2.72619
     2.47591
     2.33769
     2.18080
     1.84460
     1.54576
     1.36646
     1.09376
     1.01158
     0.91819
     0.88084
     0.75756
     0.51475
     0.46246
     0.66044
     0.41390
     0.54464
     0.46993
     0.29062
     0.19723
     0.05528
    -0.06425
    -0.11655
    -0.22115
    -0.01196
    -0.02316
    -0.12402
    -0.13896
    -0.10908
    -0.25477
    -0.24356
    -0.13896
    -0.18753
    -0.12776
    -0.22115
    -0.33695
    -0.44528
    -0.38924
    -0.39672
    -0.49010
    -0.35189
    -0.23609
    -0.46395
    -0.50878
    -0.56108
    -0.51999
    -0.46395
    -0.51252
    -0.45275
    -0.37057
    -0.37430
    -0.26597
    -0.13149
    -0.10161
    -0.07172
     0.00299
     0.26447
     0.20097
    -0.08293
    -0.35936
    -0.40792
    -0.20247
     0.18603
     0.04034
     0.05902
    -0.37804
    -0.68435
    -0.66194
    -0.37057
    -0.46395
    -0.53493
    -0.72918
    -0.66567
    -0.46395
    -0.49757
    -0.45648
    -0.42286
    -0.48263
    -0.33695
    -0.38177
    -0.38924
    -0.47890
    -0.54614
    -0.48637
    -0.49757
    -0.71797
    -0.74412
    -0.60217
    -0.72171
    -0.57229
    -0.56855
    -0.70676
    -0.76653
    -0.79268
    -0.77400
    -0.60964
    -0.63579
    -0.50878
    -0.44154
    -0.46395
    -0.39672
    -0.40419
    -0.35189
    -0.31080
    -0.49757
    -0.42660
    -0.41539
    -0.44528
    -0.41166
    -0.44901
    -0.48263
    -0.49757
    -0.48637
    -0.50505
    -0.52746
    -0.49757
    -0.50505
    -0.51252
    -0.54614
    -0.51999
    -0.61338
    -0.52746
    -0.47516
    -0.47890
    -0.47143
    -0.57976
    -0.56108
    -0.47143
    -0.47890
    -0.41539
    -0.32948
    -0.29959
    -0.60964
    -0.96452
    -1.12888
    -1.49496
    -1.38290
    -1.01308
    -0.81883
    -0.89354
    -1.37542
    -1.76766
    -1.75271
    -1.87972
    -1.92081
    -2.31304
    -2.49235
    -2.31304
    -2.05903
    -2.32051
    -1.72656
    -0.54614
     0.27942
     0.97049
     2.64027
     3.40232
     2.90549
     2.10983
     1.98655
     2.56930
     3.57415
     4.64252
     5.16923
     5.63243
     5.55399
     4.46321
     3.79082
     3.64887
     3.48450
     2.67389
     2.05006
     1.61674
     1.07135
     0.70527
     0.92940
     1.07135
     1.05641
     1.19836
     0.85469
     0.26447
     0.02914
    -0.15391
    -0.06052
     0.00299
     0.05902
    -0.09040
    -0.21741
    -0.34815
    -0.84871
    -1.15503
    -1.27457
    -1.34554
    -1.40157
    -1.35675
    -1.26709
    -1.16997
    -1.23721
    -1.42399
    -1.49123
    -1.55847
    -1.58835
    -1.24468
    -1.09526
    -0.80762
    -0.74038
    -0.65820
    -0.82630
    -0.88233
    -1.31566
    -1.33433
    -0.79268
    -0.47516
    -0.39672
    -0.48637
    -0.63952
    -0.75906
    -0.77400
    -0.77027
    -0.77027
    -0.59470
    -0.40419
    -0.38177
    -0.18005
    -0.13523
    -0.12402
    -0.22115
    -0.15764
    -0.22862
    -0.17258
    -0.14643
    -0.32948
    -0.22115
    -0.19126
    -0.20247
    -0.26224
    -0.24356
    -0.19500
    -0.20620
    -0.25103
    -0.24356
    -0.28838
    -0.13523
    -0.20994
    -0.15017
    -0.10908
    -0.07546
    -0.16885
    -0.22488
    -0.08293
    -0.07920
    -0.09787
    -0.14643
    -0.04184
    -0.05678
    -0.10161
    -0.08667
    -0.04931
    -0.13523
    -0.15017
    -0.24356
    -0.13149
    -0.11655
    -0.18753
    -0.16511
    -0.19500
    -0.21741
    -0.20994
    -0.38551
    -0.23235
    -0.26971
    -0.31453
    -0.36683
    -0.44154
    -0.43407
    -0.54987
    -0.68435
    -0.77774
    -0.85992
    -0.95705
    -1.08032
    -1.13262
    -0.81136
     0.72394
     2.20321
     1.83340
     0.65670
     0.18603
     0.11879
     0.71274
     1.21703
     1.78484
     2.02017
     2.02391
     1.97908
     1.89317
     1.56070
     1.18341
     0.95181
     0.70900
     0.51475
     0.38775
     0.45499
     0.23459
     0.13373
     0.10385
     0.10011
     0.10758
     0.04408
     0.11879
     0.20471
     0.32798
     0.45125
     0.32798
     0.32424
     0.23833
     0.36907
     0.51102
     0.64176
     0.83975
     0.91819
     1.09003
     0.94808
     1.03773
     1.20209
     1.21330
     1.44864
     1.60927
     1.59059
     1.39634
     1.34778
     1.29175
     1.17594
     1.10870
     1.10497
     1.37393
     1.42996
     1.61674
     1.53829
     1.34778
     1.36646
     1.00411
     0.66791
     0.77251
     0.79118
     0.61561
     0.93313
     0.67165
     0.36160
     0.38028
     0.65670
     0.35413
    -0.18005
    -0.26597
    -0.65073
    -1.00934
    -1.34180
    -1.07285
    -1.20733
    -1.64438
    -1.44640
    -1.48002
    -1.63318
    -1.82742
    -1.97685
    -2.15615
    -2.13747
    -1.99179
    -1.95817
    -2.00299
    -1.90961
    -1.69668
    -1.65185
    -1.56220
    -1.47628
    -1.36048
    -1.18118
    -1.00561
    -0.96452
    -0.91595
    -0.88233
    -0.78895
    -0.73665
    -0.64326
    -0.54240
    -0.60217
    -0.51252
    -0.38924
    -0.43781
    -0.38924
    -0.39298
    -0.34815
    -0.31827
    -0.25850
    -0.18753
    -0.20247
    -0.18005
    -0.25103
    -0.28465
    -0.15764
    -0.06799
    -0.16885
    -0.16885
    -0.08667
    -0.09787
    -0.09040
    -0.15391
    -0.20247
    -0.25103
    -0.24729
    -0.25477
    -0.23982
    -0.29586
    -0.31080
    -0.41539
    -0.40419
    -0.26971
    -0.40792
    -0.41913
    -0.44154
    -0.42286
    -0.42286
    -0.47516
    -0.44528
    -0.51999
    -0.44154
    -0.35189
    -0.45648
    -0.47143
    -0.53493
    -0.66194
    -0.71424
    -0.62085
    -0.78148
    -0.98693
    -1.08779
    -1.25962
    -1.24095
    -1.18865
    -1.13635
    -1.08779
    -0.65073
    -0.23609
     0.12626
     0.08143
     0.15241
     0.30556
     0.50355
     0.86216
     1.23198
     1.44490
     1.63915
     1.79604
     1.80351
     1.80725
     1.65783
     1.61300
     1.45984
     1.29548
     1.18715
     1.01158
     0.75383
     0.55958
     0.27942
     0.30183
     0.27568
     0.01793
    -0.25103
    -0.39672
    -0.55361
    -0.62085
    -0.65447
    -0.69182
    -0.79642
    -0.71797
    -0.83377
    -1.00934
    -1.11767
    -1.03549
    -0.99066
    -1.00187
    -0.90848
    -0.96078
    -0.99814
    -0.94957
    -0.80015
    -0.60591
    -0.46022
    -0.58349
    -0.66941
    -0.62832
    -0.51999
    -0.33695
    -0.25103
    -0.20994
    -0.35189
    -0.45275
    -0.11655
     0.01419
    -0.12029
    -0.25103
    -0.14643
    -0.00822
     0.04034
     0.01046
     0.05528
     0.03661
     0.04781
    -0.20247
    -0.45275
    -0.37430
    -0.07920
     0.32051
     0.73889
     0.94434
     0.83601
     0.34666
    -0.25850
    -0.65820
    -0.77027
    -0.78521
    -0.07172
    -0.04931
    -0.13523
     0.46993
     0.39895
    -0.21367
    -0.35562
    -0.41913
    -0.11655
     0.21591
     0.45872
     0.58947
     0.70527
     0.94434
     1.43370
     1.71012
     1.65036
     1.49346
     1.49720
     1.50093
     1.52708
     1.58685
     1.62047
     1.47479
     1.11244
     1.17968
     1.03773
     0.98543
     0.98170
     0.96675
     1.37766
     1.55323
     1.00037
     0.48861
     0.91819
     1.18715
     0.70527
     0.04781
     0.49608
     2.15839
     2.31528
     0.89204
     0.53717
     0.55958
     0.74262
     0.77998
     0.85095
     0.86216
     0.94808
     0.71274
     0.51475
     0.41016
     0.51102
     0.31677
     0.19723
    -0.14270
    -0.43781
    -0.69929
    -0.65073
    -0.77027
    -0.77774
    -0.80015
    -0.85245
    -0.94957
    -1.11767
    -1.17744
    -1.17744
    -1.28951
    -1.17744
    -1.05043
    -0.90475
    -0.83751
    -0.92343
    -0.91595
    -0.65447
    -0.66567
    -0.68809
    -0.65073
    -0.54987
    -0.45648
    -0.44154
    -0.43781
    -0.39298
    -0.33695
    -0.37057
    -0.34442
    -0.29212
    -0.29959
    -0.27718
    -0.28838
    -0.08667
     0.01419
    -0.01196
     0.12999
     0.12252
     0.15988
     0.23085
     0.36160
     0.42137
     0.30556
     0.39522
     0.31304
     0.38401
     0.31304
     0.29436
     0.29062
     0.25700
     0.57079
     0.58199
     0.66418
     0.65297
     0.61188
     0.55585
     0.67165
     0.72394
     0.86963
     0.94808
     1.06014
     1.11991
     1.20583
     1.23571
     1.21703
     1.10870
     1.33657
     1.22077
     1.10870
     1.08629
     1.04894
     1.04520
     0.88084
     0.90699
     0.94060
     0.73142
     0.66418
     0.51102
     0.55585
     0.38775
     0.37654
     0.30183
     0.45872
     0.67165
     0.49981
     0.32424
     0.20471
    -0.00448
     0.03287
     0.02540
    -0.00448
    -0.22115
    -0.32574
    -0.54240
    -0.74038
    -0.87113
    -0.90101
    -1.34554
    -1.25962
    -1.28577
    -1.22227
    -1.35675
    -1.76766
    -2.04035
    -1.78260
    -1.60329
    -1.39037
    -1.18865
    -1.08779
    -1.14009
    -1.10647
    -0.99440
    -0.88981
    -0.90848
    -0.87860
    -0.78521
    -0.71797
    -0.70676
    -0.36683
    -0.36310
    -0.37804
    -0.55734
    -0.85245
    -0.84498
    -0.86739
    -0.68809
    -0.68435
    -0.65447
    -0.68809
    -0.68809
    -0.67314
    -0.64326
    -0.75159
    -0.80389
    -0.66941
    -0.64700
    -0.65073
    -0.52746
    -0.54240
    -0.39298
    -0.34815
    -0.31080
    -0.31080
    -0.31827
    -0.32948
    -0.31080
    -0.49757
    -0.31080
    -0.19126
    -0.29586
    -0.12402
    -0.20247
    -0.35936
    -0.72544
    -0.94957
    -0.87113
    -0.70676
    -0.65820
    -0.60964
    -0.69556
    -0.66194
    -0.68809
    -0.80762
    -0.77027
    -0.60217
    -0.52372
    -0.37430
    -0.17258
    -0.09787
     0.07396
     0.15614
     0.30930
     0.37654
     0.46619
     0.51475
     0.54090
     0.54837
     0.67912
     0.52970
     0.57079
     0.61561
     0.55958
     0.43257
     0.41763
     0.41763
     0.29436
     0.29436
     0.31304
     0.31304
     0.34292
     0.24206
     0.30930
     0.17109
     0.16735
     0.15988
     0.08890
     0.25700
     0.17109
     0.11132
     0.25327
     0.18229
     0.17856
     0.14867
     0.12999
     0.21965
     0.23459
     0.32798
     0.29809
     0.41763
     0.54464
     0.64923
     0.66044
     1.09750
     1.33284
     1.47852
     1.73627
     1.88196
     2.02391
     2.13971
     2.13598
     2.13598
     2.21816
     2.40120
     2.38999
     2.19574
     1.71012
     1.44490
     1.15353
     1.09376
     1.29922
     1.16847
     1.10870
     0.80613
     0.51849
     0.17482
    -0.01943
    -0.13896
    -0.01569
     0.06276
     0.09637
    -0.07172
    -0.00448
    -0.09040
    -0.16511
    -0.41539
    -0.61338
    -0.66941
    -0.66194
    -0.57602
    -0.62085
    -0.72171
    -1.03176
    -1.15129
    -1.05790
    -0.93090
    -0.87113
    -0.77774
    -0.74038
    -0.76280
    -0.71797
    -0.79642
    -0.57602
    -0.57602
    -0.43781
    -0.35936
    -0.21367
    -0.22488
    -0.25850
    -0.29212
    -0.13149
    -0.07546
    -0.02690
     0.00672
    -0.07546
    -0.35562
    -0.28838
    -0.32200
    -0.13149
    -0.16511
    -0.24729
    -0.27718
    -0.25477
    -0.24356
    -0.31080
    -0.34068
    -0.44154
    -0.26597
    -0.13149
    -0.18005
    -0.37804
    -0.57602
    -0.80389
    -0.73291
    -0.27718
    -0.29959
    -0.50505
    -0.55734
    -0.62085
    -0.69929
    -0.78148
    -0.95705
    -0.81883
    -0.72918
    -0.59470
    -0.58349
    -0.65820
    -0.78521
    -0.69556
    -0.58723
    -0.48263
    -0.19126
    -0.27718
    -0.30333
    -0.15391
    -0.17258
    -0.15017
     0.02540
     0.25700
     0.63803
     0.90699
     1.27680
     1.32910
     1.44117
     1.35525
     1.29175
     0.92193
     0.67165
     0.92193
     0.90325
     0.63056
     0.33545
     0.52596
     0.26821
    -0.23982
    -0.62458
    -0.78148
    -0.95705
    -0.96825
    -1.08032
    -1.12888
    -1.12141
    -1.08032
    -0.90101
    -0.89354
    -0.85992
    -0.83004
    -0.75906
    -0.61711
    -0.51625
    -0.54240
    -0.54614
    -0.50878
    -0.48263
    -0.41166
    -0.40792
    -0.39298
    -0.34815
    -0.35562
    -0.22488
    -0.10161
    -0.23982
    -0.23609
    -0.15017
     0.03287
     0.05528
    -0.09040
    -0.07920
     0.04781
     0.15614
     0.17109
     0.08517
     0.21965
     0.32798
     0.38775
     0.65670
     0.81360
     0.79118
     0.97422
     1.06388
     1.03026
     1.09376
     0.89578
     1.00784
     1.13112
     1.10123
     1.26186
     1.22824
     1.10870
     0.90325
     0.84348
     0.61935
     0.56705
     0.53717
     0.22712
     0.16361
     0.04034
    -0.07172
    -0.03810
     0.07770
     0.01046
     0.05155
     0.00299
    -0.15391
    -0.37057
    -0.46022
    -0.50878
    -0.46769
    -0.31453
    -0.20247
    -0.23982
    -0.32948
    -0.35189
    -0.43407
    -0.46769
    -0.56855
    -0.52372
    -0.29586
    -0.25103
    -0.16138
    -0.20994
    -0.27344
    -0.10534
    -0.22862
    -0.26597
    -0.11281
    -0.13896
    -0.10534
    -0.17632
    -0.18379
    -0.01943
     0.02540
    -0.07172
    -0.14643
    -0.11655
     0.00672
     0.15241
     0.14867
    -0.08293
    -0.10534
     0.01046
     0.31677
     0.36533
     0.27942
    -0.04558
    -0.37430
    -0.40792
    -0.29212
    -0.16511
    -0.04931
    -0.05678
    -0.01569
    -0.26971
    -0.77774
    -1.46134
    -1.74898
    -2.01420
    -2.11132
    -2.08144
    -2.29063
    -2.17109
    -1.85731
    -1.60703
    -1.66680
    -2.02541
    -2.43258
    -2.52223
    -1.96937
    -1.46508
    -1.16250
    -0.94210
    -0.88607
    -0.86366
    -0.78895
    -0.37804
    -0.49384
    -0.58723
    -0.50878
    -0.25103
     0.26074
     0.77251
     0.64923
     0.29062
     0.10758
     0.13747
     0.29436
     0.75009
     0.81733
     0.98543
     1.21330
     1.54576
     1.40381
     1.17594
     1.12738
     1.21703
     1.04146
     1.01532
     0.93313
     1.09003
     1.64288
     1.76242
     1.10497
     0.93687
     1.11244
     1.43370
     1.40381
     1.32163
     1.11991
     1.01905
     1.20583
     1.17594
     1.17221
     1.04520
     0.95181
     0.72021
     0.53343
     0.31304
     0.26821
     0.18976
     0.12626
     0.04034
    -0.23982
    -0.31080
    -0.48263
    -0.71050
    -0.84871
    -0.99814
    -0.87486
    -0.89354
    -0.97199
    -0.92716
    -0.84124
    -0.62085
    -0.57976
    -0.63205
    -0.56855
    -0.85619
    -0.86366
    -0.64700
     0.00672
     0.41390
     0.33545
     0.28315
     0.38028
     0.28315
    -0.00822
     0.10011
     0.13373
     0.23833
     0.29809
     0.19723
     0.15614
     0.12252
    -0.06799
    -0.37430
    -0.43781
    -0.52372
    -0.83751
    -0.99440
    -1.07658
    -1.32313
    -1.50617
    -1.58461
    -1.36048
    -1.10647
    -1.28577
    -1.55099
    -0.96078
     0.31304
     0.65670
    -0.07920
    -0.60964
    -0.27344
     0.21591
     0.63429
     0.96302
     1.14232
     1.22077
     0.88084
     0.64923
     0.44378
     0.11132
    -0.28465
    -0.34442
    -0.39672
    -0.41166
    -0.58349
    -0.73665
    -0.68062
    -0.89354
    -0.84498
    -0.61338
    -0.60217
    -0.57976
    -0.40419
    -0.19873
    -0.05305
     0.10758
     0.20844
     0.46246
     0.72768
     0.87337
     0.77624
     0.23085
    -0.56481
    -1.17744
    -1.18865
    -0.74412
    -0.48263
    -0.38551
    -0.65073
    -0.77027
    -1.08032
    -1.37542
    -1.74898
    -1.93202
    -1.76766
    -1.73030
    -1.86104
    -1.87225
    -1.39410
    -0.74412
    -0.85619
    -0.68062
    -0.51999
    -0.70303
    -1.00934
    -0.96078
    -0.85245
    -0.75906
    -0.32948
    -0.18753
    -0.01569
     0.01046
     0.11879
     0.02540
     0.14867
     0.29436
     0.28689
     0.48113
     0.45872
     0.67165
     0.69032
     0.72394
     0.67912
     0.76504
     0.86216
     1.10123
     0.98917
     1.04520
     0.90325
     0.80986
     0.82107
     0.95181
     0.85095
     0.85842
     0.92193
     0.83601
     0.76504
     0.75383
     0.91446
     1.24318
     1.10123
     0.73889
     0.67912
     0.72768
     0.91819
     0.88831
     0.79118
     1.04146
     0.91072
     0.77998
     0.81733
     0.77624
     0.69406
     0.57452
     0.56705
     0.50728
     0.36160
     0.33918
     0.32051
     0.60441
     0.83975
     0.92566
     0.77624
     0.78745
     0.97049
     0.94434
     0.81360
     0.95928
     0.93313
     1.10123
     1.18341
     1.29548
     1.21330
     1.01532
     0.86589
     0.70900
     0.75009
     0.74262
     0.58199
     0.62308
     0.57079
     0.47740
     0.32798
     0.28689
     0.17109
    -0.01943
    -0.01943
    -0.12402
    -0.08667
    -0.15017
    -0.32948
    -0.53867
    -0.68062
    -0.72171
    -0.80389
    -1.01308
    -0.93837
    -1.15503
    -1.39037
    -1.40157
    -1.40904
    -1.52111
    -1.69668
    -1.55847
    -1.51364
    -1.43519
    -1.38663
    -1.24468
    -1.29698
    -1.24842
    -1.33060
    -1.22227
    -0.74786
    -0.61338
    -0.63952
    -0.46769
    -0.32948
    -0.16138
    -0.12029
    -0.05305
     0.01046
     0.10011
    -0.03063
    -0.35562
    -0.54614
    -0.62085
    -0.62458
    -0.34815
    -0.15391
    -0.22115
    -0.42660
    -0.54614
    -0.52372
    -0.53867
    -0.66941
    -0.62458
    -0.44528
    -0.23982
    -0.18753
    -0.11655
    -0.00822
     0.18976
     0.21965
     0.19350
     0.17482
     0.26821
     0.14120
     0.05155
     0.10385
     0.19350
     0.10011
     0.08143
     0.10385
     0.11879
     0.15988
     0.26074
     0.11505
     0.17482
     0.24580
     0.28315
     0.30183
     0.45499
     0.38775
     0.34292
     0.51475
     0.63803
     0.64176
     0.50355
     0.51475
     0.50728
     0.58947
     0.55585
     0.51475
     0.47366
     0.48487
     0.43631
     0.40269
     0.39522
     0.33918
     0.05902
     0.16735
     0.38775
     0.40269
     0.24580
     0.08890
     0.08143
     0.18603
     0.17482
     0.26447
     0.29809
     0.18976
     0.20844
     0.10758
     0.33171
     0.30183
     0.33545
     0.18976
     0.20471
     0.30930
     0.28689
     0.32051
     0.22712
     0.10011
     0.23459
     0.18229
     0.26074
     0.16735
     0.15614
     0.07770
     0.17109
     0.58947
     0.33545
     0.12999
     0.28689
     0.42510
     0.49608
     0.86216
     1.13112
     1.33284
     1.22077
     1.22824
     1.31416
     1.47105
     1.60553
     1.81098
     2.12103
     2.27045
     2.37878
     2.44976
     2.58797
     2.90923
     3.01756
     2.88308
     2.68883
     2.37131
     1.96788
     1.59806
     1.37766
     0.63056
     0.07770
    -0.40419
    -0.63205
    -0.62832
    -0.85992
    -1.38663
    -1.90213
    -2.45499
    -2.80240
    -2.88831
    -2.94808
    -2.84349
    -2.70527
    -2.55212
    -2.27195
    -1.89466
    -1.72283
    -1.60703
    -1.55847
    -1.50990
    -1.30071
    -1.44640
    -1.48002
    -1.31566
    -1.13635
    -1.15876
    -1.22600
    -1.16250
    -1.13635
    -1.11394
    -1.11767
    -1.09526
    -1.08405
    -1.06911
    -0.99814
    -1.00934
    -0.87113
    -0.74038
    -0.84124
    -0.74786
    -0.71424
    -0.66194
    -0.66941
    -0.56855
    -0.49010
    -0.32574
    -0.28091
    -0.20620
    -0.26597
    -0.37804
    -0.64700
    -0.88981
    -0.73665
    -0.43034
    -0.39298
    -0.61711
    -0.85992
    -0.95705
    -1.21106
    -1.22600
    -1.27830
    -1.13262
    -0.97572
    -0.87860
    -0.83751
    -0.79268
    -0.80015
    -0.72918
    -0.61338
    -0.37430
    -0.29959
    -0.32200
    -0.12776
    -0.08667
     0.07396
    -0.00075
    -0.00822
    -0.01943
     0.04781
     0.15241
     0.06649
     0.12626
     0.04034
     0.04408
     0.13373
     0.29436
     0.21218
     0.21965
     0.17856
     0.28689
     0.36907
     0.40269
     0.41390
     0.35039
     0.30556
     0.41016
     0.39895
     0.45872
     0.38775
     0.31304
     0.28315
     0.30556
     0.30556
     0.31677
     0.29436
     0.22712
     0.26447
     0.27942
     0.15988
     0.15614
     0.20097
     0.27942
     0.20844
     0.20097
     0.19350
     0.34666
     0.21591
     0.35413
     0.21965
     0.11132
     0.11879
     0.02166
    -0.05305
    -0.02690
     0.14120
     0.65297
     1.14606
     1.46731
     1.41502
     1.13485
     1.01158
     1.36272
     1.69518
     1.84087
     2.25551
     2.39373
     2.36384
     2.33022
     2.30034
     2.42361
     2.37878
     2.18827
     2.13971
     1.90437
     1.86328
     1.66530
     1.42996
     1.26560
     1.07882
     0.92940
     1.03773
     0.93313
     0.71647
     0.57826
     0.25700
     0.12252
     0.19350
     0.09264
     0.17482
    -0.06799
    -0.32948
    -0.50505
    -0.71797
    -0.41913
    -0.39672
    -0.62085
    -0.45648
    -0.43407
    -0.46022
    -0.61711
    -0.68809
    -0.64326
    -0.62458
    -0.53867
    -0.48263
    -0.54987
    -0.57229
    -0.59470
    -0.44528
    -0.54614
    -0.60964
    -0.66567
    -0.51999
    -0.47890
    -0.62085
    -0.81883
    -0.94957
    -0.88607
    -1.15129
    -1.21853
    -1.55473
    -1.37542
    -1.31192
    -1.45014
    -1.89466
    -1.97311
    -1.62197
    -1.73030
    -1.86851
    -2.30557
    -2.46994
    -2.26075
    -1.97311
    -1.76018
    -1.67053
    -1.59956
    -1.52485
    -1.47255
    -1.35301
    -1.19612
    -1.15503
    -1.13262
    -0.96452
    -0.96825
    -1.16997
    -1.03923
    -0.77774
    -0.84871
    -0.78895
    -0.80389
    -0.82257
    -0.78895
    -0.88981
    -0.83751
    -0.83751
    -0.93463
    -1.17371
    -1.42772
    -1.61450
    -1.67427
    -1.68174
    -1.20733
    -0.77774
    -0.55361
    -0.52372
    -0.80762
    -0.81883
    -0.81509
    -0.64700
    -0.43781
    -0.19500
     0.11132
     0.44378
     0.68659
     0.95181
     1.03399
     0.88831
     0.98917
     1.05267
     1.07508
     0.96302
     1.00784
     0.90699
     0.94060
     0.85469
     0.82854
     0.80239
     0.72768
     0.58199
     0.61188
     0.49981
     0.41763
     0.23833
     0.05902
     0.10758
     0.09264
     0.06649
     0.09264
     0.06276
    -0.12029
    -0.21741
    -0.30333
    -0.30706
    -0.36683
    -0.38924
    -0.50878
    -0.47516
    -0.48263
    -0.65447
    -0.94584
    -0.75533
    -0.79268
    -0.92343
    -0.83004
    -0.89354
    -0.92343
    -0.80762
    -0.78521
    -0.83751
    -0.65820
    -0.52746
    -0.53867
    -0.54987
    -0.28838
     0.14120
     0.42510
     0.70527
     0.87337
     0.74262
     1.01532
     1.26186
     1.56444
     1.81098
     1.46358
     1.33284
     1.20956
     1.29922
     1.25065
     1.20209
     1.19836
     0.64923
     0.23833
     0.03287
    -0.09787
    -0.40045
    -0.69929
    -0.92343
    -1.14756
    -1.46881
    -1.71162
    -1.79380
    -1.68547
    -1.76766
    -1.74524
    -1.83489
    -1.94696
    -1.95817
    -1.93202
    -2.05156
    -1.89093
    -1.87599
    -1.87225
    -1.73404
    -1.64065
    -1.63691
    -1.63691
    -1.39784
    -1.28951
    -1.22227
    -1.01681
    -0.83004
    -0.57602
    -0.34815
    -0.58723
    -1.05790
    -1.49496
    -1.50990
    -1.33433
    -1.28204
    -1.08405
    -1.02428
    -1.24468
    -1.34928
    -1.48749
    -1.72283
    -1.57714
    -1.60329
    -1.65559
    -1.69294
    -1.49123
    -1.33807
    -1.04670
    -1.00561
    -0.86366
    -0.89354
    -0.83751
    -0.79642
    -0.90848
    -0.94584
    -0.93090
    -0.91222
    -1.03923
    -0.95705
    -1.18865
    -1.18118
    -1.05417
    -1.12141
    -1.40531
    -1.47628
    -1.61823
    -1.44640
    -1.26709
    -1.24842
    -1.21480
    -1.32313
    -1.45014
    -1.29698
    -1.24095
    -1.21106
    -1.12888
    -1.19612
    -1.26709
    -1.06164
    -1.08405
    -0.93837
    -0.78895
    -0.77027
    -0.70676
    -0.65820
    -0.52746
    -0.73665
    -0.80762
    -0.81883
    -0.61338
    -0.51625
    -0.51252
    -0.52746
    -0.46022
    -0.51252
    -0.64700
    -0.41539
    -0.44901
    -0.65447
    -0.67688
    -0.60964
    -0.72171
    -0.76653
    -0.87486
    -0.72918
    -0.69929
    -0.78148
    -0.80762
    -0.80389
    -0.66941
    -0.54987
    -0.50505
    -0.42660
    -0.33695
    -0.39672
    -0.51999
    -0.38924
    -0.15764
     0.17482
     0.12999
     0.01793
     0.06649
     0.47366
     0.69032
     0.68659
     0.78371
     0.77251
     0.82480
     0.89204
     1.04520
     1.06014
     1.14979
     1.33657
     1.28801
     1.29175
     1.31042
     1.41875
     1.41875
     1.21330
     1.18341
     1.18341
     1.19089
     0.86216
     0.76877
     0.57826
     0.63803
     0.45499
     0.20471
     0.10011
     0.28315
     0.30930
     0.16735
    -0.06799
    -0.31827
    -0.40419
    -0.17632
    -0.09787
    -0.21367
    -0.26597
    -0.38924
    -0.47143
    -0.39672
    -0.17258
    -0.25103
    -0.11281
    -0.09414
    -0.12402
    -0.14270
    -0.31827
    -0.38177
    -0.29212
    -0.28465
    -0.19126
    -0.18379
    -0.23982
    -0.20247
    -0.43407
    -0.41913
    -0.23609
    -0.30333
    -0.41913
    -0.40045
    -0.37804
    -0.33695
    -0.43407
    -0.46022
    -0.40045
    -0.40792
    -0.35936
    -0.28091
    -0.23235
    -0.26597
    -0.19873
    -0.23235
     0.01793
    -0.07172
    -0.17258
    -0.20620
    -0.05678
     0.12999
     0.16361
     0.04408
     0.04408
    -0.06799
    -0.09040
    -0.16138
    -0.20994
    -0.10161
    -0.19126
    -0.18005
     0.17856
     0.61561
     0.72394
     0.75009
     0.57826
     0.54090
     0.61188
     0.68659
     0.75756
     0.94060
     1.11617
     1.27680
     1.22077
     1.07882
     1.04520
     1.09003
     1.23945
     1.41128
     1.16474
     0.88457
     0.64550
     0.59320
     0.71274
     0.77251
     0.55585
     0.09637
    -0.04558
     0.10385
     0.02166
    -0.05678
    -0.15391
    -0.40792
    -0.68062
    -0.82257
    -0.92343
    -0.91222
    -0.84871
    -0.97199
    -0.78148
    -0.60217
    -0.63205
    -0.64326
    -0.59843
    -0.53119
    -0.32948
    -0.22488
    -0.07920
     0.01793
    -0.09787
     0.05155
     0.22338
     0.22712
     0.36907
     0.51475
     0.59694
     0.72021
     0.88457
     1.03773
     0.96675
     1.01905
     0.94434
     1.04520
     1.15353
     1.38513
     1.63915
     1.92305
     1.85207
     1.47105
     1.20209
     0.94434
     0.82854
     0.93687
     0.97049
     0.98170
     1.00037
     0.87337
     0.92940
     0.89578
     0.72394
     0.30183
    -0.07172
    -0.23609
    -0.01569
     0.00672
     0.05902
    -0.12029
    -0.34068
    -0.53493
    -0.51625
    -0.48263
    -0.72918
    -0.81509
    -0.75159
    -0.94584
    -0.89354
    -1.15503
    -1.13262
    -0.99440
    -0.74786
    -0.74786
    -0.75533
    -0.80015
    -0.91595
    -0.80762
    -0.75159
    -0.71424
    -0.57976
    -0.64700
    -0.71424
    -0.74038
    -0.84124
    -0.87860
    -0.94957
    -1.22600
    -1.22227
    -0.97946
    -0.98319
    -1.02055
    -1.14382
    -1.18118
    -1.22974
    -1.19985
    -1.24468
    -0.97946
    -0.85245
    -0.75533
    -0.78148
    -0.53493
    -0.54614
    -0.52746
    -0.31453
    -0.00075
    -0.09414
     0.01419
     0.13373
     0.25700
     0.33918
     0.44751
     0.44004
     0.39895
     0.45499
     0.46993
     0.42510
     0.45499
     0.38028
     0.38028
     0.41763
     0.54837
     0.42510
     0.40642
     0.33918
     0.28315
     0.29436
     0.32051
     0.22712
     0.27194
     0.34666
     0.23459
     0.24206
     0.33171
     0.30556
     0.26447
     0.18976
     0.30183
     0.38401
     0.31677
     0.42510
     0.32051
     0.23459
     0.24206
     0.05155
    -0.03810
    -0.09787
    -0.28091
    -0.35936
    -0.34442
    -0.16885
     0.09264
    -0.02316
     0.36160
     0.53343
     0.44378
     0.07770
     0.15241
     0.18229
     0.56332
     0.86589
     1.07508
     1.09003
     0.86589
     0.90699
     0.77624
     0.84722
     0.81733
     0.61935
     0.63803
     0.73515
     0.51475
     0.42137
     0.33171
     0.29062
     0.50728
     0.55211
     0.72768
     1.00784
     1.25439
     1.10123
     1.30295
     0.83975
    -0.20247
    -0.30333
    -0.08667
     0.46619
     0.52596
     0.35786
    -0.01196
    -0.40792
    -0.61711
    -0.61711
    -0.67314
    -0.53493
    -0.49757
    -0.46395
    -0.39298
    -0.26971
    -0.14270
    -0.04931
     0.11505
     0.41016
     0.58947
     0.58573
     0.66044
     0.65297
     0.69406
     0.81360
     0.67165
     0.75756
     0.82480
     0.82107
     0.95555
     0.92566
     0.78371
     0.74262
     0.57452
     0.79118
     0.84722
     0.79865
     0.76877
     0.75756
     0.73889
     0.77251
     0.72768
     0.62308
     0.60814
     0.52223
     0.08143
     0.33918
     0.69406
     0.68659
     0.38028
     0.16735
     0.07770
    -0.15391
    -0.17258
     0.05902
     0.08143
     0.07770
    -0.07172
    -0.03437
    -0.06799
    -0.07546
    -0.22862
    -0.14270
    -0.11281
    -0.17632
    -0.26224
    -0.63579
    -0.53867
    -0.38177
    -0.36683
    -0.29959
    -0.28091
    -0.42286
    -0.49010
    -0.59843
    -0.53867
    -0.46022
    -0.37057
    -0.38924
    -0.25850
    -0.20247
    -0.16885
    -0.24356
    -0.09414
    -0.07920
    -0.08293
    -0.06425
    -0.01569
    -0.12402
    -0.19126
    -0.26224
    -0.25103
    -0.25477
    -0.12029
    -0.28465
    -0.31453
    -0.38551
    -0.44901
    -0.41913
    -0.36310
    -0.32574
    -0.32948
    -0.29586
    -0.25477
    -0.20994
    -0.17258
    -0.18005
    -0.20620
    -0.20994
    -0.01569
    -0.08293
    -0.17258
    -0.44154
    -0.70676
    -0.87113
    -0.73665
    -0.28838
    -0.19126
    -0.25850
    -0.26224
    -0.34442
    -0.32948
    -0.16885
     0.28315
     0.83601
     1.14606
     1.01905
     0.95928
     1.25813
     1.45984
     1.78484
     1.82966
     1.91558
     1.84087
     1.79604
     1.84460
     1.79978
     1.56817
     1.59806
     1.37019
     1.04520
     0.91819
     0.82854
     0.62682
     0.57079
     0.46993
     0.49608
     0.42884
     0.44004
     0.26074
     0.08890
    -0.04184
    -0.03437
    -0.12402
    -0.19126
    -0.25850
    -0.22115
    -0.19873
    -0.17258
    -0.19873
    -0.24356
    -0.24356
    -0.23235
    -0.30706
    -0.20994
    -0.08667
    -0.10908
    -0.15764
    -0.11281
    -0.11281
     0.01046
     0.10385
    -0.06052
    -0.05305
    -0.10908
    -0.09040
    -0.09414
    -0.20247
    -0.32200
    -0.31827
    -0.17258
     0.13747
     0.10011
     0.21591
     0.23459
     0.19350
     0.20844
     0.17109
     0.19723
     0.44378
     0.15241
     0.20844
     0.17482
     0.20097
     0.01419
     0.07770
    -0.15391
    -0.22488
    -0.47890
    -0.43034
    -0.20994
    -0.26224
    -0.28091
    -0.59096
    -0.62085
    -0.65447
    -0.46769
    -0.28091
    -0.11655
    -0.31827
    -0.39298
    -0.35562
    -0.29212
    -0.13523
    -0.01196
    -0.07546
    -0.12776
    -0.16511
    -0.08293
    -0.03063
    -0.00075
    -0.12029
    -0.12776
    -0.12029
     0.05155
    -0.01943
    -0.09787
    -0.11281
    -0.36683
    -0.49010
    -0.44528
    -0.71050
    -0.93463
    -1.03549
    -1.11767
    -1.19238
    -1.30819
    -1.61076
    -1.85731
    -1.90213
    -2.08891
    -1.92455
    -1.91334
    -1.96564
    -1.98058
    -1.86478
    -1.70042
    -1.71162
    -1.73404
    -1.58835
    -1.38663
    -1.14756
    -0.94957
    -0.97199
    -0.86739
    -0.80762
    -0.63952
    -0.65073
    -0.60217
    -0.46395
    -0.42286
    -0.34815
    -0.08293
    -0.04558
    -0.05305
    -0.08293
     0.02166
     0.04034
     0.17482
     0.15614
     0.35413
     0.59694
     0.73515
     0.76504
     0.99664
     1.13859
     1.32910
     1.30295
     1.35525
     1.78110
     2.04632
     2.33396
     2.49085
     2.48338
     2.64027
     2.86067
     3.19687
     2.82705
     2.55435
     2.41240
     2.61039
     2.70751
     2.55809
     2.48338
     2.22563
     2.06500
     1.74001
     1.40008
     1.27680
     1.07135
     0.86963
     0.86963
     0.70900
     0.59694
     0.50728
     0.51475
     0.46993
     0.38775
     0.37280
     0.22712
     0.21591
     0.35039
     0.37654
     0.19350
     0.19723
     0.18603
     0.24580
     0.20471
     0.25327
     0.15241
     0.20471
     0.23085
     0.32051
     0.27194
     0.33171
     0.19350
     0.11505
     0.24206
     0.39522
     0.29062
     0.21965
     0.21965
     0.32424
     0.39895
     0.35786
     0.40642
     0.38775
     0.39895
     0.40642
     0.33918
     0.33918
     0.39148
     0.24206
     0.30930
     0.54090
     0.44378
     0.39895
     0.26821
     0.07396
     0.03661
     0.02166
    -0.19126
    -0.28465
    -0.37430
    -0.32574
    -0.34442
    -0.44154
    -0.59096
    -0.58723
    -0.60964
    -0.34815
    -0.42660
    -0.67688
    -0.68809
    -0.62458
    -0.30333
    -0.13896
    -0.00822
    -0.06052
    -0.13523
    -0.38177
    -0.42286
    -0.35936
    -0.06799
     0.29809
    -0.07172
    -0.32574
    -0.51625
    -0.29959
     0.28689
     0.61561
     0.75756
     0.70153
     0.10758
    -1.12141
    -0.91222
    -0.08293
     0.47366
     0.58573
     0.49608
     0.10758
    -0.09787
    -0.16885
    -0.01569
    -0.33321
    -0.27344
    -0.08293
    -0.09414
     0.02540
     0.14120
     0.09637
    -0.00075
     0.08143
     0.10011
     0.16361
     0.20844
     0.16735
     0.10011
    -0.04931
     0.07770
     0.09637
    -0.03810
    -0.10908
    -0.20994
    -0.07920
    -0.00075
    -0.10908
    -0.01943
    -0.00075
     0.07023
     0.14867
     0.16735
     0.33918
     0.32798
     0.21965
     0.47740
     0.73515
     0.67912
     0.67165
     0.81360
     0.95555
     0.97422
     1.14606
     1.00037
     1.17968
     1.36272
     1.68398
     1.53829
     1.10497
     1.16847
     1.07882
     0.92940
     1.06388
     0.92566
     0.79492
     0.61561
     0.45872
     0.30183
     0.13373
    -0.00822
    -0.04931
    -0.20994
    -0.31453
    -0.44528
    -0.37804
    -0.38551
    -0.51999
    -0.43781
    -0.35189
    -0.33321
    -0.35936
    -0.25850
    -0.18379
    -0.21367
    -0.12029
     0.01046
     0.05155
     0.02914
     0.08143
     0.20471
     0.19350
     0.30930
     0.29436
     0.18976
     0.39148
     0.45872
     0.34292
     0.33918
     0.24580
     0.31677
     0.21591
     0.28315
     0.31677
     0.37654
     0.24206
     0.18229
     0.29062
     0.16735
     0.26821
     0.07770
     0.28689
     0.31304
     0.20471
     0.15614
     0.09637
     0.06276
    -0.05305
     0.04781
     0.10758
     0.21965
     0.17109
     0.08890
     0.05155
     0.01046
     0.01793
     0.04034
     0.02540
     0.20844
     0.17856
     0.13373
    -0.07172
    -0.22115
    -0.28838
    -0.37057
    -0.40792
    -0.26971
    -0.19873
    -0.38551
    -0.61711
    -0.79268
    -0.92343
    -0.94210
    -0.88981
    -0.67688
    -0.79642
    -0.81883
    -0.81883
    -0.64700
    -0.70303
    -0.69556
    -0.50131
    -0.46395
    -0.34442
    -0.18379
    -0.24356
    -0.06052
    -0.08667
    -0.10161
    -0.23609
     0.03287
     0.11879
     0.10385
     0.20097
     0.27568
     0.30183
     0.31677
     0.15614
     0.11505
     0.21965
     0.20471
     0.29436
     0.15614
     0.15988
     0.13747
     0.12626
     0.27194
     0.36160
     0.27194
     0.27942
     0.48487
     0.70153
     0.73889
     0.61935
     0.70900
     0.99664
     1.10870
     1.98655
     2.71498
     2.33396
     1.70265
     1.55697
     1.68398
     1.88196
     1.76616
     2.30407
     1.54950
     0.01046
    -0.03063
     0.31304
     0.64550
     0.38775
     0.05902
    -0.51252
    -0.79642
    -0.96452
    -0.97572
    -0.96825
    -0.92716
    -0.71050
    -0.64326
    -0.47890
    -0.26971
    -0.14270
    -0.16511
    -0.16885
    -0.11655
    -0.01196
     0.01046
    -0.09787
    -0.10534
    -0.18005
    -0.18753
    -0.17258
    -0.33695
    -0.28465
    -0.17632
    -0.28465
    -0.19126
    -0.28091
    -0.25103
    -0.34442
    -0.38551
    -0.38177
    -0.23982
    -0.24356
    -0.25850
    -0.14643
    -0.27718
    -0.25850
    -0.36683
    -0.25477
    -0.21741
    -0.28091
    -0.19500
    -0.12776
    -0.03810
    -0.09040
    -0.11281
    -0.14270
    -0.07546
    -0.04931
    -0.00448
     0.02914
     0.01793
    -0.05678
    -0.09040
    -0.04184
     0.11879
    -0.00822
    -0.04184
    -0.10534
    -0.16138
    -0.19126
    -0.28465
    -0.38924
    -0.34442
    -0.40792
    -0.48263
    -0.60964
    -0.54987
    -0.73665
    -0.63952
    -0.62832
    -0.43034
    -0.32948
    -0.28838
    -0.08293
     0.09637
     0.20844
     0.31304
     0.45872
     0.43257
     0.60814
     0.60067
     0.65670
     0.58199
     0.57826
     0.63803
     0.46246
     0.32798
     0.02540
     0.02166
    -0.06425
    -0.14270
    -0.24729
    -0.30706
    -0.55734
    -0.68062
    -0.54240
    -0.41166
    -0.48637
    -0.52746
    -0.32948
     0.01793
    -0.01943
    -0.18379
    -0.10534
     0.14867
     0.24953
     0.47740
     0.39895
     0.13747
    -0.26971
    -0.16138
     0.35039
     0.54837
     0.66791
     0.92193
     0.96302
     0.89204
     0.76504
     0.70900
     0.70153
     0.73142
     0.74636
     0.87337
     0.91819
     0.90699
     1.07508
     1.03026
     1.00784
     1.00037
     0.90325
     0.76504
     0.53343
     0.51102
     0.65297
     0.53343
     0.36907
     0.44751
     0.54837
     0.85095
     0.95555
     0.72021
     0.69406
     0.69780
     0.59694
     0.82107
     1.10123
     1.47852
     1.50841
     1.58685
     1.69518
     1.73627
     1.54576
     1.16847
     1.01158
     1.40381
     1.72507
     1.82219
     1.84087
     1.66156
     1.41502
     1.26933
     1.08256
     1.18341
     1.47105
     1.56817
     1.22824
     1.07135
     1.19089
     1.22824
     0.90325
     0.72768
     0.59320
     0.58573
     0.34292
    -0.04558
    -0.11655
    -0.09414
    -0.16138
    -0.25850
    -0.42286
    -0.73665
    -0.80389
    -0.95331
    -1.04670
    -0.76280
    -0.71050
    -0.77774
    -0.65447
    -0.66941
    -0.75533
    -0.84871
    -0.98693
    -1.11020
    -1.07658
    -0.89354
    -0.95331
    -1.05790
    -1.20359
    -1.28577
    -1.43519
    -1.23721
    -1.14382
    -1.11394
    -0.99814
    -0.85992
    -0.90475
    -0.89728
    -0.90848
    -0.69929
    -0.59470
    -0.45648
    -0.41539
    -0.35189
    -0.30706
    -0.29212
    -0.35562
    -0.21367
    -0.09414
    -0.15017
    -0.23609
    -0.23235
    -0.11281
    -0.04184
    -0.01943
    -0.00075
     0.03661
    -0.03437
     0.04034
    -0.04184
     0.04781
    -0.02690
    -0.15391
    -0.08293
     0.02166
    -0.04931
    -0.12402
    -0.18379
    -0.04558
     0.15614
     0.26447
     0.32424
     0.39148
     0.54090
     0.67165
     0.81360
     1.11617
     1.23198
     1.28801
     1.18341
     1.29922
     1.38887
     1.25439
     1.22451
     1.14979
     1.19089
     1.13112
     1.01532
     0.87337
     0.60441
     0.51475
     0.39895
     0.30930
     0.21965
     0.13373
     0.09637
     0.22338
     0.32424
     0.31304
     0.24206
     0.20097
     0.19350
     0.23833
     0.30556
     0.11879
     0.09264
     0.08890
     0.33171
     0.37280
     0.39522
     0.39522
     0.34292
     0.49234
     0.54464
     0.40642
     0.32051
     0.82107
     1.51588
     1.77736
     2.00523
     1.91558
     1.78110
     1.86328
     1.36272
     1.25813
     1.42622
     1.04894
     0.20844
    -1.03549
    -0.67688
    -0.09787
    -0.13523
    -0.66567
    -1.55473
    -2.31678
    -2.36534
    -2.26448
    -2.25327
    -2.13000
    -2.35413
    -2.94435
    -3.70640
    -3.77364
    -3.00412
    -2.33172
    -1.46881
    -1.05043
    -1.19612
    -1.68921
    -2.01794
    -1.90961
    -1.79754
    -1.59209
    -1.16997
    -0.93090
    -0.61338
    -0.42286
    -0.23235
    -0.00075
    -0.01943
    -0.15764
    -0.02316
     0.10758
    -0.18753
    -0.27718
    -0.29212
    -0.23609
    -0.28091
    -0.34815
    -0.29212
    -0.36683
    -0.34815
    -0.13896
    -0.12776
    -0.00075
    -0.04558
    -0.11655
    -0.19500
    -0.02690
    -0.04558
    -0.05678
    -0.09040
    -0.11655
    -0.02316
    -0.02690
    -0.03437
    -0.07172
    -0.11281
    -0.13523
    -0.20994
    -0.23235
    -0.29212
    -0.31827
    -0.47516
    -0.39672
    -0.37057
    -0.45648
    -0.54987
    -0.54614
     0.05155
     0.30556
     0.08143
     0.30183
     0.38775
     0.33545
     0.41390
    -0.07546
     0.07770
     0.29436
     0.38775
     0.76130
     0.70153
     0.07023
    -0.73665
    -0.96825
     0.37654
     0.77251
     0.80239
    -0.13523
    -0.66941
    -0.74412
    -0.71424
    -0.16511
     0.07023
     0.26447
     0.25327
     0.21218
     0.30183
     0.12626
    -0.04184
     0.00672
     0.07770
     0.17109
     0.06276
    -0.00448
    -0.09787
    -0.16885
    -0.18005
     0.12252
     0.24953
     0.46246
     0.25700
    -0.04558
     0.05902
     0.16735
     0.18603
     0.39895
     0.51102
     0.56705
     0.52970
     0.46619
     0.55585
     0.51475
     0.58947
     0.39148
     0.45872
     0.48487
     0.47740
     0.25700
     0.57079
     0.50728
     0.39148
     0.44004
     0.42510
     0.36160
     0.35413
     0.27568
     0.26821
     0.19723
     0.14494
     0.29062
     0.37280
     0.59320
     0.80613
     0.88831
     0.85842
     0.56332
     1.00784
     1.97535
     2.42361
     2.11730
     1.55697
     1.35898
     1.59059
     2.03512
     2.48338
     3.28278
     3.68996
     2.98021
     1.94920
     1.73627
     1.78484
     1.95667
     1.92679
     1.74748
     1.60179
     1.29548
     1.14232
     0.97422
     0.87710
     0.77624
     0.74262
     0.60814
     0.58947
     0.61561
     0.72021
     0.72021
     0.88084
     1.29922
     1.24318
     0.83601
     0.42137
    -0.46395
    -1.47628
    -1.84237
    -1.72656
    -1.18491
    -0.60217
    -0.51252
    -1.14009
    -1.90587
    -2.32425
    -2.63803
    -2.55585
    -2.14494
    -1.59209
    -1.05790
    -0.90848
    -0.54240
    -0.51252
    -0.29959
    -0.34442
    -0.03063
     0.23459
     0.25700
     0.18976
     0.04034
    -0.13896
    -0.29959
    -0.41913
    -0.36310
    -0.26224
    -0.36310
    -0.30706
    -0.13149
    -0.12776
    -0.21741
    -0.23982
    -0.23609
    -0.22115
    -0.14643
    -0.20247
    -0.15017
    -0.14643
    -0.19500
    -0.17258
    -0.29212
    -0.14270
    -0.25477
    -0.31080
    -0.27344
    -0.37057
    -0.35562
    -0.38924
    -0.32948
    -0.21367
    -0.26971
    -0.23235
    -0.36310
    -0.45648
    -0.44901
    -0.38924
    -0.53867
    -0.43407
    -0.38551
    -0.46022
    -0.35189
    -0.49010
    -0.54614
    -0.56855
    -0.70303
    -0.72544
    -0.53867
    -0.47516
    -0.57602
    -0.67314
    -0.62832
    -0.50878
    -0.41166
    -0.22488
    -0.03810
     0.03661
     0.04034
     0.10011
     0.16361
     0.11132
     0.02166
     0.16361
     0.30183
     0.45125
     0.39522
     0.30183
     0.31304
     0.28689
     0.29809
     0.30930
     0.11505
    -0.35562
    -0.35562
    -0.21741
    -0.07546
    -0.08667
    -0.07172
     0.07396
    -0.06799
    -0.09414
    -0.16138
     0.00672
    -0.34068
    -0.70676
     0.00299
     0.33918
     0.44378
     0.32798
     0.14867
     0.15988
     0.06649
     0.10758
     0.19723
     0.18976
     0.28689
     0.46619
     0.54090
     0.41390
     0.13373
     0.12626
     0.26447
     0.15988
     0.73515
     1.09750
     1.10497
     1.76989
     2.10983
     2.19948
     1.85207
     2.23683
     2.26672
     2.36011
     2.71872
     2.98768
     3.35749
     3.41353
     3.43220
     3.35376
     3.09227
     2.89055
     2.49085
     2.03512
     1.84834
     1.67277
     1.50841
     1.14606
     0.88831
     0.63056
     0.45499
     0.07770
    -0.13149
    -0.40045
    -0.74038
    -0.77027
    -0.93837
    -0.82630
    -1.06538
    -1.21480
    -1.21480
    -1.19612
    -1.12514
    -1.17371
    -1.15503
    -1.15503
    -0.92716
    -0.89354
    -0.85992
    -0.85619
    -0.82630
    -0.80762
    -0.88607
    -0.73291
    -0.77774
    -0.71050
    -0.65820
    -0.69556
    -0.61711
    -0.75159
    -0.80389
    -0.82257
    -0.83377
    -0.72171
    -0.62458
    -0.68062
    -0.75906
    -0.85245
    -0.92343
    -0.70303
    -0.58349
    -0.76653
    -0.72171
    -0.63579
    -0.73291
    -0.78521
    -0.79642
    -0.65820
    -0.57602
    -0.56108
    -0.63205
    -0.63952
    -0.61711
    -0.61711
    -0.70303
    -0.67688
    -0.46769
    -0.59470
    -0.79642
    -0.65073
    -0.59096
    -0.37057
    -0.26971
    -0.35562
    -0.34068
    -0.33695
    -0.27344
    -0.15391
    -0.01943
    -0.04558
    -0.03810
    -0.00075
     0.20097
     0.26074
     0.12999
     0.17856
     0.21218
     0.27568
     0.24206
     0.13373
     0.14494
     0.17109
     0.23833
     0.16735
     0.22338
     0.06649
     0.12252
    -0.07920
     0.05528
     0.01793
    -0.18379
    -0.24729
    -0.29586
    -0.27344
    -0.31453
    -0.36683
    -0.32200
    -0.27344
    -0.23235
    -0.22488
    -0.25850
    -0.16138
    -0.17258
    -0.15017
    -0.06425
     0.14494
     0.17856
    -0.00075
    -0.01943
     0.05528
     0.01419
     0.04408
    -0.21367
    -0.15017
    -0.00822
     0.20844
     0.12999
    -0.27718
    -0.62832
    -0.68435
    -0.42660
     0.05528
     0.21218
     0.09637
    -0.12402
    -0.38551
    -0.33695
    -0.10908
     0.50728
     1.76242
     1.37766
     1.03026
     0.67538
     1.26560
     1.90437
     2.12477
     1.99029
     2.27793
     2.59545
     2.64027
     2.56183
     2.40120
     2.15465
     2.12103
     2.29287
     2.09488
     2.07994
     2.03885
     1.61674
     0.98170
     0.31677
     0.12999
     0.05902
     0.17856
     0.01793
    -0.47516
    -0.31453
    -0.39672
    -0.56108
    -0.59470
    -0.82257
    -0.86739
    -0.75906
    -0.63579
    -0.54987
    -0.53119
    -0.39298
    -0.41166
    -0.31453
    -0.16138
    -0.00075
    -0.00822
    -0.07920
    -0.05678
    -0.04184
    -0.03810
    -0.03063
    -0.08293
    -0.11655
    -0.04931
     0.01419
    -0.12776
    -0.10161
    -0.20620
    -0.33695
    -0.29586
    -0.05678
    -0.16138
    -0.22862
    -0.23982
    -0.29212
    -0.23609
    -0.20247
    -0.20247
    -0.28091
    -0.26597
    -0.23609
    -0.22115
    -0.21741
    -0.22115
    -0.24356
    -0.28091
    -0.20247
    -0.14643
    -0.23982
    -0.25477
    -0.21741
    -0.25477
    -0.16138
    -0.25103
    -0.19873
    -0.22115
    -0.19500
    -0.18005
    -0.09787
    -0.16511
    -0.11655
    -0.28091
    -0.24356
    -0.09414
    -0.13523
    -0.23982
    -0.27718
    -0.33321
    -0.34442
    -0.42660
    -0.43034
    -0.50131
    -0.54614
    -0.56481
    -0.66567
    -0.65820
    -0.61711
    -0.78521
    -0.70303
    -0.65073
    -0.77774
    -0.80389
    -0.91222
    -0.96078
    -0.91222
    -0.94584
    -0.99440
    -0.91595
    -0.98319
    -1.02428
    -0.95705
    -0.99814
    -1.13635
    -1.18491
    -1.33060
    -1.27083
    -1.12888
    -1.13635
    -1.06164
    -1.17371
    -1.16997
    -1.29698
    -1.11394
    -1.10273
    -1.09152
    -0.96825
    -0.84498
    -0.44528
     0.01793
     0.80239
     1.64662
     1.68771
     1.20209
    -0.10908
    -0.88607
    -0.68062
     0.89578
     2.77102
     2.82705
     2.24804
     1.81845
     1.79231
     1.67277
     1.69145
     1.82966
     1.85207
     1.69518
     1.69518
     1.72133
     1.89317
     1.72507
     1.65036
     1.62421
     1.53829
     1.32536
     1.01158
     0.51849
     0.32424
     0.03661
    -0.21367
    -0.30333
    -0.31080
    -0.36310
    -0.57976
    -0.42660
    -0.37430
    -0.57229
    -0.46769
    -0.35189
    -0.19873
    -0.24356
    -0.08667
     0.22712
     0.58573
     0.81733
     0.86589
     0.89204
     0.73142
     0.42510
     0.18976
    -0.16138
    -0.34815
    -0.14270
     0.12252
     0.34666
     0.05902
    -0.39672
    -1.10273
    -1.39410
    -1.48749
    -1.51364
    -1.43519
    -1.38663
    -1.32686
    -1.33807
    -1.34554
    -1.27083
    -1.09526
    -1.05417
    -0.98319
    -0.96078
    -0.96825
    -0.92716
    -1.02802
    -0.97199
    -0.98693
    -0.93463
    -1.05790
    -0.92343
    -0.94210
    -0.96825
    -1.09900
    -1.06164
    -0.91222
    -0.95705
    -0.97572
    -0.86366
    -0.86366
    -0.88981
    -0.89354
    -0.82257
    -0.74412
    -0.66567
    -0.67314
    -0.62458
    -0.60591
    -0.53493
    -0.58723
    -0.62832
    -0.47890
    -0.48263
    -0.48637
    -0.44528
    -0.31453
    -0.36683
    -0.39298
    -0.34815
    -0.24729
    -0.21741
    -0.21367
    -0.30333
    -0.24356
    -0.21367
    -0.13149
    -0.28091
    -0.18753
    -0.23235
    -0.28091
    -0.27718
    -0.24356
    -0.26971
    -0.43034
    -0.45648
    -0.54987
    -0.44154
    -0.44154
    -0.47890
    -0.51999
    -0.42660
    -0.40419
    -0.58723
    -0.45648
    -0.33695
    -0.41913
    -0.25850
    -0.12029
    -0.10534
    -0.03063
     0.04781
     0.20097
     0.41763
     0.40642
     0.33545
     0.30183
     0.25700
     0.31304
     0.68285
     0.92940
     0.99290
     0.92193
     0.70900
     0.63056
     0.68285
     0.77998
     0.82107
     1.03773
     1.10870
     1.42249
     1.51961
     1.27307
     1.14606
     1.56444
     2.19948
     2.69257
     3.23049
     3.38738
     3.41353
     2.14718
     2.40867
     2.13598
     2.13598
     2.27045
     2.46097
     2.27419
     2.07621
     1.55323
     1.10497
     0.75756
     0.32424
    -0.32948
    -0.59470
    -0.77400
    -1.52111
    -2.03288
    -2.00299
    -1.94696
    -1.42772
    -1.15876
    -1.07285
    -1.27830
    -1.54352
    -1.52111
    -1.59956
    -1.33060
    -1.26709
    -0.98319
    -0.46395
    -0.19873
    -0.09414
     0.03287
     0.08890
     0.20471
    -0.05678
    -0.47890
    -0.59843
    -0.43034
    -0.41166
    -0.35189
    -0.54987
    -0.68809
    -0.72918
    -1.08405
    -1.11020
    -0.89728
    -0.75906
    -0.80762
    -0.77774
    -0.77400
    -0.72918
    -0.64326
    -0.61711
    -0.50878
    -0.50505
    -0.23235
    -0.34815
    -0.34442
    -0.28091
    -0.35936
    -0.55734
    -0.57976
    -0.80389
    -1.17371
    -1.00934
    -0.64326
    -0.46769
    -0.51252
    -0.70303
    -0.73665
    -0.71050
    -0.61338
    -0.62085
    -0.59843
    -0.45275
    -0.38924
    -0.30706
    -0.10908
    -0.01943
    -0.04184
    -0.01943
     0.05902
     0.09637
     0.05902
    -0.04931
    -0.09040
    -0.04558
     0.09264
     0.03287
     0.07396
    -0.00075
     0.04408
     0.04408
     0.00299
     0.11505
     0.09264
    -0.05678
     0.09637
     0.14867
     0.11879
     0.07023
     0.05155
     0.09637
     0.05155
     0.15241
     0.22712
     0.11505
     0.10758
     0.05528
     0.08143
     0.16361
     0.20471
     0.07770
     0.11879
     0.12626
     0.09264
     0.11879
     0.05155
    -0.01569
     0.06649
     0.11505
     0.23833
     0.14867
     0.11505
     0.10758
     0.05902
     0.27942
     0.33545
     0.21591
     0.29436
     0.29809
     0.43631
     0.50355
     0.61935
     0.58947
     0.71647
     0.77251
     0.88831
     0.86216
     0.94808
     0.90699
     0.89951
     0.83601
     1.07135
     0.92193
     0.79492
     0.80613
     0.89204
     0.93313
     0.94434
     0.69780
     0.57079
     0.63429
     0.67912
     0.56332
     0.51475
     0.56332
     0.66418
     0.57826
     0.56705
     0.27568
     0.08143
    -0.18005
    -0.32574
    -0.24729
     1.19089
     4.27643
     4.52298
     2.55809
     1.52335
     1.76242
     2.60292
     2.86440
     2.34143
     2.19201
     2.25178
     2.06874
     1.80351
     1.77736
     1.40008
     0.65297
    -0.18005
    -0.98693
    -1.57341
    -1.90587
    -1.88719
    -1.84984
    -1.77513
    -1.69294
    -1.88719
    -2.02167
    -1.57714
    -1.15503
    -1.00187
    -0.93463
    -0.96078
    -1.00187
    -1.00187
    -0.94210
    -0.87113
    -0.81136
    -0.62458
    -0.53119
    -0.75159
    -0.74038
    -0.58349
    -0.62832
    -0.62458
    -0.46395
    -0.50505
    -0.54614
    -0.45275
    -0.43781
    -0.41913
    -0.43034
    -0.52746
    -0.51625
    -0.52372
    -0.28838
    -0.23235
    -0.18005
    -0.06799
    -0.19873
    -0.37057
    -0.29586
    -0.37804
    -0.87486
    -1.42399
    -1.73777
    -1.20359
    -0.70676
    -0.81883
    -1.03176
    -1.43519
    -1.80501
    -1.86478
    -1.84610
    -1.81995
    -1.69668
    -1.59956
    -1.30819
    -1.07658
    -1.01681
    -0.90475
    -0.85619
    -0.69556
    -0.53119
    -0.41166
    -0.40045
    -0.19873
    -0.28465
    -0.18379
    -0.16511
    -0.08293
    -0.05305
    -0.19873
    -0.13149
     0.03661
    -0.03437
     0.04781
     0.06276
     0.09637
     0.18603
     0.17109
     0.21218
     0.16361
     0.35039
     0.43257
     0.57826
     0.72021
     0.70153
     0.63056
     0.66418
     0.86216
     0.98170
     0.87337
     0.91446
     0.95555
     0.96675
     1.09003
     1.06388
     1.11617
     1.13485
     1.13485
     1.05267
     1.00411
     1.02652
     0.85095
     0.75756
     0.91446
     0.95555
     0.79118
     0.80239
     0.69406
     0.55958
     0.63056
     0.57826
     0.60441
     0.62308
     0.54464
     0.48861
     0.62682
     0.69406
     0.64923
     0.45125
     0.45499
     0.44378
     0.52596
     0.52596
     0.54837
     0.56332
     0.49234
     0.29809
     0.14120
     0.16361
     0.29809
     0.10385
     0.03287
    -0.21741
    -0.33321
     0.08890
    -0.12029
    -0.28465
    -0.37057
    -0.32574
    -0.24729
    -0.72918
    -1.23347
    -1.29698
    -1.06164
    -1.12888
    -0.50131
     0.03287
     0.34292
     0.59694
     0.54090
     0.16361
     0.23833
     0.70527
     1.06761
     1.74001
     2.12850
     2.07621
     1.66156
     1.02652
     1.01532
     1.31042
     1.54576
     1.51961
     1.16474
     0.18976
     0.19723
    -0.04184
    -0.38551
    -0.32948
    -0.29586
    -0.19873
    -0.16511
    -0.15391
    -0.23982
    -0.10908
    -0.13523
     0.01419
     0.07396
     0.12999
    -0.07920
    -0.00448
     0.10011
    -0.01196
    -0.16138
    -0.17258
    -0.13523
    -0.13523
    -0.33695
    -0.26224
    -0.32574
    -0.37057
    -0.32574
    -0.29212
    -0.28838
    -0.27344
    -0.16511
    -0.28465
    -0.07172
    -0.10908
    -0.14270
    -0.15017
    -0.07172
    -0.02690
     0.10758
     0.11505
     0.01046
    -0.26224
    -0.29959
    -0.30706
    -0.28465
    -0.31827
    -0.31453
    -0.37057
    -0.44528
    -0.42660
    -0.49757
    -0.60217
    -0.55734
    -0.53867
    -0.52746
    -0.52746
    -0.51999
    -0.55734
    -0.53493
    -0.57229
    -0.43034
    -0.32200
    -0.36683
    -0.35562
    -0.41166
    -0.43407
    -0.40792
    -0.56108
    -0.49757
    -0.47143
    -0.41166
    -0.21741
    -0.26971
    -0.40419
    -0.54987
    -0.78148
    -0.81509
    -0.60217
     0.11879
     0.21965
    -0.10908
    -0.15017
    -0.23609
    -0.28838
    -0.26971
    -0.14643
    -0.18753
    -0.12776
    -0.08667
    -0.15764
    -0.28838
    -0.41166
    -0.49010
    -0.55734
    -0.74786
    -0.81883
    -0.91222
    -0.95705
    -1.07285
    -1.14382
    -1.15129
    -0.99814
    -1.12888
    -1.02055
    -1.02055
    -1.08405
    -1.29324
    -1.72656
    -2.79493
    -2.79493
     0.15988
     2.52447
     2.50206
     0.74636
    -0.71797
    -0.85619
    -0.70303
     0.10011
     0.79118
     1.21330
     1.35898
     1.40008
     1.39260
     1.37766
     1.36646
     1.38513
     1.61674
     1.65409
     1.75495
     1.55697
     1.00784
     0.57452
     0.51102
     1.03026
     1.59806
     1.20583
     1.75122
     1.99029
     1.48599
     1.19089
     0.60067
     0.22338
     0.23833
     0.29062
     0.35413
     0.20844
     0.15988
     0.16735
     0.32424
     0.69032
     0.95555
     0.66418
     0.42510
     0.41016
     0.48487
     0.74262
     1.04894
     1.08256
     1.17221
     1.09003
     1.21703
     1.37393
     1.27307
     1.34404
     1.51961
     1.46731
     1.41875
     1.39634
     1.10497
     1.26186
     1.28054
     1.26933
     1.20583
     1.14232
     1.04520
     0.93313
     0.63056
     0.54090
     0.44751
     0.39895
     0.41390
     0.23085
     0.26447
     0.27568
     0.15988
     0.02540
    -0.09787
    -0.15391
    -0.35936
    -0.46022
    -0.38177
    -0.23235
    -0.25850
    -0.31453
    -0.36683
    -0.28091
    -0.28838
    -0.34442
    -0.21367
    -0.20994
    -0.29586
    -0.09787
    -0.26971
    -0.28465
    -0.25103
    -0.29959
    -0.31080
    -0.22488
    -0.19126
    -0.15017
    -0.22862
    -0.30706
    -0.29959
    -0.24356
    -0.29212
    -0.26971
    -0.30333
    -0.37057
    -0.39298
    -0.37057
    -0.39298
    -0.48637
    -0.52746
    -0.47890
    -0.50505
    -0.40045
    -0.46395
    -0.49384
    -0.61711
    -0.63952
    -0.65073
    -0.51625
    -0.55734
    -0.62832
    -0.66567
    -0.59470
    -0.58349
    -0.59096
    -0.63952
    -0.63579
    -0.56855
    -0.51252
    -0.54614
    -0.53493
    -0.47516
    -0.43781
    -0.50878
    -0.33695
    -0.25103
    -0.29586
    -0.28091
    -0.24729
    -0.09040
    -0.06425
    -0.02316
     0.04408
     0.02914
     0.10758
     0.10758
     0.24953
     0.18229
     0.24953
     0.14867
     0.24580
     0.39148
     0.27568
     0.09264
     0.12999
     0.31677
     0.44751
     0.58199
     0.61935
     0.56705
     0.71274
     0.52223
     0.50355
     0.51849
     0.51102
     0.62682
     0.71274
     0.88084
     0.70900
     0.38775
     0.37280
     0.19723
     0.13373
    -0.05678
    -0.15391
    -0.35562
    -0.34815
     0.41390
     1.20956
     1.36272
     0.64550
     0.59320
     0.73515
     1.15353
     1.71012
     1.82219
     2.59171
     3.22301
     3.09227
     2.16212
     1.21703
     0.92193
     1.15353
     1.02652
     0.37280
    -0.69182
    -0.16138
     0.81733
     0.35413
    -0.79268
    -1.79007
    -2.37281
    -1.69668
    -0.96825
    -0.71797
    -0.49757
    -0.47890
    -0.31827
    -0.21367
    -0.07920
     0.19350
     0.24206
     0.39148
     0.49981
     0.24953
     0.28689
     0.29062
     0.07023
    -0.12776
    -0.20994
    -0.34442
    -0.31827
    -0.34442
    -0.42660
    -0.54614
    -0.65073
    -0.69929
    -0.76653
    -0.80015
    -0.78148
    -0.69929
    -0.75906
    -0.51999
    -0.51625
    -0.72544
    -0.77400
    -0.75159
    -0.69929
    -0.58349
    -0.66194
    -0.67314
    -0.65073
    -0.60217
    -0.52372
    -0.52372
    -0.51625
    -0.52746
    -0.67688
    -0.53493
    -0.49010
    -0.58723
    -0.60591
    -0.52372
    -0.56855
    -0.57976
    -0.59843
    -0.63205
    -0.61711
    -0.65447
    -0.63952
    -0.59096
    -0.63952
    -0.74038
    -0.81509
    -0.79268
    -0.57602
    -0.66941
    -0.71797
    -0.71424
    -0.73291
    -0.68435
    -0.70676
    -0.66194
    -0.66194
    -0.59096
    -0.49757
    -0.48637
    -0.44528
    -0.49757
    -0.51625
    -0.50878
    -0.31453
    -0.17632
    -0.28465
    -0.27718
    -0.34068
    -0.27718
    -0.20247
    -0.18753
    -0.19500
    -0.14643
    -0.19500
    -0.07546
    -0.07546
    -0.07920
    -0.10908
    -0.17258
     0.03661
     0.11879
     0.02914
    -0.00075
     0.08143
     0.10011
     0.14120
     0.06649
     0.07770
     0.20097
     0.14494
     0.16361
     0.12626
     0.23085
     0.18976
     0.05902
     0.17109
     0.27568
     0.26447
     0.24580
     0.11505
     0.14120
     0.11132
     0.09264
     0.08890
     0.09637
     0.11505
     0.08890
     0.00672
     0.14494
     0.10011
    -0.04184
    -0.01943
     0.22712
     0.15614
     0.09264
     0.18229
     0.12999
     0.15614
     0.28689
     0.24580
     0.37280
     0.39895
     0.41016
     0.26821
     0.23459
     0.17856
     0.09264
    -0.04184
     0.07770
     0.11505
     0.08517
     0.34292
     0.71647
     1.14979
     1.72133
     2.28540
     2.06874
     0.47366
    -0.74786
     0.23833
     1.12365
     1.79604
     1.84087
     1.83340
     1.57565
     1.63168
     1.88943
     2.72992
     2.56930
     1.42249
     0.86216
     1.15353
     1.26186
     1.96788
     2.05379
     1.96788
     1.98655
     2.03512
     1.64288
     1.42622
     1.47479
     1.40381
     1.12365
     0.76504
    -0.03063
    -0.76653
    -0.91595
    -0.93090
    -0.48263
    -0.22862
    -0.60964
    -0.69556
    -0.74038
    -0.80389
    -1.04296
    -1.36422
    -1.48749
    -1.43893
    -1.26336
    -1.00934
    -0.92716
    -0.89728
    -0.88233
    -0.74786
    -0.75533
    -0.85245
    -0.88981
    -0.85619
    -0.88607
    -0.83751
    -0.79268
    -0.91222
    -0.85619
    -0.80389
    -0.67314
    -0.66941
    -0.60217
    -0.51252
    -0.45275
    -0.38177
    -0.31453
    -0.28838
    -0.27718
    -0.18753
    -0.25477
    -0.12776
    -0.10161
    -0.09040
    -0.17258
    -0.16885
    -0.11281
    -0.14270
    -0.20247
    -0.23235
    -0.26597
    -0.20620
    -0.26971
    -0.29586
    -0.23235
    -0.18753
    -0.27718
    -0.26971
    -0.26224
    -0.25477
    -0.29586
    -0.33695
    -0.22488
    -0.22115
    -0.22862
    -0.24356
    -0.27718
    -0.34068
    -0.29959
    -0.29586
    -0.19126
    -0.20620
    -0.21367
    -0.24356
    -0.31453
    -0.15391
    -0.16885
    -0.23235
    -0.06799
    -0.06052
    -0.07172
    -0.04558
     0.05528
    -0.08293
    -0.01196
     0.03287
     0.05902
     0.10758
     0.13373
     0.01793
     0.10011
     0.14120
     0.17856
     0.08890
     0.21591
     0.26074
     0.29436
     0.22338
     0.23833
     0.17109
     0.02540
    -0.02690
    -0.06425
    -0.04558
     0.17856
    -0.01196
    -0.05678
    -0.12029
    -0.15391
    -0.35562
    -0.33321
    -0.28465
    -0.34815
    -0.32948
    -0.33695
    -0.35936
    -0.50505
    -0.43034
    -0.53119
    -0.48637
    -0.53493
    -0.52372
    -0.70303
    -0.58723
    -0.44154
    -0.50878
    -0.54614
    -0.50131
    -0.69556
    -0.92343
    -0.97199
    -0.81509
    -0.80762
    -0.78895
    -0.83377
    -0.78148
    -0.85245
    -1.02428
    -1.18118
    -1.28951
    -1.40157
    -1.47255
    -1.53232
    -1.33433
    -1.05790
    -1.18118
    -1.17371
    -1.12514
    -0.90101
     0.23833
     1.30295
     2.42735
     2.81211
     2.72619
     2.33022
     2.70751
     3.67501
     4.12328
     5.06463
     5.89392
     6.17782
     6.36833
     6.54390
     5.94995
     5.52037
     5.27009
     5.01607
     4.53792
     4.42586
     4.38850
     4.20920
     3.77214
     3.26037
     2.74860
     2.36011
     1.84087
     1.50841
     1.21330
     0.85842
     0.30930
    -0.02316
    -0.26971
    -0.47890
    -0.66941
    -0.88981
    -0.86739
    -1.04296
    -1.53979
    -1.65933
    -1.79007
    -1.67800
    -1.74151
    -1.70042
    -1.60329
    -1.65933
    -1.51364
    -1.44640
    -1.36795
    -1.42025
    -1.34928
    -1.31192
    -1.20359
    -1.14009
    -1.24095
    -1.10273
    -1.15876
    -1.05790
    -1.13635
    -0.97572
    -0.90848
    -0.99440
    -0.99440
    -0.90475
    -0.83004
    -0.91595
    -0.90848
    -0.95331
    -0.78895
    -0.73291
    -0.81883
    -0.80762
    -0.77774
    -0.74786
    -0.80762
    -0.70676
    -0.57602
    -0.65820
    -0.67314
    -0.61338
    -0.53867
    -0.44154
    -0.51999
    -0.54987
    -0.41913
    -0.33321
    -0.31080
    -0.28838
    -0.25103
    -0.22862
    -0.16511
    -0.13896
     0.01419
    -0.03437
    -0.18753
    -0.03437
     0.00672
    -0.00822
    -0.02316
    -0.05678
    -0.00822
     0.11505
     0.28689
     0.39895
     0.62308
     0.97796
     1.50093
     1.99029
     2.14345
     1.34404
    -0.00448
    -1.78260
    -2.10012
    -1.42772
    -1.01681
    -0.28465
    -0.31453
    -1.24842
    -2.41017
    -3.44117
    -3.71013
    -3.72507
    -3.72881
    -3.77364
    -3.46359
    -3.23945
    -3.04147
    -2.76878
    -2.44752
    -2.06276
    -1.81248
    -1.75645
    -1.70042
    -1.52485
    -1.36795
    -1.30445
    -1.30071
    -1.14009
    -0.98319
    -0.85619
    -0.63205
    -0.47516
    -0.46395
    -0.40792
    -0.32948
    -0.31453
    -0.14643
    -0.07546
    -0.07920
    -0.03063
     0.17109
     0.35786
     0.44751
     0.44004
     0.24953
     0.24206
     0.14120
     0.25327
     0.34666
     0.70153
     0.94060
     1.07135
     1.37393
     1.08629
     0.88457
     0.97049
     1.09750
     1.35898
     1.63915
     1.76242
     1.57565
     1.43743
     1.52335
     1.82593
     1.92679
     1.87449
     1.84087
     1.79978
     1.97535
     1.65036
     2.18454
     2.55062
     2.68510
     2.54688
     2.46844
     2.40120
     3.25663
     3.90288
     2.24431
     1.97908
     2.09115
     2.53194
     2.80090
     2.22189
     2.02017
     1.84460
     1.20209
    -0.18379
    -0.60217
     2.33022
     2.45350
     1.03026
    -1.11020
    -1.38290
    -1.01308
    -0.35189
    -0.33695
    -0.25103
    -0.81136
    -1.00561
    -1.00561
    -1.21480
    -1.27457
    -1.38663
    -1.46134
    -1.64065
    -1.56594
    -1.62571
    -1.78633
    -1.89093
    -1.89093
    -1.92828
    -1.71162
    -1.53232
    -1.52111
    -1.34928
    -1.31566
    -1.29698
    -1.03549
    -1.09152
    -0.80762
    -0.68809
    -0.62458
    -0.57229
    -0.44528
    -0.19500
    -0.01569
     0.04781
     0.17482
     0.24953
     0.21218
     0.27194
     0.30556
     0.19350
     0.12999
     0.04781
     0.12252
     0.04408
     0.18976
     0.21218
     0.26821
     0.19723
     0.30930
     0.15614
     0.27194
     0.38775
     0.35413
     0.37280
     0.09264
    -0.10908
     0.28315
     0.52596
     0.77251
     0.78745
     0.85842
     0.88831
     1.07882
     1.00411
     0.89578
     0.50355
    -0.03063
    -0.59470
    -0.62458
    -0.32948
    -0.42660
    -0.56108
    -0.60591
    -0.81509
    -1.12888
    -1.26709
    -1.37169
    -1.46508
    -1.52111
    -1.20359
    -0.98693
    -0.77400
    -0.69929
    -0.49384
    -0.22115
    -0.30706
    -0.07546
     0.02540
     0.15241
    -0.01196
    -0.19126
    -0.50505
    -0.69929
    -0.66941
    -0.92716
    -0.92343
    -1.05790
    -1.37169
    -1.62944
    -1.62197
    -1.75271
    -1.78633
    -1.65559
    -1.39410
    -1.13635
    -0.85992
    -0.87860
    -1.13635
    -1.12888
    -1.07285
    -0.73291
    -0.34815
     0.02540
     0.17109
     0.38028
     0.49608
     0.75009
     0.84722
     0.86589
     0.86589
     1.13485
     0.98543
     0.76130
     0.80239
     0.86589
     0.95555
     0.95555
     0.86589
     0.98543
     0.82854
     0.75383
     0.47366
     0.41763
     0.44004
     0.34666
     0.46246
     0.45499
     0.45125
     0.34666
     0.38775
     0.36160
     0.40269
     0.49981
     0.49608
     0.62308
     0.69780
     0.74636
     0.90325
     1.25813
     1.67277
     1.65409
     1.44117
     1.31416
     1.43370
     1.61674
     1.82966
     2.00150
     2.10983
     2.11356
     2.09488
     1.87449
     1.84087
     1.97535
     2.07994
     2.11356
     1.81472
     1.44864
     1.22077
     1.38140
     1.42622
     1.32163
     1.30295
     1.58685
     1.83340
     1.09003
     0.74636
     0.60067
     0.76877
     0.72394
     0.46246
     0.32798
     0.41390
     0.33545
     0.16735
    -0.06052
    -0.28838
    -0.33695
     0.13373
     0.02166
    -0.22115
    -0.51252
    -0.65447
    -0.79642
    -0.73291
    -0.71424
    -0.69929
    -0.86366
    -0.84871
    -0.88233
    -0.88607
    -0.93463
    -1.00934
    -1.04670
    -1.09526
    -1.00934
    -0.87860
    -0.74038
    -0.54987
    -0.38177
    -0.14270
    -0.10161
    -0.24356
    -0.80762
    -1.28204
    -1.69294
    -1.82742
    -1.40531
    -1.48375
    -1.63691
    -1.42772
    -1.54352
    -1.79754
    -2.02541
    -2.22339
    -2.36160
    -2.35413
    -2.12627
    -1.80501
    -1.54352
    -1.30071
    -0.95705
    -0.74786
    -0.58349
    -0.21367
    -0.34815
    -0.37804
    -0.32574
    -0.23982
    -0.03063
    -0.01196
     0.12252
     0.23085
     0.37654
     0.30183
     0.38401
     0.26821
     0.46993
     0.40269
     0.35413
     0.35786
     0.41763
     0.44751
     0.39522
     0.31677
     0.24953
     0.05902
    -0.01943
    -0.16885
    -0.20620
    -0.22862
    -0.37430
    -0.56481
    -0.58723
    -0.82257
    -1.10273
    -1.29698
    -1.24842
    -1.26336
    -0.97946
    -0.72544
    -0.27344
    -0.07920
     0.00672
     0.06649
     0.17482
     0.20844
     0.32424
     0.43257
     0.79865
     1.40381
     1.51961
     1.82219
     1.95293
     2.30034
     2.08368
     1.75495
     1.60179
     1.57565
     1.34404
     1.25065
     1.32163
     1.39260
     1.35525
     1.27680
     1.16847
     1.08256
     0.92940
     0.66791
     0.60067
     0.46619
     0.45499
     0.30556
     0.16361
     0.27942
     0.23085
     0.27568
     0.23085
     0.23833
     0.18603
     0.24206
     0.12999
     0.29436
     0.35413
     0.33918
     0.42884
     0.41763
     0.41390
     0.19723
     0.18976
     0.33545
     0.41763
     0.48487
     0.41763
     0.30183
     0.35786
     0.35786
     0.32424
     0.49981
     0.48487
     0.40269
     0.39148
     0.34666
     0.31677
     0.41763
     0.43257
     0.47740
     0.66791
     0.80986
     0.65670
     0.21218
     0.30930
     0.29436
     0.06649
     0.06276
     0.23459
     0.13747
     0.13373
    -0.10534
    -0.31827
    -0.34068
    -0.40792
    -0.44154
    -0.44528
    -0.40419
    -0.45275
    -0.61338
    -0.72544
    -0.70303
    -0.89728
    -1.00561
    -0.81883
    -1.23721
    -1.56967
    -1.58461
    -1.48749
    -1.13262
    -1.16997
    -1.43146
    -1.61823
    -1.50990
    -1.46881
    -1.34180
    -1.17371
    -1.22227
    -1.34180
    -1.28204
    -0.96452
    -0.83004
    -0.68062
    -0.51999
    -0.44154
    -0.63952
    -0.57602
    -0.56481
    -0.55734
    -0.52372
    -0.36683
    -0.50505
    -0.53867
    -0.61711
    -0.56108
    -0.39672
    -0.35189
    -0.35936
    -0.46769
    -0.47516
    -0.49010
    -0.50131
    -0.43034
    -0.53867
    -0.54987
    -0.46022
    -0.36683
    -0.23982
    -0.28091
    -0.17632
    -0.17632
    -0.29959
    -0.33321
    -0.17632
    -0.42286
    -0.62458
    -0.72171
    -0.61711
    -0.40045
    -0.07546
     0.46993
     0.95555
     1.14606
     0.86216
     0.54464
     0.66418
     1.06761
     1.35898
     1.58685
     1.88569
     2.11730
     2.05006
     1.92305
     1.78110
     1.64288
     1.47852
     1.17594
     1.03773
     0.63803
     0.22338
     0.09637
    -0.04931
     0.05528
     0.04034
    -0.29212
    -0.26224
    -0.23235
    -0.33695
    -0.43407
    -0.35562
    -0.20994
    -0.06052
    -0.01569
     0.04408
     0.21218
     0.37654
     0.40642
     0.38028
     0.39522
     0.42884
     0.44004
     0.49234
     0.69032
     0.59694
     0.58199
     0.68659
     0.72394
     0.74636
     0.68659
     0.51849
     0.55211
     0.59320
     0.67538
     0.69780
     0.63803
     0.66418
     0.67165
     0.56332
     0.61935
     0.49608
     0.45125
     0.51102
     0.49981
     0.42510
     0.45125
     0.30930
     0.32798
     0.31304
     0.35039
     0.22338
     0.11879
     0.10758
     0.14867
    -0.02690
     0.07770
     0.09264
     0.04034
    -0.04184
    -0.19873
    -0.20994
    -0.24356
    -0.29212
    -0.42660
    -0.40045
    -0.38924
    -0.42286
    -0.51625
    -0.78148
    -0.87860
    -0.68435
    -0.63952
    -0.61711
    -1.05043
    -1.22974
    -1.24842
    -1.12514
    -1.10273
    -0.96452
    -0.93837
    -0.83751
    -1.10273
    -1.21106
    -1.16623
    -1.05790
    -0.73291
    -0.54987
    -0.41539
    -0.19126
    -0.39672
    -0.78895
    -0.83004
    -0.74038
    -0.63952
    -0.52746
    -0.50505
    -0.73291
    -0.95331
    -1.39410
    -1.46508
    -1.30819
    -1.43519
    -1.61076
    -1.41278
    -1.12141
    -1.11394
    -1.09152
    -0.93463
    -0.80015
    -0.60217
    -0.41539
    -0.21367
     0.04034
    -0.01943
     0.00299
    -0.02316
    -0.01569
     0.01419
     0.11132
     0.03661
    -0.03063
    -0.02316
    -0.14270
    -0.17258
    -0.13149
    -0.09787
    -0.05678
     0.01046
     0.04408
     0.16735
     0.29809
     0.39895
     0.45499
     0.56705
     0.68659
     0.69032
     0.73515
     0.99290
     1.00784
     0.96302
     0.89204
     0.79865
     0.63429
     0.75756
     0.73889
     0.86589
     0.95555
     0.91072
     0.83227
     0.94808
     1.02652
     0.92193
     0.86589
     1.13859
     1.10123
     0.98543
     0.75009
     0.65297
     0.59320
     0.61188
     0.63056
     0.82107
     0.86216
     0.65670
     0.60441
     0.35786
     0.10385
    -0.11655
    -0.08667
     0.58573
     0.78745
     0.63803
     0.51475
     0.45872
     0.52970
     0.48487
     0.56332
     0.62308
     0.65670
     0.68659
     0.57079
     0.56705
     0.57079
     0.50355
     0.31677
     0.32798
     0.35413
     0.23085
     0.19723
     0.07770
     0.02914
     0.02914
     0.02540
    -0.01943
     0.00299
     0.02914
     0.06276
     0.09637
     0.12252
     0.10758
     0.03661
     0.14494
     0.16735
     0.14867
     0.14867
     0.13747
     0.22712
     0.42137
     0.63429
     0.64923
     0.82854
     0.69780
     0.52223
     0.30183
     0.15988
    -0.04931
    -0.20994
    -0.46769
    -0.53493
    -0.77400
    -0.52372
    -0.62085
    -0.75906
    -1.08405
    -1.54726
    -1.75271
    -1.85731
    -2.08891
    -2.06276
    -1.62944
    -1.31566
    -1.41278
    -1.52485
    -1.76392
    -1.68174
    -1.48749
    -1.43146
    -1.49870
    -1.70042
    -1.86851
    -2.29810
    -2.67539
    -3.67278
    -3.77737
    -0.42660
     2.56556
     2.61039
    -0.35936
    -1.75271
    -1.67053
    -0.46769
     0.97796
     1.69518
     1.93052
     2.20695
     2.22189
     2.12477
     2.16960
     1.92305
     1.78110
     1.57938
     0.99664
     0.53717
     0.21965
    -0.11655
    -0.15391
    -0.25850
    -0.18005
    -0.29959
    -0.44901
    -0.38924
    -0.47890
    -0.63205
    -0.65073
    -0.82630
    -0.94584
    -0.75533
    -0.46022
    -0.17258
    -0.12029
    -0.11281
    -0.20994
    -0.30706
    -0.18379
    -0.22488
    -0.38924
    -0.40045
    -0.35562
    -0.38551
    -0.52746
    -0.57976
    -0.74038
    -0.86366
    -0.96452
    -0.94957
    -1.08405
    -1.24842
    -1.54726
    -1.61076
    -1.53979
    -1.53605
    -1.62197
    -1.59956
    -1.43893
    -1.27830
    -1.41652
    -1.40904
    -1.34928
    -1.30819
    -1.13635
    -0.83377
    -0.74786
    -0.67688
    -0.66567
    -0.65073
    -0.61338
    -0.41539
    -0.50131
    -0.58349
    -0.55361
    -0.52372
    -0.52746
    -0.39672
    -0.66194
    -0.53119
    -0.47516
    -0.52746
    -0.57229
    -0.43407
    -0.20994
     0.11879
     0.20097
     0.38401
     0.53343
     0.72394
     0.84722
     0.95928
     1.10497
     1.05267
     1.04146
     1.25065
     1.37393
     1.44490
     1.43370
     1.34778
     1.35151
     1.43743
     1.19836
     1.02652
     1.18715
     1.20583
     1.32910
     1.23571
     1.23571
     1.41502
     1.58685
     1.65036
     1.77363
     1.97535
     2.18827
     2.36384
     2.33396
     1.79604
     0.73889
     0.69406
     1.11244
     1.64662
     1.84834
     1.56070
     1.15353
     0.55211
     0.22712
    -0.15017
    -0.11655
    -0.07546
     0.02540
    -0.01196
    -0.02690
    -0.07172
    -0.19500
    -0.46395
    -0.28465
    -0.28091
    -0.30333
    -0.19126
    -0.32948
    -0.43407
    -0.64326
    -0.70303
    -0.51252
    -0.56855
    -0.53493
    -0.84498
    -1.12141
    -1.21106
    -1.02428
    -1.04670
    -0.75533
    -0.69556
    -0.62832
    -0.51999
    -0.35936
    -0.29586
    -0.35562
    -0.31827
    -0.24729
    -0.06425
     0.06276
     0.27194
     0.40269
     0.60441
     0.69780
     0.72768
     0.99290
     1.07882
     1.19462
     1.01905
     0.89578
     1.06388
     0.96302
     0.83227
     0.90325
     1.19462
     1.14606
     0.90699
     0.45125
     0.40642
     0.27942
     0.13747
     0.10011
     0.03661
    -0.07920
    -0.19873
    -0.17632
    -0.32948
    -0.31453
    -0.41166
    -0.48263
    -0.36310
    -0.17632
     0.01046
    -0.07546
     0.11505
     0.08890
    -0.04931
    -0.26597
    -0.04184
    -0.18379
    -0.22862
    -0.00075
    -0.03810
    -0.26597
    -0.26597
    -0.46769
    -0.45275
    -0.50505
    -0.57602
    -0.78521
    -0.94210
    -1.00934
    -1.01308
    -1.02802
    -0.69556
    -0.54614
    -0.50878
    -0.46769
    -0.56108
    -0.37804
    -0.30333
    -0.40045
