# Supplementary material for: Software algorithm and hardware design for real-time implementation of new spectral estimator
Source: Biomed Eng Online. 2014 May 9;13:61. doi: 10.1186/1475-925X-13-61 (PMC4057578; doi:10.1186/1475-925X-13-61)
Supplement: Additional file 2 — txtfiles.zip. [file 1475-925X-13-61-S2.zip › FILE066.TXT]

    -0.81303
    -1.65365
    -1.56711
    -1.59802
    -1.40023
    -0.99228
    -1.00464
    -1.13444
    -1.06027
    -0.93665
    -0.74504
    -0.59669
    -0.52870
    -0.44217
    -0.25056
     0.16975
     0.13266
     0.07085
     0.25010
     0.35518
     0.55915
     0.62096
     0.73222
     0.89293
     0.86820
     0.79403
     0.64569
     0.72604
     0.61478
     0.36754
     0.12030
     0.12648
    -0.41745
    -0.65850
     0.07085
     0.41081
     0.24392
    -0.17020
    -0.53488
    -0.18875
     0.10794
     0.46644
     0.29337
     0.87439
     1.09072
     1.26379
     1.08454
     1.42450
     1.29469
     0.97328
     1.14635
     1.38123
     1.38123
     1.10308
     0.76313
     0.55915
     0.36136
     0.06467
    -0.06513
    -0.32473
    -0.38036
    -0.48544
    -0.72650
    -0.39272
    -0.44835
    -0.64614
    -0.69559
    -0.65232
    -0.60906
    -0.63996
    -0.71413
    -0.70177
    -0.67087
    -0.55343
    -0.59051
    -0.67705
    -0.70177
    -0.68323
    -0.78831
    -0.63378
    -0.49780
    -0.70177
    -0.85012
    -0.76358
    -0.59669
    -0.67087
    -0.66469
    -0.86866
    -0.60288
    -0.61524
    -0.53488
    -0.49780
    -0.55961
    -0.55343
    -0.66469
    -0.57815
    -0.17020
    -0.41126
    -0.47307
    -0.50398
    -0.55343
    -0.48544
    -0.58433
    -0.58433
    -0.62760
    -0.59669
    -0.54107
    -0.70795
    -0.64614
    -0.70795
    -0.75122
    -0.80067
    -0.63378
    -0.75122
    -0.73268
    -0.63378
    -0.44217
    -0.47307
    -0.18875
    -0.10221
    -0.14548
    -0.02186
     0.20066
     0.20684
     0.33664
     0.28101
     0.49116
     0.63951
     0.91147
     0.85584
     0.36136
     0.44172
     0.50971
     0.71986
     0.98564
     0.71368
     0.08940
    -0.05895
     0.06467
     0.50353
     0.23156
     0.29955
     0.59006
     0.94238
     1.39977
     1.42450
     0.78785
    -0.13312
    -0.31855
    -0.54107
    -0.56579
    -0.08985
    -0.18875
    -0.14548
     0.04613
    -0.95519
    -1.12208
     0.51589
    -0.00332
     0.02141
     0.15739
     0.41081
     0.38609
     0.33046
     0.37990
     0.67041
     1.09690
     1.54193
     1.63465
     1.36269
     1.08454
     0.81876
     0.70750
     0.68896
     0.50971
     0.63951
     0.37372
     0.47262
     0.17593
     0.26247
     0.44172
     0.60860
     0.68896
     0.80639
     0.83730
     0.72604
     0.79403
     0.92383
     0.92383
     0.68277
     0.49116
     0.37990
     0.08322
     0.24392
     0.31809
     0.26865
     0.11412
     0.09558
     0.08940
     0.16357
    -0.08367
    -0.15784
    -0.25674
    -0.33709
    -0.72650
    -0.80067
    -0.33709
    -0.26910
    -0.47926
    -0.82539
    -0.68941
    -0.68941
    -0.80685
    -0.82539
    -0.76976
    -0.63378
    -0.60906
    -0.54107
    -0.55961
    -0.41745
    -0.28146
    -0.20111
    -0.21347
    -0.21347
    -0.28764
    -0.33709
    -0.13312
    -0.07131
    -0.23820
    -0.26292
    -0.21347
    -0.31855
    -0.17639
    -0.17020
    -0.34945
    -0.30619
    -0.33709
    -0.28764
    -0.27528
    -0.36182
    -0.52252
    -0.57815
    -0.42981
    -0.36800
    -0.54725
    -0.76976
    -0.85012
    -0.76976
    -0.75122
    -0.95519
    -0.89956
    -0.93665
    -0.61524
    -0.17020
    -0.00332
    -0.18875
    -0.41126
    -0.30001
     0.00286
     0.49116
     0.59624
     0.38609
     0.34900
     0.42935
     0.61478
     0.50971
     0.28719
     0.24392
    -0.07749
    -0.38036
    -0.48544
    -0.52870
    -0.86866
    -1.42495
    -1.40023
    -0.91811
    -0.93047
    -1.09118
    -1.15299
    -1.43731
    -1.14680
    -0.89338
    -0.75122
    -0.17639
     0.04613
     0.36136
     0.97328
     1.36269
     1.21434
     0.95474
     0.81258
     1.36269
     1.78299
     2.02405
     2.35783
     2.29602
     1.64083
     0.76313
     0.49734
     0.75695
     1.15871
     1.12163
     1.01655
     0.55915
     0.29955
     0.10176
    -0.13312
    -0.11458
    -0.00332
    -0.19493
    -0.64614
    -0.88720
    -0.46071
    -0.02186
     0.23774
     0.45408
     0.67659
     1.10308
     1.26997
     0.84348
     0.83112
     1.06600
     1.26379
     1.70882
     1.88807
     1.69646
     1.57284
     1.71500
     1.65937
     1.46158
     1.38741
     1.05364
     0.65187
     0.37372
     0.15121
    -0.16402
    -0.26292
    -0.46689
    -0.73268
    -0.69559
    -0.32473
    -0.15166
    -0.30001
    -0.57197
    -0.62760
    -0.59669
    -0.41126
    -0.32473
    -0.31237
    -0.26910
    -0.07749
    -0.17020
    -0.08985
    -0.09603
    -0.15784
    -0.49162
    -0.18257
    -0.14548
    -0.18875
    -0.23820
    -0.11458
    -0.10839
    -0.25674
    -0.13312
     0.15121
     0.03995
     0.10176
     0.05849
     0.03995
     0.18829
     0.33046
     0.22538
     0.20684
     0.29337
     0.21302
     0.23774
     0.16975
     0.00904
    -0.05277
    -0.25056
    -0.18875
    -0.20729
    -0.28764
    -0.25056
    -0.41745
    -0.45453
    -0.40508
    -0.46689
    -0.46071
    -0.06513
    -0.23201
    -0.83775
    -1.20861
    -1.40023
    -0.85012
    -0.47307
    -0.16402
    -0.16402
    -0.62760
    -0.73886
    -0.75122
    -0.78212
    -0.68323
    -0.28146
    -0.39890
     0.03995
     0.28719
     0.34900
     0.63951
     0.67041
     0.59624
     0.39845
     0.12030
     0.16975
     0.26247
     0.67041
     0.41699
     0.21920
     0.55915
     0.49116
    -0.38036
     0.28719
     1.08454
     1.36269
     1.37505
     1.28233
     0.54061
    -0.03422
     0.32428
    -0.27528
    -0.72031
     0.28719
     1.21434
     2.24657
     0.62096
     0.00286
    -0.25674
    -0.44217
     0.18829
     0.25010
     0.16975
     0.21920
     0.34900
     0.44790
     0.99801
     1.67792
     2.04878
     2.12295
     1.44304
     1.07836
     0.61478
     0.55297
     0.88057
     1.04745
     1.58520
     1.59756
     0.96710
     1.13399
     0.52825
     0.41699
     0.12030
     0.07704
     0.24392
     0.53443
     0.57152
     0.50353
     0.55915
     0.24392
    -0.23820
    -0.76976
    -0.90575
    -0.99228
    -0.48544
     0.41699
     0.14503
    -0.30001
    -0.91193
    -1.29515
    -1.38786
    -1.33223
    -1.11590
    -1.29515
    -1.19007
    -0.99228
    -1.14680
    -1.38168
    -1.40023
    -1.23334
    -1.65365
    -1.62274
    -1.64129
    -1.63510
    -1.46204
    -1.36932
    -1.16535
    -0.96137
    -0.63378
    -0.54107
    -0.27528
    -0.30619
    -0.17020
    -0.13930
    -0.18257
     0.08322
     0.26865
     0.24392
     0.33664
     0.33664
     0.22538
     0.03377
     0.00286
    -0.05277
     0.01523
    -0.08367
    -0.31237
    -0.22583
    -0.34327
    -0.55343
    -0.58433
    -0.50398
    -0.36182
    -0.73268
    -0.57815
    -0.67705
    -0.73268
    -0.78212
    -0.93047
    -0.83775
    -0.71413
    -0.61524
    -0.72031
    -0.73886
    -0.78212
    -0.70795
    -0.88102
    -0.70177
    -0.59051
    -0.72650
    -0.68323
    -0.63996
    -0.49780
    -0.63378
    -0.66469
    -0.73268
    -0.64614
    -0.56579
    -0.57197
    -0.52870
    -0.52870
    -0.34327
    -0.44835
    -0.48544
    -0.10221
    -0.40508
    -0.51016
    -0.51634
    -0.46689
    -0.38654
    -0.71413
    -0.85630
    -0.72650
    -0.39272
    -0.68323
    -0.97992
    -0.73886
    -0.39272
    -0.60288
    -0.45453
     0.34282
     0.73840
     1.22052
     1.77681
     2.09823
     2.58034
     2.92648
     2.41964
     1.82626
     1.20816
     1.60374
     1.60374
     1.54812
     2.04878
     1.70882
     1.12163
     0.60242
     0.44790
    -0.51634
    -1.31987
    -1.51767
    -0.80067
     0.34900
     1.71500
     2.11059
     1.57902
     1.18344
     1.48631
     1.78918
     2.48145
     3.07483
     3.45805
     3.62493
     3.74856
     3.16754
     2.82758
     2.74723
     2.49999
     2.19094
     1.90661
     1.64701
     1.46776
     1.10926
     0.86820
     0.78785
     0.39227
     0.13266
    -0.04658
    -0.07131
    -0.14548
    -0.30619
    -0.54107
    -0.60288
    -0.74504
    -0.78831
    -0.81303
    -1.06645
    -0.96137
    -0.92429
    -0.83157
    -0.79449
    -0.44835
    -0.36182
    -0.19493
    -0.22583
     0.03377
    -0.06513
    -0.51016
    -0.63996
     0.01523
     0.31809
     0.31191
     0.13885
     0.11412
     0.00286
    -0.00950
     0.04613
    -0.01568
    -0.78212
    -1.93797
    -2.24084
    -0.00332
     0.05849
    -0.66469
    -1.08499
    -1.09736
    -1.01082
    -1.04173
    -1.14680
    -1.00464
    -0.83157
    -0.54725
    -0.61524
    -0.41745
    -0.31855
    -0.23201
    -0.08985
    -0.12694
    -0.00332
     0.54679
     0.67659
     0.99182
     0.99801
     0.94238
     0.67659
     0.41699
     0.37990
     0.69514
     0.59624
     0.67041
     0.47880
     0.13266
     0.01523
    -0.03422
    -0.03422
     0.02141
    -0.19493
    -0.59051
    -1.26424
    -1.86380
    -1.87616
    -1.45585
    -1.09118
    -0.90575
    -1.21480
    -1.17153
    -1.49912
    -1.92561
    -2.06777
    -1.92561
    -1.65365
    -1.33223
    -1.69691
    -1.89471
    -1.45585
    -0.63996
    -0.65850
    -0.64614
    -0.70795
    -0.39890
     0.18211
     0.77549
     1.40595
     1.98079
     2.01169
     1.68410
     1.36269
     1.36269
     1.48012
     1.54812
     1.32560
     1.01037
     0.80021
     0.63951
     0.37372
     0.62096
     0.37990
    -0.72650
    -1.46204
    -1.11590
    -0.55961
     1.01655
     1.47394
     0.66423
    -0.33091
    -0.68941
    -0.28764
     0.41699
     1.17726
     1.51721
     1.41831
     1.04127
     0.90529
     0.66423
     0.30573
     0.23156
     0.32428
    -0.16402
    -0.39890
    -0.29383
    -0.15166
    -0.30001
    -0.34945
    -0.38036
    -0.23201
    -0.39890
    -0.39890
    -0.37418
    -0.26910
    -0.41745
    -0.63996
    -0.65850
    -0.55343
    -0.57815
    -0.71413
    -0.72650
    -0.64614
    -0.69559
    -0.47926
    -0.66469
    -0.67705
    -0.69559
    -0.68323
    -0.64614
    -0.64614
    -0.30619
    -0.29383
    -0.31855
    -0.13930
    -0.25674
    -0.58433
    -0.30001
     0.13885
     0.05231
    -0.07749
    -0.15166
    -0.14548
    -0.25674
    -0.33091
    -0.36800
    -0.17020
    -0.43599
    -0.37418
    -0.41126
    -0.30619
    -0.42363
    -0.46689
    -0.57197
    -0.34945
    -0.39890
    -0.43599
    -0.40508
    -0.41745
    -0.33091
    -0.31237
    -0.24438
    -0.21965
    -0.14548
    -0.00332
     0.21302
     0.47880
     0.60860
     0.57770
     0.48498
     0.73840
     0.99182
     0.90529
     0.89911
     1.01655
     0.98564
     0.77549
     0.78785
     0.64569
     0.41081
     0.37990
     0.16975
     0.05231
    -0.00332
    -0.10221
    -0.41745
    -0.18257
    -0.08367
    -0.10221
     0.19447
     0.17593
     0.21302
     0.34282
     0.53443
     0.88675
     1.54812
     1.94988
     2.27129
     2.95121
     3.30970
     2.75341
     1.42450
     0.50353
     1.30088
     3.09955
     2.37019
     2.10441
     1.60374
     0.75695
     0.51589
     0.10176
     0.06467
    -0.08367
    -0.12076
    -0.20729
    -0.30619
    -0.38654
    -0.46071
    -0.58433
    -0.18257
    -0.02804
     0.14503
     0.23774
     0.39227
     0.61478
     0.59624
     0.68277
     0.33664
     0.22538
    -0.05277
    -0.18257
    -0.13312
     0.13266
     0.49116
     0.45408
     0.25010
     0.07085
    -0.10221
    -0.26910
    -0.20111
    -0.26292
    -0.21347
    -0.18875
     0.15739
     0.24392
     0.07704
     0.50353
     0.59006
     0.30573
    -0.27528
    -0.64614
    -0.38036
     0.00286
    -0.12076
    -0.30619
    -0.38654
    -0.55343
    -0.60906
    -0.64614
    -0.68323
    -0.65850
    -0.62142
    -0.71413
    -1.37550
    -1.38786
    -0.96756
    -0.86866
    -0.81921
    -0.68941
    -0.62760
    -0.83157
    -0.83157
    -0.97374
    -0.94901
    -0.94283
    -0.80067
    -0.68941
    -0.60906
    -0.65232
    -0.67705
    -0.67087
    -0.65232
    -0.68941
    -1.01082
    -0.88102
    -0.75740
    -0.57815
    -0.68941
    -0.33091
     0.03995
     0.02759
    -0.08367
    -0.01568
     0.36754
     0.32428
     0.46026
     0.62715
     0.55915
     0.47880
     0.24392
     0.59624
     0.93001
     0.80021
     0.59006
     0.46644
     0.37990
     0.25010
     0.21302
     0.11412
     0.25010
     0.22538
     0.36754
     0.60860
     1.15871
     1.38741
     1.60993
     1.69028
     1.15253
    -0.06513
    -0.80067
    -1.28279
    -1.66601
    -2.38301
    -2.32738
    -1.06645
    -0.41745
    -0.90575
    -1.86380
    -3.02583
    -4.04570
    -4.06424
    -3.55740
    -2.75387
    -2.47572
    -2.17903
    -1.74018
    -0.55343
    -0.21965
    -0.11458
    -0.06513
    -0.17639
     0.06467
     0.54679
     0.84966
     0.95474
     1.12781
     1.29469
     1.75209
     1.71500
     1.94988
     1.69646
     1.10926
     0.81258
     1.21434
     1.15871
     1.12163
     0.98564
     0.75695
     0.55915
     0.27483
    -0.04658
    -0.16402
    -0.07131
     0.18211
     0.13885
     0.16357
     0.23774
    -0.13312
    -0.40508
    -0.49162
    -0.25056
     0.47262
     0.80021
     0.73222
     0.51589
     0.37372
     0.41081
     0.32428
     0.47262
     0.37990
     0.41699
     0.53443
     0.54679
     0.65187
     0.54679
     0.43553
     0.33664
     0.39845
     0.14503
    -0.08985
    -0.15166
    -0.04040
    -0.16402
    -0.18875
    -0.26910
    -0.30619
    -0.32473
    -0.44835
    -0.15166
    -0.00950
    -0.18257
     0.05849
     0.31191
     0.28101
    -0.13930
    -0.62760
    -0.45453
    -0.30001
     0.09558
     0.02759
    -0.11458
    -0.16402
    -0.35564
    -0.60906
    -0.54725
    -0.59051
    -0.76976
    -0.84393
    -0.73886
    -0.68323
    -0.75122
    -0.76976
    -0.75122
    -0.54107
    -0.45453
    -0.61524
    -0.54725
    -0.71413
    -0.60288
    -0.70177
    -0.71413
    -0.46071
    -0.55343
    -0.44835
    -0.15784
    -0.10221
    -0.09603
    -0.20111
    -0.25674
    -0.16402
    -0.04658
    -0.00950
    -0.02186
    -0.04658
     0.00286
    -0.01568
    -0.13312
     0.13885
     0.02759
    -0.17639
     0.10794
     0.05849
     0.12648
     0.29955
     0.06467
     0.00904
     0.18829
     0.54061
     1.04745
     1.68410
     2.12295
     0.45408
    -2.53753
    -0.57197
     2.37637
     2.04260
     1.80772
     1.82008
     1.81390
     1.48631
     1.91280
     3.07483
     3.35915
     3.24171
     3.06864
     3.30970
     3.34679
     2.93884
     1.37505
     0.06467
     1.27615
     2.03023
     1.69028
     1.02273
    -0.13312
    -1.07881
    -1.52385
    -1.74018
    -1.92561
    -1.85762
    -1.73400
    -1.42495
    -1.20861
    -0.68323
    -0.04040
     0.59006
     0.95474
    -0.18875
    -0.23820
     0.27483
     0.70132
     1.00419
     0.84348
     0.58388
     0.42935
     0.26865
     0.13885
    -0.00332
    -0.22583
    -0.20111
    -0.18257
    -0.34945
    -0.13930
    -0.28146
    -0.76358
    -0.95519
    -0.91811
    -0.37418
     0.00286
    -0.01568
    -0.21347
    -0.15166
    -0.11458
     0.00904
     0.21920
     0.26247
     0.31191
     0.19447
     0.43553
     0.70132
     0.48498
     0.55297
     0.30573
     0.15739
     0.07704
     0.14503
    -0.15784
    -0.10221
    -0.31237
    -0.54725
    -0.60906
    -0.91193
    -1.11590
    -1.25806
    -1.13444
    -0.94283
    -1.01700
    -1.00464
    -1.02318
    -0.86866
    -0.73886
    -0.52252
    -0.69559
    -0.80685
    -0.67705
    -0.33709
    -0.17639
    -0.28764
    -0.41745
    -0.45453
    -0.43599
    -0.18257
    -0.20111
    -0.30619
    -0.30001
    -0.22583
    -0.30001
    -0.27528
    -0.44217
    -0.26292
    -0.34945
    -0.28146
    -0.24438
    -0.28764
    -0.30619
    -0.31855
    -0.44835
    -0.25056
    -0.14548
    -0.25674
    -0.35564
    -0.37418
    -0.37418
    -0.41126
    -0.53488
    -0.46071
    -0.50398
    -0.32473
    -0.16402
     0.02141
     0.16975
     0.12648
     0.10176
     0.02759
     0.07704
    -0.15166
     0.00286
     0.10794
     0.28719
     0.40463
     0.33664
    -0.00950
    -0.04040
    -0.08985
    -0.22583
    -0.30619
    -0.40508
    -0.61524
    -0.69559
    -0.67087
    -0.18257
    -0.08367
    -0.41745
    -0.56579
    -0.54725
    -0.13312
     0.14503
     0.61478
     0.21920
    -0.13930
    -0.21347
    -0.81303
    -0.20111
     0.74458
    -0.44835
    -0.64614
     0.26865
     0.53443
     0.54061
     0.70750
     0.76931
     0.71368
     0.83730
     0.95474
     0.99801
     0.90529
     1.01655
     1.57284
     1.60993
     1.45540
     1.39359
     0.81876
     0.94856
     0.85584
     0.54061
     0.28719
     0.13266
     0.03995
     0.00286
    -0.04040
    -0.03422
     0.06467
    -0.07749
    -0.08985
    -0.21965
    -0.34945
    -0.45453
    -0.38036
     0.19447
     0.65187
     0.59006
     0.21302
     0.16357
    -0.10839
     0.12648
     0.00286
     0.13266
     0.34282
     0.27483
     0.70750
     0.52207
     0.36136
     0.39227
     0.28101
     0.17593
     0.39227
     0.37990
     0.20066
     0.12648
     0.02141
    -0.01568
     0.06467
     0.24392
     0.10176
    -0.00332
    -0.05895
    -0.11458
    -0.23820
    -0.05895
    -0.07131
    -0.13312
     0.29955
     0.52825
     0.28101
    -0.10221
    -0.31855
    -0.20111
     0.16975
     0.14503
    -0.06513
    -0.26292
    -0.16402
    -0.36800
    -0.41126
    -0.95519
    -1.13444
    -1.44967
    -0.99846
    -1.02937
    -1.67837
    -1.67837
    -1.12208
    -0.87484
    -1.24570
    -1.54857
    -1.30751
    -1.05409
    -0.73268
    -0.62760
    -0.39890
    -0.25056
    -0.08367
    -0.01568
     0.26865
     0.46644
     0.65805
     0.61478
     0.58388
     0.48498
     0.62096
     0.38609
     0.33046
     0.44790
     0.38609
     0.37990
     0.19447
     0.27483
     0.36136
     0.37990
     0.11412
     0.12030
     0.18829
    -0.25056
     0.01523
    -0.28146
    -0.25674
    -0.44217
    -0.67087
    -0.64614
    -0.69559
    -0.85630
    -1.27042
    -1.51767
    -1.54857
    -1.45585
    -1.53003
    -1.29515
    -1.12208
    -1.36314
    -1.41877
    -1.17153
    -0.96756
    -0.83775
    -0.70177
    -0.55961
    -0.19493
     0.26247
     0.49116
     0.47880
     0.86820
     1.45540
     1.96224
     3.09955
     3.56312
     2.07350
     0.37990
     2.40728
     3.92162
     3.43332
     3.39624
     3.24789
     3.43950
     3.44569
     3.44569
     3.68675
     3.68675
     3.35297
     2.59889
     1.73355
     1.71500
     1.41213
     1.12163
     0.90529
     0.54679
     0.29337
    -0.06513
    -0.11458
    -0.25674
    -0.65232
    -1.16535
    -1.43113
    -1.51767
    -1.48058
    -1.27661
    -1.46204
    -1.08499
    -0.78831
    -0.74504
    -0.58433
    -0.63996
    -0.51016
    -0.63996
    -0.69559
    -0.52252
    -0.59669
    -0.54107
    -0.51634
    -0.58433
    -0.68941
    -0.53488
    -0.77594
    -0.59669
    -0.52870
    -0.50398
    -0.57815
    -0.52252
    -0.63996
    -0.60288
    -0.54725
    -0.59669
    -0.52252
    -0.41745
    -0.40508
    -0.48544
    -0.42981
    -0.49780
    -0.53488
    -0.47926
    -0.38654
    -0.46071
    -0.46689
    -0.48544
    -0.40508
    -0.40508
    -0.49162
    -0.39890
    -0.25674
    -0.39890
    -0.36182
    -0.33091
    -0.49162
    -0.42363
    -0.42363
    -0.65850
    -0.51016
    -0.64614
    -0.62142
    -0.62142
    -0.49780
    -0.04040
     0.16357
     0.41699
     0.37990
     0.37990
     0.42935
     0.95474
     0.78167
     0.73840
     0.72604
     0.63951
     0.78785
     0.97946
     0.73222
     0.39227
     0.28719
     0.07085
     0.00904
    -0.29383
    -0.49780
    -0.74504
    -0.98610
    -1.22716
    -1.36932
    -1.05409
    -1.07881
    -1.67837
    -1.80817
    -1.14062
    -1.24570
    -1.34460
    -1.10972
    -1.07263
    -0.99228
    -1.33223
    -1.25806
    -0.66469
    -0.05895
     0.33046
     0.62715
     0.97946
     0.88057
     0.91765
     0.96092
     0.95474
     0.81876
     0.28719
     0.20066
    -0.42981
    -0.91193
    -0.19493
     1.17107
     1.83862
     0.15739
    -1.19625
    -1.52385
    -1.75254
    -1.15299
    -0.87484
    -0.97374
    -0.78831
    -0.54107
    -0.02186
     0.46644
     0.67041
     0.75695
     0.85584
     0.63333
     0.91765
     1.18344
     1.70264
     1.93134
     1.97461
     1.88189
     1.86335
     1.99933
     2.14767
     2.48145
     2.20330
     2.04878
     1.90661
     1.62847
     1.31324
     1.09690
     1.02891
     0.83730
     0.78167
     0.52207
     0.29337
     0.32428
     0.20684
    -0.05277
    -0.01568
     0.08322
    -0.13312
    -0.33091
    -0.32473
    -0.20729
    -0.35564
    -0.78212
    -1.38168
    -0.87484
    -0.23820
    -0.23201
    -0.46071
    -0.69559
    -0.88720
    -0.86248
    -0.93665
    -0.65850
    -0.59051
    -0.79449
    -0.65232
    -0.46689
    -0.31237
    -0.52870
    -0.60906
    -0.51634
    -0.53488
    -0.41745
    -0.45453
    -0.60906
    -0.63996
    -0.57815
    -0.73268
    -0.51016
    -0.41126
    -0.58433
    -0.63996
    -0.59669
    -0.53488
    -0.52252
    -0.65850
    -0.65850
    -0.59669
    -0.44217
    -0.55961
    -0.52252
    -0.55343
    -0.56579
    -0.71413
    -0.51016
    -0.36800
    -0.58433
    -0.65850
    -0.60906
    -0.57197
    -0.46689
    -0.53488
    -0.51634
    -0.47307
    -0.42981
    -0.49780
    -0.40508
    -0.32473
    -0.45453
    -0.65850
    -0.57197
    -0.14548
    -0.27528
    -0.45453
    -0.34327
    -0.34945
    -0.28146
    -0.38654
    -0.48544
    -0.41745
    -0.55343
    -0.39272
    -0.44217
    -0.54725
    -0.55961
    -0.53488
    -0.77594
    -0.46071
    -0.36182
    -0.51634
    -0.41745
    -0.23201
    -0.20729
    -0.10839
    -0.04040
    -0.18875
     0.15121
     0.23156
     0.61478
     0.93620
     1.01037
     0.83730
     1.02273
     1.52957
     2.05496
     2.70396
     2.49999
     1.31942
     0.42317
     0.31809
     0.70132
     2.03023
     3.11809
     3.38388
     3.64966
     2.74723
     1.64083
     0.67659
     0.54679
     0.91147
     1.70882
     2.10441
     2.32692
     1.99933
     1.79536
     1.61611
     1.35032
     1.12781
     0.67041
     0.29955
     0.13266
     0.36136
     0.43553
     0.23156
    -0.03422
    -1.43113
    -2.08632
    -0.64614
     1.62229
     1.67792
     0.71986
    -0.15784
    -0.26292
    -0.42363
    -0.17639
    -0.02186
     0.46644
     0.85584
     1.04127
     0.91147
     0.70750
     0.54061
     0.45408
     0.26865
    -0.27528
    -0.34327
    -0.38036
    -0.36182
    -0.46071
    -0.57197
    -0.59051
    -0.55961
    -0.68323
    -0.62760
    -0.64614
    -0.57815
    -0.63378
    -0.68941
    -0.60288
    -0.31855
    -0.48544
    -0.59051
    -0.49780
    -0.59051
    -0.52870
    -0.43599
    -0.51016
    -0.50398
    -0.31855
    -0.45453
    -0.38654
    -0.39890
    -0.48544
    -0.56579
    -0.53488
    -0.29383
    -0.30619
    -0.56579
    -0.47926
    -0.51016
    -0.41745
    -0.41745
    -0.51016
    -0.53488
    -0.56579
    -0.50398
    -0.45453
    -0.49780
    -0.60288
    -0.53488
    -0.73268
    -0.51634
    -0.43599
    -0.60906
    -0.57815
    -0.68323
    -0.58433
    -0.51634
    -0.48544
    -0.50398
    -0.52870
    -0.42981
    -0.47926
    -0.47307
    -0.47307
    -0.51016
    -0.61524
    -0.45453
    -0.32473
    -0.44217
    -0.42981
    -0.41745
    -0.52252
    -0.37418
    -0.49162
    -0.41745
    -0.38036
    -0.27528
    -0.30619
    -0.22583
    -0.05895
    -0.26292
    -0.24438
    -0.17020
     0.08322
     0.03377
    -0.04040
     0.02759
    -0.21965
    -0.34945
    -0.54725
    -0.30619
     0.00286
    -0.01568
    -0.26910
    -0.60906
    -0.63996
    -0.49780
    -0.15166
    -0.73886
    -1.01700
    -0.99846
    -0.86866
    -0.10839
     0.41081
     0.61478
     0.33664
    -1.57948
    -1.95652
    -0.85630
     0.13266
     0.33046
     0.21920
     0.14503
     0.08940
    -0.03422
     0.29955
     0.70750
     0.70132
     0.39227
    -0.08367
    -0.23820
    -0.08367
    -0.14548
    -0.20111
     0.36136
     0.82494
     0.89293
     0.94856
     0.95474
     0.85584
     0.01523
     0.21920
     0.70132
     0.95474
     1.14635
     1.02891
     1.46776
     1.95606
     1.70264
     1.70264
     1.71500
     1.52957
     1.68410
     1.47394
     1.57902
     1.41213
     1.02273
     0.69514
     0.98564
     0.98564
     1.17107
     1.02273
     0.51589
     0.28719
     0.16975
     0.00904
    -0.00950
    -0.23201
    -0.38654
    -0.44835
    -0.57815
    -0.65850
    -0.57815
    -0.74504
    -0.52870
    -0.60288
    -0.77594
    -0.74504
    -0.66469
    -0.43599
    -0.49780
    -0.42981
    -0.26910
    -0.15784
    -0.08985
    -0.19493
    -0.16402
    -0.20111
    -0.10221
    -0.28764
    -0.07749
    -0.07749
    -0.15166
    -0.18875
    -0.25056
    -0.20111
    -0.36800
    -0.41745
    -0.36800
    -0.30619
    -0.29383
    -0.44835
    -0.43599
    -0.31855
    -0.27528
    -0.54725
    -0.51016
    -0.31855
    -0.38654
    -0.40508
    -0.39272
    -0.33709
    -0.41126
    -0.39890
    -0.47926
    -0.25056
    -0.31237
    -0.38036
    -0.34327
    -0.30619
    -0.34945
    -0.38654
    -0.70177
    -0.52252
    -0.28764
    -0.31855
    -0.12694
    -0.24438
    -0.26910
    -0.41126
    -0.32473
    -0.26292
    -0.17020
    -0.10221
    -0.09603
    -0.00950
     0.07085
     0.00904
    -0.05895
     0.15121
     0.26865
     0.05231
     0.24392
     0.23156
     0.22538
     0.29955
     0.26247
     0.36754
     0.86202
     1.23907
     1.41213
     1.57284
     1.70882
     1.39977
     1.06600
     1.17107
     1.01655
     2.37019
     3.05628
     2.18476
     1.09072
     1.07218
     0.70132
    -0.29383
    -0.52870
    -1.41259
    -1.39404
    -0.39272
    -0.32473
    -0.44217
    -0.93047
    -1.26424
    -1.21480
    -1.06027
    -0.89956
    -1.28897
    -2.11104
    -2.01833
    -1.38786
    -1.10972
    -0.95519
    -0.41126
    -0.13312
    -0.10839
    -0.42363
    -0.38654
    -0.23820
    -0.63378
    -0.72031
    -0.64614
     0.03377
     0.60860
     1.09690
     1.26379
     1.28851
     1.18344
     1.39977
     1.56048
     1.42450
     1.25143
     1.08454
     1.03509
     1.14017
     0.84348
     0.99182
     0.91147
     0.89293
     0.93001
     1.04127
     0.97328
     0.88057
     0.83112
     0.76313
     0.78785
     0.70750
     0.53443
     0.41699
     0.24392
     0.17593
     0.07704
    -0.03422
    -0.15166
    -0.37418
    -0.63378
    -0.67087
    -0.73268
    -0.82539
    -1.03555
    -0.94901
    -0.88720
    -1.06645
    -1.04173
    -0.96137
    -0.97374
    -0.94901
    -0.97992
    -0.93047
    -0.73268
    -0.95519
    -1.01700
    -0.78212
    -0.73886
    -0.69559
    -0.69559
    -0.73886
    -0.60906
    -0.51016
    -0.47926
    -0.57197
    -0.37418
    -0.42981
    -0.40508
    -0.47926
    -0.23201
    -0.31237
    -0.25056
    -0.36182
    -0.20729
    -0.23201
    -0.25674
    -0.43599
    -0.29383
    -0.36800
    -0.34327
    -0.25674
    -0.33709
    -0.32473
    -0.36800
    -0.52252
    -0.31855
    -0.20111
    -0.47307
    -0.46071
    -0.21965
    -0.44835
    -0.36800
    -0.51016
    -0.53488
    -0.39272
    -0.35564
    -0.33091
    -0.37418
    -0.44835
    -0.44217
    -0.59669
    -0.47307
    -0.29383
    -0.44217
    -0.62142
    -0.47926
    -0.29383
    -0.26292
    -0.18875
    -0.32473
    -0.17639
    -0.18875
    -0.12076
    -0.05277
     0.01523
     0.13885
     0.05231
     0.07704
     0.39227
     0.32428
     0.26247
     0.52207
     0.62715
     0.75695
     1.09072
     1.17107
     1.12781
     0.01523
    -0.65232
    -0.13930
    -0.15166
     0.24392
     0.53443
    -0.05277
    -0.13312
     0.14503
     0.20066
     0.06467
    -0.03422
    -0.57197
    -0.57197
    -0.49162
    -0.78212
    -1.15299
    -1.20861
    -0.86248
    -0.28146
    -0.23820
    -0.11458
    -0.17639
     0.10794
     0.38609
     0.03377
    -0.23201
     0.05231
     0.53443
     0.93620
     0.98564
     1.05364
     1.25143
     1.43068
     1.43686
     1.85717
     2.07968
     1.41213
     0.96092
     0.57770
     0.81876
     0.64569
     0.48498
     0.45408
     0.29337
     0.36754
     0.25010
     0.09558
     0.07704
     0.08322
     0.02141
    -0.04658
    -0.17639
    -0.23820
    -0.56579
    -0.54107
    -0.41126
    -0.64614
    -0.54107
    -0.55343
    -0.46689
    -0.37418
    -0.50398
    -0.49780
    -0.63996
    -0.65850
    -0.79449
    -0.71413
    -0.66469
    -0.51016
    -0.39272
    -0.58433
    -0.39890
    -0.30001
    -0.43599
    -0.61524
    -0.50398
    -0.48544
    -0.38036
    -0.53488
    -0.32473
    -0.20111
    -0.20729
    -0.15784
     0.03377
     0.05231
     0.02141
    -0.19493
     0.11412
     0.26865
     0.14503
    -0.12076
    -0.02186
     0.08322
     0.07085
     0.02759
     0.02759
     0.03377
    -0.12076
    -0.05895
     0.02759
    -0.07749
    -0.05277
    -0.20111
    -0.17020
    -0.03422
     0.15121
    -0.05277
     0.03995
     0.03377
     0.03995
    -0.01568
    -0.11458
     0.01523
     0.00904
    -0.10221
     0.00904
    -0.14548
    -0.17639
    -0.28146
    -0.39890
    -0.26910
    -0.12076
    -0.37418
    -0.27528
    -0.45453
    -0.33091
    -0.33709
    -0.36182
    -0.29383
    -0.30619
    -0.27528
    -0.11458
    -0.17020
     0.09558
     0.13885
     0.10794
     0.07704
    -0.06513
    -0.42981
    -0.59051
    -0.08367
     0.02141
     0.12648
     0.25010
     0.15121
     0.15121
     0.22538
     0.28101
     0.42935
     0.57770
     0.70132
     1.01655
     0.95474
     1.01655
     0.48498
     0.43553
     0.19447
    -0.34945
    -0.02804
    -0.08985
    -0.47926
    -0.66469
    -0.81303
    -0.86866
    -0.73268
    -0.85630
    -1.09736
    -1.27661
    -1.56093
    -1.06027
    -0.70177
    -0.42981
    -0.24438
     0.03377
     0.28101
     0.22538
     0.25628
     0.43553
     0.54061
     0.54679
     0.52207
     0.54061
     0.62715
     0.54679
     0.34900
     0.51589
     0.56534
     0.63951
     0.51589
     0.39227
     0.46644
     0.39227
     0.33664
     0.21920
     0.32428
     0.36136
     0.21920
     0.23774
     0.15739
    -0.07749
    -0.21347
    -0.18257
    -0.07749
    -0.20111
    -0.21965
    -0.21347
    -0.21965
    -0.31237
    -0.31855
    -0.54725
    -0.36182
    -0.54107
    -0.69559
    -0.63378
    -0.51016
    -0.34945
    -0.47307
    -0.64614
    -0.33709
    -0.31237
    -0.48544
    -0.42363
    -0.47307
    -0.38654
    -0.11458
    -0.23201
    -0.12076
    -0.05895
    -0.05895
     0.05849
     0.09558
    -0.00950
     0.11412
    -0.08985
     0.15739
     0.23156
     0.16357
     0.15121
     0.04613
     0.05849
     0.09558
     0.08940
     0.12648
     0.15121
     0.17593
     0.21302
     0.44172
     0.25010
     0.15739
    -0.21965
    -0.05277
     0.28101
     0.15121
     0.21302
     0.19447
     0.27483
     0.22538
     0.08322
     0.33664
     0.55915
     0.72604
     0.74458
     0.29337
    -0.38036
    -0.52252
    -0.00332
     0.64569
     1.11545
     1.01037
     0.65805
     0.44790
     0.14503
     0.15739
    -0.06513
     0.09558
     0.29955
     0.50971
     1.05364
     0.89911
    -0.03422
    -0.75740
    -0.69559
     0.06467
     1.15253
     0.90529
     0.41081
     0.05849
    -0.02804
    -0.02804
     0.28101
     0.26247
     0.49734
     0.66423
     1.01037
     1.25761
     1.05982
     0.15739
    -0.59051
    -1.32605
    -0.69559
    -0.81921
    -0.88720
    -0.96137
    -0.98610
    -0.76358
    -1.04791
    -1.41877
    -1.54239
    -1.51148
    -1.41877
    -1.31369
    -0.85012
    -0.41745
     0.03377
     0.20684
     0.21302
     0.60860
     0.65187
     0.76313
     0.75077
     0.73222
     0.78167
     0.65805
     0.46026
     0.68277
     0.50353
     0.42935
     0.38609
     0.33046
     0.32428
     0.26247
     0.02141
     0.12030
     0.12030
    -0.15784
    -0.18875
    -0.17639
    -0.42981
    -0.40508
    -0.53488
    -0.38036
    -0.35564
    -0.49162
    -0.49780
    -0.46071
    -0.44835
    -0.55961
    -0.78212
    -0.88102
    -0.89956
    -0.72650
    -0.49780
    -0.54107
    -0.62142
    -0.81303
    -0.76976
    -0.84393
    -0.78831
    -0.81921
    -0.86866
    -0.91811
    -0.83157
    -0.79449
    -0.85630
    -0.68941
    -0.64614
    -0.68941
    -0.57197
    -0.51634
    -0.64614
    -0.58433
    -0.60288
    -0.57197
    -0.49162
    -0.48544
    -0.46689
    -0.50398
    -0.49780
    -0.36182
    -0.52252
    -0.59051
    -0.30001
    -0.46071
    -0.43599
    -0.42981
    -0.36800
    -0.36800
    -0.44835
    -0.36182
    -0.41126
    -0.20729
    -0.27528
    -0.31237
    -0.43599
    -0.25056
    -0.41126
    -0.36800
    -0.15784
    -0.02186
    -0.12076
    -0.04658
    -0.00332
     0.00904
    -0.22583
    -0.25674
    -0.18257
    -0.08985
    -0.12076
    -0.29383
    -0.38654
    -0.68941
    -0.70795
    -0.76976
    -0.59051
    -0.19493
     0.00904
    -0.04658
     0.11412
     0.41081
    -0.40508
    -1.17771
    -0.87484
    -0.30619
    -0.31855
    -0.21347
     0.19447
     0.48498
     0.46644
     0.15739
     0.22538
     0.33664
     0.15739
     0.08940
     0.34282
     0.59624
     0.96092
     1.31942
     1.36887
     0.96092
     0.69514
    -0.00950
     0.00904
     0.03995
     0.04613
     0.15739
    -0.05277
     0.20066
    -0.05895
    -0.49780
    -0.47307
    -0.48544
    -0.73268
    -1.06645
    -0.62760
     0.01523
     0.45408
     0.53443
     0.61478
     0.53443
     0.50971
     0.78167
     0.77549
     0.98564
     0.76313
     0.67041
     0.70750
     0.74458
     0.61478
     0.49734
     0.41081
     0.39845
     0.49116
     0.42317
     0.29955
     0.06467
    -0.05895
    -0.15784
    -0.54107
    -0.58433
    -0.43599
    -0.89338
    -0.98610
    -1.23334
    -1.09736
    -0.87484
    -1.04791
    -1.46822
    -1.74018
    -1.62274
    -1.56093
    -1.52385
    -1.81435
    -1.66601
    -1.26424
    -1.20243
    -1.02937
    -1.01082
    -1.10354
    -0.88102
    -0.80067
    -0.63996
    -0.55343
    -0.44217
    -0.21347
    -0.20729
    -0.13930
    -0.03422
    -0.04658
    -0.05895
    -0.02804
    -0.07749
     0.10176
     0.01523
    -0.08985
    -0.03422
     0.01523
     0.05849
    -0.00950
    -0.07131
    -0.05277
     0.08322
     0.05849
     0.10176
     0.03377
     0.03995
     0.02141
     0.08322
     0.28719
     0.31809
     0.18211
     0.27483
     0.31809
     0.41699
     0.43553
     0.35518
     0.37990
     0.54679
     0.55297
     0.69514
     0.55297
     0.68277
     0.63333
     0.62096
     0.72604
     0.96710
     0.83730
     0.74458
     0.94856
     0.86820
     0.68896
     0.44172
     0.37372
     0.56534
     0.67659
     0.53443
     0.44172
     0.37990
     0.46644
     0.48498
     0.44790
     0.18829
    -0.18875
    -0.83157
    -0.79449
    -0.14548
    -0.23201
    -0.45453
    -0.68941
    -0.78831
    -0.65850
    -0.81921
    -0.91193
    -0.87484
    -0.67087
    -0.66469
    -0.67705
    -0.38036
     0.08322
     0.36136
     0.37990
     0.22538
    -0.10221
    -0.31237
    -0.12076
     0.20684
     0.59624
     0.79403
     0.71986
     0.97946
     0.82494
     0.38609
    -0.33709
    -0.11458
     0.26247
     0.43553
     0.46026
     0.36136
     0.59624
     0.60860
     0.59624
     0.40463
     0.35518
     0.29337
     0.38609
     0.37990
     0.42317
     0.21920
     0.16975
     0.13266
     0.31191
     0.13266
     0.08322
     0.03995
    -0.08367
     0.00904
    -0.19493
    -0.25674
    -0.26292
    -0.35564
    -0.39890
    -0.72031
    -0.70177
    -0.95519
    -1.12826
    -1.23334
    -0.85630
    -0.70795
    -0.62760
    -0.75122
    -0.97374
    -1.06645
    -1.09736
    -1.16535
    -1.00464
    -1.04791
    -0.95519
    -1.07263
    -1.02937
    -0.83775
    -0.78212
    -0.95519
    -0.85630
    -0.83157
    -0.85012
    -1.04173
    -0.80685
    -0.74504
    -0.62142
    -0.48544
    -0.39272
    -0.28146
    -0.22583
    -0.15784
    -0.10221
     0.03377
    -0.03422
    -0.22583
    -0.06513
     0.20684
    -0.02186
    -0.03422
    -0.04658
    -0.02804
    -0.04040
    -0.15166
    -0.09603
    -0.07131
    -0.05895
    -0.11458
    -0.00332
    -0.11458
     0.00286
    -0.13312
    -0.05895
    -0.02804
     0.12030
    -0.03422
     0.18211
     0.05231
     0.20684
     0.21302
     0.13885
     0.42317
     0.33664
     0.35518
     0.27483
     0.41699
     0.37990
     0.19447
     0.10176
     0.39845
     0.46644
     0.27483
     0.33664
     0.03377
    -0.12076
    -0.30619
    -0.32473
    -0.20111
    -0.03422
    -0.20729
    -0.14548
     0.00904
    -0.19493
    -0.80685
    -1.83290
    -1.74636
    -1.84526
    -1.53621
    -0.86866
    -0.70177
    -0.80685
    -0.87484
    -0.83775
    -0.95519
    -0.91811
    -0.60906
    -0.28146
     0.10176
     0.57152
     0.94856
     0.94856
     0.88675
     0.80639
     0.46026
     0.55915
     0.89911
     1.06600
     0.99801
     0.84348
     0.63333
     0.44172
     0.16357
     0.18829
     0.02759
    -0.09603
    -0.08367
     0.18211
     0.09558
     0.39227
     0.51589
     0.43553
     0.29337
     0.34900
     0.27483
     0.34900
     0.39227
     0.42317
     0.33046
     0.39845
     0.29955
     0.36754
     0.24392
     0.21920
     0.06467
     0.34282
     0.17593
     0.06467
    -0.08367
     0.02759
    -0.17639
    -0.23201
    -0.26910
    -0.22583
    -0.39272
    -0.27528
    -0.65850
    -0.93047
    -1.06027
    -0.97992
    -0.96756
    -0.44217
    -0.38036
    -1.28279
    -1.54857
    -1.36932
    -0.98610
    -1.01082
    -1.63510
    -1.82672
    -1.39404
    -0.97374
    -0.99228
    -0.94901
    -0.92429
    -0.99228
    -1.12826
    -0.94283
    -0.62760
    -0.67705
    -0.38654
    -0.30619
    -0.05895
    -0.14548
    -0.02186
     0.05849
     0.20684
     0.23774
     0.31809
     0.27483
     0.36136
     0.37372
     0.36754
     0.20684
     0.44172
     0.36754
     0.34282
     0.36754
     0.34282
     0.29955
     0.20684
     0.21920
     0.37990
     0.22538
     0.16975
     0.15739
     0.15121
     0.18829
     0.24392
     0.10176
     0.37372
     0.33664
     0.14503
     0.18211
     0.17593
     0.24392
     0.22538
     0.21920
     0.12030
     0.20684
     0.35518
     0.42935
     0.54061
     0.61478
     0.55297
     0.42935
     0.57152
     0.73222
     0.50353
     0.46644
     0.59624
     0.52207
     0.47880
     0.44790
     0.47262
     0.41699
     0.26247
     0.33046
     0.24392
     0.16975
     0.18829
     0.05231
    -0.07131
     0.31191
     0.29955
     0.36136
     0.42317
     0.57770
     0.71986
     0.93620
     1.23288
     1.55430
     1.53575
     1.28851
     0.91147
     0.99182
     1.18344
     1.43686
     0.76313
     0.49116
     0.31191
     0.67659
     0.91147
     0.80021
     0.58388
    -0.07131
    -1.16535
    -1.74636
    -0.68941
    -0.34327
    -0.20111
    -0.11458
     0.00286
    -0.11458
    -0.26292
    -0.05277
     0.08940
     0.28719
     0.63951
     0.52207
    -0.37418
    -0.66469
    -0.47307
    -0.21965
    -0.04040
    -0.04658
    -0.44835
    -0.57815
    -0.91193
    -1.14062
    -1.25806
    -1.45585
    -1.13444
    -1.38786
    -1.51148
    -1.37550
    -1.10354
    -1.05409
    -1.19625
    -1.30133
    -0.84393
    -0.65850
    -0.52252
    -0.69559
    -0.73268
    -0.74504
    -0.77594
    -0.95519
    -0.57815
    -0.74504
    -0.86866
    -0.67087
    -0.67087
    -0.63996
    -0.70795
    -0.63378
    -0.64614
    -0.73886
    -0.55343
    -0.62760
    -0.65850
    -0.64614
    -0.54725
    -0.54725
    -0.34945
    -0.11458
    -0.15784
    -0.08985
    -0.14548
     0.10176
    -0.05277
    -0.04040
    -0.09603
     0.12648
     0.16975
     0.00286
    -0.05277
     0.00904
     0.00904
    -0.05277
    -0.06513
     0.12648
    -0.07131
    -0.02186
    -0.07131
     0.03377
    -0.09603
    -0.02186
    -0.07131
     0.00286
     0.08940
     0.10794
    -0.03422
    -0.02804
     0.11412
    -0.00950
    -0.03422
     0.37990
     0.13266
     0.07704
     0.23156
     0.34900
     0.41081
     0.31191
     0.21302
     0.42317
     0.48498
     0.62096
     0.55915
     0.55297
     0.52207
     0.34900
     0.57152
     0.72604
     0.71986
     0.34282
     0.45408
     0.55915
     0.59006
     0.63951
     0.48498
     0.35518
     0.39227
     0.46644
     0.54061
     0.55915
     0.48498
     0.67041
     0.48498
     0.63333
     0.77549
     0.81876
     0.80639
     0.96092
     1.12163
     1.02273
     0.80639
     0.62096
     0.47880
     0.60860
     0.75695
     0.73840
     0.62096
     0.62096
     0.44172
     0.40463
     0.10176
    -0.49780
    -0.69559
    -0.37418
     0.00286
     0.05231
    -0.12694
    -0.23820
    -0.21965
    -0.28146
    -0.15166
    -0.10221
    -0.05277
     0.03377
     0.15121
     0.24392
     0.47880
     0.52207
     0.29337
     0.32428
     0.56534
     0.30573
     0.16975
     0.32428
     0.30573
     0.10794
    -0.06513
    -0.50398
    -1.15299
    -2.33974
    -3.08764
    -3.40905
    -2.17903
    -1.35696
    -1.38786
    -1.83908
    -2.46336
    -2.67351
    -2.69206
    -2.43245
    -2.03069
    -1.59184
    -1.06027
    -0.56579
    -0.26910
     0.14503
     0.23156
     0.26247
     0.52207
     0.89293
     0.67659
     0.68277
     0.75695
     0.72604
     0.68896
     0.64569
     0.62096
     0.67041
     0.90529
     0.83112
     0.93620
     0.78167
     0.67659
     0.41699
     0.47880
     0.50971
     0.75695
     0.54679
     0.57152
     0.59006
     0.36754
     0.35518
     0.09558
     0.13266
     0.12030
     0.25010
     0.08940
     0.11412
     0.11412
     0.07704
     0.00904
     0.07085
     0.23156
    -0.03422
    -0.10221
    -0.08367
    -0.07749
    -0.08985
    -0.20729
    -0.29383
    -0.20729
    -0.19493
    -0.33091
    -0.36800
    -0.32473
    -0.39272
    -0.44835
    -0.30001
    -0.13312
    -0.09603
    -0.25056
    -0.40508
    -0.22583
    -0.20111
    -0.20729
    -0.15784
     0.10176
     0.21302
     0.20684
     0.16975
     0.19447
     0.23774
     0.14503
     0.30573
     0.62715
     0.52207
     0.42317
     0.39845
     0.36136
     0.44172
     0.61478
     0.59624
     0.74458
     0.81258
     0.75695
     0.33046
    -0.36800
    -1.01082
    -1.48058
    -1.64747
    -0.90575
    -0.38654
    -0.31237
    -0.42363
    -0.73886
    -1.07263
    -1.19007
    -1.23334
    -1.00464
    -0.73268
    -0.46071
    -0.20111
     0.31809
     0.31191
     0.46644
     0.25628
     0.48498
     0.70132
     0.27483
     0.44172
     0.26247
     0.41699
     0.50353
     0.48498
     0.67659
     0.96092
     1.32560
     0.88057
    -0.53488
    -0.54725
     1.03509
     0.94238
     1.08454
     0.88675
     0.59624
     0.60242
     0.60860
     0.38609
     0.28719
     0.13266
     0.18211
     0.16357
     0.23774
     0.07704
     0.12030
     0.05849
     0.10176
    -0.26910
    -0.22583
     0.02759
    -0.24438
    -0.44835
    -0.41126
    -0.75740
    -0.78831
    -0.57197
    -0.44217
    -0.33091
    -0.55343
    -0.93665
    -0.92429
    -1.04173
    -1.49912
    -1.67219
    -1.49912
    -0.59669
    -0.47926
    -0.81303
    -1.01082
    -1.15917
    -1.12826
    -1.04173
    -1.06645
    -0.83157
    -0.66469
    -0.42981
    -0.44217
    -0.27528
    -0.10221
    -0.20111
    -0.29383
     0.03377
     0.18211
     0.05231
     0.06467
     0.05231
     0.07085
     0.20684
     0.06467
     0.14503
    -0.00950
     0.23156
     0.01523
     0.03377
     0.13885
     0.21302
    -0.10839
     0.07085
     0.34900
     0.23774
     0.08322
     0.33664
     0.43553
     0.33046
     0.46026
     0.67659
     0.84966
     0.87439
     1.15253
     1.33178
     1.59138
     2.09823
     2.16622
     1.93134
     1.31942
     0.44790
    -0.35564
    -0.49780
    -0.13930
     0.56534
     0.81258
     0.37372
    -0.21965
    -0.94901
    -1.30133
    -1.53621
    -1.33842
    -1.31987
    -1.09118
    -0.99846
    -0.52870
    -0.15784
     0.05849
     0.26247
     0.27483
     0.39845
     0.34282
     0.35518
     0.13266
     0.24392
     0.22538
    -0.04040
     0.06467
     0.25010
     0.32428
    -0.03422
    -0.08367
     0.10176
     0.09558
    -0.49162
    -0.50398
    -0.34327
    -0.13312
     0.05849
     0.12030
     0.14503
     0.05231
     0.08322
    -0.05895
     0.09558
     0.01523
     0.00286
     0.00286
     0.22538
     0.11412
     0.14503
     0.03995
     0.19447
     0.07704
     0.02759
     0.01523
     0.16357
     0.13885
     0.13266
     0.10794
     0.07704
     0.18211
     0.21302
     0.00286
     0.23156
     0.21920
     0.13885
     0.23774
     0.05849
     0.06467
     0.12030
     0.10176
     0.20684
     0.35518
     0.42935
     0.44172
     0.33046
    -0.05277
    -0.41745
    -0.92429
     0.18211
     0.94856
     1.34414
     0.79403
     0.12648
    -0.15166
     0.07085
     0.19447
     0.33664
     0.67041
     0.75077
     0.49734
     0.25010
     0.33046
     0.25628
    -0.02186
    -0.25674
    -0.36800
    -0.44835
    -0.60288
    -0.84393
    -1.04791
    -0.55961
    -0.93047
    -0.88720
    -0.94283
    -0.97374
    -1.06027
    -1.33223
    -1.20861
    -0.93665
    -0.80067
    -0.63378
    -0.34327
    -0.45453
    -0.66469
    -0.31855
    -0.23201
    -0.16402
    -0.01568
     0.00904
     0.29337
     0.33664
     0.46026
     0.54679
     0.73840
     0.78167
     0.72604
     0.67041
     0.86202
     0.82494
     0.90529
     0.89911
     0.96092
     0.80021
     0.61478
     0.44172
     0.74458
     1.00419
     1.10308
     1.23907
     1.40595
     1.46158
     1.75827
     1.44922
     0.84966
    -0.05277
     0.20066
     0.12030
    -0.20111
     0.17593
    -0.08367
    -0.33709
    -0.21347
    -0.78831
    -1.23334
    -1.33842
    -1.53621
    -1.49294
    -1.22716
    -1.13444
    -1.00464
    -0.51634
    -0.51016
    -0.25056
    -0.10221
     0.08322
     0.08322
     0.12030
     0.13885
     0.18829
     0.35518
     0.31191
     0.39227
     0.24392
     0.18829
     0.02759
     0.03377
     0.20684
     0.30573
     0.21920
     0.34900
    -0.38654
    -1.80199
    -2.62407
    -1.38168
     0.86202
     1.41213
     0.60242
    -0.50398
    -0.94901
    -0.99846
    -0.82539
    -0.67705
     0.03377
     0.20066
     0.24392
     0.37372
     0.52207
     0.49734
     0.46026
     0.26865
     0.21302
     0.13266
     0.19447
     0.06467
     0.01523
    -0.10221
    -0.14548
    -0.16402
    -0.07749
     0.28101
     0.11412
     0.16975
     0.29337
     0.21920
     0.22538
     0.37990
     0.47262
     0.75077
     0.64569
     0.65805
     0.41081
     0.33664
     0.52825
     0.71986
     0.61478
     0.85584
     0.59624
     0.48498
     0.34282
     0.39227
     0.21302
     0.13885
     0.16975
     0.07704
     0.23156
     0.20066
     0.00286
    -0.04040
    -0.02804
    -0.24438
    -0.28764
    -0.08367
    -0.19493
    -0.31855
    -0.16402
    -0.18875
    -0.17639
    -0.18257
    -0.32473
    -0.32473
    -0.25674
    -0.04040
    -0.13312
    -0.07131
    -0.36182
    -0.51634
    -0.83157
    -0.59051
    -0.25056
    -0.23201
    -0.37418
    -0.38036
    -0.59051
    -0.61524
    -0.62760
    -0.69559
    -0.52252
    -0.39890
    -0.33091
    -0.28764
    -0.16402
    -0.02804
    -0.08367
     0.18829
     0.69514
     0.57152
     0.97328
     1.10926
     1.48631
     1.97461
     2.41346
     2.28984
     2.19094
     2.02405
     2.62361
     3.14900
     3.37151
     3.92780
     3.88454
     3.38388
     3.27880
     2.01169
    -0.16402
    -1.02937
    -1.12208
    -1.07881
    -0.76358
    -0.91811
    -1.43731
    -1.91943
    -2.67351
    -3.36579
    -3.68102
    -3.95298
    -3.55122
    -3.29780
    -2.53135
    -2.06159
    -1.60420
    -1.04791
    -0.71413
    -0.49780
    -0.41745
    -0.33709
    -0.21347
    -0.08985
     0.20684
     0.11412
     0.13266
     0.10176
     0.03995
    -0.08985
     0.05849
     0.21302
     0.05231
     0.20066
     0.03995
     0.10794
     0.07085
     0.14503
    -0.00332
     0.12030
     0.16975
     0.25628
     0.05231
     0.04613
    -0.12694
    -0.23201
    -0.31237
    -0.15784
    -0.25674
    -0.38036
    -0.44217
    -0.52252
    -0.51634
    -0.55343
    -0.60288
    -0.59669
    -0.61524
    -0.55343
    -0.52252
    -0.52252
    -0.68941
    -0.49780
    -0.55343
    -0.31237
    -0.23201
    -0.28764
    -0.30001
    -0.30619
    -0.18257
    -0.15166
    -0.10839
     0.07085
     0.41699
     0.60242
     0.99182
     1.20816
     1.57284
     2.16622
     2.45672
     2.61125
     1.70882
     1.29469
     1.51103
     1.92516
     2.06732
     2.09823
     1.84480
     1.35650
     1.03509
     0.65187
     0.16975
    -0.03422
    -0.28146
    -0.61524
    -0.95519
    -0.84393
    -0.44835
    -0.41126
    -0.75122
    -0.80685
    -0.72650
    -0.54107
    -0.58433
    -0.50398
    -0.49162
    -0.39272
    -0.39890
    -0.25674
    -0.26910
    -0.19493
    -0.40508
    -0.54725
    -0.30001
    -0.34327
    -0.48544
    -0.46071
    -0.47926
    -0.41126
    -0.43599
    -0.52870
    -0.55343
    -0.49780
    -0.32473
    -0.35564
    -0.33709
    -0.41745
    -0.44217
    -0.59669
    -0.31855
    -0.12076
    -0.18257
    -0.02186
     0.02141
     0.24392
     0.33046
     0.67659
     1.11545
     1.12163
     1.34414
     1.20198
     1.51721
     1.68410
     1.41831
     0.75077
     0.68896
     0.94856
     0.65805
     0.08322
    -0.42363
    -0.87484
    -1.36314
    -1.59184
    -1.50530
    -1.51767
    -1.62274
    -2.54371
    -2.72914
    -2.69206
    -2.27175
    -1.49294
    -1.12208
    -0.62760
    -0.41126
    -0.24438
     0.07085
     0.39845
     0.44790
     0.75077
     1.08454
     1.30706
     1.27615
     1.53575
     1.55430
     1.11545
    -0.63996
    -2.25939
    -1.83290
     0.89293
     2.02405
     1.15253
    -0.41745
    -1.42495
    -1.88853
    -2.00596
    -1.98124
    -1.49294
    -1.07263
    -0.14548
    -0.20111
    -0.17020
    -0.59669
    -0.74504
    -0.91193
    -0.66469
    -0.45453
    -0.43599
    -0.37418
    -0.18257
    -0.17639
    -0.18875
    -0.12076
     0.01523
     0.14503
     0.15121
     0.01523
     0.05849
     0.08940
    -0.02804
    -0.16402
    -0.00332
     0.21302
     0.12648
     0.12648
     0.23774
     0.22538
     0.26865
     0.36754
     0.37372
     0.47880
     0.42935
     0.47262
     0.46026
     0.64569
     0.81876
     0.80021
     0.59624
     0.90529
     0.85584
     0.93620
     0.73222
     0.81258
     0.87439
     0.91765
     0.84348
     0.94856
     1.10308
     1.02891
     0.96710
     1.20198
     1.31942
     0.96710
     0.62715
     0.69514
     0.76931
     0.81258
     0.68896
     0.68277
     0.47262
     0.34900
     0.16357
     0.03995
     0.00904
    -0.13312
     0.03995
     0.02759
    -0.05895
     0.19447
     0.35518
     0.71368
     1.10926
     1.12163
     1.09072
     1.18962
     1.12781
     0.87439
     1.14017
     1.12163
     0.96092
     0.93620
     0.98564
     0.23156
    -0.34327
    -0.46689
    -0.79449
    -0.95519
    -1.09736
    -1.18389
    -1.12208
    -1.08499
    -1.16535
    -1.46822
    -1.48058
    -1.32605
    -0.90575
    -0.49780
    -0.40508
    -0.20729
     0.00904
     0.20684
     0.31809
     0.29955
     0.75695
     0.80021
     0.93620
     1.20198
     1.44304
     1.80154
     1.59756
     0.63951
     0.04613
    -1.88234
    -3.03201
    -1.28279
    -0.46689
    -0.63378
    -1.02937
    -1.73400
    -1.98124
    -2.24702
    -2.86512
    -2.81568
    -2.64879
    -2.22230
    -1.85144
    -1.16535
    -0.86866
    -0.33091
    -0.00950
     0.05849
     0.10794
     0.18829
     0.41699
     0.34282
     0.33046
     0.44790
     0.31809
     0.20684
     0.03377
    -0.19493
    -0.55961
    -0.72031
    -0.75122
    -0.63996
    -0.39890
    -0.25674
    -0.40508
    -0.36182
    -0.32473
    -0.28146
    -0.33091
     0.00286
     0.15121
     0.24392
     0.60242
     0.68896
     0.37990
     0.26247
    -0.03422
     0.13266
     0.36136
     1.38741
     1.66556
     1.32560
     0.82494
     0.55297
     0.46644
     0.68277
     0.99801
     1.12781
     1.29469
     1.55430
     1.62229
     1.51721
     1.46158
     1.22052
     1.16489
     1.14635
     0.90529
     0.74458
     0.57152
     0.35518
     0.46644
     0.68277
     0.57152
     0.13885
    -0.12076
    -0.13312
    -0.05277
    -0.04040
    -0.13312
    -0.18875
    -0.13930
    -0.06513
     0.12648
     0.02141
    -0.13930
     0.02141
    -0.08367
     0.06467
     0.37372
     0.45408
     0.39845
     0.67041
     0.76931
     0.80639
     0.76931
     1.00419
     1.12781
     1.27615
     1.30088
     1.28233
     1.43686
     1.48631
     1.42450
     0.71986
     0.71986
     0.88675
     1.07218
     0.86820
     0.56534
     0.59624
     0.46026
     0.36136
     0.25628
     0.05849
    -0.07131
    -0.27528
    -0.23201
    -0.39890
    -0.86866
    -1.25188
    -0.95519
    -0.86248
    -1.14680
    -1.35696
    -1.23952
    -1.32605
    -1.38168
    -1.92561
    -2.10486
    -1.59802
    -1.33223
    -1.25806
    -1.18389
    -1.06027
    -0.88720
    -0.81921
    -0.67087
    -0.27528
    -0.30619
    -0.15784
    -0.17639
     0.18211
     0.02759
     0.16975
     0.13266
    -0.12694
    -0.58433
    -0.52870
    -0.41126
    -0.63996
    -0.87484
    -1.10354
    -1.18389
    -0.94283
    -0.91193
    -1.02318
    -1.31369
    -1.20861
    -1.03555
    -0.94901
    -0.88720
    -0.46689
    -0.17639
    -0.01568
     0.10176
     0.17593
     0.43553
     0.73840
     0.91147
     1.56666
     1.39359
     0.47262
    -0.52252
    -1.53621
    -1.30751
     0.80639
     1.60993
     1.77681
     1.28851
     0.85584
     0.81258
     0.84348
     1.09072
     1.33178
     1.44304
     1.81390
     1.89425
     2.07968
     1.93752
     2.12913
     2.03642
     1.65937
     1.02273
     0.75077
     0.40463
     0.21920
    -0.08985
    -0.42363
    -0.75122
    -1.01700
    -1.23952
    -1.10354
    -0.99228
    -1.12826
    -1.18389
    -1.02937
    -0.91811
    -0.83775
    -0.83157
    -0.95519
    -0.85012
    -0.63996
    -0.66469
    -0.68323
    -0.67705
    -0.63378
    -0.50398
    -0.51634
    -0.11458
     0.12030
     0.20066
     0.56534
     0.99182
     1.20816
     1.62229
     1.99315
     2.14149
     2.38255
     2.43200
     2.50617
     2.64834
     2.84613
     2.98211
     2.35783
     1.85717
     2.33310
     1.80772
     1.28851
     1.02273
     0.42935
    -0.07749
    -0.33709
    -0.66469
    -0.81303
    -1.10354
    -1.38168
    -1.47440
    -1.56093
    -1.78963
    -1.90089
    -1.76491
    -1.58566
    -1.62274
    -1.64747
    -1.72164
    -1.54239
    -1.58566
    -1.40641
    -1.50530
    -1.39404
    -1.33842
    -1.17153
    -1.06645
    -0.99228
    -0.84393
    -0.83157
    -0.81921
    -0.56579
    -0.67087
    -0.73268
    -0.72031
    -0.78212
    -0.93665
    -1.27042
    -1.20861
    -1.19007
    -1.23952
    -1.47440
    -1.80199
    -1.96888
    -1.99978
    -1.67837
    -1.81435
    -1.81435
    -1.74018
    -1.72782
    -1.74018
    -1.59184
    -1.26424
    -0.55343
    -0.14548
     0.34900
     0.15739
    -1.35078
    -2.16049
    -1.53003
    -0.39890
     0.54679
     0.40463
     0.21302
    -0.07131
    -0.48544
    -0.44835
    -0.28146
    -0.12076
     0.25628
     0.48498
     0.75077
     0.91765
     0.95474
     0.66423
     0.82494
     1.93752
     2.48763
     2.50617
     2.79050
     3.48895
     3.20463
     2.75959
     2.05496
     1.68410
     1.84480
     2.22803
     2.46909
     2.40728
     2.24039
     1.85099
     1.22670
     0.83112
     0.13885
    -0.54107
    -0.90575
    -0.71413
    -1.03555
    -1.59802
    -1.78345
    -1.89471
    -1.88234
    -1.80199
    -1.64129
    -1.60420
    -1.61038
    -1.62892
    -1.65983
    -1.62274
    -1.40641
    -1.13444
    -0.90575
    -0.50398
    -0.33709
    -0.28764
    -0.00332
     0.13885
     0.22538
     0.37372
     0.25010
     0.36136
     0.41699
     0.43553
     0.54061
     0.62096
     0.56534
     0.47262
     0.36136
     0.32428
     0.63333
     0.42935
     0.28719
     0.27483
     0.27483
     0.36136
     0.24392
     0.33664
     0.21302
     0.22538
     0.11412
     0.03377
     0.03377
    -0.11458
    -0.30001
    -0.34945
    -0.26910
    -0.52870
    -0.78212
    -1.01082
    -0.99846
    -0.78212
    -1.01082
    -1.01082
    -1.11590
    -1.12826
    -1.07881
    -1.10972
    -1.06027
    -0.99228
    -1.03555
    -1.12826
    -0.81303
    -0.67705
    -0.73886
    -0.60906
    -0.60906
    -0.60906
    -0.65232
    -0.75122
    -0.83157
    -0.68323
    -0.77594
    -0.85012
    -0.89956
    -0.83157
    -0.93047
    -1.25806
    -1.10354
    -1.00464
    -1.04791
    -1.20861
    -1.16535
    -1.15917
    -1.19007
    -1.09736
    -0.98610
    -1.05409
    -0.86866
    -0.75740
    -0.83157
    -0.51016
    -0.50398
    -0.53488
    -0.28146
     0.02759
    -0.02186
     0.13885
     0.33664
     0.36136
     0.50353
     0.74458
     1.12163
     1.26997
     1.48631
     0.78785
    -0.23820
    -0.42981
     1.14017
     2.75959
     2.48145
     2.39491
     1.96842
     1.41213
     1.20816
     1.43068
     0.27483
    -0.03422
     0.28719
     0.34900
    -0.05895
    -0.04040
    -0.04040
    -0.12694
    -0.26292
    -0.68323
    -1.20861
    -0.96756
    -1.02937
    -0.73886
    -0.42363
    -0.15784
     0.09558
     0.57770
     1.12781
     1.64701
     2.05496
     2.58034
     3.29734
     3.71147
     3.78564
     3.71147
     2.65452
     1.90661
     1.14635
     1.10926
     1.80772
     2.32692
     2.02405
     1.26379
     0.21920
    -0.33709
    -0.99228
    -1.28279
    -1.23952
    -1.43113
    -1.46822
    -1.50530
    -1.38168
    -1.06027
    -0.80067
    -0.65232
    -0.41126
    -0.30619
    -0.33709
    -0.35564
    -0.49780
    -0.47307
    -0.52252
    -0.65232
    -0.52870
    -0.75122
    -0.78831
    -0.79449
    -0.91193
    -1.22716
    -0.85630
    -0.99846
    -1.15917
    -1.06027
    -1.12208
    -1.20861
    -1.14680
    -1.09118
    -1.02318
    -0.89338
    -0.97374
    -1.13444
    -1.12208
    -1.25188
    -1.36314
    -1.57329
    -1.42495
    -1.36932
    -1.44967
    -1.38786
    -1.28897
    -1.30751
    -1.19625
    -1.32605
    -1.28279
    -1.17153
    -0.97374
    -0.81921
    -0.67087
    -0.63996
    -0.44835
    -0.70795
    -0.51016
    -0.44217
    -0.51016
    -0.39890
    -0.38036
    -0.36182
    -0.28764
    -0.50398
    -0.29383
    -0.21965
    -0.10839
    -0.22583
    -0.20111
    -0.11458
    -0.16402
    -0.19493
    -0.07131
     0.15739
     0.00286
    -0.30619
    -0.21965
     0.21302
     0.39227
     0.57770
     0.14503
    -0.20111
    -0.21965
     0.16975
     0.57770
     0.46644
    -0.98610
    -2.11104
    -1.04173
     0.20684
     0.41081
     0.09558
    -0.36182
    -0.72031
    -0.98610
    -1.25806
    -1.02937
    -0.53488
    -0.18875
     0.08322
     0.05849
     0.31809
     0.59624
     0.44790
     0.48498
     0.80021
     0.83112
     0.91147
     0.93620
     1.30706
     1.23288
     1.49867
     1.33178
     1.34414
     1.57902
     1.86953
     1.98697
     2.03642
     2.05496
     2.01787
     1.85717
     2.10441
     2.11059
     2.12295
     2.13531
     2.09823
     1.77063
     1.27615
     0.75077
     0.54679
     0.46026
     0.27483
    -0.18875
    -0.43599
    -0.63996
    -0.84393
    -1.05409
    -1.22716
    -1.24570
    -1.48058
    -1.57329
    -1.62274
    -1.18389
    -0.97992
    -0.68323
    -0.68323
    -0.60906
    -0.35564
    -0.41126
    -0.59669
    -0.79449
    -0.91193
    -0.70177
    -0.39890
     0.11412
     0.47880
     0.20066
     0.16357
    -0.10839
    -0.28764
    -0.74504
    -0.87484
    -0.82539
    -0.43599
     0.05849
     0.26865
     0.08940
    -0.42363
    -0.77594
    -1.09736
    -0.94283
    -0.78212
    -1.01082
    -1.09118
    -0.93665
    -0.91811
    -0.98610
    -1.09736
    -1.14062
    -0.90575
    -0.89956
    -0.68323
    -0.64614
    -0.61524
    -0.55343
    -0.59669
    -0.70795
    -0.30619
    -0.35564
    -0.30001
    -0.28146
    -0.25056
    -0.27528
    -0.20111
    -0.20729
    -0.20729
    -0.18875
    -0.11458
    -0.10839
    -0.13312
    -0.15784
    -0.21347
    -0.30619
    -0.00332
     0.00904
    -0.21965
     0.07704
     0.08322
     0.15739
    -0.06513
    -0.09603
    -0.03422
     0.10794
     0.17593
     0.29337
     0.31191
     0.41081
     0.57770
     0.47880
     0.63333
     0.83112
     0.89293
     1.17107
     1.44304
     1.77681
     1.43686
     1.31324
     1.31324
     1.26997
     1.63465
     1.88189
     1.80772
     2.06114
     1.78918
     1.25761
     1.05364
     1.04127
     0.39227
    -0.25056
    -0.08985
     0.08322
     0.15121
    -0.03422
    -0.26292
    -0.46689
    -0.33091
    -0.51634
    -0.63378
    -0.62142
    -0.51634
    -0.20111
    -0.11458
     0.21302
     0.52207
     0.67041
     0.99801
     1.15253
     1.59138
     1.65319
     1.83244
     1.87571
     2.04260
     2.21566
     2.25275
     2.69160
     3.32207
     2.10441
     0.37990
    -0.72031
    -1.05409
     0.90529
     3.66820
     3.00683
     0.80021
    -0.39890
    -1.19007
    -1.46822
    -1.15917
    -1.07881
    -0.96756
    -0.93047
    -0.76358
    -0.70177
    -0.99846
    -0.94901
    -1.18389
    -1.46204
    -1.07263
     0.07085
    -0.00332
    -0.02186
    -0.20111
    -0.20729
     0.13266
     0.68896
     0.93001
     1.02273
     1.15253
     1.06600
     1.11545
     0.89293
     1.11545
     0.99182
     0.82494
     0.86202
     0.83730
     0.64569
     0.31191
     0.23156
     0.16357
     0.00904
     0.01523
    -0.36800
    -0.51634
    -0.59669
    -0.52870
    -0.81303
    -0.88102
    -0.91193
    -0.92429
    -1.04173
    -0.94283
    -0.89338
    -1.34460
    -1.56711
    -1.47440
    -1.59184
    -1.44967
    -1.23334
    -1.14062
    -1.32605
    -1.43731
    -1.83908
    -1.67837
    -1.49294
    -1.69073
    -1.54857
    -1.69073
    -1.71546
    -1.55475
    -1.64129
    -1.58566
    -1.35696
    -1.10972
    -0.94283
    -0.71413
    -0.69559
    -0.66469
    -0.65850
    -0.53488
    -0.40508
    -0.42981
    -0.29383
    -0.33709
    -0.35564
    -0.25674
    -0.44835
    -0.41126
    -0.59051
    -0.48544
    -0.57815
    -0.62142
    -0.69559
    -0.59669
    -0.73268
    -0.84393
    -0.39272
    -0.52252
    -0.54725
    -0.51634
    -0.42363
    -0.26910
    -0.21965
    -0.10839
    -0.04658
     0.12030
     0.21302
     0.44172
     0.16975
     0.31191
     0.35518
     0.44790
     0.62096
     0.50353
     0.49734
     0.34900
     0.47880
     0.52207
     0.34900
     0.52825
     0.54061
     0.28719
     0.55915
     0.64569
     0.42317
    -0.04658
    -0.38654
    -1.07881
    -1.35078
    -1.04791
    -1.25188
    -0.67087
    -0.36182
    -0.55343
    -1.16535
    -1.90707
    -1.93797
    -1.88234
    -1.80817
    -1.92561
    -1.71546
    -1.58566
    -1.54857
    -1.61656
    -1.30751
    -0.85630
    -0.78831
    -0.79449
    -0.63996
    -0.43599
    -0.14548
    -0.00950
     0.21920
     0.48498
     0.69514
     0.98564
     1.25143
     1.61611
     1.96842
     2.15385
     2.04878
     2.27747
     2.40728
     2.46909
     2.56798
     2.46291
     2.62979
     2.48763
     2.41346
     2.40728
     2.18476
     2.65452
     3.64966
     3.39006
     3.19226
     2.69160
     2.42582
     2.58653
     3.12427
     3.26026
     3.24789
     3.21699
     2.92030
     2.54326
     2.37019
     2.20330
     2.35783
     2.35783
     2.01169
     1.38741
     1.05364
     0.76931
     0.39227
     0.45408
     0.27483
    -0.03422
    -0.14548
    -0.41745
    -0.59669
    -0.72031
    -0.96756
    -1.16535
    -1.24570
    -1.23952
    -1.12208
    -1.25188
    -1.10354
    -1.10972
    -1.37550
    -1.37550
    -1.10972
    -1.01082
    -1.12208
    -1.07881
    -1.03555
    -1.05409
    -1.10972
    -0.93047
    -0.86248
    -0.70177
    -0.72031
    -0.88720
    -0.70177
    -0.72031
    -0.72650
    -0.85012
    -0.67087
    -0.51016
    -0.58433
    -0.62142
    -0.51634
    -0.54107
    -0.50398
    -0.46071
    -0.39890
    -0.14548
    -0.22583
    -0.23201
    -0.18875
    -0.17020
    -0.04040
    -0.08367
     0.16357
     0.46644
     0.63333
     1.08454
     1.51721
     1.62229
     1.20816
     0.41081
     0.25628
    -0.06513
    -0.08985
    -0.38654
    -0.44217
    -0.20111
    -0.27528
    -0.62760
    -0.70177
    -1.05409
    -1.61038
    -1.73400
    -1.59802
    -1.75254
    -1.57329
    -1.08499
    -0.51016
    -0.02804
     0.13885
     0.33664
     0.31191
     0.29955
     0.54061
     0.86202
     1.04127
     1.17107
     0.96092
     0.67659
     0.55915
     0.21302
     0.07085
     0.00286
    -0.20111
    -0.42363
    -0.83775
    -0.86866
    -0.83775
    -0.75740
    -0.53488
    -0.53488
    -0.97992
    -1.02318
    -1.14680
    -1.14680
    -0.91193
    -0.46071
    -0.44217
    -0.38036
    -0.39272
    -0.20111
     0.28101
     0.32428
    -0.38036
    -1.67219
    -2.71060
    -2.61170
    -1.13444
     0.67659
    -0.32473
    -1.65983
    -1.93179
    -2.24084
    -2.05541
    -1.74018
    -1.85144
    -1.64129
    -1.36314
    -1.22716
    -1.18389
    -0.94901
    -0.72031
    -0.60906
    -0.51016
    -0.35564
     0.34900
     0.96710
     1.49249
     1.48012
     0.70132
     0.22538
     0.97946
     1.75209
     2.55562
     2.84613
     2.74105
     2.71633
     2.79668
     2.81522
     2.96357
     3.01302
     3.04392
     2.64215
     2.02405
     1.71500
     1.87571
     2.28366
     2.17858
     1.91280
     1.54193
     1.28233
     1.05982
     0.82494
     0.55297
     0.37372
     0.29955
     0.18211
     0.33664
     0.40463
     0.26865
     0.19447
     0.12648
     0.10176
     0.03995
    -0.14548
    -0.12076
    -0.23820
    -0.26910
    -0.23820
    -0.20729
    -0.41745
    -0.36182
    -0.62142
    -0.37418
    -0.23201
    -0.44217
    -0.45453
    -0.44835
    -0.31855
    -0.31855
    -0.37418
    -0.38036
    -0.26292
    -0.22583
    -0.17639
    -0.10839
    -0.08985
    -0.15784
    -0.16402
    -0.10839
    -0.04040
     0.01523
    -0.04658
     0.23156
     0.48498
     0.95474
     1.02891
     1.22052
     1.23288
     1.25761
     1.29469
     1.39359
     1.35650
     1.65319
     1.75827
     1.59756
     1.86335
     1.90661
     1.35032
     0.60860
     0.46644
     0.29955
     0.04613
    -0.28764
    -0.30619
    -0.17020
    -0.23201
    -0.57197
    -0.72650
    -0.98610
    -0.97992
    -1.21480
    -0.79449
    -0.18875
    -0.24438
    -0.13930
     0.21302
     0.73840
     0.70750
     0.57770
     0.40463
     0.49734
     0.69514
     0.54679
     0.31191
     0.18829
     0.12648
     0.05231
     0.05231
     0.21302
     0.07085
    -0.12076
    -0.34945
    -0.42363
    -0.47307
    -0.41745
    -0.15166
    -0.03422
     0.05231
     0.05231
    -0.00950
     0.26865
     0.36136
     0.23774
    -0.18875
    -0.55961
    -0.73886
    -1.22098
    -1.19007
    -1.06027
    -1.11590
    -1.04791
    -1.22098
    -1.44349
    -1.57948
    -1.51767
    -1.49294
    -1.36932
    -1.20243
    -0.89338
    -0.64614
    -0.23201
     0.16357
     0.68277
     0.78167
     0.83730
     1.05364
     0.97328
     0.74458
     0.73222
     0.65187
     0.42935
    -0.17639
    -0.36182
    -0.20111
    -0.02804
    -0.29383
    -0.55343
    -0.65850
    -1.16535
    -1.28279
    -1.31987
    -1.11590
    -0.86866
    -0.65232
    -0.44217
     0.20684
     0.59624
     1.14635
     1.72737
     1.82626
     2.05496
     2.20330
     2.40109
     3.08101
     3.28498
     3.22317
     3.09955
     3.20463
     3.30352
     3.14282
     3.01920
     2.99447
     2.66688
     2.64215
     2.30220
     2.00551
     1.51103
     0.99182
     0.65187
     0.70750
     0.83730
     0.57770
     0.37990
     0.16357
     0.00904
    -0.03422
    -0.30619
    -0.26292
    -0.30001
    -0.20729
    -0.13930
     0.03377
     0.13266
     0.26247
     0.18211
     0.54061
     0.62096
     0.46026
     0.44790
     0.28719
     0.36136
     0.16357
     0.13266
     0.24392
     0.19447
    -0.07749
    -0.03422
    -0.09603
    -0.03422
    -0.47926
    -0.52870
    -0.94283
    -1.12826
    -1.12826
    -0.93047
    -0.72031
    -1.01082
    -1.01082
    -1.19007
    -1.40641
    -1.20243
    -1.39404
    -1.72164
    -1.45585
    -1.21480
    -0.88720
    -0.73886
    -0.80685
    -0.46689
    -0.96137
    -2.09868
    -1.04791
     0.57152
     0.03995
    -0.46071
    -0.61524
    -0.74504
    -0.73886
    -0.65850
    -0.69559
    -0.58433
    -0.69559
    -0.73268
    -0.99228
    -0.94901
    -0.75122
    -0.97992
    -1.08499
    -1.25806
    -1.17771
    -0.91193
    -0.81303
    -0.81303
    -0.68941
    -0.65232
    -0.55343
    -0.33091
    -0.34327
    -0.31855
    -0.36182
    -0.30619
    -0.32473
    -0.30619
    -0.45453
    -0.34945
    -0.28146
    -0.85630
    -1.14062
    -1.19007
    -1.01700
    -0.93665
    -1.14062
    -1.23952
    -1.31987
    -1.44967
    -1.57329
    -1.61038
    -1.43731
    -1.59184
    -1.44349
    -1.21480
    -0.99228
    -0.89338
    -0.83157
    -0.79449
    -0.57197
    -0.51016
    -0.25674
    -0.14548
    -0.00950
    -0.07749
    -0.06513
    -0.02804
     0.15121
     0.20684
     0.34900
     0.60860
     0.28101
     0.18829
    -0.17639
    -0.65232
     0.29955
     0.59624
     0.48498
     0.35518
     0.33046
     0.33664
     0.35518
     0.27483
     0.52825
     0.84966
     0.73840
     0.80021
     0.86202
     0.94238
     0.89911
     1.04745
     1.31942
     1.68410
     1.87571
     1.99933
     2.13531
     2.25275
     2.20948
     1.69028
     1.77063
     2.15385
     2.24657
     2.37019
     2.74723
     2.60507
     2.49381
     2.27129
     1.99933
     1.85717
     1.05982
     0.29337
    -0.20111
    -0.24438
    -0.16402
     0.14503
     0.22538
     0.67041
     0.70132
     0.50971
     0.16975
    -0.42363
    -0.41745
     0.47880
     1.37505
     2.01169
     2.36401
     2.58034
     2.30838
     1.75827
     1.69028
     1.59138
     1.41831
     1.28851
     1.18344
     0.76931
     0.57770
     0.12648
    -0.18257
    -0.46689
    -0.67705
    -0.76976
    -0.92429
    -1.02318
    -1.10354
    -0.89338
    -0.88720
    -0.70177
    -0.81921
    -0.67705
    -0.23820
    -0.34945
    -0.15166
     0.03377
     0.02759
    -0.13312
    -0.05895
     0.08322
     0.25010
     0.35518
     0.25010
     0.29955
     0.34282
     0.24392
     0.06467
    -0.10839
    -0.25056
    -0.10221
    -0.10839
    -0.25056
    -0.36182
    -0.36182
    -0.44835
    -0.62760
    -0.67087
    -0.70177
    -0.58433
    -0.38654
    -0.75122
    -0.99228
    -0.75740
    -0.71413
    -0.53488
    -0.44217
    -0.55961
    -0.51634
    -0.73268
    -0.77594
    -0.89956
    -0.85012
    -0.83157
    -0.85630
    -0.90575
    -1.01082
    -1.09118
    -1.08499
    -1.11590
    -1.22716
    -1.07881
    -0.97992
    -1.02937
    -1.08499
    -0.96137
    -0.97374
    -0.96137
    -1.00464
    -0.96137
    -0.81303
    -0.85630
    -0.80067
    -0.82539
    -0.68941
    -0.74504
    -0.76358
    -0.79449
    -0.59669
    -0.70795
    -0.77594
    -0.69559
    -0.43599
    -0.67087
    -0.71413
    -0.61524
    -0.46071
    -0.57815
    -0.35564
    -0.42981
    -0.25056
    -0.02804
    -0.10839
     0.26247
     0.60242
     0.73222
     0.81258
     1.08454
     1.42450
     1.79536
     1.93752
     1.82626
     2.01787
     2.09823
     1.97461
     1.90661
     1.94370
     1.73355
     0.71986
    -0.34327
     0.03377
     0.06467
    -0.73268
    -0.64614
     1.09072
     1.07836
    -0.31237
    -0.85630
    -0.78831
    -0.55343
    -0.15784
     0.05231
     0.17593
     0.54061
     1.47394
     2.03642
     2.71015
     2.79050
     2.59889
     2.04878
     1.67792
     2.24657
     1.63465
     0.89911
     0.83730
     1.35650
     2.43200
     2.95739
     2.41346
     1.30088
     0.47880
    -0.78831
    -1.59802
    -1.27042
    -0.37418
     0.21920
     0.23774
    -0.36800
    -0.78831
    -1.31987
    -1.44349
    -1.43113
    -1.35696
    -1.17771
    -1.21480
    -1.20243
    -1.07881
    -1.06645
    -0.93047
    -0.84393
    -0.83157
    -1.03555
    -0.90575
    -0.94901
    -0.89956
    -1.04791
    -1.00464
    -1.01700
    -0.80685
    -0.86866
    -0.83775
    -0.99228
    -0.91811
    -0.93047
    -1.09118
    -1.11590
    -1.20243
    -1.28897
    -1.30133
    -1.23952
    -1.43731
    -1.66601
    -1.51148
    -1.38168
    -1.31987
    -1.59184
    -1.20861
    -1.24570
    -1.29515
    -1.28897
    -1.20243
    -0.91193
    -0.74504
    -0.69559
    -0.59051
    -0.48544
    -0.51016
    -0.33091
    -0.36182
    -0.31855
    -0.31237
    -0.20729
    -0.08367
    -0.36800
    -0.21347
    -0.35564
    -0.23820
    -0.28146
    -0.12076
    -0.31237
    -0.51634
    -0.44217
    -0.37418
    -0.30001
    -0.42363
    -0.39890
    -0.46689
    -0.51634
    -0.46689
    -0.57815
    -0.65232
    -0.73268
    -0.74504
    -0.82539
    -0.43599
    -0.23820
    -0.28146
    -0.08985
    -0.18875
     0.09558
    -0.07131
    -0.15166
     0.00286
     0.15739
     0.55915
     0.48498
     0.66423
     0.46026
     0.50971
     0.32428
     0.84966
     1.12163
     1.01655
     0.86202
     0.97946
     1.03509
     1.05364
     1.17726
     1.10926
     1.43686
     1.63465
     1.60993
     1.79536
     1.77063
     1.78918
     0.73222
     0.54679
     1.48631
     2.20330
     2.46291
     1.94988
     1.70264
     1.46158
     1.47394
     1.59138
     1.81390
     2.26511
     2.55562
     2.27747
     2.20948
     2.18476
     2.46291
     2.51235
     2.60507
     2.54326
     2.30838
     2.40728
     2.45054
     2.01787
     1.95606
     2.06114
     2.14149
     2.07350
     1.99315
     1.79536
     1.92516
     1.50485
     1.33796
     1.06600
     1.32560
     1.30706
     1.13399
     1.18962
     1.07836
     1.05982
     0.79403
     0.58388
     0.31809
     0.66423
     0.14503
    -0.19493
    -0.42363
    -0.49162
    -0.33709
    -0.47926
    -0.36182
    -0.59051
    -0.91193
    -1.17153
    -1.14062
    -1.31369
    -1.63510
    -1.75872
    -1.64129
    -1.36932
    -1.22098
    -1.44349
    -1.48676
    -1.64747
    -1.69073
    -1.72782
    -1.74636
    -1.35078
    -1.34460
    -1.43113
    -1.28897
    -1.22716
    -1.06645
    -1.02937
    -1.01082
    -0.97992
    -0.96137
    -0.75740
    -0.47926
    -0.12694
    -0.44835
    -0.70795
    -0.94901
    -1.27661
    -1.02937
    -0.53488
    -0.49780
    -0.44217
    -0.81303
    -0.97992
    -1.06645
    -1.18389
    -1.01082
    -0.93047
    -1.02937
    -1.06645
    -1.06027
    -0.97992
    -1.12208
    -0.80067
    -0.54107
    -0.56579
    -0.62760
    -0.80685
    -0.77594
    -0.57197
    -0.56579
    -0.34327
    -0.42363
    -0.39272
    -0.37418
    -0.57197
    -0.36182
    -0.57197
    -0.62760
    -0.52252
    -0.41126
    -0.50398
    -0.81303
    -0.67087
    -0.64614
    -0.61524
    -0.74504
    -0.67705
    -0.57815
    -0.56579
    -0.53488
    -0.36800
    -0.47307
    -0.92429
    -1.25188
    -1.41877
    -0.95519
    -0.36800
    -0.31237
     0.30573
     1.33796
     1.97461
     2.35165
     1.93134
     0.01523
    -1.17153
    -1.77727
    -0.75740
     2.22803
     3.66202
     3.09955
     1.33796
     0.87439
     0.88675
     1.11545
     1.04127
     0.99182
     1.93134
     1.77063
     1.48631
     1.07218
     1.10308
     2.16622
     2.85849
     2.49381
     1.84480
     1.82626
     1.82008
     1.95606
     1.80772
     1.99933
     1.81390
     1.54193
     1.35032
     1.50485
     1.51103
     1.64701
     1.65937
     1.60374
     1.76445
     1.82008
     1.62229
     1.48631
     1.05364
     0.64569
     0.65187
     0.53443
     0.30573
     0.22538
     0.13266
    -0.07749
    -0.48544
    -0.94901
    -1.06645
    -1.11590
    -1.09118
    -1.04173
    -1.03555
    -0.89338
    -0.94283
    -1.36314
    -1.11590
    -0.90575
    -0.91811
    -0.88720
    -0.66469
    -0.65232
    -0.69559
    -0.67705
    -0.64614
    -0.46071
    -0.44835
    -0.63378
    -0.56579
    -0.58433
    -0.54725
    -0.78831
    -0.66469
    -0.43599
    -0.44835
    -0.54725
    -0.51016
    -0.39890
    -0.46071
    -0.47307
    -0.67705
    -0.42363
    -0.51634
    -0.47307
    -0.45453
    -0.54107
    -0.46689
    -0.62760
    -0.60288
    -0.42363
    -0.53488
    -0.54725
    -0.51634
    -0.47307
    -0.56579
    -0.50398
    -0.68323
    -0.50398
    -0.51634
    -0.44835
    -0.54107
    -0.42981
    -0.44835
    -0.62142
    -0.68941
    -0.29383
    -0.38654
    -0.53488
    -0.41745
    -0.60288
    -0.59669
    -0.55343
    -0.51016
    -0.47307
    -0.49162
    -0.50398
    -0.49780
    -0.47926
    -0.45453
    -0.62142
    -0.65850
    -0.57197
    -0.22583
    -0.48544
    -0.28146
    -0.39272
    -0.25674
    -0.21347
    -0.14548
    -0.00332
    -0.22583
    -0.23820
    -0.11458
     0.16975
     0.76931
     0.76313
     0.46644
     0.83112
     0.34900
    -0.34945
    -0.13312
     0.10176
    -0.17639
    -0.10221
    -0.12076
    -0.27528
    -0.31237
    -0.35564
    -0.31855
    -0.24438
    -0.28764
    -0.02804
     0.02141
     0.25628
     0.53443
     0.52825
     0.82494
     1.10926
     1.59756
     1.99315
     2.38873
     2.92648
     3.43950
     3.55076
     3.80418
     3.42714
     2.92030
     2.94502
     2.74723
     2.31456
     1.80772
     2.02405
     1.99315
     1.96224
     2.15385
     1.68410
     1.37505
     1.51721
     1.56048
     1.82008
     2.07968
     2.28984
     2.56180
     2.71015
     3.01302
     2.48763
     2.47527
     2.16004
     1.83862
     1.80154
     1.36887
     1.27615
     1.10926
     0.37990
    -0.28764
    -0.81303
    -1.40641
    -1.70928
    -1.99360
    -1.99360
    -1.80199
    -1.90707
    -1.63510
    -1.22716
    -1.25806
    -1.18389
    -0.96756
    -0.84393
    -0.99228
    -0.86866
    -0.89338
    -0.78212
    -0.67705
    -0.65232
    -0.76358
    -0.72650
    -0.64614
    -0.75122
    -0.83775
    -0.60906
    -0.60906
    -0.80685
    -0.62142
    -0.69559
    -0.63996
    -0.76976
    -0.86248
    -0.72031
    -0.61524
    -0.67087
    -0.70177
    -0.79449
    -0.78212
    -0.69559
    -0.87484
    -0.64614
    -0.52870
    -0.76358
    -0.66469
    -0.58433
    -0.65232
    -0.67087
    -0.67087
    -0.66469
    -0.63378
    -0.58433
    -0.52870
    -0.61524
    -0.53488
    -0.56579
    -0.66469
    -0.55961
    -0.38036
    -0.47307
    -0.47307
    -0.47926
    -0.54107
    -0.51016
    -0.52870
    -0.49162
    -0.51016
    -0.38036
    -0.33091
    -0.41126
    -0.43599
    -0.46071
    -0.49780
    -0.35564
    -0.30001
    -0.41745
    -0.31237
    -0.40508
    -0.26910
    -0.37418
    -0.30001
    -0.39890
    -0.11458
    -0.21965
    -0.10221
    -0.26292
    -0.23820
    -0.28146
    -0.27528
    -0.26910
    -0.04040
    -0.10221
    -0.12076
     0.07704
    -0.13930
     0.10794
     0.23774
     0.49734
     0.67041
     1.10308
     1.43686
     1.38123
     1.83862
     2.14149
     2.59889
     2.73487
     3.03156
     3.10573
     2.96357
     3.09955
     2.93884
     2.14149
     2.58653
     2.67306
     2.62979
     2.69778
     2.34547
     1.71500
     1.49249
     1.42450
     1.18344
     0.69514
     0.99801
     1.46158
     1.77681
     1.25761
     1.06600
     1.28233
     1.26379
     0.60242
     0.44790
     0.68896
     1.35032
     2.45054
     2.66688
     2.72251
     3.63730
     2.86467
     2.11059
     1.51721
     0.15739
    -2.32738
    -1.83290
    -0.76976
     0.10176
     0.63333
    -0.30001
    -1.50530
    -2.50663
    -3.21744
    -4.26821
    -4.63907
    -4.16314
    -3.57594
    -3.41524
    -2.71678
    -2.29029
    -2.09868
    -1.80199
    -1.45585
    -1.36932
    -1.22098
    -1.12208
    -0.89956
    -0.83157
    -0.72031
    -0.75122
    -0.70177
    -0.71413
    -0.76358
    -0.82539
    -0.62142
    -0.47926
    -0.71413
    -0.70795
    -0.68323
    -0.59051
    -0.69559
    -0.78212
    -0.81921
    -0.82539
    -0.69559
    -0.65850
    -0.77594
    -0.77594
    -0.79449
    -1.02318
    -0.78212
    -0.65850
    -0.71413
    -0.87484
    -0.78212
    -0.74504
    -0.67087
    -0.73886
    -0.74504
    -0.70795
    -0.67705
    -0.49780
    -0.55343
    -0.57815
    -0.65232
    -0.64614
    -0.60288
    -0.41745
    -0.36800
    -0.62142
    -0.46071
    -0.55343
    -0.30001
    -0.44835
    -0.39272
    -0.29383
    -0.41126
    -0.18257
    -0.18875
    -0.17639
    -0.15784
    -0.05277
    -0.08985
     0.26247
     0.53443
     0.36754
     0.55297
     0.39227
     0.45408
     0.35518
     0.50971
     0.49116
     0.54679
     0.54679
     0.60242
     0.56534
     0.46026
     0.30573
     0.23774
     0.37372
     0.51589
     0.47880
     0.61478
     0.57770
     0.72604
     0.97946
     1.03509
     0.94856
     1.05982
     1.12781
     1.44304
     1.67792
     1.75209
     1.60374
     1.58520
     0.48498
     0.89293
     1.11545
     0.97328
     0.78167
     0.60860
     0.41081
     0.52825
     0.67041
     0.39227
     0.16975
     0.05231
    -0.06513
     0.00904
     0.05849
    -0.21347
    -0.55961
    -0.59669
    -0.70795
    -0.93665
    -1.03555
    -0.73268
    -0.57815
    -0.39890
    -0.32473
     0.15739
     0.49116
     0.62715
     0.80639
     1.19580
     2.04260
     2.40728
     2.53090
     2.37019
     2.54944
     2.82140
     2.52472
     2.03023
     1.96224
     1.69646
     1.28233
     0.86820
     0.32428
    -0.39890
    -0.53488
    -0.26910
    -0.33709
    -0.87484
    -1.26424
    -1.53621
    -1.16535
    -1.05409
    -1.02937
    -0.83157
    -0.51634
    -0.21347
    -0.07749
    -0.19493
    -0.18257
    -0.21965
    -0.24438
    -0.36800
    -0.29383
    -0.28764
    -0.23201
    -0.41126
    -0.08367
    -0.12694
    -0.25056
    -0.20111
    -0.21347
    -0.23820
    -0.29383
    -0.30001
    -0.32473
    -0.25056
    -0.38654
    -0.39272
    -0.31237
    -0.41126
    -0.40508
    -0.55961
    -0.38036
    -0.38036
    -0.47307
    -0.41745
    -0.44835
    -0.62142
    -0.49162
    -0.54725
    -0.51016
    -0.40508
    -0.48544
    -0.51016
    -0.45453
    -0.36182
    -0.57815
    -0.60288
    -0.48544
    -0.26292
    -0.36182
    -0.52870
    -0.30619
    -0.46071
    -0.44217
    -0.36800
    -0.38036
    -0.28764
    -0.17020
    -0.12694
    -0.17020
    -0.12694
    -0.12076
    -0.22583
    -0.06513
     0.18829
     0.15739
     0.07085
     0.14503
     0.03995
     0.06467
     0.07085
     0.20066
     0.16975
     0.11412
    -0.00950
     0.07085
     0.07704
     0.07704
     0.05849
    -0.21965
     0.12648
     0.09558
     0.04613
     0.12648
     0.12648
     0.25010
     0.37990
     0.49734
     0.71986
     0.76313
     0.61478
     0.69514
     0.86202
     0.97328
     1.04127
     0.97946
     1.04745
     1.28233
     1.28851
     1.26997
     1.10926
     0.96092
     0.89911
     1.02891
     0.77549
     0.43553
     0.52207
     0.46026
     0.55915
     0.30573
     0.28101
     0.08940
     0.15739
     0.19447
    -0.00950
    -0.14548
    -0.18875
    -0.04040
    -0.18257
    -0.15166
    -0.04658
    -0.05895
     0.11412
     0.15739
     0.17593
     0.29955
     0.50353
     0.71986
     1.07218
     1.86953
     2.22803
     2.20948
     1.17726
    -0.59051
    -0.93665
     0.88675
     2.22803
     2.54326
     2.49999
     2.48763
     1.44922
     1.08454
     0.43553
    -0.27528
    -0.84393
    -0.12076
     0.23774
     0.39227
     0.26865
     0.05849
    -0.06513
    -0.71413
    -1.65365
    -2.37683
    -1.98124
    -1.80817
    -1.85762
    -2.45100
    -3.06910
    -2.82804
    -3.14327
    -2.85276
    -2.28411
    -2.24084
    -2.20994
    -2.23466
    -1.99978
    -1.96270
    -1.70928
    -1.38168
    -1.01082
    -0.69559
    -0.39890
    -0.20729
    -0.04658
     0.33664
     0.36136
     0.34282
     0.55915
     0.51589
     0.38609
     0.36754
     0.44790
     0.37372
     0.24392
     0.18211
     0.15121
     0.24392
     0.20684
    -0.00332
     0.03377
     0.07085
    -0.02186
    -0.18257
    -0.00332
    -0.07749
    -0.18257
    -0.16402
    -0.11458
    -0.10839
    -0.26910
    -0.25674
    -0.25674
    -0.07749
    -0.14548
    -0.26292
    -0.22583
    -0.27528
    -0.28764
    -0.37418
    -0.29383
    -0.08367
    -0.30001
    -0.25674
    -0.21347
    -0.21965
    -0.23820
    -0.23201
    -0.31855
    -0.09603
    -0.08367
    -0.08367
    -0.07131
     0.00904
     0.02141
    -0.02186
     0.33046
     0.32428
     0.46644
     0.47880
     0.73840
     0.97946
     1.04745
     1.10926
     1.35650
     1.52957
     1.73355
     1.70882
     1.72737
     1.76445
     1.85099
     1.90043
     1.98697
     2.06114
     1.86335
     1.46776
     1.03509
     0.85584
     1.04127
     0.91147
     0.52825
     0.44172
     0.37990
     0.17593
     0.06467
    -0.10221
    -0.20111
    -0.46071
    -0.45453
    -0.25056
    -0.21965
    -0.45453
    -0.44217
    -0.41745
    -0.31855
    -0.48544
    -0.62760
    -0.55961
    -0.54725
    -0.52870
    -0.43599
    -0.44835
    -0.58433
    -0.48544
    -0.63996
    -0.28146
    -0.00332
     0.02141
     0.20066
     0.35518
     0.13885
     0.08322
    -0.05277
    -0.33091
    -0.57815
    -0.20111
    -0.59669
    -0.51634
    -0.67705
    -0.55961
    -0.54725
    -0.63378
    -0.73886
    -0.79449
    -0.83157
    -0.61524
    -0.54107
    -0.30619
     0.05849
     0.55915
     0.81258
     1.17107
     1.25761
     1.03509
     1.12163
     1.24525
     1.31942
     1.35650
     1.67174
     1.54812
     1.29469
     1.21434
     1.39977
     1.21434
     1.18344
     0.84966
     0.60860
     0.31809
     0.22538
     0.04613
    -0.13930
    -0.41126
    -0.78212
    -1.14680
    -1.08499
    -1.10354
    -1.38168
    -1.20861
    -1.42495
    -1.38786
    -1.70310
    -1.62892
    -1.71546
    -1.44349
    -1.13444
    -0.99228
    -0.79449
    -0.68941
    -0.52870
    -0.56579
    -0.27528
    -0.11458
    -0.18875
    -0.15166
    -0.24438
    -0.24438
    -0.13312
    -0.07749
    -0.19493
    -0.15166
    -0.04658
     0.08322
     0.04613
     0.00904
     0.13266
     0.03995
     0.15121
     0.39845
     0.37372
     0.26247
     0.32428
     0.52825
     0.61478
     0.55915
     0.68896
     0.91147
     0.86820
     0.84966
     0.81258
     0.80639
     0.68277
     0.81876
     0.49734
     0.76931
     0.80639
     0.46644
     0.19447
    -0.08367
     0.07704
    -0.04040
    -0.05277
    -0.13930
    -0.20111
    -0.16402
    -0.24438
    -0.15166
    -0.36800
    -0.40508
    -0.49780
    -0.20111
     0.00904
    -0.13930
    -0.23201
    -0.09603
    -0.09603
    -0.15166
    -0.23820
    -0.22583
    -0.32473
    -0.18257
    -0.17020
    -0.18875
    -0.18875
    -0.33709
    -0.36182
    -0.12076
     0.04613
    -0.00332
     0.05231
     0.39845
     0.73222
     0.83112
     0.64569
     0.41081
     0.67659
     0.36754
    -0.67705
    -0.06513
     0.16975
     0.12648
    -0.30001
    -0.39890
     0.10794
    -0.21347
    -0.42363
    -0.65232
    -0.68941
    -0.68323
    -0.60906
    -0.38654
    -0.35564
    -0.07131
     0.27483
     0.43553
     0.59006
     0.71368
     0.87439
     1.01655
     1.56666
     1.85717
     1.77063
     1.31942
     1.17107
     1.16489
     1.68410
     2.38873
     1.54812
     0.56534
     0.83730
     1.22052
     1.11545
     1.07218
     0.39845
    -0.23820
    -0.49162
    -0.96137
    -1.32605
    -0.69559
    -0.19493
    -0.53488
    -0.70177
    -0.90575
    -1.04173
    -0.96756
    -0.78831
    -0.92429
    -0.83157
    -0.71413
    -0.77594
    -1.15299
    -1.09736
    -0.87484
    -0.99846
    -0.91193
    -0.76976
    -0.80067
    -1.06645
    -1.07263
    -0.94283
    -0.71413
    -0.50398
    -0.31237
    -0.25674
    -0.25674
    -0.25674
    -0.21965
    -0.13312
     0.18211
     0.28719
     0.08322
     0.00286
     0.13266
    -0.02804
    -0.07749
    -0.30619
    -0.32473
    -0.52252
    -0.60906
    -0.46689
    -0.51634
    -0.55961
    -0.49780
    -0.89338
    -0.55961
    -0.34327
    -0.47307
    -0.36182
    -0.57197
    -0.57197
    -0.48544
    -0.28764
    -0.38654
    -0.25056
    -0.19493
    -0.19493
    -0.17020
    -0.10221
    -0.14548
    -0.29383
    -0.21347
     0.00904
    -0.18257
    -0.23820
    -0.12694
    -0.16402
    -0.13312
    -0.13930
    -0.17020
    -0.07749
    -0.10221
    -0.21965
    -0.03422
    -0.16402
    -0.07749
    -0.21965
    -0.15784
    -0.00950
     0.11412
     0.07085
     0.15121
     0.25628
     0.29955
     0.34282
     0.26865
     0.19447
     0.28101
     0.21302
    -0.00332
    -0.08985
    -0.20111
    -0.11458
    -0.22583
    -0.02804
    -0.06513
    -0.34945
    -0.29383
    -0.20729
    -0.12694
    -0.19493
    -0.37418
    -0.40508
     0.14503
     0.50971
     0.96092
     0.82494
     0.75695
     0.38609
     0.10176
     0.47262
     0.90529
     0.83730
     0.86202
     0.74458
     0.63951
     0.49116
     0.41699
     0.28719
     0.39227
     0.37990
     0.55297
     0.57152
     0.93620
     1.22670
     1.17726
     1.31324
     1.50485
     1.19580
     0.88057
     1.39359
     1.51103
     1.83244
     1.24525
     0.70750
     0.88675
     0.73222
     0.67041
     0.52207
     0.50353
     0.34282
     0.05231
    -0.16402
    -0.00950
    -0.04658
    -0.20111
    -0.05277
    -0.27528
    -0.05277
    -0.04040
     0.13885
     0.16975
     0.39845
     0.22538
     0.57152
     0.45408
     0.50971
     0.34282
     0.13885
     0.25628
     0.17593
     0.18211
     0.24392
     0.08322
    -0.25056
    -0.54725
    -0.25056
    -0.27528
    -0.35564
    -0.38654
    -0.61524
    -0.60906
    -0.66469
    -0.73886
    -0.70177
    -0.63996
    -0.52870
    -0.51016
    -0.70795
    -0.75122
    -0.81921
    -0.71413
    -0.73268
    -1.00464
    -0.77594
    -0.74504
    -0.77594
    -0.81303
    -0.86866
    -0.95519
    -0.95519
    -0.85012
    -0.68941
    -0.65232
    -0.76976
    -0.54107
    -0.50398
    -0.40508
    -0.41126
    -0.25674
    -0.10221
     0.07704
     0.27483
     0.31191
     0.21920
    -0.17020
    -0.07749
    -0.51634
    -1.30751
    -1.09118
    -0.97374
    -0.92429
    -0.82539
    -0.93047
    -0.96756
    -1.33842
    -1.44349
    -1.41259
    -1.38168
    -1.35696
    -1.25806
    -1.07263
    -0.65232
    -0.67705
    -0.39890
    -0.05895
    -0.16402
    -0.01568
     0.05231
     0.05231
     0.01523
     0.00904
     0.03995
     0.05849
     0.12030
    -0.01568
    -0.08367
     0.22538
     0.34282
    -0.35564
    -0.44835
    -0.00332
     0.20684
     0.59624
     1.05982
     1.02891
     0.37372
    -0.36800
    -0.31237
     0.29337
     0.63951
     0.88675
     1.17726
     0.96710
     1.02891
     0.86820
     0.71368
     1.13399
     1.14017
     1.17107
     1.35650
     1.54812
     1.69646
     1.73973
     1.36269
     1.22052
     1.50485
     1.87571
     1.90043
     1.78299
     1.64701
     1.38741
     1.07836
     1.17726
     1.45540
     1.15253
     0.96710
     0.63951
     0.75077
     0.62715
     0.46644
     0.55297
     0.58388
     0.31191
     0.23774
     0.21302
     0.10794
    -0.12694
    -0.38036
    -0.08367
     0.11412
     0.03377
    -0.00332
    -0.04658
    -0.25674
    -0.30619
    -0.36182
    -0.42981
    -0.47926
    -0.59051
    -0.58433
    -0.62142
    -0.80067
    -0.99228
    -0.97992
    -1.01082
    -0.80685
    -1.02937
    -1.21480
    -1.27042
    -1.10972
    -1.19007
    -1.25188
    -1.18389
    -1.10354
    -1.01082
    -0.85630
    -0.93665
    -0.89956
    -0.88102
    -0.81921
    -0.74504
    -0.53488
    -0.49780
    -0.77594
    -0.62142
    -0.46689
    -0.41126
    -0.55961
    -0.65232
    -0.48544
    -0.49162
    -0.42363
    -0.36800
    -0.54725
    -0.54107
    -0.48544
    -0.57815
    -0.33091
    -0.34327
    -0.52870
    -0.46071
    -0.41745
    -0.44835
    -0.49780
    -0.42363
    -0.47307
    -0.29383
    -0.24438
    -0.22583
    -0.16402
    -0.31855
    -0.15784
    -0.24438
    -0.09603
     0.04613
    -0.04658
     0.09558
     0.02759
     0.13885
     0.19447
     0.26247
     0.20066
     0.26865
     0.26865
     0.34900
     0.20066
     0.03377
     0.10176
     0.06467
     0.13885
     0.42317
     0.29337
     0.14503
     0.08322
    -0.00332
     0.10176
    -0.02186
     0.00904
     0.00904
     0.06467
     0.08322
     0.08322
     0.20684
     0.37372
     0.65805
     0.96092
     1.67792
     2.12913
     0.78167
    -1.38786
    -1.74018
    -3.31634
    -3.66866
    -2.24702
    -2.51899
    -2.46336
    -1.70310
    -0.70795
    -0.46071
    -1.32605
    -1.58566
    -2.14813
    -1.80199
    -0.82539
    -0.15784
     0.78785
     1.94370
     2.93266
     3.39624
     3.30352
     3.03156
     2.74723
     2.43818
     2.15385
     1.72737
     1.36887
     1.09072
     0.91765
     0.89911
     1.09072
     1.05364
     0.90529
     0.77549
     0.70132
     0.78785
     0.76313
     0.73222
     0.67041
     0.80639
     0.86820
     0.86820
     0.66423
     0.55297
     0.39845
     0.25628
     0.34900
     0.26247
     0.08940
     0.04613
     0.14503
     0.04613
    -0.06513
    -0.10221
    -0.13312
    -0.12694
     0.02141
    -0.09603
    -0.20111
    -0.21965
    -0.21347
    -0.51634
    -0.38036
    -0.22583
    -0.51634
    -0.48544
    -0.57197
    -0.56579
    -0.57197
    -0.63996
    -0.68323
    -0.57815
    -0.66469
    -0.49162
    -0.55343
    -0.54107
    -0.57197
    -0.62760
    -0.52870
    -0.34945
    -0.39272
    -0.55343
    -0.52252
    -0.38036
    -0.39890
    -0.49162
    -0.67087
    -0.50398
    -0.51634
    -0.41745
    -0.53488
    -0.49780
    -0.65232
    -0.72031
    -0.70177
    -0.46689
    -0.56579
    -0.62760
    -0.72031
    -0.66469
    -0.63378
    -0.62142
    -0.63996
    -0.68941
    -0.57815
    -0.54725
    -0.40508
    -0.59669
    -0.47926
    -0.55343
    -0.60288
    -0.30001
    -0.21347
    -0.36182
    -0.26910
    -0.34327
    -0.26910
    -0.23820
    -0.24438
    -0.25056
    -0.10839
    -0.03422
    -0.10839
    -0.03422
     0.00904
    -0.05895
    -0.18257
    -0.11458
     0.05849
     0.08322
    -0.05895
    -0.10221
    -0.15166
    -0.03422
    -0.18257
    -0.11458
     0.00904
    -0.11458
    -0.06513
     0.03377
    -0.10221
    -0.25674
    -0.12076
    -0.18257
    -0.00950
     0.04613
     0.04613
    -0.07749
     0.04613
    -0.04658
     0.07085
     0.17593
     0.27483
     0.33664
     0.52825
     0.92383
     1.27615
     1.67174
     2.01787
     2.45672
     3.10573
     3.90926
     4.04524
     3.27880
     1.98697
     0.80639
     1.31324
     2.02405
     2.27747
     2.24657
     1.96224
     1.52339
     1.19580
     0.23156
    -0.26910
    -0.77594
    -0.69559
    -1.37550
    -1.83290
    -1.73400
    -1.33223
    -1.07263
    -1.23334
    -0.96756
    -0.62760
    -0.68941
    -1.00464
    -1.20243
    -1.22716
    -1.36314
    -1.15917
    -1.09736
    -0.68323
    -0.36800
    -0.23820
    -0.08985
     0.06467
     0.19447
     0.32428
     0.17593
     0.08322
     0.25628
     0.21302
     0.25628
     0.08940
     0.11412
     0.11412
     0.01523
    -0.12694
     0.13885
     0.05231
    -0.13930
    -0.13312
    -0.19493
    -0.17639
    -0.19493
    -0.21965
    -0.02804
    -0.15784
    -0.15166
    -0.21347
    -0.15166
    -0.23820
    -0.20111
    -0.41126
    -0.15166
    -0.19493
    -0.18875
    -0.17639
    -0.38036
    -0.26910
    -0.40508
    -0.37418
    -0.28146
    -0.41126
    -0.33091
    -0.37418
    -0.36182
    -0.31855
    -0.38036
    -0.49162
    -0.38654
    -0.29383
    -0.40508
    -0.31855
    -0.38036
    -0.35564
    -0.31855
    -0.41745
    -0.36800
    -0.31855
    -0.31855
    -0.39890
    -0.35564
    -0.29383
    -0.20111
    -0.46689
    -0.46689
    -0.21347
    -0.30001
    -0.29383
    -0.27528
    -0.30001
    -0.39890
    -0.23820
    -0.26910
    -0.15166
    -0.32473
    -0.20111
    -0.24438
    -0.18875
    -0.05895
    -0.19493
    -0.37418
    -0.03422
    -0.16402
    -0.16402
    -0.18875
    -0.14548
    -0.14548
    -0.20111
    -0.13312
    -0.17639
    -0.07131
    -0.12694
    -0.20111
     0.03377
    -0.00950
     0.05231
    -0.12694
     0.03377
     0.23156
     0.13885
     0.18211
     0.15121
     0.24392
     0.23156
     0.18211
     0.34900
     0.31809
     0.46644
     0.49734
     0.51589
     0.52825
     0.53443
     0.37990
     0.94238
     1.48631
     1.56048
     1.49249
     1.22052
     0.76931
     0.38609
     0.47880
     0.46644
     0.18211
     0.19447
     0.76931
     0.99801
     0.88675
     0.59624
     0.02759
    -0.06513
    -0.23820
     0.33664
     0.44790
     0.75077
     0.93620
     0.90529
     0.92383
     1.04745
     1.26997
     1.17107
     0.92383
     0.71368
    -0.21965
    -0.82539
    -1.01082
    -0.89338
    -0.56579
    -0.10221
    -0.34945
    -0.94901
    -1.55475
    -1.56711
    -1.59802
    -1.51148
    -1.17153
    -0.88102
    -0.66469
    -0.54725
    -0.31237
    -0.21965
    -0.12694
    -0.31237
    -0.00950
     0.06467
    -0.02186
    -0.09603
    -0.14548
     0.02141
    -0.05895
    -0.24438
    -0.25056
    -0.10839
    -0.15784
    -0.10839
    -0.28146
    -0.22583
    -0.24438
    -0.43599
    -0.30001
    -0.21965
    -0.26910
    -0.35564
    -0.26292
    -0.38654
    -0.34327
    -0.38654
    -0.39272
    -0.29383
    -0.23201
    -0.20111
    -0.26292
    -0.33709
    -0.36800
    -0.39272
    -0.36800
    -0.23201
    -0.15166
    -0.30001
    -0.10839
    -0.18875
    -0.25674
    -0.17639
    -0.33709
    -0.17020
    -0.04658
    -0.13930
    -0.07749
    -0.17639
    -0.13930
    -0.19493
    -0.23820
    -0.02804
    -0.04658
    -0.10839
    -0.07749
    -0.07131
     0.00286
    -0.10221
    -0.12694
     0.08322
     0.29337
     0.31809
     0.57770
     0.87439
     1.04745
     1.30706
     1.41831
     1.83244
     1.67792
     1.21434
     0.88675
     1.05364
     1.20816
     1.49249
     1.27615
     0.96710
     0.50353
     0.21920
     0.05849
    -0.04040
    -0.25056
    -0.48544
    -0.63378
    -0.70795
    -0.33091
    -0.26910
    -0.26292
    -0.01568
     0.10794
     0.23774
     0.37990
     0.59624
     0.76313
     1.14017
     1.14635
     1.35650
     1.22670
     1.62229
     1.70882
     1.65937
     1.89425
     1.61611
     1.44304
     1.15253
     1.11545
     1.25143
     1.10926
     0.92383
     0.44172
     0.19447
    -0.57815
    -0.90575
    -0.05277
     0.80639
     0.77549
     0.07704
    -1.06645
    -1.47440
    -0.91811
    -0.17639
     0.97328
     0.91765
     0.59624
     0.28719
     0.33664
     0.27483
    -0.02804
     0.04613
     0.00904
    -0.01568
     0.16357
    -0.15166
    -0.20729
    -0.33709
    -0.74504
    -1.67837
    -1.91943
    -1.65983
    -1.63510
    -1.56711
    -1.53621
    -1.51148
    -1.48058
    -1.53003
    -1.51148
    -1.53621
    -1.43731
    -1.38168
    -1.21480
    -0.99846
    -0.99228
    -0.98610
    -0.85630
    -0.72031
    -0.56579
    -0.61524
    -0.65850
    -0.59669
    -0.50398
    -0.40508
    -0.46071
    -0.50398
    -0.41745
    -0.43599
    -0.60288
    -0.42981
    -0.23201
    -0.41745
    -0.42363
    -0.38036
    -0.31855
    -0.44835
    -0.29383
    -0.41126
    -0.39890
    -0.29383
    -0.35564
    -0.36800
    -0.28146
    -0.37418
    -0.44835
    -0.23820
    -0.19493
    -0.26292
    -0.30619
    -0.26292
    -0.28764
    -0.26292
    -0.30001
    -0.26292
    -0.28146
    -0.23201
    -0.20111
    -0.15166
    -0.16402
    -0.30619
    -0.27528
    -0.13312
    -0.00332
    -0.18257
    -0.23201
    -0.13930
     0.01523
     0.07085
     0.22538
     0.12030
     0.15739
     0.44172
     0.52825
     0.54679
     0.65187
     0.65187
     0.90529
     0.82494
     1.28233
     1.18344
     1.08454
     0.90529
     1.10308
     1.10926
     1.07218
     0.55297
     0.39845
     0.90529
     1.36887
     1.37505
     1.44922
     1.20816
     0.75695
     0.51589
     0.84348
     0.91147
     0.16975
     0.06467
     0.41081
     0.16975
     0.03995
    -0.13930
    -0.23201
     0.15739
     0.19447
     0.11412
    -0.38036
    -0.64614
    -0.91811
    -0.94283
    -0.49780
    -0.05277
     0.11412
    -0.00332
     0.18829
     0.22538
     0.16975
     0.01523
    -0.08367
     0.02141
    -0.00950
    -0.15784
    -0.24438
    -0.34327
    -0.45453
    -0.43599
    -0.41745
    -0.39272
    -0.55961
    -0.68941
    -0.70795
    -0.47926
    -0.40508
    -0.47926
    -0.80067
    -0.73886
    -0.55961
    -0.45453
    -0.54725
    -0.60906
    -0.51634
    -0.34327
    -0.38654
    -0.03422
    -0.02186
     0.16357
     0.18829
     0.16975
     0.25628
     0.43553
     0.59624
     0.67659
     0.66423
     0.71368
     0.63951
     0.70750
     0.78167
     0.72604
     0.60242
     0.55915
     0.70750
     0.50353
     0.06467
     0.05849
     0.00904
    -0.13930
    -0.11458
    -0.28764
    -0.35564
    -0.33709
    -0.41126
    -0.47926
    -0.47926
    -0.63378
    -0.91193
    -0.74504
    -0.39272
    -0.45453
    -0.62142
    -0.70177
    -0.62760
    -0.55343
    -0.58433
    -0.49780
    -0.46689
    -0.47307
    -0.43599
    -0.51634
    -0.40508
    -0.39272
    -0.47926
    -0.52252
    -0.33091
    -0.30619
    -0.42363
    -0.33091
    -0.36800
    -0.28146
    -0.34327
    -0.34945
    -0.26910
    -0.14548
    -0.19493
    -0.18875
    -0.14548
    -0.11458
    -0.19493
    -0.24438
    -0.03422
     0.23156
     0.12030
     0.13266
     0.16357
     0.37372
     0.69514
     0.68277
     0.88057
     1.21434
     1.54812
     1.46776
     1.46158
     1.37505
     1.29469
     1.21434
     1.59138
     1.62229
     1.18344
     1.10308
     0.81876
     0.28101
     0.85584
     0.96092
     0.97946
     0.85584
     0.69514
     0.36136
     0.60860
     0.59006
     0.71986
     0.46644
     0.14503
     1.08454
     1.04745
     0.91147
     0.25628
    -0.16402
     0.44172
     1.29469
     1.11545
     0.95474
     0.78167
     0.30573
     0.21302
     0.29955
     0.33046
     0.39227
     0.41699
     0.37372
     0.23156
    -0.32473
    -0.88102
    -1.12826
    -1.19007
    -1.49912
    -1.77109
    -1.80817
    -1.74018
    -1.81435
    -2.14813
    -2.25321
    -2.13577
    -2.04923
    -1.71546
    -1.38168
    -0.93047
    -0.70795
    -0.34945
    -0.23820
    -0.00950
    -0.01568
     0.00904
    -0.04040
    -0.14548
    -0.21965
    -0.20729
    -0.13930
    -0.11458
    -0.27528
    -0.57815
    -0.80067
    -0.68323
    -0.68941
    -0.79449
    -0.85012
    -0.71413
    -0.54107
    -0.42363
    -0.16402
    -0.15784
    -0.05895
    -0.00950
    -0.05277
     0.03995
     0.16975
     0.02141
     0.03995
     0.25628
     0.29337
     0.09558
    -0.04040
     0.00286
    -0.10221
    -0.26292
    -0.25056
    -0.20729
    -0.36800
    -0.33709
    -0.38654
    -0.35564
    -0.43599
    -0.39272
    -0.61524
    -0.25674
    -0.37418
    -0.42363
    -0.42363
    -0.34327
    -0.39890
    -0.42981
    -0.27528
    -0.34945
    -0.31855
    -0.21347
    -0.32473
    -0.28146
    -0.28764
    -0.25674
    -0.37418
    -0.27528
    -0.15784
    -0.25056
    -0.20729
    -0.19493
    -0.17020
    -0.33091
    -0.17020
    -0.30001
    -0.12076
    -0.01568
    -0.08985
     0.03995
    -0.02804
     0.24392
     0.15121
     0.26247
     0.68277
     0.82494
     0.73222
     1.05364
     1.17107
     1.29469
     1.30088
     1.36887
     1.48631
     1.61611
     1.67174
     1.68410
     1.52957
     1.34414
     1.52339
     1.38123
     0.97946
     0.42935
     0.16975
     0.39845
     0.71986
     0.82494
     0.44172
     0.06467
    -0.02186
    -0.25056
    -0.11458
    -0.56579
    -0.57197
    -0.58433
    -0.54725
    -0.45453
    -0.33709
    -0.41126
    -0.57197
    -0.60906
    -0.79449
    -0.79449
    -0.83775
    -0.65232
    -0.47926
    -0.28146
     0.03377
     0.05231
    -0.05277
     0.03377
     0.31191
     0.33664
     0.37990
     0.68896
     0.57152
     0.58388
     0.63333
     0.76931
     0.81258
     0.67659
     0.64569
     0.80021
     0.76313
     0.88057
     0.83730
     0.93620
     1.25143
     1.77681
     1.60993
     1.65319
     0.80639
     0.44790
     0.88057
     1.19580
     1.04127
     1.00419
     0.75077
     0.42935
     0.25628
     0.06467
    -0.16402
    -0.32473
    -0.48544
    -0.62142
    -0.95519
    -0.80067
    -0.63378
    -1.02318
    -0.87484
    -0.70177
    -0.73268
    -0.67705
    -0.68941
    -0.66469
    -0.65232
    -0.54107
    -0.52870
    -0.49162
    -0.54725
    -0.66469
    -0.86248
    -1.02937
    -0.75740
    -0.78831
    -0.79449
    -0.86248
    -0.83157
    -0.96756
    -1.11590
    -1.27661
    -1.13444
    -1.07881
    -0.95519
    -1.01082
    -0.83775
    -0.86248
    -0.72650
    -0.64614
    -0.40508
    -0.38036
    -0.42363
    -0.36182
    -0.20111
    -0.12076
    -0.31855
    -0.25056
    -0.12694
    -0.13930
    -0.05277
    -0.04658
     0.02141
     0.01523
     0.00286
     0.10794
     0.42935
     0.36754
     0.40463
     0.48498
     0.42935
     0.34282
     0.37990
     0.33046
     0.34900
     0.50353
     0.54679
     0.45408
     0.43553
     0.25010
     0.03995
    -0.16402
     0.00904
     0.12030
    -0.13312
    -0.09603
    -0.15784
    -0.17639
    -0.06513
    -0.18875
    -0.24438
    -0.06513
    -0.04040
    -0.07131
    -0.06513
    -0.09603
     0.04613
    -0.15784
    -0.08985
     0.01523
     0.04613
    -0.20111
    -0.25674
    -0.21347
    -0.35564
    -0.36800
    -0.52252
    -0.59051
    -0.50398
    -0.43599
    -0.68323
    -0.76976
    -0.93047
    -0.89956
    -0.81921
    -0.39272
    -0.42981
    -0.39890
    -0.07131
     0.15121
     0.76313
     1.01037
     1.52339
     1.84480
     2.32692
     2.58653
     2.03642
     2.40728
     2.92648
     3.36533
     3.49513
     2.58653
     1.02891
     0.67659
     1.95606
     3.35297
     3.92780
     3.21699
     1.29469
    -1.01082
    -2.74150
    -3.04437
    -3.91590
    -3.94062
    -2.29647
    -1.50530
    -1.85144
    -2.78477
    -2.87131
    -3.42760
    -3.86645
    -4.00861
    -3.29780
    -2.72296
    -1.92561
    -1.10972
    -0.20729
     0.44790
     0.73840
     0.72604
     0.82494
     0.86820
     0.87439
     0.95474
     1.30706
     0.97328
     0.79403
     0.68896
     0.54061
     0.37372
     0.15121
    -0.05277
    -0.01568
    -0.09603
     0.01523
    -0.04658
    -0.15166
    -0.18257
    -0.31237
    -0.33091
    -0.01568
    -0.10839
    -0.21347
    -0.17020
    -0.25056
    -0.25056
    -0.19493
    -0.21965
    -0.32473
    -0.29383
    -0.22583
    -0.28764
    -0.28146
    -0.28764
    -0.41745
    -0.44217
    -0.39272
    -0.15784
    -0.31855
    -0.37418
    -0.35564
    -0.33091
    -0.32473
    -0.34945
    -0.33091
    -0.20729
    -0.28146
    -0.19493
    -0.07749
    -0.09603
    -0.17639
    -0.33709
    -0.06513
    -0.02186
    -0.04658
    -0.30619
    -0.15784
    -0.30001
    -0.20111
    -0.30001
    -0.49162
    -0.30619
    -0.26292
    -0.17020
    -0.25674
    -0.41126
    -0.43599
    -0.54107
    -0.40508
    -0.33091
    -0.24438
    -0.33091
    -0.18257
    -0.12694
    -0.13312
    -0.13930
    -0.08367
    -0.00950
    -0.03422
     0.16357
     0.05231
    -0.01568
    -0.02186
    -0.04040
    -0.06513
     0.20066
     0.16357
     0.11412
     0.05231
    -0.05277
     0.13885
     0.03377
    -0.06513
    -0.12694
    -0.19493
    -0.03422
    -0.08985
    -0.03422
    -0.03422
    -0.05277
    -0.27528
    -0.12694
     0.05231
    -0.00950
    -0.07749
    -0.07131
     0.03377
     0.00286
    -0.00332
     0.03377
     0.05231
     0.15121
     0.15121
     0.34900
     0.48498
     0.53443
     0.42935
     0.26865
     0.10176
     0.00286
     0.32428
     0.66423
     0.62715
     0.78167
     1.00419
     1.16489
     1.48631
     1.43068
     1.41213
     1.51103
     1.67792
     1.61611
     1.63465
     1.71500
     1.86953
     1.82626
     2.38255
     2.27129
     1.93752
     1.94988
     1.83862
     1.99315
     2.12295
     2.29602
     1.85717
     1.82626
     1.54193
     1.27615
     1.06600
     1.20816
     1.41831
     1.42450
     1.22052
     0.94238
     0.79403
     0.31191
     0.02759
     0.15121
     0.00286
     0.01523
    -0.04658
    -0.17639
    -0.12694
    -0.22583
    -0.23201
    -0.25674
    -0.25056
    -0.16402
    -0.18875
    -0.21965
    -0.34327
    -0.32473
    -0.45453
    -0.42981
    -0.52252
    -0.51016
    -0.62142
    -0.55961
    -0.63996
    -0.62760
    -0.67705
    -0.89338
    -1.01700
    -0.65232
    -0.77594
    -0.89338
    -0.87484
    -0.99228
    -1.02937
    -0.99228
    -0.99228
    -0.95519
    -1.02318
    -0.99228
    -0.99846
    -0.85630
    -0.72031
    -0.67705
    -0.52870
    -0.13930
    -0.11458
    -0.63378
    -0.55961
    -0.67705
    -0.85012
    -0.73886
    -0.63378
    -0.44835
    -0.14548
    -0.12076
    -0.15784
    -0.03422
    -0.25674
    -0.76358
    -1.74636
    -1.41259
    -0.65850
    -0.31855
    -0.24438
    -0.33091
    -0.59051
    -0.73268
    -1.01700
    -0.88102
    -0.63996
    -0.68323
    -0.60906
    -0.51634
    -0.49162
    -0.51634
    -0.54107
    -0.48544
    -0.22583
    -0.21965
    -0.16402
    -0.14548
     0.00286
    -0.05277
     0.01523
     0.10794
    -0.03422
     0.05849
     0.03995
    -0.01568
     0.08322
    -0.13930
    -0.11458
    -0.20111
     0.07704
     0.00286
    -0.17020
    -0.07749
    -0.01568
    -0.02804
     0.02141
     0.26865
     0.70132
     1.01655
     1.09072
     0.83112
     0.34282
     0.05231
     0.39845
     0.49734
     0.15739
    -0.26910
    -0.45453
    -0.59669
    -0.80685
    -0.74504
    -0.86866
    -1.03555
    -1.09118
    -1.22098
    -1.47440
    -1.41877
    -1.18389
    -0.91193
    -0.67087
    -0.29383
     0.00286
     0.54061
     0.83730
     0.98564
     1.18344
     1.44922
     1.49249
     1.67792
     1.83862
     2.21566
     2.31456
     2.53090
     2.67306
     2.64215
     2.63597
     2.73487
     2.73487
     3.08101
     3.23553
     2.98211
     2.48145
     1.99933
     1.69028
     1.96224
     2.15385
     2.27747
     2.07350
     1.46158
     1.25761
     1.10308
     0.88057
     0.42935
     0.09558
     0.23156
     0.36754
    -0.28146
    -0.87484
    -1.33842
    -1.30133
    -0.90575
    -0.68941
    -0.85630
    -1.05409
    -1.38168
    -1.71546
    -1.85762
    -1.54857
    -1.50530
    -1.40023
    -0.93047
    -0.85630
    -0.93665
    -0.65850
    -0.61524
    -0.55343
    -0.61524
    -0.61524
    -0.65232
    -0.52252
    -0.44217
    -0.54725
    -0.60288
    -0.58433
    -0.50398
    -0.72650
    -0.67705
    -0.42363
    -0.55343
    -0.63378
    -0.63378
    -0.58433
    -0.49162
    -0.63378
    -0.70177
    -0.48544
    -0.55343
    -0.51634
    -0.72650
    -0.65232
    -0.76358
    -0.73268
    -0.86248
    -0.67087
    -0.67087
    -0.76358
    -0.54725
    -0.57197
    -0.60906
    -0.66469
    -0.66469
    -0.61524
    -0.46689
    -0.34945
    -0.35564
    -0.41745
    -0.45453
    -0.36182
    -0.38654
    -0.08367
    -0.07749
    -0.14548
    -0.03422
     0.08322
     0.18829
     0.31191
     0.48498
     0.60242
     0.70132
     0.90529
     1.00419
     0.99801
     1.03509
     1.02273
     1.22052
     1.89425
     1.78299
     0.84966
    -0.02186
    -0.40508
    -0.05895
    -0.01568
     0.80639
     1.13399
     0.68896
     0.23156
    -0.15166
    -0.39272
    -1.23952
    -1.99978
    -1.57948
    -0.80685
    -0.63378
    -0.30001
    -0.37418
    -0.11458
    -0.39890
    -0.81921
    -0.60288
    -0.70177
    -0.51634
    -0.11458
     0.13266
     0.46644
     0.84348
     0.97328
     0.97946
     0.72604
     0.99801
     1.01655
     0.96092
     1.01037
     1.03509
     0.93620
     0.75695
     0.46026
     0.39227
     0.45408
     0.21920
     0.14503
     0.02141
     0.09558
    -0.16402
    -0.08985
     0.13266
     0.31191
     0.21302
     0.19447
     0.48498
     0.52825
     0.76313
     0.83730
     1.02273
     0.76931
     0.67659
     0.57152
     0.52207
     0.50971
     0.46644
     0.52825
     0.45408
     0.51589
     0.36754
     0.39845
     0.37990
     0.15739
    -0.39890
    -0.67705
    -0.23820
     0.66423
    -0.28146
    -0.44217
     0.54061
     0.36754
     0.20684
    -0.54725
    -0.88102
    -0.60906
    -0.76358
    -0.93665
    -1.15917
    -1.15299
    -1.21480
    -1.01700
    -1.34460
    -1.44349
    -1.45585
    -1.35078
    -1.30751
    -1.25188
    -1.25188
    -1.06645
    -1.05409
    -0.60906
    -0.51634
    -0.41126
    -0.31855
    -0.25674
    -0.25056
    -0.26910
    -0.51634
    -0.39890
    -0.46689
    -0.47926
    -0.62142
    -0.46689
    -0.52252
    -0.63996
    -0.47926
    -0.45453
    -0.33091
    -0.68323
    -0.91811
    -0.75122
    -0.55343
    -0.47307
    -0.28146
    -0.10221
    -0.07131
    -0.00950
     0.04613
     0.16357
     0.05231
     0.15121
     0.11412
     0.35518
     0.63333
     0.52207
     0.53443
     0.62096
     0.71368
     0.59006
     0.54061
     0.57770
     0.55297
     0.55915
     0.56534
     0.60242
     0.52825
     0.67041
     0.65187
     0.50971
     0.68277
     0.64569
     0.89293
     1.17107
     0.91147
     0.78167
     0.63951
     0.65805
     0.65805
     0.29955
     0.05231
     0.28101
     0.33664
     0.47880
     0.25010
     0.12030
     0.50971
     0.75077
     0.58388
     0.60860
     0.41699
     0.24392
     0.75077
     1.22052
     1.52957
     1.65319
     1.64701
     1.70882
     1.64083
     1.48631
     1.07218
     0.90529
     1.03509
     1.10926
     0.96092
     0.73222
     0.56534
     0.47880
     0.29955
    -0.05277
    -0.34327
    -0.29383
    -0.33091
    -0.34327
    -0.41745
    -0.57197
    -0.41126
    -0.41745
    -0.27528
    -0.23201
    -0.33091
    -0.50398
    -0.32473
    -0.47926
    -0.33709
    -0.30001
    -0.20111
    -0.15166
    -0.02186
    -0.11458
    -0.03422
    -0.12694
    -0.18257
    -0.59051
    -1.23952
    -1.83908
    -1.39404
    -0.73268
    -0.41126
    -0.68941
    -1.09736
    -1.46822
    -1.64747
    -1.62274
    -1.55475
    -1.41877
    -1.33223
    -1.35696
    -1.15299
    -1.22716
    -1.32605
    -1.02318
    -0.81921
    -0.87484
    -0.79449
    -0.93665
    -0.94901
    -0.89956
    -0.91193
    -0.77594
    -0.78831
    -0.75122
    -0.72031
    -0.57815
    -0.51634
    -0.59051
    -0.79449
    -0.63996
    -0.31855
    -0.42981
    -0.57197
    -0.41126
    -0.33091
    -0.38654
    -0.25674
    -0.37418
    -0.13930
    -0.08985
     0.18211
     0.29337
     0.59006
     0.90529
     1.35032
     1.57902
     1.64083
     1.48012
     1.44922
     1.69028
     2.17240
     2.45054
     1.62229
     0.75077
    -0.17639
     0.10176
     0.39227
     0.16357
    -0.45453
    -1.22098
    -1.50530
    -2.15431
    -2.42009
    -2.27175
    -2.63025
    -2.77241
    -2.47572
    -2.20994
    -1.75254
    -1.62274
    -1.65365
    -1.23334
    -0.91193
    -0.89956
    -0.76358
    -0.60906
    -0.37418
    -0.46689
     0.16975
     0.70132
     0.70132
     0.99182
     1.01655
     0.94856
     1.19580
     1.45540
     1.90043
     2.27747
     2.77196
     3.09337
     3.32207
     3.61257
     3.66202
     3.52604
     3.13045
     3.19845
     3.37151
     4.10087
     4.63862
     3.03156
     2.13531
     2.30220
     2.26511
     2.06732
     1.86953
     1.50485
     1.10926
     0.79403
     0.65187
     0.33046
     0.01523
     0.04613
    -0.08985
    -0.33091
    -0.48544
    -0.70795
    -0.86248
    -0.96137
    -0.97992
    -0.97992
    -1.05409
    -0.91811
    -1.20243
    -1.19625
    -1.27042
    -1.30751
    -1.59184
    -1.37550
    -1.27042
    -1.33223
    -1.29515
    -1.27042
    -1.36314
    -1.20243
    -1.32605
    -1.14680
    -1.02937
    -1.15299
    -1.04173
    -1.15299
    -1.14062
    -1.10354
    -1.36314
    -1.25188
    -1.06027
    -1.09736
    -1.25806
    -1.13444
    -1.51767
    -1.62274
    -1.65983
    -1.44349
    -1.16535
    -1.06027
    -1.04791
    -1.22716
    -1.19007
    -1.10354
    -1.14062
    -1.06027
    -0.72650
    -0.63996
    -0.62142
    -0.47926
    -0.38036
    -0.28764
    -0.37418
    -0.29383
    -0.12694
    -0.05895
    -0.05895
    -0.02186
    -0.08367
    -0.06513
     0.15739
    -0.10839
     0.24392
     0.19447
     0.16357
     0.24392
     0.32428
     0.41699
     0.28719
     0.28101
     0.34282
     0.42317
     0.46644
     0.45408
     0.34282
     0.45408
     0.43553
     0.19447
     0.31191
     0.34900
     0.11412
     0.15121
     0.11412
     0.18211
     0.00286
    -0.18257
    -0.33709
    -0.10839
    -0.05895
     0.05849
     0.09558
    -0.00332
    -0.06513
    -0.22583
     0.21302
     0.59006
     0.40463
     0.33664
     0.57152
     0.72604
     0.90529
     1.05982
     1.48631
     1.75209
     2.04878
     2.12295
     2.28984
     2.74723
     3.34061
     3.92780
     3.89072
     3.88454
     3.75474
     2.38873
    -1.06027
    -2.33356
     0.21920
     2.15385
     2.37019
     1.16489
    -0.65232
    -2.05541
    -2.41391
    -2.61788
    -2.62407
    -2.60552
    -2.73532
    -2.52517
    -2.30265
    -1.74636
    -1.37550
    -1.19007
    -1.14680
    -1.02937
    -1.10354
    -1.14062
    -1.06027
    -0.92429
    -0.91811
    -0.98610
    -0.94283
    -0.97992
    -0.93665
    -0.88102
    -0.75122
    -0.82539
    -0.82539
    -0.68941
    -0.73886
    -0.79449
    -0.81303
    -0.80685
    -0.71413
    -0.81303
    -0.71413
    -0.83157
    -0.80067
    -0.73886
    -0.80067
    -0.83775
    -0.60288
    -0.78831
    -0.85630
    -0.67087
    -0.78212
    -0.68941
    -0.96756
    -0.91193
    -0.84393
    -0.73886
    -0.73886
    -0.81303
    -0.83775
    -0.80685
    -0.78831
    -0.89338
    -0.62142
    -0.59051
    -0.55961
    -0.31855
    -0.21965
    -0.04658
     0.28101
     0.36136
     0.84966
     1.03509
     1.14635
     0.84966
     0.83730
     0.86202
     1.17726
     1.21434
     1.46158
     1.30706
     1.29469
     1.12163
     0.89911
     0.60860
     0.41081
     0.23156
     0.23156
     0.00286
     0.05231
    -0.10221
    -0.21965
    -0.33091
    -0.26910
    -0.33709
    -0.28764
    -0.10221
    -0.30001
    -0.60288
    -0.63378
    -0.47307
    -0.29383
    -0.26292
    -0.35564
    -0.36182
    -0.13930
    -0.02186
     0.07704
    -0.08985
    -0.22583
    -0.20729
    -0.15784
     0.10794
     0.11412
     0.25010
     0.46026
     0.58388
     0.72604
     0.73222
     0.46026
     0.03995
    -0.23201
    -0.36800
    -0.32473
    -0.25674
    -0.23820
    -0.48544
    -0.38036
    -0.16402
    -0.43599
    -0.55343
    -0.52870
    -0.51634
    -0.22583
     0.29955
     0.25628
    -0.27528
    -0.96137
    -1.03555
     0.18211
     2.07968
     2.80904
     2.43200
     1.83244
     1.55430
     1.84480
     1.73355
     1.55430
     1.74591
     2.33928
     2.59889
     2.50617
     1.99315
     2.09823
     1.82626
     1.79536
     1.34414
     0.75077
    -0.38654
    -1.09118
    -1.36314
    -0.66469
    -0.55961
    -0.75740
    -1.09736
    -1.67837
    -1.78345
    -1.68455
    -1.72782
    -1.60420
    -1.98124
    -1.99360
    -1.51767
    -1.42495
    -1.46204
    -1.37550
    -1.07881
    -0.49780
    -0.46071
    -0.73886
    -0.87484
    -0.91811
    -0.71413
    -0.65232
    -0.68941
    -0.75740
    -0.80685
    -0.77594
    -0.64614
    -0.54107
    -0.61524
    -0.44835
    -0.44217
    -0.28146
    -0.37418
    -0.76358
    -0.81921
    -0.46689
    -0.34327
    -0.15784
    -0.08367
    -0.00950
     0.29955
     0.48498
     0.76313
     0.58388
     0.74458
     0.59006
     0.42935
     0.81876
     1.23288
     0.98564
     0.74458
     1.03509
     1.23907
     1.01655
     0.93620
     0.87439
     0.80021
     0.67659
     0.56534
     0.65805
     0.52207
     0.28719
     0.18211
     0.00286
     0.08940
    -0.05277
    -0.26292
    -0.41126
    -0.49162
    -0.44217
    -0.52870
    -0.57815
    -0.83775
    -0.67705
    -0.68323
    -0.80685
    -0.81303
    -0.89956
    -0.91193
    -1.14062
    -0.93047
    -0.80685
    -0.75740
    -0.90575
    -0.77594
    -0.63378
    -0.52252
    -0.60288
    -0.59051
    -0.54725
    -0.37418
    -0.39890
    -0.24438
    -0.10839
    -0.08985
    -0.14548
     0.16357
     0.34900
     0.13266
     0.09558
     0.27483
     0.30573
     0.55297
     0.28719
     0.31809
     0.21302
     0.23156
     0.36136
     0.50353
     0.37990
     0.45408
     0.39227
     0.44790
     0.68896
     0.76313
     0.97328
     0.96092
     0.92383
     1.13399
     1.25143
     1.03509
     0.91765
     1.69646
     2.83377
     3.11191
     2.44436
     1.48012
     1.12163
     0.93620
     1.23907
     1.49249
     1.44922
     1.54812
     1.11545
     0.76313
     0.23156
    -0.19493
    -0.18257
    -0.00332
     0.13885
     0.62715
     0.68277
    -0.83157
    -1.42495
    -1.80199
    -3.42142
    -4.31148
    -2.67351
    -0.96756
    -1.20243
    -1.44349
    -2.00596
    -2.67969
    -3.00729
    -2.98256
    -2.77241
    -2.18521
    -1.38168
    -0.72031
    -0.06513
    -0.21965
    -0.14548
     0.26865
     0.23774
     0.43553
     0.65187
     0.81258
     0.73840
     0.71368
     0.34282
    -0.24438
    -0.42981
    -0.57197
    -0.73886
    -1.01082
    -0.81921
    -0.34327
    -0.31237
    -0.15166
    -0.63378
    -1.46204
    -1.75872
    -1.40641
    -0.99846
    -0.80067
    -0.59669
    -0.57197
    -0.62142
    -0.49780
    -0.50398
    -0.38036
    -0.31237
    -0.27528
    -0.28764
    -0.02186
     0.20684
     0.25628
     0.27483
     0.26247
     0.28101
     0.35518
     0.45408
     0.57152
     0.52207
     0.46644
     0.25628
     0.23156
     0.21302
     0.28719
    -0.05277
     0.15121
     0.26247
     0.00286
    -0.08985
    -0.13930
    -0.29383
    -0.21347
    -0.42981
    -0.49780
    -0.36182
    -0.36800
    -0.34945
    -0.53488
    -0.38036
    -0.40508
    -0.50398
    -0.49780
    -0.29383
    -0.52870
    -0.26910
    -0.25674
    -0.28146
    -0.42363
    -0.33091
    -0.25674
    -0.16402
    -0.12076
    -0.16402
    -0.10221
    -0.15784
     0.08322
     0.00286
    -0.08985
    -0.14548
    -0.07749
    -0.18257
    -0.10839
    -0.21965
    -0.26910
    -0.30001
    -0.42363
    -0.36182
    -0.27528
    -0.36800
    -0.38654
    -0.36182
    -0.23820
    -0.08367
    -0.12694
     0.26247
     0.43553
     0.14503
    -0.33091
    -0.15166
     0.66423
     1.25143
    -0.31855
    -0.33091
     0.40463
     0.97946
     1.09690
     0.75077
     0.50353
     0.21920
     0.20684
     0.36136
     0.55297
     0.71368
     0.87439
     1.07218
     0.97328
     0.97328
     0.99182
     1.10926
     1.41831
     1.44922
     1.38741
     1.05982
     1.10308
     1.45540
     1.82008
     1.78918
     1.64083
     1.29469
     1.24525
     1.54812
     1.60374
     1.98697
     1.80772
     2.20948
     2.44436
     2.46909
     2.00551
     1.15871
     0.75695
     0.34282
    -0.51634
    -1.70310
    -1.26424
    -1.22716
    -1.00464
    -0.86248
    -1.21480
    -1.48676
    -2.06777
    -2.64879
    -2.87749
    -2.87131
    -2.03687
    -1.53003
    -0.94283
    -0.23201
     0.25628
     0.49116
     0.81258
     1.20816
     1.17107
     1.26379
     1.31942
     1.39359
     1.44304
     1.36887
     1.29469
     1.31324
     1.32560
     0.95474
     0.61478
     0.59624
     0.46026
     0.12648
     0.66423
     1.05982
     0.61478
     0.08322
     0.00286
    -0.11458
    -0.21965
    -0.05895
     0.02141
     0.07704
     0.07085
     0.17593
     0.05849
    -0.05277
    -0.23820
    -0.32473
    -0.38654
    -0.36182
    -0.48544
    -0.70177
    -0.62142
    -0.67705
    -0.70177
    -0.80685
    -0.93047
    -0.76976
    -0.63996
    -0.72031
    -0.93665
    -0.86866
    -0.86866
    -0.78831
    -0.88102
    -0.81303
    -0.54107
    -0.76358
    -0.83775
    -0.74504
    -0.68941
    -0.67705
    -0.83157
    -0.69559
    -0.75122
    -0.57815
    -0.68941
    -0.60288
    -0.68941
    -0.73886
    -0.88102
    -0.60906
    -0.52870
    -0.78831
    -0.76976
    -0.75740
    -0.64614
    -0.63378
    -0.76976
    -0.81921
    -0.72650
    -0.56579
    -0.52870
    -0.68323
    -0.52870
    -0.52870
    -0.24438
    -0.31855
     0.11412
    -0.00950
     0.11412
     0.28101
     0.57770
     0.96092
     1.20198
     1.42450
     1.62847
     1.73973
     1.96842
     2.24039
     2.27129
     2.49999
     2.82758
     2.92030
     3.24789
     2.84613
     2.35165
     2.16622
     1.60993
     1.36887
     1.08454
     0.69514
     0.55297
     0.15739
     0.04613
    -0.39890
    -0.81303
    -1.07881
    -1.45585
    -1.69691
    -1.51767
    -1.39404
    -1.41259
    -1.10972
    -0.70795
    -0.48544
    -0.31237
    -0.72650
    -0.85012
    -1.10972
    -1.45585
    -1.55475
    -1.59802
    -0.92429
    -0.92429
    -1.01700
    -1.27661
    -1.13444
    -1.26424
    -1.82053
    -1.87616
    -1.64129
    -0.73886
    -0.07749
    -0.20111
    -0.07749
     0.34900
     0.74458
     0.99801
     1.39977
     1.58520
     1.80772
     1.92516
     2.20330
     2.20948
     2.28984
     2.48145
     2.32074
     2.13531
     1.96224
     1.85717
     1.68410
     1.63465
     1.44922
     1.25761
     1.07218
     0.80639
     0.59624
     0.25010
     0.29337
     0.00286
    -0.36800
    -0.49780
    -0.49780
    -0.70795
    -0.93047
    -1.23334
    -1.43113
    -1.64747
    -1.88853
    -1.59802
    -1.34460
    -1.50530
    -2.15431
    -2.34592
    -1.95034
    -1.84526
    -1.96888
    -2.25939
    -2.04923
    -1.86380
    -1.58566
    -1.41877
    -1.33842
    -1.17153
    -0.99846
    -0.90575
    -0.80685
    -0.66469
    -0.67087
    -0.51634
    -0.30619
     0.05849
    -0.06513
    -0.08367
    -0.04658
     0.05231
     0.01523
     0.00904
    -0.21347
    -0.21965
    -0.17639
    -0.03422
    -0.13930
    -0.07749
    -0.17639
    -0.25056
    -0.11458
     0.04613
     0.20066
     0.10794
     0.13885
     0.16357
     0.21302
     0.20066
     0.32428
     0.46644
     0.49116
     0.44790
     0.62096
     0.56534
     0.53443
     0.50971
     0.50353
     0.92383
     0.94856
     0.56534
     0.28719
     0.07085
     0.23156
     0.96092
     0.67659
     0.15121
     0.49116
     1.09690
     0.81876
     0.69514
     0.54679
     0.49734
     0.31809
     0.58388
     0.78167
     0.65187
     0.59006
     0.68277
     0.72604
     0.70132
     0.64569
     0.67659
     0.65187
     0.65187
     0.48498
     0.63333
     0.31809
     0.34282
    -0.02804
    -0.15784
    -0.24438
    -0.60906
    -0.78212
    -1.07263
    -1.12826
    -1.07263
    -1.29515
    -1.50530
    -1.44349
    -1.47440
    -1.62274
    -1.46204
    -1.38168
    -1.46822
    -1.47440
    -1.48676
    -0.94901
    -0.45453
    -0.12694
     0.09558
     0.16975
     0.10176
     0.27483
     0.45408
     0.55915
     0.51589
     0.48498
     0.24392
     0.41699
     0.75077
     1.04127
     1.10308
     1.29469
     1.42450
     1.51721
     1.47394
     1.46158
     1.30706
     1.70264
     1.97461
     2.35783
     2.48145
     2.54944
     2.25893
     1.84480
     1.71500
     1.61611
     1.28233
     1.23288
     1.04745
     0.70132
     0.23156
    -0.21965
    -0.60906
    -0.75740
    -1.12208
    -1.15299
    -1.34460
    -1.36314
    -1.61656
    -1.66601
    -1.54857
    -1.69691
    -1.65983
    -1.65365
    -1.35696
    -1.41877
    -1.49294
    -1.49912
    -1.65365
    -1.56093
    -1.52385
    -1.61656
    -1.50530
    -1.44349
    -1.46822
    -1.41259
    -1.41877
    -1.41259
    -1.50530
    -1.56711
    -1.40023
    -1.34460
    -1.46822
    -1.36932
    -1.31987
    -1.14062
    -1.15299
    -1.16535
    -1.19625
    -1.11590
    -0.94283
    -0.84393
    -0.91811
    -0.80685
    -0.62760
    -0.63378
    -0.21347
     0.23156
     0.58388
     1.02273
     1.00419
     0.35518
    -0.52252
    -0.64614
    -0.01568
     0.70750
     1.05982
     0.96710
     0.83112
     0.71368
     0.50353
    -0.22583
    -0.54725
    -0.05895
     0.54061
     0.71986
     0.47262
     0.10176
    -0.04040
     0.33046
     0.59006
     0.69514
     0.39227
    -0.05277
     0.07085
     0.60242
     1.28851
     1.23288
     0.44790
     0.47262
     0.48498
     0.55297
     0.68896
     0.37372
     0.34282
     0.41081
     0.02759
    -0.78212
    -1.06027
    -0.70177
    -0.64614
    -0.69559
    -0.69559
    -0.88102
    -1.35078
    -2.03069
    -2.43245
    -2.17903
    -1.51148
    -1.10972
    -1.12208
    -0.89338
    -0.92429
    -0.70177
    -0.36800
     0.02759
    -0.05277
    -0.11458
     0.04613
     0.06467
     0.08322
     0.41699
     0.57770
     0.57152
     0.39845
     0.45408
     0.46026
     0.33664
     0.31809
     0.12030
     0.15121
     0.19447
     0.08322
     0.10794
     0.09558
     0.12030
     0.33046
     0.43553
     0.55915
     0.60242
     0.29955
    -0.08367
     0.23156
     0.47262
     0.55915
     0.81876
     1.02273
     0.65187
     0.12648
     0.10794
     0.48498
     0.74458
     0.67041
     0.38609
     0.29955
     0.18829
    -0.01568
     0.04613
     0.03377
     0.16357
     0.04613
    -0.13312
    -0.28146
    -0.21347
    -0.05277
    -0.07131
    -0.18875
    -0.31855
    -0.28764
    -0.39890
    -0.30001
    -0.27528
    -0.28146
    -0.26910
    -0.25674
    -0.19493
    -0.17639
     0.01523
     0.23156
     0.42317
     0.57770
     0.76931
     0.67659
     0.43553
     0.07085
     0.03995
     0.48498
     1.93752
     2.35783
     1.05982
     0.57152
     0.84348
     0.94238
     1.26379
     1.60993
     2.03023
     2.11677
     2.16622
     2.06732
     1.51721
     1.62847
     1.60374
     1.73973
     2.06114
     2.05496
     1.85717
     1.83244
     1.70882
     1.37505
     1.17726
     0.68896
     0.54061
     0.37372
     0.20066
     0.05231
    -0.17639
    -0.51016
    -0.60906
    -0.81303
    -0.69559
    -0.79449
    -0.85012
    -0.95519
    -0.85630
    -0.82539
    -0.73886
    -0.54107
    -0.49780
    -0.89956
    -1.20243
    -1.19007
    -1.98742
    -3.22980
    -3.35342
    -2.96402
    -2.22848
    -2.22230
    -2.50663
    -2.79095
    -3.24835
    -3.37815
    -3.57594
    -3.55740
    -3.15563
    -2.63025
    -2.08014
    -1.75254
    -1.48676
    -1.04791
    -0.84393
    -0.65850
    -0.56579
    -0.18257
    -0.11458
    -0.17639
    -0.07749
     0.01523
     0.01523
    -0.05895
    -0.14548
    -0.05277
    -0.04040
    -0.01568
    -0.04040
     0.02141
    -0.09603
     0.02759
    -0.13930
    -0.01568
     0.02759
    -0.20729
    -0.71413
    -1.10354
    -1.70310
    -1.82053
    -1.93179
    -0.75122
    -0.40508
    -0.89338
    -1.45585
    -1.38786
    -1.04173
    -0.77594
    -0.91811
    -0.65850
    -0.22583
    -0.13312
     0.45408
     0.71368
     0.99801
     1.13399
     1.06600
     1.09690
     1.12163
     1.24525
     1.33796
     1.30706
     0.86202
     0.63951
     0.46026
     0.55915
     1.41213
     1.28851
     1.01037
     0.75695
     0.22538
    -0.04658
    -0.13312
    -0.01568
     0.27483
     0.42935
     0.49734
     0.50971
     0.39845
     0.46644
     0.65187
     0.81258
     1.86335
     2.40109
     2.57416
     2.55562
     2.77196
     2.53090
     2.30838
     2.09823
     2.07350
     2.72869
     2.91412
     2.64834
     2.24657
     1.46158
     1.38741
     1.34414
     1.11545
     0.68277
     0.15739
     0.05231
    -0.00332
     0.16975
     0.25628
     0.23156
     0.25628
     0.39845
     0.34282
     0.35518
     0.36754
     0.13885
     0.18211
    -0.05895
     0.04613
     0.08940
    -0.07131
    -0.09603
    -0.10221
    -0.25056
    -0.06513
    -0.25674
    -0.30619
    -0.34945
    -0.43599
    -0.44217
    -0.55961
    -0.55961
    -0.76976
    -0.89338
    -1.17153
    -1.09118
    -1.25188
    -1.49294
    -1.38786
    -1.58566
    -1.51148
    -1.48676
    -1.55475
    -1.27661
    -1.19625
    -1.38168
    -1.79581
    -2.14813
    -1.83290
    -1.59184
    -1.51767
    -1.01082
    -1.02318
    -1.15299
    -1.24570
    -1.14062
    -0.91811
    -0.91193
    -0.81303
    -0.73268
    -0.73268
    -0.50398
    -0.46071
    -0.15784
    -0.08367
    -0.10839
    -0.26910
     0.17593
     0.27483
     0.24392
     0.31191
     0.55297
     0.77549
     0.87439
     0.85584
     0.94238
     0.97946
     1.05982
     1.12781
     1.04127
     0.94856
     0.63333
     0.63951
     0.80021
     1.05364
     0.76931
     0.17593
    -0.13930
    -0.18875
    -0.24438
    -0.59669
    -0.60288
    -0.62142
    -0.25056
    -0.36800
    -0.55343
    -0.56579
    -0.66469
    -0.47926
    -0.62760
    -0.17020
    -0.27528
    -0.41745
    -0.39890
    -0.11458
     0.12030
     0.21920
     0.49734
     0.59624
     0.86202
     0.80021
     0.39227
    -0.46071
    -0.47926
    -0.04658
     0.05231
     0.30573
     0.45408
     0.13885
    -0.04040
    -0.08985
    -0.34945
    -0.23820
    -0.25674
    -0.12694
     0.01523
     0.31191
     0.80021
     0.82494
     0.57770
     0.37990
     0.13266
     0.42317
     0.58388
     0.67659
     0.59006
     0.71368
     0.73222
     0.84348
     0.76931
     0.60860
     0.75695
     1.08454
     0.66423
     0.83730
     0.80021
     0.40463
     0.42317
     1.25143
     1.75209
     1.70882
     1.30088
     1.25143
     1.32560
     1.67792
     2.07350
     0.76931
    -1.02937
    -1.36932
    -0.86866
     0.60860
     0.87439
     0.07704
    -0.36182
    -0.99846
    -1.20861
    -1.12826
    -0.87484
    -0.83775
    -0.91811
    -0.91811
    -0.71413
    -0.67087
    -0.58433
    -0.30619
    -0.07749
    -0.01568
     0.09558
    -0.02804
     0.07704
    -0.05277
     0.10794
     0.12648
    -0.07131
     0.00286
    -0.04658
    -0.13312
    -0.12076
    -0.12694
    -0.07749
    -0.19493
    -0.18875
    -0.23820
    -0.23820
    -0.24438
    -0.26910
    -0.41745
    -0.45453
    -0.20729
    -0.22583
    -0.35564
    -0.34945
    -0.36182
    -0.32473
    -0.35564
    -0.37418
    -0.31855
    -0.28764
    -0.32473
    -0.30001
    -0.21347
    -0.17639
    -0.17020
    -0.20111
     0.21920
     0.28101
     0.49116
     0.75695
     1.09690
     1.26379
     1.51103
     1.86335
     2.20330
     2.04260
     1.76445
     1.95606
     2.17858
     2.39491
     2.51235
     2.20948
     2.37019
     2.06114
     1.83244
     1.67174
     1.47394
     1.38123
     1.29469
     1.16489
     1.20198
     1.24525
     1.14635
     1.30088
     1.56048
     1.40595
     0.89293
     0.28101
     0.04613
     0.21302
     0.31191
     0.49116
     0.37990
     0.19447
    -0.16402
    -0.50398
    -0.75740
    -0.74504
    -0.78831
    -0.99228
    -1.17771
    -0.96756
    -0.94283
    -0.86248
    -0.73268
    -0.78831
    -1.03555
    -1.93797
    -2.20376
    -1.78345
    -1.17771
    -1.04791
    -1.15917
    -1.38786
    -1.67837
    -1.71546
    -1.58566
    -1.46822
    -1.51148
    -1.65365
    -1.67219
    -1.35696
    -1.22098
    -1.19625
    -1.10972
    -0.96137
    -0.86248
    -1.06645
    -1.15917
    -1.25806
    -1.23952
    -1.31369
    -1.70310
    -1.81435
    -1.73400
    -1.83908
    -2.25939
    -2.38919
    -2.20376
    -2.63025
    -2.54371
    -2.32120
    -2.03687
    -2.19140
    -2.35828
    -2.29029
    -1.87616
    -1.56711
    -1.15917
    -0.98610
    -0.88102
    -0.51634
    -0.63378
    -0.33709
     0.09558
     0.41081
     0.63333
     0.61478
     0.53443
     0.43553
     0.36136
     0.27483
     0.47880
     0.35518
     0.38609
     0.43553
     0.43553
     0.42935
     0.41699
     0.37990
     0.74458
     0.59006
     0.47262
     0.62096
     0.54679
     0.53443
     0.55297
     0.54679
     0.61478
     0.59006
     0.54061
     0.47262
     0.46026
     0.53443
     0.32428
     0.19447
     0.41699
     0.42317
     0.20066
     0.07704
     0.13266
     0.10794
    -0.03422
    -0.10221
    -0.13312
    -0.12076
    -0.06513
    -0.09603
    -0.25056
    -0.13312
    -0.00332
    -0.21347
     0.00904
     0.21302
     0.23774
     0.54061
     0.89293
     1.21434
     1.34414
     1.57284
     1.77063
     1.95606
     2.03642
     2.07350
     2.14149
     1.82626
     2.13531
     2.04260
     1.86335
     2.01787
     1.92516
     1.83862
     1.52957
     1.35650
     1.17726
     0.93620
     0.56534
     0.76313
     0.78785
     0.63333
     0.50971
     0.47880
     0.59006
     0.71368
     0.44172
     0.89911
     0.54679
     0.25010
     0.27483
     0.36754
     0.28719
     0.33664
     0.31809
     0.39227
     0.64569
     0.99182
     1.00419
     1.04745
     1.43686
     1.60374
     1.93134
     2.43200
     2.69160
     2.59889
     2.72251
     2.66688
     2.64834
     2.22803
     1.82626
     1.45540
     1.36887
     0.69514
    -1.31987
    -3.15563
    -3.14945
    -1.55475
    -0.81303
    -1.99360
    -2.98875
    -4.28676
    -4.70707
    -4.47219
    -4.26821
    -4.65144
    -4.70088
    -2.53753
    -1.27661
    -1.44349
    -1.70310
    -1.72782
    -1.44967
    -1.44349
    -1.23334
    -1.05409
    -0.74504
    -0.57197
    -0.26292
    -0.21965
    -0.25674
    -0.29383
    -0.46071
    -0.60288
    -0.55343
    -1.09118
    -1.10972
    -0.90575
    -0.72650
    -0.52870
    -0.58433
    -0.87484
    -0.53488
    -0.70177
    -0.64614
    -0.44835
    -0.37418
    -0.17020
    -0.25056
    -0.23201
    -0.07749
     0.01523
     0.21920
     0.37990
     0.21302
     0.15121
     0.16975
     0.08940
     0.19447
     0.23156
    -0.01568
    -0.05277
     0.03995
     0.10794
    -0.01568
    -0.08367
    -0.01568
    -0.00332
     0.05849
     0.08322
     0.02141
     0.03377
     0.04613
    -0.16402
    -0.05277
     0.13885
     0.06467
    -0.11458
     0.03995
    -0.00950
     0.10794
     0.12030
     0.05849
     0.10794
     0.21302
     0.28719
     0.13885
     0.26865
     0.27483
     0.26247
    -0.00332
     0.06467
     0.15739
     0.46644
     0.67041
     0.29955
     0.08322
    -0.02186
    -0.02804
     0.12030
     0.34282
     0.44790
     0.37372
     0.34282
     0.37372
     0.26247
     0.24392
     0.47880
     0.62096
     0.50971
     0.39845
     0.52207
     0.70750
     0.57152
     0.59624
     0.72604
     0.83112
     0.48498
     0.51589
     0.54679
     0.62096
     0.49116
     0.39227
     0.47880
     0.63333
     0.43553
     0.39227
     0.28101
     0.47880
     0.24392
     0.21302
     0.12030
     0.31191
     0.31809
     0.39845
     0.21302
     0.29955
     0.26247
     0.23156
     0.29955
     0.59006
     0.38609
     0.31809
     0.49116
     0.72604
     0.99182
     1.02891
     1.09690
     1.12781
     1.51721
     1.51721
     1.17107
     0.67659
     0.20684
    -0.47307
    -1.05409
    -1.31369
    -0.93047
    -0.21347
    -0.04040
    -0.28146
    -0.80685
    -1.62274
    -2.47572
    -3.02583
    -2.91457
    -2.22848
    -1.72164
    -1.04791
    -0.70177
    -0.51016
    -0.73886
    -0.28764
    -0.00950
    -0.34327
    -0.39272
    -0.15784
    -0.12694
    -0.04040
    -0.33091
     0.04613
    -0.07131
    -0.85012
    -1.07881
    -0.81303
    -0.73268
    -1.04791
    -1.37550
    -1.49912
    -1.25806
    -1.62274
    -1.62892
    -1.60420
    -1.41877
    -1.23334
    -1.00464
    -0.82539
    -0.62142
    -0.32473
    -0.15166
    -0.26292
    -0.18257
     0.25010
     0.31191
     0.25628
     0.62715
     0.52207
     0.37372
     0.43553
     0.51589
     0.78167
     0.57770
     0.46026
     0.70132
     0.68277
     0.83730
     0.95474
     0.93620
     1.06600
     1.10308
     0.97328
     1.39359
     1.49867
     1.51103
     1.72118
     1.72737
     1.86953
     2.12295
     2.10441
     2.27747
     2.36401
     2.20948
     2.24657
     2.19094
     2.09823
     2.14149
     1.74591
     2.03023
     2.01787
     1.71500
     1.60993
     1.47394
     1.28851
     1.13399
     1.02891
     0.89293
     0.75077
     0.61478
     0.51589
     0.61478
     0.51589
     0.59624
     0.25628
     0.02141
     0.21302
     0.03995
    -0.13312
    -0.21347
    -0.36800
    -0.50398
    -0.51634
    -0.62142
    -0.66469
    -0.68941
    -0.78212
    -0.80685
    -0.68941
    -0.76976
    -0.67705
    -0.74504
    -0.45453
    -0.34945
    -0.54725
    -0.59669
    -1.09736
    -1.31987
    -1.35078
    -1.26424
    -0.72031
    -0.41126
    -0.16402
    -0.13930
    -0.28764
    -0.18875
    -0.03422
     0.15739
     1.17726
     1.85099
     2.05496
     1.08454
    -0.63378
    -0.38654
     0.95474
     1.65937
     0.39227
    -0.59669
    -0.67705
    -0.38654
    -0.38036
    -0.68323
    -1.52385
    -2.17903
    -2.28411
    -2.01833
    -2.06777
    -2.43864
    -3.14327
    -2.27175
    -0.33709
    -0.02186
    -0.23820
    -0.43599
    -0.67705
    -0.45453
    -0.34945
    -0.36800
    -0.40508
    -0.18875
    -0.21965
    -0.31237
    -0.44835
    -0.43599
    -0.16402
    -0.12694
    -0.20111
    -0.47307
    -0.40508
    -0.52252
    -0.62760
    -0.72650
    -0.62142
    -0.13312
     0.44172
     1.04127
     1.05364
     0.75077
     0.56534
     0.05849
     0.35518
     0.63333
     1.09690
     1.11545
     1.22670
     1.05982
     1.13399
     1.04745
     0.76313
     0.69514
     0.61478
     0.74458
     0.52207
     0.87439
     0.78785
     0.91147
     1.02891
     1.02891
     0.91147
     0.81258
     0.80021
     0.76313
     0.84348
     0.86202
     0.80639
     0.89911
     0.84966
     0.68277
     0.49734
     0.35518
     0.63333
     0.50353
     0.19447
     0.16975
     0.02141
    -0.04040
    -0.20111
    -0.14548
    -0.34327
    -0.43599
    -0.44217
    -0.57197
    -0.69559
    -0.64614
    -0.64614
    -0.81921
    -0.55343
    -0.52252
    -0.51016
    -0.62760
    -0.41745
    -0.44217
    -0.54725
    -0.42363
    -0.27528
    -0.17639
    -0.21965
    -0.21347
    -0.24438
    -0.08367
    -0.16402
    -0.36800
    -0.08985
    -0.08367
    -0.02804
    -0.05895
    -0.05895
    -0.07131
    -0.10839
    -0.13312
    -0.06513
    -0.10221
    -0.04040
    -0.10839
    -0.08985
    -0.03422
    -0.04658
    -0.18875
    -0.05895
     0.07085
    -0.13930
    -0.01568
     0.08322
    -0.07131
     0.07704
     0.02759
    -0.00332
     0.27483
     0.39227
     0.52825
     0.65805
     0.99801
     1.17107
     1.37505
     1.34414
     1.31942
     0.71368
     0.25010
    -0.03422
    -0.15166
    -0.04658
     0.06467
    -0.27528
    -0.45453
    -1.01082
    -1.28897
    -1.56711
    -1.90089
    -2.19758
    -2.16049
    -1.93179
    -1.56093
    -1.43113
    -1.36314
    -1.49294
    -1.77727
    -1.61656
    -1.58566
    -1.02318
    -0.27528
     0.14503
     0.05231
    -0.43599
    -0.98610
    -1.02318
    -1.10354
    -1.32605
    -0.86866
    -0.63996
    -0.51634
    -0.17639
    -0.02186
     0.29337
     0.22538
     0.13885
     0.29955
     0.50971
     0.13266
     0.02141
    -0.13312
    -0.30001
     0.54679
     0.92383
     0.84966
     0.79403
     1.01037
    -0.03422
    -0.21965
    -0.05895
    -0.11458
    -0.77594
    -0.78212
    -0.41126
    -0.09603
    -0.09603
    -0.04040
    -0.07131
    -0.13312
    -0.04658
     0.09558
     0.68896
     0.57152
     0.62096
     0.58388
     0.26865
    -0.12076
     0.13266
     1.02273
     1.29469
     0.81258
     0.75695
     0.41699
     0.36136
     0.24392
     0.16975
     0.02141
     0.18211
     0.15739
     0.03995
    -0.04040
     0.06467
     0.17593
     0.13266
    -0.00332
     0.11412
    -0.00950
     0.03995
     0.09558
     0.10794
     0.12648
     0.00286
     0.03377
    -0.00332
     0.21302
    -0.07131
    -0.05895
     0.12648
     0.15121
     0.15121
     0.07704
     0.08322
     0.10794
     0.24392
     0.23774
     0.18829
     0.11412
     0.07704
     0.03377
     0.12030
     0.34282
     0.16975
    -0.00332
     0.10176
     0.08940
     0.03377
     0.11412
     0.13885
     0.10176
     0.17593
     0.14503
     0.16975
     0.26865
     0.21302
     0.20066
     0.17593
     0.47262
     0.28719
     0.28719
     0.31809
     0.33664
     0.48498
     0.29955
     0.22538
     0.21302
     0.27483
     0.36754
     0.24392
     0.33046
     0.23156
     0.35518
     0.15739
     0.12648
     0.18211
    -0.09603
    -0.12694
    -0.12076
    -0.20729
    -0.49780
    -0.59051
    -0.58433
    -0.48544
    -0.49162
    -0.67087
    -0.82539
    -1.14680
    -1.64747
    -1.82053
    -1.70310
    -1.62892
    -1.91325
    -2.17285
    -1.85762
    -1.45585
    -1.01700
    -1.15917
    -1.46204
    -1.20243
    -0.71413
    -0.12694
     0.31809
     0.78785
     1.40595
     2.13531
     2.90176
     3.93399
     4.50882
     4.70661
     5.27526
     5.28145
     4.90440
     4.12560
     2.34547
     1.91898
     3.38388
     3.90308
     2.66070
     1.93752
     2.05496
     1.21434
    -0.07131
    -0.79449
    -1.40023
    -1.55475
    -1.28897
    -0.96756
    -0.95519
    -1.07881
    -1.06645
    -0.98610
    -1.05409
    -1.22716
    -1.24570
    -1.15917
    -1.22716
    -1.32605
    -1.42495
    -1.23334
    -1.23952
    -1.40641
    -1.25188
    -1.09736
    -0.97992
    -0.87484
    -0.79449
    -0.73886
    -0.25056
    -0.13930
     0.04613
     0.17593
     0.23156
     0.31191
     0.26865
     0.46026
     0.82494
     0.68896
     0.47880
     0.50353
     0.49734
     0.40463
     0.49116
     0.40463
     0.70132
     0.54679
     0.61478
     0.57152
     0.51589
     0.44790
     0.30573
     0.23156
     0.57152
     0.65805
     0.49116
     0.62715
     0.67659
     0.81258
     0.65187
     0.26247
     0.12030
    -0.18257
    -0.31237
    -0.32473
    -0.55961
     0.04613
     0.08940
    -0.46689
    -0.37418
    -0.54725
    -0.82539
    -0.67087
    -0.68941
    -0.59051
    -0.52252
    -0.39272
    -0.35564
    -0.27528
    -0.18257
    -0.15784
    -0.13930
    -0.13930
    -0.28764
    -0.33091
    -0.15784
    -0.14548
    -0.21965
    -0.30001
    -0.26910
    -0.33091
    -0.24438
    -0.29383
    -0.26910
    -0.30619
    -0.18875
    -0.21347
    -0.23820
    -0.28764
    -0.25056
    -0.23201
    -0.23820
    -0.11458
    -0.18257
    -0.22583
    -0.17020
    -0.12694
    -0.04658
    -0.11458
    -0.09603
    -0.04040
    -0.00332
     0.00286
     0.08940
     0.13266
     0.08322
     0.08940
     0.13885
     0.29955
     0.28101
    -0.19493
    -0.42363
    -0.74504
    -0.83775
    -1.19007
    -1.15917
    -1.04173
    -0.92429
    -1.02318
    -1.04173
    -0.70177
    -0.68941
    -0.83775
    -1.10354
    -0.72031
    -0.61524
    -0.67087
    -0.69559
    -0.35564
    -0.26910
    -0.04658
     0.02759
     0.34282
     0.44790
     0.19447
     0.01523
    -0.08367
     0.16975
     0.27483
     0.55915
     0.95474
     1.69646
     1.94988
     2.27747
     2.47527
     2.66688
     2.74723
     3.22935
     3.71765
     3.68675
     3.44569
     3.23553
     3.11191
     3.22317
     3.47041
     3.58785
     3.93399
     3.91544
     3.29734
     1.94370
    -0.19493
    -1.33223
    -0.48544
    -0.22583
    -0.02804
     0.02141
    -0.04658
    -0.89338
    -1.70928
    -2.59316
    -2.99493
    -3.28543
    -3.29780
    -2.71060
    -2.38301
    -2.38919
    -2.14813
    -1.99978
    -2.05541
    -1.81435
    -1.61038
    -1.37550
    -1.27042
    -1.12208
    -0.85012
    -0.78212
    -0.29383
    -0.15784
     0.03377
     0.28101
     0.45408
     0.36136
     0.68896
     0.89293
     1.09072
     1.26997
     1.35032
     1.16489
     1.47394
     1.44304
     1.22670
     0.94238
     0.73222
     0.46026
     0.07704
    -0.47926
    -0.52870
     0.23156
     1.52339
     1.28851
    -0.05895
    -0.72650
    -0.85630
    -0.62142
    -0.39272
    -0.23201
     0.04613
     0.22538
     0.05231
     0.34282
     0.10176
    -0.06513
     0.11412
     0.17593
     0.00904
     0.05231
     0.05849
     0.09558
     0.21302
     0.31809
     0.61478
     1.23907
     1.67792
     2.09204
     2.33310
     2.49999
     2.20330
     1.64701
     1.93752
     2.22185
     2.32074
     2.43200
     2.32692
     1.99315
     1.49249
     1.18344
     0.87439
     0.65805
     0.26247
    -0.05895
    -0.27528
    -0.59051
    -0.68323
    -0.93665
    -0.85630
    -0.73886
    -0.68941
    -0.83157
    -0.70795
    -0.90575
    -1.06645
    -1.14062
    -1.07263
    -1.02318
    -1.09118
    -1.19625
    -1.27042
    -1.23334
    -1.32605
    -1.38168
    -1.56711
    -1.44349
    -1.44349
    -1.56093
    -1.41877
    -1.48676
    -1.18389
    -1.14062
    -1.02318
    -0.99228
    -1.09118
    -0.99228
    -1.03555
    -0.78831
    -0.73268
    -0.60288
    -0.41745
    -0.15784
    -0.10221
    -0.41745
    -0.76358
    -0.59051
    -0.44835
    -0.47307
    -0.23201
     0.02141
     0.19447
     0.55297
     0.46026
     0.07704
     0.25010
     0.84966
     1.45540
     2.11677
     2.55562
     2.69160
     2.95121
     2.00551
     2.07350
     2.44436
     2.84613
     3.34061
     3.52604
     3.63730
     3.29734
     2.82140
     2.22185
     1.72118
     1.62847
     1.44304
     1.82626
     1.54812
     1.30706
     1.08454
     0.46644
     0.19447
    -0.21347
    -0.13312
    -0.12694
    -0.27528
    -0.36182
    -0.22583
    -0.38654
    -0.84393
    -1.25806
    -1.67219
    -2.14195
    -3.03201
    -3.61921
    -2.50663
    -2.04305
    -2.79095
    -2.79095
    -2.74769
    -2.82804
    -2.82186
    -2.82186
    -2.76005
    -2.64879
    -2.20994
    -1.82672
    -1.51767
    -0.99228
    -0.72650
    -0.46071
    -0.24438
    -0.22583
    -0.05895
     0.02141
    -0.10221
    -0.11458
    -0.03422
     0.03377
    -0.04658
    -0.06513
    -0.02804
    -0.10839
    -0.19493
    -0.15784
    -0.03422
    -0.10221
    -0.15784
    -0.12694
    -0.23201
    -0.17020
    -0.46689
    -0.49780
    -0.29383
    -0.39890
    -0.54725
    -0.66469
    -0.60288
    -0.59669
    -0.68941
    -0.62760
    -0.46689
    -0.50398
    -0.56579
    -0.31855
    -0.24438
    -0.18875
    -0.15784
    -0.19493
    -0.30619
    -0.08367
    -0.00950
    -0.08367
     0.02141
     0.07704
    -0.08367
    -0.36800
    -0.33091
    -0.54725
    -0.91193
    -1.14680
    -1.31369
    -1.03555
    -0.78212
    -0.62142
    -0.67705
    -0.88102
    -0.80685
    -0.69559
    -0.39890
    -0.49780
    -0.54725
    -0.34327
     0.07085
     0.57152
     0.54061
     0.67659
     0.79403
     1.15253
     1.16489
     1.25761
     1.13399
     1.23288
     1.27615
     1.30088
     1.25143
     1.26379
     1.19580
     1.17726
     1.25761
     1.36269
     1.12781
     0.91147
     0.89911
     0.73840
     0.64569
     0.59006
     0.30573
     0.45408
     0.36136
     0.15121
     0.18211
     0.13885
     0.11412
     0.03377
     0.00286
     0.15739
    -0.04040
    -0.10221
    -0.02804
     0.03377
     0.09558
    -0.10221
     0.02141
     0.03995
     0.26865
     0.47880
     0.37372
     0.50971
     0.55297
     0.63951
     0.65805
     0.79403
     1.02891
     0.80021
     0.96092
     1.34414
     1.49249
     1.10926
     1.18344
     1.93134
     2.43818
     2.17858
     1.66556
     1.25143
    -0.04658
    -0.42363
    -0.31237
     0.65805
     1.64701
     1.57902
     0.73840
    -0.83775
    -1.61038
    -1.93797
    -1.91943
    -2.14813
    -2.08632
    -1.80199
    -1.74636
    -1.72782
    -1.40023
    -1.27042
    -1.64129
    -1.77727
    -1.59184
    -1.53003
    -1.37550
    -0.98610
    -0.64614
    -0.48544
    -0.15166
    -0.20729
    -0.00950
    -0.06513
    -0.24438
    -0.33091
    -0.44217
    -0.33091
    -0.36182
    -0.42981
    -0.26910
    -0.23820
    -0.21965
    -0.18875
    -0.39272
    -0.38036
    -0.32473
    -0.38036
    -0.08367
     0.05231
     0.20684
     0.34900
     0.31191
     0.42935
     0.31191
     0.46026
     0.70132
     0.91147
     0.91765
     0.86820
     0.86202
     0.74458
     0.76931
     0.79403
     0.77549
     0.83112
     0.71368
     0.70132
     0.58388
     0.28101
     0.16975
    -0.13312
    -0.12076
     0.08322
    -0.19493
    -0.44217
    -0.46689
    -0.51016
    -0.52252
    -0.56579
    -0.74504
    -0.70177
    -0.65232
    -0.54725
    -0.70177
    -0.66469
    -0.62760
    -0.83157
    -0.85012
    -0.44835
    -0.47307
    -0.59669
    -0.55961
    -0.62142
    -0.42981
    -0.53488
    -0.53488
    -0.44217
    -0.44217
    -0.31237
    -0.38036
    -0.31855
    -0.34327
    -0.39272
    -0.44217
    -0.18875
    -0.13312
    -0.26910
    -0.27528
    -0.24438
    -0.21965
    -0.20729
    -0.17639
    -0.18875
    -0.18875
    -0.15166
    -0.05895
    -0.02804
    -0.05277
    -0.07131
    -0.26910
    -0.25056
    -0.30619
    -0.23820
    -0.17020
    -0.12694
    -0.06513
    -0.08985
    -0.18875
    -0.20111
    -0.08985
    -0.08985
     0.00904
     0.03995
     0.21302
     0.32428
     0.41699
     0.21302
     0.58388
     0.66423
     0.66423
     0.71986
     0.82494
     0.94856
     1.06600
     1.31324
     1.56666
     2.23421
     2.40109
     2.64215
     2.87703
     3.26644
     3.30352
     3.22317
     3.50131
     3.59403
     3.40860
     3.37151
     3.22317
     2.93266
     2.58653
     2.09204
     1.94370
     2.20330
     2.07350
     1.33796
     0.26247
    -1.23334
    -2.15431
    -2.11104
    -1.24570
    -0.74504
    -1.01082
    -1.17153
    -1.22716
    -1.23952
    -1.20243
    -1.43113
    -1.28897
    -0.81921
    -0.46689
    -0.23820
     0.13266
     0.54061
     0.67041
     0.53443
     0.71986
     0.88057
     0.86202
     0.84348
     0.84966
     0.73222
     0.65805
     0.65187
     0.62096
     0.60860
     0.34900
     0.38609
     0.33046
     0.33664
     0.26247
     0.26865
     0.15121
     0.25010
     0.23156
     0.21302
     0.15121
     0.03995
    -0.03422
    -0.05277
     0.01523
    -0.00950
     0.05231
    -0.17639
    -0.10839
    -0.21965
    -0.21965
    -0.25056
    -0.62760
    -0.33709
    -0.25056
    -0.54725
    -0.49162
    -0.53488
    -0.65232
    -0.62142
    -0.64614
    -0.57197
    -0.72650
    -0.63996
    -0.62142
    -0.56579
    -0.63996
    -0.71413
    -0.87484
    -0.76976
    -0.55961
    -0.69559
    -0.83157
    -0.67087
    -0.75740
    -0.83775
    -0.74504
    -0.73886
    -0.81303
    -0.72031
    -0.79449
    -0.74504
    -0.73886
    -0.70177
    -0.83157
    -0.86866
    -0.44217
    -0.67705
    -0.69559
    -0.59669
    -0.66469
    -0.68941
    -0.59669
    -0.60906
    -0.52870
    -0.49162
    -0.49780
    -0.43599
    -0.46071
    -0.49780
    -0.39890
    -0.44835
    -0.29383
    -0.18257
    -0.31237
    -0.11458
    -0.13312
    -0.08367
    -0.05277
     0.15121
     0.11412
     0.32428
     0.23156
     0.12030
     0.04613
     0.31809
     0.34900
     0.22538
     0.48498
     0.69514
     0.52825
     0.65805
     0.58388
     0.52207
     0.43553
     0.41081
     0.37990
     0.37372
     0.50971
     0.41081
     0.34900
     0.39227
     0.31191
     0.14503
     0.05231
     0.10176
    -0.07131
    -0.26292
    -0.13312
    -0.18875
    -0.30001
    -0.18875
    -0.10839
    -0.08985
    -0.08367
     0.12648
     0.05231
    -0.05277
    -0.17020
     0.25010
     0.16975
     0.55915
     0.47880
     0.68277
     1.02273
     0.94856
     1.04127
     1.01655
     1.83244
     2.59889
     1.57902
     1.39359
     1.62229
     1.77681
     2.15385
     2.27129
     2.49999
     2.90794
     3.05628
     2.29602
     1.30088
     0.13885
    -1.47440
    -2.51899
    -2.34592
    -1.60420
    -1.74018
    -1.14680
    -1.54857
    -2.29029
    -2.64879
    -3.08764
    -3.31016
    -3.19272
    -2.67351
    -2.43245
    -1.75254
    -1.00464
    -0.54107
    -0.14548
     0.21302
     0.36136
     0.30573
     0.34282
     0.18211
     0.07085
     0.05231
     0.06467
    -0.13312
    -0.13312
    -0.00332
    -0.07131
    -0.08367
     0.00286
    -0.07749
    -0.07131
    -0.08985
    -0.15166
    -0.00332
    -0.04040
    -0.02804
    -0.12076
    -0.11458
    -0.00950
    -0.13312
    -0.08367
     0.15121
    -0.00332
    -0.13930
     0.05231
    -0.04040
    -0.04658
    -0.00950
     0.01523
     0.03995
     0.06467
     0.04613
    -0.09603
    -0.02186
    -0.08367
    -0.08985
    -0.13930
     0.00904
    -0.02186
    -0.15784
    -0.12076
    -0.05277
    -0.17020
    -0.08367
    -0.21965
    -0.19493
    -0.08367
     0.05231
    -0.04040
    -0.13312
    -0.26910
    -0.11458
    -0.28764
     0.12030
     0.18211
     0.18211
     0.20684
     0.15121
     0.19447
     0.13266
    -0.08985
    -0.24438
     0.04613
     0.16975
     0.10176
     0.05231
    -0.14548
    -0.10221
    -0.34945
    -0.30001
    -0.26910
    -0.07131
    -0.37418
    -0.42981
    -0.59051
    -0.44835
    -0.41745
    -0.51016
    -0.38654
    -0.19493
    -0.21965
    -0.23201
    -0.38036
    -0.34945
    -0.41745
    -0.44835
    -0.34945
    -0.15784
    -0.28146
    -0.36182
    -0.26292
    -0.27528
    -0.29383
    -0.46689
    -0.42981
    -0.30001
    -0.29383
    -0.40508
    -0.36182
    -0.39890
    -0.39272
    -0.56579
    -0.35564
    -0.01568
    -0.15166
    -0.07749
     0.04613
     0.25628
     0.47880
     0.47880
     0.81876
     1.12163
     1.77681
     2.20948
     2.52472
     2.91412
     3.24171
     2.98211
     3.20463
     3.75474
     3.85363
     3.68056
     3.68675
     3.90926
     3.94017
     3.84745
     3.64348
     3.60021
     3.28498
     2.59271
     1.85717
     0.96710
     0.88675
     0.51589
     0.28101
     0.25628
    -0.12076
    -0.31855
    -0.39272
    -0.41126
    -0.54107
    -1.24570
    -1.69073
    -1.48676
    -1.77109
    -1.24570
    -0.70177
    -0.74504
    -0.77594
    -0.76976
    -1.33842
    -1.27661
    -1.51148
    -2.04923
    -2.01833
    -1.56711
    -1.69691
    -1.70928
    -1.40023
    -1.46204
    -1.68455
    -1.80199
    -1.62274
    -1.59802
    -1.27661
    -1.01700
    -0.94283
    -0.74504
    -0.41745
    -0.21965
    -0.18875
    -0.19493
    -0.31237
    -0.12694
    -0.04658
    -0.19493
     0.08322
    -0.05895
    -0.17639
    -0.14548
    -0.30001
    -0.33091
    -0.33091
    -0.25674
    -0.05895
    -0.21347
    -0.38036
    -0.31237
    -0.40508
    -0.40508
    -0.48544
    -0.72031
    -0.76358
    -0.80685
    -0.77594
    -0.78212
    -0.88720
    -0.91193
    -0.99846
    -1.15917
    -0.81921
    -0.94283
    -1.09118
    -1.10972
    -1.07881
    -0.89956
    -0.90575
    -0.81303
    -0.79449
    -0.70795
    -0.62760
    -0.61524
    -0.46071
    -0.46071
    -0.33709
    -0.47926
    -0.06513
     0.02141
     0.07704
     0.15739
     0.05231
     0.16357
     0.26247
     0.24392
     0.22538
     0.28719
     0.47262
     0.29955
     0.33046
     0.33046
     0.21920
     0.08940
     0.12030
     0.21302
     0.13266
    -0.04040
    -0.04040
    -0.23820
    -0.20729
    -0.23201
    -0.30619
    -0.18257
    -0.07749
    -0.20729
    -0.07749
    -0.09603
    -0.07131
    -0.05895
     0.10794
     0.44172
     0.42317
     0.26247
     0.54679
     0.70132
     0.76931
     0.71986
     0.84348
     0.71986
     0.71986
     0.79403
     0.63333
     0.68277
     0.54061
     0.44172
     0.18211
     0.23156
     0.30573
    -0.01568
    -0.05895
    -0.28764
    -0.01568
     0.36754
     0.56534
     0.99182
     1.23907
     1.03509
     1.27615
     1.83244
     2.43818
     1.43686
     1.12781
     2.22185
     3.05628
     3.38388
     3.58785
     3.73001
     3.60021
     3.01920
     1.83244
     0.86820
    -0.28146
    -1.07881
    -0.38036
     0.64569
     0.72604
    -0.06513
    -1.51148
    -1.89471
    -1.90707
    -2.20994
    -2.61788
    -2.46336
    -2.37064
    -1.93179
    -1.49294
    -1.33842
    -1.09736
    -0.92429
    -0.68941
    -0.69559
    -0.43599
    -0.42981
    -0.38654
    -0.62760
    -0.24438
     0.02141
    -0.14548
    -0.18875
    -0.17020
    -0.08367
    -0.20111
    -0.16402
    -0.02186
     0.03377
     0.13885
    -0.05895
    -0.33091
    -0.40508
    -0.40508
    -0.51634
    -0.28764
    -0.44835
    -0.55961
    -0.77594
    -1.11590
    -0.80685
    -0.79449
    -0.74504
    -0.30619
    -0.35564
    -0.50398
    -0.59051
    -0.59669
    -0.46689
    -0.38036
    -0.31237
    -0.17020
     0.15739
     0.05231
     0.03995
    -0.11458
    -0.04040
    -0.13312
    -0.25056
    -0.32473
    -0.15784
    -0.35564
    -0.27528
    -0.39272
    -0.28764
    -0.37418
    -0.43599
    -0.49162
    -0.31237
    -0.38654
    -0.48544
    -0.41126
    -0.53488
    -0.52252
    -0.56579
    -0.44835
    -0.38654
    -0.47926
    -0.40508
    -0.39890
    -0.39272
    -0.25674
    -0.05277
    -0.26292
     0.08322
     0.32428
     0.20066
     0.44790
     0.49734
     0.39227
     0.35518
     0.33046
     0.41699
     0.54679
     0.33664
     0.20066
    -0.03422
    -0.15166
    -0.08985
    -0.40508
    -0.46071
    -0.65850
    -0.81921
    -0.74504
    -0.68323
    -0.74504
    -0.73268
    -0.94901
    -0.95519
    -0.86866
    -0.68323
    -0.63378
    -0.61524
    -0.45453
    -0.30619
    -0.37418
    -0.30619
    -0.04040
     0.00286
    -0.02804
     0.08940
    -0.00332
     0.05849
     0.21302
     0.24392
     0.26865
     0.44172
     0.65187
     0.68896
     0.67041
     0.81258
     0.71986
     0.76313
     1.12781
     1.27615
     1.35032
     1.34414
     1.44304
     1.67792
     1.80772
     1.62847
     1.60374
     1.48631
     1.38741
     0.97946
     0.90529
     0.53443
     0.22538
     0.20066
     0.52207
     0.20066
    -0.23820
    -0.18257
    -0.17020
    -0.54725
    -1.00464
    -0.86866
    -0.62142
    -0.38654
    -0.19493
    -0.15166
    -0.23820
    -0.25056
    -0.17020
    -0.02804
     0.12648
     0.34282
     0.16975
     0.16357
     0.09558
     0.09558
     0.03995
     0.13266
     0.21302
     0.10794
    -0.04040
    -0.00950
    -0.08367
    -0.06513
    -0.07749
    -0.34327
    -0.22583
    -0.03422
    -0.15784
    -0.23201
    -0.06513
    -0.18875
    -0.13312
    -0.12694
    -0.28764
    -0.38654
    -0.21965
     0.00904
     0.16357
     0.29337
     0.25010
     0.29955
     0.11412
     0.08322
    -0.28764
    -0.73886
    -0.30619
     0.39845
     0.46644
     0.21302
     0.00904
    -0.07131
    -0.02186
    -0.00332
     0.00286
    -0.01568
     0.11412
     0.13885
     0.13266
     0.17593
     0.49116
     0.17593
     0.29955
     0.41081
     0.49734
     0.20066
     0.05849
     0.27483
     0.39845
     0.41081
     0.26865
    -0.02804
    -0.17020
    -0.16402
    -0.26910
    -0.24438
    -0.02186
    -0.03422
    -0.30001
    -0.08367
    -0.33091
    -0.38654
    -0.41126
    -0.38036
    -0.29383
    -0.18257
    -0.02186
     0.06467
     0.08322
     0.01523
     0.09558
     0.08322
     0.24392
     0.21920
     0.18211
     0.26247
     0.21302
     0.18829
     0.02759
    -0.13312
     0.01523
    -0.07131
    -0.04040
    -0.01568
     0.00286
     0.05231
    -0.03422
    -0.64614
    -0.62142
    -0.50398
    -1.07263
    -1.10354
    -0.96137
    -1.21480
    -1.58566
    -1.41877
    -1.17153
    -1.61038
    -1.39404
    -1.68455
    -1.64129
    -1.56711
    -1.27661
    -1.04173
    -1.41259
    -1.18389
    -0.74504
    -0.29383
    -0.38654
    -0.09603
    -0.13930
    -0.16402
    -0.10221
    -0.12694
    -0.03422
     0.19447
     0.12030
     0.10176
     0.28101
     0.12648
     0.14503
     0.33664
     0.18211
     0.00904
     0.12648
     0.24392
     0.26247
     0.10794
    -0.01568
    -0.07749
    -0.62142
    -1.33842
    -1.19007
    -0.68323
     0.05231
     0.26247
     0.31191
     0.08940
    -0.11458
     0.01523
     0.80021
     1.80772
     2.62979
     3.21699
     3.73619
     3.98961
     3.63730
     4.05142
     4.19977
     4.18123
     4.07615
     3.75474
     3.21081
     3.29116
     2.97593
     2.41964
     1.98079
     1.31942
     0.57152
     0.12030
    -0.66469
    -1.28897
    -1.56093
    -1.68455
    -1.70310
    -1.69073
    -2.02451
    -2.06777
    -2.13577
    -2.16667
    -2.09250
    -2.20994
    -2.40773
    -2.24702
    -2.05541
    -2.06159
    -1.92561
    -1.77109
    -1.61038
    -1.44967
    -1.53003
    -1.36932
    -1.36932
    -1.25188
    -1.17153
    -1.08499
    -0.65232
    -0.68941
    -0.74504
    -0.60288
    -0.58433
    -0.39890
    -0.29383
    -0.26292
    -0.07749
    -0.00950
     0.04613
     0.14503
     0.11412
     0.25628
     0.07085
     0.08940
     0.28719
     0.29955
     0.03995
     0.03377
     0.01523
     0.11412
     0.07085
    -0.04040
    -0.02804
     0.06467
     0.10176
     0.13266
     0.13266
     0.03995
     0.09558
     0.03377
     0.19447
     0.39845
     0.28101
     0.36136
     0.37372
     0.53443
     0.60860
     0.49734
     0.49734
     0.56534
     0.63333
     0.65187
     0.42935
     0.16357
    -0.06513
    -0.34945
    -0.34945
     0.05849
     0.21920
     0.10794
     0.08322
    -0.36800
    -0.78831
    -0.91811
    -0.62142
    -0.33091
    -0.28146
    -0.18875
    -0.18875
    -0.12694
    -0.22583
    -0.23201
    -0.14548
     0.15739
     0.18829
     0.05849
     0.11412
     0.13885
     0.20066
     0.08322
     0.07085
     0.06467
    -0.10839
     0.15121
     0.14503
     0.13266
    -0.03422
    -0.07749
    -0.22583
    -0.01568
     0.18829
     0.16975
    -0.01568
     0.14503
     0.15739
     0.26865
     0.20066
     0.25010
     0.25010
     0.34282
     0.49116
     0.49116
     0.47262
     0.56534
     0.38609
     0.53443
     0.68896
     0.54061
     0.69514
     0.44172
     0.23156
     0.07704
     0.29337
     0.33046
     0.36754
     0.40463
     0.45408
     0.75077
     0.53443
     0.44790
    -0.02804
    -0.49162
    -0.69559
    -0.65850
    -0.20729
     0.13885
     0.69514
     0.36136
     0.13266
    -0.03422
    -0.07749
    -0.04658
     0.07704
     0.15739
     0.21920
     0.56534
     0.71986
     0.47262
     0.85584
     1.15253
     1.15253
     1.15253
     1.20198
     1.20198
     1.37505
     1.38123
     1.30088
     1.10926
     1.05364
     1.03509
     0.67659
     0.40463
     0.64569
     0.47262
     0.46026
     0.41699
     0.07085
    -0.17639
    -0.43599
    -0.51016
    -0.67705
    -0.68941
    -0.88102
    -0.65232
    -0.95519
    -1.33223
    -0.89956
    -0.55961
    -0.41745
    -0.49162
    -0.63996
    -0.47926
    -0.65232
    -0.59051
    -0.62142
    -0.53488
    -0.45453
    -0.38036
    -0.21347
    -0.08985
    -0.18875
    -0.14548
     0.00904
    -0.11458
    -0.06513
    -0.03422
    -0.19493
     0.02141
     0.03995
    -0.04658
     0.05849
    -0.06513
    -0.00950
    -0.08367
    -0.02804
     0.00286
    -0.15166
     0.01523
    -0.16402
    -0.16402
    -0.05895
    -0.17639
    -0.23201
     0.00286
    -0.07749
    -0.11458
    -0.16402
    -0.15166
    -0.14548
    -0.17020
    -0.18257
    -0.10839
    -0.18257
    -0.15166
    -0.20111
    -0.18875
    -0.15784
    -0.13312
    -0.41745
    -0.25674
    -0.02804
    -0.20111
    -0.20111
    -0.21347
    -0.17639
    -0.05277
    -0.22583
    -0.22583
    -0.15166
    -0.07131
    -0.14548
    -0.16402
    -0.09603
    -0.21965
    -0.26910
    -0.20111
    -0.15784
    -0.13312
    -0.20729
    -0.12694
    -0.14548
    -0.12694
    -0.26910
    -0.26910
    -0.15166
    -0.11458
    -0.17639
    -0.19493
    -0.16402
    -0.07749
    -0.21965
    -0.26910
    -0.14548
    -0.03422
    -0.12076
    -0.29383
    -0.35564
    -0.36182
    -0.34327
    -0.10839
     0.29955
     0.61478
     0.82494
     0.96092
     0.87439
     0.63951
     0.76931
     0.08322
    -0.13930
     0.23774
     0.55297
     1.73973
     2.32692
     1.63465
     0.23156
     0.53443
     1.43068
     1.43068
     0.62096
     0.20684
     0.87439
     1.25761
     1.25143
     0.94856
     1.14017
     0.99801
     0.84966
     0.59624
     0.44172
     0.45408
     0.21920
    -0.07131
    -0.28146
    -0.48544
    -0.49780
    -0.51634
    -0.62760
    -0.89338
    -0.67087
    -0.69559
    -0.88102
    -0.86866
    -1.02937
    -1.13444
    -0.95519
    -0.96137
    -0.83157
    -0.68323
    -0.78212
    -0.57815
    -0.47926
    -0.67705
    -0.41745
    -0.46689
    -0.44835
    -0.42981
    -0.44217
    -0.35564
    -0.21965
    -0.37418
    -0.18257
    -0.23820
    -0.20111
    -0.15784
    -0.15784
    -0.12076
    -0.03422
    -0.16402
    -0.00950
     0.00904
     0.03995
    -0.00332
    -0.05895
     0.02759
     0.23156
     0.26865
     0.24392
     0.21302
     0.21302
     0.23156
     0.15121
     0.10176
     0.36136
     0.32428
     0.28101
     0.25628
     0.13885
     0.28719
     0.08322
     0.10176
     0.25010
     0.13885
    -0.05895
     0.13266
     0.10176
    -0.10221
    -0.19493
    -0.27528
    -0.23201
    -0.25056
    -0.26910
    -0.41745
    -0.51016
    -0.57197
    -0.75122
    -0.86248
    -0.65850
    -0.71413
    -0.83775
    -0.86866
    -0.81303
    -0.85630
    -0.91811
    -0.96756
    -0.94901
    -0.80685
    -0.68941
    -0.70177
    -0.76358
    -0.64614
    -0.60288
    -0.61524
    -0.48544
    -0.48544
    -0.57197
    -0.46689
    -0.48544
    -0.33709
    -0.35564
    -0.41745
    -0.44217
    -0.42363
    -0.35564
    -0.36182
    -0.50398
    -0.59051
    -0.61524
    -0.67705
    -0.86248
    -0.38654
    -0.39272
    -0.17020
    -0.23820
    -0.30001
    -0.59051
    -0.65850
    -0.34945
    -0.21347
    -0.38654
    -0.25056
    -0.17020
    -0.03422
    -0.15166
     0.06467
     0.15121
     0.35518
     0.09558
    -0.10839
     0.00286
     0.19447
     0.14503
     0.17593
     0.47880
     0.71986
     0.82494
     1.03509
     1.26379
     1.16489
     1.48631
     1.60993
     1.65937
     1.80772
     1.49249
     1.18962
     1.03509
     0.95474
     1.22670
     1.09690
     0.93001
     1.02891
     1.09690
     0.99182
     0.50353
     0.42935
     0.30573
     0.10176
     0.43553
     0.97946
     1.33178
     1.29469
     1.28233
     1.41831
     1.04745
     1.04745
     1.17726
     1.30088
     1.33796
     1.35032
     1.22670
     1.01037
     0.81258
     0.55297
     0.31809
     0.17593
     0.37372
     0.16357
    -0.00332
    -0.10221
    -0.15784
    -0.12694
    -0.14548
    -0.20111
    -0.13312
    -0.00950
     0.10176
    -0.10221
    -0.24438
    -0.23820
    -0.16402
    -0.18875
     0.06467
     0.02759
    -0.12076
    -0.07131
    -0.00950
     0.02759
    -0.05895
    -0.22583
    -0.11458
    -0.16402
    -0.05895
    -0.10221
    -0.12076
    -0.16402
    -0.20111
    -0.29383
    -0.04658
    -0.02186
    -0.25674
    -0.21347
    -0.13312
    -0.19493
    -0.14548
    -0.25056
    -0.26292
    -0.29383
    -0.15784
    -0.13930
    -0.20111
    -0.17639
    -0.28764
    -0.31855
    -0.24438
    -0.03422
    -0.25674
    -0.25674
    -0.27528
    -0.19493
    -0.15784
    -0.25674
    -0.38036
    -0.17020
    -0.13312
    -0.20111
    -0.14548
    -0.12694
    -0.28146
    -0.36182
    -0.26910
    -0.04658
    -0.14548
    -0.23820
    -0.25674
    -0.23201
    -0.20111
    -0.25056
    -0.49780
    -0.46689
    -0.39890
    -0.28146
    -0.38654
    -0.49780
    -0.60288
    -0.62142
    -0.68323
    -0.58433
    -0.52870
    -0.64614
    -0.73886
    -0.41745
    -0.42981
    -0.46689
    -0.39272
    -0.39890
    -0.51016
    -0.20111
    -0.30001
    -0.21965
    -0.31855
    -0.57815
    -0.81303
    -0.31237
     0.34282
     0.98564
     0.97328
     0.58388
     0.46026
     0.69514
     0.46026
     0.04613
    -0.10221
     0.65187
     1.79536
     2.37019
     1.90043
     1.33178
     1.25143
     1.52339
     2.09823
     1.79536
     1.54812
     1.13399
     0.29337
    -0.42981
    -0.18257
     0.12648
     0.62715
     0.80639
     0.67659
     0.08322
    -0.83775
    -1.53003
    -1.65365
    -1.40023
    -0.90575
    -0.89338
    -0.68323
    -0.29383
    -0.23201
    -0.38036
    -0.63996
    -0.59051
    -0.27528
    -0.02804
     0.16357
     0.08322
     0.18829
    -0.05277
    -0.08985
    -0.33091
     0.31809
     0.70750
     0.59624
     0.41081
     0.29337
     0.20066
     0.20066
     0.34900
     0.44790
     0.42935
     0.55297
     0.47880
     0.32428
     0.32428
     0.18211
    -0.02804
     0.08940
     0.20066
    -0.04040
    -0.13312
    -0.20111
    -0.07749
    -0.04658
     0.08940
    -0.05277
    -0.12694
    -0.23201
    -0.08367
     0.21302
    -0.01568
     0.01523
    -0.09603
    -0.08985
     0.23156
     0.19447
     0.01523
     0.07704
     0.05849
    -0.02804
    -0.07749
    -0.06513
    -0.02804
    -0.07131
    -0.13312
    -0.20729
    -0.10221
    -0.17639
    -0.30001
    -0.47307
    -0.22583
    -0.18257
    -0.34327
    -0.31237
    -0.42981
    -0.52870
    -0.42981
    -0.40508
    -0.51634
    -0.56579
    -0.39890
    -0.48544
    -0.48544
    -0.55961
    -0.51016
    -0.86248
    -0.64614
    -0.51016
    -0.62142
    -0.60288
    -0.70177
    -0.75122
    -0.70795
    -0.48544
    -0.75122
    -0.63996
    -0.76358
    -0.73268
    -0.52870
    -0.20729
    -0.44835
    -0.62760
    -0.41126
    -0.17639
    -0.30619
    -0.34945
    -0.26910
    -0.21965
    -0.23201
    -0.07749
    -0.12076
    -0.04658
    -0.16402
    -0.05895
    -0.09603
    -0.06513
    -0.17020
    -0.21965
    -0.23201
    -0.00332
     0.09558
    -0.07131
     0.00286
    -0.08985
    -0.26910
    -0.39890
    -0.47307
    -0.65850
    -0.99228
    -1.36314
    -1.20243
    -0.83775
    -0.67087
    -0.80067
    -1.45585
    -1.12208
    -1.08499
    -1.07881
    -1.08499
    -0.96137
    -0.68941
    -0.30619
     0.11412
    -0.14548
     0.02141
     0.28719
     0.78167
     1.07836
     1.28851
     2.14767
     1.50485
     0.67041
    -0.16402
    -1.63510
    -1.70928
    -0.75122
     1.13399
     2.37637
     1.58520
     1.05982
     0.13266
    -0.34327
    -0.12694
     0.37372
     0.81876
     1.14017
     1.64083
     1.95606
     2.48763
     2.32074
     2.14767
     2.07968
     1.94370
     1.69646
     1.39977
     1.48631
     1.82626
     1.81390
     1.70264
     1.59756
     1.28233
     1.05982
     1.01655
     0.97328
     1.09690
     1.22670
     1.05364
     1.18962
     1.06600
     0.94856
     0.76931
     0.54061
     0.46644
     0.28719
     0.26247
     0.12648
     0.07085
    -0.07749
    -0.11458
    -0.31855
    -0.15784
    -0.27528
    -0.40508
    -0.23820
    -0.18875
    -0.03422
    -0.04040
    -0.47307
    -0.60288
    -0.48544
    -0.41126
    -0.31855
    -0.33091
    -0.34945
    -0.33709
    -0.48544
    -0.44835
    -0.39272
    -0.63378
    -0.52870
    -0.52870
    -0.53488
    -0.64614
    -0.62760
    -0.63996
    -0.56579
    -0.45453
    -0.54725
    -0.62142
    -0.48544
    -0.46689
    -0.54107
    -0.58433
    -0.34327
    -0.34327
    -0.47926
    -0.34945
    -0.41745
    -0.40508
    -0.62142
    -0.48544
    -0.42363
    -0.38654
    -0.53488
    -0.51634
    -0.64614
    -0.50398
    -0.78212
    -1.02318
    -0.80685
    -0.90575
    -1.08499
    -1.22098
    -1.31369
    -1.39404
    -1.44349
    -1.38786
    -1.42495
    -1.54239
    -1.38786
    -1.36314
    -1.36314
    -1.35696
    -1.23334
    -1.37550
    -1.02937
    -0.89338
    -0.81921
    -0.55961
    -0.47307
    -0.33709
    -0.29383
    -0.26292
    -0.46689
    -0.63996
    -0.80685
    -0.74504
    -0.81303
    -0.75122
    -0.84393
    -1.20243
    -1.10972
    -0.93047
    -1.25806
    -1.31987
    -1.06645
    -0.90575
    -1.04791
    -1.02318
    -0.82539
    -0.77594
    -0.52870
    -0.24438
    -0.10839
    -0.18875
     0.47880
     3.14282
     5.09602
     2.80904
     0.54679
     0.76931
     1.26379
     1.80154
     2.55562
     2.51853
     2.53090
     3.51986
     3.88454
     3.31588
     2.80904
     2.72251
     2.54944
     2.07350
     1.81390
     2.29602
     2.75341
     3.03156
     3.39006
     3.66202
     3.39624
     3.04392
     2.48145
     2.37637
     2.19094
     1.91898
     1.81390
     1.39359
     1.26379
     0.96092
     0.60242
     0.39845
     0.28719
     0.02141
    -0.29383
    -0.44217
    -0.54107
    -0.76976
    -0.84393
    -0.93665
    -0.99228
    -0.89338
    -0.88102
    -0.96756
    -0.98610
    -1.12208
    -1.12208
    -1.12826
    -0.86866
    -1.02318
    -1.18389
    -1.14680
    -1.00464
    -0.93047
    -0.51016
    -0.44217
    -0.65232
    -0.72031
    -0.55961
    -0.15166
    -0.25674
    -0.55961
    -0.42363
    -0.30001
     0.11412
     0.10176
     0.00904
    -0.07749
    -0.17020
    -0.04040
    -0.26910
    -0.38036
    -0.31237
    -0.33709
    -0.21965
    -0.39890
    -0.38654
    -0.41745
    -0.35564
    -0.72031
    -0.31855
    -0.38036
    -0.54725
    -0.62760
    -0.49780
    -0.63996
    -0.62142
    -0.72650
    -0.65850
    -0.75122
    -0.76358
    -0.70795
    -0.79449
    -0.90575
    -0.97374
    -1.09118
    -1.00464
    -0.80067
    -0.85630
    -1.12208
    -0.98610
    -1.00464
    -0.90575
    -0.99228
    -1.04173
    -0.97374
    -0.96756
    -0.96756
    -0.81303
    -0.93047
    -1.02318
    -1.02318
    -0.91193
    -0.75740
    -0.72650
    -0.91811
    -0.80685
    -0.59669
    -0.45453
    -0.30619
    -0.54107
    -0.99846
    -0.91811
    -1.13444
    -0.94283
    -1.02937
    -1.06027
    -1.42495
    -1.65365
    -1.40641
    -1.38168
    -1.71546
    -1.47440
    -1.34460
    -1.20861
    -1.30133
    -1.00464
    -0.67705
    -0.07749
    -0.11458
    -0.34327
    -0.44217
    -0.62142
    -1.25188
    -2.19758
    -0.57197
     0.04613
     0.20684
     0.12648
     0.28719
     0.09558
    -0.28764
    -0.39890
    -0.11458
    -0.20111
     0.21302
     0.77549
     1.44304
     1.91280
     2.20330
     2.01169
     1.84480
     1.83244
     1.75827
     1.78918
     1.68410
     1.52957
     1.43686
     1.39977
     1.39359
     1.49867
     1.38741
     1.40595
     1.08454
     0.99182
     0.77549
     0.62096
     0.37372
     1.14017
     1.34414
     0.99182
     0.66423
     0.21920
     0.40463
     0.26247
     0.20684
     0.29955
     0.20684
     0.10794
    -0.00950
     0.02759
     0.52825
     1.48631
     0.34900
    -0.03422
    -0.13930
     0.21920
     0.31191
     0.39845
     0.52207
     0.48498
     0.31191
     0.23156
     0.11412
     0.12648
    -0.13930
    -0.05277
    -0.14548
    -0.21347
    -0.46071
    -0.36182
    -0.12694
    -0.30001
    -0.37418
    -0.42363
    -0.51634
    -0.58433
    -0.41126
    -0.48544
    -0.54107
    -0.42363
    -0.54107
    -0.75740
    -0.65850
    -0.62760
    -0.72650
    -0.78831
    -0.56579
    -0.55961
    -0.73268
    -0.76976
    -0.76976
    -0.81921
    -0.88720
    -0.94901
    -0.97992
    -0.88102
    -1.12826
    -1.27661
    -1.01700
    -0.92429
    -0.80067
    -0.88720
    -1.06027
    -1.05409
    -1.09118
    -0.90575
    -0.75740
    -0.69559
    -0.35564
    -0.37418
    -0.18875
     0.08322
    -0.15784
    -0.60288
    -0.72650
    -0.67705
    -0.73268
    -0.86248
    -0.67705
    -0.72650
    -1.06645
    -1.07263
    -1.04791
    -1.46204
    -1.23334
    -0.96137
    -0.93047
    -0.97374
    -0.57197
    -0.46071
    -0.31237
    -0.05277
     0.02141
     0.15739
     0.47262
     0.99182
     1.28851
     1.65319
     1.86335
     1.92516
     1.84480
     1.75827
     1.48631
     1.44304
     1.48631
     1.26997
     0.51589
     1.02273
     1.18344
     1.16489
     1.28851
     1.63465
     1.56048
     1.25143
     1.26997
     1.62847
     1.57284
     1.46158
     1.15871
     1.26997
     1.67792
     1.81390
     1.82626
     1.97461
     2.11059
     2.05496
     1.67174
     1.41213
     1.09690
     0.93620
     0.83112
     0.91765
     0.94856
     0.89293
     0.84966
     0.69514
     0.68896
     0.72604
     0.59624
     0.56534
     0.51589
     0.29337
     0.10794
    -0.00950
     0.29955
    -0.01568
    -0.07131
    -0.18257
    -0.29383
    -0.27528
    -0.31855
    -0.19493
    -0.25674
    -0.05277
    -0.24438
    -0.44217
    -0.66469
    -0.56579
    -0.76358
    -0.48544
    -0.17020
    -0.15166
    -0.25674
    -0.13930
    -0.20729
    -0.20729
    -0.08985
     0.05231
     0.12648
     0.03377
     0.21920
     0.27483
     0.31809
     0.34900
     0.32428
     0.14503
     0.26865
     0.29955
     0.03995
     0.07085
     0.10176
    -0.02804
    -0.24438
    -0.01568
     0.07085
     0.06467
    -0.08985
    -0.21347
    -0.22583
    -0.20111
    -0.22583
    -0.38036
    -0.23820
    -0.08367
    -0.27528
    -0.22583
    -0.21347
    -0.22583
    -0.06513
    -0.01568
     0.23156
     0.28101
    -0.02186
    -0.65850
    -1.27042
    -1.46822
    -1.53003
    -1.54857
    -1.80199
    -1.43731
    -1.93797
    -2.32738
    -2.75387
    -3.07528
    -3.54504
    -3.50177
    -3.04437
    -2.82186
    -2.66733
    -2.22230
    -1.70928
    -1.23334
    -0.91193
    -0.62142
    -0.49162
     0.28101
     0.70750
     1.09690
     1.31942
     1.39359
     1.56666
     1.85099
     1.88807
     1.54193
     1.23288
     0.93620
     0.83112
     1.10308
     0.62715
     0.73222
     0.49116
     0.01523
    -0.05277
    -0.23201
    -0.23201
    -0.17020
    -0.25056
    -0.00950
    -0.10221
     0.16975
     0.49734
     0.89911
     1.23288
     1.51721
     1.51721
     1.52339
     1.73973
     2.40109
     3.08719
     3.01302
     2.88321
     2.76577
     2.24039
     1.48012
     3.83509
     5.44215
     3.39006
     2.25893
     2.20948
     2.07350
     2.10441
     2.12295
     1.90043
     1.71500
     1.55430
     1.36887
     0.92383
     0.80021
     0.58388
     0.24392
    -0.04040
    -0.09603
    -0.44217
    -0.39890
    -0.63378
    -0.80685
    -0.84393
    -1.02318
    -1.19625
    -1.41877
    -1.31369
    -1.23952
    -1.22098
    -1.10354
    -1.26424
    -1.23952
    -1.34460
    -1.37550
    -1.21480
    -1.06027
    -0.97374
    -0.91811
    -0.90575
    -1.01700
    -0.80685
    -1.00464
    -0.72031
    -0.75122
    -0.76358
    -0.80067
    -0.73886
    -0.67087
    -0.94901
    -0.85012
    -0.91193
    -0.81303
    -0.83157
    -0.80067
    -0.88102
    -0.82539
    -0.85012
    -0.83775
    -0.70177
    -0.55343
    -0.59669
    -0.64614
    -0.45453
    -0.33709
    -0.21965
    -0.34945
    -0.15784
    -0.03422
     0.28719
     0.41081
     0.40463
     0.40463
     0.67659
    -0.36800
    -1.64129
    -2.27175
    -2.98875
    -2.27793
    -1.53621
    -1.15917
    -1.28279
    -2.24702
    -2.92075
    -3.19890
    -2.92075
    -2.58080
    -2.30265
    -1.77727
    -1.24570
    -0.55343
     0.01523
     0.61478
     1.06600
     1.28233
     1.46776
     1.53575
     1.44304
     2.07968
     2.01169
     0.98564
     0.69514
     1.25761
     1.38741
     1.13399
     0.94856
     0.55915
     0.26865
     0.25628
     0.23774
     0.12030
     0.09558
     0.07085
     0.13266
     0.37372
     0.67659
     0.93620
     1.12781
     1.18344
     1.15253
     0.88675
     0.75077
     0.49734
     0.32428
     0.76931
     1.26379
     1.43686
     0.95474
     0.73840
     0.66423
     0.65805
     0.38609
     0.37372
     0.47262
     0.44790
     0.29955
     0.12030
     0.38609
     0.68896
     0.87439
     0.73222
     0.49734
     0.28719
     0.00904
     0.26247
     0.10176
     0.08940
     0.08940
     0.11412
     0.05231
     0.08940
     0.00286
    -0.02186
    -0.17639
    -0.16402
    -0.38654
    -0.49780
    -0.29383
    -0.05895
    -0.18875
    -0.25674
    -0.29383
    -0.31855
    -0.16402
    -0.26292
    -0.15166
    -0.11458
    -0.15784
    -0.17020
    -0.10839
    -0.06513
    -0.05895
    -0.28764
    -0.02804
     0.02759
    -0.26910
    -0.30619
    -0.21965
    -0.13930
    -0.23201
    -0.26292
    -0.34945
    -0.31237
    -0.23201
    -0.18875
    -0.33091
    -0.30001
    -0.32473
    -0.33709
    -0.38654
    -0.18257
    -0.13312
    -0.38036
    -0.33709
    -0.20111
    -0.29383
    -0.20729
    -0.35564
    -0.23201
    -0.22583
    -0.26292
    -0.21965
    -0.17020
    -0.17639
    -0.26910
    -0.31855
    -0.17020
    -0.08985
    -0.18257
    -0.20111
    -0.26910
    -0.31237
    -0.21965
    -0.28146
    -0.22583
    -0.15784
    -0.25056
    -0.29383
    -0.30619
    -0.32473
    -0.19493
    -0.52252
    -0.37418
    -0.14548
    -0.26292
    -0.38654
    -0.07749
     0.06467
     0.00286
    -0.76976
    -1.40023
    -1.35696
    -0.70795
    -0.19493
     0.29337
    -0.51016
    -1.21480
    -1.64129
    -1.13444
    -0.87484
    -0.51016
     0.10794
     0.22538
     0.07085
     0.23156
     1.48012
     1.83862
     1.63465
     1.42450
     1.33796
     1.51721
     1.60993
     2.00551
     2.61743
     2.22185
     1.45540
     0.88057
     1.22670
     2.14767
     1.87571
     1.51721
     1.39977
     0.55297
     0.68896
     1.03509
     0.94238
     1.01655
     1.09072
     1.07218
     1.05982
     0.78167
     0.77549
     0.57770
     0.43553
     0.21920
    -0.05277
    -0.00950
    -0.17639
    -0.31855
    -0.38036
    -0.46689
    -0.46689
    -0.55961
    -0.45453
    -0.50398
    -0.34327
    -0.44217
    -0.31237
    -0.08985
    -0.18257
    -0.19493
    -0.23820
    -0.23201
    -0.16402
    -0.05277
     0.02759
     0.11412
     0.15739
     0.00286
     0.03995
     0.07704
     0.04613
    -0.10221
    -0.06513
     0.22538
     0.12030
    -0.09603
    -0.08985
    -0.14548
    -0.27528
    -0.19493
    -0.43599
    -0.37418
    -0.41126
    -0.42981
    -0.46071
    -0.51634
    -0.55343
    -0.63378
    -0.75122
    -0.52870
    -0.48544
    -0.60288
    -0.62760
    -0.68323
    -0.58433
    -0.54107
    -0.60288
    -0.54725
    -0.51016
    -0.49780
    -0.57197
    -0.49780
    -0.47926
    -0.53488
    -0.64614
    -0.49162
    -0.36800
    -0.54107
    -0.42981
    -0.68941
    -0.53488
    -0.63378
    -0.76976
    -0.62760
    -0.59669
    -0.48544
    -0.63996
    -0.54107
    -0.41745
    -0.46071
    -0.78831
    -1.07881
    -0.66469
    -0.66469
    -0.35564
    -0.13312
    -0.28764
    -0.52252
    -0.54107
    -0.26910
    -0.31855
    -0.65232
    -1.01700
    -0.72650
    -0.54725
    -0.27528
    -0.57197
    -0.57815
    -0.54107
    -0.52252
    -0.75122
    -0.57197
    -0.54107
    -0.43599
    -0.18875
    -0.21347
    -0.10839
     0.05231
     0.17593
     0.33046
     0.59624
     0.62715
     0.75077
     0.78167
     0.91765
     1.02891
     1.10926
     1.23288
     1.38741
     1.60374
     1.14017
     1.17107
     0.82494
     0.75695
     0.92383
     1.57902
     2.17858
     1.75209
     1.11545
     0.84966
     1.18962
     1.38123
     0.80639
     0.87439
     1.23288
     1.72737
     2.61743
     2.65452
     2.12913
     2.41964
     2.02405
     1.71500
     1.55430
     1.40595
     1.72737
     1.69028
     1.52957
     1.35032
     1.03509
     0.74458
     0.37990
     0.06467
    -0.23201
    -0.40508
    -0.62142
    -0.72031
    -0.84393
    -0.71413
    -0.76976
    -0.72031
    -0.67087
    -0.69559
    -0.76976
    -0.48544
    -0.34945
    -0.38654
    -0.30001
    -0.28146
    -0.28764
    -0.27528
    -0.23820
    -0.03422
     0.12648
     0.18211
     0.06467
     0.02759
     0.08322
     0.09558
     0.06467
     0.31191
     0.26865
     0.34282
     0.27483
     0.20684
     0.25628
     0.24392
     0.07704
     0.08940
    -0.00332
     0.16357
     0.04613
    -0.04658
    -0.04658
    -0.14548
    -0.26910
    -0.36182
    -0.15166
    -0.38036
    -0.25674
    -0.46689
    -0.50398
    -0.39272
    -0.52252
    -0.47926
    -0.62142
    -0.94901
    -1.49912
    -2.12340
    -2.19140
    -2.22848
    -1.88234
    -2.03069
    -2.04923
    -2.34592
    -3.07528
    -3.65011
    -3.93444
    -3.40287
    -2.92075
    -2.61170
    -2.79713
    -2.71060
    -2.54371
    -2.19140
    -2.08014
    -1.65983
    -1.37550
    -1.33223
    -0.76976
    -0.42363
    -0.37418
    -0.04040
     0.08940
     0.13266
     0.26247
     0.26247
     0.59006
     0.83112
     0.96092
     0.94856
     1.02273
     0.81876
     1.01655
     0.76313
     0.76313
     1.09690
     0.87439
     0.78167
     0.75695
     0.44172
     0.18211
     0.20684
     0.13266
    -0.10839
    -0.26910
    -0.39272
    -0.54725
    -0.82539
    -0.89956
    -1.24570
    -1.17771
    -0.93665
    -0.83775
    -0.96137
    -0.84393
    -0.73268
    -0.63378
    -0.68941
    -0.77594
     0.06467
     0.56534
     0.76931
     0.93001
     1.05982
     1.48631
     1.90043
     2.06114
     2.14149
     1.60374
     1.73355
     1.87571
     1.63465
     1.59756
     1.88189
     1.97461
     1.99933
     1.94988
     1.70882
     1.47394
     1.30706
     1.10308
     0.66423
     0.64569
     0.94238
     1.65937
     1.90043
     2.74723
     3.74237
     2.69160
     2.09823
     1.57284
     0.97328
     1.55430
     1.40595
     0.39845
     1.03509
     3.19226
     2.98211
     0.54679
    -0.10839
    -0.57197
    -0.93665
    -0.90575
    -0.93665
    -0.91193
    -1.06027
    -1.39404
    -1.56093
    -1.92561
    -2.47572
    -2.66115
    -2.24084
    -1.80199
    -1.78345
    -2.01215
    -2.12340
    -1.86380
    -1.88853
    -1.87616
    -1.64747
    -1.40641
    -1.15299
    -1.01082
    -0.88102
    -0.70795
    -0.52252
    -0.60906
    -0.68323
    -0.70795
    -0.63378
    -0.63996
    -0.70795
    -0.43599
    -0.54725
    -0.68941
    -0.74504
    -0.59051
    -0.63378
    -0.69559
    -0.66469
    -0.66469
    -0.48544
    -0.25674
    -0.09603
    -0.17639
    -0.05277
     0.01523
     0.02759
     0.15739
     0.24392
     0.23156
     0.31809
     0.33664
     0.34900
     0.57770
     0.43553
     0.45408
     0.29955
     0.18211
     0.14503
     0.08322
     0.20684
     0.16975
    -0.15784
    -0.35564
    -0.14548
    -0.23820
    -0.25674
    -0.20729
    -0.18257
    -0.20729
    -0.33709
    -0.30619
    -0.31237
    -0.16402
    -0.34945
    -0.35564
    -0.26910
    -0.09603
    -0.00950
    -0.01568
     0.16357
     0.00286
    -0.27528
    -0.19493
     0.01523
     0.56534
     0.90529
     0.90529
     0.80639
     0.84966
     0.91147
     1.09690
     1.10308
     0.77549
     0.86820
     1.05982
     1.44304
     1.54812
     1.57284
     1.32560
     1.02273
     0.70132
     0.69514
     0.49734
     0.17593
    -0.07131
    -0.34945
    -0.76358
    -0.81303
    -0.85012
    -0.92429
    -1.12208
    -1.54239
    -1.72164
    -1.99978
    -2.16049
    -2.07396
    -1.94415
    -1.71546
    -1.30751
    -1.01082
    -0.93665
    -0.91193
    -0.63378
    -0.32473
     0.02141
     0.36754
     0.67041
     0.55915
     0.98564
     1.07836
     1.25143
     1.32560
     1.18962
     1.01037
     1.03509
     1.13399
     0.88675
     0.57770
     0.69514
     0.61478
     0.42935
     0.15739
     0.02759
    -0.25674
    -0.14548
    -0.36800
    -0.75740
    -0.87484
    -0.69559
    -0.83157
    -0.68941
    -0.70795
    -0.64614
    -0.46071
    -0.52252
    -0.75122
    -0.77594
    -0.84393
    -0.42363
    -0.17020
     0.12030
     0.09558
    -0.25056
    -0.20729
    -0.16402
     0.17593
     0.33046
     0.38609
     0.39227
     0.26865
     0.60860
     0.68896
     0.71986
     0.42317
     0.57770
     0.42935
     0.49734
     0.69514
     0.70750
     0.50971
     0.41699
     0.39845
     0.28101
     0.31191
     0.00286
    -0.17639
    -0.24438
    -0.44835
    -0.59051
    -0.11458
     0.20684
    -0.02804
    -0.13312
    -0.05277
    -0.26910
    -0.32473
    -0.10221
    -0.00332
     0.22538
     0.25628
    -0.05895
    -0.81921
    -1.59184
    -1.29515
    -0.28764
     0.67659
     0.44790
    -0.37418
    -1.60420
    -1.88853
    -2.54989
    -2.20994
    -1.90707
    -1.33223
    -0.40508
     0.26247
     0.68896
     0.70132
     0.14503
    -0.46071
    -0.71413
     0.08322
     0.94238
     1.44922
     1.51721
     1.85099
     2.22803
     1.70882
     1.49249
     1.31324
     1.17107
     0.83112
     0.24392
     0.07085
     1.06600
     2.39491
     0.89293
     0.18829
     0.29955
     0.20684
     0.14503
     0.27483
     0.79403
     0.71368
     0.72604
     0.60860
     0.52207
     0.53443
     0.47880
     0.30573
     0.23774
     0.26865
     0.21302
     0.07085
    -0.13312
    -0.24438
    -0.51634
    -0.75740
    -0.59051
    -0.69559
    -0.85630
    -0.62142
    -0.40508
    -0.37418
    -0.54725
    -0.57197
    -0.51016
    -0.42363
     0.21302
     0.79403
     0.76931
     0.54061
     0.31191
     0.57770
     1.17726
     1.58520
     1.20816
     0.90529
     0.68277
     0.86820
     0.89911
     0.95474
     0.71986
     0.63333
     0.47262
     0.25628
     0.21302
     0.10794
    -0.01568
    -0.17020
    -0.42363
    -0.27528
    -0.39272
    -0.45453
    -0.77594
    -1.09736
    -1.41259
    -1.19007
    -1.02937
    -0.85630
    -1.19007
    -1.66601
    -1.77727
    -1.95034
    -1.85762
    -1.85144
    -1.15299
    -0.55961
    -0.93665
    -1.05409
    -0.76976
    -0.49162
    -0.35564
    -0.11458
     0.12030
    -0.01568
    -0.00332
    -0.30001
    -0.41126
    -0.62142
    -0.44217
    -0.62142
    -0.42363
    -0.25056
    -0.50398
    -0.45453
    -0.73886
    -0.99228
    -0.81921
    -0.86248
    -0.85012
    -0.47926
    -0.40508
    -0.39890
    -0.17639
    -0.23201
    -0.12076
    -0.37418
    -0.36182
     0.07085
     0.14503
     0.33664
     0.08940
     0.04613
    -0.10839
    -0.07131
    -0.09603
     0.23774
     0.33046
     0.65187
     0.80021
     0.75695
     0.71986
     0.78167
     0.47262
     0.43553
     0.76313
     0.48498
     0.24392
     0.18829
     0.20684
     0.28719
     0.23156
     0.16357
    -0.13312
    -0.25674
    -0.26292
    -0.54107
    -0.22583
     0.39845
     0.84966
     0.90529
     1.01655
     0.98564
     0.84966
     1.10308
     1.33178
     1.63465
     1.78299
     2.08586
     2.19094
     2.18476
     2.21566
     1.86335
     1.73973
     1.62847
     1.67174
     1.39359
     1.43686
     1.22052
     1.03509
     0.92383
     0.76931
     0.83112
     0.60242
     0.59624
     0.49734
     0.61478
     0.52207
     0.29955
     0.30573
     0.26865
     0.23156
     0.11412
     0.02759
     0.14503
    -0.10839
    -0.13930
    -0.13930
    -0.32473
    -0.37418
    -0.65850
    -0.65850
    -0.72650
    -0.83775
    -0.88720
    -1.15917
    -1.14062
    -1.09736
    -1.28279
    -1.38786
    -1.38786
    -1.75872
    -1.95034
    -1.90089
    -2.11722
    -2.24702
    -2.30883
    -2.48808
    -2.44482
    -2.56844
    -2.93930
    -2.98875
    -2.87749
    -2.64879
    -2.12340
    -1.61656
    -1.29515
    -1.12826
    -1.05409
     0.35518
    -0.51016
    -2.73532
    -2.12958
    -0.26292
     0.29337
     0.34282
     0.29337
     0.00904
    -0.30619
    -0.24438
    -0.30001
    -0.36800
    -0.54107
    -0.73268
    -0.91811
    -0.82539
    -0.73886
    -0.47926
    -0.31855
    -0.31237
    -0.28146
    -0.21965
    -0.32473
    -0.54725
    -0.70795
    -0.65232
    -0.77594
    -1.03555
    -0.92429
    -0.73886
    -0.47926
    -0.34945
    -0.17639
    -0.36800
    -0.39890
    -0.38654
    -0.38654
    -0.08985
     0.23774
     0.51589
     0.57152
     0.59624
     0.75077
     1.01655
     0.99801
     1.10926
     0.77549
     0.34900
     0.59624
     0.76313
     0.86202
     0.78167
     0.74458
     0.42935
     0.40463
     0.35518
     0.36136
     0.24392
     0.16975
     0.23774
     0.05231
     0.23774
     0.18211
     0.19447
     0.19447
     0.24392
     0.34900
     0.34282
     0.35518
     0.34282
     0.41081
     0.62715
     0.80021
     0.74458
     0.60860
     0.59006
     0.34900
     0.57152
     0.80021
     0.69514
     0.62715
     0.65187
     0.70132
     0.67041
     0.67659
     0.52825
     0.43553
     0.40463
     0.30573
     0.33664
     0.26247
     0.16357
     0.10176
     0.15739
     0.29337
     0.29955
     0.04613
     0.04613
     0.14503
     0.00904
     0.02759
    -0.03422
     0.06467
     0.08322
     0.10176
     0.16975
     0.06467
    -0.07131
    -0.10839
    -0.14548
     0.09558
     0.07085
     0.02141
     0.02759
     0.23156
     0.29955
     0.25628
    -0.06513
     0.37372
     1.09072
     0.98564
     0.91765
     0.44172
    -0.57197
    -1.20861
    -1.31369
    -0.22583
     0.75077
     0.63333
     0.38609
    -0.25056
    -0.61524
    -0.80067
    -0.67705
    -0.58433
    -0.54107
    -0.58433
    -0.48544
    -0.19493
    -0.49162
    -0.89338
    -1.01082
    -0.94901
    -1.13444
    -0.48544
    -0.05277
    -0.28764
    -0.22583
    -0.91193
    -1.67219
    -1.68455
    -1.12826
    -0.06513
     0.82494
     0.75695
     0.13885
     0.03995
    -0.10839
     0.10794
     0.52207
     0.68896
     0.67659
     0.74458
     0.57152
     0.47880
     0.34900
     0.34282
     0.24392
     0.26865
     0.20066
     0.19447
     0.08322
     0.07704
     0.25628
     0.18829
     0.28101
     0.23774
    -0.03422
    -0.06513
    -0.03422
     0.11412
     0.03377
     0.05849
     0.01523
     0.06467
     0.09558
    -0.06513
     0.03377
    -0.04658
    -0.08985
    -0.28146
    -0.10839
     0.08322
    -0.06513
    -0.18875
    -0.00332
    -0.13312
     0.02759
    -0.07131
    -0.09603
     0.00904
     0.01523
     0.05849
     0.11412
     0.12648
    -0.02804
    -0.16402
     0.06467
     0.16975
     0.14503
     0.03377
    -0.03422
     0.03995
     0.13885
     0.07085
     0.04613
    -0.01568
     0.08322
     0.02141
    -0.01568
     0.03995
    -0.02186
    -0.02804
    -0.05277
     0.15739
     0.09558
    -0.05895
    -0.00332
    -0.14548
     0.12648
    -0.05277
     0.02141
    -0.02186
     0.02759
    -0.04658
    -0.07749
    -0.14548
    -0.24438
    -0.17639
    -0.42363
    -0.17020
    -0.03422
     0.18211
     0.43553
     0.68277
     1.23907
     1.82626
     1.58520
     0.02141
    -2.05541
    -1.66601
    -0.41126
     0.47262
     1.14017
     0.95474
     0.47262
     0.13266
    -0.59051
    -0.44835
     0.01523
    -0.99846
    -1.43113
    -0.99228
    -0.12076
     0.09558
     0.26247
     0.21302
     0.23156
    -0.03422
    -0.02186
    -0.25674
    -0.18257
    -0.39272
    -0.04040
    -0.11458
    -0.32473
    -0.39890
    -0.25056
    -0.17639
    -0.01568
    -0.03422
    -0.02186
    -0.04658
    -0.06513
    -0.21965
    -0.40508
    -0.50398
    -0.75122
    -0.81921
    -0.75122
    -0.52252
    -0.79449
    -0.78831
    -0.84393
    -0.81303
    -0.88102
    -0.75740
    -0.73886
    -0.64614
    -0.38036
    -0.34327
    -0.10221
     0.08322
     0.28719
     0.10176
     0.35518
     0.66423
     0.66423
     0.56534
     0.60860
     0.58388
     0.66423
     0.71368
     0.62096
     0.65805
     0.63951
     0.57770
     0.59006
     0.53443
     0.49734
     0.36136
     0.32428
     0.43553
     0.36136
     0.31809
     0.39845
     0.22538
     0.21302
     0.15121
     0.16357
     0.15121
     0.15121
     0.11412
     0.12030
     0.10794
     0.03377
    -0.01568
    -0.22583
     0.00904
     0.05231
     0.12030
     0.16975
     0.07085
     0.14503
     0.11412
     0.14503
    -0.00332
    -0.02186
     0.07704
     0.23156
     0.09558
     0.13266
     0.08322
    -0.05277
     0.07704
     0.13885
    -0.10839
    -0.08367
    -0.15166
    -0.08985
    -0.14548
    -0.15784
    -0.06513
    -0.05277
    -0.06513
    -0.01568
    -0.03422
    -0.00332
     0.00904
    -0.12076
     0.05849
     0.21302
     0.16975
     0.08322
     0.10176
     0.17593
     0.23156
     0.17593
     0.37372
     0.26865
     0.36754
     0.49116
     0.41699
     0.41699
     0.45408
     0.29337
    -0.26292
    -1.44967
    -4.67616
    -7.52561
    -4.62671
     0.41081
     1.66556
     1.21434
    -0.48544
    -2.30883
    -3.06292
    -2.97638
    -1.86998
    -0.97992
     0.36136
     1.71500
     2.43200
     3.08719
     3.09337
     2.74105
     2.56180
     2.53090
     2.48145
     2.30838
     2.45054
     2.51235
     2.38255
     1.94988
     2.03023
     2.01787
     2.20330
     2.28984
     2.09823
     2.23421
     2.08586
     1.25761
     0.83112
     0.54679
     0.31809
     0.16975
     0.19447
    -0.01568
    -0.21965
    -0.61524
    -0.75122
    -1.10354
    -1.28897
    -1.30133
    -1.70928
    -1.55475
    -1.28897
    -1.23334
    -1.17771
    -0.89338
    -0.63378
    -0.65232
    -0.47307
    -0.31237
    -0.20111
    -0.13312
    -0.01568
    -0.08985
    -0.01568
     0.05849
     0.07704
     0.00904
     0.15121
     0.26247
     0.06467
     0.21302
     0.09558
    -0.00332
    -0.02804
    -0.09603
    -0.13312
    -0.01568
    -0.00332
    -0.12694
    -0.18875
    -0.27528
    -0.38036
    -0.48544
    -0.22583
    -0.21965
    -0.32473
    -0.26910
    -0.21965
    -0.25056
    -0.25674
    -0.33091
    -0.12076
    -0.11458
     0.00286
    -0.02186
    -0.07749
    -0.00950
     0.02759
    -0.15784
     0.11412
     0.20684
     0.13266
    -0.00950
     0.00904
     0.15121
     0.05231
     0.08322
    -0.08985
     0.18211
     0.03377
     0.16357
     0.00286
     0.07704
     0.03995
     0.01523
    -0.13930
     0.08322
    -0.03422
    -0.05895
     0.00904
    -0.22583
    -0.04040
    -0.20111
    -0.28146
    -0.18875
    -0.14548
    -0.00950
    -0.17020
    -0.17020
    -0.10839
    -0.00950
    -0.11458
     0.07085
     0.01523
     0.09558
     0.12648
    -0.02804
     0.07085
    -0.01568
    -0.20111
    -0.44835
    -0.67087
    -0.75122
    -0.83775
    -0.45453
    -0.11458
    -0.39272
    -0.95519
    -0.81921
    -0.49162
    -0.48544
    -0.39890
    -1.17153
    -1.43113
    -1.15299
    -0.86866
    -0.62142
    -0.47307
    -0.49162
    -0.65850
    -0.97992
    -1.22716
    -1.23334
    -1.57329
    -1.38786
    -0.97992
    -0.91193
    -0.72650
    -0.39890
    -0.13930
    -0.30619
    -0.31855
    -0.16402
     0.13885
     0.52825
     0.78785
     1.00419
     1.17107
     1.41213
     1.30706
     1.11545
     1.28851
     1.25761
     1.16489
     1.22670
     1.31324
     0.92383
     0.84348
     0.63333
     0.67659
     0.75077
     0.56534
     0.44790
     0.24392
     0.14503
     0.08940
     0.08322
     0.18829
     0.22538
     0.02141
     0.04613
     0.13266
     0.13266
     0.15121
     0.16975
     0.33046
     0.21920
     0.42317
     0.39227
     0.29337
     0.45408
     0.44790
     0.30573
     0.52825
     0.69514
     0.52825
     0.56534
     0.66423
     0.63951
     0.60242
     0.50353
     0.56534
     0.67041
     0.76931
     0.65805
     0.62096
     0.59624
     0.54061
     0.46026
     0.43553
     0.67659
     0.54679
     0.33664
     0.49734
     0.46644
     0.33664
     0.15739
     0.08322
     0.13885
     0.02759
     0.00904
    -0.05895
    -0.17639
    -0.11458
    -0.36800
    -0.60906
    -0.28764
    -0.42363
    -0.80067
    -0.59669
    -0.56579
    -0.71413
    -0.68323
    -0.68323
    -0.67705
    -0.75122
    -0.46689
    -0.54725
    -0.32473
    -0.24438
    -0.46071
    -0.46689
    -0.41745
    -0.62760
    -1.36932
    -1.87616
    -1.91325
    -1.96270
    -2.37064
    -1.62274
     1.28233
     1.75209
     1.39977
    -0.16402
    -1.80817
    -1.58566
    -0.83157
    -0.02804
     0.55915
     1.04745
     1.23907
     1.56048
     1.20816
     1.10926
     0.57152
     0.13266
    -0.31855
    -0.47307
    -0.59669
    -0.52252
    -0.39272
    -0.30001
    -0.23820
    -0.23201
    -0.38654
    -0.07131
    -0.23201
    -0.31237
    -0.20729
    -0.17639
    -0.10221
    -0.12694
    -0.15784
    -0.08367
     0.04613
     0.01523
     0.08322
     0.06467
     0.03377
    -0.07749
     0.05849
     0.44790
     0.67659
     0.37990
     0.48498
     0.70132
     0.61478
     0.74458
     1.01655
     1.49867
     1.78918
     1.92516
     1.91898
     1.39359
     0.94856
     0.93001
     0.80021
     1.08454
     1.25761
     0.99182
     0.68896
     0.51589
     0.20684
     0.08322
    -0.26292
    -0.34945
    -0.54725
    -0.52252
    -0.52252
    -0.59669
    -0.57815
    -0.44835
    -0.65232
    -0.35564
    -0.17020
    -0.28764
    -0.33091
    -0.17639
    -0.25056
    -0.12694
    -0.07749
    -0.02186
     0.08940
     0.14503
     0.18211
     0.24392
     0.26247
     0.12648
     0.12648
     0.01523
     0.20684
     0.21920
     0.04613
    -0.01568
     0.07704
    -0.01568
    -0.04040
    -0.01568
     0.01523
    -0.05895
    -0.04658
    -0.09603
     0.04613
    -0.06513
    -0.13312
    -0.18257
    -0.02186
     0.08940
    -0.05277
    -0.46689
    -0.58433
    -0.28764
    -0.10221
     0.13885
     0.35518
    -0.15784
    -0.31237
    -0.20729
    -0.04658
     0.03995
     0.01523
    -0.08985
     0.15739
     0.34900
     0.20066
     0.17593
     0.26247
     0.04613
     0.05231
    -0.00950
    -0.15784
    -0.18257
    -0.21347
    -0.44835
    -0.23820
    -0.31855
    -0.44835
    -0.64614
    -0.54107
    -0.17639
    -0.13312
    -0.15166
    -0.41126
    -0.85630
    -0.91811
    -0.72650
    -0.48544
    -0.36182
    -0.38654
    -0.44835
    -0.59051
    -0.57815
    -0.56579
    -0.70795
    -0.93047
    -0.74504
    -0.60288
    -0.67087
    -0.53488
    -0.60288
    -0.52252
    -0.46689
    -0.47307
    -0.41126
    -0.30619
    -0.27528
    -0.31855
    -0.30619
    -0.13930
    -0.18257
    -0.46689
    -0.25674
    -0.05895
    -0.15166
    -0.12076
    -0.12694
    -0.13312
    -0.08367
    -0.16402
    -0.04658
     0.02141
     0.08322
     0.02759
     0.09558
     0.13885
     0.12648
    -0.01568
     0.02759
     0.36754
     0.20066
     0.23156
     0.25628
     0.13885
     0.29955
     0.29337
     0.15739
     0.20066
     0.22538
     0.25628
     0.21920
     0.26247
     0.39227
     0.23774
     0.16975
     0.46026
     0.43553
     0.53443
     0.93620
     1.27615
     1.70882
     2.03023
     2.23421
     1.32560
     0.08322
    -0.23201
     0.11412
     0.51589
     0.41081
     0.07704
    -0.30619
    -0.23201
    -0.56579
    -0.61524
    -0.23201
     0.80021
     0.25010
    -0.72650
    -0.91193
    -0.62760
    -0.09603
     0.21920
     0.73222
     0.69514
     0.65805
     0.59006
     0.45408
     0.42935
     0.19447
    -0.20111
    -0.40508
    -0.55343
    -0.75122
    -0.93665
    -0.94283
    -0.84393
    -0.75740
    -0.67087
    -0.52252
    -0.43599
    -0.41745
    -0.31237
    -0.39272
    -0.58433
    -0.23201
    -0.20729
    -0.41126
    -0.25674
    -0.40508
    -0.39272
    -0.30619
    -0.42981
    -0.40508
    -0.21965
    -0.25674
    -0.06513
    -0.06513
     0.00904
    -0.03422
    -0.34327
     0.12030
     0.16975
     0.12030
     0.22538
     0.20684
     0.24392
     0.16357
     0.04613
    -0.07749
     0.02759
    -0.25056
    -0.57197
    -0.58433
    -0.36800
     0.02141
     0.23774
     0.35518
     0.42935
    -0.07131
    -0.08367
    -0.14548
     0.00286
     0.16357
     0.49734
     0.65187
     0.85584
     1.13399
     1.18962
     1.02273
     0.97946
     0.94856
     0.67659
     0.68896
     0.97946
     0.86820
     0.81876
     0.80021
     0.78167
     0.58388
     0.52207
     0.52825
     0.47262
     0.38609
     0.12030
     0.10176
    -0.06513
    -0.22583
    -0.34945
    -0.50398
    -0.41126
    -0.32473
    -0.58433
    -0.39272
    -0.58433
    -0.42981
    -0.66469
    -0.72031
    -0.64614
    -0.65232
    -0.70795
    -0.59051
    -0.66469
    -0.57197
    -0.62760
    -0.68323
    -0.47307
    -0.40508
    -0.45453
    -0.46071
    -0.43599
    -0.34327
    -0.28146
    -0.28764
    -0.38036
    -0.07131
    -0.02804
    -0.01568
    -0.07131
     0.00904
     0.11412
    -0.20111
     0.06467
     0.07085
     0.11412
     0.15121
     0.08940
     0.10176
     0.02141
    -0.05895
    -0.17020
    -0.25674
    -0.23201
    -0.30001
    -0.62760
     0.13885
     0.87439
     1.18344
     0.93001
     0.28719
    -0.55343
    -0.85012
    -0.93047
    -0.27528
     0.05849
     0.24392
    -0.05277
    -0.24438
    -0.37418
    -0.64614
    -0.97374
    -1.10972
    -1.25188
    -1.30751
    -1.33842
    -1.22098
    -1.28897
    -1.28279
    -1.21480
    -0.81303
    -0.26910
    -0.10221
     0.05849
     0.11412
     0.47262
     0.90529
     0.77549
     0.93001
     1.17726
     1.51103
     1.51103
     1.81390
     1.87571
     1.76445
     1.83862
     1.86335
     1.77063
     1.48631
     1.28233
     0.94238
     0.88675
     0.78785
     0.68896
     0.76931
     0.62096
     0.45408
     0.37372
     0.55297
     0.73840
     0.49116
     0.11412
     0.04613
     0.21302
    -0.02186
    -0.10221
     0.16357
     0.06467
     0.08322
    -0.09603
    -0.48544
    -0.45453
    -0.57815
    -0.63378
    -0.59669
    -0.34945
    -0.59669
    -0.89956
    -0.96137
    -0.91811
    -0.85012
    -0.82539
    -0.89338
    -0.76976
    -0.64614
    -0.70795
    -0.81921
    -0.68941
    -0.73886
    -0.68941
    -0.63378
    -0.33709
    -0.20111
    -0.24438
    -0.13312
    -0.00332
     0.06467
     0.21920
     0.10176
     0.03377
     0.13266
     0.18829
     0.29955
     0.12030
     0.14503
     0.15739
     0.12648
     0.29337
     0.29337
     0.02141
    -0.00332
    -0.04040
     0.12648
     0.01523
    -0.06513
    -0.22583
    -0.13312
    -0.07131
    -0.14548
    -0.15166
    -0.18257
    -0.26910
    -0.51016
    -0.31855
    -0.11458
    -0.35564
    -0.49780
    -0.46071
    -0.47307
    -0.23201
    -0.33709
    -0.39272
    -0.30619
    -0.32473
    -0.15166
    -0.34327
    -0.24438
    -0.11458
    -0.12076
    -0.18257
     0.17593
     0.19447
     0.21302
     0.22538
     0.29337
     0.42935
     0.34282
     0.39227
     0.39227
     0.59006
     0.54061
     0.48498
     0.46644
     0.13266
    -0.42981
    -1.19007
    -1.39404
    -1.06027
    -0.93047
    -0.99228
    -1.25806
    -1.40641
    -1.13444
    -0.80067
    -0.70795
    -1.01082
    -1.43731
    -1.36314
    -0.94901
    -0.06513
     0.67659
     1.02273
     0.93001
     0.93001
     0.79403
     0.95474
     1.01655
     1.28851
     1.43686
     1.15871
     0.89293
     0.81258
     0.94856
     0.78785
     0.78785
     0.80021
     0.56534
     0.32428
     0.29337
     0.46644
     0.31809
     0.07704
    -0.04040
    -0.00332
     0.22538
     0.36754
     0.28719
     0.02759
    -0.14548
    -0.13930
     0.14503
     0.95474
     0.93620
    -0.15784
    -0.23201
     0.09558
     0.42317
     0.58388
     0.97946
     1.14017
     1.40595
     1.31324
     0.98564
     0.74458
     0.71986
     1.01655
     1.23907
     1.29469
     1.38123
     1.18344
     0.88675
     0.84348
     0.86820
     0.60242
     0.43553
     0.61478
     0.57770
     0.31809
     0.10794
     0.08940
     0.14503
     0.17593
     0.07085
     0.14503
     0.14503
     0.03995
     0.13266
     0.11412
     0.25628
     0.05231
    -0.00950
    -0.05895
    -0.05277
    -0.07749
    -0.07749
    -0.11458
    -0.14548
    -0.12076
    -0.12694
    -0.00950
    -0.26910
    -0.25674
    -0.34327
    -0.50398
    -0.31237
    -0.48544
    -0.78212
    -0.85012
    -0.86866
    -0.88102
    -0.72650
    -0.81303
