# Supplementary material for: Software algorithm and hardware design for real-time implementation of new spectral estimator
Source: Biomed Eng Online. 2014 May 9;13:61. doi: 10.1186/1475-925X-13-61 (PMC4057578; doi:10.1186/1475-925X-13-61)
Supplement: Additional file 2 — txtfiles.zip. [file 1475-925X-13-61-S2.zip › FILE067.TXT]

    -0.48506
    -0.34283
    -0.45662
    -0.64626
    -0.94968
    -0.92123
    -1.13932
    -1.25310
    -1.10139
    -0.67470
    -0.62729
    -0.56092
    -0.40921
    -0.39024
    -0.15319
    -0.48506
    -0.20060
     0.08386
     0.10282
     0.42521
     0.50106
     0.69070
     0.34935
     0.66226
     0.64329
     0.81397
     0.89930
     0.72863
     0.70018
     0.84241
     0.90879
     0.73811
     0.54847
     1.00361
     0.98464
     0.90879
     0.83293
     0.80448
     0.67174
     0.65277
     0.69070
     0.76656
     0.78552
     0.66226
     0.62433
     0.61485
     0.55795
     0.52003
     0.27349
     0.38728
     0.58640
     0.32090
     0.38728
     0.29246
     0.28298
     0.03645
     0.03645
     0.21660
     0.31142
     0.25453
     0.32090
     0.26401
     0.25453
     0.21660
    -0.07734
     0.50106
     0.53899
     0.30194
     0.41572
     0.54847
     0.44417
     0.49158
     0.38728
     0.53899
     0.63381
     0.74759
     0.66226
     0.58640
     0.54847
     0.59588
     0.59588
     0.66226
     0.69070
     0.57692
     0.77604
     0.71915
     0.51054
     0.58640
     0.57692
     0.59588
     0.84241
     0.86138
     0.77604
     0.67174
     0.45365
     0.55795
     0.71915
     0.58640
     0.81397
     0.75708
     0.61485
     0.74759
     0.94671
     0.80448
     0.77604
     0.92775
     0.91827
     0.89930
     0.94671
     1.18376
     1.18376
     1.06998
     1.26910
     0.85189
     1.31651
     1.46822
     1.84750
     3.23187
     3.71545
     3.89561
     2.99482
     1.85698
     2.36901
     2.96637
     3.43099
     3.52581
     3.25083
     3.10860
     2.47331
     1.90439
     2.29315
     2.43538
     1.79061
     1.31651
     0.62433
    -0.98761
    -2.16337
    -2.94089
    -3.38655
    -3.02623
    -2.61851
    -3.08312
    -3.49085
    -3.82272
    -4.68558
    -5.72859
    -5.52947
    -5.06486
    -5.12175
    -4.92263
    -4.25889
    -3.66152
    -3.32965
    -2.77970
    -2.44783
    -2.22975
    -2.16337
    -2.56161
    -2.30560
    -2.24871
    -2.08752
    -1.57549
    -1.32896
    -0.64626
    -0.93072
    -1.29103
    -1.48067
    -1.67979
    -1.46171
    -1.30999
    -1.30999
    -0.79797
    -0.55144
    -0.38076
    -0.04889
    -0.02045
    -0.16268
     0.17867
     0.10282
     0.68122
     0.46313
     0.45365
     0.55795
     0.53899
     0.66226
     0.55795
     0.45365
     0.56744
     0.73811
     0.80448
     0.65277
     0.55795
     0.49158
     0.56744
     0.18816
     0.71915
     0.55795
     0.46313
     0.33987
     0.30194
     0.50106
     0.39676
     0.19764
     0.28298
     0.35883
     0.63381
     0.39676
     0.54847
     0.21660
     0.10282
     0.19764
     0.22608
     0.47262
     0.37780
     0.10282
     0.26401
     0.10282
     0.34935
     0.20712
    -0.02993
     0.34935
     0.27349
     0.39676
     0.35883
     0.33987
     0.12178
     0.23557
     0.26401
     0.50106
     0.60536
     0.51054
     0.39676
     0.44417
     0.70967
     0.46313
     0.37780
     0.51054
     0.67174
     0.68122
     0.51054
     0.70018
     0.35883
     0.55795
     0.27349
     0.87086
     0.77604
     0.50106
     0.39676
     0.72863
     0.51054
     0.72863
     0.46313
     0.38728
     0.55795
     0.67174
     0.46313
     0.48210
     0.55795
     0.35883
     0.24505
     0.38728
     0.46313
     0.18816
    -0.00148
     0.24505
     0.25453
     0.09334
     0.21660
     0.16919
     0.95620
     1.88543
     3.17498
     3.95250
     3.67752
     2.84311
     2.28367
     2.57761
     3.50685
     3.87664
     3.70597
     3.24135
     2.52072
     2.18885
     1.94232
     1.51563
     1.28807
     1.00361
     0.70967
     0.05541
    -0.62729
    -1.80306
    -2.62799
    -3.29173
    -3.49085
    -3.05468
    -2.27716
    -2.04011
    -1.73668
    -2.22026
    -2.48576
    -3.66152
    -4.12614
    -4.06925
    -3.30121
    -2.99779
    -2.55213
    -2.42887
    -2.25819
    -2.05907
    -1.53756
    -1.08243
    -1.41430
    -1.59445
    -1.65135
    -1.36689
    -1.33844
    -1.29103
    -1.49963
    -1.55653
    -1.12036
    -1.35740
    -1.11087
    -1.64186
    -1.89788
    -2.14441
    -1.49015
    -1.20569
    -1.37637
    -1.40481
    -0.88331
    -0.82641
    -0.36180
    -0.15319
    -0.03941
     0.19764
     0.48210
     0.60536
     0.73811
     0.72863
     0.88982
     0.72863
     0.61485
     1.10791
     1.13635
     0.83293
     0.87086
     0.70967
     0.88982
     0.85189
     0.67174
     0.74759
     0.56744
     0.63381
     0.44417
     0.63381
     0.61485
     0.37780
     0.22608
     0.75708
     0.73811
     0.40624
     0.39676
     0.24505
     0.30194
     0.47262
     0.31142
     0.15971
     0.19764
     0.19764
     0.37780
     0.42521
     0.33039
     0.24505
    -0.22905
     0.22608
     0.48210
     0.43469
     0.11230
     0.13126
     0.19764
     0.20712
     0.26401
     0.29246
     0.32090
     0.41572
     0.32090
     0.39676
     0.35883
     0.28298
     0.10282
     0.12178
     0.63381
     0.30194
     0.30194
     0.33987
     0.13126
     0.22608
     0.05541
     0.22608
     0.27349
     0.13126
     0.05541
     0.22608
     0.13126
    -0.00148
     0.01748
    -0.21009
     0.20712
     0.16919
     0.17867
    -0.00148
     0.03645
     0.15971
     0.05541
    -0.08682
     0.09334
     0.06489
     0.02696
     0.05541
    -0.03941
     0.24505
     0.02696
    -0.04889
     0.01748
     0.15971
     0.05541
     0.17867
    -0.07734
    -0.02993
     0.06489
     0.10282
    -0.02993
    -0.08682
    -0.01096
    -0.16268
    -0.01096
     0.06489
     0.03645
     0.12178
     0.81397
     2.11300
     2.92845
     3.52581
     3.09912
     2.28367
     1.98973
     2.05611
     2.67243
     2.78622
     3.18446
     3.15601
     2.59658
     2.81466
     2.48279
     1.71475
     0.64329
    -0.52299
    -1.89788
    -2.67540
    -2.01166
    -2.19182
    -1.92632
    -2.14441
    -2.83659
    -3.98391
    -4.50542
    -4.21148
    -3.72790
    -3.32965
    -3.06416
    -3.14002
    -3.37706
    -2.87452
    -2.69436
    -2.71333
    -2.25819
    -2.70384
    -2.76074
    -1.89788
    -1.43326
    -0.94020
    -0.98761
    -1.00657
    -1.28155
    -1.18673
    -1.07295
    -1.05398
    -1.23414
    -0.76952
    -0.58936
    -0.39973
    -0.62729
    -0.15319
    -0.38076
    -0.28594
    -0.48506
    -0.21009
    -0.10578
     0.03645
     0.12178
     0.22608
     0.29246
     0.33987
     0.26401
     0.34935
     0.85189
     0.59588
     0.58640
     0.88034
     0.86138
     1.08894
     0.70018
     0.79500
     1.04153
     0.89930
     0.73811
     0.77604
     0.86138
     0.59588
     0.66226
     0.39676
     0.58640
     0.56744
     0.40624
     0.43469
     0.50106
     0.37780
     0.16919
     0.16919
     0.16919
     0.33039
     0.15971
    -0.03941
     0.27349
     0.10282
     0.24505
    -0.11527
     0.14075
     0.31142
     0.10282
     0.23557
     0.05541
     0.21660
    -0.09630
     0.11230
     0.09334
     0.34935
     0.17867
     0.26401
    -0.05837
     0.23557
     0.19764
    -0.04889
     0.12178
     0.18816
     0.08386
     0.14075
     0.05541
     0.19764
     0.01748
    -0.06786
     0.08386
     0.15971
     0.24505
     0.00800
     0.12178
     0.04593
     0.00800
     0.00800
     0.19764
     0.15971
     0.28298
     0.25453
     0.11230
     0.24505
     0.14075
     0.07437
     0.15023
     0.15023
     0.41572
     0.33987
     0.26401
     0.14075
     0.26401
     0.15023
    -0.02993
     0.49158
     0.28298
     0.04593
     0.33039
     0.30194
     0.30194
     0.33987
     0.02696
     0.28298
     0.40624
     0.48210
     0.41572
     0.42521
     0.68122
     0.80448
     0.81397
     1.61993
     1.97077
     2.01818
     2.87155
     2.94741
     2.73881
     1.80009
     1.49667
     1.41133
     1.62942
     1.79061
     1.71475
     1.10791
     0.88034
     0.25453
     0.28298
     0.01748
    -0.24801
    -0.92123
    -1.52808
    -2.10648
    -2.95986
    -2.98830
    -3.06416
    -3.11157
    -2.26767
    -1.30999
    -1.58497
    -1.91684
    -2.19182
    -2.36249
    -2.35301
    -2.41939
    -1.85047
    -1.43326
    -0.90227
    -0.57040
    -0.18164
     0.24505
     0.43469
     0.56744
     0.72863
     0.82345
     1.06050
     1.02257
     0.73811
     0.67174
     0.28298
     0.22608
     0.65277
     0.53899
     0.35883
     0.23557
     0.08386
    -0.27646
    -0.59885
    -0.80745
    -0.94020
    -0.76004
    -1.08243
    -0.83590
    -1.12036
    -1.09191
    -1.17725
    -1.28155
    -1.19621
    -0.91175
    -1.11087
    -1.29103
    -1.05398
    -0.93072
    -0.88331
    -0.93072
    -0.76952
    -0.28594
    -0.24801
    -0.12475
    -0.02045
     0.11230
     0.22608
     0.19764
     0.58640
     1.08894
     0.95620
     1.04153
     0.96568
     0.88982
     1.08894
     1.02257
     0.90879
     1.11739
     1.26910
     1.09843
     1.01309
     0.91827
     0.88982
     0.92775
     0.71915
     1.15532
     0.97516
     0.63381
     0.61485
     0.71915
     0.76656
     0.70018
     0.44417
     0.49158
     0.67174
     0.73811
     0.49158
     0.43469
     0.37780
     0.38728
     0.16919
     0.58640
     0.49158
     0.38728
     0.31142
     0.46313
     0.48210
     0.37780
     0.10282
     0.34935
     0.33987
     0.60536
     0.46313
     0.44417
     0.34935
     0.33987
    -0.02993
     0.54847
     0.65277
     0.50106
     0.30194
     0.33039
     0.51054
     0.33039
     0.33039
     0.22608
     0.26401
     0.52003
     0.48210
     0.54847
     0.55795
     0.39676
     0.03645
     0.28298
     0.69070
     0.50106
     0.31142
     0.33987
     0.52003
     0.46313
     0.55795
     0.54847
     0.41572
     0.48210
     0.64329
     0.47262
     0.50106
     0.48210
     0.26401
     0.33039
     0.56744
     0.46313
     0.06489
     0.10282
    -0.00148
     0.11230
     0.01748
    -0.05837
     0.12178
     1.10791
     2.23626
     3.63959
     4.49297
     4.32230
     3.15601
     2.26471
     2.24574
     2.93793
     2.72933
     2.84311
     2.56813
     2.53969
     2.67243
     1.87595
     1.14584
     0.70967
     0.33987
     0.30194
    -0.94020
    -2.04011
    -4.47697
    -5.67170
    -4.56231
    -2.55213
    -1.70824
    -1.94529
    -2.50472
    -3.26328
    -3.60463
    -4.07873
    -4.19251
    -3.85116
    -3.39603
    -2.95986
    -2.08752
    -1.94529
    -1.67979
    -1.76513
    -1.32896
    -0.72211
    -0.60833
    -0.66522
    -0.64626
    -0.46610
    -0.04889
    -0.10578
    -0.17216
    -0.18164
    -0.16268
    -0.12475
     0.04593
    -0.02993
     0.15971
    -0.02993
    -0.09630
    -0.04889
     0.14075
    -0.03941
    -0.03941
    -0.24801
    -0.01096
    -0.13423
    -0.34283
    -0.18164
    -0.37128
    -0.20060
    -0.25750
    -0.44714
    -0.42817
    -0.53247
    -0.79797
    -0.48506
     0.01748
    -0.23853
    -0.21009
    -0.15319
    -0.00148
     0.02696
     0.15023
     0.02696
     0.45365
     0.58640
     0.39676
     0.61485
     0.77604
     0.77604
     0.42521
     0.52951
     0.96568
     0.76656
     0.80448
     0.87086
     0.76656
     0.66226
     0.70018
     0.72863
     0.87086
     0.49158
     0.66226
     0.65277
     0.66226
     0.43469
     0.29246
     0.33039
     0.53899
     0.61485
     0.37780
     0.34935
     0.22608
     0.27349
     0.20712
     0.34935
     0.26401
     0.15023
     0.21660
     0.15971
     0.03645
     0.10282
     0.10282
    -0.32387
     0.14075
     0.27349
     0.01748
     0.23557
     0.10282
    -0.04889
     0.16919
    -0.05837
     0.04593
     0.03645
     0.14075
     0.10282
     0.32090
     0.22608
     0.23557
    -0.04889
     0.28298
     0.47262
     0.33039
     0.34935
     0.33987
     0.21660
     0.26401
     0.33987
     0.46313
     0.40624
     0.59588
     0.52951
     0.54847
     0.59588
     0.69070
     0.49158
     0.67174
     0.81397
     0.79500
     0.95620
     1.09843
     1.03205
     1.08894
     1.17428
     1.28807
     1.56304
     1.27858
     1.17428
     1.22169
     1.34496
     1.67683
     1.55356
     1.83802
     2.72933
     3.83872
     4.87225
     5.40324
     5.37480
     4.15162
     3.39306
     3.30773
     3.53529
     4.19903
     3.94302
     3.51633
     3.14653
     2.51124
     2.37849
     1.50615
     1.13635
     0.22608
    -0.99709
    -2.86504
    -4.76143
    -5.01745
    -4.97952
    -4.45801
    -3.77531
    -3.20639
    -3.77531
    -4.53387
    -4.92263
    -5.43465
    -5.77600
    -5.38724
    -4.81832
    -3.79427
    -3.56670
    -3.05468
    -2.57110
    -2.09700
    -2.26767
    -2.18234
    -1.84099
    -1.75565
    -2.05907
    -1.84099
    -1.14880
    -0.75056
    -0.96864
    -1.00657
    -1.12984
    -0.76952
    -0.65574
    -0.82641
    -0.52299
    -0.50403
    -0.73159
    -0.71263
    -0.17216
     0.00800
     0.23557
     0.17867
     0.12178
     0.02696
     0.26401
     0.33987
    -0.04889
     0.27349
     0.13126
    -0.26698
    -0.15319
    -0.35232
    -0.29542
    -0.41869
    -0.52299
    -0.48506
    -0.23853
    -0.41869
    -0.50403
    -0.67470
    -0.60833
    -0.38076
    -0.65574
    -0.35232
    -0.01096
    -0.25750
     0.05541
     0.25453
     0.25453
     0.33039
     0.23557
     0.34935
     0.33039
     0.48210
     0.48210
     0.30194
     0.42521
     0.44417
     0.12178
     0.09334
     0.30194
     0.27349
     0.11230
     0.07437
     0.27349
    -0.02045
    -0.14371
    -0.12475
     0.08386
     0.07437
     0.10282
    -0.06786
     0.10282
     0.11230
    -0.02045
    -0.06786
     0.20712
     0.30194
     0.17867
     0.37780
     0.16919
     0.44417
     0.31142
     0.34935
     0.34935
     0.78552
     0.67174
     0.36831
     0.54847
     0.56744
     0.52003
     0.54847
     0.64329
     0.81397
     0.37780
     0.53899
     0.70018
     0.62433
     0.51054
     0.33987
     0.39676
     0.65277
     0.76656
     0.56744
     0.50106
     0.51054
     0.42521
     0.22608
     0.55795
     0.70018
     0.31142
     0.50106
     0.49158
     0.54847
     0.34935
     0.33039
     0.37780
     0.37780
     0.48210
     0.52951
     0.34935
     0.34935
     0.20712
     0.07437
     0.39676
     0.26401
     0.37780
     0.21660
     0.15023
    -0.18164
    -0.17216
    -0.21009
    -0.04889
     0.10282
     0.57692
     1.24066
     2.43538
     3.57322
     4.47401
     4.92914
     3.44047
     3.00430
     2.58710
     2.47331
     3.04223
     3.09912
     3.19394
     2.74829
     2.71984
     2.58710
     2.00870
     1.58201
     0.12178
    -1.06346
    -3.36758
    -6.10787
    -5.51051
    -3.46240
    -2.12544
    -2.32457
    -2.83659
    -2.97882
    -3.32017
    -4.35371
    -4.66661
    -4.21148
    -3.16846
    -2.58058
    -2.43835
    -1.55653
    -1.41430
    -1.39533
    -1.49015
    -0.98761
    -0.52299
    -0.75056
    -0.68418
    -0.33335
     0.04593
    -0.20060
    -0.56092
    -0.36180
    -0.29542
    -0.13423
     0.06489
    -0.29542
    -0.22905
     0.00800
    -0.22905
     0.02696
     0.27349
     0.05541
    -0.04889
    -0.06786
    -0.01096
    -0.15319
    -0.15319
    -0.20060
    -0.33335
    -0.13423
    -0.18164
    -0.48506
    -0.44714
    -0.37128
    -0.60833
    -0.60833
    -0.31439
    -0.07734
    -0.33335
    -0.08682
    -0.05837
     0.09334
    -0.01096
    -0.04889
     0.14075
     0.12178
     0.26401
     0.43469
     0.37780
     0.33039
     0.20712
     0.05541
     0.19764
     0.51054
     0.21660
     0.14075
     0.18816
     0.18816
     0.10282
     0.10282
     0.19764
    -0.00148
     0.13126
     0.15023
    -0.07734
     0.10282
    -0.08682
    -0.06786
    -0.06786
     0.12178
    -0.05837
    -0.21957
     0.04593
    -0.04889
     0.03645
    -0.25750
    -0.21009
    -0.07734
    -0.03941
    -0.02993
    -0.04889
    -0.10578
    -0.14371
    -0.21957
    -0.20060
     0.20712
     0.05541
    -0.01096
    -0.04889
     0.07437
     0.07437
     0.13126
    -0.12475
     0.01748
     0.06489
     0.34935
     0.13126
     0.31142
     0.29246
     0.21660
     0.04593
     0.43469
     0.38728
     0.33987
     0.36831
     0.21660
     0.40624
     0.50106
     0.42521
     0.54847
     0.30194
     0.58640
     0.34935
     0.65277
     0.35883
     0.35883
    -0.02045
     0.43469
     0.61485
     0.52951
     0.16919
     0.20712
     0.32090
     0.39676
     0.30194
     0.30194
     0.19764
     0.36831
     0.26401
     0.23557
     0.27349
    -0.02045
    -0.10578
     0.25453
     0.54847
     0.93723
     1.04153
     2.16041
     2.75777
     3.09912
     3.34565
     2.88104
     2.25523
     1.98025
     2.06559
     2.38797
     2.57761
     2.63451
     2.53969
     1.71475
     1.43978
     1.38289
     0.68122
    -0.30491
    -1.91684
    -3.09261
    -3.54774
    -3.35810
    -2.20130
    -2.07803
    -2.33405
    -2.35301
    -2.89348
    -3.54774
    -3.46240
    -3.36758
    -2.63747
    -1.99270
    -1.71772
    -1.52808
    -1.03502
    -0.57988
    -0.57040
    -0.21957
    -0.15319
    -0.12475
     0.16919
     0.36831
     0.17867
     0.28298
     0.22608
     0.03645
     0.39676
     0.47262
     0.07437
    -0.00148
    -0.29542
    -0.29542
    -0.23853
    -0.31439
     0.02696
    -0.08682
    -0.00148
     0.03645
     0.24505
     0.29246
     0.32090
     0.10282
     0.20712
     0.72863
     0.82345
     0.52951
     0.75708
     0.55795
     0.64329
     0.63381
     0.60536
     0.88982
     0.66226
     0.70967
     0.55795
     0.81397
     0.74759
     0.72863
     0.38728
     0.91827
     0.91827
     0.87086
     0.70018
     0.70967
     0.55795
     0.52003
     0.67174
     0.69070
     0.66226
     0.71915
     0.55795
     0.56744
     0.64329
     0.70018
     0.12178
     0.55795
     0.74759
     0.50106
     0.48210
     0.57692
     0.33039
     0.46313
     0.37780
     0.43469
     0.33039
     0.42521
     0.55795
     0.36831
     0.36831
     0.37780
     0.13126
     0.18816
     0.57692
     0.56744
     0.40624
     0.28298
     0.43469
     0.25453
     0.33039
     0.29246
     0.43469
     0.49158
     0.22608
     0.57692
     0.52003
     0.52951
     0.33987
     0.15023
     0.57692
     0.64329
     0.47262
     0.33039
     0.47262
     0.49158
     0.59588
     0.50106
     0.57692
     0.63381
     0.52003
     0.60536
     0.57692
     0.61485
     0.57692
     0.23557
     0.63381
     0.67174
     0.52003
     0.74759
     0.52003
     0.56744
     0.36831
     0.22608
     0.35883
     0.53899
     0.47262
     0.17867
     0.22608
     0.37780
     0.40624
    -0.05837
     0.12178
     0.39676
     0.25453
     0.22608
     0.43469
     0.16919
     0.05541
     0.13126
     0.15023
     0.60536
     0.77604
     1.00361
     1.47770
     2.12248
     2.41642
     2.85259
     2.69140
     2.54917
     1.32599
     0.76656
     0.46313
     0.29246
     0.48210
     0.72863
     1.04153
     0.26401
    -0.11527
    -0.38076
    -1.34792
    -2.33405
    -3.42447
    -4.57179
    -5.05537
    -4.03132
    -2.48576
    -1.97373
    -2.11596
    -2.57110
    -2.58058
    -3.04520
    -2.90297
    -2.75125
    -2.54265
    -1.83150
    -1.59445
    -1.16777
    -0.76004
    -0.61781
    -0.39973
    -0.07734
    -0.05837
    -0.09630
     0.23557
     0.18816
    -0.16268
    -0.46610
    -0.08682
    -0.03941
     0.14075
     0.33039
    -0.00148
    -0.08682
    -0.02993
     0.03645
    -0.26698
    -0.26698
    -0.02993
     0.03645
     0.10282
     0.32090
     0.25453
     0.31142
     0.22608
     0.43469
     0.60536
     0.70967
     0.70018
     0.72863
     0.47262
     0.80448
     0.74759
     0.70967
     1.06050
     1.09843
     1.20273
     1.16480
     1.33548
     1.36392
     1.36392
     1.34496
     1.63890
     1.71475
     2.00870
     1.97077
     1.88543
     1.99921
     2.06559
     2.01818
     2.23626
     2.53020
     2.14144
     2.23626
     2.16041
     2.37849
     2.09403
     2.17937
     2.14144
     2.26471
     2.28367
     2.08455
     1.90439
     1.86647
     1.89491
     1.62942
     1.63890
     1.62942
     1.18376
     1.22169
     1.11739
     0.88982
     0.49158
     0.34935
     0.07437
    -0.17216
    -0.10578
    -0.27646
    -0.45662
    -0.50403
    -0.76952
    -1.04450
    -1.05398
    -1.05398
    -1.00657
    -1.21518
    -0.95916
    -1.09191
    -0.93072
    -0.84538
    -0.87382
    -0.76004
    -0.54196
    -0.60833
    -0.57040
    -0.47558
    -0.53247
    -0.41869
    -0.25750
    -0.11527
    -0.22905
    -0.33335
    -0.21009
    -0.15319
    -0.08682
    -0.38076
    -0.31439
    -0.10578
     0.01748
    -0.11527
     0.07437
    -0.04889
    -0.15319
     0.04593
    -0.02993
     0.41572
     0.50106
     0.27349
     0.29246
     0.29246
     0.52003
     0.47262
     0.25453
     0.17867
    -0.06786
    -0.05837
    -0.32387
    -0.36180
    -0.39973
    -0.57988
    -0.65574
    -0.33335
     0.69070
     1.25014
     2.20782
     2.81466
     2.48279
     1.39237
     1.08894
     0.69070
     1.20273
     2.28367
     2.43538
     2.20782
     1.50615
     1.45874
     1.36392
     1.05102
     1.16480
    -0.03941
    -1.75565
    -4.05977
    -4.50542
    -4.28733
    -3.64256
    -2.83659
    -2.27716
    -2.32457
    -2.80815
    -3.44344
    -3.96495
    -4.29682
    -3.87961
    -3.42447
    -2.35301
    -2.17285
    -1.54704
    -0.99709
    -0.14371
    -0.16268
    -0.19112
     0.05541
    -0.15319
     0.00800
    -0.20060
     0.08386
     0.22608
     0.38728
     0.23557
    -0.22905
     0.05541
    -0.05837
    -0.34283
    -0.48506
    -0.35232
    -0.32387
    -0.54196
    -0.29542
    -0.20060
    -0.02045
    -0.05837
     0.22608
     0.12178
     0.26401
     0.09334
     0.27349
     0.48210
     0.79500
     0.41572
     0.61485
     0.34935
     0.63381
     0.65277
     0.63381
     0.64329
     0.71915
     0.85189
     0.81397
     0.81397
     0.64329
     0.53899
     0.78552
     0.57692
     0.83293
     0.82345
     0.51054
     0.51054
     0.38728
     0.59588
     0.47262
     0.41572
     0.43469
     0.46313
     0.43469
     0.37780
     0.40624
     0.08386
     0.23557
    -0.07734
     0.46313
     0.39676
     0.18816
     0.22608
     0.14075
     0.33987
     0.22608
     0.15023
     0.15023
     0.10282
     0.41572
     0.19764
     0.36831
     0.30194
     0.30194
    -0.13423
     0.33987
     0.56744
     0.33039
     0.25453
     0.16919
     0.30194
     0.21660
     0.28298
     0.12178
     0.35883
     0.26401
     0.30194
     0.41572
     0.16919
     0.15971
     0.13126
     0.04593
     0.26401
     0.23557
    -0.01096
    -0.02045
     0.05541
     0.19764
     0.05541
    -0.00148
     0.11230
    -0.04889
     0.32090
     0.20712
    -0.02045
     0.06489
    -0.08682
    -0.19112
     0.22608
     0.41572
     0.00800
    -0.07734
    -0.24801
    -0.21009
    -0.17216
    -0.21009
    -0.47558
    -0.35232
    -0.65574
    -0.63677
    -0.54196
    -0.45662
    -0.63677
    -0.72211
     0.08386
     0.83293
     1.22169
     2.02766
     2.41642
     1.98973
     1.23117
     0.97516
     1.31651
     1.50615
     1.68631
     1.96129
     1.84750
     1.61993
     0.96568
     0.84241
     0.54847
     0.45365
    -0.27646
    -1.44274
    -2.40042
    -2.81763
    -2.52369
    -2.42887
    -2.07803
    -1.79358
    -1.65135
    -2.05907
    -2.36249
    -2.61851
    -2.92193
    -2.94089
    -2.34353
    -1.78409
    -1.30999
    -1.10139
    -1.00657
    -0.55144
    -0.04889
    -0.17216
    -0.24801
    -0.02045
    -0.20060
    -0.44714
    -0.25750
    -0.25750
    -0.18164
    -0.01096
    -0.21009
    -0.42817
    -0.34283
    -0.71263
    -1.08243
    -0.86434
    -1.16777
    -0.92123
    -0.89279
    -0.82641
    -0.58936
    -0.40921
    -0.41869
    -0.38076
    -0.03941
    -0.05837
    -0.08682
     0.00800
     0.40624
     0.17867
     0.27349
     0.26401
     0.37780
     0.43469
     0.23557
     0.32090
     0.41572
     0.40624
     0.39676
     0.63381
     0.39676
     0.35883
     0.16919
     0.06489
     0.51054
     0.45365
     0.27349
     0.32090
     0.19764
     0.08386
     0.11230
     0.27349
     0.24505
     0.12178
     0.21660
     0.16919
     0.25453
     0.18816
     0.14075
    -0.21009
     0.29246
     0.27349
     0.09334
     0.26401
    -0.06786
     0.25453
     0.08386
     0.14075
     0.18816
     0.12178
     0.11230
     0.05541
     0.22608
     0.09334
     0.24505
    -0.27646
     0.29246
     0.51054
     0.22608
     0.08386
     0.28298
     0.25453
     0.19764
     0.19764
     0.23557
     0.36831
     0.31142
     0.21660
     0.29246
     0.30194
     0.29246
    -0.21957
     0.29246
     0.43469
     0.08386
    -0.01096
     0.14075
    -0.00148
    -0.27646
     0.09334
    -0.07734
    -0.31439
    -0.57988
    -0.11527
     0.13126
    -0.24801
    -0.10578
    -0.60833
    -0.46610
    -0.30491
    -0.20060
    -0.49455
    -0.37128
    -0.49455
    -0.39024
    -0.23853
    -0.21957
     0.32090
     0.48210
     0.76656
     1.25962
     1.58201
     1.78113
     1.26910
     0.95620
     1.23117
     1.45874
     1.46822
     1.75268
     1.13635
     1.10791
     0.67174
     0.63381
     0.72863
     0.59588
    -0.09630
    -0.58936
    -0.78849
    -1.07295
    -1.22466
    -1.62290
    -1.39533
    -1.20569
    -1.56601
    -1.48067
    -1.31948
    -1.53756
    -1.56601
    -1.64186
    -1.63238
    -1.56601
    -1.71772
    -1.71772
    -1.72720
    -1.09191
    -0.83590
    -0.72211
    -0.61781
    -0.09630
    -0.05837
    -0.06786
     0.70967
     0.74759
     0.78552
     0.77604
     0.80448
     0.90879
     0.60536
     0.38728
     0.37780
     0.58640
     0.31142
     0.11230
    -0.06786
    -0.04889
    -0.33335
    -0.41869
    -0.50403
    -0.54196
    -0.62729
    -0.68418
    -0.53247
    -0.29542
    -0.00148
    -0.20060
    -0.14371
    -0.05837
     0.27349
     0.30194
     0.18816
     0.36831
     0.44417
     0.28298
     0.43469
     0.33039
     0.48210
     0.24505
     0.27349
     0.42521
     0.61485
     0.40624
     0.38728
     0.40624
     0.54847
     0.39676
     0.29246
     0.43469
     0.59588
     0.46313
     0.47262
     0.59588
     0.35883
     0.35883
     0.42521
     0.30194
     0.70018
     0.47262
     0.35883
     0.40624
     0.46313
     0.32090
     0.14075
     0.43469
     0.60536
     0.26401
     0.33987
     0.51054
     0.37780
     0.34935
     0.31142
     0.24505
     0.52951
     0.54847
     0.54847
     0.48210
     0.24505
     0.51054
     0.33987
     0.47262
     0.75708
     0.56744
     0.35883
     0.51054
     0.77604
     0.68122
     0.52003
     0.36831
     0.40624
     0.65277
     0.65277
     0.50106
     0.42521
     0.42521
     0.42521
     0.33987
     0.35883
    -0.18164
    -0.42817
    -0.13423
    -0.02045
     0.31142
    -0.08682
    -0.16268
     0.15023
     0.63381
     0.84241
     1.06998
     0.92775
     0.61485
     0.66226
     0.65277
     1.03205
     1.43978
     1.37340
     1.20273
     1.07946
     0.59588
     0.46313
     0.25453
    -0.20060
     0.04593
     0.00800
    -0.17216
    -0.65574
    -0.60833
    -0.69367
    -1.11087
    -1.03502
    -0.69367
    -0.72211
    -0.84538
    -0.44714
    -0.67470
    -1.06346
    -1.74617
    -1.73668
    -1.40481
    -1.28155
    -1.53756
    -1.85047
    -2.05907
    -2.26767
    -2.40990
    -2.67540
    -2.08752
    -2.20130
    -2.12544
    -1.84099
    -1.79358
    -1.24362
    -1.04450
    -0.96864
    -0.79797
    -0.36180
    -0.00148
     0.28298
     0.24505
     0.15971
     0.11230
     0.03645
     0.38728
     0.63381
     0.39676
     0.28298
     0.24505
     0.04593
    -0.22905
    -0.07734
    -0.07734
     0.02696
     0.11230
     0.00800
    -0.03941
     0.21660
     0.18816
     0.20712
     0.37780
     0.69070
     0.83293
     0.70967
     0.63381
     0.70967
     0.67174
     0.62433
     0.62433
     0.63381
     0.59588
     0.92775
     0.54847
     0.70967
     0.49158
     0.60536
     0.43469
     0.86138
     0.74759
     0.54847
     0.52951
     0.62433
     0.60536
     0.66226
     0.61485
     0.43469
     0.54847
     0.79500
     0.74759
     0.66226
     0.51054
     0.52003
     0.22608
     0.81397
     0.49158
     0.35883
     0.45365
     0.47262
     0.44417
     0.44417
     0.24505
     0.39676
     0.43469
     0.37780
     0.53899
     0.11230
     0.30194
     0.20712
     0.04593
     0.35883
     0.56744
     0.25453
     0.17867
     0.35883
     0.37780
     0.32090
     0.25453
     0.22608
     0.18816
     0.43469
     0.53899
     0.33039
     0.39676
     0.26401
     0.15023
     0.45365
     0.75708
     0.73811
     0.52003
     0.41572
     0.39676
     0.39676
     0.38728
     0.33987
     0.41572
     0.46313
     0.47262
     0.74759
     0.72863
     0.82345
     0.85189
     1.03205
     1.30703
     1.23117
     0.92775
     1.20273
     1.52511
     1.91388
     1.53460
     1.23117
     0.97516
     0.75708
     1.25014
     1.54408
     1.30703
     0.73811
     0.66226
    -0.11527
     0.17867
     0.28298
     0.04593
    -0.39973
     0.05541
     0.12178
    -0.13423
    -0.76004
    -0.77900
    -0.56092
    -0.51351
    -0.63677
    -0.44714
    -0.44714
    -0.66522
    -1.26258
    -1.33844
    -0.86434
    -1.09191
    -0.87382
    -0.79797
    -0.66522
    -0.61781
    -0.68418
    -0.45662
    -0.59885
    -0.24801
    -0.16268
     0.02696
    -0.39024
    -0.74108
    -1.16777
    -0.75056
    -0.18164
    -0.69367
    -1.02554
    -1.21518
    -1.20569
    -1.30999
    -1.27207
    -1.47119
    -1.64186
    -1.68927
    -1.49963
    -1.38585
    -1.30051
    -1.50912
    -1.26258
    -0.96864
    -0.59885
    -0.58936
    -0.65574
    -0.40921
    -0.47558
    -0.48506
    -0.48506
    -0.06786
    -0.04889
    -0.13423
    -0.01096
    -0.05837
     0.18816
     0.22608
     0.15023
    -0.07734
     0.45365
     0.61485
     0.64329
     0.39676
     0.51054
     0.69070
     0.73811
     0.68122
     0.77604
     0.71915
     0.71915
     0.71915
     0.56744
     0.73811
     0.87086
     0.50106
     0.65277
     0.74759
     0.65277
     0.52951
     0.44417
     0.36831
     0.35883
     0.26401
     0.15023
     0.17867
     0.16919
     0.22608
     0.09334
     0.01748
    -0.14371
    -0.08682
    -0.21009
     0.09334
     0.01748
    -0.01096
     0.02696
    -0.05837
    -0.09630
    -0.03941
    -0.05837
     0.08386
    -0.02045
     0.16919
     0.16919
     0.21660
     0.27349
     0.23557
     0.06489
     0.40624
     0.54847
     0.47262
     0.67174
     0.56744
     0.76656
     0.75708
     0.87086
     0.90879
     1.13635
     1.08894
     1.13635
     1.58201
     1.25014
     1.38289
     1.25962
     1.64838
     1.52511
     1.44926
     1.73372
     1.58201
     1.68631
     1.53460
     1.65786
     1.47770
     1.54408
     1.47770
     1.43978
     1.41133
     1.36392
     1.29755
     1.00361
     0.98464
     1.03205
     0.82345
     0.61485
     0.40624
     0.02696
    -0.17216
    -0.39024
    -0.87382
    -1.13932
    -1.02554
    -1.17725
    -1.55653
    -1.67979
    -1.65135
    -1.50912
    -1.38585
    -0.92123
    -0.97813
    -0.61781
    -0.58936
    -0.41869
    -0.37128
     0.03645
     0.39676
     0.26401
    -0.30491
    -0.63677
    -0.41869
    -0.02045
    -0.22905
    -0.58936
    -0.93072
    -0.34283
    -0.57040
    -2.30560
    -2.63747
    -2.54265
    -2.45731
    -2.22026
    -1.93580
    -1.88840
    -1.61342
    -2.12544
    -2.07803
    -2.34353
    -2.09700
    -2.13493
    -2.13493
    -1.91684
    -1.60394
    -1.65135
    -1.47119
    -1.42378
    -1.06346
    -1.06346
    -0.77900
    -0.54196
    -0.16268
    -0.17216
    -0.16268
    -0.19112
     0.12178
     0.35883
     0.44417
     0.30194
     0.63381
     0.56744
     0.54847
     0.52951
     0.47262
     0.43469
     0.49158
     0.40624
     0.51054
     0.57692
     0.33987
     0.33039
     0.39676
     0.52003
     0.35883
     0.24505
     0.57692
     0.42521
     0.42521
     0.44417
     0.27349
     0.43469
     0.28298
     0.23557
     0.39676
     0.39676
     0.47262
     0.15971
     0.24505
     0.15023
     0.46313
     0.10282
     0.33039
     0.33987
     0.27349
     0.23557
     0.29246
     0.23557
     0.16919
     0.00800
     0.17867
     0.22608
     0.33987
     0.10282
     0.12178
     0.28298
     0.15971
    -0.06786
    -0.00148
     0.33987
     0.07437
    -0.02993
     0.17867
     0.13126
     0.04593
    -0.14371
     0.01748
    -0.02045
     0.25453
     0.22608
     0.05541
     0.00800
     0.18816
     0.13126
     0.10282
     0.33039
     0.16919
     0.15971
     0.33039
     0.27349
     0.43469
     0.25453
     0.17867
     0.28298
     0.48210
     0.42521
     0.42521
     0.38728
     0.42521
     0.35883
     0.20712
     0.50106
     0.74759
     0.33987
     0.49158
     0.57692
     0.58640
     0.52951
     0.53899
     0.88982
     1.05102
     1.39237
     1.19325
     0.88982
     1.25014
     1.29755
     1.01309
     1.48719
     1.43029
     1.18376
     1.20273
     1.29755
     1.15532
     0.79500
     0.55795
     0.23557
     0.55795
     0.46313
     0.04593
    -0.10578
    -0.21957
    -0.25750
    -0.55144
    -0.48506
    -0.13423
    -0.23853
    -0.48506
    -0.38076
    -0.22905
    -0.29542
    -0.37128
    -0.08682
     0.17867
     0.09334
    -0.08682
    -0.06786
     0.18816
     0.27349
     0.25453
     0.14075
     0.98464
     1.27858
     0.76656
     0.60536
     0.95620
     0.80448
     0.55795
     0.59588
     1.06050
     1.43978
     1.31651
     1.29755
     0.98464
     0.16919
    -0.60833
    -1.25310
    -0.24801
     0.11230
     0.07437
    -0.61781
    -1.61342
    -1.31948
    -1.66083
    -2.36249
    -2.56161
    -2.64695
    -3.06416
    -3.38655
    -3.11157
    -2.99779
    -2.84607
    -2.00218
    -1.82202
    -2.04011
    -2.46680
    -2.53317
    -2.45731
    -1.86943
    -1.40481
    -1.02554
    -0.81693
    -0.47558
    -0.10578
    -0.01096
    -0.10578
     0.12178
    -0.11527
    -0.32387
    -0.12475
     0.29246
    -0.01096
    -0.02045
    -0.04889
    -0.00148
     0.11230
    -0.03941
    -0.18164
    -0.07734
     0.11230
     0.10282
     0.00800
     0.20712
    -0.02993
     0.01748
    -0.09630
     0.30194
     0.03645
     0.00800
    -0.16268
    -0.21957
    -0.02045
     0.02696
    -0.18164
    -0.01096
    -0.22905
    -0.15319
    -0.17216
    -0.17216
    -0.05837
    -0.21957
    -0.49455
    -0.09630
     0.11230
    -0.25750
    -0.24801
    -0.19112
    -0.17216
    -0.21957
    -0.20060
    -0.18164
    -0.30491
     0.06489
    -0.18164
    -0.02993
    -0.10578
    -0.19112
    -0.32387
    -0.08682
     0.26401
    -0.06786
    -0.12475
     0.03645
     0.08386
     0.13126
     0.16919
     0.21660
     0.41572
     0.70967
     1.00361
     1.36392
     1.64838
     1.57252
     0.88034
     0.50106
     0.98464
     1.21221
     1.29755
     1.25962
     1.43029
     1.29755
     0.89930
     0.68122
     0.51054
     0.40624
     0.22608
     0.24505
     0.08386
     0.12178
    -0.26698
    -0.30491
     0.19764
     0.20712
    -0.13423
    -0.31439
    -0.07734
    -0.10578
    -0.12475
    -0.28594
    -0.20060
    -0.25750
    -0.16268
    -0.21009
    -0.21009
    -0.33335
    -0.39024
    -0.62729
    -0.31439
    -0.14371
    -0.33335
    -0.45662
    -0.41869
    -0.25750
     0.04593
     0.04593
     0.09334
     0.11230
     0.28298
     0.31142
     0.54847
     0.90879
     1.06050
     0.86138
     0.15023
     0.19764
     0.60536
     0.83293
     0.87086
     0.59588
     0.04593
    -0.15319
     0.03645
     0.19764
    -0.21957
    -0.07734
    -0.19112
    -0.37128
    -1.36689
    -1.81254
    -1.67031
    -0.59885
    -0.26698
    -0.62729
    -0.72211
    -1.17725
    -1.18673
    -1.06346
    -0.73159
    -0.95916
    -0.76952
    -0.48506
    -0.59885
    -0.55144
    -0.33335
    -0.45662
    -0.79797
    -0.42817
    -0.35232
    -0.57040
    -0.61781
    -0.75056
    -0.75056
    -0.62729
    -0.74108
    -0.87382
    -0.90227
    -0.84538
    -0.96864
    -1.02554
    -0.84538
    -0.89279
    -1.23414
    -0.94020
    -0.65574
    -1.01605
    -1.15828
    -0.97813
    -0.72211
    -0.70315
    -0.50403
    -0.18164
    -0.23853
    -0.03941
     0.08386
     0.09334
     0.30194
     0.23557
     0.33039
     0.36831
     0.99412
     0.99412
     0.89930
     0.98464
     0.76656
     0.62433
     0.86138
     0.62433
     0.50106
     0.50106
     0.50106
     0.35883
     0.38728
     0.08386
     0.08386
    -0.13423
     0.00800
     0.16919
     0.05541
    -0.09630
    -0.05837
    -0.07734
    -0.05837
     0.09334
     0.07437
     0.27349
     0.33039
     0.40624
     0.52951
     0.54847
     0.28298
     0.33987
     0.59588
     0.84241
     0.52951
     0.58640
     0.35883
     0.44417
     0.19764
     0.22608
     0.07437
     0.21660
    -0.07734
     0.03645
    -0.07734
    -0.20060
    -0.12475
    -0.58936
    -0.26698
    -0.21957
    -0.32387
    -0.31439
    -0.34283
    -0.54196
    -0.37128
    -0.47558
    -0.59885
    -0.33335
    -0.41869
    -0.60833
    -0.49455
    -0.21009
    -0.49455
    -0.57988
    -0.74108
    -0.34283
    -0.30491
    -0.49455
    -0.48506
    -0.46610
    -0.41869
    -0.37128
    -0.44714
    -0.29542
    -0.28594
    -0.08682
    -0.31439
    -0.15319
    -0.13423
    -0.21009
    -0.36180
    -0.09630
    -0.02045
     0.00800
    -0.27646
    -0.29542
    -0.16268
    -0.28594
    -0.38076
    -0.20060
    -0.16268
    -0.11527
    -0.35232
    -0.27646
    -0.41869
    -0.27646
    -0.48506
    -0.27646
    -0.09630
     0.03645
     0.16919
     0.15023
     0.21660
     0.52951
     0.88982
     1.62942
     2.13196
     2.14144
     2.04662
     1.72424
     1.49667
     0.93723
     1.25962
     1.80009
     0.92775
     0.41572
     0.15971
     0.00800
    -0.97813
    -1.67979
    -1.09191
    -1.14880
    -1.77461
    -2.21078
    -2.36249
    -2.55213
    -2.25819
    -1.71772
    -1.44274
    -1.34792
    -1.06346
    -1.11087
    -0.96864
    -0.41869
    -0.08682
    -0.10578
    -0.21957
    -0.04889
    -0.08682
     0.04593
     0.29246
     0.08386
     0.05541
     0.31142
     0.33039
     0.43469
     0.72863
     0.99412
     0.71915
     0.98464
     1.17428
     1.10791
     1.04153
     1.21221
     1.01309
     1.34496
     1.12687
     0.81397
     0.64329
     0.70967
     1.17428
     0.71915
     0.92775
     0.45365
    -0.02045
     0.23557
     0.52951
     0.39676
     0.52951
     0.50106
     0.77604
     1.01309
     1.01309
     0.70018
     0.41572
     0.21660
     0.60536
     0.65277
     0.50106
     0.70018
     0.51054
     0.53899
     0.18816
     0.26401
     0.13126
     0.02696
    -0.04889
     0.15023
     0.43469
     0.26401
     0.33987
     0.45365
     0.58640
     0.67174
     0.54847
     1.13635
     0.87086
     0.95620
     1.19325
     1.11739
     1.19325
     0.76656
     0.81397
     0.82345
     1.08894
     1.07946
     0.92775
     0.70967
     0.61485
     0.61485
     0.36831
     0.37780
     0.36831
     0.25453
     0.11230
     0.20712
     0.08386
    -0.06786
    -0.39024
    -0.64626
    -0.57988
    -0.64626
    -1.03502
    -1.15828
    -1.37637
    -1.28155
    -1.45222
    -1.49015
    -1.30999
    -1.71772
    -1.87891
    -1.83150
    -1.70824
    -1.88840
    -1.79358
    -1.74617
    -1.47119
    -1.45222
    -1.37637
    -1.20569
    -1.19621
    -1.16777
    -1.17725
    -1.12984
    -0.68418
    -0.78849
    -0.89279
    -0.73159
    -0.62729
    -0.57988
    -0.75056
    -0.69367
    -0.50403
    -0.48506
    -0.30491
    -0.27646
    -0.33335
    -0.08682
    -0.00148
     0.72863
     1.45874
     1.32599
     1.16480
     1.88543
     2.32160
     2.20782
     1.79061
     1.74320
     2.23626
     2.50176
     2.35005
     1.91388
     1.77165
     1.33548
    -0.09630
    -1.84099
    -1.88840
    -1.01605
    -0.81693
    -1.23414
    -1.85995
    -2.56161
    -3.35810
    -3.69945
    -3.15898
    -2.78918
    -2.72281
    -2.45731
    -2.70384
    -2.67540
    -2.51421
    -2.11596
    -1.39533
    -0.93072
    -1.23414
    -1.42378
    -1.33844
    -1.14880
    -1.20569
    -0.94968
    -0.87382
    -0.61781
    -0.33335
    -0.21009
    -0.23853
    -0.28594
    -0.19112
     0.04593
    -0.04889
     0.22608
     0.28298
     0.03645
    -0.04889
    -0.03941
     0.04593
    -0.28594
    -0.31439
    -0.56092
    -0.56092
    -0.43765
    -0.55144
    -0.55144
    -0.61781
    -0.69367
    -0.96864
    -0.61781
    -0.50403
    -0.76952
    -0.37128
    -0.05837
     0.34935
     0.76656
     0.49158
     0.15971
     0.33987
     0.62433
     0.70967
     0.98464
     0.86138
     0.86138
     0.68122
     0.77604
     0.74759
     0.55795
     0.34935
     0.65277
     0.36831
     0.46313
     0.33039
     0.35883
     0.15023
     0.35883
     0.49158
     0.52003
     0.33039
     0.23557
    -0.01096
     0.22608
     0.45365
     0.20712
     0.11230
     0.09334
     0.16919
     0.14075
     0.07437
     0.05541
     0.05541
     0.08386
     0.27349
    -0.00148
    -0.02045
     0.02696
    -0.27646
    -0.28594
     0.23557
     0.19764
    -0.07734
    -0.16268
    -0.08682
    -0.05837
     0.11230
     0.00800
    -0.21009
    -0.04889
     0.16919
     0.05541
     0.16919
     0.09334
     0.03645
    -0.03941
     0.20712
     0.39676
     0.12178
     0.10282
     0.13126
     0.17867
     0.30194
     0.07437
    -0.00148
     0.15023
     0.12178
     0.10282
     0.30194
     0.15023
     0.20712
    -0.02993
    -0.00148
     0.28298
     0.24505
     0.00800
     0.03645
     0.02696
     0.19764
     0.15971
    -0.07734
     0.00800
    -0.10578
     0.17867
    -0.03941
    -0.10578
     0.00800
     0.04593
     0.18816
     0.86138
     0.90879
     0.88982
     0.98464
     0.88982
     1.36392
     0.22608
    -0.01096
     1.43029
     3.07068
     2.86207
     0.99412
    -1.13932
    -1.61342
    -0.78849
    -0.44714
    -0.04889
    -0.34283
    -1.83150
    -1.67031
    -2.00218
    -2.46680
    -2.69436
    -3.31069
    -3.87013
    -3.00727
    -2.23923
    -1.71772
    -1.75565
    -1.96425
    -1.81254
    -2.29612
    -1.58497
    -1.11087
    -0.70315
    -0.74108
    -0.48506
    -0.07734
     0.03645
     0.17867
     0.13126
     0.51054
     0.43469
     0.54847
     0.70967
     0.88034
     0.67174
     0.62433
     0.55795
     0.85189
     0.72863
     0.37780
     0.32090
     0.19764
     0.18816
     0.08386
    -0.05837
    -0.03941
    -0.26698
    -0.39973
    -0.42817
    -0.35232
    -0.61781
    -0.75056
    -1.02554
    -0.59885
    -0.07734
    -0.01096
     0.04593
     0.06489
     0.14075
    -0.12475
    -0.49455
    -0.64626
    -0.42817
    -0.11527
    -0.10578
     0.14075
     0.22608
     0.12178
    -0.21957
    -0.01096
    -0.01096
     0.09334
     0.14075
     0.25453
     0.27349
     0.51054
     0.45365
     0.57692
     0.77604
     0.74759
     0.86138
     0.90879
     0.80448
     0.70018
     0.47262
     0.62433
     0.80448
     0.51054
     0.45365
     0.46313
     0.36831
     0.35883
     0.18816
     0.13126
     0.22608
     0.25453
     0.19764
     0.08386
     0.21660
     0.22608
    -0.00148
    -0.14371
     0.13126
    -0.02045
     0.00800
     0.01748
    -0.05837
    -0.01096
    -0.02045
    -0.07734
    -0.09630
    -0.15319
    -0.08682
    -0.21957
    -0.07734
    -0.16268
    -0.18164
    -0.52299
    -0.06786
    -0.07734
    -0.21009
    -0.12475
    -0.04889
    -0.17216
    -0.19112
    -0.17216
    -0.15319
     0.06489
    -0.12475
    -0.05837
    -0.00148
     0.08386
     0.09334
    -0.18164
    -0.07734
     0.20712
    -0.04889
     0.14075
     0.09334
    -0.09630
     0.00800
    -0.02993
    -0.07734
     0.23557
     0.15023
    -0.11527
    -0.10578
     0.01748
     0.13126
    -0.17216
    -0.22905
     0.18816
     0.07437
     0.14075
     0.09334
     0.11230
     0.04593
     0.04593
     0.22608
     0.22608
     0.01748
     0.04593
    -0.02045
     0.03645
     0.20712
     0.05541
    -0.27646
     0.04593
    -0.06786
    -0.19112
    -0.30491
    -0.15319
    -0.41869
    -0.45662
    -0.52299
     0.38728
     0.91827
     0.93723
     1.16480
     2.53969
     2.35005
     1.85698
     1.02257
     0.88034
     0.01748
     0.27349
     0.17867
    -0.25750
    -0.34283
     0.74759
    -0.22905
    -1.56601
    -1.85047
    -1.89788
    -2.08752
    -3.75634
    -3.88909
    -3.73738
    -3.26328
    -2.81763
    -2.72281
    -2.46680
    -2.45731
    -2.42887
    -2.34353
    -2.19182
    -2.04959
    -1.98321
    -1.92632
    -1.61342
    -1.40481
    -0.98761
    -0.83590
    -0.72211
    -0.49455
    -0.51351
    -0.11527
     0.19764
     0.08386
     0.24505
     0.46313
     0.71915
     0.54847
     0.51054
     0.70967
     0.68122
     0.91827
     0.54847
     0.52003
     0.63381
     0.48210
     0.40624
     0.69070
     0.54847
     0.64329
     0.24505
     0.57692
     0.38728
     0.29246
     0.26401
     0.10282
     0.44417
     0.34935
     0.17867
     0.18816
     0.06489
     0.16919
    -0.19112
     0.39676
     0.33039
     0.09334
    -0.09630
     0.25453
     0.14075
     0.24505
    -0.09630
    -0.15319
     0.13126
     0.24505
     0.13126
     0.01748
     0.06489
     0.05541
    -0.03941
    -0.01096
     0.25453
     0.13126
    -0.16268
     0.04593
     0.08386
     0.00800
    -0.05837
    -0.17216
     0.03645
     0.22608
    -0.02993
    -0.13423
    -0.16268
    -0.04889
    -0.02045
    -0.23853
     0.15023
     0.02696
    -0.31439
    -0.08682
     0.01748
    -0.13423
    -0.10578
    -0.15319
    -0.07734
     0.11230
     0.04593
    -0.27646
    -0.10578
    -0.19112
    -0.04889
    -0.26698
     0.04593
     0.06489
    -0.24801
     0.04593
     0.03645
     0.10282
    -0.02045
    -0.12475
    -0.11527
     0.35883
     0.42521
     0.18816
     0.01748
     0.16919
     0.24505
     0.07437
     0.41572
     0.50106
     0.30194
     0.12178
     0.24505
     0.35883
     0.45365
     0.11230
     0.16919
     0.18816
     0.26401
     0.35883
     0.09334
    -0.16268
     0.04593
    -0.03941
     0.47262
     1.11739
     0.80448
     0.59588
     0.79500
     1.06998
     1.23117
     0.58640
     0.56744
     0.79500
     0.59588
     0.70967
     0.64329
     0.86138
     0.45365
     0.32090
    -0.57040
    -1.07295
    -1.04450
    -0.60833
    -0.45662
    -1.05398
    -1.61342
    -1.92632
    -2.09700
    -1.55653
    -1.46171
    -0.66522
    -0.49455
    -0.26698
    -1.39533
    -2.17285
    -2.14441
    -1.30051
    -0.33335
    -0.07734
     0.03645
    -0.39973
    -0.82641
    -0.81693
    -0.95916
    -0.71263
    -0.48506
    -0.32387
    -0.31439
    -0.48506
    -0.43765
    -0.57988
    -0.50403
    -0.30491
    -0.02993
    -0.32387
    -0.34283
    -0.26698
    -0.09630
    -0.01096
     0.01748
    -0.16268
     0.01748
     0.16919
     0.18816
     0.23557
     0.46313
     0.24505
     0.08386
     0.33039
     0.71915
     0.52003
     0.39676
     0.44417
     0.63381
     0.57692
     0.70967
     0.59588
     0.51054
     0.82345
     0.66226
     0.59588
     0.46313
     0.58640
     0.45365
     0.27349
     0.52951
     0.76656
     0.13126
     0.41572
     0.11230
     0.08386
     0.33987
     0.13126
     0.12178
     0.10282
     0.17867
     0.15023
     0.21660
     0.16919
     0.15971
    -0.20060
     0.32090
     0.36831
     0.14075
     0.11230
    -0.08682
     0.17867
     0.10282
    -0.00148
     0.00800
    -0.02045
     0.07437
     0.05541
     0.19764
    -0.00148
     0.07437
    -0.17216
     0.20712
     0.39676
     0.24505
     0.18816
     0.21660
     0.45365
     0.57692
     0.38728
     0.34935
     0.42521
     0.65277
     0.74759
     0.63381
     0.61485
     0.59588
     0.65277
     0.82345
     0.93723
     0.93723
     0.77604
     0.72863
     0.72863
     0.76656
     0.86138
     0.83293
     0.71915
     0.94671
     0.93723
     0.97516
     1.01309
     0.67174
     0.70967
     0.51054
     0.70967
     0.78552
     0.45365
     0.33039
     0.30194
     0.20712
     0.13126
     0.68122
     0.87086
     0.78552
     0.57692
     0.90879
     1.03205
     0.33987
    -0.01096
    -0.29542
     0.34935
     0.92775
     0.47262
     0.30194
    -0.04889
    -0.42817
    -1.24362
    -2.50472
    -2.81763
    -1.99270
    -1.58497
    -1.34792
    -1.92632
    -2.15389
    -2.60902
    -2.89348
    -2.73229
    -1.98321
    -1.82202
    -1.80306
    -1.45222
    -1.07295
    -0.76004
    -0.58936
    -0.99709
    -0.87382
    -0.65574
    -0.63677
    -0.32387
    -0.20060
    -0.51351
    -0.74108
    -0.83590
    -0.67470
    -0.63677
    -0.57988
    -0.57988
    -0.47558
    -0.24801
    -0.02045
    -0.09630
    -0.02045
     0.04593
    -0.02045
     0.04593
    -0.02045
    -0.10578
    -0.60833
    -0.80745
    -0.39024
    -0.19112
    -0.36180
    -0.57988
    -0.74108
    -0.79797
    -0.46610
    -0.39024
    -0.22905
    -0.07734
     0.22608
    -0.05837
    -0.19112
     0.22608
     0.64329
     0.98464
     1.28807
     1.64838
     1.60097
     1.46822
     1.29755
     1.41133
     1.25014
     1.00361
     1.21221
     1.04153
     1.03205
     0.95620
     0.78552
     0.69070
     0.52951
     0.28298
     0.03645
     0.34935
     0.14075
    -0.05837
    -0.21009
    -0.34283
    -0.33335
    -0.47558
    -0.48506
    -0.31439
    -0.54196
    -0.46610
    -0.54196
    -0.57040
    -0.54196
    -0.51351
    -0.94968
    -0.41869
    -0.57988
    -0.39973
    -0.51351
    -0.51351
    -0.48506
    -0.47558
    -0.66522
    -0.35232
    -0.24801
    -0.25750
    -0.45662
    -0.39024
    -0.23853
    -0.26698
    -0.42817
    -0.08682
     0.05541
     0.09334
     0.12178
     0.00800
     0.11230
     0.20712
     0.27349
     0.29246
     0.59588
     0.50106
     0.52951
     0.63381
     0.73811
     1.02257
     0.88034
     0.82345
     0.97516
     0.92775
     0.93723
     1.01309
     1.08894
     1.03205
     0.80448
     0.58640
     0.39676
     0.53899
    -0.00148
     0.25453
    -0.08682
    -0.21009
    -0.34283
    -0.34283
     0.29246
     1.05102
     1.47770
     1.00361
     0.09334
    -0.83590
    -1.08243
    -0.86434
     0.01748
     1.07946
     0.77604
     0.53899
     0.04593
    -0.36180
    -0.70315
    -0.97813
    -0.56092
    -0.50403
    -0.74108
    -0.79797
    -0.93072
    -0.99709
    -1.18673
    -0.86434
    -1.00657
    -0.52299
    -0.41869
    -0.56092
    -0.76004
    -0.67470
    -0.59885
    -0.96864
    -0.69367
    -0.55144
    -0.38076
    -0.15319
    -0.26698
    -0.25750
    -0.39024
    -0.21957
    -0.22905
     0.08386
     0.07437
    -0.00148
     0.12178
     0.26401
     0.32090
     0.12178
     0.11230
     0.40624
     0.32090
     0.45365
     0.48210
     0.42521
     0.25453
     0.32090
     0.52951
     0.31142
     0.70018
     0.62433
     0.37780
     0.20712
     0.42521
     0.24505
     0.33987
     0.37780
     0.52951
     0.29246
     0.41572
     0.42521
     0.56744
     0.24505
     0.39676
     0.29246
     0.49158
     0.48210
     0.41572
     0.32090
     0.26401
     0.45365
     0.13126
     0.48210
     0.32090
     0.20712
     0.09334
     0.35883
     0.15023
     0.11230
     0.00800
     0.05541
     0.17867
     0.21660
    -0.02045
     0.03645
     0.14075
     0.13126
    -0.08682
     0.05541
     0.06489
     0.23557
     0.11230
     0.02696
     0.28298
     0.16919
     0.17867
     0.08386
     0.24505
     0.32090
     0.28298
     0.18816
     0.16919
     0.27349
     0.33039
     0.05541
     0.35883
     0.23557
     0.19764
     0.25453
     0.39676
     0.34935
     0.27349
     0.49158
     0.69070
     0.44417
     0.30194
     0.32090
     0.15971
     0.04593
    -0.25750
    -0.72211
    -0.09630
    -0.86434
    -1.69876
    -2.22026
    -2.02114
    -2.75125
    -3.02623
    -2.68488
    -2.68488
    -1.86943
    -0.95916
    -1.11087
    -0.88331
    -0.58936
    -0.57040
    -0.61781
     0.35883
     0.27349
     0.39676
     1.44926
     1.85698
     2.11300
     1.66734
     1.67683
     1.38289
     1.07946
     0.63381
     0.24505
     0.13126
    -0.11527
    -0.36180
    -0.47558
    -0.16268
    -0.08682
    -0.32387
    -0.51351
    -0.50403
    -0.45662
    -0.54196
    -0.51351
    -0.41869
    -0.37128
    -0.32387
    -0.29542
    -0.31439
    -0.34283
    -0.36180
    -0.39973
    -0.41869
     0.07437
    -0.02045
    -0.12475
    -0.06786
     0.14075
     0.21660
    -0.21957
    -0.12475
     0.05541
    -0.04889
     0.23557
     0.06489
    -0.12475
    -0.16268
    -0.21009
    -0.26698
    -0.26698
    -0.05837
    -0.22905
    -0.15319
    -0.06786
    -0.21009
    -0.28594
    -0.39024
    -0.58936
    -0.14371
    -0.10578
    -0.11527
    -0.23853
    -0.09630
    -0.21957
    -0.21009
    -0.11527
     0.12178
    -0.05837
    -0.14371
    -0.16268
    -0.08682
     0.03645
    -0.09630
    -0.10578
    -0.01096
     0.16919
     0.12178
     0.12178
     0.15023
     0.05541
    -0.18164
    -0.11527
     0.39676
     0.15023
     0.18816
     0.13126
     0.17867
     0.37780
     0.15971
     0.03645
     0.07437
     0.30194
     0.33039
     0.16919
     0.26401
     0.15023
    -0.01096
     0.16919
     0.55795
     0.31142
     0.14075
     0.11230
     0.31142
     0.43469
     0.19764
     0.34935
     0.19764
     0.29246
     0.46313
     0.66226
     0.40624
     0.52951
     0.41572
     0.39676
     0.79500
     1.00361
     0.77604
     0.74759
     0.88034
     1.15532
     1.41133
     1.18376
     1.06998
     1.29755
     1.09843
     0.67174
     0.82345
     0.65277
     0.61485
     0.42521
     0.55795
     0.73811
     0.20712
    -0.02993
    -0.18164
    -0.36180
    -0.73159
    -0.61781
    -0.61781
    -0.92123
    -0.79797
    -0.85486
    -0.63677
    -0.74108
    -0.99709
    -1.09191
    -0.98761
    -0.65574
    -0.43765
    -0.34283
    -0.30491
    -0.08682
    -0.07734
    -0.21009
    -0.23853
     0.00800
     0.38728
    -0.17216
     0.13126
     0.36831
     0.31142
     0.09334
    -0.21957
     0.36831
     1.10791
     1.06998
     1.23117
     0.71915
     0.21660
    -0.77900
    -0.66522
     0.00800
     0.42521
     0.56744
     0.36831
     0.16919
    -0.22905
    -0.45662
    -0.71263
    -0.89279
    -0.43765
    -1.11087
    -0.93072
    -0.99709
    -0.94020
    -0.90227
    -0.94020
    -0.69367
    -0.67470
    -0.54196
    -0.38076
    -0.35232
    -0.40921
    -0.23853
    -0.61781
    -0.25750
    -0.03941
    -0.17216
    -0.14371
    -0.07734
     0.05541
     0.10282
    -0.10578
    -0.00148
     0.02696
     0.14075
     0.17867
     0.16919
     0.14075
     0.00800
    -0.03941
    -0.25750
     0.33987
     0.35883
     0.20712
     0.18816
     0.03645
     0.08386
     0.17867
     0.19764
     0.13126
     0.16919
     0.14075
     0.20712
     0.21660
     0.27349
     0.16919
    -0.14371
     0.29246
     0.45365
     0.18816
     0.17867
     0.14075
     0.15971
     0.15971
     0.18816
     0.08386
     0.33039
     0.37780
     0.17867
     0.35883
     0.39676
     0.33987
     0.23557
     0.46313
     0.56744
     0.48210
     0.64329
     0.72863
     1.04153
     1.25014
     0.92775
     0.23557
    -0.27646
    -0.21957
    -0.38076
    -0.64626
    -0.77900
    -0.42817
    -1.29103
    -1.57549
    -0.94968
    -1.16777
    -1.26258
    -1.03502
    -1.32896
    -1.54704
    -1.47119
    -1.39533
    -0.84538
    -0.57988
    -0.10578
     0.14075
     0.34935
     0.56744
     0.51054
     0.35883
     0.56744
     0.61485
     0.34935
     0.29246
     0.44417
     0.58640
     0.55795
     0.55795
     0.41572
     0.56744
     0.49158
     0.56744
     0.49158
     0.44417
     0.32090
     0.05541
     0.38728
     0.51054
     0.53899
     0.64329
     0.51054
     0.59588
     0.97516
     0.67174
     0.57692
     0.99412
     0.98464
     0.86138
     1.02257
     0.87086
     0.71915
     0.49158
     0.68122
     0.70018
     0.83293
     0.67174
     0.58640
     0.36831
     0.33039
     0.09334
    -0.11527
     0.05541
    -0.37128
    -0.39973
    -0.30491
    -0.13423
    -0.27646
    -0.55144
    -0.50403
    -0.52299
    -0.54196
    -0.74108
    -0.51351
    -0.63677
    -0.67470
    -0.92123
    -0.57040
    -0.71263
    -0.49455
    -0.69367
    -0.63677
    -0.65574
    -0.59885
    -0.57040
    -0.71263
    -0.43765
    -0.41869
    -0.43765
    -0.22905
    -0.38076
    -0.43765
    -0.46610
    -0.51351
    -0.29542
    -0.21009
    -0.18164
    -0.13423
    -0.14371
    -0.17216
     0.04593
    -0.25750
     0.13126
     0.29246
     0.09334
     0.21660
     0.21660
     0.50106
     0.44417
     0.63381
     0.70967
     1.08894
     0.98464
     1.06998
     1.08894
     1.29755
     1.19325
     1.14584
     1.23117
     1.33548
     1.31651
     1.31651
     1.47770
     1.43978
     1.26910
     1.12687
     0.81397
     1.06050
     0.97516
     0.86138
     0.74759
     0.63381
     0.63381
     0.25453
     0.15971
     0.01748
    -0.12475
    -0.21957
    -0.72211
    -0.88331
    -1.24362
    -1.36689
    -1.44274
    -1.31948
    -1.56601
    -1.24362
    -1.67979
    -1.82202
    -1.92632
    -2.04011
    -2.15389
    -1.50912
    -1.38585
    -1.51860
    -1.05398
    -0.84538
    -0.92123
    -0.76004
    -0.87382
    -0.42817
    -0.17216
     0.15023
     0.08386
     0.16919
     0.07437
     0.46313
     0.31142
     0.60536
     0.83293
     0.78552
     0.75708
     0.80448
     1.05102
     0.95620
     0.89930
     0.73811
     1.13635
     1.25962
     1.26910
     1.25014
     1.19325
     1.11739
     0.93723
     1.12687
     1.24066
     0.70967
     0.43469
     0.40624
     0.45365
     0.27349
    -0.08682
    -0.30491
    -0.22905
    -0.22905
    -0.30491
    -0.62729
    -0.53247
    -0.64626
    -0.65574
    -0.72211
    -0.65574
    -0.88331
    -1.29103
    -1.72720
    -2.08752
    -2.02114
    -1.97373
    -2.69436
    -2.70384
    -2.84607
    -2.70384
    -2.07803
    -1.47119
    -1.09191
    -1.96425
    -2.63747
    -2.74177
    -2.85556
    -1.90736
    -1.01605
    -0.80745
    -1.05398
    -0.76952
    -1.12984
    -0.87382
    -0.75056
    -0.78849
    -1.11087
    -1.00657
    -1.10139
    -1.12036
    -1.14880
    -0.96864
    -0.57040
    -0.77900
    -0.48506
    -0.39024
    -0.25750
    -0.29542
    -0.12475
    -0.09630
    -0.01096
     0.09334
     0.08386
    -0.01096
    -0.20060
     0.00800
     0.01748
     0.08386
     0.37780
     0.15023
     0.21660
     0.22608
     0.26401
     0.35883
     0.33987
     0.23557
     0.37780
     0.57692
     0.50106
     0.52003
     0.42521
     0.62433
     0.72863
     0.43469
     0.69070
     0.67174
     0.47262
     0.63381
     0.65277
     0.60536
     0.53899
     0.29246
     0.37780
     0.52951
     0.54847
     0.52003
     0.42521
     0.23557
     0.12178
     0.11230
     0.44417
     0.41572
     0.26401
     0.32090
     0.40624
     0.41572
     0.56744
     0.38728
     0.44417
     0.55795
     0.75708
     0.78552
     0.91827
     0.78552
     0.87086
     0.61485
     0.88982
     1.17428
     0.97516
     0.91827
     0.89930
     1.01309
     0.92775
     0.87086
     0.60536
     0.90879
     1.04153
     1.01309
     0.96568
     0.85189
     0.87086
     0.68122
     0.69070
     1.01309
     0.94671
     0.55795
     0.56744
     0.70967
     0.62433
     0.52951
     0.40624
     0.54847
     0.42521
     0.44417
     0.44417
     0.37780
     0.11230
     0.06489
     0.07437
     0.42521
     0.41572
     0.07437
     0.29246
     0.23557
     0.38728
     0.30194
     0.37780
     0.30194
     0.69070
     1.04153
     0.85189
     0.89930
     0.88034
     0.73811
     0.52951
     0.75708
     0.70018
     1.05102
     0.76656
     0.64329
     0.61485
     0.67174
     0.36831
     0.32090
     0.17867
    -0.00148
     0.02696
     0.02696
     0.22608
    -0.07734
    -0.51351
    -0.32387
    -0.04889
    -0.12475
    -0.37128
    -0.34283
    -0.41869
    -0.40921
    -0.68418
    -0.66522
    -0.46610
    -0.29542
    -0.41869
    -0.53247
    -0.44714
    -0.30491
    -0.74108
    -0.12475
     0.05541
    -1.01605
    -1.84099
    -1.42378
    -1.10139
    -0.97813
    -1.22466
    -2.33405
    -2.31508
    -2.63747
    -2.56161
    -2.57110
    -2.62799
    -2.86504
    -3.02623
    -3.10209
    -2.69436
    -2.50472
    -2.52369
    -2.04959
    -1.79358
    -1.49015
    -1.01605
    -1.01605
    -0.71263
    -0.48506
    -0.21009
    -0.05837
     0.10282
     0.35883
     0.41572
     0.15023
     0.50106
     0.89930
     0.70967
     0.52003
     0.55795
     0.70018
     0.50106
     0.56744
     0.60536
     0.46313
     0.52003
     0.46313
     0.51054
     0.46313
     0.25453
     0.20712
     0.02696
     0.27349
     0.43469
     0.09334
     0.13126
     0.25453
     0.13126
     0.22608
     0.12178
     0.16919
     0.30194
     0.34935
     0.22608
     0.41572
     0.49158
     0.25453
    -0.01096
     0.61485
     0.50106
     0.17867
     0.06489
    -0.00148
    -0.05837
     0.12178
     0.07437
     0.08386
     0.03645
    -0.07734
    -0.17216
    -0.31439
    -0.21957
    -0.36180
    -0.45662
    -0.10578
     0.07437
    -0.06786
     0.21660
     0.07437
    -0.00148
     0.03645
     0.10282
     0.08386
     0.13126
     0.38728
     0.04593
     0.55795
     0.44417
     0.45365
     0.32090
     0.59588
     1.11739
     1.12687
     0.58640
     0.85189
     0.59588
     0.89930
     1.11739
     1.29755
     1.16480
     1.38289
     1.13635
     0.94671
     0.63381
     0.67174
     0.47262
     0.11230
     0.70018
     0.71915
     0.31142
    -0.00148
    -0.17216
    -0.15319
    -0.11527
    -0.21009
    -0.14371
    -0.18164
    -0.21009
    -0.45662
    -0.25750
    -0.29542
    -0.26698
    -0.36180
    -0.18164
     0.05541
    -0.09630
    -0.14371
    -0.09630
    -0.19112
    -0.25750
    -0.06786
    -0.02045
     0.29246
     0.28298
     0.22608
     0.25453
     0.44417
     0.66226
     0.56744
     0.91827
     1.31651
     0.98464
     0.22608
    -0.74108
    -0.86434
    -0.91175
    -0.57040
    -0.43765
    -0.63677
    -0.95916
    -1.30051
    -1.59445
    -2.22975
    -2.51421
    -2.56161
    -2.29612
    -1.85047
    -1.68927
    -1.75565
    -1.67979
    -1.24362
    -1.28155
    -1.10139
    -0.76952
    -0.47558
    -0.26698
    -0.24801
    -0.26698
     0.00800
     0.35883
     0.14075
     0.19764
     0.56744
     0.65277
     0.75708
     0.59588
     0.61485
     0.56744
     0.64329
     0.69070
     0.93723
     0.90879
     0.84241
     0.64329
     0.89930
     0.70967
     0.81397
     0.46313
     0.72863
     1.10791
     0.69070
     0.98464
     0.77604
     0.81397
     0.57692
     0.79500
     0.95620
     1.04153
     0.80448
     0.83293
     0.61485
     0.79500
     0.66226
     0.77604
     0.61485
     0.66226
     0.61485
     0.32090
     0.63381
     0.39676
     0.33039
     0.10282
     0.16919
     0.08386
    -0.01096
    -0.14371
    -0.10578
    -0.15319
    -0.16268
    -0.15319
    -0.33335
     0.06489
    -0.35232
    -0.37128
    -0.29542
    -0.08682
    -0.13423
    -0.30491
    -0.21957
    -0.00148
    -0.02993
     0.32090
     0.04593
     0.38728
     0.46313
     0.81397
     0.38728
     0.73811
     0.64329
     0.34935
     0.56744
     0.67174
     0.53899
     0.78552
     0.56744
     0.61485
     0.61485
     0.60536
     0.38728
     0.31142
    -0.13423
    -0.21009
    -0.20060
     0.42521
     0.14075
    -0.56092
    -0.25750
    -0.38076
    -0.36180
    -0.13423
    -0.40921
    -0.26698
    -0.57988
    -0.20060
    -0.55144
    -0.44714
    -0.37128
    -0.28594
    -0.42817
    -0.23853
    -0.01096
    -0.17216
     0.00800
     0.20712
     0.40624
     0.30194
     0.20712
     0.33987
     0.72863
     0.55795
     0.48210
    -0.11527
    -0.63677
    -0.40921
    -0.27646
    -0.23853
    -0.01096
    -0.28594
    -0.54196
    -0.76952
    -0.77900
    -0.78849
    -1.07295
    -1.19621
    -1.12984
    -0.85486
    -0.85486
    -0.92123
    -0.81693
    -0.94968
    -0.89279
    -1.14880
    -0.91175
    -1.02554
    -1.58497
    -1.31948
    -0.82641
    -0.82641
    -0.76004
    -0.84538
    -0.83590
    -0.67470
    -0.65574
    -0.76004
    -0.72211
    -0.62729
    -0.54196
    -0.40921
     0.06489
     0.06489
    -0.05837
    -0.20060
     0.03645
     0.10282
     0.19764
     0.07437
     0.05541
     0.35883
     0.47262
     0.45365
     0.57692
     0.88034
     1.05102
     0.70018
     0.77604
     1.03205
     1.08894
     0.75708
     0.70018
     0.69070
     0.90879
     0.78552
     0.70967
     0.68122
     0.81397
     0.53899
     0.41572
     0.57692
     0.34935
     0.31142
     0.36831
     0.52003
     0.19764
     0.14075
     0.29246
     0.35883
     0.32090
     0.31142
     0.07437
     0.32090
     0.24505
     0.42521
     0.39676
     0.21660
     0.18816
     0.25453
     0.07437
     0.27349
     0.40624
     0.17867
     0.18816
     0.22608
     0.16919
     0.12178
    -0.03941
     0.02696
     0.00800
     0.03645
     0.22608
     0.13126
     0.02696
     0.07437
    -0.04889
     0.10282
     0.28298
     0.09334
    -0.07734
     0.12178
     0.11230
     0.23557
     0.24505
     0.04593
     0.31142
     0.27349
     0.28298
     0.23557
     0.34935
     0.44417
     0.23557
     0.33039
     0.73811
     0.62433
     0.26401
     0.46313
     0.41572
     0.66226
     0.54847
     0.25453
     0.43469
     0.13126
    -0.21009
    -0.68418
    -1.39533
    -2.51421
    -2.70384
    -2.94089
    -2.77970
    -2.73229
    -2.88400
    -3.72790
    -4.59076
    -4.44853
    -3.51929
    -2.62799
    -3.05468
    -3.35810
    -2.69436
    -2.03062
    -1.53756
    -1.18673
    -0.48506
    -0.01096
     0.62433
     1.24066
     0.94671
     1.21221
     1.07946
     1.26910
     1.32599
     1.44926
     1.80009
     1.68631
     1.74320
     1.75268
     1.61045
     1.61993
     1.52511
     1.81906
     2.22678
     2.90000
     2.65347
     2.40694
     2.66295
     2.91896
     2.98534
     2.66295
     2.49228
     2.35953
     2.37849
     2.34056
     2.15092
     2.02766
     1.54408
     1.32599
     1.04153
     1.10791
     0.65277
     0.07437
    -0.08682
    -0.31439
    -0.28594
    -0.77900
    -0.93072
    -0.97813
    -1.22466
    -1.26258
    -1.62290
    -1.58497
    -2.05907
    -1.84099
    -2.40042
    -1.64186
    -1.61342
    -1.98321
    -2.14441
    -1.98321
    -1.77461
    -1.73668
    -1.61342
    -1.42378
    -1.24362
    -1.12036
    -0.76004
    -0.63677
    -0.51351
    -0.63677
    -0.55144
    -0.26698
     0.11230
    -0.06786
    -0.10578
     0.00800
    -0.09630
    -0.07734
     0.08386
     0.12178
     0.05541
     0.09334
    -0.03941
    -0.01096
     0.02696
    -0.19112
    -0.16268
    -0.19112
     0.23557
     0.00800
     0.04593
     0.04593
     0.14075
     0.08386
     0.26401
     0.05541
     0.17867
     0.39676
     0.33987
     0.24505
     0.51054
     0.34935
     0.23557
     0.22608
     0.62433
     0.82345
     0.43469
     0.45365
     0.32090
     0.35883
     0.53899
     0.45365
     0.44417
     0.46313
     0.57692
     0.48210
     0.76656
     0.77604
     0.21660
    -0.04889
     0.56744
     0.69070
     0.40624
     0.44417
     0.33987
     0.35883
     0.28298
    -0.00148
    -0.02045
    -0.10578
     0.15023
    -0.04889
    -0.09630
    -0.39024
    -0.57988
    -0.98761
    -0.94020
    -0.63677
    -0.60833
    -0.59885
    -0.34283
    -0.61781
    -0.96864
    -0.83590
    -0.90227
    -0.88331
    -0.97813
    -0.52299
    -0.15319
     0.24505
     0.06489
    -0.32387
    -0.54196
    -0.02045
     0.03645
     0.08386
     0.35883
     0.08386
     0.50106
     0.45365
     0.52003
     1.31651
     1.19325
     1.44926
     1.61993
     1.99921
     2.07507
     1.99921
     1.86647
     2.51124
     2.69140
     2.92845
     2.81466
     2.23626
     1.72424
     2.06559
     1.86647
     1.70527
     1.53460
     1.29755
     0.94671
     0.55795
     0.31142
    -0.20060
    -0.50403
    -0.63677
    -0.84538
    -0.86434
    -1.13932
    -1.32896
    -1.62290
    -2.16337
    -2.18234
    -2.25819
    -2.26767
    -2.59954
    -2.78918
    -2.61851
    -2.69436
    -2.55213
    -2.74177
    -2.30560
    -2.12544
    -1.94529
    -1.75565
    -1.48067
    -1.53756
    -1.23414
    -0.83590
    -0.63677
    -0.34283
    -0.11527
     0.07437
     0.21660
     0.34935
     0.58640
     0.33039
     0.16919
     0.39676
     0.46313
     0.38728
     0.51054
     0.43469
     0.33039
     0.42521
     0.46313
     0.42521
     0.48210
     0.31142
     0.08386
     0.21660
    -0.02045
    -0.02045
    -0.05837
     0.15023
    -0.02045
    -0.03941
    -0.15319
    -0.25750
    -0.19112
    -0.35232
    -0.45662
    -0.31439
    -0.29542
    -0.34283
    -0.52299
    -0.54196
    -0.51351
    -0.42817
    -0.71263
    -0.34283
    -0.14371
    -0.44714
    -0.35232
    -0.26698
    -0.46610
    -0.33335
    -0.27646
    -0.29542
    -0.24801
    -0.01096
    -0.22905
    -0.18164
    -0.06786
     0.04593
    -0.31439
    -0.32387
    -0.07734
    -0.02993
    -0.18164
    -0.14371
    -0.05837
    -0.16268
    -0.26698
    -0.26698
    -0.29542
    -0.28594
    -0.09630
    -0.30491
    -0.22905
     0.20712
     0.03645
    -0.09630
    -0.12475
    -0.27646
    -0.21957
    -0.22905
    -0.16268
    -0.11527
     0.05541
    -0.20060
    -0.05837
    -0.00148
     0.20712
     0.09334
     0.24505
     0.53899
     0.33039
     0.26401
     0.47262
     0.35883
     0.88034
     1.14584
     1.21221
     1.33548
     0.83293
     1.06050
     1.16480
     1.35444
     1.44926
     1.44926
     1.36392
     1.11739
     0.91827
     1.02257
     0.76656
     1.03205
     0.99412
     1.34496
     1.37340
     0.97516
     0.64329
     0.28298
     0.43469
     0.44417
     0.48210
     0.52003
     0.42521
     0.35883
     0.43469
     0.10282
    -0.04889
     0.13126
    -0.13423
    -0.42817
    -0.12475
    -0.16268
    -0.12475
    -0.36180
    -0.58936
    -0.35232
    -0.35232
    -0.34283
    -0.67470
    -0.60833
    -0.81693
    -0.74108
    -1.04450
    -0.78849
    -0.77900
    -0.92123
    -1.01605
    -0.87382
    -0.87382
    -0.89279
    -0.84538
    -0.83590
    -0.51351
    -0.51351
    -0.31439
    -0.36180
    -0.27646
    -0.33335
    -1.29103
    -1.85047
    -1.42378
    -1.24362
    -1.22466
    -2.18234
    -2.52369
    -1.10139
    -1.16777
    -1.61342
    -1.87891
    -1.87891
    -1.80306
    -1.56601
    -1.17725
    -0.97813
    -0.85486
    -0.21957
     0.18816
     0.03645
     0.29246
     0.53899
     0.61485
     0.57692
     0.28298
     0.44417
     0.55795
     0.33039
     0.56744
     0.49158
     0.31142
     0.18816
     0.22608
     0.22608
     0.33987
     0.37780
     0.05541
     0.13126
     0.28298
     0.19764
     0.05541
     0.06489
     0.13126
     0.21660
     0.28298
     0.24505
    -0.01096
     0.15023
     0.10282
     0.00800
     0.20712
     0.28298
    -0.03941
     0.30194
     0.52003
     0.46313
     0.48210
     0.63381
     0.83293
     0.76656
     0.75708
     0.23557
     0.20712
     0.03645
     0.33039
     0.02696
     0.37780
     0.52003
     0.12178
     0.09334
     0.08386
    -0.35232
    -0.18164
    -0.77900
    -0.77900
    -0.59885
    -0.38076
    -0.37128
    -0.49455
    -0.29542
    -0.13423
    -0.42817
    -0.35232
     0.03645
    -0.23853
    -0.32387
    -0.32387
    -0.02993
     0.16919
     0.33039
     0.08386
     0.16919
     0.47262
     0.76656
     0.65277
     0.83293
     0.94671
     0.61485
     0.72863
     0.94671
     0.73811
     0.32090
     0.60536
     0.67174
     0.56744
     0.39676
     0.58640
     0.34935
     0.38728
     0.25453
     0.38728
     0.24505
     0.12178
     0.07437
    -0.01096
     0.45365
     0.50106
     0.51054
     0.45365
     0.70967
     1.18376
     0.90879
     0.87086
     0.67174
     0.80448
     0.94671
     0.84241
     0.78552
     0.60536
     0.67174
     0.25453
     0.50106
     0.83293
     0.51054
     0.15971
     0.00800
     0.10282
     0.09334
     0.00800
    -0.18164
    -0.09630
    -0.14371
     0.10282
    -0.02045
    -0.26698
    -0.17216
    -0.41869
    -0.19112
     0.15971
     0.32090
     0.08386
    -0.02045
    -0.22905
    -0.09630
     0.03645
    -0.18164
     0.00800
    -0.00148
     0.17867
     0.23557
     0.26401
    -0.02993
    -0.10578
    -0.22905
    -0.01096
     0.11230
    -0.21957
    -0.22905
    -0.13423
     0.06489
     0.07437
    -0.07734
    -0.13423
    -0.18164
     0.19764
     0.09334
     0.23557
     0.10282
     0.06489
    -0.13423
     0.31142
     0.42521
     0.15023
     0.23557
     0.15023
     0.23557
     0.41572
     0.11230
     0.11230
     0.06489
     0.18816
     0.15971
     0.21660
     0.11230
    -0.13423
    -0.14371
     0.19764
     0.51054
     0.49158
     0.49158
     0.74759
     1.47770
     1.35444
     0.09334
    -1.52808
    -2.38146
    -2.35301
    -2.41939
    -1.02554
    -0.75056
    -1.23414
    -2.44783
    -3.16846
    -3.40551
    -3.81324
    -3.95547
    -3.51929
    -3.44344
    -2.72281
    -1.88840
    -1.50912
    -1.53756
    -1.27207
    -0.83590
    -0.80745
    -0.23853
     0.06489
     0.08386
     0.25453
     0.69070
     0.88982
     0.52003
     0.46313
     0.53899
     0.59588
     0.63381
     0.54847
     0.49158
     0.60536
     0.79500
     0.82345
     0.85189
     0.87086
     0.72863
     0.48210
     0.85189
     1.03205
     0.67174
     0.47262
     0.44417
     0.30194
     0.42521
     0.62433
     0.37780
     0.22608
    -0.29542
    -0.26698
     0.27349
     0.21660
     0.25453
    -0.26698
    -0.42817
     0.16919
     0.35883
     0.42521
     0.73811
     0.74759
     0.96568
     1.21221
     0.97516
     1.02257
     0.98464
     0.94671
     0.96568
     1.06998
     0.86138
     0.70967
     0.38728
     0.62433
     0.63381
     0.14075
     0.07437
     0.02696
    -0.00148
    -0.01096
     0.06489
     0.08386
    -0.09630
    -0.01096
    -0.11527
    -0.05837
     0.13126
     0.01748
    -0.20060
    -0.02045
     0.21660
     0.05541
    -0.18164
    -0.30491
    -0.38076
    -0.32387
    -0.21957
    -0.35232
    -0.28594
    -0.31439
    -0.23853
    -0.18164
    -0.39024
    -0.22905
    -0.47558
    -0.33335
     0.03645
     0.15971
     0.04593
     0.00800
    -0.12475
     0.04593
    -0.04889
     0.08386
     0.34935
     0.02696
     0.21660
     0.04593
     0.19764
     0.38728
     0.21660
    -0.05837
     0.47262
     0.33987
     0.32090
     0.20712
     0.40624
     0.30194
     0.29246
     0.35883
     0.24505
     0.43469
     0.30194
     0.28298
     0.28298
     0.34935
     0.15971
     0.15023
     0.02696
     0.33987
     0.19764
     0.16919
     0.11230
     0.05541
     0.00800
    -0.00148
     0.04593
     0.06489
    -0.08682
    -0.18164
    -0.01096
    -0.04889
    -0.04889
    -0.34283
    -0.23853
     0.08386
    -0.18164
     0.00800
     0.00800
     0.02696
    -0.01096
    -0.02993
     0.17867
     0.36831
     0.68122
     0.84241
     1.20273
     1.52511
     1.25014
     0.46313
    -0.23853
    -0.79797
    -1.24362
    -0.96864
    -0.96864
    -1.71772
    -1.67979
    -2.05907
    -2.44783
    -3.42447
    -3.62360
    -3.53826
    -3.46240
    -3.14950
    -2.31508
    -2.36249
    -2.34353
    -1.99270
    -1.21518
    -0.57988
     0.11230
     0.69070
     0.99412
     0.94671
     1.13635
     0.90879
     0.87086
     1.05102
     1.12687
     1.38289
     1.34496
     1.44926
     1.43029
     1.16480
     1.23117
     0.92775
     0.88982
     1.01309
     0.89930
     0.61485
     1.50615
     2.09403
     2.71036
     2.98534
     2.87155
     2.27419
     1.41133
     0.96568
     1.34496
     1.65786
     2.30264
     2.38797
     2.18885
     2.06559
     1.63890
     1.27858
     0.94671
     1.19325
     1.22169
     1.10791
     1.19325
     1.06998
     1.18376
     1.04153
     1.07946
     1.03205
     1.29755
     1.04153
     0.88034
     0.77604
     0.77604
     0.51054
     0.20712
    -0.07734
    -0.21957
    -0.35232
    -0.43765
    -0.78849
    -0.83590
    -1.14880
    -1.22466
    -1.62290
    -1.47119
    -1.67979
    -1.91684
    -1.89788
    -1.86943
    -2.06855
    -1.89788
    -1.84099
    -1.81254
    -1.62290
    -1.51860
    -1.54704
    -1.39533
    -1.32896
    -1.28155
    -1.22466
    -1.00657
    -0.56092
    -0.67470
    -0.49455
    -0.13423
    -0.30491
    -0.14371
    -0.32387
    -0.18164
     0.01748
     0.15971
     0.14075
     0.06489
     0.15971
     0.15971
     0.07437
     0.39676
     0.43469
     0.05541
     0.23557
     0.26401
     0.40624
     0.17867
    -0.02993
     0.22608
     0.43469
     0.33039
     0.29246
     0.13126
     0.03645
     0.28298
     0.03645
     0.11230
     0.54847
     0.18816
     0.10282
     0.18816
     0.46313
     0.43469
     0.33987
     0.08386
     0.19764
     0.39676
     0.38728
     0.61485
     0.33039
     0.29246
     0.44417
     0.24505
     0.65277
     0.55795
     0.41572
     0.13126
     0.18816
     0.39676
     0.19764
     0.01748
     0.05541
     0.17867
     0.09334
    -0.02045
    -0.05837
    -0.19112
    -0.24801
    -0.38076
     0.00800
     0.12178
    -0.21009
    -0.19112
    -0.34283
    -0.12475
    -0.15319
    -0.27646
    -0.07734
    -0.02993
     0.20712
     0.37780
     0.29246
     0.50106
     1.02257
     1.05102
     0.96568
     1.54408
     1.73372
     1.80957
     2.18885
     3.26032
     3.89561
     4.24644
     2.88104
     1.69579
     1.80009
     1.86647
     2.04662
     1.24066
    -1.50912
    -3.60463
    -2.90297
    -2.01166
    -2.18234
    -2.89348
    -3.87013
    -4.30630
    -5.14071
    -5.37776
    -5.29242
    -5.09330
    -4.27785
    -3.69945
    -3.09261
    -2.46680
    -1.69876
    -1.22466
    -1.03502
    -0.40921
    -0.33335
    -0.44714
    -0.43765
    -0.07734
    -0.13423
    -0.08682
    -0.02045
    -0.05837
     0.02696
     0.11230
     0.01748
    -0.19112
    -0.39024
    -0.50403
    -0.65574
    -0.26698
     0.04593
    -0.01096
    -0.37128
    -0.11527
    -0.23853
    -0.30491
    -0.20060
    -0.40921
    -0.21957
     0.07437
     0.12178
     0.21660
     0.05541
     0.22608
    -0.11527
    -0.03941
     0.25453
     0.04593
    -0.08682
    -0.06786
    -0.26698
    -0.02993
    -0.15319
    -0.23853
    -0.38076
    -0.16268
    -0.21957
    -0.10578
    -0.03941
    -0.26698
    -0.30491
    -0.29542
     0.00800
     0.14075
    -0.03941
     0.12178
     0.17867
     0.18816
     0.26401
     0.15971
     0.29246
     0.15023
     0.48210
     0.41572
     0.24505
     0.33987
     0.24505
     0.03645
     0.42521
     0.70018
     0.32090
     0.31142
     0.34935
     0.51054
     0.49158
     0.49158
     0.39676
     0.33987
     0.69070
     0.62433
     0.63381
     0.57692
     0.49158
     0.49158
     0.47262
     0.72863
     0.33987
     0.39676
     0.37780
     0.53899
     0.63381
     0.35883
     0.60536
     0.87086
     1.20273
     1.65786
     1.75268
     1.98973
     1.80957
     1.55356
     1.79061
     1.93284
     2.06559
     1.97077
     1.89491
     1.79061
     1.48719
     1.28807
     1.09843
     1.07946
     0.61485
     0.49158
     0.38728
     0.44417
     0.33039
     0.40624
     0.18816
     0.34935
     0.44417
     0.67174
     0.68122
     0.49158
     0.74759
     0.69070
     0.45365
     0.15023
    -0.11527
    -0.39024
    -0.66522
    -0.73159
    -0.44714
    -0.49455
    -1.21518
    -1.63238
    -1.85995
    -2.25819
    -2.12544
    -2.17285
    -1.80306
    -1.74617
    -1.81254
    -1.83150
    -1.67979
    -1.58497
    -1.72720
    -1.52808
    -1.15828
    -1.22466
    -1.28155
    -1.19621
    -0.84538
    -0.71263
    -0.88331
    -0.61781
    -0.66522
    -0.81693
    -0.92123
    -0.82641
    -0.71263
    -0.62729
    -0.42817
    -0.14371
    -0.31439
    -0.51351
    -0.48506
    -0.78849
    -0.15319
    -0.17216
    -0.05837
    -0.02993
    -0.04889
     0.15971
     0.14075
    -0.08682
     0.33987
     0.25453
     0.29246
     0.02696
     0.20712
     0.37780
     0.26401
    -0.19112
    -0.00148
     0.47262
     0.13126
     0.38728
     0.46313
     0.34935
     0.33039
     0.18816
     0.18816
     0.11230
     0.18816
     0.28298
     0.33039
     0.37780
     0.27349
    -0.05837
     0.08386
     0.40624
     0.23557
     0.00800
     0.14075
    -0.13423
    -0.02045
    -0.22905
    -0.62729
    -0.10578
    -0.05837
    -0.02993
    -0.21009
    -0.26698
    -0.46610
    -0.39024
    -0.68418
    -0.42817
    -0.35232
    -0.43765
    -0.41869
    -0.50403
    -0.39973
    -0.31439
    -0.33335
    -0.28594
    -0.20060
    -0.24801
    -0.20060
    -0.16268
     0.04593
    -0.07734
    -0.22905
     0.34935
     0.37780
    -0.02045
     0.19764
     0.16919
     0.12178
     0.19764
     0.28298
     0.26401
     0.40624
     0.34935
     0.38728
     0.42521
     0.47262
     0.57692
     0.52003
     1.00361
     1.60097
     1.97077
     2.71036
     2.87155
     2.98534
     2.88104
     2.75777
     2.13196
     1.76216
     0.97516
     1.20273
     1.44926
     1.95180
     1.43978
     0.05541
    -0.77900
    -1.41430
    -2.55213
    -2.25819
    -2.30560
    -2.72281
    -2.82711
    -3.11157
    -3.12105
    -2.63747
    -2.36249
    -2.12544
    -1.62290
    -1.45222
    -1.23414
    -1.28155
    -1.51860
    -0.91175
    -0.76004
    -0.55144
    -0.15319
    -0.03941
    -0.17216
    -0.12475
    -0.08682
    -0.06786
     0.15023
     0.12178
     0.26401
     0.02696
     0.32090
     0.47262
     0.44417
     0.63381
     0.73811
     0.64329
     0.73811
     0.83293
     0.85189
     0.52003
     0.70967
     0.71915
     0.61485
     0.73811
     0.55795
     0.50106
     0.53899
     0.34935
     0.23557
     0.58640
     0.50106
     0.44417
     0.55795
     0.52003
     0.40624
     0.28298
     0.19764
     0.36831
     0.46313
     0.61485
     0.56744
     0.40624
     0.57692
     0.51054
     0.40624
     0.59588
     0.49158
     0.52003
     0.42521
     0.44417
     0.57692
     0.58640
     0.30194
     0.35883
     0.74759
     0.59588
     0.63381
     0.50106
     0.42521
     0.63381
     0.34935
     0.22608
     0.75708
     0.40624
     0.52003
     0.51054
     0.55795
     0.44417
     0.34935
     0.14075
     0.52003
     0.61485
     0.53899
     0.36831
     0.25453
     0.33987
     0.47262
     0.15023
     0.49158
     0.38728
     0.14075
     0.27349
     0.41572
     0.32090
     0.23557
     0.03645
     0.08386
     0.20712
     0.30194
     0.40624
     0.21660
     0.15971
     0.26401
    -0.10578
     0.18816
     0.30194
     0.13126
     0.19764
     0.13126
     0.22608
     0.28298
     0.05541
     0.10282
     0.24505
     0.33039
     0.32090
     0.31142
     0.08386
    -0.08682
    -0.13423
    -0.02993
    -0.04889
    -0.07734
    -0.40921
    -0.22905
    -0.60833
    -1.16777
    -1.39533
    -1.72720
    -1.36689
    -0.61781
    -0.11527
    -0.42817
    -0.22905
    -0.86434
    -1.53756
    -1.67979
    -1.48067
    -0.76952
    -0.57988
    -0.39024
     0.13126
     0.16919
     0.16919
     0.26401
     0.88982
     1.56304
     1.42081
     1.17428
     0.99412
     0.60536
     0.83293
     0.79500
     1.35444
     1.82854
     1.23117
     1.11739
     0.80448
     0.47262
    -0.02993
    -0.58936
    -0.62729
    -0.39973
    -0.31439
    -0.30491
    -0.79797
    -0.66522
    -0.61781
    -0.74108
    -0.37128
    -0.11527
    -0.09630
    -0.24801
     0.00800
     0.22608
     0.35883
     0.19764
     0.09334
     0.21660
     0.34935
     0.53899
     0.37780
     0.44417
     0.31142
     0.25453
     0.22608
     0.63381
     0.52951
     0.26401
     0.15971
     0.41572
     0.52003
     0.30194
     0.20712
     0.21660
     0.34935
     0.60536
     0.42521
     0.47262
     0.39676
     0.46313
     0.38728
     0.72863
     0.69070
     0.63381
     0.64329
     0.84241
     0.95620
     0.81397
     0.74759
     0.92775
     0.92775
     0.95620
     0.81397
     0.75708
     0.86138
     0.62433
     0.36831
     0.72863
     0.86138
     0.56744
     0.39676
     0.44417
     0.37780
     0.38728
     0.24505
     0.11230
     0.19764
     0.17867
     0.16919
     0.16919
     0.03645
     0.07437
     0.03645
     0.06489
     0.22608
     0.02696
    -0.13423
     0.05541
     0.27349
     0.18816
     0.19764
     0.13126
    -0.00148
     0.30194
     0.27349
     0.38728
     0.20712
     0.06489
     0.24505
    -0.02045
     0.52951
     0.60536
     0.08386
     0.28298
     0.16919
     0.47262
     0.33039
     0.19764
     0.26401
     0.33987
     0.46313
     0.57692
     0.60536
     0.52003
     0.62433
     0.42521
     0.86138
     1.21221
     0.98464
     1.03205
     1.03205
     1.32599
     1.51563
     1.46822
     1.73372
     1.80009
     1.91388
     1.57252
     1.71475
     1.47770
     1.40185
     0.88034
     1.52511
     1.97077
     1.86647
     1.47770
     0.97516
     0.65277
    -0.21009
    -1.39533
    -2.38146
    -2.45731
    -1.15828
    -0.76004
    -1.61342
    -2.32457
    -2.17285
    -2.36249
    -2.77970
    -3.21587
    -3.57619
    -3.57619
    -3.76583
    -3.92702
    -3.57619
    -3.14950
    -2.52369
    -2.02114
    -0.94020
    -0.15319
    -0.51351
    -0.94020
    -1.14880
    -0.66522
    -0.55144
     0.26401
     0.72863
     0.72863
     0.99412
     1.45874
     1.65786
     1.48719
     1.23117
     0.91827
     0.53899
     0.45365
     0.43469
     0.23557
     0.26401
     0.02696
    -0.23853
     0.27349
     0.41572
     0.33039
     0.31142
     0.15971
     0.34935
     0.42521
     0.28298
     0.22608
     0.28298
     0.35883
     0.45365
     0.42521
     0.16919
     0.31142
     0.16919
     0.21660
     0.44417
     0.42521
     0.16919
     0.14075
     0.33039
     0.35883
     0.45365
     0.34935
     0.53899
     0.59588
     0.54847
     0.67174
     0.60536
     0.47262
     0.38728
     0.23557
     0.75708
     0.62433
     0.43469
     0.36831
     0.44417
     0.33039
     0.32090
     0.35883
     0.28298
     0.26401
    -0.04889
    -0.02993
     0.09334
    -0.13423
    -0.20060
    -0.31439
    -0.08682
    -0.15319
    -0.27646
    -0.19112
    -0.17216
    -0.44714
    -0.42817
    -0.40921
    -0.35232
    -0.41869
    -0.26698
    -0.15319
    -0.08682
    -0.27646
    -0.17216
    -0.36180
    -0.16268
     0.07437
     0.25453
    -0.02045
    -0.04889
    -0.02993
     0.12178
     0.15971
     0.14075
     0.21660
     0.29246
     0.29246
     0.36831
     0.34935
     0.35883
     0.17867
     0.38728
     0.60536
     0.90879
     0.82345
     0.51054
     0.16919
    -0.03941
    -0.23853
    -0.21009
    -0.52299
    -0.66522
    -0.45662
    -0.21009
    -0.20060
    -0.19112
    -0.91175
    -1.12984
    -0.66522
    -0.94968
    -1.34792
    -1.01605
    -0.63677
    -0.41869
    -0.48506
    -0.59885
    -0.14371
     0.09334
    -0.35232
    -0.65574
    -0.50403
    -0.22905
     0.05541
    -0.44714
     0.00800
     0.24505
    -0.37128
    -0.51351
    -0.33335
    -0.24801
    -0.06786
    -0.15319
    -0.21957
     0.07437
    -0.21009
    -0.16268
     0.21660
     0.33039
     0.63381
     0.71915
     1.05102
     1.60097
     1.52511
     1.84750
     1.72424
     1.80957
     1.86647
     1.71475
     1.78113
     1.71475
     1.35444
     1.36392
     1.10791
     1.19325
     0.70967
     0.09334
    -0.38076
    -0.55144
    -0.90227
    -0.87382
    -0.60833
    -0.56092
    -0.58936
    -0.98761
    -1.08243
    -0.65574
    -0.48506
    -0.62729
    -0.70315
    -0.55144
    -0.82641
    -0.39973
    -0.53247
    -0.15319
    -0.23853
    -0.30491
    -0.11527
    -0.42817
    -0.39024
    -0.23853
    -0.27646
    -0.09630
    -0.20060
     0.04593
     0.04593
    -0.02045
     0.15971
     0.08386
     0.13126
     0.19764
     0.27349
     0.22608
     0.20712
     0.18816
     0.20712
     0.27349
    -0.02045
     0.11230
     0.22608
     0.30194
     0.10282
     0.28298
     0.33039
     0.14075
     0.15971
    -0.02993
     0.18816
     0.19764
     0.15971
     0.28298
     0.22608
     0.18816
    -0.02045
     0.12178
     0.24505
     0.29246
     0.22608
    -0.06786
     0.13126
     0.33987
     0.03645
    -0.05837
     0.35883
     0.39676
    -0.02993
     0.15023
     0.33987
     0.07437
     0.18816
     0.01748
     0.24505
     0.30194
     0.26401
     0.09334
     0.08386
     0.13126
     0.00800
     0.01748
     0.38728
     0.48210
     0.28298
     0.36831
     0.80448
     0.89930
     0.97516
     0.94671
     0.53899
     0.09334
    -0.51351
    -1.19621
    -1.97373
    -1.97373
    -1.85995
    -2.04959
    -2.47628
    -2.86504
    -3.07364
    -3.32965
    -3.70893
    -3.45292
    -3.39603
    -3.03571
    -2.44783
    -1.84099
    -1.71772
    -1.11087
    -0.47558
    -0.19112
     0.61485
     0.68122
     1.03205
     1.54408
     1.34496
     1.08894
     1.24066
     0.97516
     0.87086
     0.30194
     0.10282
     0.15971
     0.19764
    -0.08682
    -0.41869
    -0.44714
     0.69070
     1.00361
     0.97516
     1.29755
     1.31651
     1.04153
     0.92775
     1.33548
     1.25962
     1.47770
     1.63890
     1.68631
     1.53460
     1.39237
     1.02257
     0.36831
     0.07437
    -0.02045
    -0.44714
    -0.33335
    -0.55144
    -0.96864
    -0.92123
    -1.03502
    -0.87382
    -0.84538
    -0.84538
    -0.94968
    -0.69367
    -0.36180
    -0.42817
    -0.46610
    -0.60833
    -0.59885
    -0.73159
    -0.47558
    -0.12475
    -0.61781
    -0.58936
    -0.43765
    -0.31439
    -0.39973
    -0.37128
    -0.39024
    -0.47558
    -0.33335
    -0.24801
    -0.21957
    -0.30491
    -0.21957
    -0.17216
    -0.43765
    -0.00148
    -0.09630
    -0.30491
     0.14075
    -0.09630
     0.22608
    -0.14371
    -0.11527
     0.11230
     0.08386
     0.13126
     0.20712
     0.14075
     0.24505
     0.33987
    -0.05837
     0.30194
     0.55795
     0.19764
     0.33039
     0.30194
     0.22608
     0.40624
     0.15023
     0.43469
     0.30194
     0.67174
     0.52003
     0.33987
     0.38728
     0.37780
     0.29246
     0.54847
     0.70018
     0.30194
     0.30194
     0.46313
     0.55795
     0.64329
     0.45365
     0.38728
     0.48210
     0.65277
     0.70967
     0.61485
     0.50106
     0.32090
     0.22608
     0.53899
     0.97516
     0.61485
     0.42521
     0.56744
     0.68122
     0.76656
     0.82345
     0.75708
     0.80448
     0.95620
     1.13635
     1.48719
     1.34496
     1.12687
     1.05102
     0.80448
     1.29755
     0.64329
    -0.39973
    -1.34792
    -1.45222
    -1.66083
    -1.22466
    -0.95916
    -1.18673
    -1.62290
    -2.09700
    -2.82711
    -2.46680
    -1.89788
    -2.22026
    -2.03062
    -1.02554
    -0.57040
    -0.37128
    -0.17216
     0.31142
     0.52951
     0.94671
     1.08894
     0.97516
     1.17428
     1.06998
     1.04153
     0.97516
     0.91827
     0.62433
     0.24505
     0.52003
     0.48210
     0.19764
    -0.23853
     0.00800
     0.84241
     1.43978
     1.18376
     1.22169
     0.97516
     0.57692
     0.51054
     0.70018
     1.01309
     1.26910
     1.31651
     1.26910
     1.45874
     0.98464
     0.73811
     0.27349
     0.33987
     0.36831
     0.21660
    -0.08682
    -0.11527
     0.15023
     0.16919
     0.29246
     0.33039
     0.08386
     0.40624
     0.32090
     0.66226
     0.65277
     0.33039
     0.50106
     0.49158
     0.57692
     0.47262
     0.45365
     0.40624
     0.19764
     0.43469
     0.25453
     0.39676
     0.27349
     0.02696
    -0.13423
     0.13126
     0.34935
     0.15971
    -0.04889
     0.01748
     0.18816
     0.17867
     0.13126
     0.14075
     0.21660
     0.09334
     0.31142
     0.24505
     0.33039
     0.07437
    -0.01096
     0.19764
     0.41572
     0.29246
     0.19764
     0.27349
     0.16919
     0.15971
     0.02696
     0.07437
     0.25453
     0.16919
     0.07437
     0.16919
     0.25453
     0.10282
    -0.06786
    -0.13423
     0.46313
     0.25453
    -0.03941
    -0.06786
     0.15023
     0.21660
     0.09334
     0.04593
     0.21660
     0.20712
     0.18816
     0.23557
     0.23557
     0.33039
     0.23557
     0.25453
     0.68122
     0.70018
     0.53899
     0.67174
     0.70967
     1.01309
     0.95620
     1.19325
     1.26910
     1.29755
     0.84241
     0.52951
     0.54847
     0.00800
    -0.47558
    -0.69367
    -0.79797
    -0.79797
    -1.41430
    -1.95477
    -2.12544
    -2.06855
    -1.98321
    -1.49963
    -1.65135
    -2.15389
    -2.10648
    -1.49015
    -0.84538
    -0.14371
     0.23557
     0.61485
     0.48210
     1.19325
     1.20273
     1.37340
     1.53460
     1.43978
     1.27858
     1.20273
     1.06998
     0.89930
     0.81397
     0.84241
     0.55795
     0.44417
     0.61485
     0.47262
     0.75708
     1.44926
     1.84750
     1.98025
     2.04662
     2.32160
     2.54917
     2.59658
     3.26980
     3.22239
     3.34565
     3.46892
     3.25083
     3.09912
     2.72933
     2.51124
     1.83802
     1.60097
     1.06050
     1.03205
     0.93723
     0.37780
     0.02696
    -0.31439
    -0.42817
    -0.39973
    -0.72211
    -0.75056
    -0.57040
    -0.39024
    -0.23853
    -0.12475
    -0.44714
    -0.22905
    -0.03941
     0.05541
    -0.11527
     0.12178
     0.15023
     0.02696
    -0.02993
     0.02696
     0.30194
     0.04593
    -0.06786
     0.03645
     0.08386
    -0.00148
    -0.35232
    -0.57040
    -0.04889
    -0.23853
    -0.26698
    -0.32387
    -0.41869
    -0.37128
    -0.41869
    -0.44714
    -0.52299
    -0.56092
    -0.69367
    -0.40921
    -0.61781
    -0.45662
    -0.51351
    -0.77900
    -0.29542
    -0.48506
    -0.42817
    -0.48506
    -0.49455
    -0.60833
    -0.56092
    -0.35232
    -0.37128
    -0.23853
    -0.23853
    -0.13423
    -0.20060
    -0.02993
     0.02696
    -0.43765
    -0.15319
     0.12178
     0.05541
     0.13126
     0.21660
     0.06489
     0.00800
    -0.02993
     0.10282
     0.23557
     0.14075
    -0.03941
    -0.12475
    -0.12475
    -0.32387
    -0.40921
    -0.21009
     0.05541
    -0.43765
    -0.23853
    -0.26698
    -0.40921
    -0.67470
    -0.71263
    -0.76004
    -0.70315
    -0.82641
    -0.73159
    -0.68418
    -0.37128
    -0.25750
    -0.36180
    -0.51351
    -0.34283
    -0.24801
    -0.35232
    -0.32387
    -0.08682
    -0.25750
    -0.14371
    -0.35232
    -0.60833
    -0.57040
    -0.11527
    -0.26698
     0.00800
    -0.49455
    -1.50912
    -2.62799
    -2.52369
    -1.73668
    -1.14880
    -1.22466
    -0.87382
    -0.98761
    -1.63238
    -1.61342
    -1.08243
    -0.48506
     0.04593
     0.22608
     0.44417
     0.91827
     1.59149
     1.87595
     2.56813
     2.56813
     2.65347
     2.59658
     2.56813
     2.18885
     2.04662
     1.70527
     1.70527
     1.77165
     1.25962
     0.94671
     0.41572
     0.56744
     0.26401
    -0.26698
    -0.30491
    -0.24801
    -0.69367
    -0.73159
    -0.84538
    -0.47558
    -0.30491
    -0.27646
    -0.33335
    -0.15319
    -0.00148
    -0.12475
    -0.30491
    -0.09630
     0.05541
    -0.10578
    -0.09630
     0.16919
     0.05541
    -0.11527
     0.02696
    -0.00148
    -0.05837
    -0.08682
    -0.26698
     0.06489
     0.28298
     0.20712
     0.32090
     0.22608
     0.19764
     0.25453
    -0.00148
     0.31142
     0.44417
     0.10282
     0.09334
    -0.00148
     0.15971
     0.15971
    -0.08682
    -0.02993
     0.21660
     0.16919
     0.02696
    -0.12475
     0.10282
     0.20712
    -0.07734
     0.06489
     0.39676
     0.21660
     0.21660
     0.56744
     0.59588
     0.43469
     0.44417
     0.49158
     0.57692
     0.52951
     0.46313
     0.33987
     0.23557
     0.23557
     0.20712
     0.16919
     0.20712
     0.00800
    -0.41869
    -0.18164
    -0.38076
    -0.66522
    -1.04450
    -0.92123
    -1.38585
    -1.55653
    -1.29103
    -1.01605
    -1.11087
    -1.26258
    -1.41430
    -1.66083
    -1.14880
    -1.40481
    -1.46171
    -1.17725
    -1.12036
    -0.93072
    -0.95916
    -0.87382
    -0.81693
    -0.69367
    -0.56092
    -0.71263
    -0.65574
    -0.45662
    -0.29542
    -0.22905
     0.54847
     0.59588
     0.78552
     0.85189
     1.36392
     1.64838
     1.72424
     1.51563
     1.61045
     0.79500
     0.23557
     0.32090
     1.44926
     1.80009
     1.16480
     1.15532
     0.99412
     0.57692
    -0.07734
     0.26401
     0.61485
     0.29246
     0.47262
     0.98464
     1.30703
     1.60097
     1.56304
     1.90439
     1.87595
     1.78113
     1.83802
     1.56304
     1.27858
     1.65786
     1.21221
     1.15532
     1.19325
     1.00361
     0.53899
     0.05541
    -0.07734
    -0.01096
     0.25453
     0.10282
    -0.47558
    -0.51351
    -0.70315
    -0.88331
    -1.19621
    -0.57988
    -0.60833
    -1.23414
    -1.36689
    -1.23414
    -1.02554
    -1.09191
    -1.36689
    -1.53756
    -1.22466
    -1.43326
    -1.56601
    -1.62290
    -1.63238
    -1.56601
    -1.68927
    -1.32896
    -0.97813
    -1.07295
    -1.19621
    -1.19621
    -1.05398
    -1.04450
    -0.83590
    -0.86434
    -0.80745
    -0.63677
    -0.57040
    -0.60833
    -0.58936
    -0.66522
    -0.79797
    -0.60833
    -0.30491
    -0.50403
    -0.60833
    -0.82641
    -0.48506
    -0.57040
    -0.54196
    -0.53247
    -0.38076
    -0.41869
    -0.25750
    -0.02045
    -0.10578
    -0.28594
    -0.32387
    -0.36180
     0.23557
     0.19764
     0.18816
    -0.00148
     0.14075
     0.17867
     0.28298
     0.31142
     0.17867
     0.19764
     0.34935
     0.51054
     0.46313
     0.42521
     0.34935
     0.14075
     0.63381
     0.83293
     0.70018
     0.73811
     0.83293
     1.01309
     0.75708
     0.70018
     0.19764
     0.06489
     0.20712
     0.36831
     0.27349
     0.07437
     0.07437
    -0.23853
    -0.03941
    -0.08682
    -0.46610
    -0.73159
    -0.57040
    -0.36180
    -0.39024
    -0.04889
    -0.05837
    -0.05837
     0.03645
    -0.09630
    -0.06786
    -0.03941
    -0.32387
    -0.42817
    -0.47558
    -0.07734
    -0.38076
    -0.49455
    -0.36180
    -0.43765
    -0.39024
    -0.40921
    -0.58936
    -0.61781
    -0.33335
    -0.28594
    -0.32387
    -0.23853
    -0.18164
    -0.52299
    -0.21957
     0.25453
     0.33987
     0.14075
     0.19764
     0.44417
     0.38728
     0.62433
     0.59588
     0.58640
     0.36831
     0.44417
     0.37780
     0.45365
     0.20712
     0.04593
     0.05541
     0.38728
     0.40624
     0.15971
    -0.14371
    -0.28594
    -0.55144
    -0.72211
    -0.37128
    -0.27646
    -0.46610
    -0.18164
    -0.32387
    -0.28594
    -0.10578
    -0.14371
    -0.34283
    -0.10578
     0.17867
     0.07437
     0.01748
    -0.00148
     0.03645
    -0.17216
     0.06489
     0.01748
    -0.02045
    -0.10578
     0.17867
     0.10282
     0.22608
     0.01748
    -0.25750
    -0.10578
     0.22608
     0.32090
     0.25453
     0.26401
     0.15971
     0.24505
     0.28298
     0.50106
     0.33987
     0.36831
     0.41572
     0.60536
     0.61485
     0.48210
     0.34935
     0.19764
     0.40624
     0.71915
     0.38728
     0.21660
    -0.08682
     0.04593
     0.14075
    -0.13423
    -0.12475
    -0.14371
    -0.13423
    -0.34283
    -0.10578
    -0.03941
    -0.00148
    -0.36180
    -0.16268
    -0.00148
     0.10282
     0.02696
     0.29246
     0.23557
     0.15023
     0.31142
     0.19764
     0.13126
    -0.12475
    -0.33335
    -0.36180
    -0.29542
    -0.22905
    -0.55144
    -0.74108
    -0.52299
    -0.13423
    -0.12475
     0.23557
    -0.03941
    -0.39024
    -0.32387
    -0.12475
     0.32090
     1.06998
     0.44417
     0.11230
    -0.39024
    -0.40921
    -0.11527
    -0.05837
     0.26401
    -0.20060
    -0.57988
    -0.90227
    -1.27207
    -0.76952
    -0.94020
    -0.78849
    -0.76952
    -0.58936
    -0.11527
     0.08386
     0.19764
     0.43469
     0.59588
     0.42521
     1.25962
     1.37340
     1.15532
     1.31651
     1.25014
     1.34496
     1.34496
     1.04153
     1.12687
     1.46822
     1.00361
     0.52951
     0.33039
     0.38728
     0.21660
    -0.23853
    -0.38076
    -0.33335
    -0.40921
    -0.22905
    -0.31439
    -0.35232
    -0.26698
    -0.15319
    -0.12475
     0.41572
     0.22608
    -0.07734
     0.19764
     0.19764
     0.36831
     0.34935
    -0.02045
     0.36831
     0.35883
     0.19764
     0.21660
     0.19764
    -0.23853
    -0.30491
    -0.34283
    -0.21009
    -0.22905
    -0.15319
    -0.28594
     0.05541
    -0.03941
    -0.03941
    -0.10578
     0.07437
     0.25453
    -0.03941
     0.02696
     0.00800
    -0.02993
    -0.10578
    -0.32387
    -0.21957
    -0.09630
    -0.15319
    -0.16268
    -0.12475
    -0.18164
    -0.18164
    -0.39024
    -0.02993
     0.03645
    -0.12475
    -0.02045
     0.15023
     0.12178
     0.11230
    -0.08682
     0.03645
     0.42521
     0.41572
     0.32090
     0.19764
     0.20712
     0.16919
     0.00800
     0.11230
     0.45365
     0.24505
     0.08386
     0.25453
     0.24505
    -0.05837
    -0.35232
     0.02696
     0.14075
    -0.25750
    -0.08682
    -0.24801
    -0.26698
    -0.29542
    -0.60833
    -0.54196
    -0.48506
    -0.44714
    -0.63677
    -0.56092
    -0.58936
    -0.72211
    -0.63677
    -0.70315
    -0.66522
    -0.63677
    -0.66522
    -0.56092
    -0.58936
    -0.62729
    -0.60833
    -1.04450
    -0.53247
    -0.34283
    -0.54196
    -0.46610
    -0.53247
    -0.41869
    -0.31439
    -0.57040
    -0.60833
     0.05541
     0.03645
     0.03645
     0.28298
     0.11230
     0.33039
     0.28298
     0.77604
     0.47262
     0.55795
     1.09843
     1.12687
     1.53460
     1.24066
     1.16480
     1.17428
     1.52511
     1.43029
     1.68631
     1.52511
     1.41133
     1.28807
     1.01309
     0.98464
     1.49667
     1.43978
     1.17428
     1.15532
     1.06050
     0.91827
     0.39676
     0.35883
     0.39676
     0.50106
     0.27349
     0.34935
     0.04593
    -0.39024
    -0.48506
    -0.47558
    -0.18164
    -0.30491
    -0.57988
    -0.65574
    -0.56092
    -0.65574
    -0.85486
    -0.75056
    -0.64626
    -0.41869
    -0.18164
    -0.36180
    -0.29542
    -0.34283
    -0.42817
    -0.34283
     0.01748
     0.18816
    -0.22905
     0.04593
    -0.09630
     0.11230
     0.06489
     0.02696
     0.00800
     0.05541
     0.24505
     0.25453
     0.24505
     0.33039
     0.34935
     0.35883
     0.38728
     0.70018
     0.60536
     0.44417
     0.46313
     0.66226
     0.85189
     0.64329
     0.59588
     0.59588
     0.85189
     0.70018
     0.65277
     0.71915
     0.57692
     0.60536
     0.48210
     0.80448
     0.49158
     0.27349
     0.34935
     0.46313
     0.33987
     0.26401
     0.13126
     0.00800
     0.18816
     0.18816
     0.12178
    -0.01096
     0.01748
     0.04593
    -0.03941
     0.20712
    -0.02045
    -0.16268
    -0.03941
    -0.04889
     0.03645
    -0.08682
    -0.25750
     0.12178
     0.07437
     0.08386
     0.06489
    -0.11527
    -0.06786
    -0.08682
    -0.22905
     0.15023
     0.18816
     0.07437
    -0.00148
     0.10282
     0.09334
     0.07437
     0.12178
     0.00800
    -0.02993
     0.13126
     0.20712
     0.02696
     0.00800
    -0.13423
    -0.13423
    -0.07734
     0.15023
    -0.09630
    -0.22905
    -0.29542
    -0.31439
    -0.13423
    -0.33335
    -0.38076
    -0.33335
    -0.41869
    -0.41869
    -0.23853
    -0.16268
    -0.38076
    -0.42817
    -0.30491
     0.33039
     0.26401
     0.42521
     0.36831
     0.48210
     0.39676
     0.54847
     0.70018
     1.02257
     1.01309
     1.30703
     1.42081
     1.44926
     1.06998
     0.83293
     0.42521
     0.48210
     0.77604
     0.71915
     0.52951
     0.42521
     0.51054
     0.24505
     0.15023
    -0.01096
    -0.13423
     0.05541
     0.18816
     0.25453
     0.43469
     0.82345
     0.78552
     0.58640
     0.62433
     0.34935
     0.19764
     0.29246
     0.59588
     1.05102
     0.93723
     0.65277
     0.32090
    -0.17216
    -0.21957
    -0.60833
    -0.66522
    -0.60833
    -0.92123
    -0.87382
    -0.21957
    -0.57040
    -0.99709
    -1.03502
    -1.13932
    -1.01605
    -0.89279
    -1.03502
    -0.78849
    -0.57040
    -0.39024
    -0.30491
    -0.52299
    -0.51351
    -0.56092
    -0.85486
    -0.03941
    -0.11527
    -0.17216
    -0.29542
    -0.25750
    -0.05837
    -0.13423
     0.03645
     0.05541
     0.30194
     0.33987
     0.23557
     0.37780
     0.56744
     0.43469
     0.15971
     0.71915
     0.86138
     1.03205
     0.99412
     0.90879
     0.88982
     1.01309
     0.94671
     1.04153
     0.78552
     1.15532
     1.08894
     0.88982
     0.83293
     0.70018
     0.35883
     0.14075
     0.70967
     0.55795
     0.63381
     0.13126
     0.01748
    -0.16268
    -0.02045
    -0.31439
    -0.29542
    -0.20060
    -0.41869
    -0.32387
    -0.16268
    -0.41869
    -0.58936
    -0.67470
    -0.29542
    -0.40921
    -0.72211
    -0.58936
    -0.78849
    -0.69367
    -0.57040
    -0.59885
    -0.60833
    -0.52299
    -0.46610
    -0.61781
    -0.40921
    -0.51351
    -0.45662
    -0.64626
    -0.23853
    -0.25750
    -0.16268
    -0.13423
    -0.39973
    -0.11527
    -0.26698
    -0.36180
    -0.03941
    -0.20060
     0.05541
     0.12178
     0.08386
     0.21660
     0.34935
     0.12178
     0.61485
     1.16480
     1.24066
     1.09843
     1.05102
     1.11739
     0.78552
     1.25962
     1.32599
     1.11739
     1.09843
     0.95620
     0.89930
     1.00361
     0.60536
     0.23557
     0.04593
     0.16919
     0.03645
     0.01748
     0.08386
    -0.13423
     0.09334
     0.15023
     0.40624
     0.37780
     0.21660
     0.68122
     0.90879
     0.77604
     1.04153
     1.13635
     1.23117
     1.68631
     1.49667
     1.78113
     1.62942
     1.50615
     1.29755
     1.15532
     1.05102
     1.37340
     1.38289
     1.18376
     0.88982
     1.12687
     0.67174
     0.92775
     0.49158
     0.75708
     0.62433
     0.36831
     0.39676
     0.47262
     0.35883
     0.32090
     0.34935
     0.26401
     0.25453
     0.30194
     0.13126
     0.00800
     0.08386
     0.13126
    -0.38076
    -0.37128
    -0.23853
    -0.99709
    -1.18673
    -1.62290
    -1.57549
    -1.66083
    -1.65135
    -1.50912
    -1.55653
    -1.93580
    -2.39094
    -2.36249
    -2.65644
    -2.55213
    -2.70384
    -2.55213
    -1.96425
    -1.98321
    -1.95477
    -1.76513
    -1.72720
    -1.52808
    -1.57549
    -1.52808
    -1.33844
    -1.05398
    -0.98761
    -1.01605
    -0.82641
    -0.49455
    -0.61781
    -0.91175
    -0.39973
    -0.26698
    -0.39973
    -0.39973
    -0.30491
    -0.44714
    -0.43765
    -0.38076
    -0.20060
    -0.12475
    -0.14371
    -0.22905
    -0.30491
    -0.04889
    -0.10578
    -0.29542
    -0.10578
    -0.04889
    -0.18164
    -0.05837
     0.13126
     0.05541
    -0.37128
    -0.19112
    -0.10578
     0.04593
     0.14075
    -0.04889
    -0.05837
     0.08386
     0.18816
    -0.07734
     0.02696
     0.27349
     0.08386
     0.33039
     0.27349
     0.19764
     0.09334
     0.08386
     0.05541
     0.41572
     0.22608
     0.46313
     0.29246
     0.45365
     0.54847
     0.80448
     0.75708
     1.03205
     0.67174
     0.77604
     0.88982
     1.02257
     1.03205
     1.31651
     1.06998
     0.94671
     0.85189
     0.85189
     0.33987
     0.54847
     0.75708
     1.25962
     1.05102
     0.49158
     0.17867
     0.20712
     0.28298
     0.18816
     0.39676
    -0.12475
    -0.82641
    -0.94968
    -0.28594
     0.50106
     0.22608
     0.06489
    -0.59885
    -0.99709
    -0.93072
    -0.53247
    -0.45662
    -0.82641
    -0.71263
    -0.24801
    -0.23853
    -0.07734
    -0.40921
    -0.14371
    -0.14371
     0.40624
     0.07437
     0.16919
     0.45365
     0.57692
     0.50106
     1.00361
     1.23117
     1.18376
     1.00361
     1.28807
     1.58201
     1.57252
     1.34496
     1.18376
     1.33548
     1.37340
     1.25962
     0.86138
     0.83293
     0.47262
     0.22608
     0.16919
     0.19764
    -0.03941
    -0.47558
    -0.30491
    -0.53247
    -0.63677
    -0.94020
    -1.11087
    -0.97813
    -0.81693
    -0.75056
    -1.15828
    -1.18673
    -1.02554
    -1.62290
    -1.62290
    -0.94968
    -0.85486
    -1.11087
    -0.96864
    -0.71263
    -0.94968
    -0.94968
    -0.79797
    -0.72211
    -0.49455
    -0.28594
    -0.47558
    -0.28594
    -0.44714
    -0.29542
    -0.18164
    -0.20060
    -0.02045
    -0.10578
    -0.39024
    -0.07734
    -0.02993
    -0.21957
    -0.29542
    -0.41869
    -0.28594
    -0.07734
    -0.26698
    -0.23853
    -0.40921
    -0.38076
    -0.49455
    -0.23853
     0.07437
    -0.30491
    -0.47558
    -0.38076
    -0.21009
    -0.09630
    -0.34283
    -0.37128
    -0.22905
    -0.04889
     0.03645
    -0.28594
    -0.23853
    -0.37128
    -0.21957
    -0.32387
     0.11230
    -0.09630
    -0.20060
    -0.19112
     0.06489
    -0.02993
    -0.24801
    -0.23853
    -0.07734
    -0.25750
    -0.08682
    -0.02045
    -0.10578
    -0.08682
    -0.30491
    -0.32387
    -0.13423
     0.06489
    -0.36180
    -0.22905
    -0.22905
    -0.21957
    -0.10578
    -0.19112
    -0.24801
     0.16919
     0.00800
     0.08386
     0.17867
     0.27349
     0.32090
     0.38728
     0.99412
     1.14584
     0.88034
     0.81397
     0.88982
     1.05102
     1.64838
     1.69579
     2.00870
     1.52511
     1.21221
     1.23117
     1.71475
     1.51563
     1.20273
     0.78552
     0.90879
     1.34496
     1.10791
     0.30194
     0.37780
     0.63381
     0.67174
     0.08386
    -0.62729
    -0.63677
    -0.66522
    -0.33335
    -0.55144
    -0.48506
    -0.68418
    -0.92123
    -1.23414
    -0.80745
    -0.81693
    -1.36689
    -1.30051
    -1.14880
    -1.22466
    -1.15828
    -1.10139
    -1.06346
    -0.94020
    -0.95916
    -1.09191
    -0.90227
    -1.10139
    -1.12036
    -1.67031
    -0.94968
    -0.82641
    -0.92123
    -0.85486
    -0.83590
    -0.70315
    -0.81693
    -0.90227
    -0.82641
    -0.45662
    -0.37128
    -0.18164
     0.00800
     0.06489
     0.15971
     0.21660
     0.30194
     0.70967
     0.70018
     0.65277
     0.67174
     0.68122
     0.73811
     0.79500
     0.70967
     0.65277
     0.58640
     0.53899
     0.49158
     0.25453
     0.08386
    -0.21957
    -0.64626
    -0.17216
    -0.34283
    -0.73159
    -0.87382
    -0.98761
    -0.94020
    -0.84538
    -1.07295
    -1.13932
    -1.08243
    -0.94968
    -0.89279
    -0.88331
    -1.10139
    -1.16777
    -1.19621
    -0.65574
    -0.47558
    -0.79797
    -0.80745
    -0.80745
    -0.69367
    -0.69367
    -0.57040
    -0.67470
    -0.51351
    -0.57040
    -0.36180
    -0.38076
    -0.39973
    -0.57040
    -0.64626
    -0.35232
    -0.05837
    -0.45662
    -0.42817
    -0.41869
    -0.42817
    -0.24801
    -0.40921
    -0.36180
    -0.27646
    -0.24801
    -0.29542
    -0.15319
    -0.20060
    -0.21009
    -0.35232
    -0.24801
     0.21660
     0.10282
    -0.05837
    -0.09630
    -0.02045
     0.19764
     0.13126
     0.01748
     0.26401
     0.17867
     0.26401
     0.28298
     0.44417
     0.40624
     0.21660
    -0.11527
     0.33039
     0.44417
     0.29246
     0.33039
     0.26401
     0.24505
     0.35883
     0.33987
     0.53899
     0.44417
     0.46313
     0.44417
     0.72863
     0.91827
     0.55795
     0.59588
     1.32599
     2.23626
     2.44487
     1.56304
     2.04662
     2.04662
     2.02766
     1.97077
     1.73372
     2.15092
     1.98025
     1.26910
     1.03205
     1.06050
     1.05102
     0.30194
    -0.45662
    -0.40921
    -0.28594
    -0.37128
    -0.89279
    -1.13932
    -1.37637
    -1.27207
    -1.31948
    -1.13932
    -0.93072
    -0.67470
    -0.79797
    -0.51351
    -0.62729
    -0.59885
    -0.67470
    -0.30491
    -0.18164
    -0.25750
    -0.39973
    -0.35232
    -0.36180
    -0.50403
    -0.55144
    -0.23853
    -0.29542
    -0.43765
    -0.63677
    -0.54196
    -0.28594
    -0.53247
    -0.80745
    -0.42817
    -0.34283
    -0.48506
    -0.32387
    -0.42817
    -0.71263
    -0.71263
    -0.89279
    -0.46610
    -0.47558
    -0.65574
    -0.81693
    -0.52299
    -0.35232
    -0.47558
    -0.80745
    -0.64626
    -0.37128
    -0.36180
    -0.16268
    -0.02993
    -0.00148
     0.05541
    -0.03941
     0.20712
     0.30194
     0.37780
     0.30194
     0.41572
     0.33039
     0.39676
     0.14075
     0.14075
     0.17867
     0.15023
     0.10282
    -0.07734
    -0.03941
    -0.11527
    -0.25750
    -0.30491
    -0.37128
    -0.26698
    -0.54196
    -0.76952
    -0.59885
    -0.57988
    -0.63677
    -1.02554
    -0.89279
    -0.69367
    -0.91175
    -0.64626
    -0.82641
    -0.88331
    -0.96864
    -0.88331
    -0.69367
    -0.57988
    -0.59885
    -0.65574
    -0.59885
    -0.51351
    -0.56092
    -0.60833
    -0.29542
    -0.24801
    -0.41869
    -0.18164
    -0.21957
    -0.17216
    -0.25750
    -0.28594
    -0.13423
     0.11230
     0.25453
    -0.08682
     0.18816
     0.25453
     0.21660
    -0.08682
     0.17867
     0.54847
     0.44417
     0.60536
     0.65277
     0.76656
     0.96568
     0.89930
     0.97516
     0.91827
     1.07946
     1.16480
     0.92775
     0.51054
     0.72863
     0.97516
     1.08894
     1.13635
     0.36831
     0.52951
     0.71915
     0.75708
     0.60536
     0.81397
     0.60536
     0.83293
     0.89930
     0.36831
    -0.31439
    -0.48506
     0.36831
     0.72863
     0.35883
     0.08386
    -0.20060
    -0.50403
    -0.80745
    -0.76952
    -0.57040
    -0.96864
    -1.12036
    -0.99709
    -0.76952
    -0.79797
    -0.63677
    -0.94968
    -0.71263
    -0.56092
    -0.66522
    -0.29542
    -0.17216
    -0.17216
    -0.11527
    -0.32387
    -0.22905
    -0.51351
    -0.35232
    -0.39973
    -0.35232
    -0.14371
     0.01748
    -0.04889
    -0.38076
    -0.31439
    -0.57040
    -0.50403
    -0.13423
    -0.15319
    -0.27646
    -0.14371
    -0.15319
    -0.20060
    -0.25750
    -0.19112
    -0.22905
    -0.16268
    -0.22905
    -0.29542
    -0.35232
    -0.45662
    -0.53247
    -0.64626
    -0.20060
    -0.79797
    -0.78849
    -0.76952
    -0.76952
    -0.65574
    -0.84538
    -0.96864
    -0.90227
    -0.74108
    -0.65574
    -0.67470
    -0.86434
    -0.71263
    -0.57988
    -0.55144
    -0.24801
    -0.50403
    -0.35232
    -0.32387
    -0.31439
    -0.32387
    -0.17216
    -0.56092
    -0.38076
    -0.00148
    -0.06786
    -0.29542
    -0.32387
    -0.24801
    -0.40921
    -0.50403
    -0.24801
    -0.08682
    -0.44714
    -0.53247
    -0.31439
    -0.23853
    -0.38076
    -0.35232
    -0.32387
    -0.39973
    -0.13423
    -0.13423
    -0.16268
    -0.17216
    -0.27646
    -0.31439
    -0.17216
    -0.04889
    -0.00148
    -0.10578
    -0.04889
     0.10282
     0.23557
     0.15971
    -0.05837
     0.07437
     0.23557
     0.61485
     0.33987
    -0.13423
     0.02696
     0.23557
     0.32090
     0.72863
     0.60536
     0.63381
     0.81397
     1.17428
     1.08894
     1.13635
     0.66226
    -0.94020
    -2.95038
    -4.34423
    -4.29682
    -2.71333
    -2.19182
    -2.21078
    -3.10209
    -2.54265
    -2.42887
    -4.33474
    -5.23553
    -4.80884
    -3.07364
    -1.92632
    -1.23414
    -0.52299
     0.08386
     0.43469
     0.99412
     1.09843
     1.33548
     1.08894
     0.94671
     0.92775
     1.21221
     0.70967
     0.65277
     0.36831
     0.32090
     0.11230
    -0.32387
    -0.71263
    -0.68418
    -0.56092
    -0.65574
    -0.51351
    -0.63677
    -0.78849
    -0.80745
    -0.60833
    -0.30491
    -0.40921
    -0.65574
    -0.46610
    -0.25750
    -0.11527
    -0.21957
    -0.06786
     0.05541
     0.14075
     0.15971
     0.38728
     0.12178
     0.42521
     0.33039
     0.15023
     0.79500
     0.55795
     0.47262
     0.56744
     0.33987
     0.38728
     0.44417
     0.45365
     0.27349
     0.19764
     0.48210
     0.43469
     0.40624
     0.22608
     0.50106
    -0.05837
     0.49158
     0.50106
     0.29246
     0.19764
     0.01748
     0.25453
     0.16919
    -0.02045
    -0.02045
    -0.02993
    -0.17216
    -0.30491
    -0.33335
    -0.28594
    -0.39973
    -0.80745
    -0.58936
    -0.39024
    -0.64626
    -0.83590
    -0.87382
    -0.69367
    -0.44714
    -0.56092
    -0.77900
    -0.47558
    -0.40921
    -0.24801
    -0.28594
    -0.18164
    -0.23853
    -0.26698
    -0.36180
     0.23557
     0.13126
    -0.02045
    -0.07734
     0.08386
     0.15023
     0.01748
    -0.15319
     0.00800
    -0.19112
     0.08386
     0.18816
     0.00800
     0.10282
    -0.07734
    -0.28594
     0.13126
     0.23557
    -0.02993
    -0.16268
    -0.02993
     0.17867
     0.24505
     0.15023
     0.08386
     0.19764
     0.50106
     0.70018
     0.71915
     0.97516
     0.90879
     0.66226
     1.12687
     1.56304
     1.34496
     1.02257
     0.76656
     1.01309
     1.51563
     1.63890
     0.67174
     0.22608
     0.49158
     0.84241
     0.36831
    -0.20060
    -0.83590
    -0.78849
    -1.14880
    -1.11087
    -1.32896
    -1.19621
    -1.03502
    -0.72211
    -0.45662
    -0.57988
    -0.77900
    -0.93072
    -1.12984
    -0.73159
     0.11230
     0.33987
     0.56744
     0.83293
     0.38728
     0.37780
     0.01748
     0.18816
     0.23557
     0.00800
     0.08386
    -0.15319
    -0.33335
    -0.52299
    -0.80745
    -0.82641
    -0.78849
    -0.95916
    -0.97813
    -0.64626
    -0.71263
    -0.36180
    -0.30491
    -0.36180
    -0.50403
    -0.64626
    -0.95916
    -1.53756
    -1.78409
    -1.13932
    -0.96864
    -0.60833
    -0.55144
    -1.11087
    -0.71263
    -0.39024
    -0.91175
    -1.36689
    -0.99709
    -0.46610
    -0.11527
     0.15971
     0.12178
     0.36831
     0.58640
     0.79500
     0.77604
     0.65277
     0.59588
     0.56744
     0.65277
     0.29246
     0.15023
     0.12178
     0.36831
     0.33987
     0.18816
     0.26401
     0.07437
     0.14075
     0.04593
     0.06489
     0.19764
     0.17867
     0.10282
     0.15971
     0.20712
     0.30194
     0.16919
    -0.03941
     0.21660
     0.47262
     0.31142
     0.27349
     0.44417
     0.37780
     0.33987
     0.38728
     0.55795
     0.60536
     0.83293
     0.52951
     0.69070
     0.67174
     0.70018
     0.44417
     0.59588
     0.78552
     0.74759
     0.68122
     0.67174
     0.44417
     0.54847
     0.32090
     0.42521
     0.22608
     0.48210
     0.44417
     0.23557
     0.52003
     0.20712
     0.02696
     0.14075
     0.56744
     0.39676
     0.38728
     0.30194
     0.04593
     0.15971
     0.11230
     0.09334
     0.05541
     0.31142
    -0.07734
    -0.21957
    -0.09630
    -0.39024
    -0.46610
    -0.81693
    -0.57040
    -0.70315
    -0.82641
    -0.65574
    -0.71263
    -0.36180
    -0.68418
    -0.58936
    -0.38076
    -1.27207
    -1.63238
    -3.16846
    -4.07873
    -3.11157
    -0.56092
    -0.39973
    -1.27207
    -3.46240
    -3.99339
    -2.88400
    -2.13493
    -1.62290
    -1.90736
    -2.03062
    -1.56601
    -0.90227
    -0.46610
    -0.48506
    -0.65574
    -0.10578
     0.42521
     0.60536
     0.42521
     0.28298
     0.19764
     0.06489
     0.03645
     0.31142
     0.07437
    -0.18164
    -0.21009
    -0.18164
    -0.07734
     0.14075
    -0.05837
    -0.21009
    -0.18164
    -0.40921
    -0.04889
     0.10282
     0.08386
     0.02696
     0.27349
     0.22608
    -0.02045
     0.15971
     0.26401
     0.48210
     0.32090
     0.51054
     0.43469
     0.34935
     0.40624
     0.30194
     0.31142
     0.51054
     0.83293
     0.31142
     0.65277
     0.45365
     0.55795
     0.22608
     0.21660
     0.22608
     0.38728
     0.27349
    -0.44714
    -0.88331
    -0.96864
    -0.88331
    -1.08243
    -0.64626
    -0.96864
    -1.15828
    -1.53756
    -1.33844
    -1.24362
    -0.99709
    -0.94968
    -0.94020
    -1.02554
    -1.13932
    -1.07295
    -1.02554
    -0.76952
    -0.60833
    -0.22905
     0.18816
     0.18816
     0.01748
     0.02696
    -0.07734
     0.22608
     0.14075
     0.15971
     0.50106
     0.84241
     0.98464
     1.02257
     1.10791
     1.12687
     1.20273
     1.07946
     1.12687
     1.33548
     1.22169
     0.94671
     1.16480
     1.29755
     1.07946
     0.92775
     0.79500
     0.81397
     1.14584
     0.97516
     1.05102
     0.74759
     0.80448
     0.84241
     0.58640
     0.83293
     0.88034
     0.36831
     0.36831
     0.19764
     0.40624
     0.25453
    -0.02045
    -0.02045
    -0.12475
    -0.06786
    -0.56092
    -0.41869
    -0.52299
    -0.61781
    -0.83590
    -0.57988
    -0.53247
    -0.79797
    -0.73159
    -0.53247
    -0.56092
    -0.53247
    -0.55144
    -0.71263
    -0.39024
    -0.30491
    -0.24801
    -0.35232
    -0.31439
    -0.30491
    -0.30491
    -0.28594
    -0.00148
    -0.25750
    -0.41869
    -0.10578
    -0.20060
    -0.30491
    -0.32387
    -0.52299
    -0.25750
    -0.22905
    -0.00148
    -0.07734
    -0.19112
    -0.36180
    -0.14371
    -0.00148
     0.68122
     1.31651
     0.88034
     0.06489
    -0.89279
    -2.23923
    -1.71772
    -0.30491
     0.45365
    -0.37128
    -1.93580
    -2.91245
    -1.90736
    -0.98761
    -1.54704
    -2.45731
    -1.85995
    -1.45222
    -0.98761
    -0.96864
    -0.73159
    -0.11527
     0.04593
    -0.08682
     0.20712
     0.35883
     0.76656
     1.13635
     1.12687
     0.99412
     0.74759
     0.45365
     0.74759
     0.89930
     0.58640
     0.15023
     0.46313
     0.26401
     0.49158
     0.33039
     0.18816
     0.21660
     0.46313
     0.42521
     0.41572
     0.28298
     0.18816
     0.06489
     0.27349
     0.34935
     0.41572
     0.31142
     0.22608
     0.22608
     0.30194
     0.40624
     0.19764
     0.22608
     0.30194
     0.47262
     0.25453
     0.36831
     0.29246
     0.15023
     0.08386
     0.41572
     0.55795
     0.22608
     0.31142
     0.32090
     0.38728
     0.16919
     0.23557
     0.38728
     0.16919
     0.52951
     0.58640
     0.30194
     0.20712
     0.27349
     0.27349
     0.41572
     0.62433
     0.29246
     0.20712
     0.33039
     0.17867
     0.56744
     0.41572
     0.15971
     0.19764
     0.23557
     0.39676
     0.33987
     0.27349
     0.17867
     0.03645
     0.30194
     0.56744
     0.29246
     0.08386
     0.20712
     0.38728
     0.40624
     0.27349
     0.15971
     0.16919
     0.35883
     0.55795
     0.18816
     0.21660
     0.17867
     0.11230
     0.12178
     0.33987
     0.21660
    -0.08682
    -0.08682
    -0.31439
    -0.26698
    -0.40921
    -0.41869
    -0.45662
    -0.48506
    -0.57040
    -0.72211
    -0.75056
    -0.79797
    -1.12036
    -1.35740
    -1.01605
    -0.87382
    -1.18673
    -1.14880
    -1.25310
    -1.12984
    -1.04450
    -1.12984
    -1.11087
    -1.09191
    -1.01605
    -0.90227
    -1.00657
    -1.04450
    -0.94968
    -1.13932
    -0.68418
    -0.63677
    -0.81693
    -0.74108
    -0.76952
    -0.85486
    -0.58936
    -0.75056
    -0.73159
    -0.60833
    -0.61781
    -0.47558
    -0.41869
    -0.42817
    -0.58936
    -0.43765
    -0.57988
     0.04593
    -0.17216
    -0.27646
    -0.30491
    -0.07734
    -0.17216
     0.07437
    -0.15319
    -0.15319
     0.08386
     0.16919
     0.15023
     0.20712
     0.06489
     0.09334
     0.08386
     0.46313
     0.42521
     0.28298
     0.12178
     0.42521
     0.98464
     1.52511
     1.44926
     1.31651
     1.35444
     1.64838
     1.21221
    -1.36689
    -3.52878
    -5.29242
    -5.39672
    -3.02623
    -0.86434
     0.55795
    -0.26698
    -2.46680
    -3.89857
    -4.54335
    -4.29682
    -3.42447
    -2.28664
    -1.12036
    -0.05837
     0.66226
     1.06050
     1.19325
     1.01309
     1.19325
     1.40185
     1.14584
     1.01309
     0.74759
     0.56744
     0.40624
     0.37780
     0.31142
     0.24505
     0.30194
     0.17867
     0.15971
     0.33039
     0.22608
     0.15971
     0.12178
     0.52003
     0.37780
     0.35883
     0.38728
     0.39676
     0.49158
     0.21660
     0.41572
     0.46313
     0.49158
     0.52951
     0.50106
     0.68122
     0.70018
     0.41572
     0.27349
     0.68122
     0.60536
     0.54847
     0.59588
     0.55795
     0.28298
     0.41572
     0.36831
     0.42521
     0.29246
     0.46313
     0.34935
     0.23557
     0.24505
     0.30194
    -0.09630
     0.38728
     0.43469
     0.10282
     0.33039
     0.15023
     0.11230
     0.20712
     0.15023
    -0.02045
     0.15971
     0.06489
     0.09334
    -0.16268
     0.05541
     0.14075
    -0.28594
    -0.24801
     0.01748
    -0.20060
    -0.17216
    -0.36180
    -0.38076
    -0.51351
    -0.39973
    -0.39024
    -0.23853
    -0.27646
    -0.49455
    -0.40921
    -0.57988
    -0.60833
    -0.74108
    -0.66522
    -0.52299
    -0.79797
    -0.65574
    -0.74108
    -0.59885
    -0.75056
    -0.79797
    -0.79797
    -0.66522
    -0.49455
    -0.45662
    -0.60833
    -0.54196
    -0.66522
    -0.38076
    -0.64626
    -0.06786
    -0.09630
    -0.18164
    -0.05837
    -0.15319
    -0.19112
    -0.11527
    -0.17216
    -0.20060
     0.05541
     0.11230
     0.00800
    -0.07734
     0.04593
    -0.08682
    -0.20060
     0.05541
     0.09334
     0.01748
     0.07437
    -0.03941
     0.09334
    -0.11527
    -0.10578
    -0.02045
     0.10282
     0.03645
     0.31142
     0.05541
    -0.03941
     0.13126
    -0.09630
    -0.01096
     0.33039
     0.05541
     0.19764
     0.25453
     0.18816
    -0.01096
     0.12178
     0.20712
     0.17867
     0.41572
     0.15971
     0.20712
     0.47262
     0.42521
     0.60536
     0.50106
     0.66226
     0.72863
     0.78552
     0.90879
     0.97516
     0.92775
     0.96568
     0.91827
     1.17428
     1.34496
     1.13635
     1.25962
     1.16480
     1.00361
     1.07946
     1.11739
     1.19325
     1.33548
     0.97516
     1.10791
     1.05102
     1.04153
     0.93723
     0.83293
     0.83293
     0.96568
     0.72863
     0.78552
     0.70967
     0.68122
     0.51054
     0.50106
     0.87086
     0.78552
     0.31142
     0.28298
     0.23557
     0.32090
     0.52951
     0.55795
     0.65277
     0.45365
    -0.28594
    -0.59885
    -0.28594
    -0.15319
     0.08386
     0.56744
     1.03205
     1.59149
     1.41133
     1.56304
     2.28367
     1.76216
     1.75268
     2.38797
    -0.00148
    -2.83659
    -3.43396
    -1.31948
    -0.11527
    -0.76004
    -2.42887
    -3.01675
    -2.88400
    -3.42447
    -4.05028
    -4.23044
    -4.66661
    -4.31578
    -3.43396
    -2.87452
    -2.16337
    -1.38585
    -0.70315
    -0.47558
    -0.38076
    -0.25750
     0.30194
     0.11230
    -0.02993
    -0.02993
     0.22608
     0.03645
    -0.03941
     0.02696
    -0.10578
    -0.03941
    -0.21957
    -0.21957
    -0.02045
    -0.02045
     0.05541
    -0.15319
    -0.10578
    -0.17216
    -0.22905
    -0.24801
    -0.09630
    -0.25750
    -0.31439
    -0.32387
    -0.05837
    -0.22905
    -0.22905
    -0.39973
    -0.15319
    -0.09630
     0.03645
    -0.07734
    -0.10578
    -0.03941
    -0.17216
    -0.21957
     0.18816
     0.10282
    -0.15319
     0.09334
     0.09334
     0.04593
    -0.01096
    -0.14371
    -0.03941
    -0.00148
     0.16919
     0.04593
    -0.02993
     0.15971
    -0.03941
    -0.17216
     0.17867
     0.36831
     0.13126
    -0.12475
     0.12178
     0.06489
     0.07437
    -0.10578
    -0.04889
     0.04593
     0.25453
     0.15971
     0.07437
    -0.03941
    -0.03941
    -0.23853
     0.17867
     0.17867
    -0.03941
     0.01748
     0.08386
     0.22608
     0.01748
     0.08386
     0.09334
     0.07437
     0.20712
     0.26401
     0.20712
     0.07437
     0.20712
    -0.00148
     0.13126
     0.39676
     0.38728
     0.30194
     0.21660
     0.33039
     0.28298
     0.25453
     0.08386
     0.20712
     0.38728
     0.39676
     0.51054
     0.49158
     0.33039
     0.23557
     0.43469
     1.30703
     0.68122
     0.28298
     0.43469
     0.60536
     0.70967
     0.69070
     0.66226
     0.52003
     0.82345
     0.91827
     0.76656
     0.72863
     0.52003
     0.61485
     0.33039
     0.80448
     0.86138
     0.70967
     0.64329
     0.62433
     0.76656
     0.79500
     0.77604
     0.51054
     0.62433
     0.79500
     0.70967
     0.48210
     0.49158
     0.44417
     0.30194
     0.21660
     0.52951
     0.32090
     0.05541
     0.51054
     0.58640
     0.99412
     1.36392
     1.32599
     1.98973
     1.89491
     1.59149
     1.36392
     1.48719
     1.54408
     1.73372
     1.80009
     1.94232
     1.81906
     1.41133
     0.95620
     0.55795
    -0.05837
    -0.75056
    -1.86943
    -2.34353
    -1.51860
    -0.95916
    -1.18673
    -1.83150
    -2.14441
    -2.34353
    -2.16337
    -1.71772
    -1.51860
    -1.28155
    -1.30999
    -1.32896
    -1.34792
    -1.78409
    -1.57549
    -1.47119
    -1.13932
    -0.92123
    -1.01605
    -0.95916
    -1.35740
    -1.45222
    -1.43326
    -0.36180
     0.02696
    -0.49455
    -0.70315
    -0.77900
    -0.51351
    -0.00148
     0.17867
     0.55795
     0.63381
     0.53899
     0.80448
     0.71915
     0.17867
    -0.02045
    -0.16268
    -0.20060
     0.07437
    -0.27646
    -0.27646
    -0.41869
    -0.37128
    -0.39973
    -0.27646
    -0.23853
    -0.44714
    -0.39024
    -0.32387
    -0.28594
    -0.21009
    -0.39024
    -0.54196
    -0.52299
    -0.04889
    -0.19112
    -0.36180
    -0.29542
    -0.53247
    -0.38076
    -0.40921
    -0.41869
    -0.33335
    -0.33335
    -0.34283
    -0.21957
    -0.11527
    -0.23853
    -0.24801
    -0.55144
    -0.07734
    -0.02045
    -0.16268
     0.03645
    -0.01096
    -0.17216
    -0.03941
    -0.09630
     0.06489
     0.09334
     0.14075
     0.04593
     0.02696
     0.26401
    -0.00148
    -0.21957
     0.18816
     0.38728
     0.10282
     0.14075
     0.05541
     0.15971
     0.13126
     0.03645
     0.12178
     0.25453
     0.15023
     0.11230
     0.20712
     0.23557
     0.35883
    -0.05837
     0.15971
     0.52003
     0.33987
     0.21660
     0.38728
     0.28298
     0.34935
     0.44417
     0.53899
     0.40624
     0.59588
     0.33039
     0.65277
     0.65277
     0.64329
     0.44417
     0.24505
     0.77604
     0.71915
     0.52951
     0.68122
     0.46313
     0.56744
     0.63381
     0.59588
     0.38728
     0.21660
     0.33987
     0.42521
     0.38728
     0.37780
     0.46313
     0.60536
     1.00361
     1.55356
     1.81906
     1.97077
     2.47331
     2.62502
     2.54917
     1.88543
     1.35444
     1.86647
     2.24574
     2.17937
     2.17937
     1.75268
     1.51563
     0.42521
    -0.02993
    -0.15319
    -0.60833
    -1.11087
    -1.41430
    -2.02114
    -2.36249
    -2.55213
    -2.17285
    -2.10648
    -1.85995
    -1.92632
    -2.08752
    -1.74617
    -1.61342
    -1.59445
    -1.43326
    -0.77900
    -0.60833
    -0.40921
     0.05541
    -0.02993
     0.02696
    -0.11527
    -0.37128
    -0.24801
    -0.16268
    -0.02045
    -0.19112
    -0.10578
    -0.20060
    -0.57040
    -1.01605
    -0.73159
    -0.91175
    -0.80745
    -1.07295
    -0.83590
    -0.91175
    -0.69367
    -0.81693
    -0.56092
    -0.34283
    -0.47558
    -0.58936
    -0.36180
    -0.38076
    -0.34283
    -0.63677
    -0.12475
     0.23557
    -0.14371
    -0.05837
    -0.18164
    -0.03941
     0.01748
     0.15971
     0.26401
     0.64329
     0.63381
     0.66226
     0.58640
     0.85189
     1.16480
     0.70967
     1.13635
     1.31651
     1.07946
     1.21221
     1.19325
     1.10791
     1.00361
     0.75708
     1.00361
     1.11739
     0.88034
     0.82345
     0.60536
     0.60536
     0.40624
     0.29246
     0.09334
     0.32090
     0.19764
    -0.03941
     0.04593
    -0.16268
    -0.21957
    -0.56092
    -0.60833
    -0.56092
    -0.72211
    -0.87382
    -1.23414
    -1.71772
    -1.28155
    -1.32896
    -1.67979
    -1.50912
    -1.60394
    -1.69876
    -1.72720
    -1.49963
    -1.44274
    -1.65135
    -1.56601
    -1.25310
    -1.12984
    -1.14880
    -0.85486
    -0.85486
    -0.66522
    -0.54196
    -0.55144
    -0.34283
    -0.13423
    -0.10578
    -0.06786
     0.10282
     0.02696
     0.12178
     0.18816
     0.27349
     0.42521
     0.63381
     0.51054
     0.51054
     0.53899
     0.53899
     0.43469
     0.65277
     0.75708
     0.70967
     0.45365
     0.80448
     0.88034
     0.74759
     0.80448
     0.68122
     0.73811
     0.98464
     0.87086
     0.88982
     0.52951
     0.44417
     0.40624
     0.69070
     0.71915
     0.65277
     0.48210
     0.47262
     0.96568
     1.45874
     1.33548
     1.43029
     1.29755
     1.25962
     1.22169
     1.26910
     1.70527
     1.45874
     1.71475
     0.75708
     1.21221
     1.15532
     1.25014
     1.23117
     0.94671
     0.33987
    -0.14371
    -0.82641
    -0.83590
    -0.86434
    -1.21518
    -1.01605
    -1.62290
    -2.38146
    -3.09261
    -2.94089
    -2.21078
    -1.85995
    -2.33405
    -2.56161
    -2.40990
    -2.08752
    -2.26767
    -2.30560
    -2.19182
    -1.95477
    -1.85995
    -1.46171
    -1.25310
    -1.05398
    -0.57988
    -0.78849
    -0.56092
    -0.51351
    -0.99709
    -1.10139
    -1.00657
    -0.83590
    -0.70315
    -0.74108
    -0.61781
    -0.53247
    -0.27646
    -0.17216
    -0.11527
    -0.10578
    -0.09630
     0.05541
    -0.06786
     0.12178
     0.25453
     0.33039
     0.31142
     0.36831
     0.44417
     0.41572
     0.45365
     0.26401
     0.38728
     0.75708
     0.37780
     0.27349
     0.34935
     0.19764
     0.15971
     0.36831
     0.47262
     0.21660
     0.07437
     0.19764
     0.32090
     0.11230
     0.08386
    -0.11527
    -0.01096
     0.04593
     0.15971
     0.01748
     0.10282
    -0.01096
    -0.29542
     0.00800
     0.13126
     0.08386
    -0.36180
    -0.02993
     0.12178
     0.19764
    -0.14371
    -0.00148
    -0.03941
     0.10282
     0.28298
     0.13126
    -0.03941
     0.02696
    -0.10578
     0.13126
     0.22608
     0.45365
    -0.09630
     0.17867
     0.15971
     0.27349
     0.15023
     0.04593
     0.33039
     0.20712
     0.58640
     0.21660
     0.41572
     0.34935
     0.11230
     0.22608
     0.41572
     0.54847
     0.33987
     0.31142
     0.36831
     0.40624
     0.35883
     0.25453
     0.08386
     0.30194
     0.64329
     0.55795
     0.51054
     0.34935
     0.37780
     0.10282
     0.59588
     0.67174
     0.49158
     0.27349
     0.41572
     0.62433
     0.59588
     0.51054
     0.28298
     0.30194
     0.59588
     0.52003
     0.43469
     0.30194
     0.26401
     0.10282
     0.19764
     0.51054
     0.36831
     0.13126
     0.06489
     0.26401
     0.20712
     0.01748
    -0.11527
     0.03645
     0.06489
     0.14075
     0.14075
     0.06489
    -0.23853
    -0.11527
    -0.41869
     0.28298
     0.40624
     0.01748
     0.23557
     0.54847
     0.84241
     1.27858
     1.82854
     1.61993
     1.79061
     1.42081
     1.44926
     1.98973
     2.35953
     2.49228
     2.65347
     2.10351
     1.28807
     0.63381
     0.50106
     0.47262
     0.28298
     0.45365
     0.37780
    -0.20060
    -0.80745
    -1.49963
    -1.88840
    -1.70824
    -1.70824
    -1.59445
    -1.73668
    -1.90736
    -2.21078
    -2.72281
    -2.87452
    -2.51421
    -1.87891
    -2.05907
    -2.42887
    -2.58058
    -2.81763
    -2.51421
    -2.31508
    -1.95477
    -1.97373
    -1.83150
    -1.67031
    -1.49015
    -0.76004
    -0.69367
    -0.69367
    -0.58936
    -0.38076
    -0.14371
    -0.00148
     0.05541
    -0.11527
     0.21660
     0.17867
     0.46313
     0.33987
     0.08386
     0.00800
    -0.01096
     0.40624
     0.33039
     0.32090
     0.29246
     0.27349
     0.34935
     0.16919
     0.22608
     0.22608
     0.20712
     0.09334
     0.16919
     0.38728
     0.35883
     0.23557
    -0.06786
     0.04593
     0.40624
     0.23557
     0.20712
     0.13126
    -0.02045
     0.35883
     0.08386
     0.21660
     0.25453
     0.18816
     0.14075
     0.31142
     0.31142
     0.20712
    -0.10578
    -0.08682
     0.31142
     0.24505
     0.18816
     0.30194
    -0.10578
    -0.37128
     0.04593
     0.15971
     0.05541
     0.08386
     0.06489
     0.02696
    -0.08682
     0.11230
    -0.19112
    -0.28594
     0.39676
     0.23557
     0.19764
     0.11230
     0.20712
    -0.07734
    -0.06786
     0.00800
    -0.01096
    -0.01096
     0.06489
    -0.04889
     0.15023
     0.04593
    -0.09630
    -0.17216
     0.10282
     0.17867
    -0.12475
     0.06489
     0.01748
     0.02696
    -0.08682
     0.18816
     0.05541
     0.23557
     0.01748
    -0.02993
     0.08386
    -0.03941
     0.01748
    -0.28594
    -0.09630
     0.11230
    -0.00148
     0.02696
    -0.14371
    -0.15319
    -0.05837
    -0.13423
    -0.03941
    -0.00148
    -0.06786
    -0.18164
     0.05541
     0.16919
     0.08386
    -0.14371
    -0.03941
     0.19764
     0.24505
     0.01748
     0.14075
     0.20712
     0.03645
     0.14075
    -0.02045
     0.20712
     0.30194
     0.08386
    -0.00148
    -0.00148
     0.27349
     0.42521
     0.10282
     0.70018
     1.06998
     1.73372
     2.21730
     2.53020
     2.55865
     2.56813
     2.55865
     3.31721
     3.81027
     4.33178
     3.76286
     2.97586
     2.09403
     1.18376
     0.91827
     1.37340
     1.34496
     1.65786
     1.14584
    -0.28594
    -1.39533
    -2.64695
    -2.54265
    -2.80815
    -2.98830
    -3.16846
    -3.24432
    -3.19691
    -2.96934
    -2.75125
    -2.95986
    -2.99779
    -2.75125
    -2.87452
    -2.89348
    -2.64695
    -2.35301
    -1.96425
    -1.82202
    -1.52808
    -1.07295
    -0.72211
    -0.57988
    -0.44714
    -0.12475
     0.06489
     0.00800
     0.07437
     0.26401
     0.35883
     0.37780
     0.45365
     0.22608
     0.35883
     0.26401
     0.25453
     0.47262
     0.39676
     0.29246
     0.25453
     0.35883
     0.29246
     0.30194
     0.10282
     0.36831
     0.50106
     0.18816
     0.18816
     0.18816
     0.36831
     0.04593
    -0.02993
     0.17867
     0.40624
     0.46313
     0.17867
     0.04593
     0.15971
     0.30194
    -0.02993
     0.35883
     0.37780
     0.09334
     0.14075
     0.34935
     0.45365
     0.33987
     0.19764
     0.39676
     0.33039
     0.75708
     0.32090
     0.32090
     0.39676
     0.69070
     0.35883
     0.46313
     0.71915
     0.69070
     0.50106
     0.52951
     0.70967
     0.53899
     0.40624
     0.36831
     0.46313
     0.62433
     0.50106
     0.26401
     0.07437
     0.15971
    -0.16268
    -0.15319
    -0.40921
    -0.51351
    -0.67470
    -0.69367
    -0.78849
    -0.99709
    -1.00657
    -1.25310
    -1.12036
    -0.94968
    -0.98761
    -0.97813
    -1.02554
    -0.80745
    -0.99709
    -0.67470
    -0.28594
    -0.29542
    -0.38076
    -0.25750
     0.00800
     0.07437
    -0.03941
    -0.24801
     0.10282
     0.05541
     0.18816
     0.19764
    -0.01096
    -0.11527
     0.00800
    -0.10578
    -0.13423
    -0.03941
    -0.10578
    -0.35232
    -0.15319
    -0.11527
    -0.27646
    -0.57988
    -0.43765
    -0.23853
    -0.11527
    -0.06786
    -0.05837
    -0.01096
    -0.01096
    -0.02045
    -0.02045
     0.61485
     0.14075
     0.27349
     0.47262
     0.71915
     0.76656
     0.64329
     0.45365
     0.68122
     0.78552
     1.06998
     1.32599
     1.83802
     1.98973
     1.40185
     1.93284
     2.91896
     3.11809
     3.08964
     3.03275
     3.32669
     2.80518
     2.36901
     2.95689
     2.85259
     1.39237
     0.19764
    -0.36180
    -0.70315
    -1.13932
    -1.15828
    -1.92632
    -2.66592
    -3.41499
    -4.35371
    -4.50542
    -4.37267
    -4.40112
    -4.16407
    -3.88909
    -3.36758
    -2.74177
    -2.22975
    -2.10648
    -1.60394
    -1.17725
    -0.96864
    -0.77900
    -0.16268
     0.36831
     0.24505
     0.37780
     0.74759
     0.73811
     0.80448
     0.78552
     0.59588
     0.77604
     0.70018
     0.62433
     0.78552
     0.87086
     0.55795
     0.53899
     0.57692
     0.95620
     0.50106
     0.58640
     0.44417
     0.56744
     0.50106
     0.44417
     0.33987
     0.29246
     0.32090
     0.46313
     0.45365
     0.41572
     0.23557
     0.05541
    -0.12475
     0.32090
     0.03645
    -0.07734
    -0.02993
    -0.16268
     0.30194
     0.14075
    -0.25750
    -0.15319
    -0.00148
     0.22608
     0.15971
     0.02696
     0.02696
    -0.07734
    -0.18164
     0.26401
     0.44417
     0.05541
    -0.02045
     0.15971
     0.40624
     0.35883
     0.13126
     0.14075
     0.26401
     0.47262
     0.28298
     0.46313
     0.39676
     0.33987
     0.32090
     0.49158
     0.85189
     0.58640
     0.38728
     0.36831
     0.50106
     0.44417
     0.44417
     0.11230
    -0.01096
     0.12178
    -0.06786
    -0.23853
    -0.48506
    -0.71263
    -1.02554
    -1.30999
    -0.95916
    -1.03502
    -1.47119
    -1.46171
    -1.54704
    -1.54704
    -1.40481
    -1.49963
    -1.35740
    -1.23414
    -1.26258
    -0.99709
    -0.73159
    -0.76004
    -0.74108
    -0.82641
    -0.13423
    -0.02993
    -0.01096
    -0.06786
     0.07437
    -0.02045
     0.15023
     0.19764
     0.10282
     0.22608
     0.09334
     0.30194
     0.19764
     0.13126
    -0.09630
     0.08386
     0.13126
     0.33987
     0.17867
     0.29246
     0.07437
     0.22608
     0.34935
     0.45365
     0.88982
     1.42081
     2.00870
     1.82854
     2.21730
     2.20782
     1.52511
    -0.02993
    -0.43765
    -0.11527
     0.64329
     1.03205
     1.28807
     1.06050
     0.28298
    -0.15319
    -0.96864
    -1.15828
    -1.12036
    -0.30491
     0.52951
     0.22608
    -0.04889
    -0.55144
    -0.69367
    -0.77900
    -0.89279
    -0.33335
    -0.33335
     0.05541
     0.19764
     0.13126
    -0.53247
    -0.71263
    -0.81693
    -0.83590
    -0.92123
    -0.46610
     0.15971
     0.46313
     0.65277
     1.15532
     1.42081
     1.40185
     1.49667
     1.46822
     1.57252
     1.61045
     1.74320
     1.87595
     1.97077
     1.94232
     1.70527
     1.64838
     1.49667
     1.27858
     0.74759
     1.03205
     1.30703
     0.93723
     0.42521
     0.25453
    -0.01096
    -0.25750
    -0.60833
    -0.97813
    -0.96864
    -0.86434
    -1.10139
    -1.11087
    -1.16777
    -1.52808
    -1.76513
    -1.90736
    -1.39533
    -1.57549
    -1.42378
    -1.48067
    -1.33844
    -1.20569
    -0.99709
    -0.88331
    -0.78849
    -0.68418
    -0.51351
    -0.55144
    -0.29542
    -0.15319
    -0.35232
    -0.30491
     0.08386
     0.20712
     0.20712
     0.03645
     0.18816
     0.23557
     0.26401
     0.20712
     0.21660
     0.16919
     0.23557
     0.28298
     0.17867
     0.18816
     0.12178
    -0.22905
     0.21660
    -0.02993
    -0.14371
    -0.17216
    -0.21957
    -0.30491
    -0.41869
    -0.53247
    -0.46610
    -0.34283
    -0.38076
    -0.37128
    -0.38076
    -0.25750
    -0.33335
    -0.53247
    -0.53247
    -0.33335
    -0.26698
    -0.46610
    -0.28594
    -0.49455
    -0.29542
    -0.55144
    -0.51351
    -0.47558
    -0.35232
    -0.68418
    -0.57040
    -0.60833
    -0.67470
    -0.86434
    -0.99709
    -0.64626
    -0.66522
    -0.62729
    -0.55144
    -0.63677
    -0.62729
    -0.76004
    -0.73159
    -0.57040
    -0.52299
    -0.63677
    -0.56092
    -0.40921
    -0.21009
    -0.25750
    -0.46610
    -0.23853
    -0.12475
    -0.04889
     0.26401
     0.94671
     1.33548
     1.06998
     1.48719
     1.92336
     1.72424
     0.70018
    -0.43765
    -0.36180
     0.05541
     0.71915
     0.93723
     1.30703
     0.53899
    -0.27646
    -0.89279
    -0.80745
    -1.43326
    -2.44783
    -3.51929
    -2.24871
    -0.74108
    -0.20060
    -0.17216
    -0.02993
    -0.59885
    -0.93072
    -1.44274
    -1.27207
    -0.83590
    -0.43765
     0.28298
     0.13126
     0.04593
     0.08386
     0.44417
     0.56744
     0.41572
    -0.06786
    -0.48506
    -0.57988
    -0.12475
     0.22608
     0.35883
     0.23557
     0.43469
     0.38728
     0.52003
     0.43469
     0.59588
     0.57692
     0.51054
     0.85189
     1.11739
     1.38289
     1.46822
     1.36392
     1.25962
     1.47770
     1.61993
     1.31651
     1.35444
     1.27858
     1.07946
     1.08894
     1.07946
     0.94671
     0.75708
     0.58640
     0.13126
     0.28298
     0.35883
     0.19764
     0.13126
     0.20712
     0.00800
    -0.20060
    -0.10578
    -0.09630
     0.01748
    -0.02045
     0.13126
    -0.10578
    -0.05837
    -0.07734
     0.03645
     0.13126
     0.18816
     0.34935
     0.17867
     0.09334
    -0.01096
     0.01748
    -0.02045
     0.33039
     0.25453
    -0.09630
     0.10282
    -0.05837
     0.11230
    -0.02993
    -0.23853
    -0.12475
     0.02696
    -0.04889
    -0.10578
    -0.17216
    -0.17216
    -0.15319
    -0.23853
    -0.14371
     0.04593
    -0.11527
    -0.17216
    -0.23853
    -0.07734
    -0.31439
    -0.32387
    -0.36180
    -0.29542
    -0.05837
    -0.32387
    -0.50403
    -0.43765
    -0.45662
    -0.65574
    -0.45662
    -0.54196
    -0.62729
    -0.55144
    -0.59885
    -0.55144
    -0.52299
    -0.57040
    -0.60833
    -0.49455
    -0.43765
    -0.55144
    -0.39024
    -0.33335
    -0.27646
    -0.50403
    -0.41869
    -0.12475
    -0.18164
    -0.40921
    -0.26698
    -0.01096
     0.31142
     0.52951
     0.88982
     1.03205
     1.06998
     0.41572
    -0.02993
    -0.54196
    -1.15828
    -0.46610
    -0.22905
     0.51054
     0.39676
     0.04593
    -0.39973
    -0.81693
    -1.18673
    -1.42378
    -1.70824
    -1.39533
    -1.44274
    -1.68927
    -1.30051
    -0.97813
    -0.10578
    -0.21957
    -0.59885
     0.39676
     0.53899
    -0.06786
     0.22608
    -0.37128
    -1.06346
    -0.94968
    -0.98761
    -0.60833
     0.42521
     0.22608
     0.00800
    -0.50403
    -0.94968
    -0.84538
    -1.42378
    -1.12984
    -0.88331
    -0.95916
    -0.83590
    -0.35232
    -0.10578
     0.17867
     0.08386
     0.07437
     0.18816
     0.43469
     0.78552
     0.62433
     0.78552
     0.56744
     0.64329
     0.58640
     0.85189
     0.84241
     0.69070
     0.77604
     1.10791
     0.88982
     0.82345
     0.70967
     0.72863
     0.89930
     0.89930
     0.93723
     0.64329
     0.72863
     0.54847
     0.52951
     0.89930
     0.88982
     0.33987
     0.48210
     0.51054
     0.43469
     0.55795
     0.47262
     0.34935
     0.52951
     0.46313
     0.25453
     0.42521
     0.26401
     0.39676
     0.05541
     0.52951
     0.60536
     0.36831
     0.26401
     0.40624
     0.41572
     0.39676
     0.24505
     0.42521
     0.34935
     0.46313
     0.74759
     0.56744
     0.56744
     0.49158
     0.34935
     0.49158
     0.70018
     0.57692
     0.41572
     0.41572
     0.14075
     0.54847
     0.36831
     0.21660
     0.18816
     0.34935
     0.25453
     0.15971
     0.17867
     0.07437
    -0.06786
    -0.04889
     0.11230
    -0.02045
    -0.21957
    -0.24801
    -0.22905
    -0.11527
    -0.34283
    -0.43765
    -0.50403
    -0.49455
    -0.20060
    -0.53247
    -0.48506
    -0.46610
    -0.67470
    -0.80745
    -0.22905
    -0.13423
    -0.60833
    -0.45662
    -0.42817
    -0.19112
    -0.26698
    -0.35232
    -0.33335
    -0.28594
    -0.02993
    -0.27646
    -0.06786
    -0.13423
    -0.31439
    -0.31439
    -0.34283
     0.03645
    -0.21957
    -0.18164
    -0.18164
    -0.21009
    -0.05837
    -0.23853
    -0.21957
    -0.08682
    -0.00148
    -0.11527
     0.19764
     0.10282
     0.22608
     0.15023
     0.32090
     0.69070
     0.29246
    -0.06786
    -0.15319
    -0.43765
    -0.46610
    -0.41869
     0.07437
     0.40624
     0.80448
     1.80957
     1.86647
     2.14144
     1.06998
     0.96568
     1.22169
     1.61045
     2.30264
     2.63451
     2.59658
     2.45435
     2.14144
     2.18885
     1.27858
    -0.37128
    -0.62729
    -0.57988
    -0.89279
    -1.34792
    -2.02114
    -1.88840
    -2.03062
    -2.34353
    -2.36249
    -2.66592
    -2.51421
    -2.58058
    -2.36249
    -2.22975
    -1.96425
    -1.71772
    -1.59445
    -1.41430
    -1.13932
    -1.30051
    -1.12036
    -1.24362
    -1.66083
    -1.27207
    -0.99709
    -0.99709
    -1.12984
    -1.15828
    -0.78849
    -0.81693
    -0.55144
    -0.63677
    -0.25750
    -0.25750
    -0.01096
     0.12178
     0.33987
     0.19764
     0.18816
     0.28298
     0.72863
     0.63381
     0.53899
     0.65277
     0.62433
     0.52003
     0.63381
     0.68122
     0.60536
     0.57692
     0.51054
     0.70018
     0.71915
     0.64329
     0.48210
     0.17867
     0.74759
     0.75708
     0.62433
     0.51054
     0.39676
     0.52003
     0.50106
     0.49158
     0.52951
     0.62433
     0.38728
     0.47262
     0.52951
     0.36831
     0.35883
     0.06489
     0.35883
     0.45365
     0.44417
     0.44417
     0.30194
     0.26401
     0.19764
     0.22608
     0.40624
     0.29246
     0.32090
     0.24505
     0.30194
     0.50106
     0.36831
     0.11230
     0.25453
     0.56744
     0.16919
     0.29246
     0.31142
     0.33039
     0.11230
     0.14075
     0.12178
     0.22608
     0.08386
    -0.15319
     0.07437
     0.13126
    -0.06786
    -0.38076
    -0.26698
    -0.23853
    -0.10578
    -0.29542
    -0.23853
    -0.30491
    -0.57988
    -0.43765
    -0.47558
    -0.47558
    -0.32387
    -0.53247
    -0.50403
    -0.39973
    -0.39024
    -0.55144
    -0.76004
    -0.27646
    -0.12475
    -0.35232
    -0.18164
    -0.21957
    -0.16268
    -0.14371
     0.03645
     0.15023
     0.22608
     0.15971
     0.05541
     0.35883
     0.39676
     0.63381
     0.52951
     1.09843
     1.61993
     1.83802
     2.40694
     2.47331
     2.32160
     1.64838
     1.30703
     1.34496
     1.68631
     1.77165
     1.93284
     1.60097
     1.37340
     0.89930
     0.81397
     0.40624
     0.36831
     0.02696
    -0.59885
    -1.84099
    -2.70384
    -2.80815
    -2.70384
    -1.73668
    -1.27207
    -1.58497
    -2.10648
    -2.12544
    -2.26767
    -2.32457
    -2.16337
    -2.04959
    -1.28155
    -1.15828
    -0.82641
    -0.57988
    -0.33335
    -0.27646
    -0.21009
    -0.24801
    -0.02993
    -0.00148
    -0.36180
    -0.53247
    -0.69367
    -0.61781
    -0.67470
    -1.15828
    -0.77900
    -0.89279
    -1.07295
    -0.94020
    -0.84538
    -0.83590
    -0.94968
    -0.59885
    -0.22905
    -0.05837
    -0.07734
     0.15971
     0.15023
     0.42521
     0.57692
     0.51054
     0.51054
     1.00361
     0.55795
     0.83293
     0.93723
     0.75708
     0.65277
     0.59588
     0.71915
     0.93723
     0.75708
     0.52003
     0.70967
     0.55795
     0.53899
     0.33987
     0.37780
     0.70967
     0.50106
     0.53899
     0.46313
     0.41572
     0.50106
     0.33039
     0.34935
     0.60536
     0.67174
     0.57692
     0.45365
     0.43469
     0.62433
     0.51054
     0.26401
     0.47262
     0.40624
     0.13126
     0.54847
     0.51054
     0.32090
     0.32090
     0.07437
     0.35883
     0.25453
     0.49158
     0.32090
     0.29246
     0.35883
     0.38728
     0.21660
     0.33987
     0.47262
     0.17867
     0.23557
     0.49158
     0.34935
     0.27349
    -0.06786
     0.08386
     0.27349
     0.33987
     0.08386
    -0.14371
     0.15023
     0.03645
    -0.10578
    -0.19112
     0.10282
    -0.08682
    -0.07734
     0.10282
     0.08386
     0.23557
     0.16919
     0.18816
     0.58640
     0.90879
     1.23117
     1.19325
     1.01309
     0.88982
     0.60536
     0.90879
     1.00361
     0.95620
     0.44417
     0.46313
     0.08386
    -0.37128
    -0.26698
    -0.64626
    -0.86434
    -0.79797
    -0.82641
    -0.72211
    -0.80745
    -0.72211
    -0.91175
    -0.99709
    -0.50403
    -0.95916
    -1.24362
    -0.84538
    -0.39973
    -0.09630
     0.18816
     0.29246
    -0.13423
    -0.63677
    -1.23414
    -1.67979
    -1.58497
    -1.08243
    -0.87382
    -1.12036
    -0.93072
    -1.01605
    -1.26258
    -1.28155
    -0.96864
    -0.94968
    -1.02554
    -0.95916
    -0.74108
    -0.15319
    -0.11527
    -0.16268
    -0.11527
    -0.10578
    -0.19112
    -0.21009
    -0.19112
     0.14075
     0.17867
    -0.20060
    -0.15319
    -0.06786
    -0.07734
    -0.42817
    -0.47558
    -0.29542
    -0.04889
    -0.18164
    -0.09630
    -0.21009
    -0.20060
    -0.39024
    -0.32387
     0.23557
    -0.03941
    -0.31439
    -0.00148
     0.10282
     0.28298
     0.18816
     0.07437
     0.08386
     0.15023
     0.52003
     0.38728
     0.53899
     0.43469
     0.52003
     0.31142
     0.70018
     0.71915
     0.62433
     0.48210
     0.52003
     0.49158
     0.59588
     0.52951
     0.40624
     0.31142
     0.55795
     0.58640
     0.50106
     0.40624
     0.18816
     0.20712
     0.45365
     0.63381
     0.58640
     0.21660
     0.33987
     0.42521
     0.46313
     0.32090
     0.30194
     0.45365
     0.61485
     0.53899
     0.59588
     0.43469
     0.26401
     0.28298
     0.39676
     0.49158
     0.51054
     0.32090
     0.32090
     0.46313
     0.53899
     0.54847
     0.41572
     0.24505
     0.34935
     0.57692
     0.83293
     0.71915
     1.09843
     1.00361
     1.45874
     2.23626
     2.51124
     2.70088
     3.16550
     3.07068
     2.37849
     2.21730
     2.43538
     2.50176
     2.81466
     2.93793
     2.65347
     2.31212
     1.56304
     1.43978
     0.79500
     0.60536
     0.59588
    -0.01096
    -0.15319
    -0.11527
     0.02696
     0.04593
     0.17867
     0.10282
     0.25453
     0.15023
    -0.23853
    -0.82641
    -0.76004
    -1.08243
    -1.12984
    -1.30999
    -0.50403
    -0.21009
    -0.77900
    -1.26258
    -1.92632
    -2.30560
    -2.72281
    -3.08312
    -2.82711
    -2.34353
    -2.10648
    -2.10648
    -2.18234
    -2.62799
    -2.78918
    -2.74177
    -2.47628
    -2.44783
    -2.27716
    -2.00218
    -2.08752
    -1.67031
    -1.12984
    -1.36689
    -1.25310
    -1.17725
    -1.08243
    -0.78849
    -0.59885
    -0.58936
    -0.88331
    -1.19621
    -0.49455
    -0.04889
    -0.42817
    -0.54196
    -0.50403
    -0.51351
    -0.36180
    -0.43765
    -0.48506
    -0.11527
     0.13126
     0.22608
     0.26401
     0.50106
     0.53899
     0.19764
     0.52003
     0.71915
     0.67174
     0.53899
     0.52003
     0.33039
     0.58640
     0.51054
     0.50106
     0.41572
     0.58640
     0.54847
     0.49158
     0.46313
     0.52003
     0.06489
     0.27349
     0.58640
     0.54847
     0.41572
     0.34935
     0.34935
     0.33987
     0.36831
     0.34935
     0.34935
     0.50106
     0.55795
     0.49158
     0.56744
     0.52951
     0.34935
     0.16919
     0.57692
     0.64329
     0.63381
     0.65277
     0.37780
     0.42521
     0.29246
     0.51054
     0.37780
     0.40624
     0.31142
     0.39676
     0.23557
     0.36831
     0.33039
    -0.02045
     0.27349
     0.52003
     0.38728
     0.49158
     0.31142
     0.33039
     0.13126
     0.29246
     0.30194
     0.63381
     0.70967
     0.68122
     0.93723
     1.37340
     1.83802
     2.00870
     2.70088
     3.04223
     2.63451
     2.18885
     1.76216
     1.40185
     1.52511
     1.47770
     1.21221
     1.33548
     0.72863
     0.15023
    -0.21957
    -0.49455
    -0.99709
    -1.64186
    -1.65135
    -1.21518
    -1.30999
    -1.29103
    -0.92123
    -0.81693
    -0.91175
    -0.85486
    -0.85486
    -0.68418
    -0.39973
     0.08386
     0.33987
     0.33987
     0.28298
    -0.21957
    -1.10139
    -1.16777
    -0.83590
    -1.23414
    -0.90227
    -1.13932
    -1.26258
    -1.26258
    -0.91175
    -1.02554
    -1.19621
    -0.96864
    -1.15828
    -0.91175
    -0.89279
    -0.92123
    -0.88331
    -0.44714
    -0.09630
    -0.12475
    -0.31439
    -0.37128
    -0.29542
     0.09334
     0.45365
     0.44417
     0.22608
     0.08386
     0.01748
    -0.08682
     0.03645
     0.13126
    -0.04889
    -0.10578
     0.19764
     0.16919
     0.11230
    -0.12475
    -0.04889
    -0.11527
    -0.13423
     0.13126
    -0.06786
     0.08386
     0.04593
    -0.02993
     0.14075
     0.15023
     0.06489
    -0.13423
     0.36831
     0.31142
     0.34935
     0.19764
     0.15971
     0.22608
     0.19764
     0.15971
     0.31142
     0.31142
     0.17867
     0.12178
     0.15971
     0.23557
     0.14075
     0.01748
     0.24505
     0.27349
     0.20712
     0.23557
     0.06489
     0.18816
     0.28298
     0.04593
     0.15971
     0.10282
     0.14075
     0.14075
     0.15971
     0.25453
     0.26401
     0.08386
     0.22608
     0.23557
     0.23557
     0.20712
     0.46313
     0.17867
    -0.01096
     0.16919
     0.19764
     0.27349
     0.50106
     0.23557
     0.19764
     0.21660
     0.39676
     0.13126
     0.22608
     0.40624
     0.05541
     0.17867
     0.32090
     0.44417
     0.15971
     0.19764
     0.18816
     0.27349
     0.43469
     0.31142
     0.09334
     0.29246
     0.26401
     0.52003
     0.33987
     1.05102
     1.45874
     1.66734
     2.11300
     2.50176
     1.88543
     1.45874
     1.07946
     1.25962
     1.56304
     1.91388
     1.73372
     1.40185
     1.04153
     0.82345
     0.08386
     0.29246
    -0.06786
    -0.32387
    -0.28594
     0.10282
    -0.02045
     0.26401
     0.02696
    -0.21957
    -0.73159
    -1.30051
    -1.96425
    -1.28155
    -0.71263
    -1.14880
    -2.00218
    -1.67979
    -1.83150
    -2.56161
    -2.90297
    -2.63747
    -2.47628
    -2.59006
    -2.93141
    -2.58058
    -1.90736
    -1.73668
    -1.27207
    -0.91175
    -0.86434
    -0.53247
    -0.31439
    -0.44714
     0.17867
     0.09334
    -0.13423
     0.17867
     0.33039
     0.15023
     0.00800
     0.13126
     0.24505
     0.27349
     0.55795
     0.18816
     0.19764
     0.13126
     0.11230
     0.03645
     0.23557
     0.25453
     0.16919
     0.14075
     0.21660
     0.41572
     0.03645
    -0.15319
     0.23557
     0.11230
     0.28298
     0.06489
     0.10282
     0.05541
     0.12178
     0.05541
     0.19764
     0.38728
     0.22608
     0.15023
     0.26401
     0.25453
     0.46313
     0.13126
     0.33039
     0.32090
     0.36831
     0.54847
     0.50106
     0.24505
     0.33987
     0.24505
     0.33987
     0.55795
     0.36831
     0.33987
     0.33987
     0.43469
     0.48210
     0.24505
     0.31142
     0.44417
     0.47262
     0.48210
     0.46313
     0.35883
     0.33987
     0.20712
     0.25453
     0.55795
     0.50106
     0.14075
     0.28298
     0.43469
     0.32090
     0.30194
     0.15023
     0.25453
     0.21660
     0.33039
     0.37780
     0.19764
     0.25453
     0.16919
     0.00800
     0.32090
     0.44417
    -0.08682
     0.30194
     0.14075
     0.21660
     0.15971
     0.15023
     0.10282
     0.23557
     0.15023
     0.21660
     0.10282
     0.20712
     0.15971
     0.17867
     0.24505
     0.31142
     0.30194
    -0.02993
     0.29246
     0.21660
     0.44417
     0.12178
     0.16919
     0.18816
     0.36831
     0.39676
     0.16919
     0.25453
     0.04593
    -0.09630
    -0.07734
     0.17867
     0.04593
    -0.33335
    -0.54196
    -0.31439
    -0.15319
    -0.12475
    -0.25750
     0.30194
     1.02257
     2.28367
     3.24135
     3.56374
     2.91896
     1.74320
     1.28807
     1.50615
     2.00870
     1.62942
     1.81906
     1.96129
     1.73372
     1.23117
     0.45365
    -0.55144
    -0.91175
    -1.20569
    -1.48067
    -1.71772
    -1.63238
    -1.26258
    -0.94020
    -0.01096
     0.21660
     0.66226
     1.59149
     1.80009
     1.64838
     1.73372
    -0.08682
    -2.10648
    -1.82202
    -0.10578
     1.62942
     1.57252
     0.45365
    -1.55653
    -3.03571
    -3.57619
    -2.91245
    -2.61851
    -2.83659
    -2.27716
    -2.28664
    -2.08752
    -2.39094
    -2.17285
    -2.63747
    -2.80815
    -1.78409
    -1.03502
    -1.23414
    -1.63238
    -1.74617
    -1.67031
    -1.09191
    -1.18673
    -1.29103
    -1.12984
    -1.02554
    -0.90227
    -0.71263
    -0.75056
    -0.57040
    -0.42817
    -0.01096
    -0.21957
    -0.12475
    -0.15319
    -0.16268
    -0.28594
     0.26401
     0.45365
     0.37780
     0.31142
     0.18816
     0.37780
     0.15023
     0.25453
     0.27349
     0.43469
     0.33987
     0.35883
     0.33039
     0.33039
     0.26401
    -0.17216
     0.25453
     0.46313
     0.38728
     0.31142
     0.29246
     0.25453
     0.24505
     0.48210
     0.24505
     0.52951
     0.38728
     0.27349
     0.49158
     0.67174
     0.25453
     0.33039
     0.37780
     0.75708
     0.60536
     0.60536
     0.47262
     0.57692
     0.60536
     0.33987
     0.47262
     0.51054
     0.54847
     0.46313
     0.41572
     0.54847
     0.40624
     0.43469
     0.23557
     0.48210
     0.59588
     0.40624
     0.42521
     0.23557
     0.37780
     0.40624
     0.41572
     0.43469
     0.31142
     0.57692
     0.58640
     0.63381
     0.37780
     0.45365
     0.27349
     0.58640
     0.70018
     0.61485
     0.62433
     0.82345
     0.54847
     0.86138
     0.58640
     0.79500
     0.86138
     0.73811
     0.77604
     0.84241
     0.76656
     0.60536
     0.33987
     0.65277
     0.79500
     0.56744
     0.56744
     0.33039
     0.05541
     0.00800
     0.06489
    -0.06786
    -0.27646
    -0.40921
    -0.56092
    -0.38076
    -0.59885
    -0.82641
    -0.91175
    -0.91175
    -0.64626
    -0.85486
    -0.40921
     0.36831
     1.54408
     3.14653
     3.99043
     3.18446
     1.92336
     0.81397
     1.26910
     2.25523
     2.99482
     2.87155
     1.91388
     1.63890
     1.56304
     1.21221
     0.23557
    -0.54196
    -1.21518
    -1.45222
    -1.43326
    -1.57549
    -0.94020
    -0.78849
    -0.41869
     0.17867
     0.85189
     1.27858
     0.11230
    -1.66083
    -1.89788
    -0.53247
     0.12178
     1.17428
     1.20273
     0.44417
    -0.64626
    -1.09191
    -1.53756
    -1.96425
    -1.59445
    -1.18673
    -1.52808
    -1.53756
    -1.85047
    -2.35301
    -2.00218
    -1.85047
    -1.63238
    -1.67031
    -1.98321
    -2.32457
    -2.39094
    -2.68488
    -2.59954
    -2.31508
    -2.38146
    -2.22026
    -1.97373
    -1.65135
    -1.50912
    -1.48067
    -1.62290
    -0.74108
    -0.78849
    -0.65574
    -0.46610
    -0.19112
    -0.22905
    -0.19112
    -0.04889
     0.14075
     0.35883
     0.19764
     0.33039
     0.47262
     0.39676
     0.41572
     0.31142
     0.61485
     0.57692
     0.59588
     0.61485
     0.69070
     0.58640
     0.53899
     0.42521
     0.62433
     0.80448
     0.70018
     0.67174
     0.51054
     0.71915
     0.65277
     0.41572
     0.52951
     0.74759
     0.47262
     0.44417
     0.51054
     0.49158
     0.46313
     0.30194
     0.25453
     0.42521
     0.40624
     0.41572
     0.28298
     0.33039
     0.32090
     0.37780
     0.26401
     0.52003
     0.33039
     0.51054
     0.31142
     0.47262
     0.31142
     0.37780
     0.30194
     0.38728
     0.58640
     0.54847
     0.39676
     0.31142
     0.52951
     0.41572
     0.31142
     0.72863
     0.72863
     0.41572
     0.63381
     0.59588
     0.52951
     0.56744
     0.47262
     0.65277
     0.62433
     0.46313
     0.09334
    -0.10578
    -0.00148
    -0.17216
    -0.39973
     0.04593
    -0.20060
    -0.18164
    -0.16268
    -0.44714
    -0.57988
    -0.48506
    -0.59885
    -0.53247
    -0.28594
    -0.26698
    -0.25750
    -0.22905
    -0.42817
    -0.40921
    -0.87382
    -0.72211
    -0.57988
    -0.51351
    -0.82641
    -1.31948
    -1.54704
    -1.94529
    -1.98321
    -1.03502
    -0.16268
     0.38728
     0.57692
     0.42521
     0.74759
     0.54847
     1.18376
     1.21221
     1.63890
     1.97077
     2.63451
     3.01378
     2.57761
     2.61554
     2.56813
     2.17937
     1.85698
     1.47770
     1.33548
     1.19325
     0.73811
     0.48210
     0.57692
     0.68122
     1.19325
     1.27858
     1.20273
     1.36392
     2.15092
     2.94741
     3.36462
     3.24135
     2.17937
     0.35883
    -0.72211
    -0.22905
     0.74759
     2.03714
     2.88104
     1.38289
     0.47262
    -0.39024
    -1.56601
    -1.52808
    -1.16777
    -0.91175
    -0.60833
    -0.70315
    -1.11087
    -1.45222
    -1.04450
    -0.84538
    -1.10139
    -1.22466
    -1.75565
    -2.16337
    -2.23923
    -2.02114
    -2.67540
    -3.16846
    -3.28224
    -3.04520
    -3.18743
    -3.18743
    -3.14002
    -2.74177
    -2.74177
    -2.41939
    -2.55213
    -2.40042
    -2.18234
    -1.92632
    -1.53756
    -1.10139
    -1.16777
    -1.28155
    -0.89279
    -0.62729
    -0.54196
    -0.44714
    -0.52299
    -0.22905
     0.03645
     0.01748
     0.29246
     0.15971
     0.07437
     0.24505
     0.10282
     0.47262
     0.46313
     0.23557
     0.41572
     0.37780
     0.49158
     0.54847
     0.30194
     0.43469
     0.50106
     0.57692
     0.74759
     0.39676
     0.43469
     0.27349
     0.31142
     0.55795
     0.68122
     0.31142
     0.25453
     0.21660
     0.36831
     0.32090
     0.23557
    -0.10578
    -0.02993
     0.10282
     0.08386
     0.00800
     0.00800
    -0.13423
    -0.42817
    -0.41869
    -0.06786
    -0.58936
    -0.76004
    -0.78849
    -0.52299
    -0.67470
    -0.72211
    -0.57040
    -0.50403
    -0.61781
    -0.49455
    -0.61781
    -0.64626
    -0.67470
    -0.82641
    -0.93072
    -0.87382
    -0.76004
    -0.73159
    -0.71263
    -0.33335
    -0.55144
    -0.68418
    -0.77900
    -0.66522
    -0.57988
    -0.13423
     0.24505
     0.33039
     0.76656
     1.08894
     0.90879
     1.79061
     2.19833
     1.80957
     2.01818
     2.44487
     2.58710
     2.51124
     2.44487
     2.51124
     2.64399
     2.77674
     2.52072
     2.39746
     2.20782
     2.05611
     1.59149
     1.90439
     1.75268
     1.38289
     1.06050
     1.02257
     1.18376
     0.79500
     0.61485
     0.31142
     0.29246
     0.05541
     0.05541
     0.04593
    -0.49455
    -0.61781
    -0.67470
    -0.65574
    -0.39024
    -0.33335
    -0.71263
    -0.95916
    -1.06346
    -0.76004
    -0.68418
    -0.69367
    -0.42817
    -0.21009
    -0.09630
    -0.26698
     0.29246
     0.52003
    -0.19112
    -1.07295
    -1.06346
    -2.06855
    -2.28664
    -2.55213
    -2.64695
    -2.16337
    -1.97373
    -3.09261
    -3.64256
    -4.17355
    -4.26837
    -4.45801
    -4.13562
    -4.26837
    -4.21148
    -3.97443
    -2.97882
    -2.29612
    -2.34353
    -2.25819
    -1.92632
    -1.36689
    -0.99709
    -0.78849
    -0.78849
    -0.48506
    -0.32387
    -0.15319
     0.10282
     0.11230
    -0.03941
    -0.03941
     0.19764
     0.52951
     0.11230
     0.23557
     0.55795
     0.47262
     0.57692
     0.52003
     0.54847
     0.71915
     0.61485
     0.65277
     0.62433
     0.88982
     0.84241
     0.69070
     0.62433
     0.89930
     0.89930
     0.58640
     0.61485
     0.35883
     0.56744
     0.43469
     0.32090
     0.52951
     0.28298
     0.41572
     0.13126
     0.22608
     0.08386
     0.05541
    -0.36180
     0.02696
     0.28298
     0.04593
    -0.05837
    -0.30491
     0.15971
    -0.12475
     0.03645
     0.16919
     0.02696
    -0.07734
     0.21660
     0.38728
     0.45365
     0.28298
    -0.01096
     0.20712
     0.74759
     0.17867
     0.29246
     0.19764
     0.24505
     0.30194
     0.24505
     0.15023
     0.29246
     0.20712
     0.33987
     0.17867
     0.35883
     0.28298
    -0.26698
     0.08386
     0.42521
     0.33987
     0.18816
     0.15971
     0.11230
     0.12178
     0.07437
     0.08386
     0.10282
     0.02696
     0.04593
     0.04593
     0.02696
    -0.09630
    -0.12475
    -0.39024
     0.05541
     0.09334
    -0.04889
    -0.09630
    -0.19112
    -0.19112
    -0.08682
    -0.25750
    -0.05837
    -0.17216
    -0.08682
    -0.15319
    -0.06786
     0.00800
    -0.11527
    -0.44714
    -0.25750
     0.06489
    -0.19112
    -0.41869
    -0.57988
    -0.31439
    -0.53247
    -0.58936
    -0.16268
     0.68122
     1.95180
     3.02327
     4.06628
     4.10421
     3.16550
     1.91388
     1.76216
     1.99921
     1.93284
     2.39746
     2.61554
     2.52072
     2.61554
     2.06559
     0.99412
     0.42521
     0.26401
    -0.21009
    -0.25750
    -0.80745
    -1.80306
    -3.01675
    -2.54265
    -1.55653
    -0.41869
     0.48210
    -0.35232
    -1.84099
    -2.72281
    -3.35810
    -4.11666
    -3.60463
    -3.18743
    -3.63308
    -3.60463
    -3.50033
    -3.71842
    -3.93650
    -4.00287
    -3.52878
    -3.22535
    -3.01675
    -2.61851
    -2.22026
    -2.02114
    -1.55653
    -1.27207
    -0.95916
    -0.67470
    -0.39024
    -0.41869
    -0.01096
    -0.15319
    -0.21009
    -0.29542
     0.09334
     0.08386
     0.19764
     0.14075
     0.17867
     0.14075
     0.27349
     0.05541
     0.36831
     0.29246
     0.57692
     0.53899
     0.50106
     0.56744
     0.54847
     0.46313
     0.54847
     0.70967
     0.78552
     0.64329
     0.74759
     0.62433
     0.55795
     0.52951
     0.80448
     0.72863
     0.64329
     0.64329
     0.61485
     0.69070
     0.65277
     0.30194
     0.23557
     0.53899
     0.58640
     0.38728
     0.38728
     0.28298
     0.26401
     0.26401
     0.12178
     0.50106
     0.42521
     0.49158
     0.32090
     0.41572
     0.54847
     0.73811
     0.45365
     0.80448
     0.76656
     0.91827
     0.93723
     1.06050
     1.00361
     0.97516
     0.99412
     1.07946
     1.36392
     1.34496
     1.16480
     1.34496
     1.20273
     1.32599
     0.98464
     1.15532
     1.41133
     1.12687
     1.23117
     1.29755
     1.10791
     1.13635
     0.92775
     0.89930
     0.81397
     0.94671
     0.70967
     0.54847
     0.51054
     0.55795
     0.14075
     0.01748
     0.36831
     0.11230
    -0.39024
    -0.33335
    -0.45662
    -0.26698
    -0.50403
    -0.47558
    -0.49455
    -0.65574
    -0.59885
    -0.53247
    -0.60833
    -0.50403
    -0.56092
    -0.53247
    -0.29542
    -0.28594
    -0.11527
    -0.15319
    -0.15319
    -0.10578
     0.16919
    -0.02993
     0.16919
     0.25453
     0.33039
     0.20712
     0.22608
     0.15023
     0.38728
     0.30194
     0.61485
     0.57692
     0.37780
     0.50106
     0.51054
     0.59588
     0.63381
     0.43469
     0.70967
     0.62433
     0.88982
     0.70967
     0.61485
     0.75708
     0.92775
     0.39676
     0.36831
     0.28298
     0.19764
     1.03205
     1.15532
     1.39237
     1.55356
     1.71475
     1.77165
     1.52511
     1.23117
     0.32090
    -0.79797
    -1.16777
    -1.17725
    -0.87382
     0.03645
     0.02696
    -0.90227
    -1.59445
    -2.15389
    -2.62799
    -2.39094
    -2.41939
    -2.03062
    -1.98321
    -1.74617
    -1.30051
    -0.84538
    -0.15319
    -0.02045
    -0.06786
     0.25453
     0.48210
     0.68122
     0.43469
     0.52951
     0.60536
     0.48210
     0.33987
     0.36831
     0.39676
     0.45365
     0.33987
     0.35883
     0.26401
     0.13126
     0.09334
     0.05541
     0.24505
     0.34935
     0.27349
     0.11230
     0.41572
     0.35883
     0.44417
     0.08386
     0.48210
     0.37780
     0.71915
     0.57692
     0.68122
     0.42521
     0.70018
     0.40624
     0.78552
     0.88034
     0.50106
     0.55795
     0.52003
     0.67174
     0.84241
     0.48210
     0.16919
     0.32090
     0.59588
     0.61485
     0.33987
     0.33039
     0.26401
     0.21660
     0.29246
     0.38728
     0.40624
     0.03645
     0.12178
     0.44417
     0.40624
     0.13126
     0.17867
     0.20712
     0.35883
     0.50106
     0.36831
     0.35883
     0.30194
     0.15971
     0.05541
     0.55795
     0.63381
     0.30194
     0.30194
     0.41572
     0.45365
     0.47262
     0.37780
     0.33987
     0.37780
     0.57692
     0.41572
     0.56744
     0.34935
     0.41572
     0.26401
     0.47262
     0.79500
     0.44417
     0.52003
     0.49158
     0.58640
     0.57692
     0.37780
     0.45365
     0.45365
     0.62433
     0.52003
     0.52951
     0.48210
     0.33987
     0.18816
     0.44417
     0.66226
     0.62433
     0.42521
     0.33987
     0.44417
     0.50106
     0.36831
     0.46313
     0.34935
     0.42521
     0.46313
     0.41572
     0.59588
     0.26401
     0.23557
     0.02696
     0.65277
     0.44417
     0.18816
     0.24505
     0.22608
     0.28298
     0.28298
     0.14075
     0.09334
     0.24505
     0.21660
     0.17867
     0.33987
     0.31142
     0.41572
     0.33987
     1.13635
     1.46822
     1.56304
     2.12248
     2.11300
     1.98025
     1.45874
     1.09843
     0.84241
     0.94671
     1.19325
     1.19325
     0.94671
     0.67174
     0.18816
    -0.22905
     0.17867
     0.38728
    -0.06786
    -0.86434
    -0.40921
    -0.69367
    -0.83590
    -1.09191
    -1.26258
    -1.04450
    -0.59885
    -0.30491
    -0.91175
    -1.34792
    -2.71333
    -3.95547
    -3.70893
    -2.22975
    -1.69876
    -1.88840
    -1.99270
    -2.40042
    -2.35301
    -2.26767
    -2.13493
    -1.67979
    -1.18673
    -0.62729
    -0.20060
     0.22608
     0.24505
     0.28298
     0.24505
     0.48210
     0.68122
     0.24505
     0.35883
     0.12178
     0.21660
     0.08386
    -0.03941
     0.05541
     0.06489
     0.00800
     0.15971
     0.17867
     0.11230
     0.08386
    -0.00148
     0.13126
     0.47262
     0.30194
     0.39676
     0.33987
     0.37780
     0.28298
     0.48210
     0.32090
     0.55795
     0.46313
     0.60536
     0.52003
     0.60536
     0.43469
     0.22608
     0.25453
     0.70967
     0.57692
     0.44417
     0.40624
     0.25453
     0.41572
     0.39676
     0.38728
     0.48210
     0.35883
     0.45365
     0.47262
     0.55795
     0.26401
     0.25453
     0.01748
     0.57692
     0.43469
     0.55795
     0.29246
     0.08386
     0.23557
     0.38728
     0.30194
     0.20712
     0.15023
     0.25453
     0.14075
     0.42521
     0.19764
     0.16919
    -0.14371
     0.29246
     0.33039
     0.00800
     0.32090
     0.13126
     0.08386
     0.08386
     0.13126
     0.27349
     0.16919
     0.11230
     0.09334
     0.31142
     0.33039
     0.29246
    -0.01096
     0.23557
     0.38728
     0.34935
     0.47262
     0.31142
     0.38728
     0.29246
     0.34935
     0.44417
     0.50106
     0.36831
     0.49158
     0.46313
     0.66226
     0.46313
     0.13126
     0.30194
     0.54847
     0.41572
     0.45365
     0.45365
     0.12178
     0.26401
     0.27349
     0.26401
     0.21660
     0.08386
     0.13126
    -0.02045
     0.04593
     0.32090
     0.35883
     0.20712
     1.10791
     1.59149
     1.80009
     2.29315
     2.12248
     1.69579
     1.21221
     1.00361
     0.80448
     0.84241
     1.19325
     1.35444
     1.74320
     1.06998
     0.22608
    -0.10578
    -0.22905
    -0.74108
    -1.21518
    -1.47119
    -1.51860
    -1.34792
    -1.17725
    -1.10139
    -1.85047
    -1.41430
    -1.19621
    -1.04450
    -0.82641
    -0.86434
    -0.28594
    -0.94968
    -1.00657
    -1.32896
    -1.28155
    -0.78849
    -0.39973
    -0.37128
    -0.45662
    -0.42817
    -0.39024
    -0.33335
    -0.52299
    -0.53247
    -0.60833
    -0.56092
    -0.36180
    -0.39024
    -0.39973
    -0.17216
    -0.45662
    -0.47558
    -0.39973
    -0.34283
    -0.46610
    -0.20060
    -0.17216
     0.14075
    -0.11527
    -0.03941
    -0.10578
    -0.11527
     0.15023
     0.20712
    -0.01096
     0.62433
     0.56744
     0.50106
     0.76656
     0.88982
     0.85189
     0.81397
     0.86138
     0.88034
     1.04153
     1.03205
     0.78552
     0.69070
     0.78552
     0.84241
     0.59588
     0.81397
     0.88034
     0.67174
     0.61485
     0.66226
     0.53899
     0.43469
     0.58640
     0.55795
     0.70967
     0.62433
     0.50106
     0.52003
     0.66226
     0.80448
     0.18816
     0.39676
     0.67174
     0.56744
     0.52951
     0.49158
     0.61485
     0.40624
     0.16919
     0.33039
     0.58640
     0.69070
     0.63381
     0.54847
     0.52951
     0.51054
     0.38728
     0.39676
     0.49158
     0.46313
     0.37780
     0.30194
     0.31142
     0.15023
     0.13126
    -0.01096
     0.04593
     0.22608
     0.11230
    -0.11527
    -0.07734
    -0.00148
    -0.03941
    -0.15319
     0.15023
     0.08386
    -0.15319
     0.02696
    -0.01096
     0.08386
    -0.02993
    -0.03941
     0.09334
    -0.01096
     0.09334
     0.00800
     0.14075
     0.05541
     0.14075
     0.10282
     0.15971
     0.32090
     0.18816
     0.03645
     0.19764
     0.26401
     0.23557
    -0.03941
    -0.21009
    -0.44714
    -0.20060
    -0.49455
    -0.58936
    -0.85486
    -0.99709
    -1.21518
    -1.12984
    -0.94968
    -0.94968
    -0.96864
    -0.72211
    -0.21957
     0.12178
     0.36831
     0.81397
     1.19325
     0.83293
     1.32599
     1.06050
     1.21221
     1.38289
     0.74759
     0.70967
     0.81397
     1.31651
     1.58201
     1.26910
     1.24066
     0.79500
     0.40624
     0.33039
    -0.76004
    -2.85556
    -3.74686
    -1.67979
    -0.85486
    -0.56092
    -1.02554
    -1.63238
    -1.65135
    -2.04011
    -2.63747
    -2.78918
    -2.36249
    -1.99270
    -1.69876
    -1.57549
    -1.06346
    -0.97813
    -0.42817
    -0.37128
    -0.44714
    -0.22905
    -0.06786
    -0.31439
     0.18816
     0.24505
    -0.18164
    -0.20060
     0.03645
     0.04593
     0.06489
    -0.00148
    -0.09630
     0.19764
     0.16919
     0.28298
     0.12178
     0.08386
     0.15023
     0.14075
     0.26401
     0.53899
     0.23557
     0.52003
     0.33039
     0.38728
     0.68122
     0.37780
     0.37780
     0.57692
     0.59588
     0.84241
     0.50106
     0.74759
     0.64329
     0.56744
     0.33039
     0.92775
     1.08894
     0.49158
     0.57692
     0.63381
     0.64329
     0.63381
     0.66226
     0.34935
     0.53899
     0.68122
     0.78552
     0.72863
     0.69070
     0.48210
     0.52003
     0.70967
     1.01309
     0.70018
     0.69070
     0.71915
     0.95620
     1.15532
     0.95620
     1.12687
     1.30703
     1.33548
     1.36392
     1.38289
     1.45874
     1.36392
     1.14584
     1.39237
     1.71475
     1.54408
     1.38289
     1.43029
     1.38289
     1.43978
     1.16480
     1.09843
     1.27858
     1.23117
     1.25014
     0.97516
     1.09843
     0.77604
     0.70967
     0.57692
     0.82345
     0.83293
     0.47262
     0.50106
     0.35883
     0.22608
     0.18816
    -0.34283
    -0.15319
    -0.33335
    -0.55144
    -0.83590
    -1.14880
    -1.19621
    -1.35740
    -1.74617
    -1.30999
    -1.29103
    -1.79358
    -1.89788
    -2.12544
    -1.93580
    -1.85047
    -1.94529
    -1.89788
    -1.65135
    -1.45222
    -1.35740
    -1.22466
    -1.36689
    -1.24362
    -1.25310
    -0.99709
    -0.63677
    -0.79797
    -0.68418
    -0.63677
    -0.21957
    -0.01096
     0.31142
     0.60536
     0.82345
     0.90879
     0.78552
     0.91827
     1.38289
     1.38289
     1.40185
     2.29315
     2.15092
     0.81397
    -0.30491
    -0.27646
     0.08386
     0.07437
     0.30194
    -0.21009
    -0.71263
    -1.21518
    -2.30560
    -2.90297
    -2.19182
    -1.86943
    -2.65644
    -3.16846
    -2.71333
    -2.67540
    -2.54265
    -2.29612
    -2.25819
    -1.91684
    -1.95477
    -2.00218
    -1.91684
    -1.72720
    -1.74617
    -1.17725
    -0.89279
    -0.83590
    -0.68418
    -0.64626
    -0.44714
     0.11230
    -0.26698
     0.09334
     0.06489
     0.22608
     0.15023
     0.36831
     0.28298
     0.41572
     0.30194
     0.57692
     0.56744
     0.64329
     0.42521
     0.24505
     0.48210
     0.71915
     0.50106
     0.39676
     0.33039
     0.49158
     0.44417
     0.70018
     0.49158
     0.56744
     0.48210
     0.47262
     0.56744
     0.65277
     0.69070
     0.21660
     0.32090
     0.61485
     0.57692
     0.66226
     0.47262
     0.22608
     0.52003
     0.55795
     0.42521
     0.36831
     0.51054
     0.51054
     0.58640
     0.60536
     0.79500
     0.67174
     0.37780
     0.89930
     0.89930
     0.75708
     0.83293
     0.75708
     0.59588
     0.84241
     0.78552
     0.77604
     0.73811
     0.69070
     0.62433
     0.64329
     0.74759
     0.39676
     0.29246
     0.39676
     0.70967
     0.59588
     0.32090
     0.33039
     0.23557
     0.40624
     0.22608
     0.48210
     0.28298
     0.15023
     0.15023
     0.33039
     0.23557
     0.07437
    -0.21009
    -0.16268
     0.27349
    -0.07734
    -0.04889
     0.00800
    -0.31439
    -0.35232
    -0.21009
    -0.15319
    -0.19112
    -0.32387
    -0.17216
    -0.44714
    -0.16268
    -0.28594
    -0.37128
    -0.50403
    -0.07734
    -0.11527
    -0.31439
    -0.26698
    -0.10578
    -0.21009
    -0.36180
    -0.23853
    -0.02045
    -0.08682
    -0.29542
    -0.21957
     0.05541
     0.19764
    -0.02993
    -0.31439
    -0.00148
     0.36831
     0.58640
     1.14584
     1.64838
     2.12248
     2.21730
     1.87595
     2.12248
     2.45435
     2.95689
     3.14653
     3.56374
     4.36971
     3.59218
     2.74829
     1.85698
     1.26910
     1.18376
     1.06050
     0.91827
     0.09334
    -0.66522
    -0.94968
    -0.98761
    -1.56601
    -1.93580
    -2.24871
    -2.40990
    -2.21078
    -2.23923
    -2.31508
    -2.05907
    -1.73668
    -1.36689
    -1.49963
    -1.22466
    -1.32896
    -1.29103
    -1.22466
    -1.21518
    -0.91175
    -1.05398
    -0.87382
    -1.03502
    -0.84538
    -0.87382
    -0.82641
    -1.04450
    -0.62729
    -0.58936
    -0.60833
    -0.36180
    -0.32387
    -0.22905
    -0.29542
    -0.08682
     0.12178
     0.10282
     0.04593
     0.02696
     0.27349
     0.50106
     0.93723
     0.43469
     0.85189
     0.92775
     0.83293
     0.90879
     0.96568
     0.83293
     0.88982
     0.94671
     0.90879
     1.21221
     1.02257
     0.77604
     0.72863
     0.58640
     0.70967
     0.38728
     0.25453
     0.29246
     0.03645
    -0.00148
    -0.01096
    -0.23853
    -0.19112
    -0.47558
    -0.70315
    -0.33335
    -0.72211
    -0.59885
    -0.73159
    -0.77900
    -0.60833
    -0.83590
    -0.96864
    -0.63677
    -0.54196
    -1.01605
    -0.58936
    -0.53247
    -0.73159
    -0.76004
    -0.79797
    -0.53247
    -0.36180
    -0.46610
    -0.45662
    -0.42817
    -0.31439
    -0.38076
    -0.44714
    -0.17216
    -0.30491
    -0.17216
    -0.19112
    -0.08682
    -0.16268
    -0.23853
    -0.29542
    -0.29542
    -0.03941
    -0.03941
    -0.18164
    -0.33335
    -0.23853
    -0.09630
    -0.33335
    -0.14371
    -0.13423
    -0.36180
    -0.15319
    -0.09630
    -0.21957
    -0.15319
    -0.24801
    -0.33335
    -0.10578
     0.03645
    -0.01096
    -0.16268
     0.13126
     0.23557
    -0.07734
     0.20712
     0.59588
     0.56744
     0.72863
     1.16480
     1.25014
     1.52511
     1.48719
     1.01309
     1.43978
     1.88543
     1.90439
     1.80957
     1.84750
     1.95180
     1.74320
     1.44926
     1.42081
     0.20712
    -0.54196
    -1.38585
    -0.77900
    -0.48506
    -0.52299
    -0.84538
    -1.24362
    -1.40481
    -1.58497
    -1.99270
    -2.15389
    -1.94529
    -1.44274
    -1.16777
    -0.77900
    -0.43765
    -0.75056
    -0.81693
    -0.69367
    -0.27646
    -0.37128
    -0.64626
    -0.57988
    -0.56092
    -0.40921
    -0.44714
    -0.56092
    -0.66522
    -0.68418
    -0.75056
    -0.41869
    -0.45662
    -0.39973
    -0.53247
    -0.20060
    -0.08682
    -0.11527
    -0.13423
    -0.05837
     0.08386
     0.26401
     0.23557
     0.14075
    -0.05837
     0.33039
     0.15971
     0.23557
     0.36831
     0.22608
     0.11230
     0.27349
     0.44417
     0.23557
     0.27349
     0.07437
     0.33987
     0.34935
     0.39676
     0.31142
     0.12178
     0.60536
     0.70018
     0.19764
     0.52951
     0.43469
     0.11230
     0.28298
     0.42521
     0.55795
     0.52003
     0.29246
     0.15971
     0.15023
     0.51054
     0.33039
     0.00800
     0.15023
     0.19764
    -0.26698
     0.15023
     0.42521
    -0.02993
    -0.01096
     0.17867
     0.09334
     0.22608
     0.05541
     0.05541
     0.18816
     0.27349
     0.03645
     0.31142
     0.07437
    -0.12475
    -0.27646
     0.06489
     0.44417
    -0.00148
    -0.10578
    -0.13423
     0.13126
    -0.02993
    -0.08682
    -0.21009
    -0.20060
    -0.06786
    -0.02045
    -0.05837
    -0.10578
    -0.23853
    -0.25750
    -0.23853
     0.15023
     0.00800
    -0.20060
    -0.18164
    -0.02993
     0.12178
    -0.05837
     0.01748
    -0.06786
     0.14075
     0.17867
     0.53899
     0.21660
     0.18816
     0.28298
     0.29246
     0.86138
     0.99412
     0.70967
     0.86138
     0.88034
     1.02257
     0.87086
     0.94671
     1.03205
     1.38289
     1.60097
     1.43978
     1.64838
     2.11300
     1.61993
     0.90879
     1.11739
     1.25014
     1.21221
     1.00361
     1.03205
     1.29755
     1.09843
     0.52951
     0.33039
    -0.44714
    -1.21518
    -1.77461
    -2.12544
    -1.59445
    -1.68927
    -2.12544
    -1.84099
    -1.57549
    -1.55653
    -2.41939
    -2.63747
    -2.15389
    -1.96425
    -1.67031
    -1.02554
    -0.25750
     0.01748
     0.19764
     0.28298
     0.31142
     0.26401
     0.09334
    -0.04889
     0.58640
     0.57692
     0.38728
     0.30194
     0.11230
     0.27349
     0.09334
    -0.01096
    -0.05837
    -0.11527
    -0.34283
     0.26401
    -0.04889
    -0.01096
     0.07437
     0.00800
     0.29246
     0.46313
     0.27349
     0.28298
     0.23557
     0.30194
     0.26401
     0.30194
     0.28298
     0.24505
     0.32090
     0.18816
     0.25453
     0.31142
     0.21660
    -0.11527
     0.14075
     0.33987
     0.13126
     0.04593
     0.05541
     0.05541
    -0.02993
    -0.02045
    -0.09630
    -0.01096
     0.05541
    -0.00148
    -0.01096
     0.08386
    -0.06786
    -0.28594
    -0.20060
     0.27349
     0.32090
     0.15023
     0.16919
     0.04593
     0.37780
     0.18816
     0.26401
     0.49158
     0.55795
     0.67174
     0.57692
     0.72863
     0.64329
     0.70018
     0.50106
     0.99412
     0.88034
     0.79500
     0.84241
     0.92775
     0.89930
     0.89930
     0.70018
     0.78552
     0.84241
     0.94671
     0.82345
     0.76656
     0.85189
     0.80448
     0.51054
     0.63381
     0.71915
     0.62433
     0.51054
     0.50106
     0.33039
     0.25453
     0.01748
    -0.17216
    -0.36180
    -0.40921
    -0.54196
    -0.84538
    -0.87382
    -1.10139
    -1.47119
    -1.31948
    -0.93072
    -1.24362
    -1.33844
    -1.33844
    -1.57549
    -1.42378
    -1.45222
    -1.18673
    -0.95916
    -0.96864
    -1.00657
    -0.41869
     0.24505
     0.67174
    -0.21957
    -0.66522
    -0.00148
     0.23557
     0.50106
     0.13126
     0.28298
     0.19764
    -0.03941
     0.54847
     0.44417
     0.21660
    -0.21009
    -0.12475
     0.00800
    -0.53247
    -0.89279
    -1.24362
    -0.82641
    -0.61781
    -0.78849
    -0.88331
    -1.30051
    -1.11087
    -0.88331
    -0.74108
    -0.71263
    -0.73159
    -0.54196
    -0.54196
    -0.57040
    -0.18164
     0.12178
    -0.05837
     0.75708
     1.26910
     1.26910
     1.16480
     0.88034
     0.36831
    -0.01096
     0.11230
     0.35883
     0.54847
     0.47262
     0.18816
     0.31142
     0.18816
     0.00800
    -0.40921
    -0.43765
    -0.36180
    -0.37128
    -0.30491
    -0.06786
    -0.04889
     0.06489
     0.12178
    -0.11527
     0.03645
     0.07437
     0.06489
    -0.08682
    -0.21957
    -0.39024
    -0.55144
    -0.58936
    -0.00148
    -0.02045
    -0.11527
    -0.00148
     0.34935
    -0.00148
    -0.02045
    -0.21957
    -0.02993
     0.23557
     0.19764
     0.43469
     0.73811
     0.70018
     0.85189
     0.24505
     0.63381
     0.51054
     0.28298
     0.15971
     0.34935
     0.48210
     0.22608
     0.05541
     0.44417
     0.17867
     0.28298
     0.00800
    -0.00148
     0.10282
     0.06489
    -0.22905
    -0.27646
    -0.03941
    -0.13423
    -0.26698
    -0.01096
    -0.34283
    -0.06786
    -0.44714
    -0.44714
    -0.21957
    -0.28594
    -0.38076
    -0.44714
    -0.47558
    -0.37128
    -0.39973
    -0.53247
    -0.43765
    -0.41869
    -0.72211
    -0.33335
    -0.31439
    -0.52299
    -0.61781
    -0.41869
    -0.27646
    -0.26698
    -0.27646
    -0.46610
    -0.16268
    -0.26698
    -0.29542
    -0.22905
    -0.09630
    -0.14371
    -0.06786
     0.02696
     0.04593
    -0.09630
    -0.04889
    -0.21009
     0.03645
     0.07437
    -0.14371
    -0.11527
    -0.10578
     0.03645
    -0.19112
    -0.31439
     0.04593
    -0.04889
    -0.16268
    -0.03941
    -0.15319
    -0.04889
    -0.13423
    -0.31439
    -0.25750
     0.11230
    -0.08682
    -0.09630
    -0.24801
    -0.08682
    -0.13423
    -0.28594
    -0.08682
     0.15023
    -0.05837
    -0.19112
     0.05541
     0.21660
     0.24505
    -0.24801
    -0.05837
     0.66226
     1.46822
     1.81906
     2.14144
     2.22678
     1.46822
     1.14584
     1.56304
     1.87595
     0.70967
    -0.35232
    -0.60833
    -0.66522
    -0.40921
     0.68122
     0.04593
    -1.12984
    -1.99270
    -2.45731
    -2.73229
    -2.64695
    -2.22026
    -1.92632
    -2.15389
    -2.02114
    -1.93580
    -1.66083
    -0.99709
    -0.91175
    -0.64626
    -0.94968
    -1.06346
    -0.81693
    -0.53247
    -0.52299
    -0.75056
    -0.91175
    -0.95916
    -0.49455
    -0.54196
    -0.12475
    -0.04889
    -0.35232
    -0.04889
    -0.03941
     0.03645
    -0.10578
     0.01748
     0.15971
     0.14075
     0.29246
     0.48210
     0.12178
     0.24505
     0.09334
     0.12178
    -0.01096
     0.47262
     0.05541
     0.06489
     0.06489
     0.14075
     0.04593
    -0.17216
    -0.12475
     0.00800
     0.18816
     0.22608
    -0.02045
    -0.10578
    -0.06786
    -0.06786
    -0.17216
     0.22608
     0.08386
    -0.14371
    -0.00148
    -0.12475
     0.04593
    -0.12475
    -0.17216
    -0.30491
    -0.05837
    -0.07734
    -0.38076
    -0.32387
    -0.30491
    -0.39973
    -0.45662
    -0.21957
    -0.23853
    -0.52299
    -0.47558
    -0.41869
    -0.39024
    -0.53247
    -0.62729
    -0.69367
    -0.62729
    -0.40921
    -0.47558
    -0.51351
    -0.55144
    -0.51351
    -0.80745
    -0.66522
    -0.23853
    -0.49455
    -0.65574
    -0.72211
    -0.45662
    -0.51351
    -0.46610
    -0.55144
    -0.33335
    -0.44714
    -0.09630
    -0.21957
    -0.27646
    -0.42817
    -0.41869
    -0.30491
     0.07437
     0.02696
    -0.24801
    -0.16268
    -0.33335
    -0.17216
    -0.54196
    -0.48506
    -0.45662
    -0.46610
    -0.50403
    -0.67470
    -0.67470
    -0.73159
    -0.80745
    -0.92123
    -0.47558
    -0.61781
    -0.76952
    -0.74108
    -0.67470
    -0.79797
    -0.49455
    -0.57040
    -0.45662
    -0.45662
    -0.18164
    -0.07734
    -0.40921
    -0.38076
    -0.29542
    -0.44714
    -0.08682
     0.15023
     0.17867
     0.62433
     0.85189
     0.88034
     1.07946
     1.40185
     1.25014
     0.41572
     0.61485
     0.29246
     0.68122
     0.88034
     0.58640
     0.88034
     0.96568
    -0.90227
    -2.53317
    -2.64695
    -1.17725
    -0.82641
    -2.39094
    -2.89348
    -2.47628
    -2.57110
    -2.30560
    -1.99270
    -2.40042
    -2.54265
    -2.29612
    -1.71772
    -1.27207
    -0.49455
    -0.41869
    -0.47558
    -0.32387
    -0.19112
    -0.04889
     0.35883
     0.47262
     0.39676
     0.54847
     0.67174
     0.55795
     0.63381
     0.52003
     0.26401
     0.38728
     0.71915
     0.67174
     0.33039
     0.44417
     0.33987
     0.51054
     0.48210
     0.33987
     0.48210
     0.39676
     0.47262
     0.47262
     0.41572
     0.44417
     0.47262
     0.11230
     0.35883
     0.79500
     0.52003
     0.52951
     0.34935
     0.45365
     0.46313
     0.51054
     0.45365
     0.69070
     0.65277
     0.65277
     0.75708
     0.72863
     0.74759
     0.52951
     0.66226
     0.88982
     0.67174
     0.47262
     0.20712
     0.52003
     0.71915
     0.72863
     0.53899
     0.30194
     0.33039
     0.60536
     0.33039
     0.42521
     0.34935
     0.32090
    -0.05837
     0.63381
     0.50106
     0.23557
     0.21660
     0.17867
     0.18816
    -0.14371
    -0.01096
    -0.09630
    -0.36180
    -0.39973
    -0.60833
    -0.70315
    -0.84538
    -0.99709
    -1.09191
    -1.09191
    -0.91175
    -1.22466
    -1.24362
    -1.37637
    -1.34792
    -1.28155
    -1.30999
    -0.95916
    -0.88331
    -0.91175
    -0.87382
    -0.69367
    -0.53247
    -0.53247
    -0.75056
    -0.39024
    -0.17216
    -0.20060
    -0.33335
    -0.08682
    -0.25750
    -0.26698
    -0.30491
    -0.04889
    -0.28594
     0.02696
    -0.08682
    -0.30491
    -0.15319
    -0.09630
    -0.49455
    -0.25750
     0.08386
     0.10282
    -0.09630
     0.00800
    -0.15319
     0.06489
     0.17867
     0.34935
     0.22608
    -0.05837
     0.07437
     0.17867
     0.28298
     0.41572
     0.33987
     0.16919
     0.33987
     0.54847
     0.23557
     0.18816
     0.29246
     0.15971
     0.23557
     0.28298
     0.33039
     0.65277
     1.14584
     1.16480
     0.78552
     1.06998
     1.30703
     1.41133
     1.11739
     0.85189
     0.55795
     1.25962
     0.85189
     0.80448
     0.74759
    -0.40921
    -1.76513
    -1.74617
    -0.52299
     0.04593
    -0.32387
    -0.91175
    -1.31948
    -1.80306
    -1.79358
    -1.07295
    -1.04450
    -0.94968
    -0.85486
    -1.03502
    -1.37637
    -0.99709
    -0.39973
    -0.00148
    -0.44714
    -0.92123
    -0.86434
    -0.88331
    -0.87382
    -1.06346
    -1.07295
    -0.92123
    -0.70315
    -0.70315
    -0.47558
    -0.14371
    -0.13423
    -0.14371
    -0.21957
    -0.19112
    -0.29542
    -0.05837
    -0.02993
     0.47262
     0.56744
     0.64329
     0.34935
     0.52003
     0.58640
     0.36831
     0.58640
     0.55795
     0.71915
     0.46313
     0.45365
     0.56744
     0.82345
     0.53899
     0.49158
     0.45365
     0.48210
     0.36831
    -0.02045
     0.25453
     0.18816
    -0.03941
     0.09334
     0.14075
    -0.11527
    -0.12475
    -0.14371
    -0.04889
     0.05541
     0.04593
     0.05541
    -0.11527
    -0.15319
     0.11230
    -0.20060
    -0.21009
     0.01748
    -0.02045
    -0.14371
     0.04593
    -0.04889
    -0.04889
    -0.00148
    -0.10578
    -0.10578
     0.01748
    -0.01096
    -0.15319
    -0.07734
     0.04593
    -0.04889
    -0.15319
     0.00800
     0.21660
    -0.22905
     0.05541
     0.08386
    -0.08682
    -0.13423
    -0.25750
     0.03645
     0.01748
     0.08386
    -0.04889
    -0.06786
     0.04593
     0.05541
    -0.21957
     0.00800
    -0.16268
    -0.04889
     0.07437
     0.15971
     0.17867
    -0.00148
    -0.10578
     0.26401
     0.14075
     0.28298
     0.24505
     0.14075
     0.06489
     0.26401
     0.16919
     0.18816
     0.42521
     0.15971
     0.15023
     0.15023
     0.32090
     0.23557
     0.20712
    -0.03941
     0.24505
     0.26401
     0.06489
     0.14075
    -0.00148
     0.15023
    -0.08682
    -0.02045
     0.11230
    -0.01096
    -0.21009
     0.11230
    -0.27646
    -0.16268
    -0.02993
    -0.31439
    -0.03941
    -0.08682
     0.05541
    -0.04889
    -0.09630
    -0.19112
    -0.05837
    -0.29542
     0.08386
     0.12178
    -0.16268
     0.10282
     0.18816
    -0.00148
     0.06489
     0.08386
     0.00800
     0.15971
     0.28298
     0.23557
     0.15023
     0.38728
     0.30194
     0.17867
     0.42521
     0.39676
     0.21660
     0.42521
     0.53899
     0.56744
     0.38728
     0.41572
     0.51054
     0.66226
     0.87086
     0.58640
     0.70018
     0.71915
     1.06998
     1.69579
     1.80009
     2.23626
     2.29315
     1.92336
     0.23557
    -0.43765
    -0.05837
    -1.03502
    -0.68418
     0.46313
    -0.36180
    -0.21009
    -0.25750
    -1.09191
    -1.97373
    -2.99779
    -3.85116
    -4.11666
    -2.76074
    -1.73668
    -1.39533
    -1.89788
    -1.48067
    -1.52808
    -1.49015
    -1.66083
    -1.30051
    -1.18673
    -0.94020
    -0.88331
    -0.94968
    -0.62729
    -0.71263
    -0.18164
    -0.02993
    -0.45662
    -0.20060
    -0.36180
    -0.21957
    -0.29542
    -0.33335
    -0.20060
    -0.06786
     0.04593
     0.02696
    -0.00148
     0.15971
    -0.18164
     0.13126
     0.25453
     0.40624
     0.33987
     0.23557
     0.42521
     0.51054
     0.51054
     0.20712
     0.24505
     0.47262
     0.33987
     0.31142
     0.38728
     0.33039
     0.15971
     0.06489
     0.12178
     0.33039
     0.12178
    -0.07734
     0.05541
    -0.07734
    -0.05837
    -0.11527
    -0.11527
    -0.07734
    -0.03941
    -0.07734
    -0.02045
     0.10282
    -0.22905
    -0.23853
    -0.27646
     0.15023
     0.00800
    -0.04889
    -0.00148
    -0.02993
     0.03645
     0.04593
     0.01748
    -0.16268
     0.19764
     0.08386
     0.32090
     0.05541
    -0.01096
     0.05541
    -0.11527
     0.23557
     0.56744
     0.16919
     0.08386
     0.04593
     0.46313
     0.30194
     0.15023
     0.11230
     0.25453
     0.38728
     0.26401
     0.34935
     0.34935
     0.13126
    -0.03941
     0.06489
     0.51054
     0.22608
     0.25453
     0.03645
     0.16919
     0.07437
     0.12178
     0.04593
     0.16919
     0.12178
     0.05541
     0.24505
     0.07437
     0.05541
    -0.08682
    -0.05837
     0.32090
     0.18816
     0.01748
    -0.13423
    -0.02993
     0.15023
     0.11230
     0.07437
    -0.02993
     0.04593
     0.11230
     0.24505
     0.18816
     0.15023
     0.00800
     0.00800
     0.36831
     0.59588
     0.30194
     0.30194
     0.18816
     0.31142
     0.27349
     0.36831
     0.27349
     0.39676
     0.33987
     0.53899
     0.49158
     0.50106
     0.30194
     0.36831
     0.36831
     0.63381
     0.46313
     0.62433
     0.71915
     0.74759
     0.74759
     0.57692
     0.62433
     0.79500
     1.06050
     1.61993
     2.37849
     2.12248
     1.95180
     1.84750
     2.07507
     1.90439
     1.47770
     0.96568
     1.50615
     1.60097
     1.13635
     1.23117
     0.09334
    -1.76513
    -1.87891
    -0.70315
    -0.10578
    -0.49455
    -1.23414
    -1.93580
    -2.33405
    -1.93580
    -1.71772
    -1.81254
    -1.85995
    -2.54265
    -2.65644
    -2.80815
    -1.52808
    -1.20569
    -1.59445
    -1.88840
    -2.01166
    -1.46171
    -1.43326
    -1.40481
    -1.30051
    -0.56092
    -0.02993
    -0.13423
     0.15023
     0.18816
     0.78552
     1.01309
     1.18376
     1.17428
     1.33548
     1.31651
     1.06998
     1.04153
     0.99412
     0.55795
     0.34935
     0.48210
     0.62433
     0.47262
     0.21660
     0.27349
     0.10282
     0.33039
     0.15971
     0.24505
     0.19764
     0.14075
     0.01748
     0.00800
     0.07437
    -0.21957
    -0.37128
    -0.43765
    -0.21009
    -0.39973
    -0.35232
    -0.50403
    -0.70315
    -0.70315
    -0.59885
    -0.71263
    -0.57988
    -0.51351
    -0.57040
    -0.48506
    -0.58936
    -0.27646
    -0.47558
    -0.57988
    -0.24801
     0.00800
    -0.13423
     0.02696
     0.01748
    -0.15319
     0.08386
     0.15971
     0.13126
     0.00800
     0.15971
    -0.12475
     0.22608
     0.13126
     0.21660
    -0.17216
     0.19764
     0.37780
     0.01748
     0.16919
     0.05541
     0.07437
     0.02696
    -0.02045
    -0.02045
     0.22608
     0.18816
    -0.00148
     0.03645
     0.17867
     0.31142
    -0.09630
     0.11230
     0.02696
     0.20712
     0.00800
     0.12178
     0.08386
    -0.20060
    -0.13423
    -0.24801
     0.01748
     0.02696
    -0.15319
    -0.02993
    -0.16268
    -0.19112
    -0.21957
    -0.46610
    -0.12475
    -0.11527
    -0.05837
    -0.03941
    -0.18164
    -0.22905
    -0.12475
    -0.28594
    -0.07734
    -0.11527
    -0.06786
    -0.06786
    -0.14371
    -0.04889
    -0.14371
    -0.37128
     0.12178
     0.04593
    -0.00148
     0.12178
     0.31142
    -0.16268
    -0.02993
     0.04593
     0.24505
     0.24505
     0.33039
     0.16919
     0.31142
     0.38728
     0.39676
     0.15023
     0.23557
     0.37780
     0.44417
     0.33039
     0.41572
     0.33039
     0.18816
     0.27349
     0.36831
     0.28298
     0.44417
     0.20712
     0.10282
     0.39676
     0.17867
     0.06489
     0.22608
     0.19764
     0.21660
     0.15971
     0.22608
     0.12178
    -0.02045
    -0.09630
    -0.07734
     0.06489
     0.08386
    -0.14371
    -0.18164
    -0.19112
     0.02696
     0.09334
    -0.40921
    -0.09630
     0.48210
     0.54847
     1.46822
     2.47331
     3.13705
     3.10860
     2.75777
     2.20782
     1.83802
     1.93284
     1.78113
     1.86647
     1.54408
    -0.48506
    -0.36180
     0.07437
    -0.73159
    -2.59954
    -2.65644
    -2.68488
    -3.41499
    -3.95547
    -3.57619
    -3.09261
    -3.26328
    -3.07364
    -2.95038
    -2.92193
    -2.37198
    -1.64186
    -1.36689
    -1.20569
    -0.74108
    -0.75056
    -0.78849
    -0.82641
    -1.01605
    -0.95916
    -1.11087
    -1.03502
    -0.59885
    -0.36180
    -0.47558
    -0.45662
    -0.25750
     0.08386
    -0.00148
     0.13126
     0.59588
     0.33039
     0.40624
     0.65277
     0.75708
     0.73811
     0.66226
     0.70967
     0.85189
     1.06998
     0.91827
     0.90879
     0.92775
     0.85189
     1.08894
     0.94671
     1.25014
     1.33548
     1.10791
     1.27858
     1.43978
     1.29755
     1.21221
     1.07946
     1.16480
     1.37340
     1.44926
     1.35444
     1.19325
     1.06050
     0.98464
     0.73811
     0.99412
     1.01309
     0.77604
     0.53899
     0.58640
     0.61485
     0.40624
     0.00800
    -0.01096
    -0.05837
    -0.16268
    -0.41869
    -0.77900
    -1.13932
    -1.12984
    -1.38585
    -1.30051
    -1.12036
    -1.53756
    -1.90736
    -1.73668
    -1.71772
    -1.60394
    -1.98321
    -1.93580
    -1.54704
    -1.39533
    -1.19621
    -1.15828
    -1.09191
    -1.00657
    -0.85486
    -0.78849
    -0.26698
    -0.35232
    -0.22905
    -0.09630
    -0.14371
     0.01748
    -0.07734
    -0.00148
     0.22608
     0.21660
     0.33039
     0.38728
     0.05541
     0.22608
     0.03645
     0.14075
     0.32090
     0.42521
     0.19764
     0.12178
     0.27349
     0.43469
     0.33987
     0.15023
     0.13126
     0.42521
     0.52951
     0.51054
     0.17867
     0.30194
     0.27349
     0.18816
     0.34935
     0.47262
     0.36831
     0.34935
     0.38728
     0.53899
     0.32090
     0.43469
     0.23557
     0.33987
     0.48210
     0.52951
     0.52003
     0.33039
     0.22608
     0.22608
     0.46313
     0.52003
     0.31142
     0.25453
     0.24505
     0.38728
     0.46313
     0.38728
     0.14075
     0.24505
     0.11230
     0.32090
     0.16919
     0.21660
     0.06489
    -0.03941
    -0.14371
     0.12178
     0.57692
     0.29246
     0.44417
     0.10282
    -0.25750
     0.14075
    -0.24801
     0.22608
     0.74759
     0.90879
     0.82345
     0.72863
    -0.13423
    -2.02114
    -2.72281
    -0.39024
     0.64329
     0.20712
    -0.05837
    -0.43765
    -1.08243
    -2.04011
    -2.32457
    -2.30560
    -1.49963
    -0.94020
    -1.39533
    -1.91684
    -1.47119
    -0.90227
    -1.02554
    -0.54196
    -0.68418
    -1.03502
    -1.18673
    -0.91175
    -0.76952
    -0.37128
     0.01748
    -0.14371
    -0.08682
     0.28298
     0.42521
     0.31142
     0.23557
     0.00800
     0.14075
     0.31142
     0.59588
     0.29246
     0.33987
     0.16919
     0.38728
     0.36831
     0.35883
     0.07437
     0.17867
     0.17867
     0.33039
     0.30194
     0.12178
     0.01748
    -0.06786
    -0.14371
     0.17867
     0.18816
    -0.21009
    -0.22905
    -0.33335
    -0.09630
    -0.20060
    -0.21009
    -0.31439
    -0.22905
    -0.15319
    -0.00148
    -0.09630
    -0.20060
    -0.36180
    -0.34283
    -0.10578
     0.23557
    -0.08682
     0.00800
    -0.08682
     0.10282
     0.12178
     0.06489
     0.07437
    -0.02993
     0.08386
     0.15023
     0.03645
     0.08386
     0.11230
    -0.15319
     0.06489
     0.33987
     0.13126
    -0.02045
     0.02696
     0.06489
     0.11230
     0.19764
    -0.05837
     0.06489
     0.14075
     0.29246
     0.08386
     0.17867
     0.06489
     0.00800
    -0.10578
     0.18816
     0.23557
     0.18816
    -0.06786
    -0.02993
     0.33039
     0.16919
     0.09334
     0.09334
     0.15023
     0.33987
     0.17867
     0.00800
     0.15971
    -0.15319
    -0.17216
     0.47262
     0.34935
     0.24505
     0.02696
     0.28298
     0.08386
     0.22608
     0.27349
     0.32090
     0.18816
     0.23557
     0.40624
     0.56744
     0.59588
     0.41572
     0.08386
     0.27349
     0.51054
     0.69070
     0.48210
     0.15971
     0.27349
     0.64329
     0.53899
     0.47262
     0.04593
    -0.17216
     0.10282
     0.12178
     0.34935
     0.17867
    -0.24801
    -0.06786
    -0.08682
    -0.00148
    -0.19112
    -0.18164
    -0.36180
    -0.30491
    -0.29542
    -0.00148
    -0.05837
     0.00800
     0.06489
     0.88034
     1.42081
     1.06998
     0.67174
     1.13635
     1.71475
     2.48279
     2.44487
     2.58710
     2.89052
     2.94741
     1.58201
    -0.14371
    -0.54196
     0.54847
     1.05102
     0.99412
     0.31142
    -0.67470
    -1.19621
    -1.75565
    -1.87891
    -1.83150
    -2.33405
    -2.46680
    -2.46680
    -2.38146
    -1.92632
    -1.85047
    -1.47119
    -1.67031
    -1.87891
    -1.93580
    -1.78409
    -1.49963
    -1.36689
    -1.53756
    -1.25310
    -0.97813
    -0.94968
    -0.92123
    -0.73159
    -0.51351
    -0.20060
     0.16919
     0.52951
     0.44417
     0.59588
     0.61485
     0.78552
     1.09843
     1.15532
     0.96568
     0.62433
     1.05102
     0.84241
     0.54847
     0.56744
     0.44417
     0.22608
     0.06489
     0.17867
     0.14075
     0.23557
    -0.19112
    -0.21957
    -0.07734
    -0.31439
    -0.33335
    -0.52299
    -0.17216
    -0.25750
    -0.21009
    -0.29542
    -0.23853
    -0.36180
    -0.26698
    -0.30491
    -0.14371
    -0.21957
    -0.02045
    -0.31439
    -0.25750
    -0.35232
    -0.05837
    -0.24801
    -0.18164
     0.01748
    -0.08682
    -0.12475
    -0.14371
    -0.00148
    -0.07734
    -0.32387
    -0.03941
     0.12178
     0.10282
    -0.09630
    -0.22905
    -0.00148
     0.17867
    -0.18164
    -0.07734
     0.05541
     0.04593
    -0.04889
     0.15023
     0.02696
    -0.06786
    -0.05837
    -0.12475
    -0.01096
    -0.02993
    -0.09630
    -0.22905
    -0.02993
    -0.16268
    -0.17216
    -0.28594
     0.01748
    -0.11527
    -0.19112
    -0.12475
    -0.32387
    -0.17216
    -0.12475
    -0.24801
     0.08386
     0.22608
     0.25453
     0.39676
     0.65277
     0.71915
     0.97516
     0.59588
     0.96568
     1.46822
     1.31651
     1.48719
     1.21221
     0.70967
     0.82345
     0.90879
     1.26910
     0.91827
     1.06998
     0.70018
     0.34935
     0.33987
     0.45365
     0.05541
     0.24505
     0.33039
     0.27349
     0.85189
     1.35444
     1.70527
     1.59149
     1.28807
     0.97516
     0.99412
     0.85189
     0.88982
     0.94671
     1.09843
     1.08894
     0.40624
     0.39676
     0.28298
    -0.31439
    -0.81693
    -0.91175
    -1.21518
    -1.28155
    -1.11087
    -1.16777
    -1.08243
    -1.10139
    -1.33844
    -1.36689
    -1.09191
    -0.87382
    -0.87382
    -0.88331
    -0.75056
    -0.73159
    -0.69367
    -0.77900
    -0.57988
    -0.48506
    -0.57988
    -0.71263
    -0.57040
    -0.48506
    -0.49455
    -0.37128
    -0.35232
    -0.63677
    -0.52299
    -0.56092
    -0.48506
    -0.50403
    -0.63677
    -0.57988
    -0.50403
    -0.48506
    -0.53247
    -0.70315
    -0.48506
    -0.16268
    -0.11527
    -0.44714
    -0.30491
    -0.34283
    -0.19112
    -0.27646
     0.03645
     0.01748
     0.18816
     0.25453
     0.33039
     0.36831
     0.44417
     0.37780
     0.43469
     0.51054
     0.61485
     0.52951
     0.53899
     0.40624
     0.67174
     0.36831
     0.53899
     0.51054
     0.37780
     0.33039
     0.42521
     0.39676
     0.31142
     0.06489
     0.00800
     0.29246
     0.28298
     0.28298
     0.15971
    -0.01096
    -0.01096
    -0.10578
    -0.09630
     0.21660
     0.08386
    -0.20060
    -0.05837
     0.03645
     0.06489
    -0.07734
    -0.32387
    -0.13423
    -0.00148
     0.28298
     0.22608
     0.19764
     0.33987
     0.49158
     0.36831
     0.84241
     0.99412
     0.87086
     0.87086
     1.03205
     1.16480
     1.41133
     1.36392
     1.39237
     1.59149
     1.55356
     1.57252
     1.45874
     1.20273
     1.26910
     1.03205
     1.17428
     1.40185
     1.14584
     0.78552
     0.83293
     0.75708
     0.83293
     0.39676
     0.18816
     0.15023
     0.04593
    -0.00148
    -0.15319
    -0.41869
    -0.55144
    -0.76004
    -1.18673
    -1.29103
    -2.06855
    -2.41939
    -2.26767
    -1.69876
    -1.51860
    -1.94529
    -2.12544
    -1.86943
    -2.28664
    -2.46680
    -2.21078
    -1.76513
    -1.04450
    -0.64626
    -0.21957
     0.60536
     0.58640
     0.68122
     0.56744
     0.70967
     0.87086
     0.93723
     1.22169
     1.18376
     1.39237
     1.34496
     1.25014
     0.95620
     0.83293
     0.25453
     0.05541
     0.23557
     0.25453
    -0.37128
    -0.39973
    -0.42817
    -0.36180
    -0.36180
    -0.57040
    -0.78849
    -0.68418
    -0.43765
    -0.54196
    -0.47558
    -0.44714
    -0.51351
    -0.76952
    -0.60833
    -0.28594
    -0.42817
    -0.48506
    -0.34283
    -0.21009
    -0.42817
    -0.30491
    -0.26698
    -0.14371
    -0.10578
    -0.02045
     0.14075
     0.04593
    -0.02993
    -0.19112
    -0.30491
     0.22608
     0.19764
    -0.29542
     0.07437
    -0.16268
    -0.00148
    -0.05837
    -0.29542
    -0.11527
    -0.24801
    -0.21957
    -0.04889
    -0.13423
    -0.25750
    -0.37128
    -0.45662
    -0.07734
     0.14075
    -0.11527
    -0.28594
    -0.30491
    -0.17216
    -0.09630
    -0.29542
    -0.34283
    -0.10578
    -0.33335
    -0.04889
    -0.17216
    -0.17216
    -0.38076
    -0.52299
    -0.15319
    -0.00148
    -0.14371
    -0.21957
    -0.39024
     0.08386
    -0.39973
    -0.14371
    -0.40921
    -0.30491
    -0.28594
    -0.14371
    -0.20060
