# Supplementary material for: Software algorithm and hardware design for real-time implementation of new spectral estimator
Source: Biomed Eng Online. 2014 May 9;13:61. doi: 10.1186/1475-925X-13-61 (PMC4057578; doi:10.1186/1475-925X-13-61)
Supplement: Additional file 2 — txtfiles.zip. [file 1475-925X-13-61-S2.zip › FILE068.TXT]

    -0.19343
    -0.16977
    -0.26442
    -0.26737
    -0.27625
    -0.22301
    -0.28216
    -0.24963
    -0.29399
    -0.30582
    -0.22892
    -0.31765
    -0.36202
    -0.40343
    -0.46258
    -0.53356
    -0.49216
    -0.41821
    -0.53061
    -0.56314
    -0.58089
    -0.65483
    -0.64595
    -0.60750
    -0.61342
    -0.64595
    -0.70215
    -0.72285
    -0.71990
    -0.75539
    -0.76130
    -0.90919
    -0.94468
    -0.85891
    -0.83820
    -0.93285
    -1.09848
    -1.37058
    -1.59241
    -1.83789
    -1.81423
    -1.12214
     0.36852
     2.16678
     2.07214
     0.90978
     0.25613
     0.39219
     0.91273
     1.79116
     2.40044
     2.73761
     3.27886
     4.21940
     5.13628
     5.86386
     5.75443
     5.25754
     4.36137
     3.70773
     2.69325
     1.40666
     0.59331
     0.14966
     1.22033
     1.43032
     1.17301
     0.44542
    -0.90327
    -1.93254
    -2.62759
    -2.90265
    -3.01504
    -3.00617
    -2.74589
    -2.33774
    -1.84677
    -1.32030
    -0.88553
    -0.64300
    -0.50990
    -0.32948
    -0.16386
    -0.16386
    -0.18456
    -0.18456
    -0.22301
    -0.23484
    -0.29399
    -0.29103
    -0.30878
    -0.35019
    -0.39455
    -0.39455
    -0.38568
    -0.42413
    -0.48033
    -0.53061
    -0.47737
    -0.45075
    -0.61046
    -0.50694
    -0.68736
    -0.66074
    -0.61934
    -0.46849
    -0.38272
    -0.26737
    -0.05738
    -0.10174
    -0.09287
    -0.08991
    -0.01301
     0.08459
     0.30346
     0.34486
     0.30050
     0.43063
     0.48683
     0.51641
     0.47500
     0.38627
     0.27092
     0.30937
     0.23543
     0.18219
     0.23543
     0.27388
     0.34486
     0.36852
     0.52528
     0.50458
     0.46908
     0.36261
     0.37148
     0.23839
     0.08163
     0.00473
    -0.12541
    -0.07513
    -0.06329
    -0.36202
    -0.54244
    -0.78792
    -1.00975
    -1.34101
    -1.51551
    -1.49776
    -1.52142
    -1.70184
    -1.68114
    -1.64860
    -1.72254
    -1.85860
    -1.92958
    -1.72846
    -1.63677
    -1.46523
    -1.34101
    -1.22566
    -1.23157
    -1.11031
    -1.08369
    -0.81750
    -0.72285
    -0.66962
    -0.51877
    -0.39160
    -0.29991
    -0.22597
    -0.14907
    -0.10766
    -0.00710
    -0.02485
     0.06093
    -0.01006
     0.05501
     0.06093
    -0.00118
     0.05205
     0.10529
     0.03135
     0.12304
     0.05797
     0.06684
     0.07276
     0.10825
     0.09938
     0.15261
     0.16149
     0.21473
     0.16149
     0.19994
     0.17923
     0.17923
     0.17923
     0.22656
     0.12304
     0.20289
     0.21473
     0.11416
     0.05501
    -0.13724
    -0.00710
     0.07867
     0.02839
    -0.01006
    -0.11949
    -0.19639
    -0.20822
    -0.25554
    -0.26442
    -0.15498
    -0.14907
    -0.26146
    -0.19343
    -0.32357
    -0.28808
    -0.34427
    -0.27920
    -0.27329
    -0.20526
    -0.02780
     0.16445
     0.08755
     0.02544
     0.20881
     0.16740
     0.28275
     0.35669
     0.22064
     0.47796
     1.18780
     1.43328
     1.38004
     1.40075
     1.37117
     1.18780
     0.87724
     0.56965
     0.06388
    -0.14315
    -0.40047
    -0.59567
    -0.74651
    -0.94468
    -1.41199
    -1.81423
    -2.04789
    -2.32591
    -2.32591
    -2.39689
    -2.24013
    -1.94437
    -1.62198
    -1.35875
    -1.22270
    -0.94468
    -0.56018
    -0.31470
     0.28275
     0.75894
     0.95414
     1.02808
     0.89795
     0.90682
     0.66133
     0.80922
     1.13456
     1.18484
     1.16118
     1.27653
     1.24991
     1.10498
     1.21146
     1.32681
     1.30906
     1.39779
     1.36230
     1.32976
     1.35638
     1.35934
     1.37413
     1.24103
     1.22920
     1.12569
     1.06653
     1.03400
     0.87724
     0.70866
     0.67612
     0.64063
     0.61697
     0.61105
     0.50753
     0.39810
     0.34191
     0.38035
     0.42768
     0.45134
     0.33303
     0.30641
     0.30937
     0.24430
     0.19402
     0.09642
     0.04022
     0.10529
    -0.09287
    -0.11062
    -0.08400
    -0.18160
    -0.18160
    -0.18752
    -0.20526
    -0.19047
    -0.27329
    -0.34427
    -0.23484
    -0.22892
    -0.23188
    -0.23484
    -0.26442
    -0.28808
    -0.24371
    -0.24371
    -0.19639
    -0.23188
    -0.32653
    -0.25554
    -0.24963
    -0.26737
    -0.33836
    -0.35906
    -0.33244
    -0.27625
    -0.35315
    -0.42709
    -0.40934
    -0.34132
    -0.37976
    -0.46258
    -0.32653
    -0.41230
    -0.47145
    -0.43004
    -0.41230
    -0.35019
    -0.41230
    -0.43300
    -0.43004
    -0.43004
    -0.37089
    -0.48033
    -0.49511
    -0.57201
    -0.61638
    -0.56906
    -0.51877
    -0.48920
    -0.52469
    -0.48920
    -0.54835
    -0.56314
    -0.53356
    -0.56314
    -0.50694
    -0.41230
    -0.32948
    -0.32653
    -0.32653
    -0.29695
    -0.25850
    -0.28512
    -0.20822
    -0.09287
    -0.23188
    -0.18456
    -0.16386
    -0.14907
    -0.10766
    -0.16977
    -0.16090
    -0.18456
    -0.12836
    -0.13132
    -0.16090
    -0.20526
    -0.21709
    -0.29695
    -0.32061
    -0.06921
    -0.15794
    -0.25554
    -0.26737
    -0.30287
    -0.24371
    -0.31470
    -0.31174
    -0.30582
    -0.31765
    -0.31470
    -0.24667
    -0.13428
    -0.14019
    -0.19639
    -0.23780
    -0.26442
    -0.41230
    -0.47441
    -0.18456
     0.90978
     2.44480
     3.51548
     3.80829
     3.76096
     4.19278
     4.69263
     4.37320
     3.12211
     3.21971
     4.30813
     4.24602
     4.08335
     3.68406
     2.64297
     1.76750
     1.12569
     0.14966
    -0.59863
    -1.26411
    -1.84972
    -2.25197
    -2.57435
    -2.78434
    -2.78434
    -2.73406
    -2.61872
    -2.45604
    -2.17802
    -1.94437
    -1.72550
    -1.67522
    -1.54508
    -1.54804
    -1.50368
    -1.47706
    -1.37058
    -1.32917
    -1.36467
    -1.36467
    -1.14876
    -1.20199
    -1.22566
    -1.27594
    -1.24636
    -1.09552
    -1.06890
    -1.01270
    -0.91214
    -0.74356
    -0.54835
    -0.51582
    -0.48033
    -0.48920
    -0.40047
    -0.26442
    -0.17273
    -0.00414
     0.00769
     0.04318
     0.03727
     0.25022
     0.24726
     0.14078
     0.11416
     0.14078
     0.09642
     0.05205
     0.04910
    -0.03076
    -0.00118
    -0.02780
    -0.04555
    -0.05738
    -0.11358
    -0.19343
    -0.22892
    -0.20526
    -0.11949
    -0.20822
    -0.25259
    -0.29991
    -0.26737
    -0.29695
    -0.22597
    -0.24667
    -0.29103
    -0.29399
    -0.24075
    -0.25850
    -0.23484
    -0.26442
    -0.29695
    -0.30582
    -0.13132
    -0.17864
    -0.24667
    -0.25850
    -0.19935
    -0.18752
    -0.21414
    -0.14907
    -0.15202
    -0.13428
    -0.08696
    -0.05738
    -0.04851
    -0.07808
    -0.07217
    -0.12836
     0.07276
     0.04614
     0.01656
     0.07276
     0.05797
     0.05501
     0.06093
     0.06980
     0.07867
     0.07572
     0.07572
     0.08163
     0.13191
     0.06388
     0.02248
     0.01656
     0.11121
     0.12895
     0.02839
     0.04910
     0.00177
    -0.01006
     0.02544
     0.00177
    -0.02189
    -0.00118
     0.00769
     0.00177
    -0.06921
     0.00473
     0.00177
    -0.06329
    -0.08696
    -0.02485
    -0.08696
    -0.16090
    -0.24963
    -0.38272
    -0.40343
    -0.45371
    -0.41821
    -0.38272
    -0.35610
    -0.27920
    -0.29991
    -0.24075
    -0.23780
    -0.15794
    -0.23188
    -0.02485
     0.10233
     0.11416
     0.15261
     0.13783
     0.27684
     0.31529
     0.35374
     0.43359
     0.47796
     0.61105
     0.52824
     0.51049
     0.41880
     0.51049
     0.52232
     0.93344
     1.22625
     1.27061
     1.34751
     1.38596
     1.40962
     1.64328
     1.68764
     1.91834
     2.08988
     2.19932
     2.24072
     2.34424
     2.51579
     3.04521
     3.89406
     4.86121
     5.13628
     4.42644
     3.29365
     1.96566
     0.65246
     0.08163
     1.75567
     2.48325
     3.05112
     2.53058
     1.19371
     0.11121
    -0.80863
    -1.41790
    -1.71959
    -1.66339
    -1.34988
    -1.26411
    -1.16355
    -0.99200
    -0.98017
    -0.92397
    -0.87074
    -0.83820
    -0.77609
    -0.72877
    -0.66666
    -0.70511
    -0.79088
    -0.78201
    -0.58680
    -0.77018
    -0.70215
    -0.76722
    -0.71990
    -0.63117
    -0.69032
    -0.71398
    -0.71102
    -0.72877
    -0.65778
    -0.62229
    -0.57201
    -0.64891
    -0.64300
    -0.63117
    -0.61046
    -0.66962
    -0.58680
    -0.53652
    -0.52173
    -0.43892
    -0.46849
    -0.43892
    -0.49511
    -0.52173
    -0.50990
    -0.39160
    -0.40343
    -0.48624
    -0.47441
    -0.42709
    -0.44779
    -0.55131
    -0.48033
    -0.38864
    -0.43892
    -0.44779
    -0.45666
    -0.37976
    -0.39160
    -0.40934
    -0.40343
    -0.30582
    -0.33836
    -0.31765
    -0.39160
    -0.29103
    -0.29103
    -0.30287
    -0.28808
    -0.19935
    -0.24963
    -0.27329
    -0.21118
    -0.23188
    -0.20526
    -0.21414
    -0.26146
    -0.22301
    -0.18456
    -0.21118
    -0.23484
    -0.20822
    -0.21709
    -0.24963
    -0.32653
    -0.29991
    -0.29399
    -0.32653
    -0.35610
    -0.37089
    -0.35610
    -0.44779
    -0.41526
    -0.41230
    -0.41526
    -0.38568
    -0.41230
    -0.35610
    -0.35610
    -0.35610
    -0.41821
    -0.25554
    -0.20230
    -0.19047
    -0.19935
    -0.02189
    -0.03372
     0.02839
     0.07276
     0.17332
     0.39219
     0.56077
     0.67316
     0.66429
     0.65246
     0.68499
     0.54007
     0.30346
     0.22656
    -0.10470
    -0.24371
    -0.42709
    -0.49216
    -0.29695
    -0.58384
    -0.82637
    -0.90623
    -0.95947
    -1.04228
    -1.16355
    -1.11031
    -0.92102
    -0.74947
    -0.28512
     0.33007
     0.73232
     0.27092
    -0.16386
     0.05797
     0.40993
     0.75598
     1.24103
     1.27061
     1.38300
     1.39779
     1.36230
     1.30610
     1.29427
     1.35638
     1.40666
     1.50722
     1.33568
     1.27061
     1.18780
     0.75598
     0.36261
     0.40697
     0.32712
     0.08755
    -0.47737
    -0.91510
    -1.37058
    -1.82606
    -2.14549
    -2.26675
    -2.33182
    -2.11296
    -1.84085
    -1.64860
    -1.38537
    -1.21974
    -0.86186
    -0.51286
    -0.12245
     0.27979
     0.82992
     1.15822
     1.44216
     1.92721
     1.99820
     2.07805
     2.18749
     2.11946
     1.93609
     1.60483
     1.46582
     1.34751
     1.13752
     0.99555
     0.74119
     0.47796
     0.33895
     0.04022
    -0.06329
    -0.21118
    -0.29695
    -0.37976
    -0.32061
    -0.20526
    -0.11062
    -0.22005
    -0.26442
    -0.16090
    -0.06625
    -0.13724
    -0.16090
    -0.20230
    -0.14907
    -0.07513
    -0.01893
    -0.05146
    -0.05146
    -0.10470
    -0.06034
    -0.11062
    -0.07808
    -0.09583
    -0.16386
    -0.23484
    -0.19935
    -0.16681
    -0.23484
    -0.28808
    -0.32653
    -0.27329
    -0.21709
    -0.24963
    -0.28808
    -0.29103
    -0.33836
    -0.32061
    -0.25259
    -0.15202
    -0.22301
    -0.28216
    -0.24667
    -0.13724
    -0.15202
    -0.18160
    -0.27920
    -0.23188
    -0.22597
    -0.13428
    -0.19935
    -0.23780
    -0.29399
    -0.34132
    -0.42117
    -0.31765
    -0.35315
    -0.39455
    -0.38864
    -0.43300
    -0.40047
    -0.42117
    -0.44779
    -0.45371
    -0.40343
    -0.36793
    -0.28216
    -0.28216
    -0.28216
    -0.27329
    -0.32653
    -0.18752
    -0.14907
    -0.08104
    -0.04259
     0.00177
     0.05797
    -0.01597
    -0.02189
    -0.05738
     0.03135
     0.12600
     0.09346
     0.20289
     0.16149
     0.15557
     0.14670
     0.24134
     0.31529
     0.25022
     0.21768
     0.23247
     0.26796
     0.27092
     0.27684
     0.29458
     0.27979
     0.33895
     0.31824
     0.42472
     0.38923
     0.37444
     0.33895
     0.39810
     0.51049
     0.54007
     0.50458
     0.55781
     0.60218
     0.67021
     0.86541
     0.94823
     1.03104
     1.01329
     1.09315
     0.96006
     0.60809
     0.25909
    -0.15498
    -0.62525
    -0.92102
    -1.20791
    -1.35284
    -1.43269
    -1.58649
    -1.76395
    -1.73733
    -1.51255
    -1.23453
    -0.96834
    -0.81750
    -0.66370
    -0.20230
     0.11712
     0.31529
     0.59626
     1.00738
     1.25582
     1.28836
     0.98372
     0.32712
    -0.76426
    -1.63086
    -2.39689
    -2.56548
    -2.47971
    -2.53886
    -2.66308
    -2.95885
    -2.64238
    -2.57731
    -2.84941
    -2.81392
    -2.44126
    -1.95324
    -1.25523
    -0.65187
    -0.05442
     0.40402
     0.77668
     0.88020
     0.89203
     0.76485
     0.61105
     0.43655
     0.22951
     0.06980
    -0.12245
    -0.23188
    -0.22301
    -0.24963
    -0.34132
    -0.34427
    -0.42413
    -0.41821
    -0.34427
    -0.28216
    -0.12836
     0.08755
     0.36261
     0.54007
     0.48387
     0.47204
     0.48387
     0.43063
     0.70570
     0.85654
     0.81513
     0.76485
     0.68795
     0.76485
     0.98076
     1.36526
     1.58708
     1.57821
     1.62553
     1.48356
     1.41258
     1.39188
     1.55750
     1.68764
     1.82074
     1.99820
     1.98932
     1.82961
     1.63736
     1.53976
     1.35638
     1.19667
     1.03400
     0.87428
     0.69978
     0.54894
     0.43951
     0.39219
     0.21768
     0.07572
     0.01656
     0.05797
     0.01656
    -0.08991
    -0.09879
    -0.11062
    -0.08400
    -0.06921
    -0.11949
    -0.10470
    -0.11653
    -0.04851
    -0.03668
    -0.01597
    -0.08400
    -0.06625
    -0.20526
    -0.01893
    -0.04259
    -0.06329
    -0.05738
    -0.03963
    -0.05738
    -0.04555
     0.00473
    -0.02485
     0.03135
    -0.01301
    -0.07808
     0.03431
    -0.01597
     0.00769
    -0.04851
    -0.01006
     0.06388
    -0.00710
     0.01656
     0.01656
     0.01065
     0.00769
    -0.00118
     0.00769
     0.01360
     0.01065
     0.04318
     0.07867
     0.07276
    -0.00118
    -0.06034
     0.07572
     0.09346
     0.05501
     0.05501
     0.00769
     0.01360
     0.00177
     0.00473
     0.06980
     0.07276
     0.05797
     0.08163
     0.06980
     0.06093
     0.07572
     0.01065
    -0.01006
     0.13487
     0.16740
     0.16445
     0.21177
     0.20881
     0.20289
     0.16149
     0.07572
     0.05205
     0.04614
     0.03431
     0.11121
     0.17332
     0.18515
     0.13191
     0.06093
     0.14078
     0.18811
     0.16445
     0.12304
     0.12600
     0.14966
     0.27092
     0.31529
     0.40697
     0.70866
     1.37413
     2.35312
     2.94465
     3.04225
     2.54536
     1.57229
     0.30050
    -1.07186
    -1.48002
    -0.86186
    -0.56314
    -0.53061
    -1.51551
    -2.83167
    -3.96149
    -4.90203
    -5.19188
    -4.96414
    -4.45838
    -4.28979
    -4.19219
    -3.93192
    -3.38179
    -2.77251
    -1.98578
    -1.22566
    -0.58680
    -0.15202
     0.15557
     0.44838
     0.70570
     0.92752
     0.98668
     0.82105
     0.66725
     0.53120
     0.34782
     0.21473
     0.02544
    -0.03372
    -0.06034
    -0.20230
    -0.25554
    -0.25554
    -0.26146
    -0.29991
    -0.23188
    -0.35019
    -0.34132
    -0.35610
    -0.40343
    -0.40047
    -0.45666
    -0.38864
    -0.47145
    -0.44483
    -0.45666
    -0.44483
    -0.38568
    -0.36202
    -0.28808
    -0.14907
    -0.21118
    -0.19343
    -0.07513
     0.00473
     0.11712
     0.20881
     0.22951
     0.40106
     0.35078
     0.40993
     0.45725
     0.46021
     0.57852
     0.65542
     0.68204
     0.70866
     0.76485
     0.74710
     0.88316
     0.84175
     0.76485
     0.74119
     0.73527
     0.77077
     0.67908
     0.72344
     0.74119
     0.67316
     0.61105
     0.57260
     0.56373
     0.49570
     0.40697
     0.32712
     0.39810
     0.35078
     0.30641
     0.27388
     0.21177
     0.16740
     0.18219
     0.05797
     0.19994
     0.13783
     0.00177
     0.12304
     0.06388
     0.06093
    -0.00710
     0.02544
     0.03135
     0.05501
     0.07276
     0.04614
     0.02839
     0.06980
     0.02839
     0.03135
     0.13191
     0.13783
     0.06388
     0.11121
     0.15557
     0.11712
     0.15261
     0.15853
     0.14670
     0.21768
     0.26501
     0.25318
     0.22360
     0.27388
     0.34191
     0.33303
     0.33303
     0.46021
     0.48683
     0.46021
     0.49866
     0.56669
     0.57852
     0.59331
     0.55486
     0.65837
     0.57556
     0.50753
     0.58739
     0.52824
     0.49570
     0.49866
     0.41289
     0.54598
     0.53415
     0.50162
     0.52528
     0.48979
     0.51049
     0.34191
     0.35669
     0.40106
     0.38923
     0.33303
     0.12008
    -0.01301
    -0.29103
    -0.38568
    -0.67849
    -0.48920
    -0.45962
    -0.36498
    -0.23484
    -0.10470
    -0.31470
    -0.58976
    -0.77018
    -0.78792
    -0.67257
    -0.68145
    -0.64004
    -0.78792
    -0.77905
    -0.70511
    -0.62821
    -0.51582
    -0.50103
    -0.66962
    -0.69623
    -0.73764
    -0.74356
    -0.74060
    -0.77018
    -0.71990
    -0.50694
    -0.26442
     0.16445
     0.39810
     0.54303
     0.50753
     0.42768
     0.22064
     0.27388
     0.25318
     0.39810
     0.62288
     0.86245
     0.97780
     1.30315
     1.38596
     1.07245
     0.90682
     1.03104
     0.66133
     0.18811
    -0.01006
     0.00177
     0.01656
     0.09050
    -0.12245
    -0.40638
    -0.66370
    -1.00975
    -1.26411
    -1.49185
    -1.63381
    -1.63086
    -1.61311
    -1.53917
    -1.40607
    -1.38833
    -1.26115
    -1.05411
    -0.98313
    -0.74356
    -0.61046
    -0.61638
    -0.53356
    -0.32948
    -0.10470
     0.01065
     0.04318
     0.17628
     0.34191
     0.50162
     0.60809
     0.61697
     0.56669
     0.68499
     0.69091
     0.71753
     0.86541
     0.92456
     0.90978
     0.97189
     0.89203
     0.72640
     0.53711
     0.44247
     0.31233
     0.32416
     0.35965
     0.41289
     0.41880
     0.33303
     0.19402
     0.12600
     0.13191
     0.12600
     0.06980
     0.09938
     0.04910
     0.11712
     0.10825
     0.13783
     0.17923
     0.19106
     0.20881
     0.21768
     0.21177
     0.17923
     0.11121
     0.11712
     0.18219
     0.25909
     0.17332
     0.20289
     0.25022
     0.33303
     0.43063
     0.47204
     0.64359
     0.75006
     0.92456
     0.95118
     1.03696
     1.05766
     1.07836
     1.07541
     1.02513
     1.00738
     0.92161
     0.82696
     0.67908
     0.46613
     0.26501
    -0.01301
    -0.23780
    -0.42709
    -0.56018
    -0.66666
    -0.83820
    -0.92989
    -1.05411
    -1.20199
    -1.16059
    -1.05411
    -1.02749
    -1.05411
    -0.93285
    -0.77609
    -0.69919
    -0.69032
    -0.84708
    -0.85595
    -0.85891
    -0.72285
    -0.71694
    -0.62525
    -0.72877
    -0.79384
    -0.85299
    -0.77018
    -0.81454
    -0.77609
    -0.71102
    -0.66962
    -0.61638
    -0.57793
    -0.52469
    -0.42709
    -0.35906
    -0.24371
    -0.10470
    -0.11653
    -0.04259
     0.02248
     0.00769
     0.20881
     0.19994
     0.20289
     0.28571
     0.25613
     0.30050
     0.42472
     0.46908
     0.56669
     0.59035
     0.61401
     0.65542
     0.61697
     0.63471
     0.61401
     0.57556
     0.69387
     0.75302
     0.65837
     0.60809
     0.58443
     0.56077
     0.61105
     0.64359
     0.58148
     0.63471
     0.57852
     0.61105
     0.93640
     1.56046
     1.83848
     1.07541
    -0.03076
    -0.43892
    -0.48920
    -0.12541
    -0.13132
    -0.26737
    -0.39160
    -0.64004
    -1.11622
    -1.39720
    -1.77874
    -1.98578
    -1.98282
    -1.88226
    -1.71959
    -1.53030
    -1.32326
    -0.96834
    -0.87961
    -0.56610
    -0.39751
    -0.27033
     0.17036
     0.64359
     0.51641
     0.07867
     0.02839
     0.13191
     0.22656
     0.44838
     0.59922
     0.40402
     0.01360
    -0.08400
    -0.19343
    -0.34427
    -0.32948
    -0.40047
    -0.47145
    -0.35315
    -0.35315
    -0.27625
    -0.22005
    -0.24075
    -0.16386
    -0.10470
    -0.09583
    -0.20526
    -0.28216
    -0.28808
    -0.10766
     0.03431
     0.59626
     1.22033
     1.45103
     1.06949
     0.71753
     0.71753
     0.27092
     0.16445
     0.46613
     0.94231
     1.28244
     1.05470
     0.78851
     0.70570
     0.95118
     1.17005
     1.16118
     0.86837
     0.75598
     0.89203
     1.08724
     1.27948
     1.26765
     1.10794
     1.02217
     0.85950
     0.69387
     0.43359
     0.27092
    -0.03372
    -0.17864
    -0.51582
    -0.97721
    -1.17242
    -1.33805
    -1.50959
    -1.46227
    -1.40903
    -1.34396
    -1.26411
    -1.11031
    -0.98313
    -0.81454
    -0.65483
    -0.48328
    -0.39160
    -0.28216
    -0.06329
     0.01065
     0.18219
     0.20881
     0.26501
     0.28867
     0.31233
     0.30937
     0.28275
     0.19402
     0.20881
     0.18515
     0.23839
     0.18515
     0.10529
     0.08163
     0.14374
     0.12304
     0.08755
     0.08755
     0.08459
     0.09346
     0.09346
     0.04614
     0.06388
     0.06093
     0.06388
     0.09346
     0.01952
     0.13783
     0.11416
     0.05501
     0.14078
    -0.04555
    -0.09287
    -0.18160
    -0.22892
    -0.28808
    -0.19047
    -0.21118
    -0.26737
    -0.39160
    -0.37385
    -0.45075
    -0.44483
    -0.40047
    -0.44779
    -0.48624
    -0.43004
    -0.29695
    -0.35315
    -0.34427
    -0.29991
    -0.27920
    -0.25850
    -0.26737
    -0.28216
    -0.19047
    -0.15202
    -0.08991
    -0.12245
    -0.10470
    -0.03963
    -0.10766
    -0.08696
    -0.03372
     0.00473
    -0.05738
    -0.00118
     0.00177
    -0.06625
    -0.06034
     0.00769
     0.01065
     0.01656
    -0.02485
     0.00473
     0.04318
     0.04910
     0.06980
     0.10529
     0.19994
     0.22951
     0.27684
     0.25318
     0.29162
     0.30050
     0.31824
     0.43359
     0.43063
     0.46908
     0.59922
     0.49275
     0.46613
     0.54303
     0.50753
     0.52528
     0.57556
     0.61697
     0.58443
     0.54007
     0.64359
     0.56373
     0.51641
     0.55486
     0.59331
     0.65542
     0.63176
     0.60809
     0.68795
     0.67908
     0.62880
     0.51936
     0.54007
     0.61401
     0.57260
     0.57852
     0.57852
     0.56077
     0.44542
     0.33599
     0.38035
     0.30050
     0.19106
    -0.23188
    -0.47737
    -0.38272
    -0.37089
    -0.27033
    -0.21709
    -0.17273
    -0.53356
    -0.67553
    -0.71102
    -0.90031
    -1.24932
    -1.41495
    -0.97721
    -0.73173
    -0.51582
    -0.51877
    -0.65483
    -0.73173
    -0.81454
    -1.16059
    -1.46523
    -1.69297
    -2.23126
    -2.92927
    -3.58291
    -3.72192
    -2.82575
    -2.02423
    -1.01566
    -0.45075
    -1.12805
    -2.31112
    -2.55069
    -2.35548
    -1.76691
    -0.98017
    -0.28512
     0.16740
     0.39514
     0.57556
     0.74710
     0.73823
     0.51641
    -0.03372
    -0.54835
    -1.00383
    -1.16355
    -1.18425
    -1.24932
    -1.35875
    -1.54508
    -1.72846
    -1.85268
    -1.63677
    -1.67522
    -1.59832
    -1.37354
    -1.05115
    -0.65483
    -0.51286
    -0.40934
    -0.09287
     0.20289
     0.41289
     0.69091
     1.00146
     1.26765
     1.57525
     1.61666
     1.53089
     1.41849
     1.36821
     1.20850
     1.21442
     1.12273
     1.08132
     1.00442
     0.95118
     0.82992
     0.74415
     0.63471
     0.52232
     0.40106
     0.42472
     0.40106
     0.39810
     0.54894
     0.55190
     0.51641
     0.52528
     0.64950
     0.61993
     0.64950
     0.70866
     0.69978
     0.79443
     0.78555
     0.82992
     0.83583
     0.78555
     0.81809
     0.72640
     0.82992
     0.86541
     0.78851
     0.79443
     0.82992
     0.82105
     0.79739
     0.68795
     0.67612
     0.71161
     0.69978
     0.60809
     0.57852
     0.51345
     0.53120
     0.51345
     0.46317
     0.54598
     0.44247
     0.41289
     0.43655
     0.41289
     0.46317
     0.34486
     0.25909
     0.33303
     0.39514
     0.38627
     0.33599
     0.28275
     0.25613
     0.27388
     0.23247
     0.28571
     0.26501
     0.14078
     0.08755
     0.11712
     0.05205
    -0.05442
    -0.12836
    -0.13724
     0.13783
     0.79147
     1.20850
     1.01329
     0.75006
     0.73527
     0.70570
     0.98963
     1.05766
     1.00442
     1.06949
     1.10498
     1.18188
     1.00738
     0.72640
     0.40697
     0.14078
    -0.06921
    -0.41821
    -0.53356
    -0.62229
    -0.76130
    -0.79680
    -0.78792
    -0.94172
    -1.07777
    -0.98904
    -0.74356
    -0.48624
    -0.32061
    -0.22301
    -0.09879
    -0.33244
    -0.81750
    -0.92102
    -0.87074
    -1.18425
    -1.04228
    -0.90623
    -0.87369
    -0.79384
    -0.84708
    -1.23157
    -1.29368
    -1.16946
    -1.19608
    -0.97721
    -0.88848
    -0.58089
    -0.28512
    -0.27625
    -0.37089
    -0.23188
    -0.58089
    -0.93581
    -0.67849
    -0.05738
     0.46021
     0.64950
     0.38035
     0.05501
    -0.16977
    -0.10174
    -0.17273
    -0.09583
     0.51936
     1.11090
     1.14639
     1.01034
     0.85950
     0.71161
     0.32712
     0.32120
     0.31529
     0.05797
    -0.22892
    -0.51286
    -0.80567
    -0.97130
    -1.33509
    -1.57762
    -1.80240
    -1.97394
    -1.98578
    -2.13957
    -2.18098
    -2.15436
    -2.18098
    -2.04493
    -1.88226
    -1.92366
    -1.96803
    -1.95324
    -1.74620
    -1.48297
    -1.43269
    -1.34101
    -1.24636
    -1.21087
    -1.05707
    -0.92989
    -0.77313
    -0.63117
    -0.56314
    -0.43892
    -0.09583
     0.10233
     0.22064
     0.30050
     0.35965
     0.47796
     0.70570
     0.79443
     0.85062
     1.03696
     1.36526
     1.63736
     1.51314
     1.18780
     1.06653
     0.84767
     0.79739
     0.95710
     1.14639
     1.18484
     1.15822
     0.96301
     0.76485
     0.62288
     0.55486
     0.55486
     0.56077
     0.57852
     0.52528
     0.49570
     0.48979
     0.42472
     0.51049
     0.59922
     0.49866
     0.48387
     0.46317
     0.43359
     0.43359
     0.43359
     0.34782
     0.33895
     0.33599
     0.33303
     0.36852
     0.33303
     0.30346
     0.19106
     0.30050
     0.33599
     0.25318
     0.21473
     0.21473
     0.17332
     0.11121
     0.12600
     0.10825
     0.17332
     0.10233
     0.11121
     0.11416
     0.16445
     0.22951
     0.16445
     0.19106
     0.26205
     0.29458
     0.26205
     0.25909
     0.24430
     0.33007
     0.32120
     0.38627
     0.41880
     0.40106
     0.40697
     0.44247
     0.50458
     0.60809
     0.66133
     0.54894
     0.51049
     0.52528
     0.52824
     0.56077
     0.57556
     0.59626
     0.58148
     0.56669
     0.57556
     0.60514
     0.75006
     0.85358
     0.87724
     0.74119
     0.30937
    -0.60455
    -1.03637
    -0.94468
    -0.53061
    -0.35610
     0.00769
     0.25613
    -0.35315
    -0.51286
    -0.98904
    -1.59241
    -1.71071
    -1.64269
    -1.13101
    -0.96538
    -0.87961
    -0.91214
    -1.12510
    -1.22270
    -1.18721
    -1.18425
    -0.95651
    -0.82933
    -0.73173
    -0.53652
    -0.50990
    -0.22892
    -0.04555
     0.19994
     0.27388
     0.44542
     0.38923
     0.46021
     0.52528
     0.72640
     0.71753
     0.50753
     0.45725
     0.33007
     0.16445
    -0.10174
    -0.41821
    -0.67849
    -0.99200
    -1.19016
    -1.33213
    -1.30847
    -1.45340
    -1.56579
    -1.76395
    -1.67226
    -1.71071
    -1.76691
    -1.75804
    -1.69592
    -1.62790
    -1.47114
    -1.29664
    -1.07777
    -0.87074
    -0.73468
    -0.56610
    -0.42709
    -0.24963
    -0.12541
    -0.05738
     0.09938
     0.24430
     0.33007
     0.39810
     0.46021
     0.42176
     0.47796
     0.43063
     0.44542
     0.55190
     0.49275
     0.43655
     0.37444
     0.28867
     0.23543
     0.08163
     0.04910
     0.09346
     0.22064
     0.47796
     0.68795
     0.75894
     0.48979
     0.44247
     0.58443
     0.72344
     0.82400
     0.97780
     1.04583
     1.19963
     1.13456
     1.04583
     1.00738
     1.09611
     1.07836
     1.03991
     1.07245
     0.85358
     0.71753
     0.62584
     0.54598
     0.65837
     0.68795
     0.77372
     0.74710
     0.77964
     0.84175
     0.93048
     0.89203
     1.03104
     1.03991
     1.17005
     1.46877
     1.77341
     1.47765
     1.21146
     1.39779
     1.79116
     1.64032
     1.48356
     1.44511
     1.35934
     1.22033
     1.21442
     0.97189
     0.86541
     0.77668
     0.54598
     0.41289
     0.31529
     0.13191
    -0.06921
    -0.22892
    -0.35019
    -0.42709
    -0.43300
    -0.55427
    -0.60159
    -0.59272
    -0.60159
    -0.57497
    -0.52173
    -0.50399
    -0.56018
    -0.60750
    -0.14907
     1.21146
     3.08957
     3.82012
     2.76719
     1.55750
     1.03400
     1.15822
     1.33272
     1.56046
     1.74384
     2.03665
     1.88285
     1.58708
     1.01034
     0.25909
    -0.28216
    -0.71398
    -1.02158
    -1.08960
    -1.04228
    -0.83524
    -0.43300
    -0.06921
     0.20289
     0.53415
     0.64359
     0.62880
     0.50753
     0.27092
    -0.11358
    -0.63412
    -1.16059
    -1.77578
    -2.10112
    -2.22239
    -2.40281
    -1.60128
    -1.25819
    -1.92958
    -2.61280
    -3.09194
    -3.05941
    -2.84350
    -2.23126
    -1.55987
    -0.96242
    -0.61934
    -0.34427
    -0.15202
     0.00769
     0.00473
    -0.02780
    -0.11949
    -0.17864
    -0.21118
    -0.35315
    -0.50694
    -0.60455
    -0.69032
    -0.77018
    -0.93581
    -0.90327
    -1.03932
    -1.12214
    -1.01566
    -0.99496
    -0.94764
    -0.95651
    -1.04524
    -0.98904
    -0.97130
    -0.90327
    -0.87074
    -0.95651
    -0.89144
    -0.84708
    -0.82637
    -0.74356
    -0.69328
    -0.75835
    -0.70807
    -0.64300
    -0.57793
    -0.54539
    -0.60159
    -0.57497
    -0.46258
    -0.37681
    -0.29399
    -0.33836
    -0.30878
    -0.30582
    -0.32653
    -0.24963
    -0.14907
    -0.18752
    -0.19047
    -0.22301
    -0.14611
    -0.12541
    -0.16681
    -0.21414
    -0.16090
    -0.13428
    -0.13724
    -0.25554
    -0.28512
    -0.26146
    -0.27625
    -0.27329
    -0.13428
    -0.04851
    -0.18752
    -0.08696
    -0.06034
    -0.11062
    -0.15794
    -0.04555
    -0.03076
     0.08459
     0.13487
     0.15557
     0.17036
     0.14670
     0.20289
     0.10529
     0.17923
     0.17923
     0.17628
     0.09642
     0.14078
     0.12600
     0.09642
     0.03431
    -0.02780
     0.00177
     0.01952
    -0.09583
    -0.14315
    -0.23188
    -0.29991
    -0.27625
    -0.10766
     0.35374
     0.56669
     0.46317
     0.25613
     0.38331
     0.55486
     0.81809
     1.09315
     1.32976
     1.72905
     1.90355
     1.67285
     1.52793
     2.06031
     2.19636
     2.09876
     1.88876
     1.66990
     1.56046
     1.67285
     1.72018
     1.51905
     1.33272
     1.23808
     1.00146
     0.95710
     0.88611
     0.68499
     0.49866
     0.33895
     0.20881
     0.17628
     0.25909
     0.33895
     0.27979
     0.33007
     0.40106
     0.46317
     0.55486
     0.61105
     0.76485
     1.03696
     1.38300
     1.77637
     1.96862
     2.14016
     2.31467
     2.43297
     2.58677
     3.01267
     3.13394
     3.13985
     2.73761
     2.06031
     1.04879
     0.06388
    -0.61046
    -0.66074
    -0.71990
    -0.61934
    -0.11949
    -0.14315
    -0.80567
    -1.95916
    -2.64533
    -2.47083
    -2.25492
    -1.92071
    -1.51846
    -1.13693
    -0.95651
    -0.81158
    -0.64300
    -0.60455
    -0.63708
    -0.77018
    -0.94764
    -1.11031
    -1.31734
    -1.52734
    -1.42974
    -1.37058
    -1.46818
    -1.60719
    -1.66635
    -1.54508
    -1.43269
    -1.33509
    -1.24044
    -1.11327
    -0.97425
    -0.75243
    -0.59567
    -0.48033
    -0.43004
    -0.34427
    -0.22597
    -0.00118
     0.19402
     0.22064
     0.28275
     0.34782
     0.43063
     0.46613
     0.52528
     0.49866
     0.55781
     0.50458
     0.54598
     0.59626
     0.51049
     0.51641
     0.40697
     0.46908
     0.55486
     0.48092
     0.43063
     0.42768
     0.41585
     0.39219
     0.38035
     0.36852
     0.36557
     0.32120
     0.39514
     0.37444
     0.38035
     0.27684
     0.22951
     0.22064
     0.31529
     0.30346
     0.25909
     0.27979
     0.22951
     0.27388
     0.25318
     0.17923
     0.23543
     0.21177
     0.25613
     0.20585
     0.23839
     0.22656
     0.15853
     0.12304
     0.29458
     0.21768
     0.12600
     0.13487
     0.14374
     0.10529
     0.09642
     0.01656
     0.05797
     0.02839
     0.05797
     0.01952
    -0.05442
    -0.01597
    -0.15202
    -0.29103
    -0.12836
    -0.11358
    -0.22597
    -0.15794
    -0.03668
     0.23839
     0.51049
     0.86245
     1.09907
     1.22329
     1.34159
     1.53384
     1.82665
     2.28509
     2.27917
     1.99820
     1.72313
     1.68173
     1.76750
     1.80595
     1.77637
     1.54567
     1.29723
     0.82105
     0.42472
     0.14078
    -0.17273
    -0.34723
    -0.64595
    -0.80863
    -0.98313
    -1.58058
    -2.41464
    -2.65421
    -2.50337
    -2.76364
    -2.91744
    -3.15701
    -3.05053
    -3.07124
    -3.01208
    -3.09194
    -3.40841
    -3.58883
    -3.47052
    -3.17476
    -2.65421
    -2.23422
    -1.96803
    -1.71071
    -1.69592
    -1.92071
    -2.15140
    -2.29929
    -2.60097
    -2.82871
    -2.94406
    -2.96476
    -2.56548
    -1.89409
    -1.38833
    -1.66339
    -2.22830
    -2.15732
    -2.10704
    -1.88817
    -1.19016
    -0.74651
    -0.32357
     0.04614
     0.28275
     0.56965
     0.77077
     0.88611
     1.01329
     0.81513
     0.78260
     0.86541
     0.79739
     0.85358
     0.80626
     0.80330
     0.82105
     0.83879
     0.65837
     0.58443
     0.69682
     0.64950
     0.59035
     0.43063
     0.34782
     0.35374
     0.26796
     0.24134
     0.27684
     0.13783
    -0.03372
    -0.06921
     0.02248
     0.03727
     0.06684
     0.07867
    -0.01597
    -0.06329
     0.02248
    -0.08400
    -0.06921
    -0.08400
    -0.11653
    -0.14019
    -0.03963
    -0.05442
    -0.07217
    -0.19935
    -0.16977
    -0.13724
    -0.28216
    -0.23188
    -0.18456
    -0.33540
    -0.44483
    -0.42117
    -0.38568
    -0.36202
    -0.32948
    -0.31765
    -0.31765
    -0.26146
    -0.22301
    -0.27033
    -0.22597
    -0.17273
    -0.11062
     0.00769
     0.01360
     0.09642
     0.12600
     0.23247
     0.23839
     0.32120
     0.40993
     0.37740
     0.35669
     0.42472
     0.42768
     0.43359
     0.48979
     0.51936
     0.51936
     0.52528
     0.58148
     0.61401
     0.62584
     0.58739
     0.63176
     0.64654
     0.76189
     0.73232
     0.70274
     0.72344
     0.73527
     0.71457
     0.64654
     0.71161
     0.71161
     0.59922
     0.56669
     0.53120
     0.51641
     0.43951
     0.36852
     0.34782
     0.27684
     0.20289
     0.08459
     0.06684
    -0.04851
    -0.10766
    -0.19935
    -0.23188
    -0.30582
    -0.43892
    -0.35906
    -0.29103
    -0.07513
    -0.03963
    -0.10766
    -0.01301
     0.12600
     0.23839
     0.32712
     0.40993
     0.60514
     0.72344
     0.81513
     0.96301
     1.08132
     1.03696
     1.07836
     1.17301
     1.15230
     1.18780
     1.14935
     1.11681
     1.09315
     1.12864
     1.17301
     1.07541
     1.00442
     1.01329
     1.03104
     1.08132
     1.05470
     1.01921
     1.02808
     1.04583
     1.06357
     1.06653
     1.05470
     1.14047
     1.24991
     1.27061
     1.21737
     1.19075
     1.21442
     1.32089
     1.32385
     1.23216
     1.24103
     0.64654
    -0.37089
    -1.44748
    -2.82575
    -3.89347
    -4.88724
    -5.04991
    -5.39300
    -5.56750
    -5.88989
    -5.89285
    -4.92865
    -5.02921
    -5.77750
    -5.95496
    -5.01738
    -3.72488
    -2.60688
    -1.49776
    -0.60750
     0.15557
     0.91273
     1.42737
     1.83552
     2.31171
     2.60452
     2.52170
     2.12833
     1.79116
     1.55750
     1.27948
     1.06653
     0.86541
     0.56077
     0.43951
     0.29162
     0.26205
     0.07572
     0.00769
    -0.10470
    -0.15794
    -0.27329
    -0.28216
    -0.45666
    -0.54539
    -0.64300
    -0.64004
    -0.66074
    -0.65483
    -0.63708
    -0.74060
    -0.78496
    -0.78496
    -0.76130
    -0.80271
    -0.80863
    -0.75539
    -0.67257
    -0.66962
    -0.61638
    -0.65187
    -0.61934
    -0.56018
    -0.56906
    -0.44188
    -0.44483
    -0.48328
    -0.38864
    -0.35610
    -0.28808
    -0.27625
    -0.26737
    -0.25554
    -0.20822
    -0.12245
    -0.08991
    -0.04259
    -0.11062
    -0.04259
    -0.05738
     0.08459
     0.12008
     0.08755
     0.11416
     0.14374
     0.19698
     0.22951
     0.21473
     0.21473
     0.28867
     0.31529
     0.36852
     0.35669
     0.34191
     0.34191
     0.38035
     0.39514
     0.51641
     0.54598
     0.45134
     0.40402
     0.48092
     0.52232
     0.43951
     0.38627
     0.35078
     0.27684
     0.19106
     0.11416
     0.43951
     1.10794
     1.56934
     1.55750
     1.55750
     1.46286
     1.44216
     1.64328
     1.90947
     2.07805
     2.28213
     2.38565
     2.47438
     2.53058
     2.50100
     2.32058
     2.13129
     1.93609
     1.64919
     1.38300
     1.30906
     1.13752
     0.86541
     0.68499
     0.49570
     0.46317
     0.28867
     0.18515
     0.12895
     0.14966
     0.24134
     0.34486
     0.33599
     0.41880
     0.38627
     0.30641
     0.26796
     0.23839
     0.28571
     0.59331
     1.04583
     1.40371
     1.49244
     1.30019
     0.91569
     0.85654
     0.84767
     0.89499
     0.96893
     0.83288
     0.73232
     0.63176
     0.48387
     0.50162
     0.35078
     0.18515
     0.19402
     0.09642
     0.08163
     0.09938
     0.13783
    -0.00118
    -0.07217
     0.17036
     0.28867
     0.37444
     0.49866
     0.58443
     0.51936
     0.65246
     0.77668
     0.72344
     0.69387
     0.40402
     0.17628
    -0.32061
    -0.65778
    -0.96242
    -1.29368
    -1.48889
    -1.60719
    -1.86451
    -1.71663
    -1.11327
    -1.50663
    -2.09225
    -2.17507
    -2.15732
    -1.79944
    -1.31143
    -0.97721
    -0.61934
    -0.28808
     0.03431
     0.19402
     0.45430
     0.56077
     0.54894
     0.55781
     0.45430
     0.37444
     0.25318
     0.04022
    -0.29103
    -0.49807
    -0.83229
    -1.17242
    -1.40903
    -1.73437
    -2.03014
    -2.31112
    -2.49745
    -2.45900
    -2.41759
    -2.48562
    -2.46196
    -2.23718
    -2.19577
    -1.91775
    -1.69001
    -1.58058
    -1.39129
    -1.18721
    -0.92397
    -0.66666
    -0.48624
    -0.30878
    -0.12541
    -0.03963
     0.00473
     0.01952
     0.04022
    -0.03076
    -0.14611
    -0.00414
     0.01360
    -0.08400
    -0.08400
    -0.14315
    -0.24963
    -0.20822
    -0.31174
    -0.32061
    -0.30878
    -0.27625
    -0.25850
    -0.16386
     0.03431
    -0.02189
    -0.06921
     0.12895
     0.40993
     0.62880
     0.82400
     1.01034
     1.08724
     1.14047
     1.25582
     1.42441
     1.61074
     1.68173
     1.69356
     1.67285
     1.72313
     1.66398
     1.40962
     1.37117
     1.34159
     1.15526
     1.01921
     0.91273
     0.72344
     0.67612
     0.57556
     0.51936
     0.42176
     0.40697
     0.30641
     0.29458
     0.32712
     0.20585
     0.18219
     0.02248
     0.14966
     0.19402
     0.08459
     0.10233
     0.07572
     0.05205
     0.02544
     0.01952
     0.01065
     0.01360
     0.03135
     0.04614
     0.15853
     0.23247
     0.16149
     0.11712
     0.15261
     0.29162
     0.28571
     0.30937
     0.34191
     0.28867
     0.30641
     0.26796
     0.29754
     0.25909
     0.21177
     0.15853
     0.13783
     0.10529
     0.03431
    -0.08400
    -0.04259
    -0.01597
    -0.12541
    -0.07513
    -0.17569
    -0.14907
    -0.18160
    -0.14611
    -0.11653
    -0.07808
     0.00769
     0.09346
     0.20289
     0.30937
     0.48387
     0.61105
     0.80034
     1.15230
     1.34159
     1.25582
     1.25878
     0.82105
     0.09938
    -0.90623
    -2.07746
    -2.91744
    -3.42616
    -3.47644
    -3.00913
    -2.24013
    -2.08634
    -2.25492
    -3.22799
    -3.79587
    -3.73375
    -3.28419
    -2.42647
    -1.63973
    -0.54539
     0.33895
     1.04287
     1.61074
     2.11059
     2.41818
     2.54832
     2.49508
     2.41227
     2.20523
     1.91538
     1.84440
     1.73792
     1.66398
     1.50131
     1.33568
     1.10202
     0.94527
     0.82696
     0.67908
     0.62584
     0.55781
     0.44838
     0.38331
     0.45725
     0.65542
     0.66133
     0.54598
     0.57852
     0.63471
     0.70570
     0.60218
     0.30641
     0.03727
    -0.10174
    -0.16090
    -0.28512
    -0.61046
    -0.98313
    -1.25228
    -1.32326
    -1.38241
    -1.50368
    -1.65747
    -1.45635
    -1.43565
    -1.43565
    -1.60128
    -1.66339
    -1.53917
    -1.34988
    -1.08960
    -0.84412
    -0.66962
    -0.60750
    -0.52469
    -0.60159
    -0.70511
    -0.59567
    -0.50990
    -0.41821
    -0.32948
    -0.35906
    -0.48624
    -0.50694
    -0.41821
    -0.44188
    -0.37681
    -0.25554
    -0.06329
     0.16445
     0.25613
     0.20289
     0.20881
     0.23247
     0.16149
     0.20289
     0.22360
     0.21177
     0.17036
     0.23247
     0.14670
     0.14966
     0.06684
     0.09938
     0.09346
     0.16445
     0.07276
     0.08163
     0.09050
     0.12600
     0.15261
     0.09050
     0.21768
     0.22951
     0.27388
     0.22360
     0.30346
     0.27388
     0.31529
     0.30050
     0.35965
     0.37444
     0.29754
     0.36261
     0.31824
     0.32120
     0.31824
     0.26205
     0.29162
     0.34782
     0.25318
     0.25613
     0.26501
     0.20585
     0.21473
     0.10825
     0.18811
     0.19994
     0.23543
     0.18515
     0.14078
     0.20289
     0.21473
     0.17332
     0.25318
     0.33007
     0.31233
     0.41289
     0.43359
     0.40697
     0.44247
     0.27979
     0.38627
     0.59331
     0.78851
     0.88316
     0.87428
     0.90682
     0.91865
     0.77077
     0.92456
     0.91273
     0.75302
     0.75894
     0.64063
     0.58739
     0.42472
     0.07867
    -0.20526
    -0.37681
    -0.40047
    -0.50694
    -0.08991
     0.21177
     0.00177
    -0.32357
    -0.59567
    -0.53356
    -0.50694
    -0.36202
    -0.06034
     0.11712
     0.35374
     0.39514
     0.44838
     0.42472
     0.52528
     0.49570
     0.36852
     0.39810
     0.34191
     0.28275
     0.19994
     0.33007
     0.34782
     0.29754
     0.24726
     0.26205
     0.20289
     0.24134
     0.08755
     0.14374
     0.14374
     0.23839
     0.32712
     0.39514
     0.41880
     0.39219
     0.32416
     0.27092
     0.33599
     0.27979
     0.31529
     0.30937
     0.28867
     0.32712
     0.22360
     0.11416
    -0.05146
    -0.15794
    -0.15794
    -0.31174
    -0.48920
    -0.74356
    -1.01566
    -1.03045
     0.14966
     1.63145
     2.09580
     1.40075
     1.03400
     0.56965
     0.65837
     0.62584
     0.81809
     1.42145
     1.90651
     1.95975
     1.60187
     1.05174
     0.81217
     0.38627
     0.14670
    -0.15202
    -0.57201
    -0.81454
    -1.03341
    -0.98609
    -0.93285
    -1.00679
    -0.95651
    -0.98017
    -0.92397
    -0.90623
    -1.00679
    -1.03045
    -0.98313
    -0.84116
    -0.66962
    -0.48033
    -0.47145
    -0.65483
    -0.70511
    -0.70215
    -0.67553
    -0.63412
    -0.61934
    -0.53652
    -0.58976
    -0.56906
    -0.59272
    -0.52173
    -0.56610
    -0.58089
    -0.47441
    -0.28216
    -0.36498
    -0.31470
    -0.30287
    -0.23484
    -0.12245
    -0.16386
    -0.08991
    -0.06034
    -0.01597
     0.04022
    -0.01301
    -0.03963
    -0.05738
    -0.08991
    -0.14315
    -0.05146
    -0.08991
    -0.16386
    -0.15202
    -0.15794
    -0.12245
    -0.17273
    -0.14019
    -0.19047
    -0.08991
    -0.03372
    -0.02780
     0.04614
    -0.05442
    -0.01597
    -0.01006
     0.23543
     0.30641
     0.35078
     0.48683
     0.71161
     0.90978
     1.03400
     1.21146
     1.25878
     1.17301
     0.95118
     0.64950
     0.37148
     0.04318
    -0.16977
    -0.35610
    -0.44188
    -0.50990
    -0.70807
    -0.77313
    -0.78792
    -1.04228
    -1.21087
    -1.37354
    -1.51255
    -1.35875
    -1.11031
    -0.84116
    -0.50990
    -0.19343
    -0.02189
     0.10825
     0.24134
     0.43063
     0.35374
     0.24726
     0.26796
     0.33599
     0.28571
     0.22656
     0.27388
     0.27092
     0.24726
     0.24134
     0.25909
     0.34486
     0.31824
     0.24430
     0.17923
     0.37148
     0.40993
     0.40106
     0.47796
     0.47204
     0.46908
     0.47204
     0.51049
     0.42472
     0.39514
     0.43655
     0.43655
     0.51641
     0.42176
     0.37148
     0.32712
     0.43359
     0.49275
     0.33303
     0.34486
     0.32712
     0.31233
     0.36557
     0.37444
     0.46908
     0.59035
     0.64359
     0.63471
     0.55486
     0.60218
     0.51936
     0.39810
     0.40697
     0.50458
     0.44838
     0.38035
     0.30050
     0.25318
     0.20585
     0.01360
    -0.04851
    -0.17864
    -0.27329
    -0.36498
    -0.49807
    -0.68145
    -0.94172
    -1.25523
    -1.58945
    -1.51551
    -0.82341
     0.51345
     1.08132
     0.63471
     0.41880
     0.32120
     0.48683
     0.88020
     1.64919
     2.33833
     2.84705
     3.08662
     3.10436
     2.93282
     2.78789
     2.78493
     2.60452
     2.39157
     2.06622
     1.54272
     1.04583
     0.72049
     0.54007
     0.32120
     0.12304
    -0.06921
    -0.28216
    -0.36498
    -0.47441
    -0.64891
    -0.49216
    -0.23780
     0.14670
     0.12600
    -0.22005
     0.02248
     0.33303
     0.58443
     0.67908
     0.64654
     0.50162
     0.38627
     0.29458
     0.16740
     0.11416
    -0.03076
    -0.22301
    -0.38864
    -0.52469
    -0.90031
    -0.74060
    -0.82637
    -0.79384
    -0.84412
    -0.87665
    -0.85299
    -0.77609
    -0.67849
    -0.52173
    -0.34427
    -0.14315
     0.03431
     0.14078
     0.32120
     0.57852
     0.88316
     0.99555
     1.13456
     1.19667
     1.20258
     1.18484
     1.01625
     0.79443
     0.56373
    -0.01597
    -0.27033
    -0.42709
    -0.32061
    -0.53652
    -0.87665
    -1.01566
    -1.33805
    -1.72846
    -2.15140
    -2.15140
    -2.15140
    -1.79057
    -1.40903
    -1.39129
    -1.39424
    -1.36171
    -1.18129
    -1.04524
    -0.79088
    -0.58384
    -0.41526
    -0.22301
    -0.10174
    -0.16681
    -0.22597
    -0.26146
    -0.28808
    -0.32061
    -0.27625
    -0.34132
    -0.32357
    -0.37385
    -0.40638
    -0.51286
    -0.56018
    -0.63117
    -0.77609
    -0.77018
    -0.79680
    -0.78496
    -0.79384
    -0.75835
    -0.84412
    -0.85003
    -0.87961
    -0.84116
    -0.81158
    -0.79680
    -0.77018
    -0.78496
    -0.75243
    -0.71102
    -0.69328
    -0.75835
    -0.62525
    -0.61638
    -0.63708
    -0.58089
    -0.58680
    -0.57793
    -0.56018
    -0.61934
    -0.50694
    -0.54835
    -0.52765
    -0.45371
    -0.50399
    -0.50990
    -0.54539
    -0.61342
    -0.70215
    -0.73173
    -0.93876
    -1.03637
    -1.15763
    -1.19608
    -1.36467
    -1.32622
    -1.30551
    -1.27002
    -1.30256
    -1.38241
    -1.36171
    -1.28777
    -1.25228
    -1.20791
    -1.03341
    -0.85299
    -0.77905
    -0.70215
    -0.59567
    -0.53948
    -0.52765
    -0.49807
    -0.15498
     0.35965
     0.73823
     0.69387
     0.46317
     0.33895
     0.44838
     0.60218
     0.60218
     0.94823
     1.09315
     1.14047
     1.26174
     1.23512
     1.23216
     1.22329
     1.07836
     1.04287
     1.09611
     1.04287
     0.96893
     0.94823
     0.95118
     0.90682
     0.78851
     0.85062
     0.84471
     0.76485
     0.69091
     0.71457
     0.64654
     0.55486
     0.48387
     0.45725
     0.51049
     0.55190
     0.52232
     0.69387
     0.93640
     1.14935
     1.27061
     1.24695
     1.25582
     1.15822
     1.15822
     1.26174
     1.25287
     1.42145
     1.73496
     1.72018
     1.65806
     1.56638
     1.40371
     1.24695
     1.08428
     0.98372
     0.96597
     0.86837
     1.03400
     0.94823
     0.83288
     0.90682
     0.82105
     0.78851
     0.67908
     0.69387
     0.69978
     0.67908
     0.64359
     0.65542
     0.75598
     0.80330
     0.97189
     0.88020
     0.84767
     0.42472
     0.12895
    -0.00414
     0.22064
     0.12008
    -0.29695
    -0.30878
     0.48979
     0.97189
     0.30937
    -0.14907
     0.23247
    -0.03963
    -0.20822
    -0.46849
     0.07572
     0.41289
     0.37444
     0.48979
     0.25909
     0.06093
    -0.08104
    -0.17273
     0.08459
     0.53415
     0.68795
     0.49570
     0.18219
     0.04614
     0.15261
     0.14670
     0.14078
     0.27388
     0.27092
     0.30346
     0.38035
     0.36852
     0.19994
     0.03727
    -0.13724
    -0.26442
    -0.29103
    -0.42709
    -0.62525
    -0.84708
    -1.06594
    -1.01862
    -1.10439
    -0.89440
    -0.90327
    -1.07777
    -1.03637
    -1.09256
    -1.08369
    -1.12214
    -1.19016
    -1.14876
    -1.00679
    -0.92693
    -0.93285
    -0.96242
    -0.93285
    -0.90623
    -0.92102
    -0.84412
    -0.87961
    -0.96834
    -0.83820
    -0.78496
    -0.73468
    -0.71398
    -0.74356
    -0.76130
    -0.60159
    -0.58384
    -0.52765
    -0.53652
    -0.48624
    -0.40047
    -0.37681
    -0.21709
    -0.22005
    -0.34723
    -0.28216
    -0.29695
    -0.32061
    -0.24075
    -0.35906
    -0.48033
    -0.50399
    -0.51877
    -0.56906
    -0.62525
    -0.66370
    -0.65483
    -0.69623
    -0.66666
    -0.58384
    -0.64891
    -0.71398
    -0.64004
    -0.64004
    -0.65778
    -0.58680
    -0.53948
    -0.53652
    -0.48033
    -0.43300
    -0.43892
    -0.42413
    -0.46849
    -0.53948
    -0.52765
    -0.51286
    -0.56018
    -0.70807
    -0.55722
    -0.08104
     0.33007
     0.54303
     0.47500
     0.59331
     0.87428
     1.01625
     0.83288
     1.06949
     1.43328
     1.82665
     1.74384
     2.03960
     2.03369
     2.00707
     1.68764
     0.90682
     0.29458
    -0.02485
    -0.10470
     0.20585
     0.38923
     0.13487
    -0.40934
    -0.67553
    -0.94468
    -1.11031
    -1.05707
    -0.94764
    -0.71990
    -0.64004
    -0.45666
    -0.36498
    -0.15202
     0.00769
     0.01065
     0.08459
     0.19402
     0.34191
     0.48387
     0.47500
     0.46908
     0.51049
     0.34191
     0.25909
     0.42472
     0.31529
     0.42472
     0.55190
     0.50162
     0.59922
     0.69091
     0.80626
     1.09611
     1.18484
     1.17597
     0.88020
     0.73232
     0.77964
     1.17301
     1.05470
     0.54598
     0.27092
     0.00473
     0.19698
     0.14670
     0.11121
    -0.34723
    -0.72877
    -0.90919
    -1.03932
    -1.13988
    -1.12805
    -1.07482
    -1.02454
    -0.96242
    -0.90623
    -0.70511
    -0.50399
    -0.43892
    -0.28216
    -0.21414
    -0.19343
    -0.23780
    -0.24667
    -0.22005
    -0.19047
    -0.27625
    -0.31470
    -0.46258
    -0.57497
    -0.61342
    -0.75243
    -0.84708
    -0.88848
    -0.97425
    -1.23749
    -1.22566
    -1.37058
    -1.34396
    -1.26706
    -1.18721
    -1.01862
    -0.90919
    -0.76426
    -0.55427
    -0.37681
    -0.26737
    -0.31470
    -0.24667
     0.04614
     0.17332
     0.25318
     0.34486
     0.40697
     0.43951
     0.43359
     0.36852
     0.36557
     0.28571
     0.18811
     0.03727
     0.02544
    -0.07217
    -0.17864
    -0.33244
    -0.25259
    -0.30287
    -0.37089
    -0.39455
    -0.39160
    -0.47145
    -0.49807
    -0.44483
    -0.48624
    -0.41526
    -0.41230
    -0.36498
    -0.37089
    -0.37385
    -0.41526
    -0.48624
    -0.33244
    -0.32948
    -0.32653
    -0.32948
    -0.33244
    -0.37681
    -0.35019
    -0.39455
    -0.26442
    -0.32357
    -0.29991
    -0.19047
    -0.10174
    -0.04851
     0.08163
     0.10233
     0.26501
     0.49275
     0.27388
     0.00769
    -0.18456
    -0.04851
     0.38331
     0.60514
     0.45430
     0.24430
     0.22951
     0.24430
     0.26205
     0.24726
     0.14374
     0.05205
     0.11416
     0.31529
     0.38627
     0.36557
     0.36261
     0.45134
     0.46317
     0.58739
     0.73527
     0.65246
     0.73527
     0.80330
     0.87133
     1.14047
     1.31793
     1.38892
     1.36821
     1.64032
     2.02482
     2.27030
     2.74944
     3.20492
     3.46520
     3.79350
     3.81124
     3.84674
     3.63674
     3.37647
     3.61012
     3.49773
     1.81186
     0.92456
     0.84767
     0.81513
     0.42176
    -0.08104
    -0.50990
    -1.15171
    -1.90592
    -2.37323
    -2.74589
    -2.90265
    -2.60688
    -2.29929
    -2.38506
    -2.39098
    -2.12183
    -1.65747
    -1.24340
    -0.98609
    -0.67849
    -0.60159
    -0.61934
    -0.54835
    -0.40343
    -0.18160
    -0.26146
    -0.24963
    -0.29399
    -0.19343
    -0.14019
     0.02544
     0.14374
     0.10233
     0.07867
     0.05205
     0.13487
     0.14078
     0.12304
     0.06980
     0.08459
     0.04318
     0.07867
     0.07867
     0.13191
     0.11712
     0.14078
     0.04614
     0.06388
     0.05797
     0.06093
    -0.07217
     0.07572
     0.10529
     0.04614
     0.11712
     0.09642
     0.09346
     0.11416
     0.06980
     0.12895
     0.16149
     0.16445
     0.18811
     0.13783
     0.21177
     0.24430
     0.16149
     0.19402
     0.24726
     0.28275
     0.34191
     0.29162
     0.34782
     0.32712
     0.33007
     0.40993
     0.45430
     0.46021
     0.50458
     0.47204
     0.47204
     0.30641
     0.18811
    -0.01597
    -0.24371
    -0.64300
    -1.09552
    -1.11031
    -1.09552
    -1.14876
    -1.19016
    -1.26706
    -1.50959
    -1.84085
    -1.95324
    -1.95324
    -1.66043
    -0.83820
    -0.08104
    -0.00414
    -0.07808
    -0.24075
    -0.24667
    -0.16681
    -0.08400
     0.01656
     0.06684
     0.06093
     0.06980
     0.01065
    -0.32357
    -0.64004
    -0.92693
    -1.12510
    -1.38241
    -1.58649
    -1.55987
    -1.47114
    -1.37354
    -1.27889
    -0.99496
    -0.79088
    -0.74356
    -0.50694
    -0.25554
    -0.04259
     0.16445
     0.18219
     0.35965
     0.60218
     0.73232
     0.82105
     0.87133
     1.05766
     1.04583
     1.13456
     1.02513
     1.06062
     0.98963
     0.91865
     0.86837
     0.89795
     0.85062
     0.84471
     0.72049
     0.62584
     0.62288
     0.51345
     0.44838
     0.54303
     0.55486
     0.54598
     0.49275
     0.46613
     0.57852
     0.64654
     0.78260
     0.98372
     1.10794
     1.20258
     1.24695
     1.34159
     1.35343
     1.36526
     1.20850
     1.30906
     1.22920
     0.87133
     0.14078
    -0.57497
    -1.27594
    -1.50959
    -1.65452
    -1.83493
    -2.02127
    -2.09817
    -2.27858
    -2.38802
    -2.70745
    -2.79913
    -2.89969
    -2.70449
    -2.27563
    -1.90888
    -1.47114
    -0.99792
    -0.60750
    -0.41526
    -0.24371
    -0.12836
    -0.02189
     0.07867
     0.12304
     0.05501
     0.01360
     0.03431
     0.03135
    -0.02485
     0.06093
     0.01065
    -0.13428
     0.00177
     0.00769
     0.02544
    -0.10174
    -0.01597
    -0.00414
     0.00473
     0.06093
     0.02839
    -0.01893
     0.01952
     0.00769
    -0.05146
     0.09938
     0.04318
    -0.01006
     0.00473
     0.02839
     0.03431
     0.02544
    -0.00710
    -0.04259
     0.01065
     0.04022
     0.03135
     0.02248
    -0.02780
     0.03135
    -0.08104
    -0.06329
    -0.04851
    -0.13132
    -0.16681
    -0.12245
    -0.21414
    -0.21414
    -0.34132
    -0.45075
    -0.51286
    -0.62821
    -0.63708
    -0.54835
    -0.37976
    -0.34132
    -0.40047
    -0.49511
    -0.41821
    -0.43596
    -0.48624
    -0.32357
    -0.19639
    -0.06034
     0.16740
     0.33303
     0.76485
     1.60778
     2.26143
     2.11650
     1.77341
     1.45399
     1.35047
     1.56046
     1.84440
     2.16087
     2.55128
     3.20196
     3.32027
     2.79972
     2.20523
     1.95679
     1.74088
     1.53089
     1.38300
     1.21146
     1.02808
     0.90386
     0.64950
     0.26501
     0.24134
     0.14670
    -0.19935
    -0.48624
    -0.61934
    -0.73764
    -0.91510
    -1.06003
    -1.09848
    -1.05707
    -0.86482
    -0.87665
    -0.79384
    -0.74356
    -0.68145
    -0.63117
    -0.50694
    -0.24667
    -0.23188
    -0.13132
    -0.12836
    -0.05146
     0.04910
     0.24134
     0.26501
     0.36261
     0.48092
     0.67612
     0.65542
     0.63767
     0.66429
     0.69387
     0.70570
     0.77668
     0.87724
     0.91569
     1.02217
     1.17597
     1.28836
     1.33272
     1.23512
     1.03400
     0.54303
    -0.18752
    -0.48033
    -0.54244
    -0.59567
    -0.85003
    -1.25819
    -1.29368
    -1.22861
    -1.18721
    -1.43565
    -1.78761
    -2.00352
    -2.13366
    -1.83789
    -1.99465
    -2.40872
    -2.24901
    -2.03310
    -1.21383
    -0.79088
    -0.83229
    -0.97425
    -0.90919
    -0.99200
    -1.09256
    -1.19016
    -1.06594
    -0.98313
    -0.87665
    -0.70215
    -0.58976
    -0.49511
    -0.36498
    -0.20230
    -0.17569
    -0.14315
    -0.17864
    -0.20230
    -0.13132
    -0.01301
    -0.03963
    -0.02485
    -0.03668
     0.00769
     0.05501
     0.08755
     0.03431
     0.17923
     0.20289
     0.19106
     0.27388
     0.30937
     0.22064
     0.23839
     0.25022
     0.37148
     0.46021
     0.47500
     0.75598
     0.98372
     1.08724
     1.03400
     0.99555
     1.09315
     1.15526
     1.34159
     1.35934
     1.39483
     1.35934
     1.27061
     1.15526
     1.22033
     1.08132
     1.05766
     0.88907
     0.80626
     0.80330
     0.79739
     0.83879
     0.66429
     0.62288
     0.60809
     0.76485
     0.76781
     0.56077
     0.58148
     0.45134
     0.55781
     0.71753
     0.69387
     0.62584
     0.47500
     0.42176
     0.34486
     0.23247
     0.19698
     0.18515
     0.38035
     0.52528
     0.50162
     0.57852
     0.68499
     0.64654
     0.58443
     0.75302
     0.72049
     0.62288
     0.54598
     0.40993
     0.36852
     0.42768
     0.37148
     0.28571
     0.03431
    -0.17273
    -0.38864
    -0.48033
    -0.51877
    -0.59567
    -0.80567
    -0.81750
    -0.85891
    -0.97130
    -1.00383
    -1.07186
    -0.98904
    -0.96538
    -1.07482
    -1.21087
    -1.20791
    -1.33805
    -1.47114
    -1.43269
    -1.36762
    -0.92102
    -0.13724
     0.66429
     0.81217
     0.63767
     0.57260
     0.60514
     0.70866
     0.79147
     0.83879
     0.82105
     1.41849
     1.65215
     1.24695
     0.87133
     0.71753
     0.96893
     1.09611
     1.10202
     1.08132
     0.98372
     0.43359
     0.22064
     0.01952
     0.05205
     0.18219
     0.33599
     0.51049
     0.41585
     0.15261
    -0.14315
    -0.42413
    -0.74947
    -1.11622
    -1.32622
    -1.34396
    -1.46523
    -1.56875
    -1.72550
    -1.63973
    -1.61903
    -1.51255
    -1.52142
    -1.37058
    -1.33805
    -1.19312
    -1.12510
    -0.96538
    -0.88848
    -0.77609
    -0.78201
    -0.64004
    -0.46258
    -0.40047
    -0.34427
    -0.22892
    -0.10174
    -0.00118
     0.04318
     0.12304
     0.15853
     0.20881
     0.25022
     0.30346
     0.31233
     0.33303
     0.26501
     0.35374
     0.42768
     0.29162
     0.37148
     0.33303
     0.34486
     0.28867
     0.35078
     0.29754
     0.35669
     0.34486
     0.32120
     0.30050
     0.32416
     0.33007
     0.27092
     0.21177
     0.33895
     0.28571
     0.35078
     0.29754
     0.31233
     0.23247
     0.20289
     0.28275
     0.30050
     0.27092
     0.22656
     0.21177
     0.20289
     0.21177
     0.18515
     0.12008
     0.17628
     0.20881
     0.21768
     0.20881
     0.22656
     0.12895
     0.14078
     0.18515
     0.23247
     0.34486
     0.33303
     0.31233
     0.25909
     0.27979
     0.26796
     0.08163
     0.24430
     0.18515
    -0.02189
    -0.44483
    -0.76426
    -0.80271
    -0.85595
    -0.93876
    -0.91806
    -0.89736
    -0.88257
    -0.89440
    -0.85595
    -0.77905
    -0.22301
     0.43951
     1.03104
     1.26174
     1.32385
     1.45399
     1.42737
     1.44807
     1.53089
     1.77933
     2.04256
     2.15199
     1.95383
     1.59891
     1.16118
     0.82992
     0.51345
     0.26205
    -0.06625
    -0.32653
    -0.70215
    -0.88553
    -0.88257
    -0.87665
    -0.89144
    -0.91214
    -0.84708
    -0.84708
    -0.83820
    -0.84116
    -0.84412
    -0.81158
    -0.71694
    -0.65483
    -0.62229
    -0.43892
    -0.29103
    -0.24963
    -0.10174
    -0.03076
     0.04022
     0.14078
     0.26796
     0.33895
     0.50753
     0.56077
     0.58443
     0.54598
     0.58443
     0.60514
     0.38627
     0.23543
     0.06093
     0.01656
    -0.12245
    -0.18160
     0.21473
     0.60809
     1.08132
     1.16709
     1.11977
     0.17628
    -0.38568
    -0.39751
    -0.15794
     0.69978
     0.84175
     0.52232
     0.43655
     0.30937
     0.28867
     0.32120
     0.28571
     0.15853
     0.10233
    -0.01893
    -0.00414
     0.06980
     0.17628
     0.22064
     0.28275
     0.33303
     0.40402
     0.40697
     0.54007
     0.41585
     0.25318
     0.26501
     0.23247
     0.13487
     0.02839
    -0.10766
    -0.21118
    -0.23188
    -0.24075
    -0.32948
    -0.29399
    -0.36498
    -0.38864
    -0.40638
    -0.32948
    -0.36202
    -0.45075
    -0.41821
    -0.45075
    -0.45666
    -0.50103
    -0.53061
    -0.52173
    -0.46849
    -0.44483
    -0.47737
    -0.50990
    -0.51286
    -0.50990
    -0.57497
    -0.50103
    -0.49807
    -0.56610
    -0.57201
    -0.59272
    -0.51286
    -0.53948
    -0.55427
    -0.56610
    -0.42413
    -0.44779
    -0.41821
    -0.37976
    -0.35315
    -0.34132
    -0.37385
    -0.30878
    -0.16090
    -0.14315
    -0.22005
    -0.11062
    -0.11949
    -0.07217
    -0.09287
    -0.09583
    -0.05146
     0.02544
     0.07276
     0.12600
     0.16149
     0.12600
     0.17332
     0.14374
     0.35078
     0.40993
     0.41880
     0.46908
     0.48683
     0.62584
     0.60809
     0.70274
     0.62288
     0.72049
     0.72344
     0.59331
     0.53120
     0.42176
     0.30641
     0.21473
     0.22951
     0.04318
    -0.21414
    -0.38864
    -0.42709
    -0.47737
    -0.49511
    -0.73764
    -0.74356
    -0.75243
    -0.83820
    -0.85891
    -0.88848
    -0.88848
    -0.87961
    -0.75539
    -0.61934
    -0.50990
    -0.50990
    -0.56018
    -0.44188
    -0.42709
    -0.41526
    -0.32653
    -0.23484
    -0.10766
    -0.01597
     0.02839
     0.35374
     0.67021
     0.85950
     1.13456
     1.47173
     1.50722
     1.20850
     1.16709
     1.21737
     1.13456
     1.05174
     0.75302
     0.17332
     0.46908
     0.54894
     0.28867
     0.05501
     0.02839
    -0.16977
    -1.12510
    -1.57466
    -1.53030
    -1.24932
    -1.02749
    -0.89440
    -0.79088
    -0.68440
    -0.71990
    -0.74651
    -0.64891
    -0.51877
    -0.39751
    -0.33540
    -0.25850
    -0.15202
    -0.08991
    -0.11062
     0.07276
     0.28275
     0.17332
     0.04318
    -0.08104
    -0.24075
    -0.65187
    -1.09256
    -1.16946
    -1.00975
    -0.79680
    -0.69328
    -0.26737
    -0.10766
    -0.61638
    -0.96242
    -1.02749
    -0.70215
    -0.82341
    -0.50694
    -0.16977
     0.16149
     0.27979
    -0.09583
    -0.53356
    -0.28808
     0.25022
     0.55486
     0.60809
     0.61105
     0.01952
    -0.18752
    -0.19047
     0.23543
     0.47796
     0.57556
     0.68204
     0.80330
     0.93640
     1.19667
     1.44511
     1.50131
     1.47173
     1.22920
     1.12864
     1.43032
     1.57525
     1.64919
     1.64328
     1.86806
     1.56934
     1.17005
     0.97780
     0.92752
     1.01625
     0.93935
     0.76781
     0.45430
     0.19994
     0.09050
    -0.09583
    -0.39751
    -0.72581
    -0.69919
    -0.84116
    -0.94468
    -0.89736
    -1.09848
    -1.08369
    -1.13693
    -1.16355
    -1.06890
    -1.00383
    -0.91806
    -0.85299
    -0.76426
    -0.69919
    -0.54244
    -0.44483
    -0.42413
    -0.38568
    -0.33540
    -0.11358
    -0.08696
    -0.06625
    -0.01006
    -0.01597
     0.06388
     0.07572
     0.08755
     0.13191
     0.16740
     0.10529
     0.10529
     0.14374
     0.09938
     0.06684
     0.03135
     0.12895
     0.10529
     0.08459
     0.01656
     0.01360
     0.06980
     0.08755
     0.04910
     0.08163
     0.06093
     0.01656
    -0.01301
     0.04318
     0.05797
    -0.01006
    -0.10174
    -0.04851
    -0.02189
    -0.16386
    -0.34132
    -0.44188
    -0.48328
    -0.50103
    -0.57201
    -0.68440
    -0.81750
    -0.98313
    -1.05707
    -0.99496
    -1.08665
    -1.09552
    -1.21974
    -0.98017
    -0.69919
    -0.61638
    -0.48033
    -0.30582
    -0.14315
    -0.22301
    -0.53061
    -0.89440
    -1.16355
    -1.11327
    -1.05707
    -0.79975
    -0.52173
    -0.61046
    -0.76426
    -0.85891
    -0.70511
    -0.84412
    -0.90031
    -0.80271
    -0.69032
    -0.48624
    -0.29991
    -0.03963
     0.30346
     0.56077
     0.69091
     0.84767
     0.91865
     0.95118
     0.90386
     0.77964
     0.89203
     0.94527
     0.94527
     0.99555
     0.85358
     0.66133
     0.58739
     0.64063
     0.60514
     0.40697
     0.25909
     0.14670
     0.16149
     0.06684
     0.00177
    -0.18752
    -0.27033
    -0.29103
    -0.41230
    -0.40047
    -0.37681
    -0.35019
    -0.27920
    -0.24075
    -0.22892
    -0.23188
    -0.13132
    -0.15794
    -0.05442
    -0.03963
    -0.06625
    -0.12541
    -0.09583
     0.13191
     0.37148
     0.61401
     1.02808
     1.12864
     1.11681
     1.35047
     1.55159
     1.58708
     1.74679
     2.07214
     2.32354
     2.41523
     2.58973
     2.58973
     2.35607
     2.25551
     2.09580
     2.02482
     1.82961
     1.58412
     1.37709
     1.17301
     0.84471
     0.59331
     0.39219
     0.19698
    -0.11358
    -0.27329
    -0.48328
    -0.50399
    -0.56610
    -0.46554
    -0.51286
    -0.61638
    -0.61342
    -0.73173
    -0.74356
    -0.78201
    -0.72581
    -0.67553
    -0.53061
    -0.41230
    -0.37089
    -0.30582
    -0.36202
    -0.39160
    -0.48033
    -0.56314
    -0.60455
    -0.60750
    -0.30878
     0.19402
     0.70570
     0.69978
     0.82400
     1.04583
     0.99555
     1.06949
     1.36526
     1.58708
     1.82074
     1.77933
     1.81482
     1.61666
     1.64919
     1.45990
     1.27357
     1.10202
     0.85950
     0.59035
     0.31529
     0.12895
    -0.13428
    -0.29991
    -0.44188
    -0.63117
    -0.74060
    -0.76722
    -0.81158
    -0.93285
    -0.97425
    -0.94172
    -0.92693
    -0.92693
    -0.95947
    -1.03045
    -1.15763
    -1.22566
    -1.23749
    -1.20495
    -1.19904
    -1.19608
    -1.29368
    -1.33213
    -1.28185
    -1.24636
    -1.11622
    -1.10735
    -1.15467
    -1.10143
    -0.97130
    -0.93581
    -0.86482
    -0.77313
    -0.71694
    -0.45075
    -0.27329
    -0.07808
     0.11416
     0.38923
     0.65246
     0.94527
     1.20258
     1.50427
     1.39188
     1.15526
     1.04287
     0.88611
     0.88316
     0.85062
     0.84767
     0.74710
     0.53120
     0.30937
    -0.02780
    -0.37089
    -0.61934
    -0.74947
    -0.80567
    -0.76130
    -0.82046
    -0.90919
    -0.93876
    -1.21087
    -2.47971
    -2.89969
    -3.80474
    -4.63288
    -3.50601
    -1.56283
    -0.43004
    -0.85595
    -1.97986
    -2.91744
    -3.36405
    -2.93814
    -2.31999
    -1.70184
    -1.13101
    -0.52173
    -0.06625
     0.19698
     0.41289
     0.57260
     0.67316
     0.72049
     0.64359
     0.50458
     0.24726
     0.14374
    -0.04259
     0.07572
     0.12304
    -0.00414
    -0.09583
    -0.09879
    -0.17864
    -0.32061
    -0.39455
    -0.47441
    -0.47737
    -0.44188
    -0.50103
    -0.52173
    -0.43892
    -0.39160
    -0.16386
    -0.04555
     0.13191
     0.31233
     0.40993
     0.63471
     0.71457
     0.70274
     0.77668
     0.83288
     1.00146
     1.09315
     1.03696
     0.96006
     0.88611
     0.78555
     0.64359
     0.53711
     0.61105
     0.42472
     0.22951
     0.14078
     0.11712
     0.06980
    -0.09287
    -0.14907
    -0.19047
    -0.16681
    -0.19343
    -0.15498
    -0.19047
    -0.15794
    -0.08696
    -0.16090
    -0.05442
    -0.01597
    -0.12836
    -0.12541
    -0.22005
    -0.22597
    -0.25850
    -0.28808
    -0.20230
    -0.14315
    -0.10470
    -0.11653
    -0.12541
    -0.17569
     0.13487
     0.58148
     0.88316
     0.91865
     0.82696
     0.62584
     1.04287
     1.32976
     1.44216
     1.41849
     1.38596
     1.47173
     1.51905
     1.41554
     1.35934
     1.18484
     1.03400
     0.91865
     0.79147
     0.78851
     0.63767
     0.45430
     0.43359
     0.38035
     0.38923
     0.32416
     0.20881
     0.17036
     0.27684
     0.22064
     0.17628
     0.18515
     0.18219
     0.13191
    -0.01893
     0.01656
     0.00177
    -0.09583
    -0.11358
    -0.17864
    -0.15498
    -0.28512
    -0.36793
    -0.50694
    -0.43004
    -0.49216
    -0.49807
    -0.56610
    -0.69032
    -0.64004
    -0.77018
    -0.71990
    -0.63708
    -0.61638
    -0.59863
    -0.64595
    -0.56610
    -0.55427
    -0.57201
    -0.56906
    -0.47145
    -0.50990
    -0.40343
    -0.41821
    -0.29991
    -0.28808
    -0.24075
    -0.18752
    -0.09583
    -0.03963
    -0.04555
     0.09346
     0.17628
     0.26796
     0.30050
     0.31529
     0.35965
     0.46613
     0.62584
     0.73232
     0.76781
     0.69387
     0.56373
     0.51936
     0.66133
     0.59331
     0.42472
     0.45725
     0.40106
     0.38035
     0.32712
     0.31529
     0.25613
     0.27979
     0.32120
     0.38627
     0.35078
     0.35669
     0.36557
     0.40697
     0.65542
     0.72049
     0.75006
     0.79443
     0.87428
     0.98668
     1.06357
     1.02217
     0.81513
     0.44838
     0.08163
    -0.49807
    -0.96242
    -1.32030
    -1.59536
    -1.63086
    -1.51551
    -1.26411
    -1.45340
    -1.78170
    -1.71071
    -1.47410
    -1.58945
    -1.52734
    -1.02749
    -0.61934
    -0.32653
    -0.03963
     0.55486
     0.80626
     0.76189
     0.73232
     0.65246
     0.78260
     0.56077
     0.40106
     0.18515
     0.08755
    -0.14019
    -0.45962
    -0.63117
    -0.82046
    -0.67257
    -0.48328
    -0.21709
    -0.21709
    -0.50103
    -0.56018
    -0.45371
    -0.14907
    -0.06034
    -0.12541
     0.05797
     0.43951
     0.70866
     0.72344
     0.87428
     0.90090
     0.45430
     0.58739
     0.91569
     1.21442
     1.26174
     1.05766
     0.78260
     0.90978
     1.05766
     0.96006
     0.78851
     0.72640
     0.69387
     0.59331
     0.61993
     0.51049
     0.24430
     0.11712
     0.12008
     0.04614
     0.01952
    -0.04259
    -0.18160
    -0.08104
     0.05205
     0.04318
     0.02839
     0.04318
    -0.08991
    -0.10174
     0.04614
     0.17923
     0.19106
     0.08163
    -0.00414
    -0.01597
    -0.01301
     0.08755
     0.01360
    -0.12836
    -0.07513
    -0.20526
    -0.28808
    -0.29991
    -0.29399
    -0.28512
    -0.18752
    -0.24371
    -0.27625
    -0.24371
    -0.18456
    -0.20526
    -0.18752
    -0.15794
    -0.14019
    -0.18456
    -0.04555
    -0.01006
    -0.11358
    -0.13132
    -0.12836
    -0.23484
    -0.22892
    -0.25259
    -0.24371
    -0.34723
    -0.29103
    -0.28216
    -0.24963
    -0.23780
    -0.24075
    -0.29695
    -0.29991
    -0.25554
    -0.33244
    -0.41230
    -0.48033
    -0.53652
    -0.58680
    -0.56610
    -0.73468
    -0.77905
    -0.71398
    -0.75539
    -0.80863
    -0.78792
    -0.76130
    -0.86186
    -0.81454
    -0.60455
    -0.50694
    -0.46258
    -0.35315
    -0.30878
    -0.29991
    -0.08991
     0.01656
     0.07572
     0.14374
     0.09642
     0.14078
     0.18811
     0.17332
     0.16740
     0.01656
     0.12600
     0.12600
     0.07867
     0.04614
     0.02839
     0.02248
    -0.03963
    -0.02780
    -0.00710
    -0.01006
    -0.05146
    -0.02485
    -0.03076
     0.06684
     0.05501
     0.06093
     0.17628
     0.26501
     0.31233
     0.29754
     0.35078
     0.34486
     0.33007
     0.40993
     0.44838
     0.58739
     0.64063
     0.61401
     0.65837
     0.64063
     0.51345
     0.19402
    -0.10174
    -0.35610
    -0.68145
    -0.97425
    -1.02749
    -0.95947
    -0.80863
    -0.92693
    -1.20199
    -1.41790
    -1.53030
    -1.50959
    -1.46227
    -1.40312
    -1.20791
    -1.08960
    -0.88553
    -0.56610
    -0.48033
    -0.33244
    -0.26737
    -0.19639
    -0.21414
    -0.06034
     0.09346
     0.13191
     0.26205
     0.19106
     0.05797
     0.17036
     0.35965
     0.40993
     0.31529
     0.54007
     0.82105
     0.89795
     1.02513
     1.24103
     1.21442
     1.23808
     1.27653
     1.27653
     1.34159
     1.48356
     1.56342
     1.46877
     1.74088
     2.40931
     2.00707
     1.58117
     1.33864
     1.39188
     1.13456
     0.96893
     0.98963
     0.77372
     0.56077
     0.34191
     0.13487
     0.01065
    -0.06329
    -0.30287
    -0.46554
    -0.64004
    -0.85299
    -0.99496
    -1.01566
    -1.05707
    -1.05115
    -0.93876
    -0.56906
     0.14078
     0.61105
     0.44838
     0.23543
    -0.03372
    -0.06921
     0.37740
     0.61697
     0.56373
     0.51936
     0.62584
     0.66725
     0.58148
     0.37148
     0.36852
     0.34486
     0.15853
    -0.07513
    -0.21414
    -0.22892
    -0.22005
    -0.24075
    -0.21414
    -0.32061
    -0.23188
    -0.24371
    -0.27329
    -0.16090
    -0.12836
    -0.18160
    -0.10174
    -0.03668
    -0.03963
    -0.00710
    -0.06921
     0.05797
     0.03431
     0.15853
     0.10233
     0.17036
     0.19106
     0.16149
     0.08755
     0.14966
     0.16149
     0.09938
     0.10825
     0.08459
     0.02248
    -0.01301
    -0.06625
    -0.06329
    -0.06329
    -0.00414
    -0.10470
    -0.08696
    -0.18160
    -0.15794
    -0.17864
    -0.22301
    -0.10174
    -0.17864
    -0.15794
    -0.13724
    -0.15794
    -0.17569
    -0.20230
    -0.20230
    -0.20230
    -0.16090
    -0.17864
    -0.34723
    -0.44188
    -0.43596
    -0.39455
    -0.40343
    -0.14315
    -0.14019
    -0.27920
    -0.48328
    -0.50694
    -0.47441
    -0.60750
    -0.58089
    -0.35315
    -0.15794
    -0.10174
    -0.23780
    -0.30582
    -0.34427
    -0.27329
    -0.23780
    -0.13132
     0.00473
    -0.05442
    -0.04259
     0.02544
     0.04318
     0.03431
    -0.06625
    -0.11062
    -0.07513
    -0.13132
    -0.21118
    -0.34427
    -0.70511
    -0.85003
    -0.94172
    -0.70511
    -0.87074
    -1.26706
    -1.28777
    -1.32030
    -1.24044
    -1.24044
    -1.25228
    -1.27002
    -1.17242
    -0.99792
    -1.01270
    -0.83820
    -0.71694
    -0.53948
    -0.44188
    -0.32357
    -0.11653
    -0.11653
    -0.17864
    -0.03076
     0.10529
     0.17036
     0.12600
     0.14966
     0.16445
     0.23839
     0.26796
     0.19106
     0.14078
     0.13191
     0.12304
     0.07867
     0.19106
     0.18219
     0.06980
    -0.03668
    -0.02780
     0.00177
    -0.08991
    -0.15202
    -0.24075
    -0.15794
    -0.12245
    -0.17273
    -0.18456
    -0.28216
    -0.24371
    -0.30878
    -0.24371
    -0.14315
    -0.19935
    -0.29399
    -0.14907
    -0.03963
     0.12008
     0.26796
     0.55486
     1.19667
     1.53680
     1.51018
     1.17597
     1.20258
     1.68173
     2.08988
     1.77637
     2.00707
     1.90059
     1.62553
     1.70835
     2.04848
     2.65775
     2.51283
     2.07805
     1.92425
     1.27653
     0.82992
     0.62288
     0.37444
     0.74415
     1.12864
     1.09315
     0.90978
     0.63176
     0.16445
     0.05797
    -0.09583
    -0.13132
    -0.18752
    -0.22005
    -0.26146
    -0.26146
    -0.22301
    -0.25259
    -0.24963
    -0.19639
    -0.15498
    -0.22301
    -0.14611
    -0.09583
    -0.20230
    -0.11949
     0.29754
     0.49570
     0.35078
     0.12304
     0.05205
     0.04022
     0.15853
     0.22064
     0.28867
     0.28275
     0.22656
     0.14670
     0.07572
     0.10529
    -0.13724
    -0.23484
    -0.27920
    -0.33540
    -0.21414
    -0.26737
    -0.13132
    -0.13724
    -0.07513
    -0.04555
    -0.04259
    -0.06034
    -0.10470
     0.04318
     0.08459
     0.29162
     0.34486
     0.30346
     0.21473
     0.26501
     0.26205
     0.20289
     0.15261
    -0.04555
    -0.01893
    -0.11062
    -0.50694
    -0.98017
    -1.19312
    -1.37354
    -1.42382
    -1.38833
    -1.18129
    -0.92102
    -0.81454
    -1.50959
    -1.75804
    -1.59536
    -1.38537
    -1.27594
    -1.11622
    -0.88553
    -0.88257
    -0.80863
    -0.70511
    -0.62229
    -0.63708
    -0.53356
    -0.45666
    -0.40934
    -0.45075
    -0.34427
    -0.27329
    -0.16090
    -0.19343
    -0.24075
    -0.14315
    -0.03668
     0.06388
     0.21473
     0.34782
     0.39219
     0.33599
     0.30641
     0.37740
     0.34191
     0.26205
     0.13191
     0.06980
     0.04022
    -0.01597
    -0.12245
    -0.09287
    -0.19935
    -0.18160
    -0.23780
    -0.28512
    -0.35906
    -0.41230
    -0.47441
    -0.36202
    -0.36793
    -0.43004
    -0.43892
    -0.40934
    -0.43300
    -0.39455
    -0.41526
    -0.45075
    -0.38864
    -0.36498
    -0.31765
    -0.30878
    -0.27920
    -0.32653
    -0.40638
    -0.26146
    -0.19343
    -0.18456
    -0.19343
    -0.18752
    -0.18160
    -0.16977
    -0.13428
    -0.13132
    -0.07513
    -0.07513
    -0.05442
    -0.04851
     0.01656
     0.01065
    -0.06625
    -0.01597
     0.13487
     0.08459
     0.04022
     0.07867
     0.13783
     0.18811
     0.27388
     0.27092
     0.29754
     0.33599
     0.44542
     0.50753
     0.93048
     1.19963
     0.99259
     0.86541
     0.92456
     1.00146
     1.16414
     1.32681
     1.38300
     1.59891
     1.43624
     1.24991
     1.03104
     0.90978
     0.87428
     0.80330
     0.66725
     0.47796
     0.39810
     0.15853
     0.16445
     0.12600
    -0.03372
    -0.27625
    -0.43892
    -0.49511
    -0.63412
    -0.65187
    -0.35019
    -0.45371
    -0.66370
    -0.81454
    -0.71102
    -0.65187
    -0.52173
    -0.53948
    -0.34723
    -0.23780
    -0.12245
    -0.05146
     0.12008
     0.68204
     0.98372
     0.80626
    -0.01301
    -0.39751
    -0.37089
    -0.12836
     0.08459
     0.23247
     0.05205
    -0.06625
    -0.22005
    -0.36793
    -0.50103
    -0.70511
    -0.80567
    -1.13101
    -1.15171
    -0.78201
    -0.59863
    -0.52173
    -0.42413
    -0.34427
    -0.35610
    -0.37681
    -0.40638
    -0.49807
    -0.74060
    -0.70215
    -0.77313
    -0.72285
    -0.55722
    -0.42117
    -0.29695
    -0.37089
    -0.40343
    -0.32653
    -0.33540
    -0.20526
    -0.20230
    -0.07217
     0.04022
     0.15853
     0.18811
     0.31233
     0.25022
     0.07867
    -0.17569
    -0.44779
    -0.70215
    -0.75539
    -0.96242
    -0.92693
    -0.73468
    -0.52173
    -0.34723
    -0.29399
    -0.45962
    -0.70215
    -0.74947
    -0.53652
    -0.24667
     0.03431
     0.28275
     0.65246
     0.75006
     0.67612
     0.63767
     0.63767
     0.68204
     0.70866
     0.72049
     0.63471
     0.56373
     0.43655
     0.30346
     0.26796
     0.28867
     0.19402
     0.16149
     0.14078
     0.13783
     0.09642
     0.04318
     0.02839
     0.06980
     0.07867
     0.00769
     0.02839
     0.01952
     0.05205
     0.07572
    -0.03668
     0.09050
     0.09938
     0.07572
     0.16149
     0.08459
     0.06388
     0.04614
     0.01952
     0.06684
     0.09642
     0.08459
     0.01952
     0.03431
     0.07572
     0.10529
    -0.05738
     0.07572
     0.07572
     0.03135
     0.05205
     0.11712
     0.12304
     0.02839
     0.01952
     0.04318
     0.14966
     0.11121
     0.07572
     0.10233
     0.17923
     0.08755
     0.07572
     0.12600
     0.15261
     0.08163
     0.07572
     0.15557
     0.13783
     0.02544
     0.08163
     0.05797
     0.11121
     0.12304
     0.04614
     0.06388
     0.01065
    -0.00118
     0.02248
    -0.00118
     0.23543
     0.43063
     0.62880
     0.72049
     0.64654
     0.62584
     0.51345
     0.68499
     0.73232
     0.95118
     1.03104
     0.99555
     1.01625
     0.96006
     0.89499
     0.73823
     0.71161
     0.60809
     0.41289
     0.30937
     0.28867
     0.11712
     0.01952
    -0.05146
    -0.16090
    -0.16681
    -0.21709
    -0.26442
    -0.29991
    -0.25259
    -0.28512
    -0.26442
    -0.14907
    -0.04259
     0.07867
     0.13783
     0.27979
     0.33895
     0.42768
     0.53120
     0.64063
     0.64359
     0.56077
     0.26796
     0.07276
     0.34782
     1.10794
     0.82696
     0.30050
     0.01065
    -0.31174
    -0.73468
    -1.17538
    -1.31734
    -1.42382
    -1.86747
    -1.51255
    -1.38241
    -1.61903
    -1.78761
    -1.92366
    -2.02127
    -2.42943
    -2.39098
    -1.83198
    -0.66370
     0.93935
     0.68795
    -0.27329
    -0.22892
     0.17036
     0.60218
     0.98372
     1.38004
     1.58708
     1.66694
     1.51905
     1.29131
     1.10794
     0.92456
     0.68204
     0.55486
     0.48092
     0.28571
     0.14670
     0.06980
     0.07276
     0.00177
    -0.06034
    -0.02780
    -0.03372
     0.19994
     0.38923
     0.53711
     0.64063
     0.97780
     1.37413
     1.38004
     1.00442
     0.73232
     0.85062
     1.05470
     1.23808
     1.29427
     1.15526
     1.02808
     0.81809
     0.63767
     0.43063
     0.28571
     0.10529
     0.01952
    -0.07217
    -0.17864
    -0.11653
    -0.17569
    -0.27033
    -0.16386
    -0.22892
    -0.18752
    -0.17569
    -0.23188
    -0.19047
    -0.14907
    -0.12245
    -0.09879
    -0.09583
    -0.14315
    -0.15498
    -0.20822
    -0.05442
    -0.03668
    -0.18456
    -0.13132
    -0.11062
    -0.11653
    -0.09287
    -0.18752
    -0.18160
    -0.14611
    -0.09287
    -0.07808
    -0.16090
    -0.09287
    -0.23188
    -0.15794
    -0.08104
    -0.02189
    -0.11653
    -0.10766
    -0.09287
    -0.01301
    -0.01006
    -0.05738
    -0.06034
    -0.01006
     0.02544
     0.03135
     0.06684
    -0.01893
    -0.12245
    -0.29399
    -0.28512
    -0.19047
    -0.23780
    -0.26737
    -0.28512
    -0.32061
    -0.33836
    -0.43004
    -0.51582
    -0.55427
    -0.45371
    -0.46849
    -0.48624
    -0.43596
    -0.45666
    -0.46554
    -0.46849
    -0.32357
    -0.30287
    -0.39455
    -0.35610
    -0.28512
    -0.12836
     0.11712
     0.33895
     0.43063
     0.30937
     0.22360
     0.42176
     0.56373
     0.71161
     0.77372
     0.70570
     0.91273
     0.88611
     0.75006
     0.77077
     0.80034
     0.82400
     0.77077
     0.69682
     0.61697
     0.68499
     0.57852
     0.53120
     0.41880
     0.35965
     0.28275
     0.20585
     0.24430
     0.25613
     0.06684
    -0.10174
    -0.19343
    -0.27920
    -0.41230
    -0.47441
    -0.58384
    -0.69032
    -0.79680
    -0.88553
    -0.89736
    -0.98904
    -1.00975
    -1.02749
    -0.97130
    -0.83820
    -0.89440
    -0.88553
    -0.86482
    -0.73764
    -0.75539
    -0.68440
    -0.69032
    -0.67553
    -0.55131
    -0.40638
    -0.27329
    -0.06921
    -0.00118
    -0.03076
    -0.01301
     0.09346
     0.14374
     0.08163
     0.12008
     0.36261
     0.77964
     1.11386
     1.24695
     1.27653
     1.38892
     1.37413
     1.29131
     1.10202
     0.73527
     0.13783
    -0.95059
    -1.13101
    -1.33805
    -1.42086
    -1.47410
    -1.68114
    -1.48002
    -1.34396
    -1.39720
    -1.65156
    -1.78761
    -1.74325
    -1.57762
    -1.03637
    -0.49216
     0.07276
     0.42472
     0.94527
     1.36821
     1.26470
     1.23216
     1.10202
     1.15230
     0.98963
     0.72640
     0.47204
     0.13783
    -0.02189
    -0.09583
    -0.11949
    -0.08104
    -0.18160
    -0.22005
    -0.25259
    -0.02485
    -0.02189
     0.00473
     0.11712
     0.18515
     0.24430
     0.28275
     0.35078
     0.44838
     0.47796
     0.47500
     0.45430
     0.48979
     0.45430
     0.46021
     0.35669
     0.43063
     0.41289
     0.33303
     0.23839
     0.16149
     0.12895
     0.10825
    -0.00118
     0.03135
     0.03135
     0.01656
     0.11712
     0.18811
     0.31529
     0.17628
     0.06388
     0.11712
     0.28571
     0.31233
     0.32712
     0.38627
     0.40993
     0.39219
     0.33599
     0.35965
     0.38331
     0.30641
     0.30641
     0.23247
     0.22656
     0.27388
     0.12600
     0.11712
     0.15853
     0.14966
     0.08755
     0.07867
     0.05797
     0.12008
     0.23839
     0.23543
     0.31529
     0.27092
     0.30346
     0.25909
     0.36261
     0.44542
     0.49866
     0.51641
     0.65542
     0.69091
     0.64359
     0.66133
     0.62880
     0.62288
     0.56965
     0.48387
     0.41585
     0.28275
     0.20881
     0.02544
    -0.15498
    -0.30287
    -0.45371
    -0.72285
    -0.73764
    -0.85891
    -0.93285
    -1.03045
    -1.10735
    -1.18721
    -1.24044
    -1.26115
    -1.18721
    -1.24636
    -1.16355
    -1.11327
    -1.04524
    -0.95651
    -0.94468
    -0.97425
    -0.88257
    -0.77018
    -0.78496
    -0.77018
    -0.73764
    -0.76426
    -0.69032
    -0.56314
    -0.52765
    -0.45962
    -0.40047
    -0.37976
    -0.36793
    -0.34132
    -0.27625
    -0.22301
    -0.24667
    -0.09583
    -0.06921
     0.01360
    -0.00710
     0.07572
     0.01360
    -0.03076
     0.00769
     0.06980
    -0.01597
     0.02839
    -0.03372
     0.09346
     0.12600
     0.17036
     0.08459
     0.20289
     0.29458
     0.24726
     0.35374
     0.46908
     0.61401
     0.94231
     1.11681
     1.27653
     1.51610
     1.79116
     2.12833
     2.27030
     2.43297
     2.09284
     1.91242
     2.16974
     2.02186
     1.84440
     1.63736
     1.39779
     1.01921
     0.41880
    -0.10470
    -0.64595
    -0.94172
    -0.74947
    -1.04524
    -1.54508
    -1.76099
    -1.85564
    -2.02423
    -1.81719
    -1.41790
    -1.28777
    -1.13101
    -0.96834
    -0.74947
    -0.66666
    -0.45371
    -0.08696
     0.13487
     0.05797
     0.11416
    -0.02780
    -0.34132
    -0.31765
     0.09642
     0.25022
     0.31824
     0.08755
    -0.10766
    -0.19639
    -0.22597
    -0.11062
    -0.18752
    -0.07513
     0.00177
    -0.00118
     0.17036
     0.23839
     0.43655
     0.40402
     0.41585
     0.31824
     0.33599
     0.39219
     0.29754
     0.44542
     0.39219
     0.48979
     0.50458
     0.50458
     0.55781
     0.59626
     0.62584
     0.63767
     0.65246
     0.74710
     0.78260
     0.81217
     0.90978
     1.02808
     0.86245
     0.85654
     0.70274
     0.43655
     0.34486
     0.33599
     0.38923
     0.44247
     0.64063
     0.59331
     0.48387
     0.20585
     0.13487
     0.04022
     0.05501
     0.17036
     0.24726
     0.31824
     0.45134
     0.48979
     0.57556
     0.57852
     0.59626
     0.73232
     0.69978
     0.53415
     0.29458
     0.06388
    -0.02780
     0.00769
    -0.03076
     0.06684
    -0.14907
    -0.32653
    -0.48920
    -0.58384
    -0.69328
    -0.80863
    -0.85891
    -0.91510
    -0.85595
    -0.77609
    -0.81158
    -0.80271
    -0.79384
    -0.74356
    -0.76426
    -0.58089
    -0.49511
    -0.43004
    -0.39455
    -0.30878
    -0.25259
    -0.22301
    -0.20822
    -0.12836
    -0.05442
     0.02839
     0.07276
     0.11416
     0.09642
     0.16740
     0.09938
     0.28867
     0.37148
     0.32712
     0.27979
     0.30641
     0.37740
     0.33599
     0.36852
     0.33303
     0.41585
     0.53415
     0.42176
     0.48387
     0.51641
     0.47204
     0.45134
     0.38035
     0.43655
     0.39810
     0.30346
     0.39219
     0.40993
     0.42472
     0.35078
     0.45725
     0.55486
     0.72936
     0.92752
     0.98963
     1.13456
     1.24399
     1.37413
     1.58117
     1.97749
     2.03369
     1.83552
     1.31498
     0.12008
    -1.05707
    -1.89705
    -2.60984
    -2.96476
    -3.34334
    -4.20402
    -4.24839
    -4.67133
    -5.75384
    -5.95496
    -5.95496
    -5.95496
    -5.95496
    -5.95496
    -5.18301
    -4.30754
    -3.24574
    -2.68970
    -2.33774
    -2.12774
    -1.51846
    -0.87074
    -0.09287
     0.49275
     0.78260
     0.86837
     0.87133
     0.79739
     0.86837
     0.72936
     0.57260
     0.51345
     0.52528
     0.54894
     0.51936
     0.43951
     0.38627
     0.45725
     0.21768
     0.30937
     0.21473
     0.04614
    -0.12541
    -0.08991
     0.07572
     0.04318
    -0.12836
    -0.19935
    -0.24371
    -0.20822
    -0.19047
    -0.15202
    -0.04851
     0.13191
     0.27388
     0.39810
     0.48387
     0.64654
     0.73527
     1.07541
     1.26765
     1.49539
     1.48948
     1.48061
     1.56342
     1.56046
     1.56638
     1.48061
     1.52793
     1.61962
     1.71722
     1.77046
     1.64032
     1.42441
     1.25878
     1.05174
     1.00146
     1.09611
     1.01034
     0.93048
     1.02217
     0.98076
     0.93640
     0.55486
     0.36852
     0.35374
     0.42472
     0.32712
     0.27979
     0.18219
     0.12600
     0.03727
     0.01065
     0.11121
     0.12600
     0.04022
     0.05501
     0.09050
     0.16149
     0.25613
     0.28275
     0.33303
     0.37148
     0.47204
     0.50162
     0.54598
     0.49275
     0.50162
     0.46021
     0.62584
     0.62584
     0.56965
     0.61697
     0.55486
     0.54894
     0.56965
     0.48979
     0.46021
     0.46317
     0.38627
     0.39514
     0.39219
     0.29162
     0.24430
     0.11712
     0.14670
     0.24726
     0.14966
    -0.01893
     0.01952
     0.01065
    -0.06034
    -0.07513
    -0.08104
    -0.09879
    -0.11062
    -0.05442
    -0.03963
    -0.06921
    -0.13132
    -0.09287
    -0.05738
     0.07276
     0.01656
     0.01952
     0.00177
     0.01065
     0.02839
     0.08459
     0.01656
     0.06980
     0.05797
     0.14670
     0.26796
     0.39219
     0.44542
     0.41880
     0.50753
     0.83583
     0.91865
     0.96301
     1.01034
     1.20850
     1.24991
     1.26765
     1.44807
     1.36821
     1.09611
     0.43359
    -0.22301
    -1.08073
    -1.84085
    -2.57139
    -3.27827
    -4.15670
    -4.87837
    -5.95496
    -5.95496
    -5.95496
    -5.72722
    -5.44624
    -4.81626
    -4.52049
    -5.02329
    -5.51427
    -5.20371
    -4.09163
    -2.89082
    -1.63677
    -0.33244
     0.42472
     0.93640
     0.67021
     0.43655
     0.62288
     0.62288
     0.75598
     0.76189
     0.79739
     0.69387
     0.75894
     0.76781
     0.86541
     1.01921
     1.18188
     1.14935
     1.02217
     1.03991
     1.09611
     1.12864
     1.24991
     1.24695
     1.25287
     1.20850
     1.09611
     1.01921
     0.89499
     0.79147
     0.70274
     0.60514
     0.52528
     0.42472
     0.34782
     0.38627
     0.38923
     0.36557
     0.35965
     0.36852
     0.41585
     0.34782
     0.31529
     0.37148
     0.37444
     0.39514
     0.35669
     0.37740
     0.29162
     0.28571
     0.21473
     0.30050
     0.32416
     0.13487
     0.13191
     0.02839
    -0.15794
    -0.19343
    -0.26442
    -0.40047
    -0.52469
    -0.56906
    -0.59567
    -0.61342
    -0.66666
    -0.59863
    -0.66962
    -0.65483
    -0.54244
    -0.50990
    -0.43892
    -0.23484
     0.00769
     0.16149
     0.30937
     0.39810
     0.57852
     0.63767
     0.64359
     0.76781
     0.76781
     0.85654
     0.91569
     0.93048
     1.26470
     1.77341
     2.30875
     1.33272
     0.78555
     0.68795
     0.80330
     0.97780
     1.06653
     1.15526
     1.22920
     1.16709
     1.08132
     0.92456
     0.72640
     0.61401
     0.67316
     0.72049
     0.85358
     1.01329
     1.15230
     1.17892
     1.08724
     1.13752
     1.23808
     1.33272
     1.38892
     1.35343
     1.35638
     1.37117
     1.35343
     1.24991
     1.30019
     1.33272
     1.06653
     0.94231
     0.86541
     0.80034
     0.74119
     0.71753
     0.72344
     0.81513
     0.84471
     0.84471
     0.65837
     0.66429
     0.54598
     0.43951
     0.41880
     0.35078
     0.02544
    -0.47441
    -1.09848
    -1.78170
    -2.16915
    -2.27858
    -2.45013
    -2.43238
    -2.81096
    -3.14222
    -3.46756
    -3.82248
    -3.98220
    -3.89347
    -3.57996
    -3.09194
    -2.43238
    -1.95324
    -1.61903
    -1.53030
    -1.54213
    -1.38241
    -1.11031
    -0.71990
    -0.29103
     0.29754
     0.30641
     0.29458
     0.11416
     0.09938
    -0.13132
     0.05205
     0.09346
     0.06388
    -0.17273
    -0.17273
    -0.13132
     0.12008
     0.35374
     0.20289
     0.16445
    -0.03668
    -0.10766
    -0.20230
    -0.19343
    -0.08104
    -0.13132
    -0.05738
    -0.09287
    -0.20230
    -0.36498
    -0.44188
    -0.64300
    -0.81750
    -1.19904
    -1.45635
    -1.69592
    -1.90592
    -2.04197
    -2.26380
    -2.31408
    -2.29929
    -2.33774
    -2.05084
    -1.62198
    -1.48297
    -1.39720
    -1.29664
    -1.32622
    -0.87369
     0.06684
     0.82400
     1.01921
     1.13160
     1.29427
     1.46582
     1.54863
     1.58117
     1.67877
     1.39188
     1.27061
     0.97189
     0.69978
     0.51641
     0.27684
     0.25022
     0.08755
     0.05205
    -0.01006
     0.01952
     0.04614
     0.03135
     0.09642
     0.15261
     0.18219
     0.26796
     0.46613
     0.60514
     0.67316
     0.67612
     0.75006
     0.71161
     0.69682
     0.71161
     0.62584
     0.79147
     0.89795
     0.69091
     0.50458
     0.38035
     0.37148
     0.36261
     0.37740
     0.47796
     0.38331
     0.26205
     0.29754
     0.15853
     0.14078
     0.06093
    -0.05738
    -0.02189
    -0.04851
    -0.07217
    -0.09583
    -0.09879
    -0.16090
    -0.13132
    -0.13724
    -0.09583
    -0.12836
    -0.13132
    -0.09879
    -0.01893
    -0.00118
    -0.03076
     0.01065
     0.08163
     0.24726
     0.27684
     0.30050
     0.33007
     0.50458
     0.66133
     0.82400
     1.01625
     1.17597
     1.12569
     1.35638
     1.54567
     1.84440
     1.98637
     1.65806
     1.15526
     0.82992
     0.37148
    -0.11653
    -0.34132
    -0.35906
    -0.29991
    -0.56018
    -0.75835
    -0.89144
    -1.19312
    -1.48297
    -1.81719
    -2.09521
    -2.10112
    -1.92366
    -1.68114
    -1.39720
    -1.03637
    -0.84708
    -0.71398
    -0.68145
    -0.67257
    -0.71102
    -0.61342
    -0.39455
    -0.51286
    -0.56018
    -0.51582
    -0.52765
    -0.54539
    -0.62821
    -0.58976
    -0.50694
    -0.44483
    -0.48920
    -0.58680
    -0.44779
    -0.37681
    -0.25554
    -0.37089
    -0.39160
    -0.45666
    -0.39751
    -0.11653
     0.12304
     0.22656
     0.18219
     0.06388
     0.26205
     0.56669
     0.55486
     0.38035
     0.24726
     0.25318
     0.37148
     0.37740
     0.46021
     0.47796
     0.32712
     0.27092
     0.17628
     0.10233
    -0.01301
    -0.06625
    -0.06921
    -0.06329
     0.06093
    -0.00118
     0.03135
    -0.03372
    -0.08991
    -0.10766
     0.02839
     0.04318
     0.07867
     0.06093
     0.09346
     0.20881
     0.25318
     0.27684
     0.30050
     0.38627
     0.38331
     0.46908
     0.49866
     0.48979
     0.46317
     0.43063
     0.50162
     0.62584
     0.61993
     0.51049
     0.43951
     0.43359
     0.43951
     0.27684
     0.14374
     0.02544
    -0.14019
    -0.04851
    -0.20526
    -0.47145
    -0.53061
    -0.09583
     0.98372
     1.87693
     1.63145
     0.95710
     0.36261
    -0.13428
    -0.11653
    -0.09583
     0.06388
     0.41880
     0.95118
     1.09611
     0.97189
     0.52824
    -0.06034
    -0.50694
    -0.92397
    -0.95355
    -0.76722
    -0.69328
    -0.54244
    -0.38864
    -0.24963
    -0.20822
    -0.11358
    -0.10470
    -0.04259
    -0.09879
     0.07867
     0.14966
     0.15557
     0.26205
     0.20585
     0.35669
     0.52528
     0.53120
     0.60514
     0.68795
     0.73527
     0.76485
     0.81513
     0.75598
     0.72344
     0.71457
     0.65542
     0.65246
     0.51641
     0.39514
     0.17923
     0.03135
    -0.10766
    -0.40934
    -0.59272
    -0.83820
    -1.02454
    -0.98609
    -1.03341
    -0.85891
    -0.47441
    -0.99792
    -1.10735
    -1.26706
    -1.13693
    -0.96834
    -0.94468
    -0.81158
    -0.64004
    -0.45962
    -0.49511
    -0.45666
    -0.39455
    -0.40047
    -0.34427
    -0.33244
    -0.32653
    -0.26442
    -0.29991
    -0.25850
    -0.23780
    -0.20230
    -0.21414
    -0.33540
    -0.16977
    -0.07808
    -0.05146
    -0.01597
     0.07276
     0.06684
     0.07867
     0.15261
     0.15261
     0.18219
     0.25909
     0.30641
     0.35669
     0.44838
     0.41585
     0.29162
     0.30641
     0.39810
     0.39514
     0.37740
     0.30050
     0.32416
     0.32120
     0.29162
     0.27092
     0.25022
     0.22656
     0.20585
     0.27979
     0.23543
     0.16445
     0.12895
     0.07276
     0.17628
     0.17036
     0.06093
    -0.00710
    -0.06625
    -0.08104
    -0.10470
    -0.10470
     0.01360
     0.03135
     0.02839
    -0.00710
    -0.05442
    -0.07513
    -0.15202
    -0.17569
    -0.09287
     0.05205
     0.17923
     0.11416
    -0.15498
    -0.38272
    -0.53652
    -0.59272
    -0.52173
    -0.39160
    -0.44188
    -0.49511
    -0.71398
    -0.82933
    -0.84116
    -0.82341
    -0.73764
    -0.53356
    -0.44483
    -0.34132
    -0.35610
    -0.39751
    -0.38864
    -0.29103
    -0.18752
    -0.03963
     0.01952
     0.09938
     0.27388
     0.30641
     0.26796
     0.30641
     0.25613
     0.39219
     0.42176
     0.45725
     0.64654
     0.67908
     0.69978
     0.68795
     0.78851
     0.76781
     0.68204
     0.58443
     0.43655
     0.28275
     0.38035
     0.56373
     0.61401
     0.67908
     0.59626
     1.19371
     2.75536
     3.39717
     3.29661
     3.17830
     3.19013
     3.31140
     3.35872
     2.82930
     2.22889
     1.99228
     1.90651
     1.48652
     0.74415
     0.01952
    -0.83229
    -1.63973
    -2.28746
    -2.79913
    -3.35222
    -3.79882
    -4.13600
    -4.16557
    -3.90234
    -3.50601
    -3.17180
    -2.68970
    -2.16619
    -1.64269
    -1.37945
    -1.03932
    -0.66962
    -0.46554
    -0.28512
    -0.12245
    -0.06329
    -0.02189
     0.04022
    -0.02189
     0.04318
     0.04318
    -0.00118
    -0.02780
    -0.00414
    -0.04851
    -0.06921
    -0.13724
    -0.07808
    -0.10174
    -0.17864
    -0.14019
    -0.17569
    -0.16090
    -0.18160
    -0.18456
    -0.16386
    -0.15794
    -0.15202
    -0.12836
    -0.20822
    -0.12245
    -0.13132
    -0.19935
    -0.10174
    -0.01006
    -0.08991
    -0.08400
    -0.03668
    -0.02485
    -0.00710
    -0.03076
     0.00769
     0.01952
     0.09050
     0.01952
     0.04022
     0.04910
     0.08459
     0.01952
     0.05205
     0.09050
     0.04022
     0.02544
     0.12304
     0.03727
     0.03727
     0.06388
     0.07572
     0.11121
     0.09938
     0.04318
     0.09642
     0.04318
     0.12008
     0.04022
     0.04022
     0.12008
     0.06388
     0.04910
     0.06093
     0.07867
     0.02544
     0.02544
    -0.02485
     0.02839
     0.03135
     0.07276
    -0.00710
     0.00473
    -0.03076
    -0.06034
    -0.06329
     0.01952
     0.02248
    -0.08991
    -0.06625
    -0.04555
    -0.07513
    -0.08991
    -0.25554
    -0.26737
    -0.29399
    -0.29103
    -0.42413
    -0.39455
    -0.43892
    -0.39751
    -0.41230
    -0.23188
    -0.13428
    -0.16090
    -0.21118
    -0.08400
     0.00473
    -0.06921
    -0.11653
     0.10529
     0.33007
     0.54598
     0.34191
     0.04022
     0.02248
     0.11416
     0.25318
     0.49275
     0.83288
     0.80626
     0.50458
     0.15557
    -0.00710
     0.05797
     0.21177
     0.39810
     0.52528
     0.49866
     0.49570
     0.46613
     0.53415
     0.48979
     0.47796
     0.54894
     0.65542
     0.62288
     0.51345
     0.50162
     0.52232
     0.74119
     0.88020
     1.45399
     1.69060
     1.66398
     1.19371
     1.09019
     1.18484
     1.26765
     1.34455
     1.25582
     1.28540
     1.19667
     0.96006
     0.77077
     0.64950
     0.48683
     0.27979
     0.07572
    -0.08696
    -0.18752
    -0.27329
    -0.46849
    -0.53652
    -0.61342
    -0.61638
    -0.66074
    -0.57793
    -0.46849
    -0.50990
    -0.48624
    -0.38864
    -0.31470
    -0.25259
    -0.25850
    -0.19047
    -0.05738
     0.01360
     0.04910
    -0.00118
     0.08163
     0.17628
     0.18219
     0.11416
     0.29162
     0.22951
     0.22656
     0.25613
     0.16445
    -0.04555
    -0.35610
    -0.58680
    -0.44188
    -0.40047
    -0.49807
    -0.71398
    -0.90327
    -0.99792
    -0.94468
    -1.02158
    -1.03637
    -1.28777
    -1.60424
    -1.80240
    -1.80832
    -1.55987
    -1.15763
    -1.11918
    -1.20199
    -1.23453
    -1.19312
    -1.07482
    -1.05707
    -1.06003
    -0.83524
    -0.78792
    -0.55427
    -0.32653
    -0.12245
    -0.01301
     0.06093
     0.11121
     0.06684
     0.01952
     0.06093
     0.16149
     0.22656
     0.30641
     0.29162
     0.16445
     0.19106
     0.08459
     0.05205
     0.11121
     0.04022
    -0.06329
     0.04910
     0.02248
     0.01065
     0.06093
     0.01656
     0.01360
     0.03431
     0.04910
     0.04614
    -0.01301
    -0.06625
    -0.11062
    -0.09583
    -0.02780
    -0.03372
    -0.07217
    -0.08400
    -0.01301
    -0.03372
    -0.04555
    -0.06034
    -0.05738
     0.01360
     0.02248
     0.06093
     0.06388
     0.08163
     0.05205
     0.05501
     0.18515
     0.22064
     0.11712
     0.15853
     0.13783
     0.12895
     0.14966
     0.10233
     0.12895
     0.12895
     0.10529
     0.07867
     0.04910
     0.03431
     0.00177
     0.03431
     0.16445
     0.24726
     0.21768
     0.32416
     0.38627
     0.42472
     0.46908
     0.38035
     0.44838
     0.56669
     0.74710
     0.90978
     0.84767
     0.53120
     0.43655
     0.36261
     0.62288
     0.60514
     0.45134
     0.55781
     0.75006
     0.34486
     0.04318
    -0.03372
     0.05501
     0.12895
     0.04910
    -0.02485
    -0.03076
    -0.11949
    -0.09583
    -0.19047
    -0.08104
     0.45430
     0.71161
     0.78851
     0.87133
     0.89795
     0.80034
     0.93344
     1.09611
     1.36526
     1.47173
     1.63145
     1.65806
     1.60187
     1.43920
     1.30906
     1.15822
     1.26765
     1.20258
     0.98372
     0.82400
     0.67316
     0.58148
     0.49866
     0.46613
     0.32120
     0.34191
     0.26205
     0.24134
     0.21177
     0.20881
     0.14078
     0.03727
     0.01360
     0.08755
     0.02839
    -0.08104
    -0.07513
    -0.08400
    -0.04851
    -0.09287
    -0.15202
    -0.09583
    -0.04259
     0.01065
    -0.02485
    -0.03372
    -0.05738
    -0.10174
    -0.13724
     0.14078
     0.01952
     0.01952
    -0.06625
    -0.03076
    -0.03372
    -0.03668
    -0.11358
    -0.12245
    -0.19047
    -0.27329
    -0.25850
    -0.29399
    -0.38864
    -0.56906
    -0.75243
    -0.76130
    -0.77018
    -0.93285
    -0.98904
    -1.10439
    -1.11327
    -1.24340
    -1.30256
    -1.35875
    -1.48002
    -1.37945
    -1.38537
    -1.26706
    -1.16059
    -1.14580
    -1.21974
    -1.20495
    -1.06003
    -1.10735
    -1.00975
    -1.01862
    -0.94764
    -0.97721
    -1.00087
    -0.98904
    -0.90919
    -0.96834
    -0.79975
    -0.61046
    -0.43004
    -0.34723
    -0.35315
    -0.36202
    -0.22597
    -0.01893
     0.18219
     0.21473
     0.40106
     0.45725
     0.49570
     0.54007
     0.57260
     0.56373
     0.50458
     0.50753
     0.48092
     0.33599
     0.22360
     0.14374
     0.16149
     0.13191
     0.04614
    -0.00414
     0.06388
     0.02248
    -0.02780
    -0.05442
    -0.00118
    -0.00414
     0.03135
    -0.01301
     0.08459
     0.02839
     0.07276
     0.02839
     0.14374
     0.19994
     0.19698
     0.11712
     0.17332
     0.14374
     0.21473
     0.17332
     0.20289
     0.22951
     0.21473
     0.28867
     0.48683
     0.72936
     0.79147
     0.75302
     0.68499
     0.72936
     0.72344
     0.59035
     0.47500
     0.38035
     0.61697
     0.73823
     0.65542
     0.58443
     0.50162
     0.35078
     0.36852
     0.47796
     0.58148
     0.39219
     0.11121
     0.21768
    -0.04259
    -0.45962
    -0.45666
    -0.63412
    -0.46554
    -0.23484
    -0.37681
    -0.49511
    -0.39160
     0.59626
     0.30641
    -1.28481
    -2.19281
    -2.13957
    -1.31143
    -0.64595
    -0.51877
    -0.62525
    -0.59272
    -0.62229
    -0.67257
    -0.84708
    -0.91214
    -0.90623
    -0.81750
    -0.66962
    -0.50694
    -0.36202
    -0.25554
    -0.08696
    -0.08400
     0.04022
     0.16149
     0.24134
     0.25909
     0.26796
     0.33007
     0.29458
     0.28275
     0.36852
     0.41880
     0.44838
     0.41289
     0.44838
     0.47500
     0.47500
     0.42176
     0.37740
     0.48683
     0.45430
     0.46021
     0.46908
     0.44838
     0.41880
     0.46021
     0.41880
     0.45430
     0.49275
     0.51049
     0.46317
     0.43951
     0.51049
     0.48979
     0.41880
     0.43359
     0.30641
     0.21177
     0.07276
     0.05501
    -0.05442
    -0.24963
    -0.41526
    -0.58384
    -0.58976
    -0.69919
    -0.85891
    -1.12510
    -1.29664
    -1.30256
    -1.37354
    -1.28481
    -1.24044
    -1.44452
    -1.34101
    -1.27889
    -1.18425
    -0.95947
    -0.91806
    -0.76130
    -0.60455
    -0.54539
    -0.45666
    -0.37385
    -0.37681
    -0.28512
    -0.30582
    -0.18456
    -0.06921
    -0.11653
    -0.06921
    -0.06921
    -0.04259
    -0.08991
    -0.15498
    -0.21414
    -0.15794
    -0.12836
    -0.14907
    -0.13428
    -0.11653
    -0.14315
    -0.12245
    -0.07513
    -0.03668
    -0.04555
    -0.11062
    -0.07808
     0.00473
    -0.08400
    -0.11358
    -0.12245
    -0.02780
    -0.00414
    -0.01301
    -0.02780
    -0.01893
    -0.06625
    -0.06625
    -0.06625
     0.05797
     0.04910
    -0.03076
    -0.00414
     0.05205
     0.06980
     0.01952
    -0.02485
    -0.02189
     0.02248
    -0.01006
    -0.00710
    -0.02189
    -0.04259
    -0.03668
    -0.14907
    -0.07513
    -0.07808
    -0.18456
    -0.04259
    -0.08104
    -0.15498
    -0.12541
    -0.17864
    -0.09583
     0.01656
     0.04318
     0.04910
     0.04910
     0.09050
     0.13487
     0.17332
     0.27092
     0.40993
     0.35669
     0.35078
     0.42176
     0.51641
     0.44838
     0.49275
     0.49866
     0.64359
     0.89203
     0.89795
     0.97189
     0.95710
     0.75598
     0.71161
     0.63767
     0.65837
     0.73232
     0.56965
     0.55486
     0.51049
     0.66429
     0.59035
     0.52528
     0.38923
     0.30346
     0.12304
     0.12895
     0.38923
     1.16118
     1.53384
     1.42441
     1.34455
     1.54567
     2.74353
     3.65153
     3.80829
     3.29957
     3.19605
     3.41787
     3.67223
     3.61604
     3.54505
     3.43562
     3.19309
     2.89141
     2.49213
     2.01594
     1.67877
     1.32385
     0.80034
     0.45725
     0.22064
     0.04614
    -0.17273
    -0.43300
    -0.47441
    -0.52469
    -0.51286
    -0.56314
    -0.54539
    -0.50399
    -0.51877
    -0.56314
    -0.49511
    -0.49807
    -0.59863
    -0.64595
    -0.68145
    -0.71990
    -0.80863
    -0.73173
    -0.79088
    -0.74060
    -0.69328
    -0.73764
    -0.85003
    -0.82046
    -0.87961
    -0.80271
    -0.77905
    -0.68440
    -0.80567
    -0.91806
    -0.90623
    -0.91510
    -0.92102
    -0.91806
    -1.01862
    -0.99792
    -0.92397
    -0.94468
    -0.96834
    -1.08369
    -1.16650
    -1.23453
    -1.26706
    -1.07777
    -1.06890
    -1.13101
    -1.12805
    -1.08665
    -1.08665
    -1.09552
    -1.09848
    -1.04228
    -0.98904
    -0.87369
    -0.76130
    -0.72285
    -0.68440
    -0.62525
    -0.60455
    -0.34427
    -0.35315
    -0.43596
    -0.48328
    -0.44483
    -0.33836
    -0.30878
    -0.24075
    -0.19343
    -0.23188
    -0.18456
    -0.18456
    -0.18752
    -0.22301
    -0.12541
    -0.14611
     0.01952
     0.18811
     0.17923
     0.23839
     0.31529
     0.49570
     0.64950
     0.64654
     0.67908
     0.67612
     0.73232
     0.78851
     0.75894
     0.72049
     0.79739
     0.79147
     0.83583
     0.93048
     0.84767
     0.78555
     0.64950
     0.63176
     0.73232
     0.72640
     0.90090
     1.18188
     1.49539
     1.59891
     1.22033
     0.87133
     0.66429
     0.50458
     0.52528
     0.45725
     0.07276
     0.01952
     0.30346
     0.43063
     0.02248
    -0.56314
    -0.74060
    -0.93876
    -1.06003
    -0.95651
    -1.05115
    -0.91510
    -0.80567
    -0.82933
    -0.95651
    -0.40638
    -0.24075
    -0.39160
    -0.77313
    -0.91806
    -0.90327
    -0.67257
    -0.63708
    -0.66370
    -0.39160
     0.00177
     0.60218
     0.91273
     0.22064
    -1.20791
    -2.65421
    -3.00913
    -2.33478
    -1.61015
    -1.36467
    -1.29664
    -1.40607
    -0.67849
    -0.61046
    -1.04524
    -1.09256
    -1.11327
    -0.88848
    -0.43892
     0.12304
     0.66133
     1.18484
     1.44807
     1.77637
     1.86510
     1.67285
     1.45399
     1.17597
     0.82105
     0.55486
     0.43655
     0.23543
    -0.03076
    -0.18456
    -0.41821
    -0.54244
    -0.69919
    -0.81158
    -0.92693
    -1.00087
    -0.94468
    -1.10735
    -1.29072
    -1.36762
    -1.28185
    -1.31734
    -1.32917
    -1.24636
    -1.13693
    -1.02749
    -1.00087
    -0.86186
    -0.84708
    -0.69919
    -0.64004
    -0.56906
    -0.33244
    -0.19343
    -0.06329
     0.01360
     0.03431
     0.05205
     0.07276
    -0.07217
    -0.13132
    -0.13132
    -0.21414
    -0.22301
    -0.22301
    -0.31765
    -0.28216
    -0.39160
    -0.24963
    -0.19047
    -0.19343
    -0.16090
    -0.13724
    -0.09583
    -0.03668
     0.02544
     0.03727
     0.08459
     0.22360
     0.16445
     0.24726
     0.26501
     0.25909
     0.17923
     0.30050
     0.40106
     0.28275
     0.38923
     0.36557
     0.30346
     0.38923
     0.31233
     0.35078
     0.34782
     0.42472
     0.43063
     0.54007
     0.47796
     0.38923
     0.26501
     0.40993
     0.53415
     0.48979
     0.52232
     0.42176
     0.44838
     0.35078
     0.31824
     0.40106
     0.35965
     0.31529
     0.35078
     0.25318
     0.30641
     0.24134
     0.17332
     0.16740
     0.24134
     0.26205
     0.14078
     0.23839
     0.15557
     0.16149
     0.20881
     0.26796
     0.22656
     0.20585
     0.23543
     0.18515
     0.17923
     0.25613
     0.15853
     0.16149
     0.22656
     0.25909
     0.16740
     0.22360
     0.14670
     0.16740
     0.12304
     0.15557
     0.18219
     0.21473
     0.24726
     0.25022
     0.30641
     0.33007
     0.40697
     0.31233
     0.33007
     0.36852
     0.29754
     0.34191
     0.45134
     0.67908
     0.87133
     1.00738
     1.06357
     1.14047
     1.01034
     0.90090
     0.74119
     0.85654
     0.89795
     0.79443
     0.55190
     0.24430
    -0.03372
    -0.31470
    -0.46554
    -0.74060
    -0.95947
    -0.97130
    -0.65778
    -0.67553
    -0.78496
    -1.27002
    -1.61903
    -1.62494
    -1.57466
    -1.29664
    -0.79680
     0.07276
     1.35638
     2.29396
     1.83848
     1.21442
     0.90682
     0.90386
     1.14935
     1.59595
     1.85327
     1.95383
     1.87102
     1.72905
     1.42145
     1.16709
     0.77077
     0.55190
     0.19994
    -0.18752
    -0.43892
    -0.53061
    -0.63412
    -0.73468
    -0.77018
    -0.86778
    -0.84412
    -0.89736
    -0.95355
    -0.92102
    -0.86482
    -0.91510
    -0.89736
    -0.84708
    -0.75539
    -0.82341
    -0.79975
    -0.65778
    -0.52765
    -0.45371
    -0.48033
    -0.38864
    -0.28808
    -0.20822
    -0.20230
    -0.13428
    -0.08104
     0.14670
     0.16740
     0.23543
     0.34191
     0.32120
     0.26205
     0.31233
     0.34486
     0.29754
     0.38331
     0.41880
     0.48683
     0.43951
     0.48092
     0.41585
     0.47204
     0.46021
     0.39219
     0.35374
     0.45430
     0.28867
     0.25909
     0.24726
     0.15557
     0.14078
     0.09050
     0.17036
     0.33007
     0.26205
     0.10529
    -0.02485
    -0.01006
     0.06093
     0.03135
    -0.04555
    -0.00118
     0.05205
    -0.08400
    -0.14019
    -0.04851
    -0.07513
    -0.12836
    -0.18160
    -0.21118
    -0.13724
    -0.15202
    -0.11949
    -0.12541
    -0.12245
    -0.23780
    -0.26146
    -0.21709
    -0.18752
     0.01360
     0.05205
    -0.02189
    -0.07808
    -0.03372
    -0.01301
    -0.30287
    -0.22597
    -0.20230
    -0.36202
    -0.33540
     0.11416
     0.19106
     0.01656
     0.37148
     0.99851
     1.61962
     1.37709
     0.27388
    -1.25819
    -2.41168
    -2.68083
    -2.64829
    -2.32295
    -1.72550
    -1.95028
    -2.12183
    -2.26971
    -2.79322
    -3.41728
    -3.93488
    -3.81953
    -3.41137
    -2.86716
    -2.16028
    -1.39129
    -0.80863
    -0.36498
     0.00177
     0.23247
     0.45430
     0.56077
     0.51345
     0.48683
     0.46908
     0.37740
     0.22064
     0.25022
     0.12008
     0.06388
    -0.04259
     0.00769
    -0.01301
    -0.06921
    -0.07217
    -0.17569
    -0.16977
    -0.10470
    -0.10174
    -0.13724
    -0.16090
    -0.11062
    -0.14907
    -0.02189
     0.06093
    -0.00118
    -0.04555
     0.03135
    -0.00710
     0.11416
     0.11121
     0.17628
     0.25318
     0.33007
     0.35669
     0.52824
     0.47204
     0.36261
     0.30937
     0.23543
     0.37740
     0.40402
     0.36852
     0.28275
     0.23543
     0.11121
    -0.03668
    -0.26442
    -0.31174
    -0.32948
    -0.33244
    -0.35019
    -0.42413
    -0.51877
    -0.75835
    -0.83524
    -0.69919
    -0.68736
    -0.77609
    -0.78792
    -0.76426
    -0.66370
    -0.56610
    -0.53356
    -0.52765
    -0.43300
    -0.28216
    -0.09583
    -0.10174
    -0.05442
    -0.03372
    -0.00118
     0.11712
     0.30937
     0.26205
     0.24134
     0.28571
     0.33303
     0.35078
     0.35078
     0.49275
     0.66133
     0.78555
     0.97189
     0.93344
     1.07836
     1.02217
     1.10794
     1.21737
     1.46286
     1.58412
     1.56046
     1.59300
     1.66694
     1.69651
     1.64032
     1.58117
     1.47765
     1.41554
     1.42441
     1.38300
     1.32976
     1.28836
     1.30019
     1.21737
     1.36230
     1.34159
     1.20554
     1.25287
     1.33568
     1.30906
     1.23808
     1.16118
     1.13752
     1.19075
     1.23216
     1.21146
     1.22033
     1.13752
     1.00738
     0.82992
     0.79443
     0.69682
     0.52232
     0.33599
     0.22951
     0.09346
    -0.21414
    -0.48624
    -0.74651
    -0.87665
    -1.14876
    -1.27594
    -0.96834
    -0.32948
     0.09938
    -0.19343
    -0.71990
    -0.55427
    -0.58089
    -0.49511
    -0.15202
     0.14966
     0.51641
     0.91865
     0.97189
     0.92456
     0.83288
     0.85654
     0.29458
    -0.06921
     0.15261
     0.27684
    -0.01301
     0.19994
     0.46613
     0.41289
     0.19402
    -0.11949
    -0.07217
     0.08163
     0.25318
     0.25022
     0.23839
     0.40402
     0.70570
     0.74119
     0.73232
     0.57852
     0.58443
     0.78851
     0.86837
     0.83879
     0.82105
     0.75598
     0.72936
     0.60514
     0.48979
     0.39514
     0.33599
     0.30050
     0.31529
     0.26501
     0.13487
    -0.06921
    -0.18160
    -0.18160
    -0.15202
    -0.25259
    -0.27625
    -0.35315
    -0.57793
    -0.81158
    -1.06003
    -1.27002
    -1.48889
    -1.59536
    -1.53621
    -1.58353
    -1.54804
    -1.68705
    -1.73733
    -1.87634
    -1.77578
    -1.71071
    -1.71367
    -1.54804
    -1.38833
    -1.13988
    -0.86778
    -0.70511
    -0.55722
    -0.43004
    -0.30878
    -0.22005
    -0.05146
     0.02544
    -0.08104
    -0.10766
     0.14078
     0.47796
     1.10794
     1.57821
     1.49539
     0.98372
     0.94527
     0.97484
     0.71457
     0.52824
     0.51345
     0.54598
     0.63767
     0.36852
     0.15261
    -0.19343
    -0.60455
    -1.15171
    -1.18425
    -1.33509
    -1.58353
    -1.79944
    -1.69592
    -1.31439
    -0.56018
     0.18811
     0.31824
     0.23839
    -0.29695
    -0.35906
     0.20289
     0.57852
     0.99555
     1.26470
     1.20258
     1.15230
     1.06357
     0.92161
     0.83583
     0.70570
     0.70866
     0.66429
     0.61401
     0.61993
     0.63471
     0.69682
     0.66725
     0.61697
     0.57556
     0.76189
     0.79443
     0.78851
     0.81217
     0.81217
     0.73232
     0.72936
     0.76189
     0.75598
     0.67908
     0.61105
     0.59035
     0.59331
     0.52824
     0.51345
     0.35078
     0.31824
     0.32120
     0.12600
    -0.08991
    -0.24075
    -0.16977
    -0.06921
    -0.15498
    -0.19047
    -0.59863
    -0.56610
    -0.48920
    -0.48033
    -0.48328
    -0.28216
    -0.04259
    -0.01893
    -0.38272
    -0.87961
    -1.24044
    -1.53325
    -1.70184
    -1.75508
    -1.21383
    -0.03963
     0.19994
    -0.53061
    -1.32030
    -1.44452
    -1.13988
    -1.06003
    -0.76722
    -0.32061
     0.04022
     0.45430
     0.69387
     0.88907
     1.03696
     1.10498
     1.08132
     1.07245
     1.01034
     1.00738
     0.93935
     0.81513
     0.83879
     0.77077
     0.53711
     0.43951
     0.40106
     0.26501
     0.19106
     0.28571
     0.35078
     0.40106
     0.38331
     0.30050
     0.27684
     0.35669
     0.35965
     0.35078
     0.39810
     0.46613
     0.52824
     0.32712
     0.33599
     0.32120
     0.24430
     0.03431
    -0.16977
    -0.34427
    -0.53061
    -0.70215
    -0.63117
    -0.58976
    -0.66370
    -0.67257
    -0.76722
    -0.81158
    -0.74947
    -0.77609
    -0.70215
    -0.51582
    -0.53948
    -0.41230
    -0.27329
    -0.25850
    -0.27033
    -0.20230
    -0.14611
    -0.08400
     0.00177
    -0.10174
    -0.18752
    -0.23484
    -0.36202
    -0.56906
    -0.65187
    -0.64891
    -0.74651
    -0.87074
    -0.97425
    -1.09552
    -1.18129
    -1.29664
    -1.24340
    -1.26115
    -1.20495
    -1.15171
    -1.13988
    -1.02749
    -0.97130
    -0.84708
    -0.78496
    -0.59567
    -0.46258
    -0.36498
    -0.22892
    -0.10470
    -0.04259
    -0.06034
    -0.01597
     0.02544
     0.04614
     0.02544
    -0.04555
    -0.06329
    -0.15498
    -0.19047
    -0.44483
    -0.52469
    -0.72877
    -1.06594
    -1.18425
    -1.11031
    -1.08369
    -1.15763
    -1.14876
    -1.24932
    -1.23453
    -1.24932
    -1.24044
    -1.11327
    -0.90623
    -0.70807
    -0.64004
    -0.48328
    -0.14611
     0.00473
     0.16149
     0.36852
     0.55486
     0.72344
     0.80922
     0.90978
     1.05174
     0.98963
     0.82400
     0.75302
     0.83879
     0.89499
     1.21737
     1.58412
     1.87989
     1.93609
     1.63440
     1.25878
     0.93935
     0.40993
     0.56373
     0.84767
     0.99851
     0.80626
     0.61993
     0.25909
    -0.37385
    -0.90031
    -0.82637
    -0.17569
     0.01065
    -0.34132
    -0.73468
    -1.18129
    -1.90000
    -1.99169
    -2.02423
    -1.84381
    -1.64564
    -1.19016
    -0.44779
    -0.16386
    -1.10439
    -1.25228
    -1.69592
    -2.06267
    -1.76987
    -1.42086
    -0.95059
    -0.27920
     0.10825
     0.47500
     0.52232
    -0.01597
    -0.19639
    -0.01301
     0.23247
     0.47500
     0.56077
     0.57260
     0.46613
     0.37740
     0.41585
     0.36557
     0.27388
     0.12600
     0.09050
     0.07867
    -0.07808
    -0.06625
    -0.19639
    -0.08400
    -0.01301
     0.06980
     0.07276
     0.16445
     0.11416
     0.24430
     0.19402
     0.32416
     0.26205
     0.20289
     0.18515
     0.28275
     0.29754
     0.19994
     0.17923
     0.23543
     0.24134
     0.29754
     0.21768
     0.18515
     0.18515
     0.23247
     0.22951
     0.30641
     0.30346
     0.29458
     0.28275
     0.31824
     0.32120
     0.29162
     0.30937
     0.20881
     0.34782
     0.34782
     0.25318
     0.29162
     0.25318
     0.12600
     0.05501
     0.10529
     0.05797
    -0.10470
    -0.25554
    -0.32948
    -0.40343
    -0.50399
    -0.56314
    -0.70511
    -0.73173
    -0.94468
    -0.97130
    -1.00383
    -1.03932
    -1.08960
    -1.06594
    -1.05115
    -0.87369
    -0.76130
    -0.65483
    -0.56018
    -0.47145
    -0.34723
    -0.15498
     0.00177
     0.32416
     0.48387
     0.68499
     0.70274
     0.74415
     0.79739
     0.78851
     0.80330
     0.98668
     1.01921
     0.92161
     0.93935
     0.85062
     0.78260
     0.67908
     0.56965
     0.38035
     0.44542
     0.44838
     0.31824
     0.33303
     0.22360
     0.20881
     0.14670
     0.24134
     0.35078
     0.19994
     0.21473
     0.30050
     0.28867
     0.36261
     0.29754
     0.38923
     0.41880
     0.51641
     0.47204
     0.44838
     0.36261
     0.35078
     0.33303
     0.35374
     0.48092
     0.39810
     0.34486
     0.30937
     0.37148
     0.33599
     0.26501
     0.12008
     0.13191
     0.17923
     0.29754
     0.28571
     0.33599
     0.31233
     0.37148
     0.34191
     0.47204
     0.62880
     0.67316
     0.81217
     0.86245
     0.95710
     1.02513
     1.15230
     1.10794
     0.95710
     1.11977
     1.40962
     1.33864
     1.24991
     1.27948
     1.10498
     1.19075
     1.14935
     1.03400
     0.90386
     0.87724
     0.90090
     0.56077
     0.36557
     0.19994
    -0.05442
    -0.27625
    -0.42117
    -0.68736
    -1.13101
    -1.74916
    -2.32295
    -2.51815
    -2.51815
    -2.67195
    -2.61872
    -2.36140
    -2.18394
    -2.55365
    -2.70153
    -2.84646
    -2.55069
    -2.48266
    -2.24013
    -1.66043
    -1.24636
    -1.02454
    -0.92693
    -1.05707
    -0.85891
    -0.90623
    -0.89440
    -0.74356
    -0.45075
    -0.19343
    -0.19343
    -0.23188
    -0.16386
    -0.09583
    -0.05146
     0.02544
     0.10825
     0.09938
     0.08755
     0.12304
     0.33303
     0.43951
     0.29458
     0.31824
     0.23543
     0.19402
     0.15557
     0.16149
     0.05205
     0.17036
     0.25909
     0.33007
     0.35374
     0.40697
     0.33895
     0.43359
     0.59331
     0.70274
     0.76189
     0.70866
     0.63471
     0.53120
     0.59035
     0.56077
     0.51345
     0.48979
     0.49570
     0.43951
     0.38035
     0.29458
     0.19698
     0.05205
     0.11121
     0.11121
     0.09938
     0.04318
     0.10233
    -0.01597
     0.02544
     0.00177
     0.16740
     0.13191
     0.18219
     0.17923
     0.12008
     0.19106
     0.08755
     0.01065
    -0.02780
     0.09346
     0.04910
    -0.04851
    -0.16681
    -0.25259
    -0.27033
    -0.46554
    -0.57201
    -0.58680
    -0.00710
     0.94231
     0.99851
     0.69682
     0.51936
     0.27092
     0.38035
     0.80034
     1.00738
     1.07245
     1.27357
     1.41258
     1.28836
     1.17597
     1.00146
     0.80626
     0.58739
     0.47500
     0.37444
     0.32712
     0.30346
     0.30346
     0.21177
     0.24726
     0.28867
     0.26796
     0.30346
     0.34782
     0.43359
     0.51049
     0.55486
     0.48683
     0.43951
     0.37444
     0.39219
     0.43359
     0.42176
     0.39219
     0.27388
     0.22656
     0.23839
     0.19402
     0.12304
     0.12008
     0.13487
     0.13487
     0.12600
     0.14374
     0.23247
     0.24430
     0.21177
     0.15261
     0.23839
     0.29458
     0.27388
     0.28867
     0.30050
     0.27979
     0.09642
     0.13487
     0.13487
     0.02248
    -0.05738
    -0.08991
    -0.09879
    -0.18160
    -0.26442
    -0.31174
    -0.35610
    -0.43004
    -0.53356
    -0.50694
    -0.36793
    -0.19343
    -0.23484
    -0.13428
    -0.18160
    -0.18752
    -0.25259
    -0.25554
    -0.11358
    -0.11358
     0.01952
    -0.02780
     0.10825
     0.22360
     0.14670
    -0.05146
    -0.44779
    -1.37058
    -2.79026
    -4.42289
    -4.83105
    -2.24013
    -0.30878
    -0.39160
    -1.46523
    -2.80801
    -3.43503
    -3.55334
    -3.38771
    -3.00321
    -2.35253
    -1.60128
    -1.13397
    -0.71990
    -0.70511
    -0.62821
    -0.58976
    -0.58976
    -0.61342
    -0.62229
    -0.58976
    -0.59272
    -0.48033
    -0.46258
    -0.44188
    -0.35315
    -0.29991
    -0.22892
    -0.22005
    -0.11062
    -0.04555
    -0.08696
     0.02839
     0.00473
    -0.01893
    -0.09583
    -0.11358
    -0.08104
     0.02248
    -0.00118
    -0.05738
    -0.05146
    -0.04259
    -0.03076
    -0.06034
     0.04022
     0.09642
     0.20881
     0.28275
     0.37148
     0.46317
     0.57260
     0.68795
     0.81513
     0.99259
     1.13752
     1.11386
     1.15822
     1.29427
     1.26470
     1.20258
     1.30019
     1.34159
     1.21146
     1.28836
     1.16709
     1.18780
     1.03104
     0.91273
     0.77372
     0.80034
     0.72640
     0.62584
     0.58739
     0.60218
     0.57556
     0.48683
     0.38331
     0.46908
     0.54303
     0.48683
     0.43951
     0.37444
     0.17332
    -0.04555
    -0.21414
    -0.18752
    -0.03668
     0.17036
     0.22360
     0.11121
     0.00473
    -0.16386
    -0.24075
    -0.20526
    -0.14315
    -0.17864
    -0.09583
    -0.01893
    -0.01301
    -0.05146
    -0.12245
    -0.06921
    -0.12245
    -0.06921
    -0.00414
     0.06684
     0.02544
    -0.05146
     0.00473
     0.04318
     0.08163
     0.02544
     0.07867
     0.19698
     0.25909
     0.27092
     0.34486
     0.38627
     0.42472
     0.55190
     0.57260
     0.52824
     0.60514
     0.63767
     0.53711
     0.61105
     0.69387
     0.63176
     0.62288
     0.68204
     0.74415
     0.70274
     0.59626
     0.52824
     0.43951
     0.45134
     0.31233
     0.23247
     0.14670
    -0.02189
    -0.08991
    -0.11949
    -0.10174
    -0.15202
    -0.10766
    -0.13428
    -0.15498
    -0.22597
    -0.28808
    -0.38272
    -0.22301
    -0.06921
     0.01065
     0.06093
     0.16445
     0.25022
     0.33895
     0.32712
     0.60218
     0.78555
     0.82105
     0.88020
     0.86245
     0.89795
     1.11386
     1.10794
     1.16709
     1.18484
     1.18188
     1.06653
     0.80922
     0.60514
     0.25022
    -0.35315
    -0.76130
    -0.89736
    -1.05707
    -0.10470
     1.50131
     2.09876
     1.50131
     0.37740
    -0.07808
     0.15853
     0.74710
     1.47765
     2.50987
     3.00972
     3.06000
     2.76127
     2.33833
     2.08397
     1.71426
     1.43328
     1.11977
     0.67908
     0.13191
    -0.27625
    -0.59567
    -0.92102
    -1.08073
    -1.29960
    -1.65747
    -1.89113
    -2.03014
    -2.04197
    -2.05084
    -1.84677
    -1.66635
    -1.68705
    -1.49480
    -1.32622
    -1.16650
    -1.00975
    -0.91214
    -0.79088
    -0.57793
    -0.44188
    -0.27329
    -0.10174
    -0.07217
     0.01360
     0.06684
     0.34191
     0.46317
     0.49570
     0.53120
     0.61401
     0.64359
     0.67908
     0.75894
     0.69091
     0.70866
     0.72936
     0.77964
     0.76189
     0.72640
     0.61105
     0.53120
     0.55190
     0.63176
     0.57260
     0.40106
     0.40993
     0.46908
     0.43951
     0.36261
     0.30937
     0.38331
     0.39219
     0.43063
     0.40697
     0.42472
     0.36557
     0.25909
     0.34191
     0.45134
     0.40697
     0.30346
     0.25022
     0.26796
     0.28275
     0.34782
     0.30937
     0.20289
     0.12895
     0.08459
     0.04022
    -0.07513
    -0.24963
    -0.29991
    -0.47441
    -0.45962
    -0.51877
    -0.75243
    -1.00383
    -1.30551
    -1.38833
    -1.51551
    -1.76099
    -1.77282
    -1.68409
    -1.61015
    -1.55100
    -1.58353
    -1.53030
    -1.56579
    -1.63973
    -1.51255
    -1.36171
    -1.29072
    -1.10735
    -0.90919
    -0.72581
    -0.53948
    -0.61046
    -0.73173
    -0.69032
    -0.71398
    -0.56906
    -0.41821
    -0.44188
    -0.48624
    -0.48033
    -0.44483
    -0.41526
    -0.48033
    -0.49807
    -0.51286
    -0.43596
    -0.14611
     0.04022
     0.14670
     0.18219
     0.12304
     0.14670
     0.38035
     0.67908
     0.96301
     1.11090
     0.79147
     0.81809
     0.20585
    -0.84412
    -1.95324
    -2.34661
    -2.24013
    -2.37027
    -2.42055
    -2.54182
    -2.65716
    -2.93519
    -2.95589
    -3.02983
    -2.92631
    -2.88786
    -2.73998
    -2.11887
    -1.38537
    -0.78496
    -0.08991
     0.40993
     0.71753
     0.98668
     1.05470
     1.06653
     0.92752
     0.88020
     0.64654
     0.32712
     0.16149
    -0.05146
    -0.28808
    -0.29399
    -0.34723
    -0.43892
    -0.61046
    -0.68145
    -0.71694
    -0.72581
    -0.69032
    -0.56610
    -0.36202
    -0.26442
    -0.09583
     0.11416
     0.18515
     0.25022
     0.34486
     0.44247
     0.85062
     1.09019
     1.22033
     1.45399
     1.58117
     1.80891
     1.96566
     2.15199
     2.23481
     2.30875
     2.50396
     2.72578
     2.88254
     2.87366
     2.70804
     2.59860
     2.65480
     2.64592
     2.45368
     2.33833
     2.14016
     2.08397
     1.95087
     1.70539
     1.60483
     1.45103
     1.15230
     1.05174
     0.93935
     0.82400
     0.61697
     0.45430
     0.45134
     0.51345
     0.40697
     0.37740
     0.31233
     0.17923
     0.18219
     0.17332
     0.19106
     0.18811
     0.17332
     0.13783
     0.17332
     0.27684
     0.27684
     0.20585
     0.21768
     0.36557
     0.38923
     0.30641
     0.26501
     0.18515
     0.14966
     0.10529
     0.07276
    -0.00118
    -0.25850
    -0.45371
    -0.49807
    -0.60455
    -0.73173
    -0.82933
    -1.00087
    -1.09256
    -1.16355
    -1.08369
    -1.02454
    -1.03341
    -1.07482
    -0.95651
    -0.87665
    -0.72877
    -0.54835
    -0.47441
    -0.32357
    -0.16977
    -0.06921
     0.09050
     0.09642
     0.33599
     0.50753
     0.41880
     0.55190
     0.66429
     0.63767
     0.56077
     0.63176
     0.73527
     0.80034
     0.91865
     0.97780
     0.95710
     0.77964
     0.51936
     0.33007
     0.38627
     0.52824
     0.25909
     0.08755
     0.29754
     0.84175
     0.82105
     0.86541
     0.80034
     0.30641
    -0.06034
     0.21768
     0.64654
     0.52528
     0.44542
     0.50458
     0.30937
     0.38627
     0.23543
     0.05797
    -0.04555
    -0.13132
    -0.30582
    -0.44779
    -0.41526
    -0.63117
    -0.88257
    -1.02158
    -0.99496
    -0.91214
    -0.82341
    -0.73173
    -0.84116
    -0.74651
    -0.77313
    -0.84116
    -0.85595
    -0.80863
    -0.91806
    -0.93581
    -0.98609
    -0.94172
    -0.79680
    -0.53061
    -0.40343
    -0.18160
    -0.10470
    -0.16090
    -0.23780
    -0.14907
    -0.10470
    -0.02485
     0.09050
     0.15853
     0.23543
     0.30346
     0.20881
     0.18515
     0.22064
     0.17628
     0.05205
    -0.06625
    -0.11949
    -0.17569
    -0.34132
    -0.22301
    -0.22301
    -0.20230
    -0.28512
    -0.21709
    -0.24371
    -0.21709
    -0.21414
    -0.22301
    -0.01597
    -0.00118
     0.00473
     0.07276
     0.14374
     0.23543
     0.32120
     0.41880
     0.59922
     0.63176
     0.65837
     0.75894
     0.76485
     0.80626
     0.81217
     0.80922
     0.87428
     0.85358
     0.85950
     0.77668
     0.75894
     0.66725
     0.68204
     0.50162
     0.47796
     0.47204
     0.35374
     0.32712
     0.38035
     0.34782
     0.33599
     0.27684
     0.35669
     0.38035
     0.47796
     0.42176
     0.42768
     0.55781
     0.60218
     0.43951
     0.42768
     0.38331
     0.37740
     0.24430
     0.23839
     0.08459
    -0.10174
    -0.25259
    -0.36793
    -0.34723
    -0.50990
    -0.58976
    -0.68736
    -1.00383
    -1.15467
    -1.23453
    -1.33509
    -1.58353
    -2.13366
    -2.60984
    -2.84350
    -3.13335
    -2.89969
    -2.33182
    -1.55396
    -1.31734
    -1.50663
    -1.90592
    -2.49745
    -2.99434
    -2.85829
    -1.71071
    -0.77018
    -0.36202
    -0.55722
    -0.70511
    -1.03637
    -1.35284
    -1.60719
    -1.39129
    -1.32917
    -1.31439
    -1.39720
    -1.63677
    -1.73733
    -1.92366
    -1.98282
    -2.02423
    -2.08042
    -1.84085
    -1.83198
    -1.68705
    -1.30256
    -1.12510
    -1.11327
    -1.05115
    -0.89440
    -1.03932
    -1.01566
    -0.89144
    -0.98313
    -0.92693
    -0.74947
    -0.61342
    -0.72877
    -0.56906
    -0.40638
    -0.45666
    -0.38864
    -0.22005
    -0.14611
    -0.19343
    -0.15794
    -0.04555
     0.15557
     0.32120
     0.39810
     0.46317
     0.36852
     0.34486
     0.38035
     0.33895
     0.36557
     0.20289
     0.09642
     0.10825
     0.01360
    -0.00414
    -0.13724
    -0.17569
    -0.21414
    -0.24667
    -0.36498
    -0.32948
    -0.21118
    -0.03372
     0.17036
     0.27684
     0.52528
     0.61993
     0.65542
     0.82105
     1.01034
     1.16709
     1.34159
     1.39188
     1.67581
     1.84144
     1.95383
     2.02777
     1.97158
     1.99820
     1.93609
     1.92721
     1.95975
     2.04256
     1.96270
     1.98637
     1.96862
     2.07214
     1.98932
     1.87693
     1.80595
     1.72313
     1.62553
     1.58412
     1.64328
     1.58412
     1.40962
     1.29131
     1.20258
     1.17005
     0.94823
     0.87724
     0.85950
     0.76781
     0.77372
     0.73527
     0.72936
     0.69387
     0.77077
     0.85950
     0.86837
     0.80626
     0.76189
     0.88316
     0.76781
     0.85358
     0.83288
     0.69978
     0.73527
     0.72936
     0.63767
     0.61105
     0.45134
     0.43359
     0.43359
     0.34486
     0.37148
     0.27092
     0.23839
     0.13191
     0.06388
     0.14966
     0.12600
     0.04614
     0.06093
     0.06684
     0.09642
     0.04614
     0.03727
     0.02839
     0.04910
     0.10529
     0.10529
     0.11712
     0.07572
     0.04022
     0.04022
     0.09050
     0.21177
     0.06684
     0.10529
     0.07572
     0.10825
     0.11121
     0.17036
     0.14374
     0.17923
     0.25613
     0.28275
     0.27092
     0.25613
     0.28571
     0.29458
     0.25909
     0.35669
     0.36261
     0.27388
     0.27684
     0.15853
     0.18515
     0.13191
    -0.02189
     0.01065
     0.24726
     0.22951
    -0.35610
    -0.82046
    -0.85299
    -0.68440
    -0.69919
    -0.46258
    -0.72581
    -0.74356
    -0.45666
    -0.58089
    -0.70807
    -0.83820
    -0.77313
    -0.73173
    -0.56610
    -0.31174
    -0.13428
    -0.03076
    -0.01893
    -0.03668
    -0.10470
     0.08459
     0.20881
     0.14670
     0.19106
     0.19402
     0.20289
     0.27388
     0.38035
     0.39219
     0.60218
     0.86837
     1.14935
     1.05174
     1.27061
     1.19667
     0.84767
     0.53120
     0.14078
     0.21473
     0.40402
     0.42768
     0.17923
    -0.27329
    -0.67257
    -0.81158
    -0.98313
    -1.07482
    -1.21974
    -1.27889
    -1.41495
    -1.64860
    -1.56579
    -1.27298
    -0.91806
    -0.75539
    -0.86482
    -0.69328
    -0.21118
     0.72049
     1.73496
     1.81482
     1.41554
     0.84175
     0.23839
     0.32712
     0.91865
     1.33272
     1.71722
     1.52497
     1.39483
     1.15526
     0.84471
     0.48092
     0.22656
    -0.02780
    -0.15202
    -0.23188
    -0.23780
    -0.32357
    -0.32653
    -0.28808
    -0.32948
    -0.28808
    -0.30287
    -0.50990
    -0.48920
    -0.41526
    -0.51286
    -0.58680
    -0.50103
    -0.60455
    -0.53652
    -0.54539
    -0.59567
    -0.63412
    -0.62525
    -0.61342
    -0.58089
    -0.57497
    -0.61638
    -0.61342
    -0.62525
    -0.50990
    -0.56610
    -0.58384
    -0.54539
    -0.56314
    -0.48920
    -0.51286
    -0.45371
    -0.41230
    -0.40343
    -0.42413
    -0.38272
    -0.32061
    -0.34723
    -0.35610
    -0.35019
    -0.22005
    -0.22005
    -0.25259
    -0.20526
    -0.16681
    -0.22005
    -0.14611
    -0.15498
    -0.14611
    -0.08104
    -0.10766
    -0.11062
    -0.07217
    -0.12245
    -0.09287
    -0.22597
    -0.13724
    -0.09879
    -0.13428
    -0.11062
    -0.09879
    -0.13428
    -0.07808
    -0.07808
     0.00177
     0.01360
     0.09050
     0.14670
     0.27092
     0.33303
     0.37148
     0.35374
     0.43655
     0.58739
     0.60514
     0.66725
     0.69387
     0.82696
     0.91865
     1.02217
     1.10498
     0.87724
     0.19698
    -0.41230
    -0.84116
    -0.89736
    -0.76426
    -0.13428
     0.60809
    -0.17273
    -1.05411
    -1.27594
    -1.23157
    -1.16946
    -1.22270
    -1.19016
    -0.97721
    -0.80863
    -0.67553
    -0.52765
    -0.45666
    -0.38568
    -0.28512
    -0.22597
    -0.39455
    -0.32653
    -0.24371
    -0.29695
    -0.23780
    -0.25850
    -0.24963
    -0.17273
    -0.18752
    -0.13132
    -0.13428
    -0.05442
    -0.14907
    -0.06625
    -0.04555
     0.01656
    -0.11949
    -0.02189
    -0.00710
    -0.00710
     0.01065
     0.02839
    -0.02485
    -0.07217
    -0.07217
    -0.03076
     0.02839
    -0.00118
    -0.03372
    -0.14019
    -0.09583
    -0.06921
    -0.16090
    -0.18160
    -0.19935
    -0.00414
     0.45134
     0.94823
     1.03400
     1.01034
     1.18484
     1.09315
     1.22625
     0.94527
     0.98372
     1.35638
     1.61666
     1.81186
     1.74679
     1.53089
     1.37117
     1.34159
     1.42441
     1.39483
     1.57821
     1.57525
     1.48061
     1.45694
     1.41554
     1.32681
     1.06653
     0.88611
     0.96006
     1.09315
     1.09907
     0.82105
     0.60514
     0.33007
     0.19106
     0.12600
     0.01656
    -0.24371
    -0.41821
    -0.37385
    -0.33244
    -0.25554
    -0.14907
    -0.14019
    -0.01006
     0.02839
     0.05205
     0.09050
     0.11712
     0.22064
     0.13191
     0.13783
     0.24430
     0.23247
     0.15261
     0.14670
     0.03431
     0.02544
    -0.11358
    -0.22301
    -0.26737
    -0.26442
    -0.35610
    -0.44188
    -0.62525
    -0.56018
    -0.60750
    -0.59567
    -0.60159
    -0.60455
    -0.64300
    -0.73764
    -0.76426
    -0.73764
    -0.79680
    -0.74651
    -0.68736
    -0.71990
    -0.57793
    -0.58976
    -0.60455
    -0.53061
    -0.58384
    -0.55427
    -0.57201
    -0.50694
    -0.55131
    -0.55427
    -0.56610
    -0.45962
    -0.33540
    -0.32948
    -0.29695
    -0.24667
    -0.14611
    -0.08991
    -0.01301
     0.07572
     0.19698
     0.16149
     0.30050
     0.42472
     0.51049
     0.58148
     0.60809
     0.69091
     0.77372
     0.89203
     1.01329
     0.90090
     0.83583
     0.76485
     0.48387
     0.13783
     0.12600
     0.03135
     0.01065
    -0.06329
    -0.22005
    -0.45962
    -0.70807
    -0.84708
    -0.89144
    -0.93285
    -0.98904
    -0.99792
    -1.05411
    -1.00975
    -0.88848
    -0.82933
    -0.61342
    -0.54244
    -0.51286
    -0.44483
    -0.29399
    -0.26737
    -0.17273
    -0.19047
    -0.17864
    -0.04259
    -0.03076
    -0.04259
    -0.05738
    -0.03668
    -0.08400
    -0.07217
     0.02248
     0.04022
    -0.07513
    -0.03076
     0.00769
    -0.01301
     0.04022
    -0.06921
    -0.07513
    -0.06034
    -0.01893
    -0.10766
    -0.14611
    -0.16977
    -0.24963
    -0.40638
    -0.32948
     0.00473
     0.50162
     0.89795
     0.51936
     0.14966
    -0.11358
     0.15557
     0.73527
     1.19371
     1.51018
     1.65806
     1.61370
     1.50427
     1.57821
     1.59004
     1.57525
     1.48652
     1.34159
     1.22329
     2.01298
     2.20819
     1.15230
     0.33895
     0.24726
     0.14374
    -0.00710
    -0.03963
    -0.21414
    -0.45371
    -0.61638
    -0.82933
    -0.86778
    -0.52173
    -0.40047
    -0.37681
    -0.32653
    -0.42413
    -0.17273
     0.08163
     0.17036
     0.10825
     0.18811
     0.24430
     0.44247
     0.38035
     0.25909
     0.16445
    -0.16977
    -0.17273
    -0.21414
    -0.42413
    -0.59863
    -0.68440
    -0.69032
    -0.71990
    -0.88257
    -0.80863
    -0.69623
    -0.57793
    -0.59863
    -0.62821
    -0.70215
    -0.70807
    -0.65778
    -0.64300
    -0.58680
    -0.59863
    -0.66074
    -0.63708
    -0.74356
    -0.68440
    -0.74947
    -0.82637
    -0.80863
    -0.75243
    -0.56610
    -0.53948
    -0.37385
    -0.27033
    -0.16090
    -0.10470
     0.14966
     0.15853
     0.21177
     0.31233
     0.36852
     0.44542
     0.42176
     0.32416
     0.27684
     0.33895
     0.33895
     0.36261
     0.29458
     0.13783
     0.07572
    -0.06625
    -0.02780
    -0.07513
    -0.17273
    -0.18752
    -0.25850
    -0.18160
    -0.24667
    -0.29991
    -0.29103
    -0.21709
    -0.15498
    -0.08991
    -0.15498
    -0.12836
    -0.18752
    -0.29399
    -0.08991
    -0.08400
    -0.22892
    -0.25850
    -0.22301
    -0.21709
    -0.15498
    -0.20822
    -0.32357
    -0.32357
    -0.29695
    -0.32948
    -0.32653
    -0.37385
    -0.47737
    -0.52469
    -0.50103
    -0.43300
    -0.40934
    -0.45075
    -0.43596
    -0.40343
    -0.37976
    -0.30878
    -0.39160
    -0.27329
    -0.27329
    -0.19935
    -0.20822
    -0.15202
    -0.20822
    -0.22597
    -0.13428
    -0.05146
    -0.09287
    -0.18456
    -0.17569
    -0.22005
    -0.19935
    -0.16977
    -0.05738
     0.11712
     0.40993
     0.71161
     0.78260
     0.82400
     0.76781
     0.81513
     0.76485
     1.05766
     1.16414
     1.15822
     1.14639
     1.02808
     0.91273
     0.83288
     0.71161
     0.63471
     0.42472
     0.23839
     0.10529
    -0.08696
    -0.15498
    -0.30287
    -0.50103
    -0.40638
    -0.42413
    -0.50399
    -0.58976
    -0.71398
    -0.65778
    -0.26146
     0.72936
     1.46286
     1.31202
     1.21146
     0.99851
     0.81809
     0.88907
     1.13456
     1.15822
     1.21737
     1.43920
     1.42737
     1.27061
     1.10794
     0.79443
     0.47500
     0.13783
    -0.16681
    -0.20822
    -0.23780
    -0.25554
    -0.24075
    -0.21414
    -0.09879
     0.09642
     0.22360
     0.37148
     0.40106
     0.38923
     0.47796
     0.71161
     0.94527
     0.93048
     0.94231
     0.96301
     0.99259
     0.94527
     0.90386
     0.79147
     0.75598
     0.65542
     0.40106
     0.38627
     0.20585
    -0.22005
    -0.58089
    -0.81454
    -0.80271
    -0.63117
    -0.69032
    -0.83229
    -1.03341
    -1.03045
    -1.04228
    -0.94764
    -0.86778
    -0.67849
    -0.46258
    -0.33540
    -0.03963
     0.12008
     0.19698
     0.43063
     0.54007
     0.57852
     0.23543
    -0.05738
    -0.25259
    -0.25259
    -0.11949
     0.28275
     1.33272
     0.77077
    -0.48328
    -0.82933
    -0.52765
    -0.08696
     0.15557
     0.03135
     0.13191
     0.38035
     0.46021
     0.44542
     0.30937
     0.01065
    -0.28512
    -0.71102
    -0.87074
    -1.16059
    -1.41790
    -1.64269
    -1.78761
    -2.02423
    -2.55365
    -3.13631
    -3.65981
    -3.82840
    -3.82248
    -3.62728
    -3.13039
    -2.76660
    -2.76068
    -2.92927
    -2.75477
    -2.49154
    -2.03901
    -1.74620
    -1.17242
    -0.68736
    -0.36793
    -0.06329
     0.23839
     0.17628
     0.23543
     0.38331
     0.47500
     0.60218
     0.58148
     0.53120
     0.52528
     0.54598
     0.47796
     0.39514
     0.36261
     0.41880
     0.33895
     0.32416
     0.32416
     0.26796
     0.17923
     0.18219
     0.27684
     0.36261
     0.32120
     0.32712
     0.28867
     0.29162
     0.32416
     0.23247
     0.24726
     0.34486
     0.36852
     0.30937
     0.29754
     0.32712
     0.18219
     0.22951
     0.15261
     0.18219
     0.18515
     0.14670
     0.12008
     0.04614
     0.07276
     0.05205
    -0.04851
     0.04910
     0.04318
    -0.03372
     0.02544
    -0.02485
    -0.01893
     0.01065
    -0.01893
     0.02544
     0.12600
     0.12008
     0.08163
     0.05205
     0.07276
     0.02839
     0.01065
     0.08459
     0.16740
     0.00473
     0.00473
    -0.00414
    -0.05146
    -0.11949
    -0.20822
    -0.17864
     0.02544
     0.39514
     0.77668
     0.91273
     0.68204
     0.60809
     0.83288
     0.99555
     1.56342
     1.41258
     1.35638
     1.48061
     1.54863
     1.52497
     1.47469
     1.38596
     1.33272
     1.14343
     0.97780
     0.71161
     0.48979
     0.41289
     0.26796
     0.17923
     0.22360
     0.20585
     0.04614
     0.03135
    -0.07217
    -0.03963
    -0.05738
    -0.05146
    -0.01893
     0.05501
     0.09938
     0.05501
     0.02544
     0.05797
    -0.02189
     0.00177
    -0.01893
     0.04022
     0.02839
    -0.09583
     0.00473
    -0.07808
    -0.08400
    -0.13132
    -0.08104
    -0.01301
     0.07276
     0.12008
     0.06093
     0.12304
     0.12008
     0.10529
     0.22656
     0.37740
     0.15557
     0.05205
    -0.10174
    -0.16681
    -0.14019
    -0.29991
    -0.87665
    -1.01566
    -0.72285
    -0.31174
    -0.23780
    -0.11949
    -0.19935
    -0.18456
    -0.11949
     0.04910
     0.03727
     0.08163
    -0.25850
    -1.65747
    -0.71990
     1.46286
     1.79708
     1.61666
     1.37709
     0.88316
     0.61401
     0.33007
     0.40697
     0.85358
     1.09315
     1.49835
     1.65511
     1.70243
     1.72905
     1.71722
     1.90651
     2.21706
     2.03665
     1.52497
     1.23216
     1.11977
     0.89795
     0.58148
     0.40993
     0.26205
     0.04910
    -0.15202
    -0.45962
    -0.85891
    -1.17538
    -1.34692
    -1.54508
    -1.60719
    -1.67818
    -1.74029
    -1.71071
    -1.63973
    -1.52734
    -1.51551
    -1.38241
    -1.30847
    -1.20495
    -1.06890
    -0.82933
    -0.83524
    -0.82046
    -0.74356
    -0.62525
    -0.55131
    -0.56314
    -0.54539
    -0.42709
    -0.28808
    -0.21118
    -0.28216
    -0.19935
    -0.13428
    -0.20822
    -0.22301
    -0.01006
    -0.02780
     0.01360
     0.03431
     0.05205
     0.12008
     0.04318
    -0.01893
    -0.01301
     0.02839
     0.12895
     0.12008
     0.17923
     0.03135
     0.01065
     0.04910
     0.05797
     0.07572
    -0.05146
    -0.03372
    -0.10470
    -0.11062
    -0.04555
    -0.16681
    -0.16681
    -0.14611
    -0.23188
    -0.42413
    -0.29399
    -0.09287
     0.11416
     0.21177
     0.39514
     0.35669
     0.22656
     0.22951
     0.44542
     0.67908
     0.79739
     0.88611
     0.95710
     0.91865
     0.90386
     0.91865
     0.89499
     0.95710
     0.97484
     0.78555
     0.76485
     0.76781
     0.69978
     0.53415
     0.42176
     0.38331
     0.43359
     0.27979
     0.22064
     0.16445
     0.16149
     0.09050
     0.00769
    -0.03076
    -0.15794
    -0.15498
    -0.25259
    -0.19343
    -0.23188
    -0.35019
    -0.31765
    -0.28808
    -0.27033
    -0.27033
    -0.28808
    -0.26737
    -0.22597
    -0.16977
    -0.12836
    -0.13428
    -0.21709
    -0.27329
    -0.45666
    -0.38864
    -0.40343
    -0.48624
    -0.53356
    -0.60750
    -0.67257
    -0.67849
    -0.72581
    -0.81158
    -0.82341
    -0.88848
    -0.83229
    -0.87665
    -0.88257
    -0.87369
    -0.94764
    -0.82637
    -0.64891
    -0.58384
    -0.55722
    -0.38864
    -0.37976
    -0.16977
    -0.06625
    -0.04555
     0.11712
     0.23839
     0.43655
     0.53120
     0.61993
     0.64654
     0.65246
     0.62880
     0.75006
     0.68795
     0.61105
     0.49275
     0.50458
     0.45430
     0.47204
     0.46908
     0.48683
     0.41585
     0.44247
     0.37148
     0.40697
     0.43359
     0.30641
     0.27388
     0.41585
     0.52232
     0.55486
     0.54007
     0.53711
     0.59626
     0.52824
     0.42768
     0.41289
     0.28867
     0.34486
     0.38923
     0.59626
     0.60514
     0.54303
     0.32120
    -0.08696
    -0.59272
    -0.85299
    -0.56018
    -0.08104
     0.20881
     0.24430
    -0.06921
    -0.29991
    -0.51877
    -0.64595
    -0.45371
    -0.09879
     0.06684
    -0.06921
    -0.32948
    -0.85891
    -1.33805
    -1.67818
    -1.34101
    -0.64891
    -0.50399
    -0.21709
    -0.45371
    -1.04228
    -1.40903
    -1.50959
    -1.48297
    -1.21383
    -0.92989
    -0.64300
    -0.43596
    -0.33540
    -0.06329
     0.04318
     0.03727
     0.19994
     0.15261
     0.18219
     0.17332
     0.20881
     0.13487
     0.91865
     1.31202
     0.68795
     0.75302
     0.75598
     0.67908
     0.91865
     1.10498
     1.31498
     1.02808
     0.89203
     0.88316
     0.85950
     0.77668
     0.66725
     0.52824
     0.43063
     0.32712
     0.27979
     0.31529
     0.19698
     0.22064
     0.01065
    -0.01006
    -0.03076
    -0.03963
    -0.15794
    -0.08696
    -0.16977
    -0.20822
    -0.26146
    -0.32061
    -0.35610
    -0.49807
    -0.42413
    -0.48920
    -0.40343
    -0.44779
    -0.53061
    -0.52765
    -0.40343
    -0.43004
    -0.43300
    -0.45075
    -0.36202
    -0.40934
    -0.34723
    -0.34427
    -0.29991
    -0.31470
    -0.38864
    -0.43596
    -0.46849
    -0.54835
    -0.60455
    -0.68440
    -0.60750
    -0.49511
    -0.48920
    -0.22005
     0.01065
    -0.01301
     0.01360
    -0.03372
     0.06980
     0.03135
     0.09642
     0.36557
     0.57260
     0.66133
     0.64359
     0.55190
     0.57556
     0.56965
     0.45725
     0.40106
     0.30346
     0.23839
     0.13487
     0.05797
     0.05205
    -0.02189
     0.00177
    -0.07217
    -0.05738
    -0.06921
    -0.18752
    -0.32357
    -0.39751
    -0.44779
    -0.42709
    -0.46258
    -0.38864
    -0.45075
    -0.42117
    -0.42709
    -0.42709
    -0.32061
    -0.37385
    -0.36498
    -0.32061
    -0.24667
    -0.14019
    -0.12836
    -0.12541
     0.10529
     0.11416
     0.08459
     0.12304
     0.17332
     0.20585
     0.17923
     0.17036
     0.25613
     0.26796
     0.27684
     0.26796
     0.28571
     0.35374
     0.31824
     0.26796
     0.37148
     0.43655
     0.39514
     0.41880
     0.38331
     0.35374
     0.29754
     0.20881
     0.27388
     0.27684
     0.18515
     0.09642
     0.14670
     0.03727
    -0.03963
    -0.10174
    -0.13132
     0.37740
     0.84471
     0.91865
     0.77077
     0.48092
     0.47796
     0.30641
     0.44542
     0.73232
     0.97189
     1.29131
     1.21737
     1.12273
     1.21146
     1.69947
     1.70243
     1.24695
     0.91865
     0.84471
     1.08724
     1.18484
     1.16414
     1.04583
     1.04879
     0.80034
     0.57556
     0.32416
    -0.01301
    -0.29399
    -0.53061
    -0.90919
    -1.31734
    -1.27889
    -1.19904
    -0.88553
    -0.86482
    -0.78201
    -0.68440
    -0.66074
    -0.73764
    -0.53356
    -0.11062
     0.15557
     0.45725
     0.82992
     0.82696
     0.73823
     0.57852
     0.70274
     0.55190
     0.42176
     0.40697
     0.41880
     0.12895
    -0.09879
    -0.32357
    -0.47441
    -0.55427
    -0.66962
    -0.69328
    -0.75539
    -0.75243
    -0.73173
    -0.79088
    -0.66370
    -0.60159
    -0.59272
    -0.61934
    -0.55722
    -0.56610
    -0.55427
    -0.60159
    -0.62525
    -0.55427
    -0.56314
    -0.61342
    -0.57497
    -0.65483
    -0.58680
    -0.69623
    -0.65187
    -0.60750
    -0.64595
    -0.64595
    -0.64300
    -0.58384
    -0.61638
    -0.64595
    -0.63708
    -0.57497
    -0.52173
    -0.43300
    -0.41230
    -0.47441
    -0.44188
    -0.37089
    -0.37385
    -0.21414
    -0.19935
    -0.23780
    -0.10470
    -0.08400
    -0.00118
    -0.01006
    -0.05146
     0.01360
     0.04910
     0.17036
     0.17332
     0.11416
     0.13191
     0.16149
     0.14670
     0.25022
     0.17628
     0.07276
     0.10233
     0.06093
     0.11121
     0.04910
     0.00473
    -0.03963
     0.05501
     0.06684
     0.09642
     0.11121
     0.07276
     0.11712
     0.20585
     0.22951
     0.34486
     0.24726
     0.09938
    -0.00118
    -0.04851
    -0.15498
    -0.18752
    -0.21414
    -0.18752
    -0.23484
    -0.33540
    -0.46258
    -0.56906
    -0.61638
    -0.71398
    -0.75243
    -0.56610
    -0.56610
    -0.56610
    -0.37089
    -0.27920
    -0.14315
    -0.09879
    -0.06329
     0.01952
     0.15853
     0.35669
     0.52528
     0.59035
     0.63471
     0.68795
     0.72936
     0.80034
     0.73232
     0.58443
     0.49275
     0.61401
     0.77372
     0.60809
     0.40402
     0.22656
     0.01360
    -0.14907
    -0.29695
    -0.52173
    -0.54244
    -0.70215
    -0.75539
    -0.53652
    -0.43300
    -0.57793
    -0.49511
    -0.33540
    -0.26146
    -0.25850
    -0.19935
    -0.03668
     0.14078
     0.35078
     0.49866
     0.53120
     0.58443
     0.75302
     0.71161
     0.69387
     0.88611
     0.81809
     0.75302
     1.05766
     1.46582
     1.46286
     1.77046
     2.15791
     1.17301
     0.41880
     0.33599
     0.74710
     1.12864
     1.35343
     1.41554
     1.06062
     0.80034
     0.51641
     0.28867
     0.15261
     0.08163
     0.06684
     0.03727
     0.06093
     0.08459
     0.21768
     0.18219
    -0.00414
    -0.22005
    -0.32061
    -0.26146
    -0.48033
    -0.59567
    -0.64300
    -0.86778
    -0.98313
    -1.15467
    -1.10439
    -1.08665
    -1.35579
    -1.44157
    -1.45340
    -1.35284
    -1.22566
    -1.04524
    -1.04228
    -1.01862
    -1.02454
    -0.88848
    -0.75243
    -0.73468
    -0.71398
    -0.62229
    -0.52469
    -0.50694
    -0.44779
    -0.48624
    -0.38272
    -0.38272
    -0.32653
    -0.32061
    -0.30878
    -0.37089
    -0.36498
    -0.40343
    -0.21709
    -0.27920
    -0.33836
    -0.29103
    -0.34723
    -0.27625
    -0.30287
    -0.35906
    -0.33836
    -0.37089
    -0.22301
    -0.27625
    -0.32357
    -0.29103
    -0.37089
    -0.34723
    -0.23484
    -0.23484
    -0.29399
    -0.28512
    -0.33836
    -0.33244
    -0.30582
    -0.26442
    -0.31765
    -0.28512
    -0.23484
    -0.32357
    -0.22892
    -0.21709
    -0.22005
    -0.27920
    -0.22892
    -0.09879
    -0.09879
    -0.22892
    -0.11358
    -0.09583
    -0.04259
    -0.03668
    -0.06034
    -0.00414
     0.00473
     0.07276
     0.04318
     0.09938
     0.03135
     0.00177
     0.07867
     0.20585
     0.18811
     0.12304
     0.18219
     0.15557
     0.13487
     0.21768
     0.22064
     0.17923
     0.17332
     0.14078
     0.12304
     0.16445
     0.08459
     0.04022
    -0.08400
     0.02544
    -0.03076
    -0.11358
    -0.10470
    -0.07217
     0.04614
     0.07572
     0.24134
     0.36557
     0.54007
     0.58443
     0.71753
     0.60218
     0.37148
    -0.14907
    -0.87961
    -0.32357
     0.43359
     1.09315
     0.43951
    -0.12541
    -0.77905
    -1.19608
    -1.03341
    -0.70215
    -0.31174
     0.24430
     0.62584
     0.82992
     0.87133
     0.75894
     0.77668
     0.85062
     1.10202
     1.11681
     1.17597
     1.23808
     1.14935
     1.02217
     0.65542
     0.33303
    -0.04555
    -0.49511
    -0.70215
    -0.95947
    -0.95947
    -1.04820
    -1.05115
    -1.03932
    -0.96538
    -0.94172
    -0.91214
    -0.66962
    -0.34427
     0.00177
     0.33599
     0.92161
     1.08724
     0.99555
     0.91865
     0.92456
     1.12864
     1.23216
     1.36230
     1.38004
     1.46877
     1.47469
     1.22625
     1.04879
     0.91273
     0.79739
     0.72344
     0.59035
     0.50458
     0.45134
     0.30641
     0.21473
     0.17036
     0.06388
    -0.06034
    -0.30582
    -0.32061
    -0.22892
    -0.34723
    -0.37385
    -0.45075
    -0.48328
    -0.53061
    -0.53356
    -0.58976
    -0.58976
    -0.58976
    -0.62525
    -0.57497
    -0.53061
    -0.59863
    -0.65778
    -0.61342
    -0.48624
    -0.50103
    -0.48328
    -0.46258
    -0.47737
    -0.46554
    -0.45962
    -0.44779
    -0.42117
    -0.39751
    -0.39455
    -0.40934
    -0.35906
    -0.37681
    -0.38864
    -0.44779
    -0.27920
    -0.29399
    -0.34132
    -0.29991
    -0.32357
    -0.34723
    -0.28512
    -0.25554
    -0.25554
    -0.17569
    -0.21118
    -0.17273
    -0.23484
    -0.18160
    -0.12541
    -0.24371
    -0.15794
    -0.07217
    -0.09583
    -0.00710
    -0.06625
    -0.02780
    -0.01597
     0.09938
     0.15557
     0.26205
     0.35078
     0.42768
     0.49570
     0.58739
     0.61401
     0.55781
     0.55781
     0.62288
     0.64063
     0.64950
     0.66133
     0.60514
     0.58443
     0.56965
     0.59331
     0.54303
     0.48683
     0.38923
     0.19106
     0.01065
    -0.45371
    -1.01566
    -1.14284
    -1.09848
    -0.87369
    -0.58089
     0.38923
     0.75302
    -0.00118
    -0.44779
    -0.47737
    -0.58384
    -0.24371
     0.15853
     0.51049
     0.75598
     0.96893
     1.11681
     0.99851
     1.08132
     0.97484
     0.79443
     0.75598
     0.63176
     0.54894
     0.48979
     0.40697
     0.40697
     0.42176
     0.44542
     0.40106
     0.30641
     0.41585
     0.49866
     0.80330
     1.24695
     1.34751
     1.30315
     1.24103
     1.24695
     1.24991
     1.30610
     1.27061
     1.36821
     1.39483
     1.28836
     1.04583
     0.83583
     0.52824
     0.28275
     0.01065
    -0.22597
    -0.37385
    -0.66962
    -0.87074
    -1.08073
    -1.21974
    -1.45340
    -1.67226
    -1.86155
    -1.84381
    -1.90592
    -1.84381
    -1.74916
    -1.61903
    -1.64269
    -1.65452
    -1.64860
    -1.63086
    -1.71367
    -1.66339
    -1.35284
    -1.24340
    -1.12214
    -1.16946
    -1.16059
    -1.12805
    -1.15763
    -1.06298
    -0.88848
    -0.92397
    -1.28777
    -1.96803
    -2.91448
    -3.09490
    -3.21025
    -2.34070
    -0.91510
    -0.14907
    -0.22005
    -1.24340
    -1.94141
    -1.81719
    -1.32917
    -0.39455
     0.22360
     0.54894
     0.90090
     1.16709
     1.25878
     1.40666
     1.45103
     1.37413
     1.23512
     1.19371
     1.00738
     0.96006
     0.85950
     0.71161
     0.72640
     0.65246
     0.67021
     0.60514
     0.61401
     0.57852
     0.54894
     0.54007
     0.60809
     0.62584
     0.57260
     0.60514
     0.63471
     0.64654
     0.58148
     0.62288
     0.76485
     0.75894
     0.83879
     0.83583
     0.90978
     0.89795
     0.95414
     0.91273
     1.01329
     0.94527
     0.86245
     0.84471
     0.87724
     0.79443
     0.65246
     0.57260
     0.60809
     0.67316
     0.67316
     0.56669
     0.44247
     0.33303
     0.32120
     0.24430
     0.36852
     0.41585
     0.29754
     0.40402
     0.36852
     0.38331
     0.39219
     0.38923
     0.37148
     0.49866
     0.53711
     0.51936
     0.51936
     0.41880
     0.40106
     0.33303
     0.37148
     0.53415
     0.43063
     0.36557
     0.36261
     0.25318
     0.21768
     0.17628
     0.11121
     0.04614
     0.10825
     0.09938
     0.08459
     0.12600
    -0.01301
     0.00177
    -0.03372
     0.10825
     0.06684
     0.00473
     0.12304
     0.13783
     0.22656
     0.15557
     0.15557
     0.14670
     0.25613
     0.20289
     0.19994
     0.10825
     0.00473
     0.01952
     0.09346
     0.27092
     0.24430
     0.05501
    -0.00414
    -0.08400
    -0.19343
    -0.37089
    -0.50399
    -0.58976
    -0.58089
    -0.53061
    -0.63708
    -0.76426
    -0.84116
    -0.79384
    -0.93285
    -0.84116
    -0.80271
    -0.77905
    -0.81158
    -0.65187
    -0.60455
    -0.46554
    -0.37681
    -0.04259
     0.26796
     0.54598
     0.62288
     0.50753
     0.34782
     0.19106
     0.12600
     0.29754
     0.46317
     0.20585
    -0.15794
    -0.48033
    -0.83524
    -1.22270
    -1.50368
    -1.68409
    -1.79353
    -1.54213
    -1.42974
    -2.02423
    -2.30816
    -2.48562
    -2.12479
    -2.04197
    -1.86451
    -1.69001
    -1.41790
    -1.86155
    -2.42351
    -2.16324
    -1.38241
    -1.36467
    -2.04197
    -1.98873
    -1.46227
    -1.02454
    -1.62494
    -2.05084
    -1.87043
    -1.93254
    -1.83493
    -1.54804
    -1.25819
    -0.92397
    -0.74356
    -0.49511
    -0.37089
    -0.24371
    -0.12541
    -0.00710
     0.13783
     0.25909
     0.46021
     0.58739
     0.62288
     0.66133
     0.71161
     0.84767
     0.85654
     0.69978
     0.72936
     0.72640
     0.73527
     0.68795
     0.67021
     0.77668
     0.79443
     0.84175
     0.90090
     0.93935
     0.86245
     0.79443
     0.78851
     1.02808
     0.96301
     0.93935
     0.92752
     1.02808
     1.06062
     1.06949
     1.06357
     1.03991
     0.93935
     0.92161
     0.92752
     0.91569
     0.77964
     0.59626
     0.48387
     0.59331
     0.61105
     0.45725
     0.38627
     0.22951
     0.21768
     0.16149
     0.04318
     0.02544
     0.08755
     0.17036
     0.21177
     0.30641
     0.22360
     0.19106
     0.17332
     0.35669
     0.45430
     0.44838
     0.40697
     0.44542
     0.41585
     0.43655
     0.46317
     0.39810
     0.36261
     0.33007
     0.29458
     0.30641
     0.28867
     0.18811
     0.09938
     0.12895
     0.20881
     0.20881
     0.16740
     0.07867
     0.07867
     0.12304
     0.14078
     0.09938
     0.08163
     0.12008
     0.03135
     0.12600
     0.11712
     0.03727
    -0.01301
    -0.06329
     0.06093
     0.01952
    -0.09287
    -0.11358
    -0.21118
    -0.19639
    -0.23484
    -0.27033
    -0.30287
    -0.35610
    -0.38568
    -0.41821
    -0.42117
    -0.45666
    -0.53061
    -0.53948
    -0.38272
    -0.35610
    -0.35315
    -0.37089
    -0.28808
    -0.20822
    -0.11358
    -0.09583
    -0.02189
     0.09050
     0.14374
     0.09050
     0.24430
     0.47204
     0.56077
     0.61401
     0.77077
     0.90386
     0.96893
     0.94231
     0.84471
     0.68795
     0.63471
     0.68499
     0.58739
     0.46317
     0.30937
     0.32120
     0.28275
     0.25613
     0.01952
    -0.22301
    -0.17569
    -0.01893
    -0.08696
     0.01952
     0.02248
     0.04022
     0.15261
     0.33895
     0.46613
     0.59035
     0.51641
     0.35965
     0.04318
    -0.28808
    -0.86186
    -1.43565
    -2.26675
    -2.49449
    -2.22535
    -1.93845
    -1.80536
    -1.66635
    -2.47083
    -3.48827
    -4.00290
    -3.70418
    -2.96180
    -2.43534
    -2.31703
    -2.50337
    -2.26971
    -1.96507
    -1.71071
    -1.44452
    -1.30256
    -1.08960
    -1.03045
    -1.03045
    -0.90327
    -0.76130
    -0.70807
    -0.53948
    -0.44188
    -0.32653
    -0.20822
    -0.14019
     0.02839
     0.22360
     0.22951
     0.30346
     0.40106
     0.30346
     0.11121
     0.34782
     0.40993
     0.54303
     0.37740
     0.40106
     0.65542
     0.66133
     0.54598
     0.49866
     0.46613
     0.56373
     0.69091
     0.74415
     0.98963
     0.80922
     0.69387
     0.62288
     0.67316
     0.85358
     0.89499
     0.90978
     0.78851
     0.66133
     0.58443
     0.62880
     0.58443
     0.52528
     0.35374
     0.22360
     0.28867
     0.22064
     0.09050
     0.08163
    -0.09287
    -0.14611
    -0.14611
    -0.12541
    -0.10766
    -0.11358
    -0.16386
    -0.15794
    -0.10174
    -0.07217
     0.01656
     0.00177
     0.10233
     0.17036
     0.17628
     0.24726
     0.18811
     0.16445
     0.30050
     0.28867
     0.11121
     0.16149
     0.10529
     0.12600
     0.11121
     0.12895
     0.13487
     0.04910
     0.09346
     0.14670
     0.09346
     0.05797
     0.08459
     0.08163
     0.03431
     0.02248
     0.04318
     0.14670
     0.13783
     0.17036
     0.03135
     0.07867
     0.08755
     0.09642
     0.05501
     0.13487
     0.10529
     0.07867
     0.13191
     0.17332
     0.14670
     0.13487
     0.25909
     0.32416
     0.44247
     0.50162
     0.48683
     0.51345
     0.51936
     0.48683
     0.45134
     0.52824
     0.57852
     0.47204
     0.51345
     0.45725
     0.48979
     0.45134
     0.34782
     0.38331
     0.41585
     0.38331
     0.45725
     0.51641
     0.59922
     0.65542
     0.66429
     0.77372
     0.81513
     0.75598
     0.71457
     0.72936
     0.78851
     0.73527
     0.65246
     0.57260
     0.59626
     0.63176
     0.63471
     0.59626
     0.69682
     0.76485
     0.84471
     0.79443
     0.87428
     0.83288
     0.94823
     1.07836
     1.15526
     1.34751
     1.48652
     1.76750
     1.96862
     2.04552
     1.98637
     2.17270
     2.32945
     2.12242
     2.12242
     2.06918
     2.10763
     2.02482
     1.63440
     0.75006
    -0.18160
    -0.46849
    -0.89440
    -1.16355
    -1.07777
    -1.54508
    -1.71663
    -2.04197
    -2.16028
    -2.23126
    -2.48562
    -2.79026
    -2.64829
    -2.35253
    -1.99761
    -1.67226
    -1.22270
    -0.94764
    -0.76426
    -0.78201
    -0.75835
    -0.75539
    -0.77018
    -0.85891
    -0.93876
    -1.07482
    -1.12510
    -1.19608
    -1.14580
    -1.10735
    -1.19904
    -1.22861
    -1.24044
    -1.11031
    -1.12805
    -1.25228
    -1.34396
    -1.36171
    -1.15171
    -0.91214
    -0.84708
    -0.91214
    -0.99792
    -0.99792
    -0.97130
    -0.90031
    -0.86778
    -0.91806
    -0.93876
    -0.87369
    -0.78792
    -0.67849
    -0.57201
    -0.40638
    -0.29695
    -0.24371
    -0.38272
    -0.48033
    -0.33244
    -0.11358
    -0.12541
    -0.01893
     0.06093
     0.06388
     0.10233
     0.10529
     0.10529
     0.16445
     0.06093
     0.05797
     0.01360
     0.04022
     0.01952
    -0.07513
    -0.06034
    -0.07217
    -0.05442
     0.17923
     0.39514
     0.39514
     0.41880
     0.46317
     0.50753
     0.65837
     0.65837
     0.75598
     0.78260
     0.92161
     0.90386
     0.91273
     0.91865
     0.83288
     0.75302
     0.74415
     0.75006
     0.57260
     0.45134
     0.40697
     0.33303
     0.27388
     0.26796
     0.17923
     0.15261
     0.20585
     0.13191
     0.14374
     0.04614
     0.02544
     0.02839
     0.02839
     0.10825
     0.11121
     0.02839
     0.05797
     0.14374
     0.16740
     0.24430
     0.22951
     0.27979
     0.32712
     0.36852
     0.43063
     0.50162
     0.43655
     0.49275
     0.48683
     0.69978
     0.83879
     0.73527
     0.65542
     0.63176
     0.59035
     0.54894
     0.46021
     0.47204
     0.58739
     0.44838
     0.61993
     0.96597
     1.55159
     1.88876
     1.92425
     1.75567
     1.09019
     0.47500
     0.25909
     0.37740
     0.72344
     1.09019
     1.14639
     0.89795
     0.61105
     0.24430
    -0.03076
    -0.18752
    -0.24667
    -0.27329
    -0.10174
     0.28867
     0.84767
     1.19075
     1.37709
     1.27061
     0.94823
     0.30050
    -0.33836
    -0.26146
     0.20881
     0.48387
     0.48683
     0.41585
     0.37444
     0.04910
    -0.58089
    -1.23453
    -1.21678
    -1.22566
    -1.28185
    -1.59536
    -1.85268
    -1.53030
    -1.41790
    -1.52438
    -1.76987
    -1.72846
    -2.06859
    -2.37323
    -2.56844
    -2.74589
    -2.86124
    -2.98251
    -2.95293
    -2.95885
    -2.95885
    -2.57435
    -2.18394
    -1.76395
    -1.35875
    -1.21974
    -1.08960
    -0.99792
    -0.77609
    -0.62229
    -0.38568
    -0.06921
     0.07276
     0.25022
     0.36852
     0.49275
     0.41880
     0.36852
     0.25318
     0.18515
     0.18811
     0.12008
     0.01065
     0.03727
     0.01360
    -0.05146
    -0.06034
    -0.17569
    -0.14315
    -0.25850
    -0.29991
    -0.17864
    -0.24667
    -0.30878
    -0.37385
    -0.47441
    -0.46554
    -0.50990
    -0.53948
    -0.55722
    -0.56906
    -0.55131
    -0.56314
    -0.51877
    -0.50990
    -0.53948
    -0.53652
    -0.35906
    -0.31765
    -0.35019
    -0.26442
    -0.21414
    -0.25850
    -0.14611
    -0.18752
    -0.11653
    -0.00118
     0.08755
     0.06388
     0.07572
     0.06980
     0.06684
    -0.02189
     0.06388
     0.17628
     0.18219
     0.24726
     0.31529
     0.33895
     0.42472
     0.43655
     0.45725
     0.51345
     0.65246
     0.68795
     0.67316
     0.69978
     0.73232
     0.66429
     0.66429
     0.78851
     0.83879
     0.85062
     0.85358
     0.77372
     0.77372
     0.86245
     0.91569
     0.97780
     1.02513
     0.98668
     1.01034
     0.94823
     0.82105
     0.72936
     0.71753
     0.88020
     0.88316
     0.77372
     0.66133
     0.50458
     0.36261
     0.23247
     0.13783
     0.09050
     0.02544
    -0.00118
    -0.16386
    -0.32357
    -0.35906
    -0.18160
    -0.07513
     0.27092
     0.46317
     0.35965
     0.33895
     0.28867
     0.40993
     0.51641
     0.64063
     0.83583
     1.02808
     1.06062
     1.03400
     1.10202
     1.14639
     1.06357
     0.81809
     0.76189
     0.77668
     0.69682
     0.60218
     0.51345
     0.44542
     0.50162
     0.41880
     0.32416
     0.16740
    -0.11949
    -0.40343
    -0.49807
    -0.66074
    -0.73468
    -0.86778
    -0.83229
    -0.45962
    -0.37385
    -0.18160
    -0.18456
    -0.79088
    -0.99792
    -0.59272
     0.04910
     0.45725
     0.88316
     1.40962
     1.33864
     1.17005
     1.63736
     1.72018
     1.43032
     1.40962
     1.13456
     1.18188
     1.13160
     1.12569
     0.94527
     0.73823
     0.34486
    -0.01893
    -0.28512
    -0.50103
    -0.71398
    -0.71694
    -0.66370
    -0.69623
    -0.81750
    -0.69032
    -0.65187
    -0.65187
    -0.52765
    -0.34132
    -0.36498
    -0.29399
    -0.19639
    -0.18752
    -0.09583
    -0.07217
    -0.06921
    -0.07217
    -0.11358
    -0.03668
    -0.11653
    -0.17569
    -0.15202
    -0.17273
    -0.25554
    -0.22597
    -0.30582
    -0.35019
    -0.46849
    -0.47737
    -0.50103
    -0.54835
    -0.60455
    -0.75243
    -0.82933
    -0.96834
    -1.03932
    -1.00975
    -0.86482
    -0.65778
    -0.60159
    -0.58089
    -0.48920
    -0.53061
    -0.57497
    -0.52173
    -0.42117
    -0.25259
    -0.16386
    -0.14907
    -0.10470
     0.04910
     0.01065
    -0.10174
    -0.04259
    -0.02780
    -0.05738
    -0.01006
     0.02544
     0.04022
    -0.03963
    -0.01597
     0.04910
     0.22656
     0.32120
     0.43063
     0.62288
     0.74415
     0.82696
     0.80922
     0.97484
     1.15526
     1.15822
     1.16414
     1.27653
     1.43328
     1.57525
     1.61370
     1.70835
     1.72313
     1.59004
     1.59891
     1.56342
     1.61370
     1.57821
     1.47469
     1.42737
     1.41258
     1.26174
     1.15822
     1.04287
     1.00442
     0.93048
     0.79147
     0.76781
     0.75894
     0.64950
     0.65246
     0.52824
     0.52232
     0.48979
     0.54007
     0.74415
     1.17301
     1.19371
     1.66102
     2.67254
     2.89437
     2.42706
     2.05439
     1.56046
     0.44247
    -0.66370
    -2.42351
    -4.07093
    -4.55303
    -4.36078
    -4.29867
    -5.03513
    -5.41962
    -5.70060
    -5.95496
    -5.95496
    -5.95496
    -5.95496
    -5.95496
    -5.95496
    -5.37230
    -3.91713
    -2.79913
    -2.03014
    -1.28185
    -0.59272
    -0.02485
     0.49275
     0.78260
     1.15526
     1.24103
     1.39188
     1.53976
     1.67581
     1.75863
     1.71426
     1.64328
     1.72018
     1.69651
     1.68468
     1.56934
     1.54567
     1.42737
     1.44216
     1.40962
     1.45990
     1.44511
     1.41849
     1.38596
     1.45103
     1.43920
     1.42441
     1.33864
     1.41849
     1.46582
     1.46286
     1.40075
     1.39188
     1.38004
     1.38892
     1.33864
     1.40371
     1.37413
     1.34159
     1.34751
     1.39188
     1.31498
     1.29723
     1.06949
     0.65837
     0.52824
     0.26796
     0.18811
     0.26501
     0.84471
     1.36526
     1.08724
     0.35965
    -0.55427
    -1.03341
    -0.88553
    -0.77905
    -0.50990
    -0.64300
    -0.84412
    -1.03045
    -1.13693
    -1.28185
    -1.40903
    -1.46818
    -1.49185
    -1.42086
    -1.36762
    -1.30847
    -1.07186
    -0.99792
    -0.83524
    -0.63412
    -0.35019
     0.01360
     0.07867
     0.08459
     0.19402
     0.28571
     0.51936
     0.45134
     0.47500
     0.40697
     0.35374
     0.28275
     0.37444
     0.30050
     0.24726
     0.27979
     0.30641
     0.31233
     0.26501
     0.26205
     0.21473
     0.34191
     0.34782
     0.36852
     0.33599
     0.30050
     0.24726
     0.26796
     0.36261
     0.27979
     0.17036
     0.03431
    -0.00118
    -0.02189
    -0.08104
    -0.16090
    -0.19047
    -0.13428
    -0.23188
    -0.20822
    -0.30878
    -0.28216
    -0.29103
    -0.35610
    -0.19343
    -0.13132
    -0.27625
    -0.16090
    -0.15202
    -0.08104
    -0.06329
     0.00769
     0.06684
     0.10529
     0.13783
     0.22656
     0.27979
     0.31529
     0.31529
     0.32712
     0.40697
     0.61105
     0.57852
     0.54598
     0.67316
     0.72936
     0.82400
     0.88020
     0.98372
     1.13752
     1.20258
     1.35934
     1.40962
     1.38004
     1.39779
     1.41849
     1.32681
     1.63736
     1.54567
     1.04287
     0.41880
    -0.19935
    -0.60750
    -0.97425
    -1.22861
    -1.61015
    -2.11296
    -2.32886
    -2.21056
    -2.18098
    -1.62198
    -1.66931
    -2.50928
    -2.76956
    -2.34365
    -1.87043
    -1.27002
    -0.76722
    -0.49807
    -0.35610
    -0.16386
     0.08755
     0.49866
     0.58739
     0.38035
     0.16149
     0.12895
    -0.06034
    -0.36793
    -0.40934
    -0.31174
    -0.48033
    -0.49511
    -0.57201
    -0.65483
    -0.68440
    -0.72877
    -0.82046
    -0.92693
    -0.89736
    -0.85595
    -0.92397
    -0.94468
    -1.00383
    -1.22270
    -1.09256
    -0.58384
    -0.07808
    -0.13428
    -0.23484
    -0.04851
     0.06684
     0.13191
     0.37148
     0.46613
     0.70866
     0.80922
     0.95118
     1.05470
     1.10202
     1.10498
     1.01329
     1.22329
     1.21737
     1.17005
     1.10498
     1.00738
     1.01329
     1.05174
     1.02217
     1.10202
     1.12273
     1.13160
     1.16709
     1.21737
     1.17301
     1.16414
     1.05174
     1.03991
     1.08428
     0.82400
     0.61993
     0.50458
     0.34191
     0.57556
     1.69356
     2.29692
     1.51314
     0.80626
     0.71161
     0.64359
     0.61401
     0.35078
     0.34782
     0.33007
     0.22064
     0.02544
    -0.23484
    -0.64891
    -1.13988
    -1.49185
    -1.76099
    -1.92071
    -1.91479
    -1.98578
    -2.00944
    -1.90296
    -1.85268
    -1.62790
    -1.46227
    -1.33805
    -0.97130
    -0.70807
    -0.53061
    -0.38568
    -0.27625
    -0.11358
    -0.01301
     0.06388
     0.12895
     0.11121
     0.10529
     0.03431
     0.10529
     0.09642
     0.04614
    -0.04259
     0.04910
     0.15557
     0.14374
     0.14670
     0.15853
     0.12600
     0.21473
     0.19994
     0.32416
     0.36557
     0.44838
     0.51641
     0.61401
     0.66429
     0.75302
     0.74119
     0.91273
     1.22033
     1.30315
     1.48652
     1.71722
     1.84144
     1.99228
     2.27917
     2.58677
     3.01267
     3.33210
     3.38238
     2.94169
     2.19636
     1.79116
     1.44807
     1.28540
     1.22920
     1.10202
     0.86245
     0.62288
     0.19698
    -0.29399
    -0.74651
    -0.88257
    -1.08960
    -1.27889
    -1.36762
    -1.27002
    -0.97721
    -0.99792
    -1.38241
    -1.95620
    -2.60688
    -3.50897
    -4.52049
    -4.43176
    -3.49123
    -2.41168
    -1.95028
    -2.07746
    -2.62759
    -3.07420
    -3.21321
    -2.89082
    -2.11296
    -1.20791
    -0.45666
     0.23247
     0.82992
     1.30315
     1.55159
     1.68764
     1.65806
     1.54863
     1.33864
     1.10202
     0.97189
     0.70570
     0.53120
     0.34486
     0.13191
    -0.04555
    -0.08104
    -0.29103
    -0.34723
    -0.33836
    -0.43300
    -0.45075
    -0.50399
    -0.46554
    -0.50990
    -0.56906
    -0.50103
    -0.43596
    -0.45666
    -0.40047
    -0.43300
    -0.35315
    -0.33244
    -0.34132
    -0.39751
    -0.31174
    -0.20230
    -0.28512
    -0.14907
    -0.11949
    -0.02780
    -0.11949
    -0.14611
    -0.24075
    -0.07513
    -0.14907
    -0.09287
    -0.05442
    -0.06625
    -0.08104
    -0.20822
    -0.16386
    -0.29991
    -0.47145
    -0.50103
    -0.49511
    -0.47441
    -0.46258
    -0.48624
    -0.64595
    -0.80271
    -0.91806
    -1.10143
    -1.27002
    -1.29072
    -1.31143
    -1.42974
    -1.35579
    -1.15467
    -1.17833
    -1.23453
    -1.25228
    -1.19608
    -1.19312
    -1.16946
    -1.03341
    -0.82637
    -0.67553
    -0.55722
    -0.45075
    -0.39455
    -0.30878
    -0.32061
    -0.24075
    -0.09287
    -0.15498
    -0.21118
    -0.15498
    -0.14315
    -0.12836
    -0.17864
    -0.18160
    -0.15202
    -0.07808
    -0.08696
    -0.13724
    -0.16090
    -0.10470
    -0.03372
    -0.09879
     0.03727
    -0.00710
    -0.01597
    -0.08400
    -0.01301
    -0.12245
    -0.09879
    -0.14019
    -0.03668
    -0.03963
     0.09050
    -0.01006
    -0.02189
    -0.14019
    -0.09879
    -0.24371
    -0.27033
    -0.35019
    -0.20822
     0.79147
     2.37973
     3.00380
     2.11059
     1.51905
     1.18484
     1.52497
     1.92721
     2.13129
     2.35903
     2.53649
     2.54832
     2.26439
     1.88285
     1.59004
     1.19667
     0.75302
     0.53711
     0.27092
     0.14078
     0.02544
     0.00473
    -0.00414
     0.46908
     0.42472
     0.45725
     0.43359
     0.35965
     0.04614
     0.11712
     0.51345
     0.73527
     0.77372
     0.93048
     1.01921
     1.02808
     0.77964
     0.76781
     0.96893
     1.05766
     1.08132
     0.88907
     0.74415
     0.73823
     0.75598
     0.57260
     0.69387
     0.59922
     0.28571
     0.09050
     0.12304
    -0.11062
    -0.16681
    -0.22301
    -0.28216
    -0.24963
    -0.17273
    -0.07808
    -0.09583
    -0.08104
    -0.07513
    -0.03668
     0.12895
     0.30937
     0.40402
     0.47796
     0.53415
     0.44247
     0.31824
     0.20585
     0.07276
     0.12895
     0.05205
     0.05205
    -0.04851
    -0.02485
    -0.11949
    -0.18456
    -0.19343
    -0.12245
    -0.18752
    -0.24075
    -0.27625
    -0.13132
    -0.23780
    -0.23484
    -0.25259
    -0.18752
    -0.08991
    -0.12836
    -0.15794
    -0.12245
    -0.10766
    -0.09583
    -0.11358
     0.06093
     0.02248
    -0.00414
     0.05797
     0.09346
     0.05797
     0.04022
    -0.00710
     0.04022
     0.04318
     0.11712
     0.01065
    -0.05442
    -0.21118
    -0.33836
    -0.53652
    -0.64891
    -0.84412
    -1.06003
    -1.14580
    -1.28185
    -1.45340
    -1.58058
    -1.68705
    -1.70776
    -1.47114
    -1.29072
    -1.13397
    -1.20791
    -1.26706
    -1.13397
    -1.00383
    -0.71102
    -0.48920
    -0.31765
    -0.15202
     0.03431
     0.17628
     0.33007
     0.25613
     0.28867
     0.24430
     0.27388
     0.27684
     0.33895
     0.30050
     0.31233
     0.32120
     0.42768
     0.47204
     0.46317
     0.43063
     0.50753
     0.68204
     0.67908
     0.75006
     0.78555
     0.92161
     1.05766
     1.11681
     1.11681
     0.97189
     0.79443
     0.71161
     0.74415
     0.94231
     0.91273
     0.67316
     0.57260
     0.52232
     0.53120
     0.36261
     0.22656
     0.17628
     0.14078
     0.23839
     0.12304
     0.09642
     0.14966
     0.16149
     0.06980
     0.33007
     0.24726
     0.23543
     0.24134
     0.42768
     0.64063
     0.44542
     0.22656
     0.08459
     0.00769
     0.19994
     0.39810
    -0.06921
     0.06980
     0.31824
    -0.11653
    -0.56906
    -0.50694
    -0.49807
    -0.53948
    -0.29695
    -0.00118
    -0.26737
    -0.45962
    -0.40343
    -0.59272
    -0.47145
    -0.01301
     0.19402
     0.23839
     0.67021
     0.93640
     0.71457
     0.48683
     0.66725
     0.58148
     0.51345
     0.33007
     0.09346
    -0.37681
    -1.02454
    -1.32917
    -1.24044
    -1.09552
    -1.00383
    -1.14284
    -1.54804
    -1.93845
    -2.34661
    -2.20464
    -2.15436
    -1.98873
    -1.53030
    -0.80863
    -0.45075
    -0.31765
    -0.18160
     0.04910
     0.22360
     0.38627
     0.52232
     0.66725
     0.70570
     0.82696
     0.88907
     1.01921
     1.24991
     1.23216
     0.96893
     0.69682
     0.65837
     0.66133
     0.61993
     0.56669
     0.66133
     0.59922
     0.58148
     0.50458
     0.40993
     0.32416
     0.21768
     0.22360
     0.27092
     0.28275
     0.24430
     0.22656
     0.15853
     0.03727
    -0.14907
    -0.39160
    -0.43892
    -0.47441
    -0.69328
    -0.68145
    -0.75835
    -0.87961
    -1.02158
    -1.14876
    -1.19904
    -1.28185
    -1.41199
    -1.47114
    -1.47410
    -1.35579
    -1.27298
    -1.25523
    -1.13693
    -0.91510
    -0.77313
    -0.70807
    -0.55131
    -0.45666
    -0.39751
    -0.38568
    -0.09287
     0.16445
     0.22951
     0.34191
     0.47500
     0.48092
     0.54894
     0.52824
     0.59035
     0.55781
     0.60514
     0.54007
     0.55781
     0.55781
     0.45430
     0.36557
     0.32712
     0.38627
     0.33007
     0.28867
     0.27092
     0.22360
     0.22064
     0.30937
     0.27979
     0.33599
     0.34486
     0.38331
     0.46908
     0.60218
     0.56965
     0.61401
     0.65837
     0.75894
     0.75598
     0.75894
     0.83288
     0.78260
     0.77372
     0.77964
     0.78260
     0.85062
     0.83583
     0.77077
     0.77964
     0.75006
     0.68795
     0.63767
     0.60809
     0.61993
     0.69682
     0.57852
     0.65542
     0.64654
     0.69091
     0.72344
     0.80626
     0.86541
     0.84471
     0.96006
     1.08724
     0.94527
     0.89203
     0.92456
     0.72640
     0.72049
     0.85654
     0.75006
     0.59922
     0.41289
     0.27684
     0.18515
    -0.02780
    -0.02780
    -0.14019
    -0.34132
    -0.58089
    -0.75539
    -0.74060
    -0.78792
    -0.98017
    -0.93876
    -0.87369
    -0.78201
    -0.79680
    -0.72581
    -0.74947
    -0.71398
    -0.65778
    -0.54244
    -0.41526
    -0.29103
    -0.09879
     0.04910
     0.11416
     0.10825
     0.03135
     0.04910
     0.16149
    -0.04259
    -0.16681
    -0.75539
    -1.59536
    -2.03310
    -2.06859
    -2.73111
    -3.94375
    -4.80147
    -4.89020
    -4.98780
    -5.02921
    -5.05583
    -4.03839
    -3.12743
    -3.02392
    -3.50601
    -3.21912
    -2.42055
    -1.22861
    -0.04259
     1.36230
     2.35903
     2.74648
     3.05704
     3.40900
     3.58055
     3.63970
     3.67223
     3.66928
     3.43266
     3.08366
     2.63409
     2.19340
     1.83257
     1.59891
     1.44511
     1.02217
     0.80034
     0.74119
     0.70274
     0.66725
     0.57556
     0.56077
     0.52528
     0.56669
     0.46317
     0.43359
     0.45430
     0.37148
     0.26796
     0.04614
     0.01952
    -0.11358
    -0.13428
    -0.22597
    -0.30287
    -0.38272
    -0.59863
    -0.71990
    -0.74651
    -0.62821
    -0.58089
    -0.67849
    -0.63412
    -0.66370
    -0.65483
    -0.62821
    -0.60159
    -0.46849
    -0.36498
    -0.23780
    -0.26442
    -0.35019
    -0.33836
    -0.45962
    -0.51582
    -0.42413
    -0.40047
    -0.50694
    -0.49511
    -0.58976
    -0.69032
    -0.72285
    -0.73764
    -0.64300
    -0.78496
    -0.76722
    -0.73468
    -0.70511
    -0.68145
    -0.77313
    -0.67849
    -0.61342
    -0.46849
    -0.31765
    -0.17273
    -0.12245
    -0.11358
    -0.02485
     0.06684
     0.14966
     0.22951
     0.24430
     0.35374
     0.48387
     0.59035
     0.63176
     0.56669
     0.61993
     0.65542
     0.61993
     0.66133
     0.70274
     0.67908
     0.56669
     0.60514
     0.61993
     0.56077
     0.46317
     0.43951
     0.51345
     0.46021
     0.47204
     0.40106
     0.35669
     0.32712
     0.33303
     0.24726
     0.33007
     0.26205
     0.22951
     0.21768
     0.19106
     0.18219
     0.15557
     0.14078
     0.10529
     0.16445
     0.16740
     0.16740
     0.10529
     0.12895
     0.15557
     0.07276
     0.22360
     0.20289
     0.16445
     0.17036
     0.26501
     0.27092
     0.24134
     0.19994
     0.22064
     0.30050
     0.30346
     0.31824
     0.33303
     0.36852
     0.36261
     0.52528
     0.64654
     0.90682
     1.03104
     1.12569
     1.19075
     1.12864
     1.05766
     1.01921
     1.05470
     1.07245
     1.00146
     0.90090
     0.70274
     0.55190
     0.54007
     0.45430
     0.44247
     0.53711
     0.28867
    -0.11653
    -0.70807
    -1.68114
    -2.38802
    -2.77547
    -3.21025
    -3.81361
    -4.44359
    -5.18597
    -5.90764
    -5.95496
    -4.62697
    -2.66604
    -2.57731
    -2.86716
    -3.68347
    -3.65390
    -2.80801
    -1.57170
    -0.43004
     0.87724
     1.93904
     2.72874
     3.23154
     3.53618
     3.56576
     3.53618
     3.32323
     3.09549
     2.76423
     2.53058
     2.19340
     1.81186
     1.58412
     1.51905
     1.51018
     1.36230
     1.15822
     1.04583
     1.16709
     1.24991
     1.42145
     1.40075
     1.36230
     1.20850
     1.06949
     1.01921
     1.19371
     1.13752
     0.95414
     0.95710
     0.86837
     0.70866
     0.48092
     0.16149
    -0.01893
    -0.04851
    -0.18160
    -0.22301
    -0.35019
    -0.40638
    -0.53061
    -0.61342
    -0.49216
    -0.51582
    -0.59272
    -0.66074
    -0.69919
    -0.62525
    -0.71990
    -0.82046
    -0.92102
    -0.90919
    -0.79384
    -0.88257
    -0.89440
    -0.93876
    -0.99496
    -1.14284
    -0.96242
    -0.89144
    -0.89144
    -0.81750
    -0.84708
    -0.80271
    -0.70807
    -0.74356
    -0.73173
    -0.64300
    -0.55427
    -0.45666
    -0.39455
    -0.32357
    -0.32357
    -0.32357
    -0.19047
    -0.10174
    -0.10766
    -0.17273
    -0.08400
     0.01360
     0.01656
     0.02248
     0.03135
     0.04318
     0.07572
     0.07867
     0.03727
     0.03727
     0.00177
    -0.09879
    -0.05738
     0.05205
    -0.00414
    -0.13428
    -0.11062
    -0.11062
    -0.14315
    -0.09287
    -0.11653
    -0.15794
    -0.12836
    -0.16977
    -0.11653
    -0.04851
    -0.07217
    -0.12541
    -0.12836
    -0.03076
     0.01656
    -0.00710
     0.01952
     0.06093
     0.04910
     0.11712
     0.04318
     0.13191
     0.10233
     0.13487
     0.15261
     0.18219
     0.13191
     0.10529
     0.03431
     0.21473
     0.18811
     0.15557
     0.06684
     0.11416
     0.17332
     0.17923
     0.14966
     0.14670
     0.19106
     0.21177
     0.23839
     0.31824
     0.32712
     0.32120
     0.33007
     0.40697
     0.58148
     0.50162
     0.51936
     0.55190
     0.56077
     0.64063
     0.66429
     0.58739
     0.48092
     0.50162
     0.67908
     0.69091
     0.80034
     0.67908
     0.53415
     0.48979
     0.51049
     0.39219
     0.04910
    -0.42413
    -0.92693
    -1.29072
    -1.39424
    -1.42086
    -1.36171
    -1.32622
    -1.24044
    -1.26115
    -1.42678
    -1.63973
    -1.86451
    -1.96507
    -1.63086
    -1.17242
    -0.82341
    -0.57497
    -0.32948
    -0.02189
     0.08459
     0.12008
     0.13487
     0.21473
     0.25022
     0.21768
     0.20881
     0.08459
     0.22360
     1.07245
     2.84705
     3.61012
     2.50691
     1.73792
     1.95087
     2.58381
     2.79085
     3.02155
     3.24633
     3.71068
     3.59238
     3.16352
     2.79381
     2.48030
     2.08101
     1.50427
     1.03400
     0.80330
     0.44838
     0.21177
     0.06980
     0.14966
    -0.03372
    -0.16386
    -0.36202
    -0.45371
    -0.54539
    -0.47737
    -0.40047
    -0.33836
    -0.24075
    -0.13132
    -0.17864
    -0.04259
    -0.05442
    -0.08991
    -0.14019
    -0.20822
    -0.16681
    -0.21709
    -0.25554
    -0.18752
    -0.23484
    -0.22301
    -0.14315
    -0.13724
    -0.21118
    -0.18456
    -0.27329
    -0.22005
    -0.17273
    -0.27329
    -0.22597
    -0.24963
    -0.31470
    -0.28216
    -0.25850
    -0.20230
    -0.20822
    -0.14907
    -0.09879
    -0.04555
    -0.05738
    -0.08400
    -0.12245
    -0.18160
    -0.04555
    -0.01597
    -0.08104
    -0.04259
    -0.08400
    -0.16090
    -0.17569
    -0.15794
    -0.16681
    -0.19935
    -0.25554
    -0.23780
    -0.32948
    -0.31470
    -0.34723
    -0.43892
    -0.36793
    -0.35315
    -0.34427
    -0.33540
    -0.43004
    -0.39160
    -0.45075
    -0.50103
    -0.42117
    -0.40934
    -0.37681
    -0.38568
    -0.42413
    -0.39455
    -0.37976
    -0.49511
    -0.35019
    -0.34427
    -0.35019
    -0.30878
    -0.28216
    -0.26442
    -0.22597
    -0.24075
    -0.18456
    -0.08991
    -0.02485
    -0.01301
     0.00177
     0.06684
     0.12304
     0.06684
     0.11121
     0.24134
     0.22951
     0.19994
     0.25613
     0.27092
     0.35078
     0.38627
     0.45725
     0.50458
     0.52528
     0.57556
     0.58148
     0.70274
     0.69387
     0.51049
     0.43951
     0.55190
     0.50162
     0.52528
     0.57556
     0.51936
     0.32712
     0.21177
    -0.04259
    -0.29991
    -0.63708
    -1.21678
    -1.89409
    -2.46492
    -3.48827
    -4.46725
    -4.56781
    -3.34630
    -2.02718
    -1.66043
    -2.08929
    -2.77547
    -3.15109
    -3.37883
    -2.85237
    -2.11296
    -1.31734
    -0.48624
     0.10825
     0.54598
     0.83288
     0.89499
     0.97189
     0.99555
     0.89795
     0.65246
     0.50162
     0.28571
     0.12600
    -0.12245
    -0.27920
    -0.39751
    -0.42413
    -0.53948
    -0.78496
    -0.87665
    -0.70511
    -0.39160
    -0.37976
    -0.57201
    -0.70807
    -0.87961
    -0.86186
    -0.45075
     0.55781
     1.45399
     2.18157
     2.34128
     2.23777
     2.10171
     1.71130
     1.85623
     2.12833
     2.31171
     2.33537
     2.33241
     2.34424
     2.03073
     1.61370
     1.24103
     0.77077
     0.34486
     0.00473
    -0.27920
    -0.43892
    -0.55722
    -0.65483
    -0.67553
    -0.65187
    -0.59272
    -0.47441
    -0.38864
    -0.25850
    -0.23780
    -0.21709
    -0.05146
     0.04022
     0.01952
     0.09642
     0.11121
     0.14374
     0.25022
     0.29754
     0.28867
     0.28867
     0.20289
     0.24134
     0.20881
     0.24134
     0.23247
     0.09938
     0.11712
     0.14374
     0.10529
     0.06980
    -0.00118
     0.02544
     0.05205
     0.06388
     0.05797
    -0.04555
    -0.03668
    -0.03668
    -0.09287
     0.00473
     0.00177
    -0.02485
    -0.05738
    -0.05738
     0.02544
    -0.00118
    -0.01301
    -0.06625
     0.01360
     0.01952
     0.06388
     0.03431
     0.01360
     0.02544
    -0.00710
    -0.00414
     0.12008
     0.08459
     0.02544
     0.05501
     0.10825
     0.14078
     0.11712
     0.03431
     0.07572
     0.11712
     0.16149
     0.11712
     0.08755
     0.04318
     0.11416
     0.05205
     0.12008
     0.19698
     0.05501
     0.09050
     0.12600
     0.09346
     0.13191
     0.11121
     0.07276
     0.16740
     0.20881
     0.21177
     0.14374
     0.17332
     0.13487
     0.09642
     0.05797
     0.05797
    -0.12541
    -0.22301
    -0.23484
    -0.08400
    -0.17864
    -0.56906
    -0.86186
    -0.97130
    -0.92102
    -0.77313
    -0.56610
    -0.50990
    -0.58680
    -0.54244
    -0.42709
    -0.19639
    -0.05146
     0.00177
     0.00177
     0.07572
     0.02248
    -0.43892
    -0.87665
    -0.50103
    -0.35906
    -0.01006
     0.29162
     0.25022
    -0.05146
    -0.86482
    -1.33509
    -1.29664
    -1.21383
    -1.09848
    -0.72285
    -0.42709
    -0.50399
    -0.65483
    -0.83820
    -0.65187
    -0.65187
    -0.60750
    -0.69623
    -0.67849
    -0.65187
    -0.82637
    -0.87665
    -0.26146
     1.10498
     2.24368
     2.83226
     2.81747
     2.94761
     2.99789
     2.53058
     2.11946
     2.52466
     3.13394
     3.54801
     3.67223
     3.42970
     2.83521
     2.09876
     1.47173
     0.98668
     0.32712
    -0.13724
    -0.53061
    -0.74947
    -0.93876
    -1.12214
    -1.20495
    -1.20199
    -1.15763
    -1.13988
    -1.07777
    -0.97425
    -0.95355
    -0.93876
    -0.83524
    -0.74060
    -0.73173
    -0.76722
    -0.71990
    -0.70807
    -0.68145
    -0.60750
    -0.66074
    -0.54539
    -0.54835
    -0.46258
    -0.41821
    -0.41821
    -0.47145
    -0.43004
    -0.43596
    -0.29695
    -0.25554
    -0.34132
    -0.26737
    -0.23484
    -0.14907
    -0.12836
    -0.14019
    -0.14611
    -0.13724
    -0.12245
    -0.06329
    -0.08991
    -0.04851
    -0.13428
    -0.19047
    -0.12836
    -0.05442
    -0.11358
    -0.13724
    -0.18456
    -0.21118
    -0.17273
    -0.16090
    -0.23484
    -0.24371
    -0.19935
    -0.26146
    -0.19047
    -0.19343
    -0.30287
    -0.26146
    -0.22005
    -0.10470
    -0.08991
    -0.15498
    -0.16386
    -0.11949
    -0.10766
    -0.02485
    -0.03668
     0.01360
     0.01065
     0.01360
     0.06684
     0.06980
     0.04614
     0.03431
    -0.02485
     0.16740
     0.17628
     0.10529
     0.08459
     0.08163
     0.10233
     0.13783
     0.11712
     0.07867
     0.06388
     0.09938
     0.09642
     0.11712
     0.06093
     0.08163
    -0.11062
     0.08755
     0.16149
     0.04318
     0.00473
    -0.01597
     0.00177
    -0.00118
     0.01065
     0.04022
    -0.01597
    -0.04555
     0.02544
     0.04022
     0.00473
    -0.02485
    -0.07513
    -0.08696
     0.08755
    -0.06625
    -0.07808
    -0.03668
    -0.07513
    -0.03372
    -0.06625
    -0.08104
    -0.07217
    -0.02780
    -0.08696
     0.05205
     0.01360
    -0.01301
    -0.03668
    -0.03372
     0.08755
     0.09642
     0.09642
     0.06980
    -0.04555
    -0.03076
    -0.09879
    -0.13428
    -0.11062
    -0.07513
    -0.05738
    -0.09287
    -0.12541
    -0.29991
    -0.45962
    -0.68440
    -0.61934
    -0.64595
    -0.71990
    -0.77905
    -0.84116
    -1.00383
    -1.02749
    -0.86778
    -0.62229
    -0.17864
     0.59626
     1.56046
     1.84144
     1.80003
     1.79116
     1.64623
     1.81186
     1.88285
     2.18749
     2.66071
     2.40044
     1.73201
     0.60218
    -0.87074
    -2.17802
    -4.07980
    -5.70652
    -5.95496
    -5.62370
    -4.75711
    -4.22177
    -4.36078
    -4.45838
    -4.91090
    -5.42258
    -5.45511
    -4.51458
    -2.94702
    -1.46523
    -0.14315
     0.86541
     1.52793
     1.96270
     2.15791
     2.16678
     2.07214
     1.91242
     1.70835
     1.50722
     1.37709
     1.18780
     1.02808
     0.95118
     0.82105
     0.67612
     0.61401
     0.52232
     0.50458
     0.48092
     0.43951
     0.40402
     0.35374
     0.38627
     0.27684
     0.17036
     0.26205
     0.25318
     0.20289
     0.24430
     0.13783
     0.09346
     0.05205
     0.05205
     0.06980
     0.06980
     0.02544
    -0.01301
     0.04910
     0.04614
     0.00769
    -0.10174
     0.03431
     0.08755
     0.10233
     0.18219
     0.26205
     0.21177
     0.28571
     0.41585
     0.43951
     0.59035
     0.68499
     0.72049
     0.78555
     0.85062
     0.91865
     0.95710
     0.95118
     1.09019
     1.09315
     1.11090
     1.21442
     1.14047
     1.13456
     1.18484
     1.09907
     1.19667
     1.18484
     1.14639
     1.08724
     1.12864
     1.09611
     1.08428
     1.00738
     1.09019
     1.09019
     1.09611
     1.07836
     1.02808
     1.05766
     0.95710
     0.91569
     0.95118
     0.92161
     0.87724
     0.74710
     0.82105
     0.77668
     0.64950
     0.45725
     0.52528
     0.50458
     0.33007
     0.33599
     0.22656
    -0.00118
    -0.02780
    -0.10470
    -0.16681
    -0.17864
    -0.19343
    -0.23780
    -0.26146
    -0.22005
    -0.26442
    -0.32653
    -0.22892
    -0.21709
    -0.25554
    -0.16386
    -0.11949
    -0.06034
    -0.01893
    -0.03372
     0.05205
     0.06684
     0.12600
     0.11121
     0.09938
     0.09938
     0.16149
     0.13191
     0.15557
     0.17036
     0.22656
     0.15853
     0.21768
     0.21768
     0.21177
     0.16740
     0.14670
     0.20289
     0.25909
     0.25022
     0.21768
     0.22064
     0.17036
     0.26205
     0.18515
     0.27979
     0.26501
     0.28275
     0.31529
     0.38923
     0.35374
     0.31233
     0.28571
     0.42472
     0.55781
     0.54894
     0.55781
     0.53120
     0.55486
     0.53711
     0.65837
     0.78851
     0.99851
     1.12864
     1.34751
     1.39779
     1.38004
     1.18484
     0.88316
     0.87428
     1.00738
     1.04583
     1.12864
     1.06357
     0.58739
     0.08163
    -0.32948
    -1.06298
    -1.69297
    -2.25197
    -2.80505
    -3.63911
    -4.26909
    -4.44951
    -4.80147
    -5.21259
    -5.52610
    -5.50244
    -5.65328
    -5.26287
    -4.69204
    -4.83696
    -4.57965
    -3.79587
    -2.83462
    -2.25197
    -1.55100
    -0.74947
     0.07867
     0.60218
     0.99851
     1.38596
     1.87693
     2.12242
     2.41227
     2.45959
     2.35016
     2.55719
     2.89141
     2.63705
     2.45072
     2.35312
     2.21411
     2.28805
     2.18749
     2.10467
     1.83552
     1.68764
     1.53384
     1.54272
     1.44216
     1.28836
     1.06062
     0.98963
     0.83288
     0.72936
     0.61105
     0.50753
     0.36852
     0.23247
     0.21473
     0.16445
     0.08163
     0.07572
    -0.02485
     0.02248
    -0.05738
    -0.00118
    -0.07513
    -0.09583
    -0.19047
    -0.17864
    -0.12541
    -0.05738
    -0.12836
    -0.17864
    -0.13724
    -0.05442
    -0.05146
    -0.06625
    -0.12245
    -0.07808
    -0.04259
     0.05205
     0.03135
     0.04318
    -0.01597
     0.01656
     0.01360
     0.16740
     0.14966
     0.07276
     0.08459
     0.16445
     0.14670
     0.05797
     0.05797
     0.09050
     0.08459
     0.24430
     0.17923
     0.08459
     0.08755
     0.05501
     0.00177
     0.07572
     0.15261
    -0.00118
     0.01656
    -0.00414
     0.07867
    -0.08104
    -0.11949
    -0.05738
    -0.06034
    -0.03076
    -0.06034
    -0.08104
    -0.05442
    -0.10470
    -0.14907
    -0.05442
     0.05797
    -0.03668
    -0.06034
    -0.03963
     0.01656
     0.00177
    -0.03076
    -0.06625
    -0.05442
     0.01952
     0.02544
     0.03431
    -0.01301
    -0.03963
    -0.11653
    -0.08696
     0.04614
    -0.01006
    -0.03963
    -0.04555
    -0.01301
     0.00177
     0.02248
    -0.04851
    -0.03076
    -0.00118
     0.04910
     0.01360
    -0.00414
     0.01360
    -0.06921
    -0.06921
     0.06388
     0.05205
     0.00769
     0.01952
     0.22064
     0.35669
     0.63471
     0.87724
     1.02808
     1.10498
     1.22625
     1.30610
     1.20554
     1.16118
     0.83288
     0.86837
     1.32089
     1.60187
     1.51314
     1.87397
     2.76719
     2.70508
     1.55750
     0.23543
    -0.28808
    -0.17273
     0.03135
     0.14966
    -0.02189
    -0.75835
    -1.99169
    -3.52968
    -4.69499
    -5.26287
    -5.38413
    -5.48173
    -5.86623
    -5.95496
    -5.95496
    -5.50835
    -4.95823
    -4.99963
    -4.91978
    -4.62401
    -3.86981
    -2.78139
    -1.77282
    -0.80567
     0.38035
     1.21146
     1.60778
     1.86806
     2.01890
     2.19636
     2.38861
     2.59269
     2.64297
     2.75536
     2.71987
     2.60747
     2.43001
     2.26439
     2.06918
     2.03369
     1.81778
     1.55750
     1.35638
     0.94527
     0.63176
     0.24726
    -0.03668
    -0.11062
    -0.33244
    -0.49807
    -0.81750
    -1.04524
    -1.15763
    -1.35579
    -1.33213
    -1.31143
    -1.45635
    -1.32917
    -1.06298
    -1.08960
    -1.02749
    -0.93876
    -0.85003
    -0.77905
    -0.65483
    -0.53948
    -0.53948
    -0.58089
    -0.49511
    -0.42709
    -0.33244
    -0.25259
    -0.35610
    -0.31174
    -0.11358
    -0.04259
    -0.09583
    -0.02485
    -0.03076
     0.12895
     0.10825
     0.19106
     0.23247
     0.24430
     0.28867
     0.33599
     0.30346
     0.28867
     0.22360
     0.20881
     0.25613
     0.25613
     0.07276
     0.13783
     0.18219
     0.15853
     0.11416
     0.09346
     0.10825
     0.06980
     0.09050
     0.05797
     0.08755
     0.14966
     0.09346
     0.03727
     0.10825
     0.15557
     0.12895
     0.12895
     0.11712
     0.11121
     0.12600
     0.15557
     0.19698
     0.20881
     0.25318
     0.23839
     0.25022
     0.34191
     0.35374
     0.28275
     0.31824
     0.46613
     0.45430
     0.42768
     0.41289
     0.44247
     0.43063
     0.48683
     0.46317
     0.47500
     0.35078
     0.38331
     0.31824
     0.37444
     0.29754
     0.17628
     0.10529
     0.22360
     0.16445
     0.19994
     0.21473
     0.12895
     0.14670
     0.13487
     0.12895
     0.19106
     0.13191
     0.13191
     0.18515
     0.21473
     0.17332
     0.20289
     0.11712
     0.14374
     0.23839
     0.12600
     0.16445
     0.22064
     0.28275
     0.46317
     0.69978
     0.87133
     0.96006
     0.65837
     0.43655
     0.41289
     0.30937
     0.22951
     0.31824
     0.71753
     1.12273
     1.17597
     1.23216
     1.24103
     0.94231
     0.74710
     0.99555
     1.36526
     1.56342
     1.32681
     1.21146
     1.02513
     0.76485
     0.64654
     0.65837
     0.76781
     1.32976
     1.90651
     1.71722
     1.12864
     0.47204
     0.20585
     0.34486
     0.64063
     0.97780
     0.98963
     1.16118
     1.06357
     1.09019
     1.01921
     0.96006
     0.76485
     0.79443
     0.64359
     0.51641
     0.44247
     0.30937
     0.25613
     0.20881
     0.22064
     0.19698
     0.28275
     0.23839
     0.24430
     0.18811
     0.22656
     0.25022
     0.21473
     0.17036
     0.15557
     0.01656
     0.00473
    -0.14907
    -0.31765
    -0.52469
    -0.72581
    -0.85299
    -0.84708
    -0.98017
    -1.07777
    -1.13693
    -1.21678
    -1.27002
    -1.44748
    -1.51846
    -1.49480
    -1.51255
    -1.49480
    -1.37650
    -1.29368
    -1.18721
    -1.15763
    -1.02454
    -0.95947
    -0.95947
    -0.89736
    -0.87665
    -0.76130
    -0.68440
    -0.66666
    -0.62525
    -0.49807
    -0.45371
    -0.55427
    -0.42117
    -0.36498
    -0.39751
    -0.34132
    -0.41230
    -0.29399
    -0.29991
    -0.28808
    -0.36793
    -0.40638
    -0.34723
    -0.39160
    -0.42117
    -0.37089
    -0.41526
    -0.54835
    -0.54835
    -0.60159
    -0.38864
    -0.12836
     0.10233
     0.24726
     0.14374
     0.05797
    -0.00414
     0.11712
     0.37444
     0.63176
     0.85950
     0.99851
     1.07836
     1.00442
     1.03400
     1.15230
     1.16414
     1.11681
     1.10498
     1.27061
     1.34751
     1.29131
     1.21737
     1.18188
     1.14639
     1.09611
     1.05174
     0.97484
     0.99259
     0.89499
     0.79443
     0.78260
     0.66133
     0.57260
     0.44838
     0.32416
     0.37444
     0.23839
     0.20289
     0.10825
     0.03727
    -0.06034
     0.01656
     0.02544
     0.26501
     0.33007
     0.22064
     0.14670
     0.14966
     0.35374
     0.41880
     0.55486
     0.69682
     0.67612
     0.69682
     0.62288
     0.52232
     0.58739
     0.70274
     0.57260
     0.67021
     0.64063
     0.54007
     0.38627
     0.22064
     0.16740
     0.08163
    -0.17273
    -0.40047
    -0.61934
    -0.89440
    -0.99792
    -0.89144
    -0.68736
     0.07276
    -0.14907
    -0.95947
    -1.16355
    -1.32326
    -1.13693
    -1.04228
    -1.15171
    -0.92693
    -0.73173
    -1.30256
    -1.46818
    -1.21678
    -0.87665
    -1.12510
    -1.09552
    -1.13988
    -1.40016
    -1.08665
    -0.86778
    -1.12510
    -1.49185
    -1.30551
    -0.87665
    -0.74060
    -0.61342
    -0.48920
    -0.39455
    -0.43892
    -0.26442
    -0.25259
    -0.32061
    -0.31174
    -0.16977
    -0.03963
     0.07572
     0.06684
     0.09938
     0.21768
     0.39810
     0.39810
     0.23543
     0.03727
    -0.00414
     0.02544
     0.09938
    -0.05146
    -0.21118
    -0.39751
    -0.73764
    -0.99496
    -1.06890
    -1.22566
    -1.48297
    -1.56875
    -1.63973
    -1.68114
    -1.80832
    -1.96507
    -2.00056
    -1.97690
    -1.86747
    -1.81423
    -1.73437
    -1.65452
    -1.53325
    -1.37354
    -1.21087
    -0.93581
    -0.92397
    -0.81454
    -0.66370
    -0.51877
    -0.40343
    -0.40934
    -0.32948
    -0.22301
    -0.12541
    -0.08104
    -0.04555
     0.06093
     0.04318
     0.04022
     0.03135
     0.18811
     0.12304
     0.09050
     0.15853
     0.10529
     0.16149
     0.12895
     0.10825
     0.14374
     0.15261
     0.20585
     0.16740
     0.19994
     0.12895
     0.07572
     0.07276
     0.21473
     0.24430
     0.14374
     0.17332
     0.16740
     0.10825
     0.19698
     0.14966
     0.16149
     0.22951
     0.38627
     0.43359
     0.42176
     0.36261
     0.39219
     0.33599
     0.49275
     0.61993
     0.61993
     0.62584
     0.70274
     0.72936
     0.66133
     0.71753
     0.69387
     0.67908
     0.68499
     0.70866
     0.67021
     0.62880
     0.61105
     0.58148
     0.62880
     0.65542
     0.57260
     0.55190
     0.51936
     0.51049
     0.54007
     0.51641
     0.49275
     0.47500
     0.48387
     0.54598
     0.52528
     0.47796
     0.48683
     0.39514
     0.41585
     0.53711
     0.47796
     0.48092
     0.50753
     0.49866
     0.54007
     0.54007
     0.50458
     0.48092
     0.51641
     0.50458
     0.58739
     0.57852
     0.48979
     0.40106
     0.29754
     0.44247
     0.29458
     0.21768
     0.17332
     0.04318
    -0.00710
    -0.03076
    -0.07217
    -0.01301
     0.12600
     0.17332
     0.19994
     0.14078
     0.30937
     0.66429
     0.96301
     1.95975
     2.70508
     2.22298
     2.11946
     2.31171
     2.12242
     1.85031
     1.53384
     1.30315
     1.30610
     1.47173
     1.44216
     1.49835
     1.48652
     1.49835
     1.06357
     1.00738
     1.12273
     1.31202
     1.42737
     1.82074
     2.08101
     2.07510
     2.03369
     1.81482
     1.21442
     0.53120
     0.64063
     0.55190
     0.25909
    -0.32061
    -0.80271
    -1.57762
    -2.04789
    -2.57139
    -2.99138
    -3.34334
    -3.41728
    -3.40545
    -3.23687
    -2.93519
    -2.71928
    -2.44717
    -2.39098
    -2.24013
    -2.07746
    -2.03901
    -1.93845
    -1.91479
    -1.84381
    -1.68705
    -1.53325
    -1.45931
    -1.36467
    -1.24636
    -1.19312
    -1.13693
    -1.06594
    -1.02454
    -0.92693
    -0.75243
    -0.71102
    -0.56314
    -0.44188
    -0.49216
    -0.39455
    -0.24963
    -0.25259
    -0.19639
    -0.21414
    -0.15794
    -0.15202
    -0.08400
    -0.03668
    -0.06329
    -0.08104
    -0.05738
     0.04022
     0.02248
     0.05797
     0.04910
     0.03727
     0.17923
     0.23839
     0.21473
     0.33599
     0.33895
     0.35078
     0.33895
     0.44247
     0.55486
     0.48979
     0.52528
     0.63767
     0.62880
     0.61993
     0.53120
     0.50458
     0.54303
     0.63767
     0.52824
     0.51641
     0.45725
     0.40106
     0.42768
     0.38627
     0.39219
     0.32712
     0.30641
     0.28275
     0.23543
     0.26501
     0.24134
     0.07276
     0.10825
     0.17036
     0.10233
     0.00769
    -0.01006
    -0.12836
    -0.16977
    -0.23780
    -0.11062
     0.12895
     0.57852
     0.86541
     0.81809
     0.77372
     0.78260
     0.85062
     0.97189
     1.13160
     1.31202
     1.52793
     1.62849
     1.67877
     1.66398
     1.58412
     1.39779
     1.37413
     1.23512
     1.12864
     0.96301
     0.93935
     0.85950
     0.82105
     0.63471
     0.71753
     0.66133
     0.58443
     0.61105
     0.57260
     0.48683
     0.43655
     0.40106
     0.41289
     0.44247
     0.41289
     0.34486
     0.42472
     0.43655
     0.50162
     0.37740
     0.48979
     0.48387
     0.37740
     0.47204
     0.51936
     0.75598
     0.82696
     0.94823
     0.94231
     0.90682
     0.78555
     0.78555
     0.82105
     0.88907
     0.82696
     0.74119
     0.72344
     0.72344
     0.55190
     0.48683
     0.51936
     0.54303
     0.55781
     0.44542
     0.33007
     0.33895
     0.52528
     0.48683
     0.87428
     1.21737
     1.51905
     1.55455
     1.30019
     1.20258
     1.27948
     1.32089
     1.49539
     1.52497
     1.55159
     1.40371
     1.16414
     1.13160
     0.74710
     0.34191
    -0.56018
    -1.75212
    -2.97659
    -3.84910
    -3.56813
    -2.63350
    -1.49480
    -1.51551
    -2.73998
    -3.70713
    -4.04431
    -3.87868
    -3.40545
    -2.73406
    -2.07155
    -1.59241
    -1.27298
    -1.06890
    -0.59567
    -0.37385
    -0.24075
    -0.07808
    -0.09287
    -0.02485
    -0.03076
    -0.03372
    -0.11358
    -0.18752
    -0.22892
    -0.23484
    -0.14019
    -0.16090
    -0.20526
    -0.36793
    -0.43596
    -0.32061
    -0.33244
    -0.32948
    -0.25554
    -0.38272
    -0.46258
    -0.45371
    -0.50990
    -0.60750
    -0.65187
    -0.63708
    -0.58384
    -0.54539
    -0.52765
    -0.56906
    -0.62229
    -0.62525
    -0.58384
    -0.64595
    -0.49807
    -0.41230
    -0.33540
    -0.23188
    -0.19639
    -0.17864
    -0.22892
    -0.12836
    -0.05146
     0.06093
     0.06388
     0.16149
     0.33599
     0.42768
     0.39810
     0.35669
     0.38035
     0.39514
     0.20881
     0.20289
     0.09642
     0.24134
     0.29162
     0.21768
     0.04022
    -0.07513
    -0.17569
    -0.29695
    -0.36498
    -0.37976
    -0.43596
    -0.57793
    -0.56906
    -0.57497
    -0.58976
    -0.58680
    -0.51582
    -0.47145
    -0.45962
    -0.45371
    -0.32357
    -0.24667
    -0.14315
    -0.13428
    -0.11949
    -0.03963
    -0.01006
     0.16445
     0.19994
     0.24726
     0.22951
     0.27979
     0.30050
     0.24134
     0.26501
     0.48092
     0.55486
     0.67908
     0.78555
     0.79739
     0.72640
     0.79147
     0.69682
     0.76189
     0.79443
     0.88316
     0.88611
     0.75894
     0.72640
     0.59922
     0.47500
     0.31529
     0.12895
     0.10825
     0.03135
    -0.15498
    -0.17864
    -0.12245
    -0.14315
    -0.11358
    -0.15498
    -0.06921
     0.03135
     0.01656
     0.31824
     0.41585
     0.54007
     0.68795
     0.75894
     0.81217
     0.85950
     0.93344
     0.94231
     0.90682
     0.82105
     0.72344
     0.47796
     0.38627
     0.30641
     0.90682
     1.96862
     2.06031
     1.83848
     1.76750
     1.52793
     0.95414
     0.20881
    -0.43004
     0.01952
     0.96301
     1.31498
     1.19075
     0.72344
     0.15853
    -0.22301
    -0.64595
    -1.04820
    -1.16650
    -1.18425
    -1.15171
    -1.06298
    -1.03341
    -0.90919
    -0.74947
    -0.56018
    -0.54244
    -0.48920
    -0.44779
    -0.44779
    -0.47145
    -0.25850
    -0.20822
    -0.24963
    -0.08400
    -0.01597
    -0.00710
     0.03135
     0.03135
    -0.02189
    -0.05738
    -0.05146
    -0.00118
    -0.02485
     0.06093
     0.06388
     0.00473
     0.08163
     0.09346
    -0.19047
    -0.61934
    -1.32030
    -1.76987
    -1.95324
    -1.91183
    -1.71367
    -1.32622
    -0.85299
    -0.57497
    -0.72877
    -0.58089
    -1.02749
    -1.35579
    -0.97721
    -0.68736
    -0.37976
     0.12600
     0.73232
     1.01921
     1.23216
     1.27357
     1.11977
     1.03104
     0.92456
     0.91865
     0.77372
     0.71161
     0.68499
     0.60218
     0.55190
     0.62288
     0.58443
     0.48683
     0.39810
     0.36852
     0.28867
     0.32120
     0.12895
     0.09938
     0.10233
     0.07867
     0.05797
    -0.02780
    -0.07217
    -0.15202
    -0.19639
    -0.05738
    -0.06034
    -0.17569
    -0.18456
    -0.20230
    -0.16386
    -0.12245
    -0.18456
    -0.15794
    -0.12541
    -0.07808
    -0.03668
     0.01952
     0.00769
    -0.03668
    -0.14019
    -0.15498
    -0.07513
    -0.14019
    -0.19639
    -0.15794
    -0.15498
    -0.04851
    -0.09879
    -0.23188
    -0.20526
    -0.22301
    -0.16681
    -0.32357
    -0.32061
    -0.39455
    -0.42709
    -0.34427
    -0.16977
    -0.22892
    -0.32061
    -0.26737
    -0.20526
    -0.24075
    -0.16977
    -0.18160
    -0.13428
    -0.07808
    -0.08696
    -0.25259
    -0.46849
    -0.86186
    -0.93876
    -0.78201
    -0.52765
    -0.64891
    -0.92102
    -1.17242
    -1.45340
    -1.54508
    -1.84085
    -1.87043
    -1.81719
    -1.28777
    -0.74060
    -0.52173
    -0.35315
    -0.11653
     0.12008
     0.26796
     0.64359
     0.97484
     1.09907
     1.32976
     1.57821
     1.82665
     2.10467
     2.26439
     2.19932
     2.04848
     1.69947
     1.35638
     1.21146
     0.91569
     0.69387
     0.48092
     0.28867
     0.13191
     0.03135
    -0.16681
    -0.25259
    -0.45962
    -0.60159
    -0.56314
    -0.52765
    -0.32948
