# Supplementary material for: Software algorithm and hardware design for real-time implementation of new spectral estimator
Source: Biomed Eng Online. 2014 May 9;13:61. doi: 10.1186/1475-925X-13-61 (PMC4057578; doi:10.1186/1475-925X-13-61)
Supplement: Additional file 2 — txtfiles.zip. [file 1475-925X-13-61-S2.zip › FILE069.TXT]

    -0.28550
    -0.26997
    -0.00595
    -0.38645
    -0.54952
    -0.26221
     0.04840
     0.18041
    -0.05255
    -0.14573
    -0.31656
    -0.17679
    -0.45633
    -0.56505
    -0.36315
    -0.56505
    -0.50293
    -0.40974
    -0.03702
    -0.06031
    -0.04478
    -0.27774
    -0.38645
    -0.30880
    -0.23891
    -0.86012
    -1.43475
    -1.42698
    -1.43475
    -1.25615
    -0.96107
    -0.88342
    -0.96107
    -1.38815
    -1.48910
    -1.40368
    -1.10084
    -0.83683
    -0.42527
    -0.10690
    -0.00595
     0.00181
     0.26583
     0.82492
     1.04234
     1.11999
     1.13552
     1.25200
     1.39178
     1.31412
     1.40731
     1.52378
     1.15882
     0.85598
     0.89480
     1.16659
     1.65579
     1.92757
     1.89651
     1.55484
     1.40731
     1.27530
     1.29083
     1.57037
     1.39178
     1.03458
     0.93363
     1.48496
     1.36071
     0.92587
     0.49102
     1.41507
     1.82662
     0.82492
    -0.53399
    -1.36486
    -1.42698
    -1.20956
     0.64632
     3.98534
     3.00693
    -0.37092
    -1.42698
    -0.84459
    -0.13020
     0.20370
     1.05011
     1.60920
     1.68685
     1.36848
     1.27530
     0.69291
     0.32018
     0.28912
     0.32018
     0.25030
     0.26583
     0.20370
    -0.01372
     0.28136
     0.34348
     0.03287
    -0.47963
    -0.51846
    -0.61164
    -0.79024
    -0.65823
    -0.61164
    -0.77471
    -0.84459
    -1.07755
    -1.51240
    -1.78418
    -0.96107
    -0.79024
    -0.68152
    -0.61940
    -0.49516
    -0.31656
    -0.34762
    -0.22338
    -0.14573
     0.00181
     0.19594
     0.18041
     0.73174
     0.85598
     1.15882
     0.98022
     0.74727
     0.35901
     0.11829
     0.10276
     0.01734
    -0.23891
    -0.13020
    -0.23891
    -0.40198
    -0.68929
    -0.68152
    -0.82130
    -0.72812
    -0.64270
    -0.75141
    -0.69705
    -0.61940
    -0.75918
    -0.75141
    -0.61940
    -0.40198
    -0.64270
    -0.64270
    -0.42527
    -0.54952
    -0.43304
    -0.43304
    -0.44080
    -0.42527
    -0.36315
    -0.39421
    -0.54952
    -0.38645
    -0.40974
    -0.63493
    -0.15349
     0.05617
     0.00958
     0.32018
     0.63079
     0.61526
    -0.25444
    -0.83683
    -0.63493
    -0.13020
    -0.01372
    -0.11467
    -0.20785
    -0.37092
    -0.61164
    -0.92224
    -1.34933
    -0.87565
    -0.94554
    -0.70482
    -0.50293
    -0.79800
    -0.84459
    -0.75141
    -0.27774
     0.18041
     0.59196
     0.54537
     0.76280
     0.93363
     0.16488
     0.42889
     0.95693
     1.64026
     1.87322
     1.52378
     1.33742
     0.97246
     0.41336
    -0.18455
     0.18817
     0.34348
     0.77833
     0.64632
     0.49102
     0.37454
     0.14935
    -0.07584
    -0.92224
    -0.60387
    -0.48739
    -0.35539
    -0.58834
    -0.38645
    -0.31656
    -0.31656
    -0.65823
    -1.08531
    -0.79800
    -0.24667
    -0.24667
    -0.37092
    -0.72035
    -1.17073
    -1.38815
    -1.10084
    -0.44857
    -0.38645
    -0.33986
    -0.40198
    -0.53399
    -0.61940
    -0.48739
    -0.27774
     0.25806
     0.07946
     0.05617
     0.21147
     0.19594
     0.32795
     0.41336
     0.40560
     0.99575
     1.18988
     1.54708
     1.36848
     1.53155
     1.46943
     1.18988
     2.38572
     3.03023
     2.22265
     1.02681
    -0.40198
     0.30465
     2.60314
     4.88610
     4.52114
     3.13117
     1.64026
     0.76280
     0.91033
     1.10446
     1.43060
     1.74897
     1.78780
     1.88875
     1.70238
     1.66356
     1.46166
     1.16659
     0.99575
     0.74727
     0.71621
     0.70844
     0.77056
     0.73174
     0.42113
     0.61526
     0.28912
     0.35124
     0.22700
     0.04064
    -0.04478
    -0.04478
    -0.36315
    -0.61940
    -0.62717
    -0.76694
    -0.94554
    -0.93777
    -0.64270
    -0.56505
    -0.59611
    -0.71258
    -0.89895
    -0.85236
    -0.75918
    -0.91448
    -0.76694
    -0.68152
    -0.65046
    -0.79024
    -0.74365
    -0.85236
    -0.75141
    -0.99990
    -0.72812
    -0.62717
    -0.99213
    -1.09308
    -0.89895
    -0.99990
    -0.92224
    -0.85236
    -0.78247
    -0.58058
    -0.58058
    -0.55728
    -0.68929
    -0.81353
    -0.86012
    -1.23285
    -0.62717
    -0.29327
    -0.30103
    -0.03702
    -0.30880
    -0.49516
    -0.68152
    -0.69705
    -0.95330
    -1.20179
    -0.82130
    -0.63493
    -0.66599
    -0.84459
    -1.12414
    -1.06978
    -0.30103
     1.35295
     1.09670
     0.14935
    -0.44080
    -0.47186
    -0.12243
     0.45219
     0.62302
     0.97246
     1.28306
     1.91981
     2.46337
     2.50996
     2.48666
     2.15276
     1.51602
     1.36071
     1.30636
     1.39954
     1.96640
     1.81886
     1.49272
     1.10446
     0.82492
     0.69291
     0.33571
    -0.03702
    -0.55728
    -0.89895
    -1.20956
    -0.80577
    -1.03096
    -0.66599
    -0.83683
    -1.45028
    -1.45028
    -1.48910
    -0.54952
     0.08723
     0.30465
     0.08723
     0.11052
     0.27359
     0.04840
    -0.11467
     0.13382
     0.20370
    -0.15349
    -0.23114
    -0.51846
    -0.81353
    -0.06808
     0.29689
     0.39783
    -0.09914
    -0.58834
    -1.09308
    -1.12414
    -0.97660
    -0.71258
    -0.39421
    -0.54952
    -0.51846
    -0.77471
    -0.77471
    -0.67376
    -0.86012
    -1.10861
    -1.13967
    -0.81353
    -0.94554
    -0.83683
    -0.50293
    -0.20008
    -0.13796
    -0.15349
    -0.16126
    -0.04478
     0.15711
     0.53761
     0.74727
     1.02681
     0.92587
     0.78609
     0.89480
     1.03458
     1.20541
     1.05011
     0.69291
     0.60749
     0.63855
     0.80162
     0.71621
     0.47549
     0.44442
     0.21147
     0.12605
     0.39783
     0.39783
     0.04064
     0.14935
     0.26583
     0.21147
     0.09499
     0.14158
    -0.16126
     0.17264
     0.11829
     0.03287
     0.17264
     0.05617
     0.07170
    -0.31656
     0.00958
     0.25806
    -0.16902
    -0.28550
    -0.23891
    -0.47186
    -0.81353
    -1.17073
    -1.46581
    -1.33380
    -0.67376
     0.42889
     0.25806
    -0.12243
    -0.20785
    -0.61940
    -0.89895
    -0.65823
    -0.26221
    -0.02925
    -0.70482
    -0.91448
     2.86716
     4.15617
     2.07511
     1.32965
     1.05011
     1.05011
     1.35295
     1.78780
     2.12947
     2.75068
     2.57985
     3.25542
     3.45731
     3.43401
     3.12341
     2.10617
     0.50655
     0.63855
     1.12776
     1.27530
     0.98022
     0.73950
     0.42113
    -0.08361
    -0.42527
    -0.50293
    -1.06202
    -0.85236
    -0.65823
    -0.89895
    -0.65046
    -0.63493
    -0.41751
    -0.50293
    -0.21561
    -0.13020
    -0.12243
     0.17264
     0.59973
     0.72397
     0.91810
     1.33742
     0.82492
     0.59973
     0.18817
    -0.06031
    -0.65823
    -0.70482
    -1.17073
    -1.27168
    -1.00766
    -0.36315
    -0.95330
    -0.76694
    -0.96107
    -1.42698
    -1.40368
    -1.16296
    -0.86789
    -0.34762
     0.27359
     0.58420
     0.84045
     1.00352
     1.49272
     1.78780
     2.15276
     2.26924
     2.19935
     2.43231
     2.75068
     1.99746
     1.19765
     0.76280
     0.63855
     0.24253
     0.59973
     0.73950
     0.44442
    -0.26221
    -0.74365
    -0.93001
    -1.18626
    -1.45028
    -1.64440
    -1.46581
    -1.37262
    -1.52016
    -1.53569
    -1.81524
    -1.06202
    -1.27168
    -1.29497
    -0.91448
    -1.17849
    -1.08531
    -0.88342
    -0.96107
    -0.95330
    -0.98437
    -1.00766
    -0.99990
    -0.83683
    -0.67376
    -0.61164
    -0.51846
    -0.56505
    -0.86789
    -0.66599
    -0.17679
    -0.18455
    -0.41751
    -0.26221
    -0.20785
    -0.21561
    -0.17679
    -0.05255
    -0.10690
    -0.02925
    -0.03702
    -0.07584
    -0.05255
     0.02511
    -0.17679
    -0.39421
    -0.15349
     0.08723
    -0.16126
    -0.26997
    -0.22338
    -0.30103
    -0.26997
    -0.16126
    -0.30103
    -0.26221
    -0.23891
    -0.26221
    -0.23114
    -0.35539
    -0.22338
    -0.43304
    -0.18455
     0.08723
     0.00181
    -0.15349
    -0.01372
     0.08723
     0.14935
     0.04840
     0.18817
     0.28912
     0.25030
     0.14935
     0.28912
     0.63079
     0.65408
     0.49102
     0.56867
     0.92587
     0.91033
     0.65408
     0.85598
     0.66961
     0.71621
     0.82492
     0.84821
     0.81715
     0.74727
     0.78609
     0.61526
     0.64632
     0.48325
     0.28136
     0.11829
     0.40560
     0.09499
     0.00958
     0.29689
     0.05617
     0.14158
     0.21924
     0.28912
     0.42889
     0.35901
     0.42113
     0.49102
     0.73950
     0.72397
     0.93363
     0.89480
     1.23647
     1.43060
     1.28306
     1.24424
     1.11999
     1.21318
     1.07340
     0.88704
     0.94916
     0.98799
     0.68515
     0.65408
     0.46772
     0.10276
     0.02511
    -0.30103
     0.00958
     0.28136
     0.14935
     0.32018
     0.39783
     0.71621
     1.11223
     1.32965
     1.56261
     1.63250
     1.08893
     0.78609
     0.35901
     0.57643
     0.97246
     0.75503
     1.02681
     1.02681
     0.73950
     0.05617
    -0.79800
    -1.27944
    -1.39592
    -1.28721
    -1.06202
    -0.54952
     0.07946
     0.40560
     0.05617
     0.05617
     0.41336
     0.89480
     0.53761
     0.45219
     0.27359
     0.18817
     0.27359
     0.08723
    -0.50293
    -0.65823
    -0.82130
    -0.89118
    -1.08531
    -1.48910
    -1.73759
    -2.26562
    -2.29668
    -2.37433
    -2.76259
    -2.51410
    -2.39763
    -2.20350
    -1.78418
    -1.20179
    -1.42698
    -1.53569
    -1.82300
    -1.41145
    -0.93001
    -0.15349
     0.18041
     0.36677
    -0.02925
    -0.16126
     0.04064
     0.00181
     0.52984
     0.66961
     0.74727
     0.53761
     0.56090
     0.54537
     0.42113
     0.25806
     0.22700
     0.00181
     0.01734
    -0.14573
    -0.09914
    -0.15349
    -0.22338
    -0.27774
    -0.07584
    -0.01372
    -0.18455
     0.12605
    -0.09137
     0.11829
     0.05617
     0.00958
     0.28912
     0.29689
     0.47549
     0.34348
     0.39007
     0.39783
     0.54537
     0.05617
     0.58420
     0.56867
     0.55314
     0.58420
     0.52984
     0.54537
     0.48325
     0.26583
     0.32018
     0.34348
     0.39007
     0.18817
     0.25806
     0.42889
     0.63855
     0.36677
     0.63079
     1.05011
     1.42284
     1.58590
     1.25200
     0.20370
    -0.97660
    -0.11467
     0.52984
     0.66961
     0.42113
     0.07170
    -0.35539
    -0.58834
    -0.75918
    -1.17073
    -1.41145
    -1.34156
    -1.34156
    -1.53569
    -1.17073
    -0.54952
    -0.69705
    -0.39421
    -0.20785
     0.07170
     0.18817
     0.24253
     0.53761
     0.70844
     0.65408
     0.67738
     0.53761
     0.73174
     0.34348
     0.04840
     0.09499
    -0.36315
    -0.55728
    -0.82130
    -1.18626
    -1.60558
    -1.88512
    -2.14914
    -2.23456
    -2.51410
    -2.28115
    -1.45028
    -0.00595
     1.53155
     1.46943
    -0.00595
    -0.54175
    -0.40198
     0.27359
     1.10446
     1.74121
     2.01299
     2.19159
     2.01299
     1.76450
     1.25977
     0.91810
     0.59196
     0.21147
     0.12605
     0.09499
    -0.18455
    -0.26221
    -0.42527
    -0.50293
    -0.85236
    -0.82906
    -1.03872
    -0.80577
    -0.85236
    -0.98437
    -0.58834
    -0.45633
    -0.58058
    -1.20956
    -0.96884
    -0.23114
     0.17264
     0.21147
    -0.12243
    -0.26997
    -0.31656
    -0.31656
    -0.30103
     0.07170
     0.22700
     0.14158
    -0.24667
    -0.98437
    -1.45804
    -1.87736
    -1.79194
    -1.87736
    -2.19573
    -2.35880
    -2.46751
    -1.62111
    -1.11637
    -1.44251
    -2.10255
    -1.97831
    -1.41145
    -0.99213
    -0.70482
    -0.44857
    -0.12243
    -0.06031
    -0.35539
     0.07170
     0.15711
     0.46772
     1.01128
     1.29083
     0.84821
     0.50655
     0.24253
     0.16488
     0.74727
     1.01128
     1.03458
     0.92587
     0.74727
     0.70068
     0.38230
     0.01734
    -0.08361
    -0.57281
    -0.96884
    -0.89118
    -1.06978
    -1.13190
    -1.30274
    -0.57281
     0.11829
     0.24253
     0.31242
     1.03458
     1.01128
     0.50655
     0.86374
     1.43837
     1.98969
     2.44784
     2.51772
     2.80504
     2.94481
     2.75844
     2.19935
     1.42284
     1.46166
     2.90598
     3.76015
     2.39348
     1.81886
     1.05787
     0.70068
     0.84821
     1.56261
     1.67132
     1.70238
     1.64803
     1.46166
     0.89480
     0.66961
     0.06393
     0.04840
    -0.09914
    -0.09137
    -0.54175
    -0.72035
    -0.99213
    -1.03096
    -1.13967
    -0.97660
    -1.06202
    -1.28721
    -1.00766
    -0.83683
    -0.45633
    -0.32433
    -0.09137
    -0.03702
     0.43666
     0.52208
     0.68515
     0.54537
     0.36677
     0.35901
     0.83268
     1.59367
     2.35466
     2.54102
     2.64197
     2.01299
     1.39954
     0.63079
     0.42113
     0.49878
     0.71621
     0.79386
     0.79386
     0.54537
     0.19594
    -0.13796
    -0.61940
    -0.99213
    -1.00766
    -1.03872
    -1.28721
    -1.30274
    -1.18626
    -0.82130
    -0.87565
    -0.96107
    -0.89118
    -0.80577
    -0.66599
    -0.65046
    -0.47186
    -0.44857
    -0.56505
    -0.58058
    -0.40974
    -0.33209
    -0.58058
    -0.66599
    -0.67376
    -0.67376
    -0.64270
    -0.68929
    -0.72035
    -0.82906
    -0.55728
    -0.52622
    -0.64270
    -0.73588
    -0.68929
    -0.65046
    -0.38645
    -0.05255
    -0.09137
    -0.30103
    -0.02149
     0.33571
     0.66185
     1.22094
     1.20541
     0.87927
     0.62302
     0.74727
     0.58420
     0.93363
     0.90257
     0.97246
     0.78609
     0.88704
     0.53761
    -0.05255
    -0.47963
    -0.68152
    -0.73588
    -0.82130
    -1.04649
    -1.24062
    -1.31827
    -1.35709
    -1.53569
    -1.41921
    -1.49687
    -1.36486
    -1.59005
    -1.25615
    -1.33380
    -1.37262
    -0.65046
    -0.55728
    -0.70482
    -0.59611
    -1.02319
    -0.71258
    -0.40974
    -0.16126
     0.00958
     0.00181
     0.17264
     0.15711
    -0.25444
     0.16488
     0.24253
     0.25806
     0.21147
     0.01734
     0.14158
     0.16488
     0.30465
     0.26583
     0.52208
     0.45996
     0.46772
     0.42113
     0.51431
     0.47549
     0.46772
     0.43666
     0.46772
     0.27359
     0.32795
     0.36677
     0.29689
     0.23477
     0.14935
     0.00958
    -0.02149
    -0.14573
    -0.12243
    -0.09137
    -0.09137
    -0.14573
    -0.25444
    -0.44857
    -0.13796
     0.01734
    -0.23891
    -0.12243
    -0.15349
    -0.14573
    -0.11467
    -0.08361
    -0.27774
    -0.43304
    -0.40198
    -0.34762
    -0.54952
    -0.56505
    -0.57281
    -0.65823
    -0.37092
     0.12605
     0.39783
     0.07946
    -0.00595
    -0.77471
    -0.96107
    -0.89895
    -0.13796
     0.98799
     3.03799
     3.77568
     3.10011
     1.45390
     0.16488
    -0.34762
     0.22700
     1.23647
     2.12947
     3.13117
     4.11735
     4.24159
     3.39519
     2.44784
     1.87322
     1.92757
     0.48325
     0.08723
     0.21147
     1.46166
     2.11394
     1.79556
     0.82492
     0.56090
     0.43666
     0.33571
    -0.06808
    -0.61940
    -0.80577
    -0.71258
     0.33571
     1.63250
     1.32965
     0.48325
     0.28912
     0.49878
     0.75503
     0.80939
     0.70844
     0.73950
     0.70844
     0.43666
     0.12605
    -0.25444
    -0.36315
    -0.53399
    -0.83683
    -0.85236
    -0.96107
    -1.08531
    -1.20956
    -1.09308
    -1.04649
    -0.99990
    -1.21732
    -0.89895
    -0.53399
    -0.59611
    -0.64270
    -0.47186
    -0.37868
    -0.46410
    -0.36315
    -0.28550
    -0.24667
    -0.17679
    -0.22338
    -0.16902
    -0.10690
    -0.18455
    -0.57281
    -0.57281
    -0.51846
    -0.56505
    -0.68929
    -0.58058
    -0.80577
    -0.86012
    -0.68152
    -0.75918
    -0.69705
    -0.75141
    -0.54175
    -0.46410
    -0.44080
    -0.40198
    -0.57281
    -0.75141
    -0.26221
    -0.29327
    -0.26997
    -0.30103
    -0.06031
    -0.16902
    -0.35539
    -0.37092
    -0.35539
    -0.19232
     0.17264
     0.27359
     0.32795
     0.42889
     0.25030
    -0.31656
     0.03287
     0.17264
     0.21147
    -0.24667
    -0.59611
    -0.89895
    -1.35709
    -1.37262
    -1.42698
    -1.17849
    -1.14743
    -1.45804
    -1.72982
    -1.58228
    -1.79194
    -1.73759
    -1.20179
    -0.70482
    -0.85236
    -0.58834
    -0.12243
    -0.02925
     0.23477
     0.47549
     0.80939
     0.97246
     0.92587
     0.82492
     0.71621
     0.70844
     0.74727
     0.49102
     0.33571
     0.57643
     0.27359
     0.22700
     0.20370
     0.39007
     0.51431
     0.39783
    -0.08361
    -0.16902
    -0.29327
    -0.43304
    -0.50293
    -0.58058
    -0.68152
    -0.46410
    -0.41751
     0.38230
     1.19765
     1.63250
     1.57037
     0.99575
     0.29689
     0.26583
     0.59196
     1.08893
     1.62473
     1.80333
     1.89651
     1.57814
     1.39954
     1.11999
     0.57643
     0.43666
     0.26583
     0.10276
    -0.04478
    -0.10690
    -0.18455
    -0.31656
    -0.40198
    -0.60387
    -0.56505
    -0.53399
    -0.47963
    -0.77471
    -0.58834
    -0.51069
    -0.61164
    -0.56505
    -0.23114
    -0.53399
    -0.64270
    -0.65046
    -0.70482
    -0.56505
    -0.36315
    -0.55728
    -0.31656
    -0.19232
     0.23477
     0.45219
     0.25030
     0.18041
    -0.19232
    -0.42527
    -0.13020
     0.22700
     0.46772
     0.22700
     0.27359
     0.07170
    -0.20785
    -0.42527
    -0.50293
    -0.53399
    -0.48739
    -0.56505
    -0.68929
    -0.19232
     0.11829
    -0.21561
    -0.02149
    -0.20008
    -0.13796
     0.09499
     0.12605
     0.64632
     1.00352
     1.26753
     1.61697
     1.98969
     1.78780
     1.03458
     0.41336
     0.29689
     0.79386
     1.46943
     1.68685
     1.60143
     1.05787
     0.85598
     1.08117
     0.79386
     0.66185
     0.53761
     0.18041
     0.10276
     0.39007
     0.46772
     0.40560
     0.54537
     0.41336
     0.06393
    -0.09914
    -0.17679
    -0.16902
    -0.47963
    -0.24667
    -0.21561
    -0.30880
    -0.61940
    -0.61940
    -0.59611
    -0.55728
    -0.67376
    -0.52622
    -0.67376
    -0.68152
    -0.75141
    -1.03872
    -0.68929
    -0.78247
    -0.86012
    -0.97660
    -0.83683
    -0.66599
    -0.82906
    -0.88342
    -0.73588
    -0.51846
    -0.44080
    -0.34762
    -0.41751
    -0.64270
    -0.29327
    -0.29327
     0.09499
     0.28912
    -0.19232
    -0.14573
    -0.10690
    -0.35539
    -0.23114
    -0.33209
    -0.47186
    -0.41751
    -0.06031
    -0.02925
     0.01734
    -0.10690
    -0.18455
    -0.40198
    -0.79800
    -0.71258
    -0.83683
    -0.93777
    -0.62717
    -0.44857
    -0.43304
    -0.55728
    -0.58834
    -0.61164
    -0.52622
    -0.43304
    -0.19232
    -0.09914
     0.09499
     0.18041
     0.31242
     0.55314
     0.58420
     0.52984
     0.74727
     0.88704
     1.06564
     0.88704
     0.76280
     0.70844
     0.79386
     0.70068
     0.52208
     0.45996
     0.42113
     0.14935
     0.08723
     0.27359
     0.38230
     0.12605
     0.18817
     0.08723
     0.25030
    -0.00595
    -0.03702
     0.10276
    -0.02149
     0.08723
     0.02511
     0.12605
    -0.06031
     0.03287
    -0.16902
     0.07170
     0.20370
     0.00181
     0.00181
     0.04840
     0.28912
    -0.01372
    -0.10690
    -0.09137
    -0.03702
     0.07946
     0.21924
     0.07170
     0.24253
     0.07170
    -0.19232
    -0.48739
    -0.15349
    -0.23891
    -0.46410
    -0.53399
    -0.52622
    -0.51069
    -0.74365
    -0.86012
    -0.89895
    -0.46410
     0.34348
     0.84821
     0.42113
    -0.61164
    -0.88342
    -0.81353
    -0.39421
     0.07946
     0.34348
     0.42113
     0.46772
     0.56090
     0.47549
     0.39007
     0.24253
    -0.29327
    -0.28550
     0.04840
     0.31242
     0.40560
     0.26583
     0.17264
     0.80162
     1.04234
     0.84821
     0.52984
    -0.44080
    -0.25444
     0.49878
    -0.07584
    -0.41751
    -0.16126
    -0.09914
    -0.21561
    -0.63493
    -0.51069
    -0.37092
    -0.50293
    -0.22338
     0.08723
     0.04840
    -0.11467
     0.01734
     0.23477
     0.52208
     0.69291
     0.83268
     0.94916
     1.05011
     1.15882
     1.12776
     1.01128
     0.79386
     0.74727
     0.62302
     0.98799
     0.89480
     0.81715
     0.87151
     0.74727
     0.69291
     0.49102
     0.26583
     0.30465
     0.49102
     0.69291
     0.52984
     0.56090
     0.66961
     0.29689
     0.25806
     0.44442
    -0.09914
    -0.51846
    -0.39421
    -0.01372
    -0.26997
    -0.86789
    -0.72035
    -0.68929
    -0.77471
    -0.79800
    -1.11637
    -1.38039
    -1.25615
    -1.45028
    -1.90066
    -1.38815
    -1.06978
    -1.05425
    -0.80577
    -0.72812
    -0.71258
    -0.58058
    -0.55728
    -0.48739
    -0.29327
    -0.33209
    -0.01372
    -0.00595
     0.15711
     0.13382
     0.07170
     0.04064
     0.39783
    -0.01372
    -0.00595
    -0.25444
    -0.32433
    -0.33209
    -0.35539
    -0.51846
    -0.59611
    -0.83683
    -0.75141
    -0.96107
    -0.78247
    -0.72035
    -0.88342
    -0.79024
    -0.30880
    -0.37868
    -0.69705
    -0.61164
    -0.57281
    -0.37868
    -0.17679
    -0.06031
     0.01734
     0.07170
     0.07170
     0.05617
     0.06393
    -0.06031
    -0.02925
    -0.29327
     0.01734
     0.08723
    -0.02149
    -0.02149
    -0.18455
    -0.18455
    -0.16126
    -0.16126
    -0.15349
    -0.11467
    -0.09914
    -0.20008
    -0.06808
    -0.11467
    -0.25444
    -0.47186
    -0.54175
    -0.20785
    -0.42527
    -0.36315
    -0.47186
    -0.47186
    -0.61164
    -0.70482
    -0.61164
    -0.72812
    -0.67376
    -0.64270
    -0.63493
    -0.63493
    -0.68152
    -0.67376
    -0.69705
    -0.42527
    -0.29327
    -0.32433
    -0.25444
    -0.31656
    -0.16902
    -0.25444
     0.07946
     0.14935
     0.21924
     0.51431
     0.37454
     0.52984
     0.70068
     0.30465
    -0.08361
     0.12605
     0.32018
    -0.25444
    -0.20008
    -0.26997
    -0.06808
     0.24253
    -0.26997
    -0.58834
    -0.45633
    -0.27774
     0.00181
     0.12605
     0.12605
    -0.10690
    -0.23114
     0.58420
     0.94916
     1.01128
     1.14329
     1.17435
     1.50049
     2.71962
     3.78345
     3.10788
     1.78003
     1.79556
     2.19935
     1.69462
     1.50825
     1.81886
     1.83439
     1.83439
     1.78780
     1.36848
     1.02681
     0.46772
    -0.05255
    -0.30880
    -0.51069
    -0.60387
    -0.50293
    -0.33209
    -0.09137
    -0.07584
    -0.33209
    -0.15349
    -0.26997
    -0.35539
    -0.15349
    -0.23891
    -0.59611
    -0.43304
    -0.44080
    -0.54952
    -0.86789
    -1.22509
    -1.06202
    -0.66599
    -0.44080
    -0.16126
     0.32795
     1.29083
     2.24594
     1.71015
     1.50049
     0.98799
     1.22871
     1.54708
     2.08288
     2.26147
     2.19935
     2.15276
     1.75674
     0.84821
     0.59973
     0.21924
     0.32795
    -0.02925
    -0.36315
    -0.61164
    -0.81353
    -0.94554
    -1.02319
    -0.80577
    -0.57281
    -0.46410
    -0.18455
    -0.16126
     0.10276
     0.15711
     0.18817
     0.02511
     0.20370
     0.15711
     0.14935
     0.04840
     0.02511
     0.18041
     0.20370
     0.18041
     0.15711
     0.23477
     0.31242
     0.29689
     0.37454
     0.49878
     0.55314
     0.50655
     0.32018
     0.47549
     0.44442
     0.41336
     0.33571
     0.46772
     0.45219
     0.36677
     0.32795
     0.18817
     0.08723
     0.04840
    -0.12243
    -0.07584
    -0.07584
    -0.16902
    -0.26997
    -0.15349
    -0.21561
    -0.15349
    -0.43304
    -0.36315
    -0.26997
    -0.55728
    -0.40974
    -0.49516
    -0.49516
    -0.51069
    -0.66599
    -0.59611
    -0.51846
    -0.55728
    -0.62717
    -0.68929
    -0.65823
    -0.54175
    -0.81353
    -0.75918
    -0.44080
    -0.65046
    -0.50293
    -0.37092
    -0.27774
    -0.27774
    -0.04478
    -0.26997
    -0.25444
    -0.47963
    -0.60387
    -0.33986
    -0.16902
    -0.02925
    -0.25444
    -0.30103
    -0.27774
    -0.15349
    -0.53399
    -1.06202
    -0.93777
    -1.10084
    -1.10084
    -0.79800
    -0.63493
    -0.56505
    -0.65823
    -0.73588
    -0.76694
    -0.40198
    -0.06031
     0.01734
     0.49102
     0.32018
     0.18041
     0.47549
     0.75503
     0.94916
     1.03458
     0.91810
     1.06564
     1.16659
     1.15106
     0.80939
     0.61526
     0.45219
     0.42889
     0.42113
     0.42113
     0.45996
     0.24253
     0.10276
     0.01734
     0.19594
    -0.03702
    -0.16126
    -0.26221
     0.05617
     0.10276
    -0.02925
     0.09499
     0.06393
     0.00958
    -0.14573
    -0.05255
    -0.09137
    -0.46410
    -0.45633
    -0.48739
    -0.54952
    -0.56505
    -0.57281
    -0.72812
    -0.37868
     0.21147
     0.98799
     1.33742
     1.43837
     0.99575
     0.76280
     0.93363
     1.52378
     1.86545
     1.89651
     2.20712
     2.37019
     2.47890
     2.26147
     2.35466
     2.55655
     2.48666
     1.76450
     1.19765
     0.97246
     0.85598
     1.05787
     1.05787
     1.21318
     1.20541
     0.73174
     0.63079
     0.68515
     0.24253
    -0.26221
    -0.36315
    -0.39421
    -0.39421
    -0.55728
    -0.93001
    -0.69705
    -0.45633
    -0.52622
    -0.72812
    -0.58058
    -0.29327
    -0.79024
    -0.53399
    -0.19232
    -0.12243
     0.00958
    -0.10690
    -0.05255
     0.15711
     0.32795
     0.23477
     0.25806
     0.00958
    -0.02925
    -0.13796
    -0.03702
    -0.05255
    -0.15349
    -0.34762
    -0.29327
    -0.33209
    -0.37868
    -0.35539
    -0.54175
    -0.58058
    -0.28550
    -0.36315
    -0.43304
    -0.37092
    -0.57281
    -0.51846
    -0.59611
    -0.35539
    -0.29327
    -0.52622
    -0.65046
    -0.61164
    -0.36315
    -0.51846
    -0.69705
    -0.46410
    -0.44857
    -0.47186
    -0.42527
    -0.47963
    -0.51069
    -0.36315
    -0.44857
    -0.11467
    -0.02925
    -0.16126
     0.01734
     0.24253
     0.29689
     0.27359
     0.15711
     0.00958
    -0.54175
    -0.37868
    -0.20785
    -0.37868
    -0.58058
    -1.18626
    -2.21126
    -2.24232
    -2.07925
    -2.11808
    -2.26562
    -2.41316
    -2.25009
    -1.81524
    -2.19573
    -2.52963
    -2.01713
    -1.48910
    -1.20956
    -0.72812
    -0.26997
    -0.07584
     0.38230
     0.33571
     0.87927
     0.75503
     0.67738
     0.85598
     0.84045
     0.98799
     0.86374
     0.56090
     0.42889
     0.36677
     0.45219
     0.31242
     0.08723
    -0.02925
     0.00181
    -0.28550
    -0.02149
     0.06393
    -0.26221
    -0.18455
    -0.32433
    -0.23114
    -0.20785
    -0.40974
    -0.42527
    -0.32433
    -0.32433
    -0.40974
    -0.42527
    -0.54175
    -0.50293
    -0.81353
    -0.39421
    -0.26997
    -0.45633
    -0.62717
    -0.60387
    -0.54175
    -0.56505
    -0.58058
    -0.58058
    -0.42527
    -0.33986
    -0.22338
    -0.02925
     0.06393
     0.36677
     0.65408
     1.21318
     1.79556
     1.67909
     1.25200
     1.02681
     1.36071
     1.77227
     1.81886
     1.91981
     2.02852
     1.86545
     1.73344
     1.44613
     1.26753
     0.86374
     0.79386
     0.59196
     0.83268
     0.80939
     0.43666
     0.15711
     0.10276
     0.17264
     0.20370
     0.38230
     0.43666
     0.27359
     0.37454
     0.66961
     0.51431
     0.63855
     0.40560
     0.16488
     0.39007
     0.51431
     0.28912
     0.09499
     0.26583
     0.15711
     0.12605
     0.13382
     0.11829
     0.24253
     0.39783
     0.78609
     1.17435
     0.75503
     0.41336
     0.08723
     0.26583
     0.50655
     0.51431
     0.41336
     0.39007
     0.39783
     0.20370
     0.07170
    -0.10690
    -0.49516
    -0.59611
    -0.76694
    -0.68929
    -0.51846
    -0.68152
    -0.72035
    -1.01543
    -0.86012
    -0.95330
    -0.71258
     0.11052
     0.19594
     0.15711
     0.06393
    -0.03702
     0.01734
     0.08723
     0.48325
     0.56867
     0.66185
     0.71621
     0.56867
     0.28912
     0.10276
     0.11052
    -0.48739
    -0.58058
    -0.27774
    -0.33209
    -0.33986
    -0.89118
    -1.41921
    -1.44251
    -1.35709
    -0.94554
    -0.79800
    -0.52622
    -0.58058
    -0.92224
    -0.82906
    -1.20179
    -1.06202
    -0.65823
     0.11829
     0.34348
     0.02511
    -0.05255
     0.05617
    -0.02925
    -0.04478
    -0.26221
    -0.12243
     0.14935
     0.01734
    -0.23891
    -0.35539
    -0.11467
    -0.24667
    -0.15349
    -0.14573
    -0.21561
    -0.17679
    -0.33986
    -0.40198
    -0.34762
    -0.47186
    -0.39421
    -0.40974
    -0.39421
    -0.49516
    -0.39421
    -0.68929
    -0.25444
    -0.44080
    -0.38645
    -0.47186
    -0.34762
    -0.65046
    -0.68152
    -0.59611
    -0.61164
    -0.83683
    -0.86789
    -0.83683
    -0.42527
    -0.37868
    -0.21561
    -0.37092
    -0.18455
    -0.20785
     0.01734
     0.04064
     0.08723
     0.21924
     0.25030
     0.30465
     0.50655
     0.63079
     0.59973
     0.46772
     0.41336
     0.38230
     0.30465
     0.30465
     0.52208
     1.05011
     1.53931
     1.84992
     1.78780
     1.42284
     1.09670
     0.80939
     1.08893
     1.49272
     1.70238
     1.84992
     1.50825
     1.50049
     1.09670
     0.82492
     0.56090
     0.53761
     0.20370
    -0.06808
     0.09499
    -0.26997
    -0.25444
    -0.27774
    -0.47963
    -0.25444
    -0.15349
    -0.39421
    -0.42527
    -0.47186
    -0.47963
    -0.43304
    -0.75918
    -0.40198
    -0.44080
    -0.47963
    -0.46410
    -0.54952
    -0.52622
    -0.53399
    -0.57281
    -0.50293
    -0.18455
    -0.27774
    -0.35539
    -0.17679
     0.04064
    -0.00595
    -0.08361
    -0.10690
     0.07170
     0.11052
     0.00958
    -0.02149
     0.00181
     0.04840
    -0.06808
    -0.05255
     0.24253
    -0.09914
    -0.27774
    -0.33986
    -0.26221
    -0.26221
    -0.33986
    -0.34762
    -0.15349
    -0.31656
    -0.22338
    -0.12243
    -0.25444
    -0.26221
    -0.32433
    -0.20785
    -0.04478
     0.02511
     0.11829
     0.04840
    -0.06031
    -0.01372
    -0.01372
    -0.13020
     0.25030
     0.18817
     0.15711
     0.02511
     0.16488
    -0.03702
     0.07946
    -0.02925
     0.00958
    -0.09914
    -0.09914
    -0.37868
    -0.60387
    -0.71258
    -0.86789
    -1.34156
    -1.41145
    -1.24838
    -0.80577
    -0.13796
     0.25806
    -0.10690
    -0.09914
    -0.79800
    -1.10084
    -0.11467
     1.32965
     2.22265
     1.84992
     1.43060
     1.08117
     0.73950
     1.05787
     1.37624
     0.61526
    -0.29327
    -0.14573
    -0.11467
     0.16488
     0.43666
    -0.44080
    -0.91448
    -0.89895
    -1.15520
    -1.57452
    -0.93001
    -0.40974
    -0.82130
    -0.74365
    -0.34762
    -0.20008
    -0.16126
    -0.22338
    -0.23891
    -0.02925
     0.06393
     0.07170
    -0.21561
    -0.31656
    -0.33209
    -0.40974
    -0.47186
    -0.33986
    -0.17679
    -0.00595
     0.58420
     0.82492
     0.57643
     0.49102
     0.46772
     0.47549
     0.63855
     0.63855
     0.91033
     1.26753
     1.46943
     1.42284
     1.33742
     1.36071
     1.05787
     0.82492
     1.03458
     1.08117
     0.56090
     0.61526
     0.41336
     0.35901
     0.33571
     0.04064
     0.00958
     0.04840
     0.00181
    -0.12243
    -0.19232
    -0.28550
    -0.23114
    -0.27774
    -0.21561
     0.07946
     0.13382
     0.10276
     0.38230
     0.45996
     0.42889
     0.38230
     0.34348
     0.65408
     0.60749
     0.67738
     0.62302
     0.64632
     0.50655
     0.39783
     0.26583
     0.57643
     0.43666
     0.08723
     0.10276
     0.17264
     0.04840
    -0.07584
     0.14935
     0.37454
    -0.04478
     0.06393
    -0.02925
    -0.04478
    -0.22338
     0.10276
    -0.25444
     0.07946
     0.01734
    -0.04478
    -0.26997
    -0.15349
    -0.09137
    -0.09914
    -0.16902
    -0.33209
    -0.09914
    -0.02925
    -0.01372
    -0.06808
    -0.06031
    -0.08361
    -0.13020
     0.07946
     0.14935
     0.17264
    -0.20008
     0.03287
     0.11052
     0.07946
     0.03287
    -0.17679
    -0.12243
     0.03287
     0.11052
    -0.01372
    -0.01372
    -0.09914
    -0.24667
    -0.03702
     0.15711
     0.01734
    -0.29327
    -0.12243
    -0.15349
    -0.09914
    -0.20785
    -0.31656
    -0.16902
    -0.25444
    -0.04478
    -0.29327
    -0.26221
    -0.43304
    -0.38645
    -0.61164
    -0.31656
    -0.31656
    -0.43304
    -0.49516
    -0.51069
    -0.38645
    -0.48739
    -0.55728
    -0.61164
    -0.58834
    -0.44080
    -0.65046
    -0.69705
    -0.69705
    -0.79024
    -1.13967
    -0.71258
    -0.75141
    -1.04649
    -1.19403
    -0.82130
    -0.61164
    -0.21561
     0.45219
     0.89480
     0.66961
     0.56867
    -0.15349
    -0.18455
    -0.30103
     0.23477
     0.09499
    -0.04478
     0.11052
    -0.54175
    -0.65046
    -1.12414
    -1.66770
    -1.89289
    -2.08702
    -2.27338
    -1.56675
    -1.10861
    -0.06031
     0.84821
     0.94140
    -0.06808
    -0.46410
     0.13382
     0.90257
     1.08893
     1.42284
     1.70238
     1.07340
     1.18988
     1.25200
     0.69291
     0.40560
     0.31242
     0.07170
    -0.26221
    -0.23114
    -0.23114
    -0.21561
    -0.24667
     0.31242
     0.63079
     0.60749
     0.65408
     0.64632
     0.89480
     0.77833
     0.72397
     0.56867
     0.39007
     0.35901
     0.30465
     1.23647
     2.96810
     3.14670
     2.00522
     1.55484
     0.89480
     0.54537
     0.70068
     1.26753
     1.91204
     2.08288
     1.77227
     1.37624
     0.97246
     0.51431
     0.24253
    -0.07584
    -0.40198
    -0.59611
    -0.76694
    -0.73588
    -0.47186
    -0.51846
    -0.68152
    -0.51846
    -0.49516
    -0.37868
    -0.28550
    -0.34762
    -0.31656
    -0.16902
    -0.09914
    -0.11467
     0.00181
    -0.19232
    -0.22338
    -0.34762
     0.15711
    -0.02149
    -0.01372
    -0.17679
    -0.06808
     0.06393
    -0.06808
    -0.02925
    -0.06031
     0.04840
    -0.00595
     0.07946
     0.07946
     0.14158
     0.03287
    -0.17679
     0.02511
     0.31242
     0.10276
     0.04840
    -0.02925
    -0.02149
    -0.06031
     0.07946
     0.02511
    -0.02925
    -0.05255
    -0.11467
     0.04840
    -0.03702
    -0.14573
    -0.24667
    -0.30880
     0.05617
    -0.11467
    -0.17679
    -0.20008
    -0.16126
    -0.13796
    -0.23891
    -0.20785
    -0.12243
    -0.10690
    -0.22338
    -0.11467
    -0.08361
    -0.23891
    -0.33986
    -0.40974
    -0.02925
    -0.20008
    -0.33986
    -0.32433
    -0.41751
    -0.38645
    -0.42527
    -0.44080
    -0.35539
    -0.59611
    -0.45633
    -0.60387
    -0.52622
    -0.55728
    -0.62717
    -0.92224
    -0.48739
    -0.55728
    -0.66599
    -0.72035
    -0.76694
    -0.63493
    -0.93777
    -0.71258
    -0.77471
    -0.77471
    -0.68929
    -0.69705
    -0.51069
    -0.42527
    -0.38645
    -0.58834
    -0.02149
     0.15711
     0.21147
     0.33571
     0.38230
     0.87151
     1.25200
     1.50825
     1.96640
     2.01299
     1.84992
     1.46943
     1.31412
     1.24424
     0.66961
     0.14935
    -0.19232
    -0.03702
     0.40560
    -0.11467
    -0.79024
    -1.73759
    -2.33550
    -2.45975
    -2.00937
    -1.28721
    -1.08531
    -0.90671
    -0.97660
    -0.48739
    -0.44080
    -0.39421
    -0.31656
     0.26583
     0.64632
     1.02681
     1.05011
     0.80939
     0.43666
     0.36677
    -0.02149
    -0.25444
    -0.16902
    -0.44857
    -0.81353
    -1.03096
    -0.82906
    -0.67376
    -0.61940
    -0.69705
    -0.91448
    -0.98437
    -0.58834
    -0.13796
     0.21147
     0.11052
     0.32795
     0.13382
     0.59973
     0.56867
     0.81715
     0.96469
     0.79386
     0.53761
     0.04840
     0.14935
     0.22700
     0.39007
     0.16488
     0.04064
    -0.19232
    -0.47186
    -0.67376
    -0.43304
    -0.46410
    -0.31656
    -0.07584
    -0.34762
    -0.17679
    -0.13020
    -0.23891
    -0.06808
     0.48325
     0.42889
     0.14935
     0.47549
     0.56090
     0.48325
     0.43666
     0.33571
     0.40560
     0.45219
     0.41336
     0.19594
     0.14935
     0.14158
     0.02511
    -0.20008
     0.11052
     0.08723
    -0.09137
    -0.09914
    -0.02149
    -0.16126
    -0.24667
    -0.30103
    -0.19232
    -0.20785
    -0.05255
    -0.21561
    -0.19232
    -0.19232
    -0.16126
    -0.27774
    -0.13796
    -0.20008
    -0.17679
    -0.25444
    -0.09914
    -0.32433
    -0.26221
    -0.26997
    -0.29327
    -0.40974
    -0.16902
    -0.32433
    -0.22338
    -0.33986
    -0.37868
    -0.47963
    -0.50293
    -0.29327
    -0.50293
    -0.40198
    -0.40198
    -0.32433
    -0.38645
    -0.58058
    -0.71258
    -0.61940
    -0.65046
    -0.80577
    -1.00766
    -1.13190
    -1.51240
    -1.77641
    -2.02490
    -1.74535
    -1.50463
    -0.90671
     0.28136
     0.37454
    -0.30103
    -0.49516
     0.98799
     2.86716
     3.28648
     2.40901
     1.66356
     2.00522
     2.41678
     3.11564
     3.37189
     3.76792
     3.55049
     3.12341
     2.64197
     1.92757
     1.31412
     1.08893
     0.87151
     0.70844
     0.66185
     0.94916
     0.84821
     0.91810
     0.99575
     0.91033
     0.42889
     0.47549
     0.45219
     0.21924
     0.30465
     0.57643
     0.63079
     0.20370
    -0.23114
    -0.40974
    -0.41751
    -0.43304
    -0.55728
    -0.75141
    -0.79800
    -0.64270
    -0.76694
    -0.89895
    -1.09308
    -1.38039
    -1.31050
    -1.10084
    -0.79024
    -0.50293
    -0.14573
     0.26583
     0.06393
    -0.28550
    -0.13796
    -0.14573
    -0.12243
     0.00958
     0.55314
     0.63079
     1.01128
     0.72397
     0.37454
     0.50655
     0.40560
     0.52984
     0.29689
    -0.10690
    -0.28550
    -0.22338
    -0.22338
    -0.31656
    -0.53399
    -0.35539
    -0.30103
    -0.80577
    -0.42527
    -0.72035
    -0.96884
    -0.87565
    -0.57281
    -0.30103
    -0.53399
    -0.78247
    -0.89118
    -0.62717
    -0.49516
    -0.34762
    -0.48739
    -0.26221
    -0.20785
    -0.34762
    -0.12243
     0.24253
     0.16488
     0.19594
     0.47549
     0.70844
     0.93363
     0.43666
    -0.06031
    -0.12243
     0.15711
     0.11052
     0.12605
    -0.35539
    -0.09914
    -0.16126
    -0.43304
    -0.57281
    -0.77471
    -1.18626
    -1.20956
    -1.17849
    -1.11637
    -1.04649
    -0.93777
    -0.78247
    -0.81353
    -0.70482
    -0.54952
    -0.54175
    -0.70482
    -0.71258
    -0.67376
    -0.28550
     0.00181
    -0.33986
    -0.03702
    -0.07584
    -0.03702
    -0.09137
    -0.20785
    -0.38645
    -0.21561
    -0.15349
    -0.00595
    -0.22338
    -0.28550
    -0.45633
    -0.56505
    -0.50293
    -0.59611
    -0.85236
    -1.31050
    -1.55122
    -1.51240
    -1.59781
    -1.37262
    -1.24838
    -0.35539
     0.71621
     0.89480
     0.48325
     0.01734
    -0.09914
    -0.03702
     0.57643
     1.30636
     1.67132
     1.76450
     2.05958
     2.18382
     1.75674
     1.32189
     0.89480
     0.46772
     0.46772
     0.36677
     0.45219
     0.17264
     0.18041
    -0.09137
    -0.20008
     0.13382
    -0.02149
    -0.09137
     0.28912
     0.52208
     0.51431
     0.26583
     0.05617
     0.49102
     0.90257
     0.63855
     0.39007
     0.22700
     0.41336
     0.40560
    -0.21561
    -0.06808
    -0.02925
     0.12605
    -0.07584
    -0.40974
    -0.89895
    -1.06978
    -1.06978
    -0.99990
    -0.89118
    -0.89895
    -0.75918
    -0.71258
    -0.44080
    -0.50293
    -0.45633
     0.02511
     0.47549
     0.36677
     0.71621
     1.05787
     1.06564
     0.96469
     0.81715
     0.95693
     1.12776
     1.14329
     1.15106
     1.14329
     0.92587
     0.73174
     0.42889
     0.15711
     0.31242
    -0.01372
    -0.44857
    -0.39421
    -0.44857
    -0.37092
    -0.18455
    -0.07584
    -0.17679
    -0.05255
    -0.24667
    -0.03702
    -0.35539
    -0.83683
    -0.33209
    -0.40974
    -0.07584
     0.04064
    -0.17679
    -0.26997
    -0.33209
    -0.52622
    -0.69705
    -0.54175
    -0.61164
    -0.58058
    -0.74365
    -0.89118
    -1.03872
    -1.20956
    -0.79800
    -0.54175
     0.03287
     0.21147
     1.01128
     0.97246
     0.63855
     0.00958
    -0.43304
     0.03287
     0.55314
     0.87927
     1.15882
     0.91810
     1.01905
     0.37454
     0.22700
    -0.47963
    -0.49516
    -0.09137
    -0.09137
    -0.27774
    -0.04478
    -0.33209
    -0.44857
    -0.46410
    -0.61164
    -0.79800
    -1.18626
    -0.99990
    -1.00766
    -1.46581
    -1.68323
    -2.10255
    -2.26562
    -2.20350
    -2.64611
    -3.41486
    -3.56240
    -3.44592
    -2.25785
    -0.29327
     0.95693
     0.35901
    -0.88342
    -1.14743
    -0.72035
     0.24253
     1.21318
     1.75674
     1.71791
     2.03628
     2.26924
     1.78780
     1.59367
     0.85598
     0.38230
     0.07170
    -0.18455
    -0.33209
    -0.45633
    -0.38645
    -0.44857
    -0.50293
    -0.38645
    -0.48739
    -0.54952
    -0.38645
     0.07170
     0.09499
     0.21924
     0.31242
     0.26583
     0.21147
     0.37454
     0.48325
     0.54537
     0.48325
     0.73950
     0.77056
     0.47549
     0.39783
     0.27359
     0.12605
     0.25806
     0.06393
     0.05617
    -0.21561
    -0.40198
    -0.42527
    -0.08361
    -0.20008
    -0.46410
    -0.52622
    -0.58058
    -0.61164
    -0.51069
    -0.60387
    -0.43304
    -0.28550
    -0.12243
     0.03287
    -0.05255
     0.27359
     0.21924
     0.52208
     0.48325
     0.89480
     1.14329
     1.25200
     1.50825
     1.56261
     2.02075
     2.77397
     2.69632
     1.72568
     1.63250
     1.64026
     1.63250
     1.50049
     1.36071
     1.17435
     0.84821
     0.80939
     0.56090
     0.09499
    -0.13796
    -0.47963
    -0.55728
    -0.70482
    -0.68929
    -1.12414
    -1.06202
    -0.77471
    -0.63493
    -0.49516
    -0.47186
    -0.48739
    -0.50293
    -0.54952
    -0.58058
    -0.18455
    -0.33986
    -0.16902
    -0.33209
    -0.20008
    -0.17679
    -0.37092
    -0.41751
    -0.40974
    -0.42527
    -0.66599
    -0.46410
    -0.71258
    -0.82906
    -1.02319
    -1.05425
    -0.96107
    -0.72812
    -0.74365
    -0.89895
    -0.98437
    -0.95330
    -1.00766
    -1.29497
    -1.21732
    -1.12414
    -0.56505
     0.74727
     1.19765
     0.15711
    -0.89118
    -1.04649
    -0.72812
    -0.23114
    -0.26221
    -0.22338
    -0.35539
    -0.95330
    -1.29497
    -1.94725
    -1.64440
    -1.24838
    -1.10084
    -0.15349
     2.21488
     3.22435
     2.68079
     0.63079
    -0.26221
     0.21924
     1.14329
     2.10617
     2.96810
     3.19329
     2.91375
     2.40125
     1.46166
     1.15882
     0.24253
    -0.37868
    -0.53399
    -0.85236
    -1.06978
    -1.16296
    -1.50463
    -1.60558
    -1.24838
    -1.46581
    -1.26391
    -1.10861
    -1.03096
    -1.10084
    -1.34156
    -0.94554
    -0.93001
    -1.24838
    -1.26391
    -1.39592
    -1.55899
    -1.52793
    -2.07925
    -2.22679
    -1.97054
    -1.56675
    -0.39421
     0.76280
     0.94916
     0.52984
     0.07946
     0.68515
     1.38401
     1.71791
     1.76450
     2.75844
     3.20882
     3.46507
     3.26318
     3.27095
     3.59708
     3.62038
     2.38572
     1.16659
     1.08893
     1.30636
     1.04234
     0.84045
     1.42284
     1.14329
     0.40560
    -0.06031
    -0.60387
    -0.67376
    -0.84459
    -1.13190
    -1.08531
    -0.88342
    -0.86789
    -0.89895
    -0.95330
    -1.17849
    -1.35709
    -1.65217
    -1.47357
    -1.64440
    -1.67547
    -1.48134
    -1.40368
    -1.28721
    -1.17849
    -1.20956
    -1.09308
    -0.79024
    -0.77471
    -0.80577
    -0.86012
    -0.67376
    -0.58834
    -0.55728
    -0.19232
    -0.04478
    -0.36315
    -0.08361
     0.19594
     0.25030
     0.18817
    -0.02925
     0.23477
     0.28912
     0.32795
     0.40560
     0.32795
     0.08723
    -0.04478
    -0.51069
    -0.58834
    -0.46410
     0.00181
     1.25977
     1.92757
     1.36848
     0.50655
    -0.06808
    -0.45633
     0.08723
     0.82492
     1.39954
     1.60920
     1.53155
     1.39178
     0.90257
     0.73174
     0.54537
     0.16488
     0.05617
    -0.05255
    -0.18455
    -0.24667
    -0.74365
    -0.88342
    -0.96884
    -0.85236
    -1.20179
    -2.11808
    -2.44422
    -2.97225
    -3.18967
    -2.87130
    -0.59611
     1.41507
     1.61697
     1.30636
     0.33571
    -0.26997
    -0.17679
     0.28136
     0.68515
     1.39954
     2.36242
     2.60314
     2.53325
     2.30030
     1.77227
     1.17435
     0.94916
     0.35901
    -0.02925
    -0.07584
    -0.16126
     0.04840
    -0.11467
    -0.29327
    -0.49516
    -0.39421
    -0.10690
    -0.40198
    -0.51846
    -0.62717
    -0.61940
    -0.80577
    -0.72812
    -0.55728
    -0.82906
    -0.92224
    -0.74365
    -0.75918
    -0.82130
    -0.60387
    -0.82130
    -0.68929
    -0.27774
    -0.16902
    -0.15349
    -0.42527
    -0.54952
    -0.73588
    -0.57281
    -0.06031
     0.21924
    -0.08361
    -0.17679
    -0.29327
    -0.26997
    -0.09137
    -0.11467
     0.06393
     0.18817
     0.53761
     0.58420
     0.56867
     0.59973
     0.68515
     0.55314
     1.01905
     0.83268
     0.61526
     0.49102
     0.52984
     0.57643
     0.54537
     0.17264
     0.16488
     0.15711
     0.09499
    -0.21561
    -0.36315
    -0.52622
    -0.68929
    -0.79800
    -0.55728
    -0.42527
    -0.83683
    -0.86012
    -0.96884
    -0.95330
    -1.17073
    -1.35709
    -1.13190
    -0.77471
    -0.15349
     0.30465
     0.76280
     0.87151
     0.63079
     0.50655
     0.89480
     0.94916
     0.82492
     0.94916
     1.18988
     1.73344
     1.95087
     1.84215
     1.24424
     0.45996
    -0.82130
    -0.61940
     0.01734
     1.07340
     1.81886
     0.75503
    -1.20956
    -0.93777
    -0.49516
     0.14158
     1.12776
     1.84992
     1.48496
     0.32018
    -0.06808
    -0.31656
    -0.21561
    -0.22338
    -0.25444
    -0.68152
    -1.27944
    -1.40368
    -1.53569
    -1.08531
    -0.80577
    -0.70482
    -1.20179
    -1.55899
    -1.69100
    -1.62111
    -0.90671
    -0.02925
     0.26583
     0.26583
     0.58420
     0.80162
     1.32189
     0.95693
     0.76280
     0.79386
     0.84045
     0.50655
     0.42113
     0.32795
     0.39783
     0.28912
     0.25030
    -0.02149
     0.03287
    -0.14573
    -0.25444
    -0.32433
    -0.20785
    -0.26221
    -0.37868
    -0.22338
     0.41336
     0.43666
     0.28912
     0.10276
    -0.00595
     0.12605
     0.31242
     0.56867
     0.54537
     0.50655
     0.77056
     0.53761
     0.57643
     0.29689
     0.24253
    -0.02925
     0.35901
     0.11829
    -0.16902
    -0.14573
    -0.25444
    -0.24667
    -0.27774
    -0.40198
    -0.55728
    -0.59611
    -0.61164
    -0.79800
    -0.73588
    -0.83683
    -0.99213
    -1.11637
    -0.55728
    -0.30880
    -0.54952
    -0.82130
    -1.14743
    -1.11637
    -0.76694
    -0.65823
    -0.36315
     0.07170
     0.68515
     0.56867
     0.32018
    -0.02149
     0.03287
    -0.19232
    -0.01372
     0.39783
     0.63855
     0.84821
     0.73950
     0.34348
     0.23477
    -0.08361
    -0.22338
    -0.42527
    -0.51069
    -0.63493
    -0.51069
    -0.48739
    -0.48739
    -0.58834
    -0.72812
    -0.24667
    -0.43304
    -0.41751
    -0.33209
    -0.37092
    -0.42527
    -0.36315
    -0.24667
    -0.17679
    -0.01372
    -0.08361
    -0.12243
    -0.18455
    -0.33986
    -0.37868
    -0.55728
    -0.20785
    -0.28550
    -0.49516
    -0.55728
    -0.76694
    -0.86789
    -1.21732
    -1.10084
    -0.71258
    -0.65046
    -0.67376
    -0.98437
    -1.13190
    -1.03096
    -1.03096
    -1.22509
    -1.30274
    -1.24838
    -1.33380
    -0.96884
    -0.83683
    -0.23891
     0.26583
     0.65408
     0.49878
     0.56867
     0.61526
     0.78609
     1.24424
     2.22265
     2.82833
     2.36242
     1.98193
     1.50825
     1.05011
     1.61697
     2.48666
     3.31754
     4.01640
     4.21830
     3.96981
     3.07682
     1.78780
     1.35295
     1.21318
     2.04405
     1.95863
     1.84992
     1.64803
     1.59367
     1.55484
     1.36071
     0.96469
     0.04064
    -0.68929
    -0.89118
    -1.06202
    -1.07755
    -0.87565
    -0.82130
    -0.82130
    -0.70482
    -0.75141
    -0.78247
    -1.10861
    -1.10084
    -1.02319
    -1.33380
    -1.28721
    -1.58228
    -1.63664
    -1.74535
    -1.77641
    -1.94725
    -2.01713
    -1.92395
    -0.54175
     1.10446
     1.00352
    -1.45804
    -2.74706
    -0.99990
     0.51431
     0.94140
     0.99575
     0.45219
     0.34348
     0.37454
     0.26583
     0.38230
     0.26583
     0.23477
     0.04064
    -0.06031
    -0.26997
    -0.34762
    -0.50293
    -0.64270
    -0.43304
    -0.51846
    -0.50293
    -0.44080
    -0.33986
    -0.52622
    -0.31656
    -0.38645
    -0.56505
    -0.27774
    -0.45633
    -0.49516
    -0.50293
    -0.62717
    -0.54175
    -0.70482
    -0.54952
    -0.52622
    -0.66599
    -0.61164
    -0.72035
    -0.71258
    -0.88342
    -0.89118
    -0.81353
    -0.49516
    -0.22338
    -0.02925
     0.04064
    -0.33209
    -0.36315
    -0.75141
    -0.46410
    -0.43304
    -0.65046
    -0.58834
    -0.37092
    -0.44080
    -0.83683
    -0.94554
    -1.03096
    -0.99990
    -1.06202
    -1.36486
    -1.42698
    -1.49687
    -1.27944
    -0.67376
    -0.16902
     0.24253
    -0.23891
    -0.28550
    -0.39421
    -0.37868
    -0.01372
     0.43666
     0.59973
     0.84821
     0.97246
     0.84821
     0.82492
     0.73950
     0.51431
     0.34348
     0.40560
     0.66961
     0.49878
     0.18041
     0.31242
     0.26583
    -0.24667
    -0.43304
    -0.42527
    -0.13020
    -0.30103
    -0.72812
    -1.10084
    -1.32603
    -1.34933
    -1.41921
    -1.38039
    -0.93777
    -0.40198
    -0.06808
     0.32018
     0.14935
     0.05617
     0.07170
     0.45219
     1.16659
     1.68685
     1.88875
     2.16829
     2.55655
     2.61091
     2.47113
     2.30806
     2.64197
     2.84386
     3.02246
     3.09235
     3.15447
     2.78951
     2.89822
     2.55655
     2.23818
     1.90428
     1.95863
     1.83439
     1.78780
     1.53931
     1.14329
     0.77056
     0.19594
     0.08723
    -0.31656
    -0.63493
    -0.75141
    -0.96107
    -1.24838
    -1.52016
    -1.61334
    -1.44251
    -1.30274
    -1.18626
    -1.39592
    -1.14743
    -1.23285
    -1.08531
    -1.15520
    -0.73588
    -0.79800
    -0.86789
    -0.78247
    -0.62717
    -0.61164
    -0.51846
    -0.44857
    -0.87565
    -0.97660
    -0.51846
    -0.45633
    -0.47963
    -0.75141
    -0.79800
    -1.08531
    -0.91448
    -0.43304
    -0.08361
     0.24253
     0.42113
    -0.22338
    -0.61940
    -0.61164
    -0.37868
    -0.07584
     0.38230
     0.33571
     0.25806
     0.19594
     0.18817
    -0.20008
    -0.13796
     0.06393
    -0.23114
    -0.42527
    -0.37092
    -0.31656
    -0.32433
    -0.58834
    -0.51069
    -0.47963
    -0.57281
    -0.47963
    -0.51846
    -0.55728
    -0.75141
    -0.82906
    -0.86012
    -0.58834
    -0.62717
    -0.96884
    -0.73588
    -0.86789
    -0.82906
    -0.72812
    -0.99213
    -0.86012
    -0.89895
    -0.71258
    -0.72812
    -0.75918
    -0.77471
    -0.72035
    -0.79024
    -0.49516
    -0.23891
    -0.58058
    -0.58834
    -0.60387
    -0.40974
    -0.37868
    -0.58834
    -0.62717
    -0.51069
    -0.27774
    -0.29327
    -0.37868
    -0.25444
    -0.25444
    -0.37868
     0.06393
     0.64632
     0.89480
     0.75503
     0.12605
    -1.06202
    -1.41145
    -0.40198
    -0.35539
    -0.13020
     0.01734
     0.14158
    -0.40198
    -0.86012
    -1.34933
    -1.54346
    -1.15520
    -0.65823
    -0.67376
    -1.05425
    -0.81353
    -0.56505
    -0.45633
    -0.26997
    -0.53399
    -0.25444
    -0.11467
     0.23477
     0.25030
     0.42889
     0.69291
     1.23647
     1.16659
     1.39178
     0.40560
    -0.83683
    -1.31827
    -1.49687
    -1.41921
    -1.55899
    -0.56505
     1.55484
     1.28306
    -0.30103
    -1.99384
    -1.58228
    -0.37868
     1.31412
     2.02075
     1.81109
     1.88098
     2.32360
     2.95257
     3.33307
     3.28648
     3.31754
     3.41848
     3.33307
     3.36413
     2.92928
     2.41678
     1.55484
     0.78609
     0.44442
    -0.09914
     0.31242
     1.46943
     1.09670
     0.64632
     0.10276
    -0.37868
    -0.35539
    -0.16902
     0.00181
     0.19594
     0.40560
     0.34348
     0.32018
     0.14158
    -0.03702
    -0.26221
    -0.52622
    -0.25444
    -0.26997
    -0.55728
    -0.56505
    -0.54952
    -0.61164
    -0.78247
    -0.68929
    -0.90671
    -0.95330
     0.09499
     0.84045
     0.53761
    -0.21561
    -0.41751
    -0.61940
    -0.29327
    -0.18455
    -0.04478
     0.14158
     0.34348
     0.37454
     0.49878
     0.32018
     0.07946
    -0.09914
    -0.06808
    -0.13796
    -0.23891
    -0.15349
    -0.10690
    -0.42527
    -0.09137
    -0.00595
    -0.32433
    -0.30103
    -0.30103
    -0.37092
    -0.39421
    -0.61164
    -0.72812
    -0.55728
    -0.65046
    -0.51846
    -0.69705
    -0.48739
    -0.65823
    -0.75918
    -0.77471
    -0.44857
    -0.61164
    -0.65823
    -0.81353
    -0.78247
    -0.69705
    -0.68152
    -0.65046
    -0.79024
    -0.87565
    -0.73588
    -0.81353
    -0.75141
    -0.82906
    -1.10084
    -1.05425
    -0.58834
    -0.53399
    -0.58834
    -0.66599
    -0.61164
    -0.63493
    -0.65823
    -0.58834
    -0.46410
    -0.47186
    -0.20008
    -0.34762
    -0.21561
    -0.13796
    -0.09137
    -0.19232
     0.12605
     0.25806
    -0.34762
    -1.20956
    -1.67547
    -1.55899
    -0.98437
    -0.83683
    -0.37092
    -0.65046
    -1.06202
    -1.45028
    -1.22509
    -1.03872
    -0.84459
    -0.62717
    -0.30880
     0.09499
    -0.31656
     0.07946
     0.44442
     0.81715
     1.08117
     1.01128
     0.79386
     0.98799
     0.99575
     0.91810
     0.87151
     0.60749
     0.42889
     0.11829
     0.07946
     0.06393
    -0.26997
    -0.94554
    -1.29497
    -1.69876
    -1.73759
    -1.44251
    -1.19403
    -0.68152
    -0.99213
    -0.69705
    -0.22338
     0.21924
     0.95693
     1.79556
     1.97416
     1.67132
     1.29859
     1.43060
     2.19159
     2.66526
     3.08458
     3.33307
     3.36413
     3.73686
     3.44954
     2.11394
     1.53155
     0.77056
     0.28912
     0.18041
    -0.04478
     0.81715
     0.54537
     0.12605
    -0.34762
    -0.98437
    -1.60558
    -1.67547
    -1.79971
    -2.12585
    -2.29668
    -1.93172
    -1.82300
    -1.93172
    -1.97831
    -1.76865
    -1.62887
    -0.96107
    -0.52622
    -0.72035
    -0.74365
    -0.07584
    -0.02149
     0.04064
     0.35124
     0.76280
     0.82492
     0.89480
     0.84045
     0.82492
     0.87927
     0.95693
     0.91810
     0.56867
     0.74727
     0.52208
     0.20370
     0.22700
     0.31242
     0.42889
     0.11829
     0.00181
     0.03287
     0.13382
    -0.01372
    -0.13796
    -0.21561
    -0.13796
    -0.23891
    -0.57281
    -0.55728
    -0.33986
    -0.39421
    -0.45633
    -0.33209
    -0.42527
    -0.57281
    -0.61164
    -0.64270
    -0.58834
    -0.44857
    -0.61940
    -0.56505
    -0.55728
    -0.61164
    -0.93001
    -0.69705
    -0.71258
    -0.82130
    -0.86789
    -0.84459
    -0.82130
    -0.81353
    -0.65823
    -0.44080
    -0.16902
    -0.18455
    -0.12243
    -0.30880
    -0.51846
    -0.33209
    -0.13020
    -0.02149
     0.40560
     0.47549
     0.45219
     0.26583
     0.26583
     0.09499
    -0.14573
    -0.06808
     0.04064
    -0.06808
    -0.26997
    -0.33209
    -0.49516
    -0.49516
    -0.30103
    -0.38645
     0.12605
     0.36677
     0.00958
     0.15711
     0.18041
    -0.08361
    -0.24667
    -0.23114
    -0.32433
     0.03287
    -0.28550
    -0.34762
    -0.65046
    -0.72035
    -0.27774
     0.10276
     0.87151
     1.42284
     1.41507
     1.27530
     1.55484
     2.00522
     1.98193
     1.60920
     2.08288
     3.06905
     3.86110
     4.26489
     4.68421
     4.72303
     4.21830
     3.24765
     2.52549
     2.10617
     2.14500
     1.87322
     1.65579
     1.38401
     0.82492
     0.52984
     0.32795
     0.45996
    -0.03702
    -0.28550
    -0.12243
    -0.20785
     0.11829
    -0.12243
    -0.70482
    -0.42527
    -0.33986
    -0.49516
    -0.53399
    -0.54175
    -0.51069
    -0.42527
    -0.51069
    -0.92224
    -1.65993
    -2.23456
    -2.20350
    -1.54346
    -1.52016
    -2.09478
    -2.78588
    -2.33550
    -2.17244
    -1.93948
    -1.53569
    -1.34156
    -1.12414
    -1.13967
    -1.55899
    -1.89289
    -1.42698
    -0.68929
    -0.39421
    -0.59611
    -0.50293
     0.26583
     0.74727
     1.06564
     0.45219
    -0.18455
    -0.09914
     0.42113
     1.18212
     0.94916
     0.81715
     1.01905
     1.08893
     1.03458
     0.88704
     0.71621
     0.49102
     0.32018
    -0.04478
    -0.01372
    -0.11467
    -0.24667
    -0.30103
    -0.06808
    -0.19232
    -0.57281
    -0.91448
    -1.03096
    -1.36486
    -1.58228
    -1.33380
    -1.11637
    -0.94554
    -0.80577
    -1.02319
    -1.46581
    -1.16296
    -0.96884
    -1.09308
    -0.91448
    -0.58834
    -0.42527
    -0.31656
    -0.08361
     0.10276
     0.18041
     0.22700
     0.14935
     0.19594
     0.02511
     0.05617
    -0.07584
     0.16488
     0.26583
    -0.14573
    -0.10690
     0.03287
     0.13382
    -0.00595
    -0.15349
    -0.05255
    -0.16126
    -0.06808
    -0.08361
    -0.24667
    -0.13020
    -0.20008
    -0.45633
    -0.22338
    -0.26221
    -0.50293
    -0.80577
    -0.94554
    -0.93001
    -1.19403
    -1.38039
    -0.42527
     0.79386
     1.22094
     0.98799
     0.94140
     0.21924
    -0.02925
     0.50655
     1.01128
     1.64803
     1.81109
     1.74121
     1.32189
     1.27530
     1.16659
     1.01905
     0.97246
     0.89480
     0.45219
     0.80939
     0.65408
     0.57643
     0.70068
     0.59973
     0.84045
     1.46943
     1.85769
     1.81109
     2.07511
     2.06734
     2.57985
     2.50996
     2.24594
     2.15276
     2.23041
     2.17606
     1.81109
     1.28306
     0.42113
     0.23477
     0.10276
     0.04064
    -0.19232
     0.25030
     2.12947
     2.34689
     0.55314
    -0.02925
    -0.17679
     0.19594
     0.91810
     1.55484
     1.60920
     1.43837
     1.82662
     1.38401
     1.48496
     1.32965
     1.05011
     1.11999
     0.91810
     0.71621
     0.51431
     0.45219
     0.18041
     0.02511
     0.05617
     0.26583
     0.35124
     0.04840
     0.02511
     0.09499
    -0.06808
    -0.13020
    -0.06031
     0.00958
    -0.50293
    -0.41751
    -0.74365
    -0.84459
    -0.80577
    -0.88342
    -0.79800
    -0.96884
    -0.99990
    -0.82906
    -0.45633
     0.16488
     0.03287
    -0.67376
    -0.69705
    -0.62717
    -0.75918
    -0.53399
    -0.33209
    -0.22338
    -0.15349
    -0.26997
    -0.33986
    -0.24667
    -0.40974
    -0.41751
    -0.46410
    -0.36315
    -0.35539
    -0.69705
    -0.36315
    -0.26221
    -0.30103
    -0.64270
    -0.71258
    -0.75141
    -0.51069
    -0.65046
    -0.76694
    -0.70482
    -0.58834
    -0.64270
    -0.77471
    -0.79800
    -0.93777
    -1.23285
    -1.11637
    -0.91448
    -0.75141
    -0.88342
    -0.92224
    -0.79800
    -0.71258
    -0.72812
    -0.76694
    -0.56505
    -0.56505
    -0.35539
    -0.24667
    -0.33209
    -0.76694
    -0.52622
    -0.72812
    -0.13020
    -0.30880
    -0.91448
    -0.95330
    -0.81353
    -0.82130
    -0.69705
    -0.68929
    -0.63493
    -0.82906
    -1.01543
    -2.03266
    -2.84801
    -2.20350
    -1.21732
    -1.22509
    -0.69705
    -0.62717
    -1.27168
    -1.51240
    -1.29497
    -1.24838
    -0.79800
    -0.39421
    -0.21561
    -0.00595
    -0.12243
     0.23477
     0.47549
     0.86374
     1.34518
     1.64803
     1.96640
     2.16053
     1.01128
    -0.00595
     0.57643
     0.98022
     1.09670
     1.15882
     1.07340
     0.83268
     0.46772
     0.33571
    -0.06808
    -0.16126
    -0.26221
    -0.30103
    -0.64270
    -0.25444
    -0.18455
    -0.29327
    -0.36315
    -0.49516
    -0.44080
    -0.49516
    -0.60387
    -0.75918
    -0.68929
    -0.99213
    -1.26391
    -1.50463
    -1.84630
    -1.65217
    -1.15520
     0.45996
     2.64973
     5.49955
     5.84898
     2.68079
     0.97246
    -0.05255
     0.37454
     1.71015
     2.90598
     3.62814
     3.48060
     2.67303
     2.01299
     0.49102
    -0.70482
    -1.32603
    -1.15520
    -0.93777
    -0.45633
    -1.00766
    -1.52016
    -1.16296
    -1.17849
    -1.32603
    -0.86789
    -0.12243
     0.22700
     0.36677
     0.00181
    -0.51846
    -0.84459
    -0.96107
    -0.93001
    -1.14743
    -1.27944
    -1.36486
    -1.49687
    -1.39592
    -1.23285
    -0.99213
    -0.61940
    -0.65046
    -0.40198
    -0.23891
    -0.06031
     0.20370
     0.25030
     0.28136
     0.82492
     1.34518
     1.60920
     1.73344
     1.53931
     1.39178
     0.92587
     0.92587
     0.94916
     1.08117
     0.97246
     0.80162
     0.56090
     0.39783
    -0.17679
    -0.72812
    -1.13190
    -1.27168
    -1.39592
    -1.47357
    -1.63664
    -0.44080
     0.36677
     0.63079
     1.85769
     3.06129
     1.03458
    -0.30880
    -0.16126
     0.84821
     1.82662
     2.36242
     2.68079
     2.89822
     2.37795
     1.66356
     0.95693
     0.29689
    -0.38645
    -0.54175
    -0.71258
    -0.72812
    -1.10084
    -1.33380
    -1.27944
    -1.17849
    -1.19403
    -1.34156
    -1.66770
    -1.35709
    -1.41921
    -1.31827
    -1.18626
    -1.19403
    -1.22509
    -1.14743
    -1.20179
    -0.82130
    -0.61940
    -0.67376
    -0.82906
    -0.61940
    -0.54175
    -0.70482
    -0.85236
    -0.40974
    -0.57281
    -0.75918
    -0.37092
    -0.45633
    -0.31656
    -0.47186
    -0.40974
    -0.16902
    -0.30880
     0.04840
    -0.08361
    -0.00595
    -0.01372
     0.15711
    -0.09914
     0.20370
     0.27359
     0.28136
     0.34348
     0.20370
     0.39007
     0.13382
    -0.09914
     0.01734
     0.02511
     0.18817
    -0.00595
    -0.37868
    -0.07584
    -0.32433
    -0.47963
    -0.17679
    -0.13020
     0.05617
     0.27359
     0.65408
     0.67738
     0.54537
     0.66961
     0.52208
     0.47549
     0.51431
     0.57643
     0.30465
     0.19594
     0.07170
    -0.24667
    -0.60387
    -0.63493
    -1.06978
    -1.37262
    -1.59005
    -1.58228
    -1.61334
    -1.52016
    -0.91448
    -0.37868
     0.23477
     0.27359
    -0.26221
    -0.57281
    -0.59611
     0.09499
     0.29689
     0.73950
     1.18988
     1.26753
     1.38401
     1.10446
     0.87151
     0.65408
     0.63079
     0.77833
     0.88704
     0.59973
     0.11829
     0.24253
     0.63855
     0.96469
     0.77833
     0.69291
     0.62302
     0.61526
     0.04840
    -1.00766
    -1.38815
    -0.82906
    -0.81353
    -0.68929
    -0.60387
    -0.53399
    -0.02925
    -0.07584
    -0.54175
    -1.27168
    -1.15520
    -0.79800
    -0.14573
     0.02511
     0.06393
     0.30465
     0.47549
     0.52984
     0.45996
     0.34348
     0.25030
     0.31242
     0.23477
     0.26583
     0.26583
     0.00958
     0.18041
    -0.07584
     0.24253
     0.26583
    -0.02925
    -0.11467
    -0.03702
     0.02511
    -0.16126
    -0.44857
    -0.50293
    -0.49516
    -0.33209
    -0.58058
    -0.71258
    -0.97660
    -0.51069
    -0.37868
    -0.37868
    -0.21561
    -0.54175
    -0.42527
    -0.44080
    -0.56505
    -0.58834
    -0.32433
    -0.07584
    -0.16126
    -0.07584
    -0.03702
    -0.31656
    -0.27774
    -0.22338
    -0.43304
    -0.33986
    -0.18455
    -0.14573
    -0.47963
    -0.47186
    -0.36315
    -0.40974
    -0.52622
    -0.47963
    -0.35539
    -0.36315
    -0.15349
    -0.23114
    -0.30103
    -0.31656
    -0.38645
    -0.54175
    -0.40198
    -0.44857
    -0.55728
    -0.03702
     0.52208
     1.43060
     2.02852
     2.12947
     1.69462
     1.18988
     0.96469
     0.91810
     1.26753
     1.84992
     2.01299
     1.72568
     1.60920
     1.32965
     0.75503
     0.34348
    -0.19232
    -0.70482
    -1.42698
    -1.98607
    -2.21903
    -1.10861
     0.86374
     1.38401
     0.35901
    -0.74365
    -1.13967
    -0.30103
     1.21318
     2.23818
     2.64973
     2.49443
     2.05958
     2.00522
     2.11394
     1.98193
     1.79556
     1.71015
     1.64026
     1.50825
     0.88704
     0.49878
     0.18041
    -0.34762
    -0.61940
    -0.63493
    -1.07755
    -1.03096
    -1.20179
    -1.32603
    -1.42698
    -1.65993
    -1.81524
    -1.65217
    -1.70653
    -1.65217
    -1.54346
    -1.11637
    -1.19403
    -1.18626
    -1.00766
    -0.56505
    -0.47186
    -0.66599
    -0.55728
    -0.23114
     0.02511
     0.09499
     0.38230
     0.50655
     0.66185
     0.67738
     0.77056
     0.56867
     0.68515
     0.64632
     0.60749
     0.73950
     0.87927
     0.42113
     0.69291
     0.88704
     0.72397
     0.50655
     0.41336
     0.11052
    -0.00595
     0.00958
    -0.40974
    -0.65046
    -0.87565
    -0.48739
     0.14158
    -0.02925
    -1.17073
    -1.93948
    -2.54516
    -2.25785
    -1.42698
    -0.58834
    -0.00595
    -0.24667
    -0.24667
    -0.58058
    -0.57281
    -0.79800
    -0.88342
    -0.37868
    -0.11467
    -0.07584
     0.63855
     0.58420
     0.49878
     0.56867
     0.14158
     0.12605
     0.08723
     0.12605
     0.04064
     0.10276
     0.12605
     0.21924
     0.32018
     0.03287
     0.02511
    -0.35539
     0.00958
     0.11829
    -0.04478
    -0.54175
    -1.04649
    -0.87565
    -0.75918
    -0.82130
    -0.85236
    -1.20956
    -1.13967
    -1.48910
    -1.90066
    -2.35880
    -2.38210
    -1.92395
    -1.63664
    -0.75918
    -0.73588
    -0.87565
    -0.98437
    -1.09308
    -0.72812
    -0.59611
    -0.45633
    -0.17679
     0.07946
     0.35124
     0.70068
     1.13552
     1.40731
     1.30636
     1.50049
     1.55484
     0.47549
    -0.33986
    -0.22338
     0.37454
     0.70068
     0.83268
     0.48325
     0.06393
    -0.10690
    -0.58834
    -0.62717
    -0.94554
    -0.89895
    -0.86012
    -0.87565
    -0.65823
    -0.71258
    -0.67376
    -0.98437
    -0.86789
    -0.07584
     0.63079
     1.06564
     1.15106
     1.57037
     1.93534
     1.60920
     1.53155
     1.50049
     1.65579
     1.74897
     2.05958
     1.92757
     1.71015
     1.43060
     1.22094
     1.02681
     0.65408
     0.17264
    -0.29327
    -0.46410
    -0.73588
    -0.94554
    -1.08531
    -1.43475
    -1.73759
    -2.51410
    -2.37433
    -0.99213
     0.94916
     1.60143
     0.63079
    -0.49516
    -1.17073
    -1.17849
    -0.41751
     0.23477
     0.64632
     0.80162
     0.78609
     0.70068
     0.49102
     0.01734
    -0.19232
    -0.20008
    -0.42527
    -0.86789
    -1.03872
    -1.22509
    -1.19403
    -0.96884
    -0.75918
    -0.29327
     0.26583
     0.57643
     0.71621
     0.66185
     0.86374
     1.22094
     0.91810
     1.50825
     1.91204
     1.97416
     2.33913
     2.13723
     1.64803
     1.47719
     1.12776
     0.22700
     0.07170
     0.15711
     0.95693
     1.21318
     1.44613
     1.43060
     1.00352
     0.42889
     0.38230
     0.91033
     0.97246
     1.29083
     1.22094
     0.59196
     0.62302
     1.23647
     1.75674
     1.26753
     0.94916
    -0.02925
    -0.46410
    -0.73588
    -1.03872
    -0.86012
    -0.56505
    -0.36315
    -0.55728
    -0.65046
    -0.78247
    -0.86012
    -0.87565
    -0.68929
    -0.57281
    -0.53399
    -0.44857
    -0.58058
    -0.61164
    -0.51069
    -0.55728
    -0.56505
    -0.61164
    -0.40974
    -0.47186
    -0.37092
    -0.55728
    -0.41751
    -0.48739
    -0.40198
    -0.16126
    -0.35539
    -0.18455
    -0.29327
    -0.27774
    -0.37868
    -0.64270
    -0.77471
    -0.43304
    -0.20008
    -0.34762
    -0.57281
    -0.31656
    -0.16902
    -0.24667
    -0.25444
    -0.23891
    -0.12243
    -0.20785
    -0.16902
    -0.11467
    -0.37092
    -0.20785
    -0.16902
     0.03287
     0.26583
     0.18041
     0.49102
     0.42113
     0.28912
    -0.28550
    -1.09308
    -1.71429
    -1.24062
    -1.04649
    -1.20179
    -0.97660
    -1.32603
    -1.72206
    -2.11808
    -2.46751
    -2.20350
    -2.44422
    -2.45975
    -2.01713
    -1.93172
    -2.00160
    -2.00160
    -2.00160
    -1.54346
    -0.79800
     0.21147
     0.63079
     0.26583
     0.41336
     1.16659
     1.88875
     2.25371
     2.19935
     2.14500
     2.29253
     2.60314
     2.84386
     2.89045
     2.86716
     2.74291
     2.80504
     2.60314
     2.11394
     2.02852
     1.63250
     1.22094
     0.84821
     0.80162
     0.35124
    -0.75141
    -1.20179
    -1.56675
    -1.62887
    -1.69100
    -0.60387
     1.53155
     2.05958
    -0.42527
    -1.96278
    -2.27338
    -1.34933
    -0.29327
     0.27359
     0.77833
     1.32965
     1.01128
     0.75503
     0.81715
     0.59973
     0.39007
     0.25030
    -0.06031
     0.02511
     0.11829
     0.11052
    -0.00595
    -0.07584
    -0.32433
    -0.38645
    -0.28550
    -0.23891
    -0.30880
    -0.55728
    -0.51069
    -0.76694
    -0.98437
    -1.33380
    -1.38815
    -1.03096
    -0.12243
     0.55314
     0.58420
     0.33571
     0.00958
    -0.18455
    -0.16126
     0.11829
     0.64632
     0.74727
     0.92587
     0.93363
     0.79386
     0.63855
     0.25030
     0.05617
    -0.18455
    -0.39421
    -0.85236
    -1.20956
    -1.31827
    -1.15520
    -1.24838
    -1.42698
    -1.45028
    -1.89289
    -1.93948
    -1.86959
    -1.85406
    -1.72982
    -1.63664
    -1.74535
    -1.18626
    -0.75141
    -0.54952
    -0.48739
    -0.58834
    -0.75918
    -1.04649
    -0.76694
    -0.77471
    -0.93001
    -0.77471
    -0.37092
     1.21318
     3.46507
     3.61261
     1.62473
    -0.40198
    -0.47963
    -0.10690
     0.50655
     1.32189
     1.65579
     1.58590
     1.25977
     1.18212
     0.77056
    -0.02925
    -0.06031
    -0.37868
    -0.36315
    -0.55728
    -0.89118
    -0.93001
    -0.74365
    -0.72035
    -0.40974
    -0.51846
    -0.65046
    -0.46410
    -0.79024
    -0.40198
    -0.23891
    -0.63493
    -0.48739
    -0.36315
    -0.09914
    -0.05255
    -0.10690
    -0.02149
     0.22700
     0.37454
     0.43666
     0.49878
     0.20370
    -0.28550
    -0.62717
    -0.60387
    -0.44080
    -0.75141
    -0.80577
    -0.71258
    -0.72812
    -0.98437
    -1.03096
    -1.28721
    -1.81524
    -2.08702
    -2.30444
    -2.15691
    -1.27944
    -0.56505
     0.01734
     0.49878
     0.65408
     0.37454
    -0.09914
     0.14158
     0.58420
     0.94140
     1.09670
     1.32189
     1.43837
     1.92757
     1.97416
     2.01299
     2.19935
     1.96640
     1.87322
     1.52378
     1.66356
     1.16659
     0.59196
     0.87151
     1.30636
     1.46166
     1.18212
     0.88704
     0.55314
     0.12605
    -0.05255
    -0.56505
    -1.04649
    -0.36315
     0.94140
     1.08893
     0.56090
     0.17264
    -0.15349
     0.33571
     1.01905
     1.19765
     0.97246
     1.01128
     1.15106
     1.32965
     1.39178
     1.27530
     0.95693
     0.84045
     0.77056
     0.47549
     0.78609
     1.04234
     0.80939
     0.35124
     0.10276
     0.14935
     0.26583
     0.25030
     0.16488
    -0.08361
    -0.18455
    -0.14573
    -0.40198
    -0.34762
    -0.76694
    -0.96107
    -1.12414
    -0.82130
    -0.94554
    -1.14743
    -1.31827
    -1.04649
    -0.96107
    -0.89895
    -0.86012
    -0.77471
    -0.55728
    -0.40198
    -0.00595
     0.21924
    -0.01372
    -0.27774
    -0.56505
    -0.29327
    -0.37868
    -0.57281
    -0.05255
     0.77056
     1.53155
     1.31412
     0.54537
    -0.04478
    -0.08361
     0.07946
     0.33571
     0.48325
     0.63079
     0.42113
     0.24253
     0.37454
     0.48325
     0.15711
    -0.45633
    -0.70482
    -0.72812
    -1.08531
    -1.20956
    -1.34933
    -1.38815
    -1.12414
    -1.07755
    -1.05425
    -1.29497
    -1.38039
    -1.36486
    -1.34156
    -1.03872
    -0.99213
    -1.17073
    -1.18626
    -1.13967
    -1.03872
    -1.10861
    -1.26391
    -1.24062
    -1.06202
    -1.10861
    -0.98437
    -0.78247
    -0.88342
    -0.73588
    -0.93001
    -0.70482
    -0.62717
    -0.42527
    -0.31656
    -0.16902
     0.23477
     0.27359
     0.41336
     0.57643
     0.67738
     0.46772
     0.10276
     0.07170
     0.38230
     0.01734
    -0.44080
    -0.43304
    -0.55728
    -0.63493
    -0.96107
    -0.96884
    -1.22509
    -1.28721
    -1.08531
    -1.21732
    -1.12414
    -0.93001
    -0.61940
    -0.04478
     0.48325
     0.67738
     0.73950
     1.10446
     1.22871
     1.39954
     1.50825
     1.65579
     1.64026
     1.67132
     1.53155
     1.48496
     1.36071
     0.99575
     0.98799
     0.79386
     0.59196
     0.39007
     0.06393
     0.07946
     0.25030
     0.10276
    -0.37092
    -0.20008
    -0.07584
    -0.09137
    -0.14573
     0.14158
     0.36677
     0.25806
    -0.30103
    -0.22338
    -0.09914
    -0.12243
    -0.07584
     0.08723
     0.85598
     1.39954
     1.09670
     0.79386
     0.42889
     0.41336
     0.42113
     0.77833
     0.84821
     0.98022
     1.08117
     1.01905
     0.93363
     0.76280
     0.48325
     0.10276
     0.13382
     0.11052
    -0.39421
    -0.75141
    -0.98437
    -1.31827
    -1.81524
    -2.14138
    -2.28115
    -1.84630
    -1.08531
    -0.13020
     0.80162
     1.15882
     0.63079
    -0.26221
    -0.63493
    -0.04478
     0.89480
     1.96640
     3.55826
     3.69803
     2.82833
     2.37795
     2.05181
     1.95863
     1.91981
     1.36848
     1.16659
     0.89480
     0.75503
     0.30465
     0.12605
     0.19594
     0.46772
     0.10276
     0.08723
    -0.37092
    -0.58058
    -0.58834
    -0.54175
    -0.44080
    -0.25444
    -0.36315
    -0.48739
    -0.72035
    -0.84459
    -0.81353
    -1.05425
    -0.85236
    -0.89118
    -1.34156
    -1.47357
    -1.20179
    -1.23285
    -1.58228
    -1.61334
    -1.27168
    -1.13190
    -0.96884
    -1.13190
    -1.75312
    -1.87736
    -1.64440
    -1.59005
    -1.34933
    -1.03872
    -1.13190
    -1.23285
    -1.27168
    -1.17073
    -1.13967
    -0.99213
    -0.72812
    -0.61164
    -0.40198
    -0.36315
    -0.54952
    -0.07584
     0.42113
     0.82492
     0.46772
    -0.52622
    -0.94554
    -0.89118
    -0.51069
    -0.47963
    -0.46410
    -0.61164
    -0.80577
    -0.64270
    -1.08531
    -1.10861
    -1.50463
    -1.76865
    -1.21732
    -0.95330
    -0.98437
    -0.44080
    -0.37868
    -0.47963
    -0.57281
    -0.22338
     0.03287
     0.00958
     0.13382
     0.38230
     0.53761
     0.87927
     0.77833
     0.77833
     0.87927
     0.66185
     0.07170
     0.55314
     1.16659
     1.22871
     1.06564
     0.94140
     1.08893
     0.67738
     0.32018
     0.25806
     0.28912
     0.20370
     0.21147
    -0.03702
    -0.07584
    -0.37092
    -0.37868
    -0.56505
    -0.26221
    -0.61164
    -0.86012
    -0.75918
    -0.83683
    -0.86789
    -0.93001
    -0.86789
    -0.61164
    -0.56505
    -0.52622
    -0.49516
    -0.49516
    -0.33209
    -0.38645
    -0.37092
    -0.03702
     0.10276
     0.02511
     0.02511
     0.22700
     0.21924
     0.16488
     0.18041
     0.12605
     0.18041
     0.09499
    -0.06808
    -0.33209
    -0.56505
    -0.67376
    -1.11637
    -1.10084
    -1.46581
    -1.88512
    -2.18797
    -2.35103
    -1.67547
    -0.43304
     0.38230
     0.16488
    -1.01543
    -1.68323
    -1.59005
    -0.71258
     0.28912
     1.74897
     2.71962
     3.22435
     3.38742
     2.99916
     2.82833
     3.02246
     2.85939
     2.52549
     2.36242
     2.17606
     2.44007
     2.58761
     2.21488
     1.90428
     1.19765
     0.76280
     0.09499
    -0.19232
    -0.06031
    -0.33986
    -0.83683
    -0.78247
    -0.87565
    -0.77471
    -0.68929
    -0.95330
    -0.79024
    -1.23285
    -1.27168
    -1.18626
    -0.61164
    -0.09914
     0.02511
     0.04064
     0.72397
     0.62302
     0.49878
     0.49102
     0.87151
     1.18988
     1.60920
     1.54708
     1.76450
     2.20712
     2.48666
     1.91204
     1.02681
     1.09670
     0.02511
    -1.00766
    -1.81524
    -2.31221
    -1.61334
     2.91375
     5.61603
     0.18817
    -2.60729
    -2.44422
    -0.90671
     0.07946
     0.75503
     1.25200
     1.37624
     1.32189
     1.28306
     1.13552
     1.06564
     1.18988
     0.77056
     0.39783
     0.49102
     0.38230
     0.29689
     0.28136
    -0.06031
    -0.25444
    -0.27774
    -0.79024
    -0.55728
    -0.33986
     0.07170
     0.14158
     0.21147
     0.07946
    -0.51069
    -0.70482
    -0.18455
     0.07170
     0.09499
    -0.16902
    -0.20785
    -0.08361
     0.14158
     0.91033
     1.08117
     0.94140
     0.63855
     0.59196
     0.29689
     0.66185
     0.98799
     0.92587
     0.83268
     1.09670
     1.11223
     0.94916
     0.68515
     0.83268
     0.66185
     0.59196
     0.64632
     0.40560
     0.36677
     0.21147
    -0.22338
     0.11052
     0.23477
     0.18817
     0.06393
     0.00958
     0.13382
     0.22700
     0.07946
     0.04064
     0.08723
     0.20370
     0.21924
     0.05617
    -0.07584
    -0.16126
    -0.30103
    -0.40974
    -0.32433
    -0.50293
    -0.80577
    -0.68929
    -0.77471
    -0.93777
    -1.15520
    -1.34156
    -1.31050
    -1.27944
    -1.22509
    -1.35709
    -1.37262
    -1.34156
    -1.35709
    -1.34933
    -0.89118
    -1.06202
    -1.47357
    -1.29497
    -1.40368
    -1.56675
    -1.70653
    -1.61334
    -1.69100
    -2.25785
    -2.91789
    -3.18191
    -2.78588
    -1.98607
    -0.57281
     0.59973
     2.27700
     3.33307
     3.65144
     3.98534
     1.72568
     0.81715
     1.33742
     2.80504
     4.22606
     4.68421
     4.59102
     3.86110
     3.03023
     1.88875
     0.85598
    -0.29327
    -0.81353
    -1.41145
    -1.92395
    -2.26562
    -2.23456
    -2.08702
    -1.72206
    -1.72206
    -1.65217
    -1.59781
    -1.63664
    -1.34933
    -1.09308
    -1.03872
    -0.89895
    -0.87565
    -0.78247
    -0.40974
    -0.29327
    -0.41751
    -0.15349
     0.02511
     0.16488
     0.14935
     0.09499
     0.14935
     0.29689
     0.39007
     0.55314
     0.52208
     0.49878
     0.29689
     0.25030
     0.49102
     0.59196
     0.27359
     0.49102
     0.25806
     0.35124
     0.53761
     0.40560
     0.37454
     0.47549
     0.53761
     0.54537
     0.46772
     0.35901
     0.66961
     0.52208
     1.03458
     1.18988
     1.51602
     1.86545
     1.91204
     1.24424
     0.18041
    -0.12243
    -0.01372
     0.37454
     0.24253
     0.31242
    -0.14573
    -0.57281
    -1.16296
    -1.84630
    -2.31997
    -2.08702
    -1.82300
    -1.50463
    -1.45028
    -0.53399
     0.14158
     0.21147
    -0.06808
    -0.06031
     0.40560
     0.97246
     1.44613
     1.93534
     1.93534
     1.73344
     1.95087
     2.19935
     1.99746
     1.43060
     0.94916
     0.03287
    -0.59611
    -0.92224
    -0.18455
    -0.23891
    -0.64270
    -1.86959
    -3.01107
    -3.04213
    -1.64440
     1.89651
     5.06470
     3.84557
     0.33571
    -1.26391
    -1.31050
     0.25806
     1.57814
     2.68856
     3.05352
     2.90598
     2.25371
     1.57037
     0.98799
     0.40560
     0.18817
    -0.61164
    -0.99213
    -1.20179
    -0.78247
    -0.89895
    -1.07755
    -0.96107
    -0.99990
    -0.95330
    -0.79800
    -0.89118
    -0.69705
    -0.50293
    -0.59611
    -0.61164
    -0.47186
    -0.54952
    -0.76694
    -0.72035
    -0.56505
    -0.58058
    -0.82906
    -0.91448
    -0.82130
    -0.47963
     0.07946
    -0.23891
    -0.77471
    -0.72812
    -1.03096
    -1.05425
    -1.03096
    -1.27944
    -1.45028
    -1.69876
    -1.59005
    -1.62887
    -1.26391
    -0.74365
    -1.19403
    -1.69100
    -1.14743
     0.49878
     1.92757
     2.84386
     2.48666
     1.85769
     1.62473
     2.20712
     2.82833
     2.98363
     3.55826
     3.68250
     3.09235
     2.72738
     2.17606
     1.56261
     0.93363
     0.19594
    -0.08361
    -0.70482
    -0.86012
    -1.20956
    -1.20956
    -1.18626
    -1.18626
    -1.33380
    -1.31050
    -1.17073
    -1.06978
    -1.05425
    -0.86012
    -0.89895
    -0.89895
    -0.68929
    -0.60387
    -0.67376
    -0.48739
    -0.54952
    -0.34762
    -0.20008
    -0.12243
    -0.20785
    -0.30880
     0.05617
     0.14935
    -0.08361
    -0.01372
     0.04840
     0.12605
     0.03287
    -0.09914
    -0.10690
     0.04064
     0.36677
     0.32795
     0.26583
     0.20370
     0.33571
     0.25030
     0.70844
     0.88704
     0.69291
     0.96469
     1.05011
     1.11999
     0.87927
     0.77056
     0.75503
     0.93363
     0.85598
     0.83268
     0.76280
     0.63079
     0.35124
     0.24253
     0.38230
     0.77833
     0.44442
     0.11829
    -0.13020
    -0.18455
    -0.18455
    -0.34762
    -0.20008
    -0.04478
     0.04064
    -0.13796
    -0.30103
    -0.44857
    -0.49516
    -0.79800
    -1.00766
    -0.69705
    -0.72812
    -0.83683
    -0.70482
    -0.71258
    -0.71258
    -0.55728
    -0.64270
    -0.48739
    -0.46410
    -0.46410
    -0.45633
    -0.30103
    -0.16902
    -0.39421
    -0.54175
    -0.21561
    -0.19232
    -0.34762
    -0.04478
    -0.30880
    -0.23114
    -0.30880
    -0.30103
    -0.22338
    -0.10690
    -0.04478
    -0.42527
    -0.30880
    -0.30880
    -0.23891
    -0.43304
    -0.30103
    -0.11467
    -0.19232
    -0.02149
     0.07946
     0.18817
     0.18041
     0.11829
     0.48325
     0.45219
     0.38230
     0.44442
     0.53761
     0.51431
     0.62302
     0.57643
     0.99575
     1.32189
     1.08117
     0.87927
     0.60749
    -0.10690
    -0.53399
    -0.73588
    -0.52622
    -0.20008
    -0.22338
    -0.72035
    -0.88342
    -1.20956
    -1.22509
    -1.65217
    -1.92395
    -1.07755
    -0.56505
    -1.02319
    -1.60558
    -2.12585
    -2.25009
    -2.50634
    -2.00937
    -1.57452
    -1.20179
    -0.41751
    -0.00595
     0.95693
     1.89651
     1.62473
     0.97246
     0.91033
     1.23647
     1.34518
     2.19159
     2.67303
     2.75068
     3.00693
     2.73515
     2.33913
     1.97416
     1.46943
     0.91810
     0.28136
    -0.29327
    -0.32433
    -0.87565
    -0.75918
    -0.80577
    -1.15520
    -1.03096
    -0.97660
    -0.83683
    -0.91448
    -0.79024
    -0.54952
    -0.15349
     0.32795
     0.80939
     1.36848
     1.57814
     1.11223
    -0.61164
    -0.37092
     0.56867
     0.70844
     0.79386
     0.73950
     0.63079
     0.20370
    -0.02149
    -0.63493
    -0.66599
    -0.89118
    -0.96884
    -1.22509
    -1.20179
    -1.32603
    -1.27168
    -1.12414
    -0.82130
    -0.74365
    -0.86012
    -0.69705
    -0.57281
    -0.47186
    -0.57281
    -0.47186
    -0.50293
    -0.49516
    -0.33986
    -0.33986
    -0.22338
    -0.05255
    -0.03702
     0.15711
     0.36677
     0.77833
     0.99575
     1.16659
     0.98799
     0.86374
     0.96469
     0.87151
     0.93363
     1.08893
     1.05787
     0.95693
     0.73950
     0.58420
     0.27359
    -0.30103
    -0.23114
    -0.25444
    -0.87565
    -1.13967
    -1.03872
    -1.43475
    -1.31050
    -1.21732
    -0.72812
     0.16488
    -0.21561
    -0.46410
    -0.65823
    -0.44857
    -0.44857
    -0.20785
     0.00958
     0.80939
     0.87151
     0.66961
     0.53761
     0.59196
     0.49102
     0.50655
     0.25806
     0.18041
     0.36677
     0.28136
     0.30465
     0.24253
     0.13382
     0.15711
     0.00181
     0.07946
     0.04840
    -0.18455
    -0.12243
    -0.18455
     0.00181
    -0.11467
    -0.27774
    -0.48739
    -0.54175
    -0.50293
    -0.52622
    -0.52622
    -0.68152
    -0.77471
    -0.98437
    -0.65823
    -0.52622
    -1.05425
    -1.37262
    -1.52793
    -1.36486
    -1.08531
    -1.26391
    -0.93001
    -0.02149
     0.51431
     0.78609
     0.86374
     0.75503
     0.76280
     0.40560
     0.89480
     1.35295
     1.08117
     1.15882
     0.56867
     0.67738
     0.54537
     0.20370
    -0.14573
    -0.08361
    -0.30103
    -0.52622
    -0.58058
    -0.99990
    -1.10861
    -0.98437
    -0.73588
    -0.07584
     0.52984
     0.66961
     1.15882
     1.29083
     1.08893
     0.94140
     1.08117
     1.18988
     1.50825
     1.67132
     1.26753
     1.11223
     0.94140
     0.42113
    -0.08361
     1.19765
     2.65750
     1.80333
     0.80939
     0.04840
     0.31242
     0.32795
     0.14158
     0.46772
     0.74727
     0.85598
     0.71621
     0.57643
     0.18041
     0.07170
    -0.32433
    -0.11467
     0.05617
    -0.03702
    -0.09914
    -0.05255
     0.46772
     0.56867
     0.18041
     0.04064
    -0.08361
     1.03458
     2.33136
     3.77568
     2.56432
     1.70238
     1.11999
     1.30636
     1.88098
     2.35466
     2.33913
     2.24594
     2.11394
     1.67909
     1.20541
     0.86374
     0.52208
     0.23477
    -0.12243
    -0.44857
    -0.54175
    -1.07755
    -1.22509
    -1.38815
    -1.26391
    -1.31827
    -1.51240
    -1.50463
    -1.49687
    -1.65217
    -1.64440
    -1.56675
    -1.57452
    -1.55899
    -1.55899
    -1.34933
    -1.33380
    -1.08531
    -0.77471
    -0.90671
    -0.67376
    -0.41751
    -0.68929
    -0.49516
    -0.59611
    -0.42527
    -0.44080
    -0.38645
    -0.40974
    -0.49516
    -0.43304
    -0.61164
    -0.93001
    -1.02319
    -1.20179
    -1.59781
    -1.55899
    -1.36486
    -1.71429
    -1.66770
    -1.74535
    -1.74535
    -1.86959
    -1.89289
    -2.11808
    -2.41316
    -2.94119
    -2.11031
    -1.55899
    -0.89118
     0.88704
     2.61091
     2.43231
     1.75674
     1.18988
     0.77833
     1.11999
     1.59367
     2.92151
     3.74462
     4.03193
     3.80674
     3.48060
     2.76621
     2.12947
     1.56261
     1.15106
     0.74727
     0.37454
     0.24253
     0.11052
    -0.26997
    -0.50293
    -0.50293
    -0.53399
    -0.50293
    -0.90671
    -0.83683
    -0.82130
    -0.95330
    -0.70482
    -0.81353
    -0.82130
    -0.50293
    -0.59611
    -0.25444
     0.26583
     0.23477
     0.11052
     0.25030
     0.18817
     0.42889
     0.51431
     0.49878
     0.87151
     1.29083
     1.39954
     1.22094
     1.08893
     1.04234
     0.88704
     0.59973
     0.79386
     0.53761
     0.21924
     0.18041
    -0.21561
    -0.28550
    -0.32433
    -0.26997
    -0.61164
    -0.95330
    -1.24838
    -1.62887
    -1.85406
    -1.63664
    -1.49687
    -1.67547
    -1.39592
    -1.16296
    -0.97660
    -1.01543
    -0.94554
    -0.65823
    -0.02149
     0.15711
     0.18817
     0.53761
     0.91033
     1.47719
     1.76450
     1.48496
     0.64632
    -0.26221
     0.07170
     0.71621
     0.82492
     0.52208
     0.05617
    -0.23891
    -0.58834
    -0.80577
    -1.05425
    -1.21732
    -1.25615
    -1.03096
    -0.79800
    -1.09308
    -0.83683
    -0.96884
    -0.68929
    -0.26997
    -0.35539
     0.04840
     0.46772
     0.84045
     1.09670
     1.18212
     1.29083
     1.67132
     1.74897
     1.72568
     1.44613
     1.65579
     1.75674
     1.90428
     1.67132
     1.71791
     1.62473
     1.36848
     0.81715
     0.49102
     0.36677
    -0.02925
    -0.34762
    -0.54952
    -0.65823
    -1.18626
    -1.39592
    -1.85406
    -2.24232
    -1.72206
    -1.11637
    -0.72812
    -0.60387
    -1.45028
    -2.81694
    -2.86354
    -2.73929
    -2.06372
    -1.28721
    -0.56505
    -0.36315
    -0.50293
    -0.50293
    -0.37868
    -0.06808
    -0.02925
    -0.07584
     0.28136
     0.65408
     0.55314
     0.59973
     1.01128
     0.78609
     0.49878
     0.89480
     1.62473
     1.83439
     1.46166
     0.81715
     0.41336
     0.44442
     0.55314
     0.23477
     0.42889
     0.64632
     0.91033
     0.59973
     0.67738
     0.36677
     0.25806
     0.16488
    -0.13796
     0.18041
     0.18041
    -0.05255
    -0.08361
     0.00958
    -0.00595
     0.26583
     0.15711
     0.50655
     0.58420
     0.49878
     0.57643
     0.66185
     0.68515
     0.34348
     0.17264
     0.34348
     0.28136
     0.34348
     0.42113
     0.07170
     0.04064
    -0.16902
    -0.46410
    -0.45633
    -0.36315
    -0.65823
    -0.57281
    -0.68152
    -1.03872
    -1.06202
    -1.30274
    -1.04649
    -0.83683
    -0.77471
    -0.68929
    -0.71258
    -0.62717
    -0.45633
    -0.53399
    -0.21561
     0.07946
     0.32018
     0.47549
     0.61526
     0.89480
     0.91033
     0.84821
     1.06564
     1.31412
     1.57037
     1.19765
     1.22871
     1.29859
     1.11999
     1.01905
     1.05011
     0.91033
     0.75503
     0.77833
     0.87927
     0.74727
     0.45996
     0.06393
    -0.26997
    -0.45633
    -0.73588
    -0.52622
    -0.35539
    -0.58834
    -0.90671
    -1.34933
    -1.79194
    -1.60558
    -1.78418
    -1.74535
    -0.84459
    -0.13020
     0.11052
    -0.20785
    -0.43304
    -0.72812
    -0.40198
    -0.02149
     0.39783
     0.56867
     0.77833
     1.99746
     2.39348
     3.22435
     3.11564
     3.01469
     2.23818
     1.35295
     0.91033
     1.20541
     1.49272
     1.71015
     1.62473
     1.73344
     1.21318
     0.84821
     0.28136
    -0.18455
    -0.59611
    -0.82130
    -0.75918
    -0.77471
    -0.88342
    -0.62717
    -0.56505
    -0.16902
    -0.24667
    -0.26997
     0.23477
     0.45219
     0.38230
     0.32018
     0.48325
     0.54537
     0.49878
     0.46772
     0.66185
     0.64632
     0.41336
     0.47549
     0.59973
     0.55314
     0.38230
     0.10276
     0.04840
     0.11829
     0.20370
     0.00958
     0.07170
     0.05617
    -0.11467
    -0.09137
     0.28136
     0.21924
    -0.16902
     0.08723
    -0.17679
    -0.23114
    -0.36315
    -0.19232
     0.25806
     0.83268
     0.10276
    -0.20785
     0.03287
     0.70844
     1.19765
     0.68515
     0.28136
     0.28136
     0.28136
     0.56867
     0.65408
     0.65408
     0.36677
     0.11829
    -0.12243
     0.32018
     1.09670
     1.11999
     0.64632
     0.15711
    -0.40198
    -0.48739
    -0.20785
     0.45996
     0.26583
     0.26583
     0.22700
     0.37454
     0.31242
     0.06393
    -0.46410
    -0.44857
    -0.25444
    -0.06031
    -0.21561
    -0.22338
    -0.13020
    -0.20785
    -0.58058
    -0.30103
    -0.39421
    -0.40974
    -0.33986
    -0.26221
    -0.23891
    -0.13020
    -0.35539
    -0.41751
    -0.48739
    -0.31656
    -0.46410
    -0.42527
    -0.50293
    -0.53399
    -0.62717
    -0.31656
    -0.09914
    -0.40198
    -0.58058
    -0.46410
    -0.62717
    -0.44857
    -0.67376
    -0.77471
    -0.81353
    -0.65046
    -0.65823
    -0.72812
    -0.78247
    -0.91448
    -1.06202
    -1.13190
    -0.65823
    -0.82906
    -0.80577
    -0.70482
    -0.54952
    -0.47186
    -0.48739
    -0.61164
    -0.40198
    -0.26221
    -0.02149
     0.07170
     0.28912
     0.47549
     1.11223
     1.37624
     1.36848
     0.23477
    -0.82130
    -0.74365
    -0.20008
    -0.54175
    -0.49516
    -1.21732
    -1.47357
    -1.46581
    -1.41145
    -1.54346
    -1.36486
    -1.50463
    -1.72982
    -1.72982
    -1.31050
    -0.33986
    -0.10690
     0.49102
     0.68515
     0.86374
     1.49272
     1.82662
     1.79556
     1.77227
     1.78003
     1.47719
     1.30636
     0.98799
     0.54537
     0.49102
     0.59196
     0.66961
     0.08723
    -0.40974
    -0.75918
    -0.82906
    -0.51069
    -0.61940
    -0.65046
    -0.54952
    -0.58834
    -0.53399
    -0.29327
    -0.27774
    -0.16126
    -0.23114
    -0.04478
     0.37454
     0.54537
     0.45996
     0.77833
     0.64632
     0.86374
     0.94916
     0.70844
     0.68515
     0.73174
     0.95693
     1.01905
     1.10446
     0.87151
     0.62302
     0.59973
     0.55314
     0.69291
     0.37454
     0.15711
     0.07170
     0.19594
     0.00181
    -0.14573
    -0.23891
    -0.14573
    -0.24667
    -0.39421
    -0.31656
    -0.51846
    -0.25444
    -0.58834
    -0.18455
    -0.07584
    -0.27774
    -0.24667
     0.25030
     0.80162
     0.92587
     0.57643
     0.69291
     0.36677
     0.68515
     0.64632
     0.65408
     0.82492
     0.82492
     0.56090
     0.61526
     0.51431
     0.21924
    -0.06808
    -0.15349
    -0.17679
    -0.24667
    -0.19232
    -0.47963
    -0.74365
    -0.72035
    -0.68152
    -0.37092
    -0.23891
    -0.26997
    -0.37868
    -0.40974
    -0.28550
    -0.20785
    -0.41751
    -0.37868
    -0.43304
    -0.58058
    -0.50293
    -0.23114
    -0.02925
    -0.14573
    -0.27774
     0.00181
    -0.14573
    -0.37092
    -0.26221
    -0.48739
    -0.07584
     0.14935
    -0.06031
    -0.05255
    -0.02149
    -0.21561
    -0.16126
    -0.15349
    -0.20008
    -0.19232
    -0.23114
    -0.34762
    -0.37868
    -0.51069
    -0.54952
    -0.97660
    -0.84459
    -0.85236
    -1.18626
    -1.47357
    -1.52793
    -1.55899
    -1.31827
    -0.86012
     0.04064
     1.12776
     0.82492
     0.05617
    -0.49516
    -0.47963
     0.07946
     0.35124
     0.82492
     1.05787
     1.18988
     0.50655
    -0.02925
    -0.32433
    -0.76694
    -1.20956
    -1.38815
    -1.28721
    -0.93001
    -0.73588
    -0.76694
    -0.89118
    -0.73588
    -0.71258
    -0.89118
    -0.67376
    -0.08361
     0.24253
     0.84821
     1.08117
     1.11999
     1.13552
     1.02681
     1.17435
     0.90257
     0.82492
     0.79386
     0.99575
     0.98022
     0.57643
     0.36677
     0.50655
     0.67738
     0.80939
     0.65408
     0.63079
     0.72397
     0.72397
     0.54537
     0.77056
     1.04234
     1.14329
     0.96469
     0.95693
     0.90257
     0.94916
     0.90257
     1.36848
     1.32965
     1.47719
     1.45390
     1.48496
     1.06564
     0.94140
     0.83268
     0.80939
     1.05787
     1.12776
     0.98799
     0.94916
     0.78609
     0.75503
     0.65408
     0.47549
     0.63079
     0.53761
     0.53761
     0.50655
     0.35901
     0.06393
    -0.33209
    -0.06808
     0.11829
     0.21924
     0.12605
    -0.15349
    -0.23114
    -0.40974
    -0.52622
    -0.62717
    -0.44857
    -0.06808
     0.11829
     0.18817
     0.11052
    -0.12243
    -0.24667
    -0.11467
     0.16488
     0.43666
     0.34348
     0.29689
     0.19594
     0.32795
     0.23477
    -0.12243
     0.00181
     0.11829
    -0.03702
    -0.17679
    -0.12243
    -0.17679
    -0.32433
    -0.45633
    -0.47186
    -0.31656
    -0.42527
    -0.33986
    -0.41751
    -0.38645
    -0.64270
    -0.72812
    -0.77471
    -0.53399
    -0.40198
    -0.37092
    -0.43304
    -0.51069
    -0.37868
    -0.45633
    -0.58058
    -0.36315
    -0.43304
    -0.28550
    -0.51846
    -0.58058
    -0.37092
    -0.49516
    -0.49516
    -0.24667
    -0.11467
    -0.36315
    -0.41751
    -0.52622
    -0.46410
    -0.54175
    -0.59611
    -0.42527
    -0.29327
    -0.19232
    -0.31656
    -0.35539
    -0.36315
    -0.42527
    -0.51846
    -0.28550
    -0.33209
    -0.44857
    -0.38645
    -0.32433
    -0.82906
    -0.99213
    -0.76694
    -0.72812
    -0.47963
    -0.43304
    -0.72035
    -0.83683
    -0.98437
    -0.85236
    -0.79024
    -0.74365
    -0.49516
    -0.49516
    -0.47963
    -0.13796
    -0.09137
    -0.37868
    -0.30880
    -0.36315
    -0.04478
    -0.09137
     0.06393
    -0.09137
     0.04840
     0.00958
     0.07170
     0.16488
     0.53761
     0.36677
     0.18041
     0.35901
     0.04064
    -0.09914
    -0.05255
     0.04840
     0.27359
     0.07170
    -0.21561
    -0.40198
    -0.39421
    -0.10690
     0.07170
    -0.51846
    -0.47963
    -0.54952
    -0.46410
    -0.51069
    -0.25444
    -0.06808
    -0.24667
    -0.21561
     0.39783
     0.87151
     1.05787
     1.33742
     1.48496
     1.24424
     1.57037
     1.62473
     1.96640
     2.10617
     2.09064
     1.92757
     1.82662
     1.56261
     1.81886
     1.53155
     1.32189
     0.94140
     0.86374
     0.72397
     0.47549
     0.28912
     0.01734
    -0.09137
    -0.20785
    -0.05255
    -0.27774
    -0.33986
    -0.02149
    -0.16902
    -0.02149
    -0.02149
    -0.01372
     0.00958
     0.14935
     0.09499
     0.15711
    -0.08361
     0.02511
     0.00181
     0.06393
     0.07170
     0.19594
    -0.16126
     0.05617
     0.09499
    -0.03702
     0.21924
     0.00958
     0.35901
     1.11223
     0.90257
     0.27359
    -0.12243
    -0.06031
     0.27359
     0.80939
     1.24424
     1.26753
     1.02681
     0.57643
     0.40560
     0.29689
     0.24253
     0.28912
     0.38230
     0.63079
     0.45996
     0.36677
     0.07946
     0.07170
    -0.25444
    -0.26221
    -0.00595
     0.29689
     0.14935
     0.20370
     0.14935
    -0.09137
    -0.23891
    -0.25444
    -0.39421
    -0.25444
     0.00181
    -0.20008
    -0.48739
    -0.26997
    -0.44080
    -0.47963
    -0.46410
    -0.22338
    -0.49516
    -0.84459
    -0.81353
    -0.61940
    -0.42527
    -0.52622
    -0.66599
    -0.51846
    -0.33986
    -0.25444
    -0.32433
    -0.26997
    -0.07584
    -0.02925
    -0.16126
     0.00958
     0.02511
    -0.02149
     0.04840
    -0.03702
     0.04840
    -0.00595
    -0.15349
    -0.09914
     0.11829
     0.05617
    -0.14573
    -0.19232
    -0.33986
    -0.14573
    -0.37868
    -0.20008
     0.00958
    -0.16126
    -0.05255
     0.01734
     0.25030
     0.21924
     0.25030
     0.18041
     0.44442
     0.50655
     0.46772
     0.54537
     0.35124
     0.32795
     0.28136
     0.42889
     0.35901
    -0.15349
    -0.15349
    -0.49516
    -0.56505
    -0.83683
    -1.26391
    -1.20956
    -0.96884
    -0.72035
    -0.62717
    -0.68152
    -0.89118
    -0.79800
    -0.86789
    -0.69705
    -0.37868
    -0.16126
    -0.20785
     0.34348
     0.66185
     0.81715
     1.01905
     1.01905
     0.99575
     1.25200
     1.23647
     1.22094
     1.05787
     1.08893
     0.87927
     0.77833
     1.22094
     1.00352
     0.37454
     0.58420
     0.10276
     0.18041
     0.51431
     0.36677
     0.07946
    -0.07584
    -0.33986
    -0.37868
    -0.51069
    -0.39421
    -0.47186
    -0.52622
    -0.42527
    -0.27774
    -0.31656
    -0.50293
    -0.54175
    -0.56505
    -0.47963
    -0.44080
    -0.61940
    -0.68152
    -0.54952
    -0.40198
    -0.46410
    -0.54175
    -0.40974
    -0.62717
    -0.51069
    -0.19232
    -0.37868
    -0.40198
    -0.33986
    -0.29327
    -0.33209
    -0.09914
    -0.24667
    -0.20785
    -0.13796
     0.03287
    -0.07584
     0.20370
     0.12605
    -0.06808
    -0.05255
     0.14935
     0.32018
     0.13382
     0.09499
     0.10276
     0.21924
     0.30465
     0.49878
     0.52208
     0.45219
     0.22700
     0.25030
     0.31242
     0.45996
     0.39783
     0.21147
     0.51431
     0.51431
     0.49878
     0.39783
     0.36677
     0.37454
     0.29689
     0.09499
     0.22700
     0.11052
     0.21147
     0.17264
     0.38230
     0.35901
     0.18817
     0.05617
     0.18041
     0.18817
     0.07946
     0.11829
    -0.13796
    -0.33209
    -0.05255
    -0.41751
    -0.24667
    -0.31656
    -0.40198
     0.24253
     0.66961
     0.75503
     0.08723
    -0.82130
    -0.86789
     0.13382
     0.27359
     0.32018
     0.49878
     0.63855
     0.28136
     0.18817
     0.18817
     0.25030
     0.21924
     0.35124
    -0.18455
     0.21924
     0.35124
     0.84821
     1.57814
     1.58590
     0.97246
     0.37454
    -0.02149
     0.06393
     0.55314
     0.91810
     0.81715
     0.65408
     0.56090
    -0.09914
    -0.79800
    -0.74365
    -0.84459
    -0.70482
    -1.01543
    -0.72035
    -0.46410
    -0.53399
    -0.61940
    -0.73588
    -0.38645
    -0.35539
    -0.26997
    -0.13020
     0.11052
     0.25030
     0.17264
     0.34348
     0.29689
     0.11829
    -0.10690
    -0.22338
    -0.01372
    -0.09914
    -0.39421
    -0.50293
    -0.54175
    -0.61940
    -0.74365
    -0.77471
    -0.74365
    -0.91448
    -0.96884
    -1.10861
    -1.01543
    -1.02319
    -1.00766
    -1.24062
    -0.86012
    -0.86012
    -0.95330
    -0.95330
    -0.94554
    -0.93777
    -0.74365
    -0.73588
    -0.54952
    -0.54175
    -0.59611
    -0.47186
    -0.41751
    -0.39421
    -0.37868
    -0.58834
    -0.26997
    -0.22338
    -0.17679
    -0.33986
    -0.26997
    -0.31656
    -0.31656
    -0.30880
    -0.16126
    -0.27774
    -0.14573
    -0.33209
    -0.15349
    -0.08361
    -0.27774
    -0.28550
    -0.23891
    -0.09137
    -0.04478
    -0.14573
    -0.05255
    -0.13796
    -0.16126
    -0.14573
    -0.18455
     0.05617
     0.13382
     0.11052
    -0.09137
     0.05617
     0.07170
    -0.15349
     0.04064
     0.12605
     0.00181
     0.04840
     0.09499
     0.06393
     0.01734
    -0.02149
     0.03287
     0.06393
     0.09499
    -0.02925
     0.03287
    -0.04478
    -0.09137
    -0.06031
    -0.19232
     0.04840
     0.07170
    -0.14573
     0.09499
    -0.00595
     0.08723
    -0.21561
    -0.07584
    -0.00595
     0.09499
     0.11052
     0.25806
    -0.09137
     0.03287
     0.23477
     0.07946
     0.21147
     0.30465
     0.18041
     0.43666
     0.51431
     0.66961
     0.58420
     0.60749
     0.82492
     1.01905
     1.04234
     0.14935
     0.21924
     0.24253
     0.12605
    -0.20785
    -0.10690
     0.42889
     0.08723
    -0.40974
    -1.03872
    -1.17849
    -1.44251
    -1.71429
    -1.79971
    -1.94725
    -1.59005
    -1.18626
    -0.60387
    -0.32433
     0.27359
     0.02511
    -0.19232
     0.07170
     0.47549
     0.57643
     1.03458
     1.67909
     1.99746
     1.83439
     1.83439
     1.95087
     1.71791
     1.43837
     1.24424
     1.04234
     0.84821
     0.58420
     0.18041
     0.34348
     0.49102
     0.13382
    -0.24667
    -0.33986
    -0.51846
    -0.58058
    -0.26221
    -0.44080
    -0.10690
     0.25030
     0.25806
     0.39007
     0.63855
     0.52984
     0.09499
     0.04064
     0.19594
     0.41336
     0.59973
     0.68515
     0.74727
     0.48325
     0.11829
    -0.24667
    -0.26221
    -0.24667
    -0.13796
    -0.37092
    -0.51846
    -0.71258
    -1.18626
    -1.11637
    -1.10861
    -0.82130
    -0.56505
    -0.58834
    -0.55728
    -0.52622
    -0.75141
    -0.62717
    -0.54175
    -0.27774
    -0.14573
    -0.18455
    -0.29327
    -0.10690
    -0.02149
    -0.18455
     0.07170
     0.07946
    -0.06031
     0.05617
     0.00181
     0.01734
    -0.02149
    -0.05255
    -0.12243
     0.04064
     0.13382
     0.00181
    -0.04478
    -0.09914
    -0.00595
    -0.30880
     0.01734
     0.18041
    -0.18455
    -0.09137
    -0.26221
    -0.12243
    -0.06031
    -0.34762
    -0.26997
    -0.21561
    -0.05255
    -0.16902
    -0.16902
    -0.31656
    -0.26221
    -0.37092
    -0.26997
     0.07946
    -0.28550
    -0.25444
    -0.13020
    -0.15349
    -0.20785
    -0.28550
    -0.25444
    -0.32433
    -0.13796
    -0.19232
    -0.13796
    -0.29327
    -0.44080
    -0.33209
    -0.42527
    -0.16126
    -0.28550
    -0.33986
    -0.44080
    -0.29327
    -0.37092
    -0.34762
    -0.52622
    -0.39421
    -0.25444
    -0.28550
    -0.31656
    -0.23114
    -0.41751
    -0.54952
    -0.49516
    -0.05255
    -0.20008
    -0.45633
    -0.33986
    -0.35539
    -0.39421
    -0.38645
    -0.11467
     0.07946
     0.52984
     1.05011
     0.95693
     0.56867
     0.23477
     0.22700
     0.25806
     0.93363
     1.15106
     0.94140
     0.94916
     0.85598
     0.70844
     0.55314
     0.35901
     0.19594
    -0.01372
     0.00958
     0.04840
    -0.16126
    -0.29327
    -0.33209
    -0.42527
    -0.33209
    -0.08361
    -0.36315
    -0.30103
    -0.33986
    -0.21561
    -0.20785
    -0.14573
    -0.08361
    -0.10690
    -0.06808
     0.04840
     0.18041
     0.22700
     0.10276
     0.11052
     0.22700
     0.70844
     0.53761
     0.21924
     0.55314
     0.42113
     0.42889
     0.18041
     0.07946
     0.11829
     0.40560
     0.59973
     0.17264
    -0.04478
    -0.26997
    -0.89895
    -1.95501
    -1.49687
    -1.17849
    -0.89895
    -1.05425
    -1.45028
    -1.56675
    -1.60558
    -1.76865
    -1.71429
    -1.60558
    -1.65217
    -1.10861
    -0.27774
    -0.18455
     0.14158
    -0.18455
    -0.02149
     0.48325
     0.46772
     0.46772
     0.54537
     0.74727
     0.66185
     0.56867
     0.63855
     0.52984
     0.44442
     0.16488
     0.12605
     0.01734
    -0.20785
    -0.23114
    -0.13796
     0.32795
     0.07170
     0.30465
     0.42113
     0.54537
     0.50655
     0.69291
     0.61526
     0.75503
     0.75503
     0.91033
     0.91033
     0.95693
     0.96469
     1.00352
     1.02681
     1.42284
     1.47719
     0.85598
     0.61526
     0.33571
     0.40560
     0.56867
     0.52984
     0.42113
     0.33571
     0.34348
     0.13382
     0.12605
     0.03287
    -0.24667
    -0.32433
    -0.26221
    -0.19232
    -0.23114
    -0.47963
    -0.44080
    -0.26997
    -0.29327
    -0.39421
    -0.33209
    -0.29327
    -0.43304
    -0.31656
    -0.17679
    -0.23891
    -0.28550
    -0.47186
    -0.30880
    -0.12243
    -0.07584
    -0.24667
    -0.28550
    -0.23891
    -0.16902
    -0.24667
    -0.28550
    -0.10690
    -0.16126
    -0.18455
    -0.12243
    -0.09137
    -0.26221
    -0.32433
    -0.47963
    -0.12243
    -0.04478
    -0.03702
     0.11052
     0.15711
     0.48325
     0.68515
     0.67738
     0.63079
     0.61526
     0.66961
     0.76280
     0.91810
     0.84821
     0.91033
     0.67738
     0.86374
     0.70068
     0.55314
     0.42113
     0.07170
     0.06393
    -0.01372
    -0.16902
    -0.09914
    -0.16126
     0.00181
    -0.07584
    -0.02925
     0.04064
     0.14935
    -0.15349
     0.09499
     0.34348
     0.04840
     0.06393
     0.03287
     0.17264
    -0.00595
     0.00958
    -0.06808
    -0.09137
    -0.09914
    -0.28550
    -0.14573
    -0.23114
    -0.30880
    -0.61940
    -0.49516
    -0.23891
    -0.33209
    -0.32433
    -0.24667
    -0.42527
    -0.53399
    -0.63493
    -0.36315
    -0.47963
    -0.87565
    -0.93777
    -0.66599
    -0.54175
    -0.76694
    -1.01543
    -1.36486
    -1.26391
    -0.71258
    -0.44080
     0.20370
     0.20370
     0.24253
    -0.02149
    -0.20008
     0.08723
     0.11052
     0.39007
     0.88704
     0.54537
     0.84821
     0.51431
     0.15711
     0.17264
     0.14158
    -0.03702
    -0.19232
    -0.48739
    -0.83683
    -0.77471
    -0.62717
    -0.59611
    -0.75918
    -0.62717
    -0.75918
    -0.62717
    -0.40974
    -0.46410
    -0.63493
    -0.29327
    -0.02149
    -0.02149
    -0.15349
    -0.10690
    -0.15349
    -0.34762
    -0.50293
    -0.36315
    -0.42527
    -0.23891
    -0.52622
    -0.25444
    -0.43304
    -0.40974
    -0.39421
    -0.45633
    -0.24667
    -0.26997
    -0.57281
    -0.51069
    -0.65823
    -0.51069
    -0.57281
    -0.24667
    -0.06808
    -0.06031
    -0.06808
    -0.13796
    -0.10690
    -0.19232
    -0.19232
    -0.14573
     0.04840
     0.21924
     0.08723
     0.31242
     0.20370
     0.21924
     0.24253
     0.19594
     0.31242
     0.43666
     0.43666
     0.06393
     0.10276
     0.04840
    -0.13020
    -0.41751
    -0.21561
    -0.13020
    -0.21561
    -0.43304
    -0.22338
    -0.20008
    -0.01372
     0.08723
    -0.09914
    -0.16902
     0.39007
     0.58420
     0.68515
     0.73174
     0.59973
     0.56867
     0.49878
     0.83268
     0.95693
     0.95693
     1.15106
     0.87927
     0.69291
     0.35124
     0.20370
     0.30465
     0.25806
    -0.05255
     0.04064
     0.02511
     0.26583
     0.24253
     0.06393
     0.17264
     0.37454
     0.27359
     0.50655
     0.37454
     0.32018
     0.41336
     0.32795
     0.27359
     0.26583
     0.37454
     0.21147
     0.18817
     0.21924
     0.04840
    -0.18455
    -0.02925
    -0.07584
    -0.10690
    -0.12243
    -0.00595
     0.11829
    -0.08361
     0.12605
     0.07170
     0.16488
     0.36677
     0.25806
     0.10276
     0.04840
    -0.16902
    -0.37868
    -0.51069
    -0.99213
    -1.76088
    -2.21126
    -1.70653
     0.24253
     2.31583
     3.44954
     1.64026
    -1.56675
    -1.49687
    -0.78247
     0.09499
     0.66961
     1.17435
     1.33742
     1.24424
     1.32189
     0.90257
     0.43666
     0.44442
     0.42889
     0.43666
     0.07946
    -0.34762
     0.46772
     0.97246
     0.98799
     1.03458
     1.10446
     0.59196
     0.57643
     0.84045
     0.57643
     0.04064
    -0.40198
    -0.53399
    -0.30880
    -0.28550
    -0.96107
    -1.61334
    -1.49687
    -1.65993
    -1.71429
    -1.78418
    -1.79194
    -1.54346
    -1.32603
    -1.39592
    -0.89118
    -0.68929
    -0.67376
    -0.27774
    -0.30103
    -0.26221
    -0.41751
    -0.53399
    -0.54952
    -0.40974
    -0.00595
     0.10276
     0.13382
    -0.09137
     0.05617
    -0.06031
     0.10276
     0.30465
     0.00958
    -0.12243
     0.04064
     0.32795
     0.07170
    -0.06808
    -0.16902
     0.02511
     0.28912
     0.49878
     0.14935
     0.03287
     0.08723
     0.15711
     0.06393
     0.54537
     0.25806
    -0.17679
    -0.22338
    -0.37868
    -0.25444
    -0.30103
    -0.25444
     0.11829
     0.19594
     0.15711
    -0.09137
     0.10276
    -0.44857
    -0.55728
    -0.50293
    -0.11467
     0.01734
    -0.07584
    -0.04478
     0.14935
     0.15711
    -0.12243
    -0.40198
    -0.39421
    -0.48739
    -0.63493
    -0.62717
    -0.79024
    -0.83683
    -0.96884
    -1.17073
    -0.93777
    -0.75141
    -0.97660
    -0.93001
    -0.90671
    -0.98437
    -0.73588
    -0.79800
    -0.88342
    -0.76694
    -0.54952
    -0.39421
    -0.56505
    -0.60387
    -0.49516
    -0.59611
    -0.53399
    -0.37868
    -0.44857
    -0.65823
    -0.47963
    -0.60387
    -0.52622
    -0.52622
    -0.58834
    -0.57281
    -0.44857
    -0.37868
    -0.36315
    -0.30880
    -0.45633
    -0.38645
    -0.30103
     0.27359
     0.42113
     0.28912
     0.16488
     0.40560
     0.52984
     0.65408
     0.59196
     0.84045
     0.85598
     1.11223
     0.95693
     0.94140
     0.79386
     0.81715
     0.80939
     0.96469
     0.92587
     0.74727
     0.38230
     0.40560
     0.45219
     0.50655
     0.54537
     0.37454
     0.30465
     0.62302
     0.80162
     0.77833
     0.50655
     0.39783
     0.34348
     0.53761
     1.02681
     0.71621
     0.77833
     0.67738
     0.36677
     0.40560
     0.25806
     0.07946
    -0.06808
    -0.23891
    -0.20008
    -0.47186
    -0.63493
    -0.78247
    -0.92224
    -1.24838
    -0.83683
    -1.23285
    -1.31050
    -1.63664
    -1.48910
    -1.47357
    -1.26391
    -1.01543
     0.00181
     0.71621
     0.85598
     0.44442
     0.28136
     0.00181
    -0.13020
    -0.20785
     0.46772
     1.29859
     1.33742
     1.07340
     0.70844
     0.45996
     0.21147
    -0.15349
    -0.08361
    -0.57281
    -0.81353
    -0.67376
    -0.11467
     0.00958
    -0.18455
     0.14935
     1.81886
     3.43401
     2.64197
     1.75674
     1.18212
     1.95087
     2.47113
     3.10788
     2.97587
     2.85939
     2.60314
     2.28477
     2.06734
     1.73344
     1.29083
     0.60749
     0.09499
    -0.01372
    -0.53399
    -0.88342
    -1.25615
    -1.17073
    -1.26391
    -1.16296
    -1.37262
    -1.10861
    -1.15520
    -1.20179
    -1.24838
    -1.04649
    -1.11637
    -1.14743
    -1.05425
    -0.57281
    -0.50293
    -0.60387
    -0.81353
    -0.74365
    -0.56505
    -0.57281
    -0.82906
    -1.00766
    -0.79024
    -1.00766
    -1.14743
    -1.38039
    -1.42698
    -1.38815
    -1.79971
    -1.76865
    -1.55899
    -1.65993
    -1.67547
    -1.90066
    -2.15691
    -1.99384
    -1.86959
    -1.70653
    -1.46581
    -1.25615
    -1.41921
    -1.14743
    -1.13190
    -1.06202
    -1.04649
    -0.75141
    -0.26221
    -0.23114
    -0.32433
    -0.12243
    -0.15349
    -0.06808
     0.11829
     0.31242
     0.28136
     0.43666
     0.46772
     0.46772
     0.46772
     0.39783
     0.19594
     0.20370
     0.60749
     0.50655
     0.32018
     0.42889
     0.26583
     0.32018
     0.28136
     0.29689
     0.28136
     0.14158
     0.26583
     0.19594
     0.14158
     0.12605
    -0.00595
    -0.29327
    -0.27774
    -0.07584
     0.08723
     0.54537
     0.77056
     1.04234
     1.05787
     0.94916
     0.52208
     0.61526
     0.70068
     0.83268
     1.13552
     1.27530
     1.27530
     0.85598
     0.91033
     0.87151
     0.56090
     0.20370
    -0.10690
    -0.18455
    -0.38645
    -0.22338
    -0.20008
    -0.16902
    -0.30103
    -0.37092
    -0.37868
    -0.30880
    -0.26997
    -0.33986
    -0.16902
     0.04064
    -0.02925
     0.03287
    -0.13020
    -0.03702
    -0.11467
    -0.00595
    -0.19232
    -0.24667
    -0.16126
    -0.35539
    -0.63493
    -0.67376
    -1.04649
    -0.99213
    -0.98437
    -0.09914
     1.07340
     0.94916
     0.43666
     0.04064
     0.04840
     0.02511
     0.35124
     0.84821
     0.48325
     0.52208
     0.55314
     0.64632
     0.05617
    -0.40198
    -0.51846
    -0.05255
     1.11223
     0.86374
     1.13552
     1.67132
     1.78780
     0.98022
     0.70068
     0.84045
     1.61697
     2.28477
     2.87492
     3.08458
     2.99916
     2.82833
     2.30030
     2.15276
     1.62473
     1.21318
     1.11999
     0.84821
     0.45996
     0.25030
    -0.34762
     0.05617
     0.27359
     0.35901
     0.08723
    -0.23891
    -0.40198
    -0.27774
    -0.27774
    -0.13020
    -0.00595
     0.06393
    -0.21561
    -0.17679
     0.03287
    -0.02149
    -0.39421
    -0.47963
    -0.39421
    -0.31656
    -0.65046
    -0.75918
    -0.93777
    -1.04649
    -1.02319
    -1.23285
    -1.01543
    -1.41921
    -1.43475
    -1.38039
    -1.37262
    -1.48134
    -1.50463
    -1.67547
    -1.77641
    -1.45028
    -1.00766
    -0.47186
    -0.98437
    -1.11637
    -1.17073
    -1.93948
    -1.46581
    -0.85236
    -0.54952
    -0.52622
    -0.17679
    -0.33209
    -0.65823
    -0.35539
    -0.41751
    -0.34762
    -0.20785
     0.12605
     0.20370
     0.27359
     0.21924
    -0.06031
    -0.01372
     0.18041
     0.01734
     0.07946
    -0.02925
    -0.21561
    -0.28550
    -0.21561
    -0.30880
    -0.07584
     0.00181
    -0.02925
    -0.20785
    -0.36315
    -0.15349
    -0.41751
    -0.27774
    -0.06031
    -0.06808
     0.09499
     0.10276
     0.11829
     0.00181
    -0.18455
    -0.12243
    -0.04478
    -0.03702
    -0.00595
    -0.21561
    -0.20785
    -0.18455
    -0.20008
    -0.37092
    -0.13020
    -0.08361
    -0.17679
    -0.09914
     0.12605
    -0.04478
     0.07946
    -0.02925
     0.09499
     0.39007
     0.41336
     0.39007
     0.50655
     0.51431
     0.39783
     0.35124
     0.31242
     0.70068
     0.14935
     0.29689
     0.24253
     0.26583
    -0.02925
    -0.20785
    -0.21561
    -0.09137
    -0.31656
    -0.28550
    -0.47186
    -0.39421
    -0.40198
    -0.31656
    -0.51846
    -0.37092
    -0.56505
    -0.20785
     0.18041
     0.41336
     0.49102
     0.36677
     0.27359
     0.66185
     0.77056
     0.22700
     0.00958
     0.00958
     0.37454
     0.34348
     0.14158
     0.34348
     0.60749
     0.99575
     0.37454
     0.04840
    -0.09137
     0.18041
     0.60749
     0.87927
     0.75503
     0.99575
     1.40731
     1.81886
     2.12947
     2.16053
     2.33913
     2.72738
     2.30806
     1.96640
     1.77227
     1.93534
     1.70238
     1.27530
     1.01905
     0.84821
     0.77056
     0.63855
     0.20370
    -0.26221
    -0.52622
    -0.66599
    -1.20179
    -1.24838
    -1.39592
    -1.01543
    -0.32433
     0.63855
     0.60749
     0.11829
    -0.56505
    -0.32433
     0.16488
     0.90257
     1.49272
     1.19765
     0.76280
     0.57643
     0.29689
    -0.09137
    -0.23114
    -0.48739
     0.21924
     1.94310
     1.57037
    -0.01372
    -0.99213
    -1.34933
    -1.32603
    -1.02319
    -0.81353
    -0.36315
    -0.37092
    -0.51846
    -0.75918
    -0.77471
    -0.82906
    -0.93777
    -1.43475
    -1.20179
    -1.09308
    -0.86012
    -0.99990
    -1.17849
    -0.87565
    -0.58058
    -0.35539
    -0.32433
    -0.23891
    -0.50293
    -0.66599
    -0.89118
    -0.80577
    -0.58058
    -0.83683
    -1.05425
    -0.98437
    -0.96884
    -1.00766
    -1.22509
    -1.34933
    -1.34156
    -1.11637
    -0.83683
    -0.82906
    -0.73588
    -0.51069
    -0.51846
    -0.02149
     0.32018
     0.35901
     0.44442
     0.59973
     0.81715
     0.66185
     0.44442
     0.53761
     0.56090
     0.84821
     0.64632
     0.49102
     0.28136
     0.14158
    -0.14573
    -0.30103
    -0.04478
     0.07946
    -0.29327
    -0.21561
    -0.34762
    -0.31656
    -0.25444
    -0.20785
     0.04840
    -0.07584
     0.04840
     0.03287
    -0.02925
    -0.24667
     0.00958
    -0.19232
    -0.06031
    -0.11467
    -0.23114
    -0.30103
    -0.23891
    -0.28550
    -0.25444
    -0.43304
    -0.46410
    -0.45633
    -0.36315
    -0.35539
    -0.37868
    -0.51846
    -0.48739
    -0.57281
    -0.39421
    -0.00595
    -0.11467
    -0.21561
    -0.15349
    -0.02925
     0.11052
     0.11052
     0.00958
     0.21924
     0.24253
     0.38230
     0.32018
     0.36677
     0.47549
    -0.00595
     0.06393
     0.20370
     0.09499
     0.58420
     1.29083
     1.44613
     1.07340
     0.74727
     1.24424
     1.48496
     1.49272
     1.53931
     0.95693
     1.39178
     1.55484
     1.36848
     1.38401
     1.68685
     1.43837
     0.96469
     0.89480
     0.63079
     0.53761
     0.57643
     0.40560
     0.47549
     0.80939
     1.10446
     1.30636
     1.10446
     1.16659
     1.06564
     0.74727
     0.96469
     0.82492
     0.42113
     0.16488
     0.39007
     0.24253
    -0.05255
    -0.16902
    -0.41751
    -0.45633
    -0.52622
    -0.72035
    -0.96884
    -1.44251
    -1.30274
    -0.65823
     0.25030
     0.35901
     0.07946
    -0.48739
    -0.64270
    -0.61164
    -0.28550
    -0.14573
    -0.00595
     0.37454
     0.90257
     1.43837
     2.02852
     1.78003
     0.63855
    -0.00595
    -0.48739
     0.17264
     0.52984
     0.31242
     0.25806
    -0.49516
    -0.89895
    -0.21561
     0.93363
     0.92587
     0.59196
    -0.63493
    -2.73929
    -3.14308
    -2.27338
    -1.11637
    -1.04649
    -0.77471
    -1.34933
    -2.26562
    -2.12585
    -1.60558
    -1.61334
    -1.70653
    -1.59781
    -1.79194
    -1.67547
    -1.67547
    -1.27944
    -0.99990
    -0.63493
    -0.37092
    -0.40198
     0.04840
     0.30465
     0.39007
     0.51431
     0.61526
     0.42889
     0.38230
     0.43666
     0.49878
     0.33571
     0.23477
     0.18817
     0.31242
     0.28912
     0.23477
     0.04840
     0.06393
     0.17264
     0.14158
    -0.00595
    -0.33209
    -0.44080
    -0.37092
    -0.39421
    -0.61940
    -0.28550
    -0.17679
    -0.09137
    -0.38645
    -0.43304
    -0.54952
    -0.59611
    -0.75918
    -0.30880
    -0.14573
    -0.14573
    -0.27774
    -0.25444
    -0.13020
    -0.14573
    -0.21561
    -0.18455
    -0.26221
    -0.24667
    -0.22338
    -0.30880
    -0.30103
    -0.26997
    -0.47963
    -0.14573
    -0.11467
    -0.07584
    -0.20785
    -0.20008
    -0.20785
    -0.26997
    -0.30103
    -0.27774
    -0.11467
    -0.16126
    -0.34762
    -0.22338
    -0.23114
    -0.27774
    -0.54175
    -0.57281
    -0.40198
    -0.52622
    -0.67376
    -0.82906
    -0.96107
    -1.03096
    -0.99990
    -0.89895
    -0.45633
    -0.07584
    -0.05255
    -0.33209
    -0.25444
     0.27359
     0.27359
    -0.05255
    -0.18455
    -0.33986
    -0.07584
     1.32965
     4.28818
     6.71868
     2.71962
    -0.13020
     0.00958
     0.74727
     1.64803
     2.30806
     2.48666
     2.16829
     1.67132
     0.83268
     0.90257
     0.82492
     0.04064
    -0.44080
    -0.43304
    -0.34762
    -0.43304
    -0.41751
    -0.25444
     0.21147
     0.59973
     0.91810
     0.82492
     1.14329
     1.60920
     1.88098
     2.04405
     2.29253
     1.84992
     1.52378
     1.71791
     1.65579
     1.67909
     1.43837
     1.24424
     1.11223
     0.76280
     0.40560
     0.09499
    -0.03702
    -0.28550
    -0.77471
    -0.95330
    -0.77471
    -0.94554
    -1.06978
    -1.17849
    -0.91448
    -0.52622
    -0.27774
    -0.26221
     0.19594
     0.28912
     0.40560
     0.22700
     0.20370
     0.38230
     0.13382
    -0.34762
    -0.62717
    -1.08531
    -0.87565
    -0.20008
    -0.19232
    -0.47963
    -0.87565
    -0.82906
    -0.24667
     0.94140
     1.52378
     0.94140
     0.73174
     0.58420
     0.90257
     0.98799
     1.70238
     2.32360
     2.17606
     2.28477
     1.97416
     1.45390
     0.83268
     0.33571
    -0.06808
    -0.34762
    -0.51069
    -0.86789
    -0.98437
    -1.09308
    -1.35709
    -1.34933
    -1.18626
    -0.96884
    -1.02319
    -1.01543
    -0.94554
    -1.23285
    -1.86959
    -1.45028
    -1.38039
    -1.08531
    -1.10084
    -1.17849
    -1.24838
    -1.13190
    -1.10861
    -1.06202
    -1.24838
    -0.96107
    -0.75141
    -0.69705
    -0.75141
    -0.44080
    -0.54175
    -0.58058
    -0.45633
    -0.46410
    -0.50293
    -0.41751
    -0.60387
    -0.63493
    -0.58834
    -0.79800
    -0.75141
    -0.58834
    -0.51069
    -0.66599
    -0.65046
    -0.58058
    -0.63493
    -0.66599
    -0.79024
    -0.79024
    -0.51846
    -0.31656
    -0.53399
    -0.63493
    -0.64270
    -0.68152
    -0.67376
    -0.57281
    -0.37092
    -0.68929
    -0.46410
    -0.52622
    -0.61164
    -0.40974
    -0.66599
    -0.63493
    -0.44080
    -0.29327
    -0.42527
    -0.40974
    -0.33986
    -0.25444
    -0.23114
    -0.22338
    -0.25444
    -0.47186
    -0.54175
    -0.65046
    -0.44080
    -0.53399
    -0.46410
    -0.88342
    -0.75918
    -0.96107
    -0.78247
    -0.57281
    -0.39421
    -0.77471
    -1.03096
    -1.11637
    -0.60387
    -0.47963
    -0.40974
    -0.07584
     0.13382
     0.49878
     0.73950
     1.22094
     1.60143
     1.83439
     2.12947
     1.91204
     2.12947
     2.47890
     2.63420
     2.57208
     2.92151
     2.92928
     2.44007
     2.51772
     2.35466
     1.98193
     1.50049
     1.03458
     0.83268
     0.56090
     0.18817
    -0.65823
    -1.34156
    -1.78418
    -1.88512
    -2.27338
    -1.75312
    -0.51846
    -1.02319
    -2.40539
    -2.70823
    -2.69270
    -2.49081
    -1.36486
     0.58420
     3.76792
     5.88781
     4.86280
     3.15447
     2.06734
     1.95087
     2.66526
     3.37966
     4.35030
     4.31924
     4.09405
     3.50390
     2.57208
     1.61697
     0.54537
    -0.37868
    -1.10861
    -1.55899
    -2.11031
    -2.25785
    -2.57622
    -2.52187
    -2.44422
    -2.37433
    -1.94725
    -2.07149
    -2.17244
    -2.06372
    -1.72206
    -1.70653
    -1.52016
    -1.36486
    -1.31827
    -1.12414
    -1.24838
    -1.06978
    -1.06202
    -0.97660
    -0.96884
    -0.74365
    -0.54175
    -0.40198
    -0.40198
    -0.37092
    -0.35539
    -0.32433
    -0.33986
    -0.37868
    -0.38645
    -0.55728
    -0.81353
    -0.71258
    -0.91448
    -0.58058
    -0.46410
    -0.63493
    -0.62717
    -0.72035
    -0.79800
    -0.85236
    -0.73588
    -0.37868
    -0.50293
    -0.46410
    -0.60387
    -0.60387
    -0.36315
    -0.40198
    -0.72035
    -0.42527
    -0.48739
    -0.51846
    -0.74365
    -0.38645
    -0.55728
    -0.76694
    -0.83683
    -0.73588
    -0.58058
    -0.58834
    -0.80577
    -0.54952
    -0.61940
    -0.49516
    -0.44080
    -0.23891
    -0.41751
    -0.24667
    -0.34762
    -0.13020
    -0.06808
    -0.44857
    -0.47963
    -0.64270
    -0.59611
    -0.34762
     0.48325
     1.93534
     2.26924
     0.93363
    -1.38039
    -1.15520
    -0.11467
     0.46772
     0.49102
     0.52984
     0.51431
     0.04064
    -0.27774
    -0.49516
    -0.76694
    -0.56505
    -0.54952
    -0.63493
    -0.84459
    -0.82906
    -0.40198
    -0.37868
    -0.07584
    -0.22338
    -0.29327
    -0.38645
     0.48325
     0.82492
     0.91033
     0.98022
     0.92587
     0.84045
     0.70068
     0.58420
     0.73950
     0.86374
     0.83268
     0.95693
     0.76280
     0.52208
     0.40560
     0.28136
     0.24253
     0.15711
    -0.01372
    -0.19232
    -0.30880
    -0.20008
     0.15711
     0.45996
     0.25806
     0.19594
    -0.20785
    -0.50293
    -0.32433
    -0.50293
    -0.75141
    -0.99990
    -1.01543
    -1.03096
    -1.10084
    -0.93001
    -0.25444
     2.57985
     4.19500
     2.96034
     1.06564
     0.84045
     1.53155
     2.67303
     3.44178
     3.90769
     4.45902
     4.12511
     3.86886
     3.51167
     2.93704
     2.16829
     1.67132
     0.99575
     0.28912
    -0.86789
    -0.98437
     0.45219
    -0.14573
    -1.58228
    -1.95501
    -0.58834
     0.32795
    -0.02925
    -0.53399
    -0.48739
    -0.39421
    -0.24667
     0.15711
     0.04840
     0.25030
     0.22700
     0.20370
     0.10276
    -0.12243
    -0.25444
    -0.43304
    -0.54175
    -0.54175
    -0.82906
    -1.12414
    -1.16296
    -0.81353
    -1.00766
    -0.85236
    -0.98437
    -1.18626
    -1.13190
    -1.05425
    -0.96884
    -1.12414
    -1.23285
    -1.30274
    -0.98437
    -0.89895
    -0.86789
    -1.09308
    -1.13190
    -0.93777
    -0.92224
    -0.82906
    -1.01543
    -1.04649
    -1.12414
    -1.17849
    -1.00766
    -0.99213
    -0.98437
    -1.16296
    -1.04649
    -0.86789
    -1.07755
    -1.24838
    -1.03872
    -0.68929
    -0.75918
    -0.75141
    -0.81353
    -0.78247
    -0.70482
    -0.79024
    -0.75918
    -0.78247
    -0.82906
    -0.99990
    -1.03096
    -1.45804
    -1.22509
    -1.24838
    -1.14743
    -1.00766
    -0.87565
    -1.18626
    -1.06202
    -1.49687
    -1.38815
    -1.39592
    -1.32603
    -0.86012
    -0.58834
    -0.33986
    -0.53399
    -0.27774
    -0.20785
     0.08723
     0.29689
     0.66961
     0.70068
     0.39007
     0.40560
     0.49102
     0.50655
     0.56090
     1.01128
     1.22871
     1.36071
     1.53931
     1.40731
     1.53931
     1.41507
     1.22871
     1.09670
     1.11223
     1.26753
     1.42284
     1.34518
     1.50825
     1.23647
     1.18212
     1.12776
     0.89480
     0.81715
     0.49878
     0.35901
    -0.00595
    -0.09137
    -0.49516
    -0.94554
    -0.99213
    -0.96107
    -1.17849
    -1.45804
    -1.83077
    -1.94725
    -2.04819
    -2.03266
    -1.90842
    -1.55122
    -0.36315
     2.10617
     3.32530
     3.55826
     2.96034
     2.40125
     1.36071
     2.45560
     3.24765
     3.76792
     3.98534
     4.03970
     3.44954
     2.77397
     1.81109
     0.75503
     0.26583
    -0.58834
    -1.24062
    -1.70653
    -1.96278
    -2.15691
    -2.72376
    -2.59176
    -2.36657
    -2.47528
    -2.50634
    -2.30444
    -1.88512
    -0.73588
     0.26583
     0.02511
    -0.67376
    -0.92224
    -0.80577
    -0.48739
     0.39007
     1.46166
     1.61697
     1.58590
     1.57814
     1.40731
     1.22094
     1.05787
     1.08117
     0.68515
     0.14158
     0.28136
     0.55314
     0.75503
     1.41507
     1.82662
     1.60143
     0.88704
    -0.09914
    -0.68929
     0.12605
     0.91033
     1.15106
     1.41507
     1.32189
     1.01128
     0.81715
     0.47549
     0.56090
     0.40560
     0.25030
     0.04064
    -0.06808
    -0.20008
    -0.24667
    -0.52622
    -0.33986
    -0.30103
    -0.61940
    -0.37092
    -0.41751
    -0.40974
    -0.57281
    -0.79800
    -0.74365
    -0.54175
    -0.58058
    -0.54952
    -0.64270
    -0.89118
    -0.68152
    -0.97660
    -0.94554
    -0.53399
    -0.82906
    -1.00766
    -0.90671
    -0.89895
    -0.96107
    -0.95330
    -0.91448
    -0.82130
    -0.59611
    -0.58058
    -0.58834
    -0.46410
     0.05617
     0.45996
     0.49102
     0.09499
    -0.87565
    -1.30274
    -0.61940
    -0.13796
    -0.05255
    -0.42527
    -0.65046
    -0.93001
    -1.24838
    -1.34933
    -1.57452
    -1.68323
    -1.62111
    -1.66770
    -1.97054
    -1.52016
    -1.35709
    -1.48134
    -1.18626
    -0.59611
    -0.39421
    -0.30880
    -0.13020
     0.04840
     0.02511
     0.12605
     0.17264
     0.45996
     0.57643
     0.55314
    -0.01372
    -0.03702
     0.05617
    -0.17679
    -0.26221
    -0.26997
    -0.68152
    -0.58834
    -0.86789
    -1.00766
    -1.17849
    -1.31050
    -1.32603
    -1.68323
    -1.39592
     0.36677
     1.17435
     1.82662
     2.91375
     2.60314
     1.49272
     1.64026
     2.03628
     2.68856
     3.00693
     2.43231
     1.38401
     1.12776
     0.88704
     1.17435
     0.77056
     0.10276
    -0.66599
    -1.93948
    -2.25785
    -2.67717
    -2.81694
    -2.53740
    -2.28115
    -1.65217
    -1.48910
    -1.38039
    -1.21732
    -0.71258
    -0.45633
    -0.16126
     0.08723
     0.06393
     0.37454
     0.31242
     0.56867
     0.18041
    -0.17679
     0.75503
     2.33136
     2.31583
     1.09670
     0.04840
     0.29689
     0.52208
     1.04234
     1.25977
     1.38401
     1.42284
     1.20541
     1.01128
     0.85598
     1.03458
     0.61526
     0.61526
     0.43666
     0.55314
     0.39007
     0.31242
     0.41336
     0.37454
     0.48325
     0.45996
     0.41336
     0.37454
     0.43666
     0.36677
     0.33571
     0.34348
     0.14158
     0.07170
    -0.02925
     0.11052
     0.12605
    -0.03702
    -0.24667
    -0.24667
    -0.01372
     0.11829
     0.18817
    -0.06808
     0.15711
     0.20370
     0.07170
     0.08723
    -0.17679
     0.12605
     1.82662
     2.52549
     1.90428
     0.81715
     0.32795
     0.30465
     0.63079
     0.73174
     0.92587
     0.80162
     0.80162
     0.45996
     0.04840
     0.10276
     0.26583
    -0.26997
    -0.38645
    -0.31656
    -0.43304
    -0.47186
    -0.60387
    -0.91448
    -0.64270
    -0.39421
    -0.09137
    -0.17679
    -0.10690
    -0.33986
    -0.60387
    -0.71258
    -0.40974
    -0.19232
     0.17264
    -0.13020
    -0.16902
    -0.12243
    -0.08361
    -0.26221
    -0.34762
    -0.03702
    -0.00595
    -0.21561
    -0.24667
    -0.02925
    -0.11467
     0.13382
     0.49878
     0.42113
    -0.00595
    -0.06031
    -0.20785
    -0.40974
     0.13382
     0.66185
     1.14329
     0.88704
     0.66185
     0.41336
     0.27359
     0.23477
     0.35124
     0.20370
     0.42113
     0.11052
    -0.13796
    -0.54175
    -0.76694
    -0.65046
    -0.49516
    -0.48739
    -0.21561
    -0.27774
    -0.20008
    -0.54952
    -0.86789
    -1.15520
    -1.28721
    -1.35709
    -0.75918
    -0.73588
    -0.67376
    -0.79024
    -0.62717
    -0.65046
    -0.65046
    -1.04649
    -1.18626
    -1.12414
    -1.10861
    -0.90671
    -0.72035
    -0.38645
    -0.27774
    -0.64270
    -0.67376
    -0.40974
    -0.47186
    -0.47186
    -0.51846
    -0.50293
    -0.60387
    -0.55728
    -0.68152
    -0.69705
    -0.86012
    -0.97660
    -1.20956
    -1.43475
    -1.29497
    -1.12414
    -0.49516
     0.63079
     0.29689
    -0.48739
    -0.68152
    -0.63493
    -0.09914
     0.24253
     0.23477
     0.63079
     0.49878
     0.50655
     0.50655
     0.29689
     0.32018
     0.28136
     0.00181
     0.19594
     0.18817
    -0.08361
    -0.28550
    -0.24667
    -0.36315
    -0.26997
    -0.44857
    -0.30880
    -0.30880
    -0.10690
     0.00181
    -0.21561
    -0.28550
    -0.30880
    -0.16126
     0.02511
     0.00181
    -0.05255
     0.04064
    -0.13020
     0.29689
     0.16488
     0.25030
     0.24253
     0.42889
     0.23477
     0.18041
     0.28136
     0.37454
     0.35124
     0.17264
     0.14935
     0.51431
     0.32795
     0.25806
     0.28136
     0.36677
     0.38230
     0.39007
     0.24253
     0.46772
     0.52984
     0.65408
     0.85598
     0.70068
     0.86374
     0.98799
     0.75503
     1.25200
     1.59367
     2.08288
     2.66526
     2.71185
     1.73344
     0.11052
    -0.46410
     0.52984
     0.67738
     0.76280
     0.18817
    -0.22338
    -0.67376
    -1.07755
    -1.79971
    -2.10255
    -1.98607
    -2.14138
    -2.14914
    -2.39763
    -2.57622
    -2.73153
    -2.70823
    -1.40368
     0.04840
     0.13382
     0.20370
     0.63079
     1.78780
     3.06129
     3.30977
     3.33307
     3.87663
     3.84557
     4.14841
     3.94651
     4.00087
     4.15617
     4.38136
     3.94651
     3.33307
     2.68856
     1.93534
     1.38401
     0.59973
     0.53761
     0.09499
    -0.20785
     0.03287
     0.09499
    -0.30103
    -0.65823
    -0.95330
    -1.20956
    -0.82906
    -0.40198
    -0.13796
     0.06393
    -0.23891
    -0.26221
    -0.22338
    -0.42527
    -0.17679
    -0.49516
    -0.44080
    -0.23114
    -0.07584
     0.12605
    -0.19232
    -0.13796
    -0.15349
    -0.06808
    -0.35539
    -0.24667
    -0.31656
    -0.51069
    -0.54175
    -0.61940
    -0.93001
    -1.10861
    -0.99990
    -0.89895
    -0.90671
    -1.07755
    -1.10084
    -1.21732
    -1.31827
    -1.23285
    -0.75141
    -0.26221
    -0.56505
    -1.01543
    -1.05425
    -1.04649
    -0.75141
    -0.66599
    -0.70482
    -0.54175
    -0.51846
    -0.58058
    -0.75141
    -0.56505
    -0.77471
    -0.69705
    -0.75141
    -0.68152
    -0.65046
    -0.65046
    -0.57281
    -0.86012
    -0.75918
    -0.78247
    -0.96107
    -0.68929
    -0.55728
    -0.72035
    -0.54952
    -0.85236
    -1.15520
    -1.14743
    -1.31050
    -0.76694
    -0.69705
    -0.51846
    -0.51846
    -0.83683
    -0.97660
    -0.68152
    -0.89118
    -0.75141
    -0.70482
    -0.63493
    -0.66599
    -0.63493
    -0.59611
    -0.39421
    -0.30880
    -0.11467
    -0.23114
    -0.18455
    -0.11467
     0.01734
     0.25030
     0.53761
     0.58420
     0.48325
     0.59196
     0.65408
     0.74727
     1.02681
     1.08893
     1.11999
     0.82492
     0.99575
     0.91033
     0.91033
     1.13552
     0.80162
     0.70068
     0.59196
     0.58420
     0.32795
     0.52984
     0.36677
     0.37454
     0.32018
     0.03287
    -0.21561
    -0.54175
    -0.66599
    -0.68929
    -0.42527
    -0.21561
    -0.52622
    -0.57281
    -0.47963
    -0.33986
    -0.49516
    -0.28550
     0.05617
     0.44442
     0.96469
     1.50825
     2.28477
     2.64197
     2.83610
     3.13117
     3.41072
     3.61261
     3.68250
     3.63591
     3.80674
     4.00864
     3.65920
     3.49614
     3.22435
     2.63420
     2.05958
     1.75674
     1.29859
     0.73174
     0.33571
     0.02511
    -0.01372
     0.00181
    -0.15349
    -0.52622
    -0.48739
    -0.72812
    -0.68929
    -0.58834
    -0.67376
    -1.00766
    -1.06978
    -0.79024
    -0.28550
    -0.13020
     0.45996
     0.73950
     0.35901
     0.10276
    -0.03702
    -0.04478
     0.16488
     0.50655
     0.61526
     0.75503
     0.92587
     1.11223
     0.72397
     0.63855
     0.49102
     0.32018
     0.15711
    -0.35539
    -0.26997
    -0.22338
    -0.26221
    -0.51846
    -0.66599
    -0.71258
    -0.77471
    -0.98437
    -0.83683
    -0.75141
    -1.09308
    -1.19403
    -0.82906
    -0.85236
    -0.51846
    -0.48739
    -0.40974
    -0.79800
    -0.82906
    -0.92224
    -0.83683
    -0.75141
    -0.55728
    -0.60387
    -0.50293
    -0.34762
    -0.31656
    -0.56505
    -0.50293
    -0.68152
    -0.80577
    -0.72812
    -0.87565
    -0.62717
    -0.47963
    -0.63493
    -0.76694
    -0.94554
    -0.98437
    -1.20956
    -1.03096
    -0.70482
    -1.02319
    -1.51240
    -1.34156
    -1.06202
    -1.11637
    -1.34156
    -1.53569
    -1.37262
    -0.89895
    -0.86789
    -0.76694
    -0.88342
    -1.21732
    -0.99213
    -0.91448
    -0.20008
    -0.11467
    -0.41751
    -0.43304
    -0.48739
    -0.51846
    -0.53399
    -0.36315
    -0.59611
    -0.33209
    -0.43304
    -0.38645
    -0.49516
    -0.44080
    -0.41751
    -0.69705
    -0.45633
    -0.28550
    -0.13020
    -0.12243
    -0.09914
     0.25806
     0.71621
     1.29083
     1.07340
     0.84045
     0.49878
     0.44442
     0.36677
     0.66961
     0.57643
     0.47549
     0.57643
     0.72397
     0.29689
     0.14935
     0.00181
    -0.06031
    -0.47963
    -0.67376
    -0.78247
    -0.61940
    -0.67376
    -0.58058
    -0.43304
     0.00958
     0.03287
    -0.23114
     0.13382
     1.18212
     1.64026
     1.29083
    -0.30880
    -0.77471
    -0.22338
    -0.05255
     0.28136
     0.27359
     0.20370
    -0.03702
     0.19594
     0.11829
    -0.28550
    -0.85236
    -1.03096
    -0.52622
    -0.23114
    -0.13020
    -0.01372
     0.32795
     0.79386
     0.97246
     1.52378
     1.89651
     2.21488
     2.51772
     2.56432
     3.02246
     3.00693
     2.76621
     2.53325
     2.81280
     3.30201
     2.96034
     2.92151
     2.78951
     2.61091
     2.40125
     2.19159
     1.81886
     1.68685
     1.39178
     1.25977
     1.18988
     0.91033
     0.73950
     0.49102
     0.21924
     0.47549
     0.48325
     0.55314
     0.47549
     0.15711
    -0.18455
    -0.49516
    -0.84459
    -0.67376
    -0.81353
    -0.79024
     0.25806
     0.73174
     0.17264
    -0.41751
    -1.16296
    -0.83683
    -0.69705
    -0.75141
    -0.58834
    -0.53399
    -0.39421
    -0.34762
    -0.38645
    -0.72035
    -0.96884
    -1.11637
    -0.78247
    -0.34762
    -0.32433
    -0.79024
    -1.27944
    -1.30274
    -0.98437
    -1.02319
    -0.79024
    -0.50293
    -0.51846
    -0.44080
    -0.76694
    -0.83683
    -0.91448
    -0.73588
    -0.79024
    -1.02319
    -0.94554
    -0.95330
    -1.10084
    -1.05425
    -0.90671
    -1.03872
    -1.36486
    -1.36486
    -1.38815
    -1.40368
    -1.51240
    -1.34156
    -1.55122
    -1.48134
    -1.10861
    -0.44857
     0.03287
    -0.23891
    -0.75918
    -1.15520
    -0.58058
    -0.30103
    -0.15349
    -0.23114
    -0.55728
    -1.17073
    -1.42698
    -0.57281
    -0.57281
    -0.68929
    -1.15520
    -1.75312
    -1.53569
    -1.29497
    -1.38815
    -1.59781
    -1.22509
    -0.91448
    -0.89895
    -0.75141
    -0.82130
    -0.74365
    -0.42527
    -0.31656
    -0.20008
    -0.02149
    -0.00595
     0.07946
     0.13382
     0.11829
     0.24253
    -0.13020
     0.37454
     0.39783
     0.38230
     0.32795
     0.47549
     0.52208
     0.45219
     0.84045
     0.44442
     0.14158
    -0.18455
    -0.03702
    -0.06808
     0.03287
    -0.02149
    -0.23891
    -0.49516
    -0.37868
    -0.28550
    -0.31656
    -0.53399
    -0.28550
    -0.36315
    -0.23114
    -0.21561
    -0.02925
    -0.11467
    -0.03702
     0.14158
     0.18817
     0.26583
     0.16488
     0.04840
     0.36677
     0.41336
     0.51431
     0.45219
     0.69291
     0.69291
     0.79386
     1.03458
     1.28306
     1.30636
     1.08117
     0.97246
     1.05787
     1.17435
     0.99575
     0.70068
     0.84045
     0.87151
     0.42113
     0.22700
    -0.19232
    -0.78247
    -1.36486
    -1.45804
    -1.13190
    -0.63493
     0.37454
     0.78609
     1.29083
     1.50049
     1.25200
     1.22094
     1.53155
     1.80333
     1.31412
     0.74727
     0.84821
     2.09841
     3.07682
     3.68250
     3.20106
     2.32360
     1.57037
     0.71621
     0.25030
     0.16488
     0.39783
     0.66185
     1.18212
     1.59367
     1.67132
     1.75674
     1.84215
     1.69462
     1.23647
     0.28136
    -0.37092
     0.84045
     1.56261
     1.68685
     1.04234
     0.80939
     0.33571
    -0.02149
    -0.26997
     0.37454
     1.04234
     0.90257
     0.54537
     0.55314
     0.28912
    -0.01372
    -0.19232
    -0.16902
     0.03287
     0.17264
     0.00181
    -0.17679
    -0.40198
    -0.25444
    -0.55728
    -0.27774
    -0.28550
    -0.81353
    -1.14743
    -1.17849
    -1.13190
    -0.89895
    -0.92224
    -0.79800
    -0.68152
    -0.64270
    -0.75918
    -1.00766
    -0.97660
    -1.10861
    -1.20179
    -1.17849
    -0.79800
    -0.51069
    -0.19232
     0.00181
    -0.23114
    -0.43304
    -0.89118
    -0.69705
    -0.37868
    -0.50293
    -0.49516
    -0.86012
    -0.66599
    -0.76694
    -1.10084
    -1.36486
    -1.18626
    -1.47357
    -1.48910
    -1.48910
    -1.50463
    -1.58228
    -1.52016
    -1.50463
    -1.24838
    -1.08531
    -0.94554
    -0.80577
    -0.81353
    -0.95330
    -0.76694
    -0.64270
    -0.66599
    -0.58058
    -0.78247
    -0.57281
    -0.15349
     0.04840
     0.28912
     0.36677
     0.28912
     0.39783
     0.29689
     0.27359
     0.43666
     0.45996
     0.74727
     0.75503
     0.87151
     0.98022
     0.87927
     0.52208
     0.51431
     0.39783
     0.21924
     0.18817
     0.00181
     0.12605
     0.15711
     0.14935
    -0.08361
    -0.30880
    -0.16902
    -0.31656
    -0.41751
    -0.16126
    -0.24667
    -0.46410
    -0.19232
    -0.27774
    -0.23114
    -0.33986
    -0.37092
    -0.40198
    -0.26997
    -0.23891
    -0.30880
    -0.17679
    -0.17679
     0.11052
     0.00181
     0.33571
     0.32795
     0.22700
     0.34348
     0.35901
     0.48325
     0.54537
     0.48325
     0.61526
     0.82492
     0.76280
     0.73950
     0.59196
     0.63079
     0.66185
     0.35901
     0.64632
     0.43666
     0.24253
     0.24253
     0.04840
     0.12605
    -0.00595
    -0.14573
    -0.14573
    -0.19232
    -0.20008
    -0.30103
    -0.38645
    -0.58834
    -0.41751
    -0.40198
    -0.31656
    -0.14573
    -0.30880
    -0.47186
    -0.67376
    -0.55728
    -0.66599
    -0.61164
    -0.83683
    -1.02319
    -1.13967
    -1.42698
    -1.53569
    -1.45804
    -0.82130
     0.51431
     2.16053
     3.09235
     2.50219
     0.78609
     0.61526
     0.83268
     1.81109
     2.61091
     3.21659
     3.27871
     3.04576
     2.53325
     1.64803
     0.59973
    -0.26997
    -1.03096
    -0.80577
     1.16659
     0.82492
    -0.82130
    -1.29497
    -1.17849
    -0.89895
    -0.40198
    -0.16126
     0.30465
     0.59973
     0.39783
    -0.14573
    -0.02149
     0.46772
     0.56867
     0.25806
     0.07170
     0.00958
    -0.10690
     0.09499
     0.21147
     0.62302
     0.70068
     0.82492
     1.02681
     1.08893
     0.45219
     0.50655
     1.05011
     1.92757
     2.45560
     1.53155
     0.97246
     0.96469
     0.45219
     0.49102
     0.06393
    -0.02925
    -0.35539
    -0.97660
    -1.27168
    -1.73759
    -1.59781
    -1.57452
    -1.69100
    -1.84630
    -1.99384
    -2.17244
    -1.86183
    -1.78418
    -1.59781
    -1.69876
    -1.45804
    -1.05425
    -0.82906
    -0.80577
    -0.66599
    -0.78247
    -0.58058
    -0.30880
    -0.08361
     0.10276
     0.25806
    -0.02925
    -0.21561
     0.28136
     0.13382
     0.04840
     0.07170
     0.16488
     0.03287
    -0.26997
    -0.24667
    -0.03702
     0.18041
     0.17264
     0.23477
     0.22700
     0.25806
     0.29689
     0.17264
     0.31242
     0.54537
     0.68515
     0.45996
     0.40560
     0.62302
     0.68515
     0.73174
     0.42113
     0.36677
     0.51431
     0.49102
     0.34348
     0.42113
     0.18817
     0.11829
     0.04840
     0.27359
     0.17264
    -0.06031
    -0.13796
    -0.13796
    -0.26997
    -0.27774
    -0.41751
    -0.45633
    -0.38645
    -0.17679
    -0.29327
    -0.37092
    -0.48739
    -0.44857
    -0.75141
    -0.24667
    -0.26997
    -0.37092
    -0.40974
    -0.29327
    -0.27774
    -0.32433
    -0.42527
    -0.48739
    -0.58834
    -0.47186
    -0.63493
    -0.75141
    -0.91448
    -1.04649
    -1.09308
    -0.44080
     0.45996
     1.32965
     1.39178
     0.67738
     0.37454
     0.31242
     0.59196
     0.84821
     1.35295
     1.46943
     1.57814
     1.50825
     1.46166
     1.09670
     0.84045
     0.94140
     1.29083
     1.39954
     0.84045
     0.52208
     0.09499
    -0.03702
     0.00958
     0.07946
     0.25806
    -0.09137
    -0.16126
    -0.19232
    -0.34762
    -0.21561
    -0.61164
    -0.60387
    -0.40974
    -1.31827
    -1.55122
    -1.41921
    -1.19403
    -1.07755
    -1.02319
    -1.35709
    -1.52793
    -1.86959
    -1.59781
    -1.24838
    -0.82906
    -0.77471
    -1.18626
    -1.41921
    -1.11637
    -0.86012
    -0.89118
    -0.37868
     0.18817
     1.01128
     1.88098
     2.50996
     2.25371
     2.01299
     2.00522
     2.09841
     2.60314
     2.46337
     2.23041
     1.87322
     1.69462
     1.88875
     1.36071
     1.11999
    -0.78247
    -1.97054
    -2.56069
    -2.40539
     0.72397
     3.57379
     0.25030
    -3.32168
    -3.42263
    -2.77035
    -1.68323
    -0.97660
    -0.38645
     0.11052
     0.45219
     0.45996
     0.57643
     0.59196
     0.87151
     0.52208
    -0.09137
     0.23477
     0.94140
     1.29859
     1.68685
     1.45390
     1.20541
     0.68515
     0.43666
     0.70068
     0.68515
     0.07170
    -0.48739
    -0.79800
    -1.03096
    -1.32603
    -1.45804
    -1.71429
    -1.96278
    -1.74535
    -1.54346
    -1.34156
    -1.35709
    -1.20179
    -1.33380
    -0.77471
    -0.61164
    -0.58058
    -0.41751
    -0.05255
     0.02511
     0.27359
     0.37454
     0.44442
     0.52984
     0.45996
     0.25030
     0.14935
     0.07946
    -0.00595
    -0.19232
    -0.26221
    -0.08361
    -0.30880
    -0.37092
    -0.46410
    -0.58058
    -0.70482
    -0.81353
    -0.86012
    -0.79024
    -0.84459
    -0.95330
    -0.91448
    -0.84459
    -0.51846
    -0.05255
    -0.21561
     0.18817
     0.23477
     0.00958
     0.47549
     0.67738
     0.99575
     1.15106
     1.09670
     1.02681
     1.06564
     1.08893
     1.01905
     1.32965
     1.23647
     0.82492
     0.25806
     0.32795
     0.21924
     0.04840
    -0.02149
    -0.17679
    -0.34762
    -0.42527
    -0.40974
    -0.49516
    -0.39421
    -0.44857
    -0.51846
    -0.56505
    -0.47963
    -0.40974
    -0.65046
    -0.36315
    -0.26997
    -0.47963
    -0.32433
    -0.41751
    -0.51846
    -0.64270
    -0.65046
    -0.61164
    -0.65046
    -0.76694
    -0.86012
    -1.11637
    -1.15520
    -1.17073
    -1.30274
    -1.49687
    -1.17073
    -1.15520
    -1.22509
    -1.18626
    -1.15520
    -1.16296
    -1.25615
    -0.86789
    -0.79800
    -0.69705
    -0.45633
    -0.30103
    -0.22338
     0.05617
     0.23477
     0.18041
     0.47549
     0.54537
     0.52208
     0.73174
     0.88704
     0.79386
     0.80939
     0.60749
     0.40560
     0.07946
     0.24253
     0.28136
     0.24253
     0.11829
     0.07946
    -0.17679
    -0.08361
    -0.18455
    -0.21561
    -0.15349
     0.00958
     0.21924
     0.50655
     0.63855
     0.93363
     1.01128
     0.73950
     0.62302
     0.84821
     1.05011
     0.89480
     0.25030
     0.20370
     0.80939
     0.85598
     0.54537
     0.63079
     1.22871
     1.44613
     0.98799
    -0.13020
    -0.58834
     0.11052
     1.44613
     2.39348
     1.70238
     0.63079
    -0.00595
    -0.54952
    -1.02319
    -1.55899
    -1.84630
    -0.91448
     1.70238
     4.68421
     4.50561
     1.27530
    -0.50293
    -0.00595
     1.74121
     3.30977
     4.46678
     5.29765
     5.09576
     3.81451
     3.90769
     3.82227
     2.96034
     2.25371
     1.99746
     1.22871
     0.49878
    -0.33986
    -0.83683
    -1.37262
    -1.70653
    -2.10255
    -2.29668
    -2.20350
    -1.99384
    -2.28891
    -1.95501
    -1.74535
    -1.86959
    -1.60558
    -1.38039
    -1.06978
    -0.81353
    -0.47186
    -0.45633
    -0.33986
    -0.42527
    -0.26221
    -0.17679
    -0.07584
    -0.04478
    -0.34762
    -0.16126
     0.41336
     0.16488
     0.05617
     0.28136
     0.25030
     0.07170
    -0.03702
    -0.23891
     0.08723
     0.04064
     0.04840
    -0.15349
    -0.03702
     0.07170
    -0.09914
    -0.34762
    -0.13020
     0.05617
    -0.29327
    -0.37092
    -0.04478
    -0.03702
    -0.32433
    -0.33986
    -0.43304
    -0.10690
    -0.21561
    -0.41751
    -0.45633
    -0.38645
    -0.48739
    -0.61940
    -0.52622
    -0.54952
    -0.58834
    -0.57281
    -0.52622
    -0.71258
    -0.65046
    -0.80577
    -0.88342
    -0.72812
    -0.74365
    -0.75141
    -0.83683
    -0.87565
    -0.93001
    -0.91448
    -1.05425
    -0.75141
    -1.04649
    -0.99213
    -0.84459
    -0.82906
    -0.79024
    -0.91448
    -0.86789
    -0.68152
    -0.30103
    -0.22338
    -0.38645
    -0.27774
    -0.14573
    -0.08361
     0.09499
     0.21147
     0.06393
    -0.10690
    -0.26997
    -0.39421
    -0.54175
    -0.45633
    -0.43304
    -0.44857
    -0.45633
    -0.58834
    -0.68929
    -0.60387
    -0.89895
    -0.84459
    -0.99213
    -0.41751
    -0.20785
    -0.40198
    -0.33986
    -0.12243
     0.27359
     0.68515
     0.64632
     0.43666
     0.40560
     0.54537
     0.70068
     0.75503
     0.86374
     0.67738
     0.83268
     1.03458
     1.32965
     1.22094
     1.33742
     1.71015
     1.53155
     0.85598
     0.77056
     0.80939
     1.11223
     1.47719
     1.46166
     1.39178
     0.91810
     0.91033
     0.32018
     0.23477
     0.32795
    -0.03702
    -0.59611
    -0.40198
    -0.63493
    -0.95330
    -1.31827
    -1.73759
    -2.20350
    -2.25785
    -1.27168
    -0.20008
    -0.73588
    -1.97831
    -2.87130
    -3.77983
    -3.65558
    -3.44592
    -2.56069
    -0.56505
     1.18988
     2.02075
     1.71015
     0.64632
    -0.26221
     0.06393
     1.42284
     2.13723
     2.43231
     2.68856
     2.58761
     2.54878
     2.61867
     2.40901
     1.44613
     0.77056
    -0.15349
    -0.70482
    -1.48134
    -1.67547
    -0.87565
     2.54878
     3.74462
     1.26753
    -1.14743
    -2.04819
    -1.56675
    -0.28550
     0.94916
     2.16053
     2.02852
     1.82662
     1.36071
     1.08893
     0.78609
     0.39783
     0.14158
    -0.16126
    -0.14573
    -0.14573
    -0.20008
    -0.04478
     0.01734
    -0.08361
    -0.07584
     0.25030
     0.18041
    -0.00595
     0.10276
     0.11829
     0.15711
     0.11829
    -0.25444
    -0.04478
     0.00181
     0.18041
     0.18041
    -0.01372
     0.11829
    -0.13020
    -0.16902
     0.02511
     0.07170
    -0.22338
    -0.08361
    -0.19232
    -0.15349
    -0.25444
    -0.30103
    -0.39421
    -0.35539
    -0.37868
    -0.29327
    -0.38645
    -0.44080
    -0.40974
    -0.76694
    -0.51846
    -0.41751
    -0.65046
    -0.77471
    -0.86789
    -0.89118
    -1.00766
    -1.01543
    -1.12414
    -1.00766
    -0.59611
    -0.27774
     0.02511
     0.04064
     0.23477
     0.46772
     1.02681
     1.40731
     1.34518
     1.32965
     1.35295
     1.55484
     1.91981
     1.69462
     1.66356
     1.23647
     0.67738
     0.49878
     0.35124
     0.19594
    -0.03702
    -0.51069
    -1.06202
    -0.65823
    -0.76694
    -0.99990
    -1.15520
    -1.03872
    -0.86012
    -0.62717
    -0.51069
    -0.32433
    -0.23114
     0.27359
     0.35901
     0.95693
     1.32965
     0.86374
     0.32795
    -0.23114
     0.35901
     0.82492
     0.72397
     0.73950
     0.42889
     0.18041
    -0.17679
    -0.35539
    -0.34762
    -0.30103
    -0.50293
    -0.52622
    -0.66599
    -0.54952
    -1.06202
    -1.03872
    -0.62717
    -0.70482
    -0.72035
    -0.80577
    -0.76694
    -0.76694
    -0.89895
    -0.73588
    -0.72812
    -0.83683
    -0.78247
    -0.78247
    -0.63493
    -0.66599
    -0.76694
    -0.77471
    -0.42527
    -0.55728
    -0.89895
    -1.02319
    -1.10861
    -1.09308
    -1.31827
    -1.09308
    -0.63493
     0.32018
     0.40560
    -0.37092
    -0.42527
    -0.35539
    -0.32433
    -0.30880
     0.22700
     0.31242
     0.28912
     0.30465
     0.22700
    -0.09914
    -0.30103
    -0.69705
    -0.80577
    -1.24062
    -1.58228
    -1.55122
    -1.45804
    -0.80577
    -0.55728
    -0.83683
    -1.30274
    -1.75312
    -2.13361
    -1.86183
    -1.15520
    -0.41751
     0.49878
     2.21488
     2.54878
     1.78780
     1.73344
     1.27530
     1.62473
     1.84215
     1.81886
     1.55484
     1.90428
     2.50996
     2.64973
     3.07682
     2.99916
     2.49443
     1.49272
    -0.23114
    -1.13190
    -1.42698
    -0.86012
    -0.56505
    -0.47963
    -0.50293
    -0.94554
    -1.57452
    -1.96278
    -1.77641
    -1.77641
    -1.87736
    -1.61334
    -1.52793
    -1.63664
    -1.20956
    -0.94554
    -0.61940
    -0.20785
    -0.29327
    -0.21561
    -0.01372
     0.03287
    -0.11467
    -0.26221
     0.06393
     0.15711
     0.09499
     0.06393
     0.15711
     0.13382
    -0.03702
    -0.07584
     0.09499
     0.09499
     0.03287
    -0.13796
     0.00181
    -0.12243
    -0.18455
    -0.24667
    -0.13796
     0.04840
    -0.21561
    -0.30880
    -0.29327
    -0.48739
    -0.65046
    -0.69705
    -0.68929
    -0.75141
    -0.96107
    -0.90671
    -0.54175
    -0.04478
    -0.34762
    -0.66599
    -0.76694
    -0.74365
    -0.49516
    -0.14573
    -0.83683
    -0.90671
     0.70068
     1.76450
     1.49272
     1.16659
     1.25200
     1.23647
     0.80939
     0.84045
     1.10446
     1.30636
     1.61697
     1.64803
     1.57814
     1.36071
     1.04234
     0.82492
     0.58420
     0.23477
    -0.02149
    -0.20008
    -0.25444
    -0.22338
    -0.44857
    -0.64270
    -0.72812
    -0.75918
    -0.98437
    -0.82130
    -0.77471
    -1.02319
    -1.03096
    -0.96107
    -1.09308
    -1.08531
    -1.13190
    -1.10861
    -0.82130
    -0.73588
    -0.69705
    -0.65046
    -0.32433
    -0.09914
    -0.12243
     0.09499
     0.22700
     0.00958
     0.07170
    -0.44080
    -0.57281
     0.12605
     1.52378
     1.57814
     0.60749
     0.58420
     0.85598
     0.88704
     1.01128
     0.80939
     0.92587
     1.17435
     1.72568
     1.60920
     1.53155
     1.25977
     1.22094
     1.11999
     1.00352
     1.36071
     1.36848
     0.54537
    -0.10690
    -0.42527
    -0.75918
    -0.72035
    -0.79800
    -1.03096
    -1.11637
    -1.03872
    -0.64270
    -0.37868
    -0.25444
    -0.63493
    -1.06202
    -1.55122
    -1.45028
    -1.05425
    -0.93777
    -0.95330
    -0.37092
     0.70068
     1.31412
     1.31412
     0.36677
    -0.16126
    -0.10690
     0.19594
    -0.28550
    -0.13020
     0.10276
     0.16488
     0.31242
     0.45996
     0.32018
     0.07946
    -0.30880
    -0.65046
    -0.79800
    -1.10084
    -0.92224
    -0.75918
    -0.57281
    -0.51846
    -0.37868
    -0.30103
    -0.30880
    -0.31656
    -0.11467
     0.25806
     0.77833
     1.02681
     0.73950
     0.63855
     0.67738
     0.99575
     1.37624
     1.56261
     0.70844
    -0.17679
    -0.22338
     0.42113
     0.63079
     0.57643
     0.04064
    -0.43304
    -0.43304
    -0.40198
    -0.58058
    -0.71258
    -0.73588
    -0.78247
    -1.08531
    -0.73588
    -0.63493
    -0.85236
    -0.73588
    -0.58834
    -0.47963
    -0.56505
    -0.65046
    -0.60387
    -0.30103
    -0.12243
     0.25030
     0.33571
     0.57643
    -0.30103
    -0.96884
    -0.54952
     0.00958
     0.13382
     0.27359
     0.15711
     0.14158
    -0.07584
    -0.30103
    -0.73588
    -0.68152
    -0.97660
    -0.93001
    -1.06202
    -1.08531
    -1.16296
    -1.83853
    -2.32774
    -2.28891
    -2.48304
    -2.12585
    -0.40974
     1.05787
     0.85598
    -0.91448
    -1.24062
    -0.92224
    -0.37092
     0.10276
     0.73950
     1.17435
     1.21318
     1.40731
     1.03458
     1.19765
     0.83268
     0.25806
     0.55314
     0.73174
     0.75503
     0.20370
     0.42113
     1.87322
     1.88875
     1.10446
     0.56867
     0.81715
     1.05011
     1.24424
     1.39954
     1.92757
     1.67909
     1.29859
     0.65408
     0.59973
     0.58420
     0.60749
     0.02511
    -0.46410
    -0.58058
    -0.92224
    -0.86012
    -1.10861
    -1.19403
    -1.27168
    -1.56675
    -1.51240
    -1.24838
    -1.24838
    -1.12414
    -0.28550
    -0.04478
    -0.03702
    -0.20008
    -0.35539
    -0.21561
     0.11829
     0.38230
     1.05011
     1.35295
     1.71015
     1.43060
     0.82492
     0.57643
     0.21924
    -0.02149
    -0.01372
    -0.09137
    -0.33209
    -0.06031
     0.04840
     0.06393
    -0.08361
    -0.14573
    -0.24667
    -0.58834
    -0.26997
    -0.23891
     0.11829
     0.68515
     0.77833
     0.50655
     0.49102
     0.54537
     0.51431
     0.50655
     0.34348
     0.28136
     0.02511
    -0.09914
    -0.00595
     0.04840
    -0.16126
    -0.16902
    -0.30880
    -0.20008
     0.09499
    -0.10690
    -0.09914
    -0.05255
     0.17264
     0.04840
     0.10276
     0.22700
     0.37454
     0.45996
     0.40560
     0.38230
    -0.02925
     0.19594
     0.51431
     0.28136
     0.52208
     0.35901
    -0.07584
     0.08723
     0.28136
     0.44442
     0.31242
     0.28136
     0.34348
     0.42113
     0.15711
     0.12605
    -0.13020
    -0.06031
     0.03287
     0.22700
     0.69291
     0.97246
     0.52984
    -0.05255
    -0.28550
    -0.56505
    -0.59611
    -0.51846
    -0.57281
    -0.24667
    -0.45633
    -0.68929
    -0.77471
    -1.06978
    -1.02319
    -1.55899
    -1.32603
    -1.15520
    -1.31050
    -1.34156
    -1.38039
    -1.38039
    -1.29497
    -1.44251
    -1.20956
    -0.89118
    -0.81353
    -0.64270
    -0.75918
    -0.81353
    -0.67376
    -0.71258
    -0.37868
     0.05617
     0.17264
     0.18041
     0.16488
     0.18041
     0.45996
     0.52208
     0.45219
     0.38230
     0.32018
     0.18817
     0.15711
     0.15711
     0.00958
    -0.02925
    -0.09137
     0.05617
     0.04064
    -0.13020
    -0.26221
    -0.49516
    -0.82130
    -0.95330
    -1.03096
    -1.06202
    -1.45804
    -1.49687
    -0.02149
     0.91033
     0.97246
     1.26753
     2.62644
     3.75239
     3.45731
     1.74897
     1.25977
     1.60143
     2.81280
     4.03193
     4.56773
     4.21830
     3.26318
     2.77397
     1.97416
     1.23647
     0.69291
     0.19594
    -0.36315
    -0.49516
    -0.33209
    -0.56505
    -0.62717
    -0.75141
    -0.82130
    -0.79800
    -0.85236
    -0.82130
    -0.32433
    -0.16902
    -1.05425
    -1.42698
    -0.49516
     0.39007
     0.35124
    -0.05255
    -0.30880
    -0.67376
    -0.78247
    -0.73588
    -0.75918
    -0.78247
    -0.86789
    -0.71258
     0.01734
     0.18817
    -0.22338
    -0.73588
    -0.80577
    -1.01543
    -0.72035
    -0.85236
    -0.27774
    -0.37868
    -0.37092
    -0.35539
    -0.46410
    -0.34762
    -0.51846
    -0.37868
    -0.16126
     0.24253
     0.26583
     0.10276
     0.11052
     0.13382
     0.35124
     0.01734
     0.22700
     0.39007
     0.15711
     0.16488
     0.28912
     0.14158
     0.00958
     0.04840
     0.14935
    -0.10690
    -0.13796
    -0.26221
    -0.27774
    -0.11467
    -0.13796
    -0.32433
    -0.29327
    -0.05255
    -0.12243
    -0.30880
    -0.17679
    -0.37868
    -0.48739
    -0.71258
    -0.61164
    -0.45633
    -0.37868
    -0.42527
    -0.46410
    -0.49516
    -0.59611
    -0.72812
    -0.73588
    -0.45633
    -0.33986
    -0.26221
    -0.26221
    -0.27774
    -0.21561
    -0.33209
    -0.20785
    -0.20008
    -0.01372
    -0.12243
     0.00958
    -0.13020
    -0.03702
    -0.03702
    -0.15349
     0.22700
     0.14935
    -0.25444
    -0.12243
    -0.00595
     0.25806
     0.14935
    -0.58058
    -0.95330
    -1.04649
    -0.96884
    -0.55728
    -0.75918
    -0.89895
    -1.57452
    -2.03266
    -2.28891
    -2.38210
    -2.84024
    -2.20350
    -1.42698
    -0.68929
    -0.82130
    -1.31827
    -1.52793
    -1.11637
    -0.37092
     0.45219
     1.06564
     1.49272
     1.76450
     1.75674
     2.16053
     2.32360
     2.36242
     2.11394
     2.11394
     2.03628
     1.73344
     1.40731
     1.22094
     1.05011
     0.81715
     0.64632
     0.33571
    -0.05255
    -0.20785
    -0.35539
    -0.46410
    -0.30880
    -0.44080
    -0.57281
    -0.11467
     0.47549
     1.09670
     1.06564
     0.61526
     0.46772
     0.26583
     0.27359
     0.14158
     0.28912
     0.74727
     2.02852
     2.78951
     3.20106
     2.82833
     1.74897
     0.98022
     1.21318
     1.41507
     1.61697
     1.79556
     1.80333
     1.49272
     1.10446
     0.70068
     0.15711
    -0.03702
    -0.80577
    -1.27944
    -0.98437
    -0.32433
    -0.19232
    -0.09914
    -0.41751
    -0.55728
    -0.48739
    -0.16126
     0.11829
     0.80162
     1.45390
     1.68685
     1.56261
     1.47719
     1.12776
     1.13552
     0.91810
     1.18988
     0.88704
     0.42113
     0.35901
     0.35901
     0.20370
    -0.05255
    -0.30103
    -0.47963
    -0.42527
     0.25030
     0.64632
     0.47549
    -0.01372
    -0.38645
    -0.61164
    -0.27774
    -0.09914
    -0.08361
    -0.02925
    -0.06031
    -0.10690
    -0.26221
    -0.38645
    -0.51846
    -0.68929
    -0.65046
    -0.83683
    -0.82130
    -0.79800
    -0.73588
    -0.86012
    -0.75918
    -0.68152
    -0.89895
    -0.74365
    -0.73588
    -0.66599
    -0.65823
    -0.74365
    -0.72035
    -0.56505
    -0.47963
    -0.51846
    -0.58058
    -0.55728
    -0.53399
    -0.70482
    -0.46410
    -0.22338
    -0.36315
    -0.50293
    -0.44857
    -0.34762
    -0.27774
    -0.35539
    -0.41751
    -0.10690
    -0.13020
    -0.19232
    -0.13020
    -0.17679
    -0.40974
    -0.38645
    -0.40198
     0.01734
    -0.12243
    -0.32433
    -0.11467
     0.11052
     0.07170
     0.00181
     0.07946
     0.32018
     0.27359
     0.12605
     0.31242
     0.27359
     0.43666
     0.29689
    -0.16126
    -0.05255
     0.09499
    -0.37092
    -0.80577
    -1.36486
    -1.79971
    -1.79971
    -1.77641
    -1.65217
    -1.27168
    -1.47357
    -1.83077
    -2.03266
    -1.99384
    -1.92395
    -1.39592
    -0.86789
    -0.18455
     0.29689
     0.61526
     0.66185
    -0.36315
    -1.32603
    -0.13020
     0.02511
     0.46772
     0.69291
     0.32795
    -0.31656
    -0.73588
    -0.74365
    -0.68152
    -0.46410
     0.58420
     1.29859
     0.83268
     0.34348
     0.48325
     1.17435
     1.57037
     1.74121
     1.79556
     1.67132
     1.73344
     1.65579
     1.50049
     1.28306
     1.46943
     1.88098
     2.25371
     2.33136
     1.25977
     0.84045
     0.42889
     0.58420
     0.80939
     1.11223
     1.57037
     1.71791
     1.59367
     1.45390
     1.16659
     0.95693
     0.99575
     0.99575
     1.43837
     1.22871
     1.02681
     0.84045
     0.89480
     0.77056
     0.71621
     0.66961
     0.85598
     0.76280
     0.82492
     0.84045
     0.77833
     0.45996
     0.42113
     0.22700
     0.32018
     0.44442
     0.39007
     0.07946
     0.04840
     0.21147
     0.12605
    -0.06808
    -0.12243
    -0.20785
    -0.08361
    -0.26221
    -0.09137
    -0.47186
    -0.47963
    -0.54952
    -0.61164
    -0.15349
    -0.31656
    -0.55728
    -0.65046
    -0.79800
    -0.58834
    -0.01372
     0.02511
     0.00181
     0.02511
    -0.09914
    -0.25444
    -0.26997
    -0.27774
    -0.30880
    -0.47186
     0.00181
     0.14935
     0.06393
    -0.22338
    -0.37092
    -0.34762
    -0.37092
    -0.50293
    -0.53399
    -0.49516
    -0.44857
    -0.28550
    -0.20785
    -0.27774
    -0.37092
    -0.47186
    -0.27774
    -0.02925
    -0.49516
    -0.58058
    -0.55728
    -0.43304
    -0.40198
    -0.36315
    -0.40198
    -0.31656
    -0.24667
    -0.24667
    -0.13020
    -0.02149
    -0.27774
    -0.54952
    -0.30880
    -0.21561
    -0.12243
     0.04840
    -0.20008
    -0.37868
    -0.69705
    -0.99990
    -0.96884
    -0.88342
    -0.91448
    -1.12414
    -1.06978
    -0.94554
    -1.01543
    -1.21732
    -1.18626
    -0.85236
    -0.72035
    -0.93001
    -0.68152
    -0.68152
    -0.35539
    -0.15349
    -0.02925
    -0.00595
     0.11829
     0.11829
     0.32795
     0.49878
     0.33571
     0.24253
     0.00958
     0.14935
     0.19594
    -0.06031
    -0.13796
    -0.35539
    -0.23114
    -0.30880
    -0.54952
    -0.69705
    -0.71258
    -0.70482
    -0.37092
    -0.47186
    -0.69705
    -0.75141
    -0.78247
    -0.71258
    -0.25444
    -0.40974
    -0.10690
     0.18817
     0.45219
     0.72397
     1.00352
     0.98799
     1.19765
     1.25200
     1.27530
     1.35295
     1.44613
     1.30636
     1.00352
     0.94916
     1.13552
     0.93363
     0.72397
     0.23477
    -0.14573
    -0.57281
    -0.72812
    -0.84459
    -0.45633
    -0.00595
     0.73950
     1.64803
     1.95863
     1.19765
     0.70844
     0.77833
     1.25200
     1.40731
     1.44613
     1.58590
     2.33913
     2.51772
     2.51772
     2.04405
     1.79556
     1.59367
     1.17435
     0.86374
     0.83268
     0.82492
     0.70844
     0.85598
     0.66185
     0.63079
     1.14329
     1.61697
     1.49272
     0.92587
     0.56090
     0.49102
     0.20370
    -0.21561
     0.00181
    -0.02925
     0.00958
     0.25030
     0.28136
     0.04064
     0.09499
    -0.01372
    -0.20008
    -0.27774
    -0.05255
    -0.09914
     0.07170
     0.28136
     0.28136
     0.32018
     0.28912
     0.15711
     0.25030
     0.12605
     0.09499
    -0.09137
    -0.24667
    -0.08361
    -0.07584
    -0.18455
    -0.36315
    -0.54175
    -0.34762
    -0.26997
    -0.20785
    -0.17679
    -0.46410
    -0.42527
    -0.33209
    -0.32433
    -0.30103
    -0.19232
    -0.44857
    -0.22338
    -0.02925
    -0.06031
    -0.09137
    -0.33986
    -0.30103
    -0.28550
    -0.16126
     0.10276
     0.14935
     0.23477
     0.30465
     0.47549
     0.51431
     0.43666
     0.36677
     0.32018
     0.30465
    -0.54175
    -1.33380
    -0.52622
    -0.13020
    -0.30880
    -0.50293
    -0.82130
    -1.19403
    -1.41921
    -1.62887
    -1.87736
    -1.88512
    -1.76088
    -1.75312
    -1.57452
    -1.27944
    -1.32603
    -1.18626
    -0.89895
    -0.76694
    -0.77471
    -0.75918
    -0.68152
    -0.51846
    -0.16126
    -0.20008
    -0.35539
    -0.23114
    -0.06808
     0.14935
     0.01734
     0.25030
     0.41336
     0.19594
     0.31242
     0.25030
     0.35124
     0.42113
     0.25806
     0.48325
     0.55314
     0.53761
     0.44442
     0.43666
     0.38230
     0.40560
     0.15711
     0.40560
     0.29689
     0.24253
     0.23477
     0.20370
     0.07946
    -0.02149
    -0.06808
    -0.15349
    -0.26997
    -0.23114
    -0.33209
    -0.40974
    -0.47963
    -0.46410
    -0.65046
    -0.76694
    -0.66599
    -0.85236
    -0.93777
    -0.75141
    -0.79800
    -0.76694
    -0.95330
    -1.02319
    -1.04649
    -1.10084
    -1.17849
    -1.34156
    -1.17849
    -0.94554
    -0.49516
     1.02681
     2.48666
     2.61867
     1.64803
     1.46166
     1.60143
     2.01299
     2.78174
     3.16223
     3.48060
     3.68250
     3.48060
     2.88269
     2.47113
     1.91981
     1.41507
     0.70068
     0.31242
    -0.21561
    -0.61164
    -0.74365
    -1.13190
    -1.47357
    -1.76865
    -1.97054
    -2.23456
    -2.19573
    -2.29668
    -2.57622
    -2.71600
    -2.48304
    -2.52187
    -2.82471
    -1.86183
    -0.20785
     0.97246
     0.70844
    -0.67376
    -0.04478
     1.87322
     2.45560
     1.85769
     1.91981
     2.19935
     2.76621
     3.06129
     3.27871
     3.23212
     2.83610
     2.40901
     2.12170
     1.32189
     0.81715
     0.63079
     0.67738
     0.37454
     0.17264
    -0.26997
    -0.59611
    -0.56505
    -0.34762
    -0.17679
     0.05617
     0.73174
     1.24424
     1.36848
     1.57037
     1.12776
     1.04234
     1.40731
     1.74121
     2.01299
     2.12947
     1.91981
     1.77227
     1.93534
     1.53155
     1.19765
     0.81715
     0.58420
     0.11052
    -0.47963
    -0.65046
    -1.15520
    -1.52793
    -1.17849
    -0.90671
    -1.19403
    -1.25615
    -1.09308
    -1.06202
    -1.06202
    -1.03096
    -0.82906
    -0.39421
    -0.43304
    -0.64270
    -0.61164
    -0.11467
     0.18041
     0.06393
     0.00181
    -0.19232
    -0.39421
    -0.47186
    -0.58834
    -0.79024
    -0.81353
    -0.40198
    -0.85236
    -0.86012
    -0.86012
    -1.11637
    -1.28721
    -1.21732
    -1.09308
    -1.21732
    -1.35709
    -1.39592
    -1.15520
    -1.23285
    -1.20956
    -1.28721
    -1.24838
    -1.22509
    -0.96107
    -0.84459
    -0.89895
    -0.93001
    -0.93777
    -0.90671
    -0.60387
    -0.57281
    -0.69705
    -0.68152
    -0.51846
    -0.58834
    -0.61164
    -0.65823
    -0.72035
    -0.68152
    -0.47963
    -0.72812
    -0.82130
    -0.81353
    -0.78247
    -0.98437
    -0.93777
    -0.68152
    -1.19403
    -1.47357
    -1.87736
    -2.24232
    -2.40539
    -2.77035
    -2.84801
    -1.49687
     1.34518
     3.15447
     2.80504
     1.06564
    -0.31656
    -0.22338
     0.96469
     2.56432
     3.26318
     3.67473
     3.92322
     3.78345
     3.38742
     2.82833
     2.19935
     1.43060
     0.87151
     0.42889
     0.24253
    -0.36315
    -0.58834
    -0.89118
    -0.99990
    -0.77471
    -1.03872
    -1.27944
    -1.42698
    -1.64440
    -1.45804
    -1.34156
    -1.27168
    -1.10861
    -1.27168
    -1.17849
    -1.12414
    -0.98437
    -0.97660
    -0.77471
    -0.78247
    -0.31656
    -0.12243
    -0.09914
    -0.17679
    -0.02925
     0.13382
    -0.05255
     0.07170
     0.25806
     0.37454
     0.50655
     0.48325
     0.48325
     0.21924
     0.07946
    -0.05255
     0.11829
     0.11829
     0.07946
    -0.05255
    -0.09137
    -0.10690
     0.09499
     0.01734
    -0.24667
     0.10276
     0.32795
     0.42113
     0.48325
     0.70844
     0.57643
     0.07170
    -0.60387
    -0.51846
    -0.19232
     0.00181
     0.15711
    -0.34762
    -0.49516
    -0.81353
    -1.27944
    -1.79971
    -1.86959
    -1.55899
    -1.54346
    -1.23285
    -1.27168
    -1.34933
    -1.66770
    -0.67376
     0.23477
     0.66185
    -0.12243
    -0.63493
    -0.53399
     0.31242
     2.00522
     3.60485
     4.11735
     3.76015
     3.38742
     2.85163
     2.52549
     2.25371
     2.59538
     3.08458
     3.35636
     3.10011
     3.16223
     2.53325
     0.98799
     0.40560
     0.28136
     0.44442
     0.11052
    -0.37092
    -0.44080
    -0.28550
    -0.35539
    -0.81353
    -0.99213
    -0.89895
    -0.65046
    -0.51069
    -0.65823
    -0.48739
    -0.49516
    -0.27774
    -0.21561
    -0.18455
    -0.20008
    -0.13796
    -0.18455
     0.10276
     0.09499
     0.11829
    -0.25444
    -0.47963
     0.14935
     0.02511
    -0.08361
    -0.09137
    -0.23114
    -0.30103
    -0.40974
    -0.40974
    -0.61164
    -0.60387
    -0.68929
    -0.84459
    -0.86789
    -0.99213
    -1.08531
    -1.17849
    -0.89895
    -0.83683
    -1.03096
    -0.94554
    -1.06978
    -1.05425
    -1.08531
    -1.13967
    -1.21732
    -0.91448
    -0.86789
    -0.82130
    -0.78247
    -0.93777
    -0.91448
    -1.06202
    -0.91448
    -0.51069
    -0.69705
    -0.51069
    -0.44080
    -0.21561
     0.31242
     0.83268
     1.53155
     2.84386
     3.76015
     3.07682
     1.29859
     0.49102
     0.46772
     1.11223
     1.57037
     2.02852
     1.65579
     1.05787
     0.34348
    -0.30103
    -0.86789
    -1.56675
    -1.87736
    -2.07925
    -2.24232
    -1.96278
    -2.07925
    -1.62111
    -1.40368
    -1.14743
    -0.89118
    -0.33986
    -0.06031
    -0.09914
    -0.09137
     0.09499
     0.16488
     0.45219
     0.64632
     0.35901
     0.35124
     0.39007
     0.45996
     0.49102
     0.45996
     0.42889
     0.23477
     0.54537
     0.61526
     0.08723
     0.19594
    -0.11467
    -0.12243
    -0.09137
     0.42113
     0.42113
     0.01734
    -0.40974
    -0.13796
    -0.19232
    -0.05255
    -0.31656
    -0.80577
    -0.95330
    -0.89118
    -0.64270
    -0.68929
    -0.42527
    -0.50293
    -0.75918
    -0.37092
    -0.50293
    -0.24667
    -0.00595
     0.07170
     0.19594
     0.04840
     0.16488
     0.27359
     0.34348
     0.98799
     1.18212
     1.29083
     1.42284
     1.36071
     0.96469
     0.84045
     0.34348
     0.40560
     0.76280
     0.71621
     0.76280
     0.70068
     0.50655
     0.13382
    -0.06031
     0.00181
    -0.10690
    -0.35539
    -0.05255
    -0.02149
     0.03287
     0.46772
     0.07946
     0.10276
    -0.03702
    -0.34762
    -0.40974
    -0.32433
    -0.01372
    -0.30103
    -0.54952
    -0.69705
    -0.44080
    -0.63493
    -0.57281
    -0.58058
    -0.79800
    -1.03872
    -1.18626
    -1.02319
    -0.73588
    -0.65823
    -0.44080
    -0.63493
    -0.35539
    -0.34762
    -0.47186
    -0.44080
    -0.41751
    -0.48739
    -0.44857
    -0.44857
    -0.61164
    -0.52622
    -0.79800
    -0.89118
    -0.55728
    -0.37868
    -0.38645
    -0.45633
    -0.63493
    -0.37092
    -0.26221
    -0.11467
     0.11052
     0.27359
    -0.07584
    -0.13796
     0.04064
     0.11052
     0.20370
     0.08723
     0.05617
    -0.06808
     0.05617
    -0.02149
    -0.13796
    -0.51069
    -0.72035
    -0.89118
    -0.60387
    -0.60387
    -0.99990
    -0.83683
    -0.86012
    -0.66599
    -0.17679
     0.14158
     0.38230
     0.77056
     0.34348
     0.20370
     0.50655
     0.64632
     0.94916
     1.09670
     1.36071
     1.58590
     1.40731
     1.32965
     1.33742
     1.20541
     0.99575
     0.78609
     0.60749
     0.79386
     0.77056
     0.62302
     0.56090
     0.39007
     0.35124
     0.24253
     0.13382
     0.25030
     0.02511
    -0.33986
    -0.26221
    -0.16902
    -0.03702
    -0.21561
    -0.47186
    -0.46410
    -0.44857
    -0.33209
    -0.32433
    -0.26221
    -0.39421
    -0.14573
    -0.31656
     0.05617
     0.23477
     0.18041
     0.36677
     0.43666
     0.42889
     0.93363
     1.06564
     0.98799
     1.01128
     0.85598
     0.66185
     0.64632
     0.77056
     0.80162
     0.24253
    -0.00595
    -0.51846
    -0.61164
    -1.06202
    -0.91448
    -0.85236
    -1.24062
    -1.72982
    -1.51240
    -0.76694
    -0.69705
    -0.65823
    -0.68929
    -0.37868
     0.00958
     0.68515
     0.97246
     1.28306
     1.18212
     1.28306
     1.73344
     1.87322
     1.84992
     1.71015
     1.42284
     1.27530
     1.17435
     0.95693
     0.69291
     0.45219
     0.16488
     0.03287
    -0.08361
     0.13382
    -0.01372
    -0.24667
    -0.09914
     0.06393
    -0.04478
     0.08723
    -0.05255
     0.09499
     0.28136
     0.32795
     0.27359
     0.03287
     0.21924
     0.21924
     0.09499
    -0.15349
    -0.30880
    -0.62717
    -0.58058
    -0.64270
    -0.41751
    -0.57281
    -0.65823
    -0.92224
    -0.74365
    -0.68152
    -0.68929
    -0.61940
    -0.69705
    -0.71258
    -0.71258
    -0.18455
    -0.06031
    -0.26221
    -0.16902
    -0.12243
    -0.01372
    -0.02149
    -0.21561
    -0.16126
    -0.09914
    -0.04478
     0.00958
     0.07170
    -0.30103
    -0.29327
    -0.34762
    -0.17679
    -0.06808
    -0.09914
    -0.48739
    -0.29327
    -0.48739
    -0.34762
    -0.67376
    -0.81353
    -0.83683
    -0.86012
    -0.71258
    -0.54175
    -0.32433
    -0.02149
     0.32795
     0.49878
     0.94140
     0.89480
     0.48325
     0.74727
     0.94916
     1.36071
     1.62473
     1.73344
     1.64026
     1.64803
     1.69462
     1.29859
     1.06564
     0.81715
     0.63079
     0.06393
    -0.00595
     0.02511
    -0.16126
    -0.44080
    -0.46410
    -0.57281
    -0.61164
    -0.67376
    -0.83683
    -0.59611
    -0.59611
    -0.51846
    -0.45633
    -0.65823
    -0.65046
    -0.82906
    -0.54175
    -0.41751
    -0.45633
    -0.43304
    -0.59611
    -0.57281
    -0.68152
    -0.65823
    -0.71258
    -0.61164
    -0.77471
    -0.65046
    -0.44080
    -0.64270
    -0.65046
    -0.72812
    -0.84459
    -0.35539
    -0.55728
    -0.65823
    -0.60387
    -0.48739
    -0.53399
    -0.42527
    -0.45633
    -0.43304
    -0.47963
    -0.39421
    -0.34762
    -0.34762
    -0.52622
    -0.54175
    -0.92224
    -0.65823
    -0.61940
    -0.35539
     0.35901
     1.06564
     1.42284
     1.55484
     1.13552
     0.74727
     0.44442
     0.52208
     0.77056
     1.04234
     1.70238
     1.83439
     1.13552
     1.13552
     0.97246
     1.08117
     0.39783
     0.03287
    -0.16126
    -0.10690
     0.32795
     0.52984
     0.32795
     0.14935
     0.35901
     0.97246
     1.14329
     0.94140
     0.62302
     0.70068
     1.06564
     0.99575
     1.03458
     1.09670
     0.53761
     0.70844
     0.55314
     0.31242
     0.21924
     0.20370
     0.45996
     1.25200
     1.72568
     1.64803
     1.28306
     0.69291
     0.99575
     1.46166
     1.09670
     1.43837
     1.63250
     1.86545
     1.67909
     1.68685
     1.53155
     1.35295
     0.80162
     0.77833
     0.61526
     0.15711
     0.18817
    -0.18455
    -0.33209
    -0.45633
    -0.47186
    -0.50293
    -0.59611
    -0.95330
    -1.12414
    -1.66770
    -1.71429
    -1.42698
    -0.97660
    -1.14743
    -1.38039
    -1.52016
    -1.46581
    -1.61334
    -1.37262
    -0.99990
    -0.96107
    -1.09308
    -1.06202
    -1.10084
    -0.94554
    -0.78247
    -0.79024
    -0.79800
    -0.43304
    -0.06031
     0.45996
     0.67738
     0.42889
     0.40560
     0.22700
     0.73950
     1.07340
     1.15106
     1.35295
     1.15106
     1.25977
     1.23647
     1.01905
     0.84821
     0.66961
     0.46772
     0.19594
     0.23477
    -0.06808
    -0.18455
    -0.51069
    -0.30103
    -0.33986
    -0.42527
    -0.46410
    -0.61164
    -0.41751
    -0.37092
    -0.45633
    -0.21561
    -0.26221
    -0.13796
    -0.33209
    -0.16902
    -0.08361
    -0.22338
    -0.37092
    -0.15349
    -0.01372
    -0.13796
    -0.17679
    -0.25444
    -0.20785
    -0.17679
    -0.26221
    -0.22338
    -0.16902
    -0.20785
    -0.20785
    -0.06808
    -0.08361
    -0.20008
    -0.42527
    -0.24667
    -0.15349
     0.07946
    -0.29327
    -0.00595
    -0.29327
    -0.18455
    -0.13020
    -0.17679
    -0.09137
    -0.20785
    -0.11467
    -0.13796
     0.10276
     0.05617
     0.09499
    -0.15349
     0.07170
     0.25030
    -0.16126
    -0.24667
    -0.33209
    -0.20008
    -0.17679
    -0.46410
    -0.66599
    -0.67376
    -0.53399
    -0.66599
    -0.75918
    -0.72812
    -0.92224
    -1.09308
    -0.60387
    -0.36315
    -0.44080
    -0.27774
    -0.33209
    -0.37092
    -0.30103
    -0.04478
     0.10276
     0.78609
     0.77056
     0.75503
     0.76280
     0.81715
     0.73950
     0.79386
     0.97246
     1.07340
     1.04234
     0.98799
     1.20541
     1.07340
     0.88704
     0.82492
     0.71621
     0.81715
     0.57643
     0.53761
     0.43666
     0.37454
     0.42113
     0.02511
    -0.06031
     0.08723
    -0.13796
    -0.37092
    -0.22338
    -0.19232
    -0.11467
    -0.12243
     0.10276
     0.08723
    -0.10690
    -0.01372
     0.07946
     0.18041
     0.28912
     0.31242
    -0.01372
     0.32018
     0.45996
     0.37454
     0.39007
     0.44442
     0.19594
     0.38230
     0.32795
     0.45219
     0.47549
     0.59196
     0.49102
     0.11829
     0.18817
     0.26583
     0.08723
     0.22700
     0.25030
     0.00181
     0.03287
     0.18041
     0.26583
     0.25030
     0.66961
     0.72397
     0.47549
     0.47549
     0.19594
     0.05617
     0.45219
     0.84821
     0.91810
     0.76280
     0.91033
     0.46772
     0.61526
     0.56090
     0.11829
    -0.23891
    -0.12243
    -0.04478
    -0.13020
    -0.19232
    -0.55728
    -0.57281
    -0.44080
    -0.49516
    -0.60387
    -0.67376
    -0.49516
    -0.42527
    -0.51846
    -0.37868
    -0.40198
    -0.40198
    -0.32433
    -0.48739
    -0.32433
    -0.20785
    -0.15349
    -0.16902
    -0.33986
    -0.25444
    -0.18455
    -0.35539
    -0.22338
    -0.09914
    -0.21561
    -0.28550
    -0.13796
    -0.16902
    -0.37092
    -0.22338
    -0.19232
    -0.09914
    -0.09914
    -0.13796
    -0.18455
     0.00181
     0.00181
    -0.06031
     0.14935
     0.20370
     0.18817
     0.18817
     0.36677
     0.41336
     0.18041
     0.17264
     0.14935
     0.41336
     0.03287
    -1.38039
    -0.92224
    -0.33209
    -0.01372
     0.14158
    -0.26997
    -0.72035
    -0.97660
    -1.11637
    -0.44080
    -0.10690
    -0.24667
    -0.67376
    -0.68152
    -0.81353
    -0.27774
     0.18041
     0.13382
     0.55314
     0.68515
     0.85598
     0.63855
     0.59973
     0.64632
     0.51431
     0.80162
     0.92587
     0.94916
     0.99575
     1.02681
     0.91033
     0.95693
     0.80162
     0.35124
     0.18817
     0.23477
     0.19594
    -0.07584
    -0.12243
    -0.11467
    -0.38645
    -0.37868
    -0.47186
    -0.33986
    -0.54175
    -0.48739
    -0.65823
    -0.53399
    -0.34762
    -0.36315
    -0.45633
    -0.61164
    -0.63493
    -0.68152
    -0.67376
    -0.65823
    -0.76694
    -1.03096
    -0.83683
    -0.72035
    -0.58834
    -0.59611
    -0.82906
    -0.74365
    -0.63493
    -0.39421
    -0.42527
    -0.39421
    -0.45633
    -0.44080
    -0.33209
    -0.11467
    -0.05255
    -0.44857
    -0.30880
    -0.26221
    -0.25444
    -0.05255
    -0.02149
    -0.24667
     0.00958
     0.35124
     0.08723
     0.39007
     0.36677
     0.30465
     0.30465
     0.88704
     0.84821
     0.73950
     0.97246
     0.94916
     1.02681
     1.11999
     0.99575
     0.79386
     0.80939
     0.91033
     0.72397
     0.49878
     0.55314
     0.35124
     0.14935
     0.44442
     0.51431
     0.24253
     0.21924
    -0.00595
     0.06393
    -0.03702
    -0.33986
    -0.32433
    -0.03702
     0.23477
     0.17264
    -0.09137
    -0.13020
    -0.16126
    -0.24667
    -0.02149
     0.21147
     0.07170
    -0.32433
    -0.37092
    -0.16902
     0.07170
    -0.02925
    -0.08361
    -0.01372
     0.01734
     0.05617
     0.02511
    -0.00595
    -0.33209
    -0.44080
    -0.44080
    -0.11467
     0.12605
    -0.46410
    -0.51846
    -0.37868
    -0.49516
    -0.64270
    -0.82130
    -1.05425
    -1.24838
    -1.22509
    -0.91448
    -0.70482
    -0.43304
    -0.65823
    -1.19403
    -0.69705
    -0.57281
    -0.65823
    -0.51846
    -0.28550
     0.25806
     0.50655
     0.30465
     0.36677
     0.63079
     0.78609
     0.96469
     0.90257
     0.95693
     0.91033
     0.71621
     0.98022
     1.17435
     1.13552
     0.86374
     0.80939
     0.77056
     0.75503
     0.69291
     0.36677
     0.39007
     0.31242
     0.36677
     0.09499
     0.00958
    -0.02925
    -0.24667
    -0.16126
    -0.00595
    -0.33986
    -0.33986
    -0.39421
    -0.40974
    -0.37092
    -0.31656
    -0.51069
    -0.44080
    -0.48739
    -0.32433
    -0.47963
    -0.34762
    -0.39421
    -0.54952
    -0.61164
    -0.36315
    -0.21561
    -0.47186
    -0.30880
    -0.45633
    -0.21561
    -0.23891
    -0.36315
    -0.44080
    -0.31656
    -0.17679
    -0.32433
    -0.19232
    -0.18455
    -0.20008
    -0.46410
    -0.19232
     0.05617
    -0.20785
    -0.45633
    -0.16902
    -0.15349
    -0.13020
     0.11829
     0.10276
    -0.05255
     0.12605
    -0.02925
     0.10276
     0.05617
    -0.01372
    -0.26997
    -0.20008
     0.00958
     0.00181
    -0.40198
    -0.34762
    -0.32433
    -0.20008
    -0.02149
     0.00181
     0.00181
    -0.02149
    -0.02925
    -0.01372
    -0.02925
     0.39783
     0.09499
     0.08723
     0.51431
     0.72397
     0.40560
     0.63079
     0.44442
     0.37454
     0.25030
     0.25030
    -0.02925
    -0.02149
    -0.00595
    -0.07584
     0.05617
    -0.13796
    -0.13020
    -0.31656
    -0.08361
     0.25030
    -0.04478
    -0.20785
    -0.14573
     0.03287
     0.18041
     0.21147
     0.22700
     0.43666
     0.43666
     0.37454
     0.45996
     0.31242
     0.32018
     0.41336
     0.76280
     0.84821
     0.62302
     0.28912
     0.07170
     0.11052
     0.06393
     0.15711
     0.05617
    -0.44080
    -0.65046
    -0.76694
    -0.56505
    -0.41751
    -0.44857
    -0.58834
    -0.87565
    -0.68929
    -0.78247
    -0.89118
    -0.86789
    -0.93001
    -0.88342
    -1.04649
    -0.80577
    -0.57281
     0.24253
     0.73174
     1.08117
     0.77833
    -0.30880
    -0.82906
    -0.66599
     0.07170
     0.94140
     0.86374
     0.85598
     0.45996
     0.20370
     0.49878
     0.49878
     0.68515
     0.76280
     1.04234
     1.19765
    -0.02149
    -0.51846
     0.57643
     1.14329
     1.51602
     1.24424
     0.94140
     1.11999
     1.05787
     0.94916
     0.91810
     0.81715
     0.70844
     0.77056
     0.59196
     0.63079
     0.44442
     0.52984
     0.35901
     0.02511
    -0.06808
     0.11829
     0.01734
    -0.20785
    -0.16902
    -0.37092
    -0.33986
    -0.37092
    -0.42527
    -0.34762
    -0.30880
    -0.44080
    -0.58834
    -0.37092
    -0.44857
    -0.53399
    -0.49516
    -0.47186
    -0.37868
    -0.50293
    -0.42527
    -0.43304
    -0.27774
    -0.27774
    -0.36315
    -0.20785
    -0.30103
    -0.19232
    -0.19232
    -0.26221
    -0.25444
    -0.33209
    -0.54175
    -0.53399
    -0.20785
    -0.33209
    -0.43304
    -0.47963
    -0.77471
    -0.80577
    -0.79024
    -0.94554
    -0.91448
    -0.93001
    -0.93777
    -0.89118
    -0.86012
    -0.65823
    -0.58834
    -0.41751
    -0.21561
    -0.28550
    -0.09137
    -0.06808
     0.28136
     0.39783
     0.61526
     0.65408
     0.71621
     0.72397
     0.81715
     0.80162
     0.75503
     0.77056
     0.59973
     0.53761
     0.67738
     0.34348
     0.28136
     0.08723
     0.05617
    -0.04478
    -0.26221
    -0.26997
    -0.21561
    -0.19232
    -0.30880
    -0.51069
    -0.47186
    -0.38645
    -0.29327
    -0.33209
     0.02511
    -0.02925
    -0.17679
     0.01734
    -0.13796
     0.00958
     0.06393
    -0.12243
     0.06393
     0.03287
     0.10276
    -0.14573
    -0.06808
    -0.23891
    -0.32433
    -0.47963
    -0.54952
    -0.30880
    -0.47963
    -0.45633
    -0.52622
    -0.39421
    -0.47963
    -0.52622
    -0.54952
    -0.41751
    -0.30880
    -0.36315
    -0.29327
    -0.19232
    -0.24667
    -0.19232
    -0.07584
     0.07170
     0.04064
     0.21924
     0.16488
     0.19594
     0.26583
     0.44442
     0.35901
     0.41336
     0.35901
     0.08723
    -0.26221
    -0.13020
    -0.06031
    -0.31656
    -0.02925
     0.10276
    -0.32433
    -0.77471
    -1.06202
    -1.52793
    -1.83077
    -1.62111
    -1.51240
    -1.09308
    -1.10861
    -1.06978
    -1.13190
    -1.31050
    -1.31827
    -0.78247
    -0.59611
    -0.07584
     0.01734
    -0.02925
     0.15711
     0.39007
     0.70068
     0.82492
     0.69291
     0.87927
     0.87151
     0.91810
     0.81715
     0.61526
     0.63079
     0.56867
     0.32018
     0.44442
     0.38230
     0.15711
     0.07170
     0.07946
     0.09499
     0.00958
    -0.04478
    -0.26997
    -0.17679
    -0.09914
    -0.03702
    -0.29327
    -0.30103
    -0.32433
    -0.47186
    -0.21561
     0.10276
    -0.06808
    -0.26997
    -0.28550
    -0.16126
    -0.25444
    -0.23114
    -0.28550
    -0.20008
    -0.17679
    -0.23891
    -0.38645
    -0.47186
    -0.70482
    -0.87565
    -1.27944
    -1.13190
    -1.51240
    -1.70653
    -1.53569
    -1.37262
    -0.36315
     1.43837
     2.45560
     2.07511
     1.12776
     0.63079
     0.63079
     1.73344
     2.58761
     3.54273
     3.41848
     3.85333
     3.30201
     2.77397
     2.44007
     2.34689
     2.17606
     2.38572
     2.85939
     1.45390
    -0.16902
     0.02511
     0.14158
     0.42889
     0.43666
     0.32795
     0.19594
     0.11829
    -0.09137
    -0.69705
    -0.74365
    -1.10084
    -1.08531
    -1.12414
    -1.07755
    -0.86789
    -0.70482
    -0.61940
    -0.65823
    -0.83683
    -0.84459
    -1.01543
    -1.03872
    -0.90671
    -0.34762
    -0.42527
    -0.73588
    -0.52622
    -0.58834
    -0.70482
    -0.81353
    -1.07755
    -0.91448
    -0.58058
    -0.40198
    -0.46410
    -0.44857
    -0.26997
    -0.40198
    -0.54175
    -0.12243
    -0.33209
    -0.40198
    -0.18455
    -0.19232
    -0.20008
    -0.11467
    -0.09914
    -0.26221
    -0.19232
    -0.06031
    -0.09137
    -0.32433
    -0.20785
    -0.32433
    -0.43304
    -0.22338
    -0.71258
    -0.76694
    -0.18455
    -0.43304
    -0.52622
    -0.49516
    -0.53399
    -0.83683
    -0.74365
    -0.44080
    -0.19232
     0.00181
     0.01734
    -0.03702
     0.07946
     0.13382
     0.43666
     0.35901
     0.31242
     0.74727
     0.67738
     0.71621
     0.59973
     0.52208
     0.44442
     0.41336
     0.29689
     0.12605
     0.05617
    -0.02925
    -0.18455
    -0.30880
     0.01734
    -0.03702
    -0.23891
    -0.25444
    -0.14573
    -0.13796
    -0.05255
    -0.09137
    -0.27774
    -0.13020
    -0.25444
    -0.19232
    -0.57281
    -0.61164
    -0.80577
    -1.10084
    -0.61940
    -0.49516
    -0.45633
    -0.26221
    -0.32433
    -0.29327
    -0.61940
    -0.61164
    -0.58058
    -0.36315
    -0.28550
    -0.01372
     0.09499
     0.18817
     0.08723
     0.11829
     0.32795
     0.52984
     0.50655
    -0.01372
     0.04840
    -0.11467
    -0.02149
    -0.00595
    -0.08361
    -0.26997
    -0.23114
    -0.27774
    -0.31656
    -0.26997
    -0.35539
    -0.54175
    -0.44080
     0.04064
    -0.05255
    -0.24667
    -0.24667
    -0.41751
    -0.21561
    -0.51846
    -0.65046
    -0.61940
    -0.30103
    -0.03702
     0.43666
     1.01905
     1.50825
     1.25200
     0.67738
     0.49878
     0.54537
     0.56867
     1.03458
     1.37624
     1.47719
     1.37624
     1.22094
     1.01128
     0.67738
     0.56090
     0.32018
    -0.13796
    -0.11467
    -0.34762
    -0.47963
    -0.44857
    -0.22338
    -0.58834
    -0.44080
    -0.75141
    -0.73588
    -0.57281
    -0.72035
    -0.64270
    -0.81353
    -0.60387
    -0.88342
    -0.93777
    -1.34156
    -1.38039
    -1.54346
    -1.44251
    -1.06978
    -1.13190
    -1.28721
    -1.46581
    -1.53569
    -1.17073
    -1.00766
    -0.79800
    -0.82906
    -0.72812
    -0.73588
    -0.99213
    -1.17849
    -1.50463
    -1.21732
    -1.35709
    -0.08361
     2.12170
     3.03799
     2.15276
     0.83268
     0.35901
     0.72397
     1.80333
     2.78951
     3.26318
     3.72909
     3.79898
     3.30201
     3.00693
     2.75068
     1.92757
     2.03628
     1.81109
     1.22871
     1.08893
     0.88704
     0.51431
     0.34348
     0.04840
    -0.07584
    -0.19232
    -0.20008
    -0.28550
    -0.30103
    -0.11467
    -0.14573
    -0.37092
    -0.17679
     0.06393
    -0.13796
    -0.33209
    -0.26221
    -0.44080
    -0.33209
    -0.48739
    -0.58058
    -0.47963
    -0.40198
    -0.41751
    -0.37092
    -0.44857
    -0.39421
    -0.60387
    -0.67376
    -0.33209
    -0.32433
    -0.50293
    -0.44080
    -0.46410
    -0.33209
    -0.40198
    -0.56505
    -0.42527
    -0.37092
    -0.34762
    -0.50293
    -0.40198
    -0.51069
    -0.75918
    -0.92224
    -0.68929
    -0.63493
    -0.98437
    -0.86789
    -1.15520
    -1.32603
    -1.45028
    -1.55899
    -1.46581
    -1.29497
    -1.05425
    -0.43304
     0.11829
     0.27359
     0.11829
    -0.38645
    -0.17679
    -0.12243
     0.00181
     0.24253
     0.15711
    -0.01372
    -0.05255
    -0.19232
     0.18817
     0.89480
     2.00522
     2.43231
     1.75674
     1.13552
     0.36677
     0.23477
     0.75503
     1.52378
     1.92757
     2.20712
     2.58761
     2.40901
     2.23041
     1.67132
     1.41507
     1.02681
     1.10446
     0.66185
     0.39007
     0.21147
    -0.02149
    -0.23891
    -0.37868
    -0.13020
     0.32018
     0.18041
     0.24253
     0.07170
    -0.19232
    -0.70482
    -0.67376
    -0.75141
    -0.74365
    -0.58834
    -0.54175
    -0.47963
    -0.41751
    -0.57281
    -1.13967
    -0.86789
    -0.82130
    -1.06202
    -1.05425
    -1.14743
    -1.20956
    -1.15520
    -1.16296
    -1.02319
    -0.93777
    -0.86012
    -0.76694
    -0.79024
    -0.75918
    -0.92224
    -0.99213
    -0.69705
    -0.52622
    -0.63493
    -0.47186
    -0.38645
    -0.45633
    -0.52622
    -0.37868
    -0.29327
    -0.16126
    -0.10690
    -0.26221
    -0.23114
    -0.07584
    -0.12243
    -0.29327
    -0.25444
     0.18041
     0.07170
    -0.11467
    -0.20785
    -0.53399
    -0.58834
    -0.62717
    -0.54952
    -0.32433
    -0.29327
    -0.26997
    -0.67376
    -0.41751
    -0.43304
    -0.40198
    -0.75141
    -0.54952
    -0.59611
    -0.54952
    -0.30103
    -0.21561
    -0.25444
    -0.49516
    -0.53399
    -0.54952
    -0.62717
    -0.47186
    -0.89895
    -1.38039
    -1.48134
    -1.53569
    -1.38815
    -0.47186
     0.00181
    -0.30103
    -0.52622
    -0.86012
    -0.89895
    -0.65823
     0.11052
     0.74727
     1.66356
     1.95863
     1.81109
     1.73344
     1.42284
     1.25200
     1.22871
     1.23647
     1.67132
     2.58761
     1.88098
     2.02852
     1.86545
     1.50049
     1.57814
     1.41507
     1.78003
     1.52378
     1.47719
     0.91033
     0.78609
     0.70068
     0.45996
     0.63079
     0.42889
    -0.05255
    -0.52622
    -0.74365
    -1.29497
    -1.51240
    -1.83077
    -1.31050
    -0.32433
     1.78003
     2.16829
     0.72397
    -0.74365
    -1.19403
    -0.72812
     0.15711
     1.36071
     1.77227
     1.78780
     1.64803
     1.24424
     0.97246
     0.36677
    -0.15349
    -0.20008
    -0.37092
    -0.49516
    -0.75141
    -0.86789
    -0.89118
    -0.71258
    -0.84459
    -0.68929
    -0.50293
    -0.62717
    -0.70482
    -0.37868
    -0.46410
    -0.33986
    -0.50293
    -0.38645
    -0.46410
    -0.33209
    -0.26997
    -0.42527
    -0.41751
    -0.20008
    -0.17679
     0.17264
     0.28912
    -0.33986
    -0.41751
     0.09499
    -0.21561
    -0.39421
    -0.05255
    -0.24667
    -0.01372
    -0.02925
    -0.21561
    -0.38645
    -0.33209
    -0.51069
    -0.52622
    -0.78247
    -0.51846
    -0.55728
    -0.87565
    -0.79800
    -0.68929
    -0.79024
    -0.75918
    -0.97660
    -0.47963
    -0.41751
    -0.33986
    -0.45633
    -0.47186
    -0.49516
    -0.34762
    -0.45633
    -0.12243
    -0.20008
    -0.26221
    -0.13020
    -0.09914
    -0.04478
    -0.11467
    -0.21561
    -0.11467
    -0.02149
     0.00181
     0.00181
     0.05617
     0.17264
     0.24253
     0.12605
     0.13382
     0.11052
    -0.33986
    -0.61164
    -0.26221
    -0.44080
    -0.61164
    -0.84459
    -0.86012
    -0.54952
    -0.61164
    -0.85236
    -0.94554
    -0.90671
    -0.96107
    -0.94554
    -0.98437
    -0.51069
    -0.45633
    -0.61164
    -0.28550
     0.00181
     0.01734
     0.04064
    -0.18455
    -0.22338
    -0.16126
     0.05617
    -0.16902
    -0.21561
    -0.17679
    -0.35539
    -0.39421
    -0.12243
    -0.10690
    -0.34762
    -0.40198
    -0.16126
    -0.16902
     0.02511
    -0.12243
    -0.09137
     0.04840
     0.18817
     0.21147
     0.13382
     0.20370
     0.14935
     0.00958
     0.35901
     0.34348
     0.10276
    -0.04478
    -0.10690
    -0.03702
     0.01734
    -0.13796
    -0.22338
     0.00181
     0.39007
     0.45219
     0.22700
    -0.06031
    -0.79024
    -1.17849
    -1.19403
    -0.73588
    -0.46410
     0.32795
     0.76280
     1.43837
     1.73344
     1.88875
     1.91204
     1.72568
     1.77227
     1.94310
     2.20712
     3.06129
     3.58932
     3.47284
     3.20882
     3.62814
     3.04576
     1.91981
     2.11394
     1.75674
     1.60920
     1.23647
     0.98022
     0.60749
     0.03287
    -0.51069
    -0.58834
    -0.18455
     0.13382
     0.45219
     0.50655
     0.87151
     0.80162
     0.14935
    -1.09308
    -1.06978
    -0.26221
     0.63079
     1.78780
     1.64803
     0.49102
     0.07946
    -0.11467
     0.02511
     0.09499
    -0.04478
    -0.25444
    -0.05255
    -0.11467
    -0.33209
    -0.45633
    -0.82906
    -0.88342
    -0.98437
    -1.11637
    -1.27944
    -1.40368
    -1.45804
    -1.48134
    -1.40368
    -1.51240
    -1.55899
    -1.66770
    -1.50463
    -1.32603
    -1.27944
    -1.31050
    -1.18626
    -1.10084
    -0.90671
    -0.65046
    -0.78247
    -0.79024
    -0.40974
    -0.40974
    -0.09914
    -0.09914
    -0.02925
     0.07946
    -0.28550
     0.05617
     0.03287
    -0.30880
    -0.20008
    -0.41751
    -0.23114
    -0.54175
    -0.34762
    -0.21561
     0.10276
    -0.06031
    -0.35539
    -0.46410
    -0.24667
    -0.13020
    -0.03702
     0.37454
     0.80939
     0.77833
     0.70844
     0.15711
     0.23477
     0.16488
    -0.01372
     0.21147
     0.03287
    -0.64270
    -0.66599
    -0.97660
    -1.30274
    -1.84630
    -2.01713
    -1.94725
    -1.55899
    -1.86183
    -2.18020
    -1.99384
    -2.14138
    -2.11808
    -1.67547
    -1.38815
    -1.10084
    -1.05425
    -1.00766
    -0.48739
    -0.50293
    -0.34762
    -0.43304
    -0.46410
     0.02511
     0.05617
    -0.20008
    -0.20008
    -0.32433
    -0.57281
    -0.54952
    -0.79024
    -0.73588
    -0.82130
    -0.66599
    -0.75141
    -0.61940
    -0.56505
    -0.72812
    -0.80577
    -0.38645
    -0.31656
    -0.34762
    -0.40974
    -0.55728
    -0.76694
    -0.68152
    -0.27774
     0.51431
     1.18212
     1.58590
     1.66356
     1.25200
     1.08893
     1.43837
     1.25977
     1.60920
     2.10617
     2.24594
     2.40901
     2.43231
     2.66526
     2.51772
     2.17606
     1.81886
     1.49272
     1.29083
     0.90257
     0.70844
     0.54537
     0.25806
    -0.21561
    -0.43304
    -0.55728
    -0.84459
    -1.24062
    -1.15520
    -1.51240
    -1.51240
    -1.49687
    -1.10861
    -0.58834
    -0.24667
    -0.15349
    -0.06808
     0.29689
     0.61526
     0.77833
     0.39007
     0.77833
     1.07340
     1.30636
     1.32189
     1.11223
     1.00352
     0.90257
     0.59973
     0.36677
     0.02511
     0.02511
    -0.32433
     0.07946
     0.10276
     0.00958
    -0.17679
    -0.02149
     0.23477
     0.10276
     0.29689
     0.59196
     1.01905
     1.54708
     1.60920
     1.11223
     0.69291
     0.44442
     0.03287
    -0.30880
     0.02511
     0.87151
     1.06564
     1.05787
     0.71621
    -0.32433
    -0.61164
    -0.48739
    -0.31656
     0.00181
    -0.07584
    -0.30103
    -0.46410
    -0.33986
     0.15711
     0.91810
     0.82492
     0.52984
    -0.09137
    -0.64270
    -0.36315
    -0.22338
    -0.01372
     0.16488
     0.25806
     0.07170
     0.01734
    -0.23891
    -0.25444
    -0.15349
    -0.39421
    -0.50293
    -0.31656
    -0.49516
    -0.51069
    -0.75918
    -0.33209
    -0.21561
    -0.30103
    -0.24667
    -0.35539
    -0.20008
    -0.26221
    -0.17679
    -0.06808
     0.02511
     0.04840
    -0.33986
    -0.21561
    -0.31656
    -0.33209
    -0.51846
    -0.38645
    -0.18455
    -0.42527
    -0.33209
    -0.40974
    -0.36315
    -0.51069
    -0.71258
    -0.69705
    -0.27774
    -0.02925
    -0.14573
    -0.26997
    -0.40974
    -1.48910
    -1.66770
    -1.45028
    -0.41751
     0.97246
     1.43837
     1.93534
     1.48496
     0.69291
    -0.20008
    -0.17679
     1.31412
     1.93534
     2.25371
     2.48666
     2.72738
     3.24765
     2.98363
     2.27700
     1.64026
     0.98022
     0.93363
     1.13552
     0.88704
     0.52208
     0.10276
    -0.40198
    -0.94554
    -0.93001
    -1.04649
    -1.05425
    -0.96107
    -1.11637
    -0.99990
    -1.18626
    -0.99990
    -0.76694
    -0.84459
    -0.61164
    -0.24667
    -0.06808
     0.05617
     0.21147
     0.28136
     0.36677
     0.59196
     0.50655
     0.35901
     0.44442
     0.41336
     0.20370
     0.24253
     0.48325
     0.26583
     0.05617
     0.22700
     0.32795
     0.21924
     0.02511
    -0.00595
     0.04064
     0.25030
     0.34348
     0.47549
     0.66961
     0.63079
     0.45996
     0.48325
     0.91033
     0.80162
     0.76280
     0.72397
     0.49878
     0.22700
     0.34348
     0.46772
     0.87927
     0.83268
     0.42113
     0.34348
     0.38230
     0.21147
     0.18817
     0.17264
     0.45996
     0.74727
     0.60749
     1.15106
     1.36848
     1.50825
     1.40731
     1.26753
     1.67909
     1.67132
     1.64026
     1.86545
     1.57814
     1.20541
     0.78609
     0.59196
     0.56090
     0.39007
     0.21924
     0.21924
     0.30465
     0.49878
     0.27359
    -0.34762
    -0.70482
    -0.71258
    -0.63493
    -0.48739
    -0.01372
     0.05617
    -0.22338
    -0.25444
     0.00958
     0.15711
    -0.06031
    -0.28550
    -0.23114
    -0.29327
    -0.34762
    -0.37868
    -0.64270
    -0.48739
    -0.53399
    -0.43304
    -0.48739
    -0.53399
    -0.54175
    -0.82906
    -0.83683
    -0.65823
    -0.75918
    -1.20956
    -1.33380
    -1.60558
    -2.00160
    -0.89118
     1.19765
     1.37624
    -0.93001
    -1.83853
    -1.71429
    -1.40368
    -0.86789
    -0.55728
    -0.68929
    -0.41751
    -0.43304
    -0.23114
    -0.20008
    -0.59611
    -0.92224
    -1.22509
    -1.64440
    -1.88512
    -1.93948
    -2.47528
    -2.51410
    -2.50634
    -2.00937
    -1.13967
     0.31242
     1.18212
     0.50655
    -0.75918
    -1.02319
    -0.53399
     0.32795
     0.79386
     1.30636
     1.74121
     2.12947
     2.09064
     1.99746
     1.78003
     1.34518
     0.92587
     0.52208
     0.15711
    -0.04478
    -0.26997
    -0.75141
    -0.76694
    -0.86012
    -0.75141
    -0.90671
    -1.29497
    -1.42698
    -1.34933
    -1.15520
    -1.06202
    -0.85236
    -0.78247
    -0.69705
    -0.75141
    -0.37092
    -0.30103
    -0.42527
    -0.52622
    -0.13020
    -0.36315
    -0.27774
    -0.16902
    -0.13020
    -0.21561
    -0.21561
     0.07170
     0.16488
     0.31242
     0.39007
    -0.03702
    -0.13020
     0.20370
    -0.05255
     0.19594
     0.64632
     0.96469
     0.80939
     0.28136
     0.35124
     0.19594
     0.56867
     0.44442
     0.35124
     0.41336
     0.16488
    -0.29327
    -0.28550
    -0.08361
    -0.38645
    -0.72812
    -0.67376
    -0.39421
    -0.30880
    -0.31656
    -0.50293
    -0.36315
    -0.16126
     0.00958
     0.45219
     0.64632
     1.01128
     0.77833
     0.80162
     1.41507
     1.48496
     1.44613
     1.67909
     1.78003
     1.81886
     1.57037
     1.11999
     1.11999
     1.08893
     0.91810
     0.57643
     0.42113
     0.01734
    -0.12243
    -0.53399
    -0.19232
    -0.36315
    -0.61940
    -0.67376
    -0.64270
    -0.56505
    -0.59611
    -0.62717
    -0.61940
    -0.54952
    -0.58058
    -0.44857
    -0.44857
    -0.44080
    -0.65823
    -0.46410
     0.34348
     0.77056
     0.43666
     0.04840
    -0.20785
    -0.21561
     0.13382
     0.10276
     0.34348
     0.26583
     0.31242
     0.18041
     0.08723
     0.00958
    -0.30103
    -0.58058
    -0.65046
    -0.37868
    -0.40974
    -0.55728
    -0.61940
    -0.67376
    -0.95330
    -0.98437
    -1.61334
    -2.01713
    -2.49857
    -2.52963
    -1.65993
     0.18041
     3.06129
     3.54273
     1.50049
    -0.17679
    -0.54952
    -0.35539
     0.73950
     1.67132
     2.21488
     2.46337
     2.30806
     2.16053
     1.44613
     1.22094
     0.86374
     0.60749
     0.55314
     0.30465
     0.18817
    -0.00595
     0.17264
    -0.13796
     0.00181
    -0.05255
    -0.02925
     0.11052
     0.14935
     0.04840
    -0.28550
    -0.40974
    -0.62717
    -0.75141
    -1.04649
    -1.06202
    -1.27944
    -0.97660
    -0.69705
    -0.70482
    -0.46410
    -0.15349
    -0.20008
     0.18817
     0.62302
     0.52208
     0.47549
     0.30465
     0.23477
     0.20370
     0.09499
    -0.56505
    -0.98437
    -0.52622
     0.58420
     1.08893
     1.11223
     0.90257
     0.21924
    -0.04478
    -0.19232
    -0.21561
     0.40560
     0.85598
     1.35295
     1.49272
     1.59367
     1.26753
     0.79386
     0.05617
     0.13382
    -0.06808
    -0.29327
    -0.24667
    -0.30880
    -0.69705
    -0.91448
    -1.09308
    -1.26391
    -1.18626
    -1.23285
    -1.43475
    -1.39592
    -1.07755
    -0.93777
    -0.96884
    -0.68152
    -0.76694
    -0.91448
    -0.79800
    -0.46410
     0.02511
     0.48325
     0.16488
     0.35124
     0.28912
     0.48325
     0.31242
     0.71621
     1.43837
     1.09670
     0.63855
     0.19594
     0.39007
     0.50655
     0.59196
     0.47549
     0.21147
     0.04064
    -0.19232
    -0.65046
    -0.40198
    -0.53399
    -0.48739
    -0.59611
    -0.47963
    -0.74365
    -0.84459
    -0.96107
    -0.82130
    -0.79800
    -1.01543
    -1.00766
    -0.89118
    -1.07755
    -0.90671
    -1.03872
    -0.69705
    -0.74365
    -0.72812
    -0.51846
    -0.44080
    -0.35539
    -0.60387
    -0.59611
    -0.38645
    -0.30880
    -0.36315
    -0.34762
    -0.30880
    -0.33986
    -0.63493
    -0.48739
    -0.52622
    -0.43304
    -0.43304
    -0.52622
    -0.61164
    -0.57281
    -0.78247
    -0.83683
    -0.73588
    -0.91448
    -1.17073
    -1.23285
    -0.89895
     0.52208
     1.18988
    -0.02149
    -0.88342
    -0.87565
    -0.79800
    -0.54952
    -0.36315
    -0.22338
    -0.09137
    -0.12243
    -0.24667
    -0.09914
    -0.51069
    -0.54952
    -0.67376
    -0.76694
    -0.96107
    -0.87565
    -0.85236
    -0.84459
    -0.61164
    -0.54952
    -0.66599
    -0.45633
    -0.45633
    -0.72035
    -0.82130
    -0.29327
    -0.44857
    -1.03872
    -1.56675
    -2.09478
    -2.94119
    -2.82471
    -2.13361
    -1.06978
     0.54537
     1.29083
     0.98022
     2.95257
     2.36242
     1.02681
     1.16659
     2.57985
     3.66697
     4.84727
     5.53061
     5.04140
     4.49784
     4.43572
     3.87663
     3.30977
     2.94481
     2.44007
     1.88875
     1.04234
     0.42889
     0.03287
    -0.44857
    -0.40974
    -0.16126
    -0.25444
    -0.25444
     0.21924
     0.73174
     0.60749
     0.28912
     0.30465
     0.62302
     0.92587
     0.88704
     0.77056
     0.87927
     1.03458
     0.91810
     0.80939
     0.98799
     0.75503
     0.58420
     0.36677
     0.45996
     0.20370
    -0.32433
    -0.11467
    -0.14573
    -0.24667
    -0.50293
    -0.57281
    -0.96107
    -0.83683
    -0.68929
    -0.97660
    -0.88342
    -1.01543
    -1.14743
    -0.88342
    -0.72035
    -0.99990
    -0.95330
    -0.96884
    -0.89118
    -0.61164
    -0.26221
    -0.10690
     0.07170
     0.30465
     0.33571
     0.32018
     0.26583
     0.45219
     0.48325
     0.71621
     0.64632
     0.63855
     0.74727
     0.85598
     1.02681
     1.02681
     0.71621
     0.53761
     0.39007
     0.37454
     0.11829
     0.17264
     0.31242
     0.39783
     0.07170
    -0.15349
    -0.33986
    -0.27774
    -0.24667
    -0.46410
    -0.29327
    -0.38645
    -0.21561
    -0.14573
    -0.19232
    -0.31656
    -0.13796
    -0.20008
    -0.44080
    -0.10690
    -0.39421
    -0.48739
    -0.27774
    -0.34762
    -0.44080
    -0.50293
    -0.59611
    -0.74365
    -0.75141
    -1.35709
    -1.40368
    -1.30274
    -0.92224
    -0.61940
    -1.12414
    -1.22509
    -1.41145
    -1.38815
    -1.33380
    -1.27168
    -1.34933
    -1.27168
    -1.09308
     0.15711
     1.22094
     0.73950
    -0.29327
    -0.68929
    -0.57281
    -0.06031
     0.04840
     0.60749
     0.90257
     0.70844
     0.56867
     0.61526
     0.68515
     0.74727
     0.37454
     0.15711
     0.08723
     0.24253
     0.18041
     0.13382
     0.34348
     0.37454
     0.19594
     0.32795
     0.48325
     0.38230
     0.11829
     0.25030
     0.28912
     0.43666
     0.35124
     0.24253
     0.19594
     0.25806
     0.10276
    -0.21561
    -0.36315
    -0.49516
    -0.54952
    -1.10861
    -1.15520
    -1.54346
    -1.86959
    -1.76865
    -1.38815
     0.04840
     2.00522
     2.48666
     1.95087
     1.46166
     1.25977
     1.62473
     2.19935
     3.00693
     3.48060
     3.53496
     4.10958
     4.07076
     3.38742
     2.71185
     1.98969
     1.33742
     0.98799
     0.53761
    -0.02925
    -0.58834
    -0.95330
    -0.95330
    -1.35709
    -0.96884
    -1.09308
    -1.04649
    -1.18626
    -0.70482
    -0.61164
    -0.64270
    -0.43304
    -0.42527
    -0.09137
     0.07170
    -0.19232
    -0.06808
     0.18817
     0.35124
     0.59973
     0.61526
     0.75503
     0.55314
     0.33571
     0.64632
     0.68515
     0.42113
     0.58420
     0.45996
     0.18041
    -0.04478
    -0.08361
     0.06393
    -0.08361
    -0.20785
    -0.44080
    -0.72812
    -0.54952
    -0.61164
    -0.66599
    -0.66599
    -0.75918
    -0.98437
    -1.27944
    -1.10861
    -1.22509
    -0.30880
     1.05787
     0.98022
     0.03287
    -0.59611
    -0.33209
    -0.19232
    -0.09137
     0.20370
     0.20370
     0.37454
    -0.36315
    -1.27168
    -0.51069
    -0.65046
    -0.54175
    -0.62717
    -0.80577
    -1.13967
    -1.17849
    -1.21732
    -1.03872
    -1.01543
    -0.82130
    -0.63493
    -0.66599
    -0.51069
     0.04064
     0.07946
    -0.33209
    -0.11467
    -0.41751
    -0.35539
    -0.21561
    -0.37868
    -0.16126
    -0.34762
    -0.40198
    -0.49516
    -0.40974
    -0.43304
    -0.51069
    -0.31656
    -0.05255
    -0.25444
    -0.19232
    -0.23114
    -0.61164
    -0.41751
    -0.43304
    -0.30880
    -0.09137
    -0.10690
    -0.03702
    -0.23114
    -0.13020
    -0.27774
    -0.33209
    -0.58058
    -0.09914
     0.89480
     1.13552
     1.01128
     0.57643
     0.27359
     0.11052
     0.41336
     0.63855
     0.84045
     0.92587
     0.95693
     0.74727
     0.51431
     0.27359
    -0.13796
    -0.31656
    -0.36315
    -0.54175
    -0.64270
    -0.84459
    -1.05425
    -1.62111
    -2.00937
    -2.43645
    -2.70047
    -2.31221
    -0.69705
     1.54708
     1.83439
     0.33571
    -0.88342
    -1.31827
    -0.12243
     1.19765
     1.95863
     2.61867
     3.27095
     3.45731
     4.05523
     4.59879
     4.54443
     4.10182
     3.15447
     1.63250
     2.24594
     2.54102
     2.13723
     1.94310
     2.24594
     1.96640
     1.25200
     0.84821
     0.42113
     0.29689
    -0.00595
    -0.15349
    -0.16902
    -0.04478
    -0.20008
    -0.16902
     0.07170
     0.27359
     0.19594
    -0.09137
     0.23477
     0.19594
    -0.02149
    -0.14573
    -0.39421
    -0.28550
    -0.39421
    -0.37868
    -0.40198
    -0.33986
    -0.37868
    -0.44080
    -0.40974
    -0.50293
    -0.60387
    -0.76694
    -0.84459
    -0.51069
    -0.41751
    -0.65823
    -0.66599
    -0.78247
    -0.85236
    -0.69705
    -0.84459
    -0.88342
    -0.73588
    -0.80577
    -0.84459
    -0.72035
    -0.75918
    -0.70482
    -1.02319
    -0.61164
    -0.54952
    -0.66599
    -0.66599
    -0.70482
    -0.51069
    -0.11467
    -0.41751
    -0.48739
    -0.42527
    -0.50293
    -0.30880
    -0.10690
    -0.25444
    -0.16902
    -0.49516
    -0.39421
    -0.10690
    -0.21561
    -0.42527
    -0.49516
    -0.50293
    -0.54175
    -0.96107
    -0.95330
    -0.91448
    -0.91448
    -1.13967
    -1.47357
    -1.67547
    -1.59781
    -1.60558
    -1.41921
    -1.15520
    -1.29497
    -1.51240
    -1.39592
    -1.36486
    -1.25615
    -1.10861
    -0.81353
    -1.02319
    -0.76694
    -0.89895
    -1.10861
    -1.08531
    -0.75141
    -0.40198
     0.76280
     1.74897
     1.85769
     0.69291
    -0.75918
    -0.97660
    -1.03096
    -0.35539
     2.48666
     3.48060
     1.51602
    -0.06808
    -0.59611
    -0.58058
    -0.57281
    -0.76694
    -1.11637
    -1.10084
    -1.44251
    -1.62887
    -2.00937
    -2.04819
    -1.65993
    -0.88342
    -0.03702
     0.32795
    -0.11467
    -0.54175
    -0.95330
    -0.69705
    -0.01372
     0.75503
     1.02681
     1.20541
     1.07340
     0.93363
     0.71621
     0.98799
     0.95693
     0.00181
    -0.65823
    -0.72035
    -0.66599
    -0.43304
    -0.30103
    -0.42527
    -0.25444
    -0.25444
    -0.49516
    -0.61940
    -0.34762
    -0.51069
    -0.65823
    -0.83683
    -0.61940
