# Supplementary material for: Software algorithm and hardware design for real-time implementation of new spectral estimator
Source: Biomed Eng Online. 2014 May 9;13:61. doi: 10.1186/1475-925X-13-61 (PMC4057578; doi:10.1186/1475-925X-13-61)
Supplement: Additional file 2 — txtfiles.zip. [file 1475-925X-13-61-S2.zip › FILE070.TXT]

     0.49793
     0.29335
     0.33810
     0.40203
     0.47236
     0.52350
     0.63858
     0.45957
     0.38925
     0.52350
     0.45318
     0.31892
     0.33810
     0.20385
     0.19745
     0.18467
     0.08238
    -0.05827
     0.22302
     0.06320
     0.08877
     0.20385
     0.19745
     0.19106
     0.12073
     0.23581
     0.30614
     0.23581
     0.40203
     0.26778
     0.29974
     0.28696
     0.35089
     0.16549
     0.33171
     0.49154
     0.33810
     0.24220
     0.38285
     0.40843
     0.29335
     0.16549
     0.14631
     0.38285
     0.40843
     0.38285
     0.22942
     0.31892
     0.31253
     0.24220
     0.32531
     0.45318
     0.23581
     0.22302
     0.38285
     0.36367
     0.21024
     0.21663
     0.22942
     0.33171
     0.30614
     0.27417
     0.21663
     0.16549
     0.14631
     0.10156
    -0.04549
     0.32531
     0.13352
     0.09516
     0.07598
     0.03762
     0.09516
     0.14631
    -0.09663
    -0.03270
     0.11434
     0.05680
    -0.00073
    -0.03270
    -0.01991
    -0.05188
    -0.19892
     0.11434
    -0.01352
    -0.10302
    -0.03909
    -0.11581
    -0.01352
    -0.17335
    -0.25007
    -0.20531
     0.00566
    -0.12220
     0.00566
    -0.19892
    -0.14138
    -0.06467
    -0.32039
    -0.11581
    -0.04549
    -0.21810
    -0.18613
    -0.10302
    -0.01991
    -0.27564
    -0.32039
    -0.56972
    -0.67201
    -1.03003
    -1.60541
    -2.73699
    -3.45302
    -0.51858
     3.66891
     4.73656
     0.74726
    -1.80999
    -2.15521
    -1.61180
    -0.26285
     0.34449
     0.77923
     1.84048
     2.20489
     1.68705
     1.66787
     1.34182
     0.55547
     0.31892
     0.15270
    -0.25646
    -0.28203
    -0.42268
     0.06320
     0.28056
     0.27417
     0.23581
    -0.12220
    -0.16696
    -0.21810
    -0.26285
    -0.32678
    -0.33318
    -0.35236
    -0.39711
    -0.26285
    -0.16056
     0.21663
     0.17188
     0.14631
     0.17827
     0.34449
     0.13352
     0.37646
     0.15270
     0.24860
     0.27417
     0.33171
     0.34449
     0.10795
     0.24860
     0.26138
     0.17188
     0.22942
     0.43400
     0.21024
     0.21663
     0.24220
     0.31253
     0.26138
     0.17188
     0.28056
     0.18467
     0.35089
     0.30614
     0.35089
     0.26138
     0.11434
     0.08238
     0.17827
     0.38925
     0.21024
     0.10156
     0.12713
     0.24860
     0.24860
     0.17827
     0.06959
    -0.02631
     0.19745
     0.28696
     0.20385
     0.02484
     0.03123
    -0.01991
     0.05041
     0.21024
     0.15270
     0.00566
     0.03123
     0.05041
     0.23581
     0.03762
    -0.14138
    -0.01991
     0.06959
     0.10795
     0.06959
     0.10156
     0.08238
    -0.05188
    -0.24367
     0.15270
     0.17827
    -0.00713
    -0.01352
    -0.15417
     0.08238
     0.05041
     0.00566
    -0.07106
    -0.13499
    -0.06467
     0.08877
    -0.12220
    -0.07106
    -0.16056
    -0.31400
    -0.13499
     0.10156
    -0.17335
    -0.24367
    -0.17974
    -0.16696
    -0.12220
    -0.34596
    -0.18613
    -0.24367
    -0.17974
    -0.19253
    -0.22449
    -0.14138
    -0.15417
    -0.30760
    -0.29482
     0.12073
    -0.01991
    -0.09663
    -0.07106
     0.08877
     0.06320
     0.14631
    -0.00713
     0.16549
     0.21024
     0.32531
     0.20385
     0.34449
     0.29974
     0.10795
    -0.08384
    -0.04549
    -0.31400
    -0.88938
    -1.38804
    -2.17439
    -2.74977
    -0.57611
     3.48991
     4.28905
     0.07598
    -2.28308
    -2.35340
    -1.30493
     0.10156
     0.15270
     1.18199
     2.44144
     2.30718
     1.73180
     0.97102
     0.37007
     0.18467
     0.35089
     0.01844
     0.30614
     0.41482
     0.21024
    -0.33318
    -0.74234
    -0.50579
    -0.40350
    -0.62087
    -0.40989
    -0.48022
    -0.63365
    -0.78069
    -0.92774
    -0.75512
    -0.69758
    -0.50579
    -0.32039
    -0.29482
    -0.08384
     0.08877
     0.08877
    -0.01991
     0.08877
    -0.12220
     0.01844
     0.40843
     0.23581
     0.28696
     0.19745
     0.29335
     0.13991
     0.35728
     0.33171
     0.17827
     0.21024
     0.24220
     0.17827
     0.26138
     0.21663
     0.19106
    -0.03270
     0.26138
     0.38285
     0.10156
     0.18467
     0.15909
     0.05680
     0.13991
     0.09516
     0.18467
     0.07598
     0.19745
     0.19745
     0.24220
     0.13991
     0.19745
    -0.08384
     0.11434
     0.26138
     0.11434
     0.17827
     0.08238
    -0.01352
     0.19106
     0.03762
     0.08238
     0.15909
     0.02484
     0.10156
     0.10795
     0.04402
    -0.01352
    -0.12220
    -0.09663
     0.17827
     0.09516
    -0.03270
     0.01205
    -0.07106
    -0.11581
     0.02484
    -0.06467
    -0.00713
    -0.00713
    -0.01352
    -0.12860
    -0.04549
     0.01844
    -0.14778
    -0.17974
     0.09516
    -0.03909
     0.01205
    -0.12860
    -0.03270
    -0.12220
    -0.08384
    -0.14138
    -0.10302
    -0.10942
    -0.05827
    -0.06467
    -0.07745
    -0.16696
    -0.12220
    -0.29482
    -0.09024
    -0.00073
    -0.13499
    -0.04549
    -0.06467
    -0.10942
    -0.11581
    -0.03909
     0.00566
    -0.00073
    -0.08384
     0.01844
    -0.10942
    -0.06467
     0.02484
    -0.21810
    -0.08384
     0.19106
    -0.07106
     0.04402
    -0.00713
    -0.05827
    -0.10302
     0.03762
    -0.01352
     0.01205
    -0.11581
    -0.33318
    -0.46104
    -0.49300
    -0.74234
    -1.18346
    -1.47754
    -2.00178
    -2.73059
    -1.90588
     0.22302
     1.75737
    -0.46743
    -1.47754
    -0.74873
     0.32531
     1.18199
     1.99392
     2.29439
     3.12550
     2.69077
     2.61405
     2.19850
     2.33915
     2.81224
     3.06157
     2.96567
     2.35193
     1.44411
     0.67054
     0.42760
     0.22942
    -0.07745
    -0.30760
    -0.53776
    -0.72316
    -0.81905
    -0.92134
    -1.05560
    -0.81905
    -0.62087
    -0.70398
    -0.55694
    -0.60808
    -0.52497
    -0.56333
    -0.53776
    -0.47382
    -0.40350
    -0.45465
    -0.51858
    -0.50579
    -0.37154
    -0.53136
    -0.72316
    -0.46743
    -0.30121
    -0.39711
    -0.50579
    -0.37793
    -0.46743
    -0.43547
    -0.39711
    -0.44186
    -0.25646
    -0.33957
    -0.31400
    -0.39071
    -0.28203
    -0.30121
    -0.31400
    -0.38432
    -0.10942
    -0.30121
    -0.29482
    -0.18613
    -0.18613
    -0.30760
    -0.30121
    -0.35236
    -0.26285
    -0.17974
    -0.20531
    -0.23089
    -0.24367
    -0.11581
    -0.32678
    -0.33957
    -0.19892
    -0.14138
    -0.32678
    -0.26285
    -0.25007
    -0.19892
    -0.24367
    -0.27564
    -0.23089
    -0.23089
    -0.07106
    -0.25007
    -0.26285
    -0.23089
    -0.32678
    -0.28842
    -0.26925
    -0.14138
    -0.28842
    -0.26925
    -0.19253
    -0.33318
    -0.21171
    -0.37154
    -0.33318
    -0.30760
    -0.34596
    -0.29482
    -0.23728
    -0.35236
    -0.25646
    -0.46104
    -0.29482
    -0.26925
    -0.31400
    -0.30760
    -0.23728
    -0.29482
    -0.24367
    -0.39071
    -0.39071
    -0.18613
    -0.07745
    -0.14138
    -0.21810
    -0.20531
    -0.22449
    -0.13499
    -0.28842
     0.03123
    -0.09024
    -0.16056
    -0.19253
    -0.10302
    -0.17974
    -0.12860
    -0.14778
    -0.15417
    -0.06467
    -0.15417
     0.05041
    -0.16056
    -0.28203
    -0.26925
    -0.67840
    -0.73594
    -0.79987
    -1.38804
    -2.06571
    -1.48394
    -0.40989
     3.56023
     3.17025
    -1.00445
    -1.45836
    -1.75884
    -0.56333
     0.40203
     1.21396
     0.97102
     0.26778
     0.54907
     0.75365
     0.86873
     1.19478
     0.63218
    -0.27564
    -0.46104
    -0.85741
    -1.03003
    -0.40350
    -0.07745
     0.22302
    -0.17335
     0.01205
     0.03123
     0.08238
     0.01205
     0.15909
     0.06959
    -0.05827
     0.22942
     0.42121
     0.48514
     0.41482
     0.48514
     0.61300
     0.67054
     0.57465
     0.55547
     0.33810
     0.29974
     0.38925
     0.26778
     0.33171
     0.32531
     0.22302
     0.10795
     0.21024
     0.27417
     0.14631
     0.05041
     0.05041
     0.12073
     0.18467
     0.10795
     0.09516
    -0.05827
    -0.06467
    -0.08384
    -0.00713
     0.11434
    -0.10302
    -0.35236
    -0.39711
    -0.04549
    -0.07745
    -0.15417
    -0.14138
    -0.15417
    -0.13499
    -0.10942
    -0.19892
    -0.09024
    -0.19253
    -0.12860
    -0.03909
     0.22942
    -0.01991
    -0.08384
     0.04402
    -0.01352
     0.09516
     0.05041
    -0.16056
    -0.01352
     0.01205
     0.13352
     0.03123
     0.06320
    -0.07745
    -0.16696
    -0.07106
     0.10795
     0.06959
    -0.10302
    -0.00073
    -0.09024
    -0.02631
    -0.01352
    -0.12220
    -0.12220
     0.05680
     0.00566
     0.02484
    -0.06467
    -0.11581
    -0.14778
    -0.26285
     0.06320
     0.03762
    -0.17335
    -0.14778
    -0.01991
    -0.09663
    -0.06467
    -0.18613
    -0.15417
    -0.16056
    -0.14138
    -0.14138
    -0.14138
    -0.21810
    -0.23089
    -0.28203
    -0.14138
    -0.07106
    -0.17335
    -0.06467
    -0.19253
    -0.20531
    -0.21810
    -0.17335
    -0.16056
    -0.06467
    -0.05188
    -0.02631
    -0.08384
     0.04402
    -0.10302
    -0.07106
    -0.16696
     0.08877
    -0.02631
    -0.12220
    -0.05188
    -0.32039
    -0.46104
    -0.80627
    -1.10035
    -1.83556
    -2.46848
    -3.17172
    -3.09500
    -1.19625
     3.11911
     4.96672
     0.28696
    -0.40350
    -0.53776
     0.31253
     0.93905
     1.79573
     2.31357
     2.92731
     3.60498
     3.40680
     2.90813
     2.85699
     2.62044
     1.88523
     0.95184
     0.03123
    -0.49940
    -0.23728
     0.09516
    -0.04549
    -0.26925
    -0.34596
    -0.43547
    -0.56333
    -0.63365
    -0.71037
    -0.52497
    -0.38432
    -0.27564
    -0.25007
    -0.00073
    -0.25646
    -0.19892
    -0.02631
     0.24220
     0.13352
     0.08877
     0.11434
     0.15270
     0.19745
     0.20385
     0.10156
     0.24860
     0.21663
     0.09516
     0.22302
     0.14631
     0.17827
     0.03762
    -0.05188
     0.23581
     0.17188
    -0.05827
    -0.13499
    -0.01352
    -0.07745
    -0.13499
    -0.14778
    -0.29482
    -0.14778
    -0.20531
    -0.25007
    -0.17974
    -0.20531
    -0.33318
    -0.39071
    -0.13499
    -0.15417
    -0.27564
    -0.29482
    -0.21810
    -0.26285
    -0.15417
    -0.28842
    -0.28842
    -0.05188
    -0.22449
    -0.06467
    -0.17335
    -0.09024
    -0.37793
    -0.33957
    -0.15417
    -0.01991
    -0.16056
    -0.16696
    -0.12860
    -0.20531
    -0.16696
    -0.22449
    -0.09024
    -0.09663
    -0.14138
    -0.10942
    -0.06467
    -0.14778
    -0.10302
    -0.27564
    -0.13499
     0.03762
    -0.16696
    -0.04549
    -0.14778
    -0.16696
    -0.07745
    -0.23728
    -0.10942
    -0.20531
    -0.17335
    -0.21171
    -0.07106
    -0.16696
    -0.19253
    -0.30121
    -0.14778
    -0.09663
    -0.08384
    -0.15417
    -0.25646
    -0.12860
    -0.08384
    -0.14138
    -0.14778
    -0.09663
     0.02484
    -0.02631
    -0.09663
    -0.04549
    -0.03270
    -0.02631
    -0.19892
    -0.08384
    -0.05827
    -0.48661
    -1.24739
    -2.07210
    -1.49672
    -0.64644
     0.09516
     2.56930
     0.46596
    -0.42268
    -0.37154
    -0.05827
    -0.16696
    -0.04549
     0.21663
     0.71529
     1.27789
     1.18199
     1.22674
     1.03495
     0.83037
     0.72169
    -0.10302
    -0.06467
     0.01844
    -0.09024
     0.07598
    -0.05827
    -0.12220
    -0.47382
    -0.78709
    -0.77430
    -0.36514
    -0.67840
    -0.72316
    -0.58251
    -0.69119
    -0.65923
    -0.88938
    -0.81905
    -0.80627
    -0.86380
    -0.80627
    -0.61447
    -0.29482
    -0.24367
    -0.12220
    -0.12220
     0.06320
     0.10156
     0.06320
     0.27417
     0.27417
     0.40843
     0.38285
     0.35089
     0.56825
     0.44039
     0.43400
     0.31253
     0.29335
     0.32531
     0.28696
     0.03123
     0.21024
     0.25499
     0.15909
     0.15909
     0.12713
     0.24220
     0.14631
    -0.03270
     0.17827
     0.19106
     0.14631
     0.08238
     0.15909
     0.13991
     0.13352
    -0.09663
     0.16549
     0.22302
     0.26778
     0.22302
     0.13352
     0.06320
     0.08238
     0.00566
     0.13352
     0.16549
     0.04402
     0.01205
     0.08877
    -0.01991
     0.02484
    -0.21810
    -0.16696
    -0.03909
    -0.17974
    -0.16696
    -0.08384
    -0.25007
    -0.30121
    -0.27564
    -0.33957
    -0.25646
    -0.07106
    -0.27564
    -0.37154
    -0.21171
    -0.35236
    -0.36514
    -0.38432
    -0.17974
    -0.19253
    -0.26285
    -0.22449
    -0.21810
    -0.10302
    -0.30121
    -0.22449
    -0.09663
    -0.19253
    -0.09024
    -0.05188
    -0.10942
    -0.11581
    -0.07745
    -0.20531
     0.04402
    -0.09663
    -0.13499
    -0.08384
    -0.12220
    -0.08384
    -0.17335
    -0.15417
    -0.18613
    -0.09663
    -0.10942
    -0.14138
    -0.25007
    -0.24367
    -0.09024
    -0.22449
    -0.13499
     0.03762
    -0.28842
    -0.19892
    -0.09024
    -0.07106
    -0.12860
    -0.14138
    -0.28203
    -0.18613
    -0.30760
    -0.39711
    -0.60808
    -0.68480
    -0.72955
    -0.72316
    -0.92774
    -1.26018
    -2.04014
    -2.80731
    -3.44023
    -4.64853
    -3.21647
     0.95823
     6.58417
     4.00775
    -0.90216
    -1.44558
    -1.63098
    -0.34596
     1.73819
     3.25975
     4.18036
     4.30823
     3.65613
     2.28161
     1.57197
     1.71262
     1.34182
     0.81119
     0.17827
    -0.07106
    -0.40350
    -0.51218
    -0.95331
    -1.11314
    -1.13232
    -1.11314
    -1.34968
    -1.11953
    -0.34596
    -0.14778
    -0.12220
    -0.01991
    -0.00073
     0.07598
    -0.12220
     0.19106
     0.44678
     0.53629
     0.64497
     0.53629
     0.45318
     0.49793
     0.41482
     0.45318
     0.47875
     0.40843
     0.10156
     0.30614
     0.10795
     0.24220
     0.05680
    -0.04549
     0.15270
     0.10156
     0.19106
     0.01205
     0.08238
     0.05041
    -0.08384
    -0.05188
     0.21024
     0.00566
    -0.08384
    -0.01991
     0.07598
    -0.03909
    -0.09024
    -0.12860
    -0.13499
    -0.04549
    -0.03909
    -0.14138
    -0.16056
    -0.14778
    -0.16696
    -0.31400
    -0.07745
     0.00566
    -0.32039
    -0.17974
    -0.17335
    -0.07106
    -0.07745
    -0.34596
    -0.17335
    -0.07106
    -0.04549
    -0.05188
    -0.18613
    -0.14138
    -0.07745
    -0.19253
    -0.03270
    -0.05188
    -0.19253
    -0.20531
    -0.04549
    -0.14778
    -0.00073
    -0.32039
    -0.23728
    -0.17335
    -0.13499
    -0.05188
    -0.11581
    -0.25007
    -0.16056
    -0.42268
    -0.16696
    -0.05827
    -0.19253
    -0.27564
    -0.23089
    -0.13499
    -0.16696
    -0.22449
    -0.32678
    -0.30760
    -0.34596
    -0.28203
    -0.12220
    -0.25646
    -0.40989
    -0.35236
    -0.37793
    -0.23728
    -0.37154
    -0.61447
    -0.69758
    -0.77430
    -0.60808
    -0.76152
    -0.79348
    -0.87020
    -0.94692
    -0.86380
    -1.38165
    -2.24472
    -2.76256
    -3.53613
    -2.97993
    -0.51218
     3.35565
     2.78027
    -0.92774
    -1.94424
    -1.96342
    -1.39443
    -0.34596
     0.38285
     0.93266
     1.11806
     1.08610
     0.97102
     0.61940
     0.01205
    -0.56972
    -0.56972
    -0.42907
    -0.81266
    -1.34329
    -1.72048
    -1.23461
    -0.46104
    -0.27564
    -0.39071
    -0.53776
    -0.44825
    -0.33318
     0.00566
     0.10156
     0.19106
     0.25499
     0.22942
     0.65776
     0.72808
     0.67054
     0.86873
     0.92627
     0.80480
     0.67054
     0.55547
     0.68333
     0.63218
     0.61300
     0.54268
     0.56825
     0.52989
     0.45318
     0.30614
     0.58743
     0.70251
     0.43400
     0.34449
     0.37646
     0.44039
     0.38925
     0.24220
     0.30614
     0.17188
     0.24220
     0.26778
     0.16549
     0.28696
     0.05680
     0.01844
     0.20385
     0.16549
     0.12713
     0.04402
     0.04402
     0.03123
     0.10156
     0.06320
     0.15270
     0.10795
     0.15909
     0.10156
     0.06959
     0.15909
     0.06959
    -0.06467
    -0.09663
     0.28696
     0.12073
     0.15909
     0.09516
     0.14631
     0.03762
     0.09516
    -0.08384
     0.06320
     0.02484
     0.05041
     0.02484
     0.02484
     0.02484
    -0.19253
    -0.16056
     0.06959
     0.04402
    -0.10302
    -0.08384
    -0.07106
    -0.19892
    -0.12220
    -0.19892
    -0.13499
    -0.10302
    -0.17335
    -0.17335
    -0.10302
    -0.25007
    -0.24367
    -0.43547
    -0.11581
    -0.23728
    -0.21810
    -0.27564
    -0.32039
    -0.20531
    -0.38432
    -0.35236
    -0.31400
    -0.46743
    -0.48022
    -0.65283
    -0.79987
    -1.11314
    -1.47115
    -2.10407
    -1.00445
     1.21396
     2.80584
     1.00938
    -0.81266
    -1.11953
    -1.06199
    -0.62087
    -0.07106
    -0.00713
     0.29335
     0.54268
     0.39564
    -0.51218
    -1.19625
    -0.44186
     0.91987
     0.83676
    -0.08384
    -1.46476
    -1.78441
    -1.68212
    -0.86380
     0.28696
     0.19106
     0.28696
     0.05041
    -0.07106
    -0.07106
    -0.01991
    -0.19253
    -0.12860
    -0.15417
    -0.01352
     0.01205
    -0.01991
     0.08238
     0.08238
     0.21024
     0.15270
     0.17827
    -0.00073
     0.13991
     0.09516
     0.01844
     0.05680
    -0.09663
    -0.36514
    -0.70398
    -0.38432
    -0.29482
    -0.56333
    -0.59529
    -0.46743
    -0.40350
    -0.33318
    -0.33957
    -0.34596
    -0.16056
     0.00566
    -0.00073
     0.06959
     0.31253
     0.30614
     0.20385
     0.47236
     0.75365
     0.64497
     0.62579
     0.57465
     0.49154
     0.58104
     0.41482
     0.35728
     0.41482
     0.41482
     0.41482
     0.23581
     0.31253
     0.26138
     0.17188
     0.12713
     0.32531
     0.35089
     0.21024
     0.24860
     0.22302
     0.19106
     0.16549
     0.25499
     0.24220
     0.28696
     0.26138
     0.21024
     0.10795
     0.21024
     0.13991
    -0.01991
     0.26778
     0.33171
     0.10795
     0.34449
     0.22942
     0.09516
     0.12073
     0.21024
     0.32531
     0.27417
     0.36367
     0.26138
     0.31892
     0.20385
     0.19745
     0.06320
     0.17188
     0.21024
     0.24860
     0.30614
     0.12713
     0.06320
     0.01844
     0.01205
     0.02484
     0.02484
     0.05680
    -0.00073
     0.00566
    -0.07745
    -0.00073
    -0.25646
    -0.10302
    -0.03909
    -0.09663
    -0.12220
    -0.15417
    -0.21810
    -0.23089
    -0.26285
    -0.25646
    -0.29482
    -0.22449
    -0.22449
    -0.30121
    -0.31400
    -0.30760
    -0.35236
    -0.43547
    -0.25007
    -0.31400
    -0.32039
    -0.39711
    -0.36514
    -0.46743
    -0.40350
    -0.48661
    -0.33318
    -0.40350
    -0.48661
    -0.42907
    -0.60169
    -0.58251
    -0.67840
    -1.08117
    -1.14510
    -1.26018
    -1.79081
    -2.85206
    -2.69224
    -2.16161
     2.57569
     4.14200
     0.44678
    -0.32039
    -0.64644
    -0.65923
    -0.03909
     1.39296
     1.89163
     2.06424
     2.07063
     1.86606
     1.03495
     0.95823
     0.74726
     0.35089
     0.33171
     0.36367
     0.21024
    -0.46743
    -1.05560
    -1.42640
    -1.72048
    -1.32411
    -0.62087
    -0.51218
    -0.64644
    -0.53776
    -0.75512
    -0.82545
    -0.80627
    -0.76152
    -0.90856
    -0.82545
    -0.72316
    -0.48661
    -0.40350
    -0.30760
    -0.40350
    -0.45465
    -0.32678
    -0.29482
    -0.28842
    -0.17335
    -0.12860
    -0.40989
    -0.34596
    -0.40350
    -0.28842
    -0.30121
    -0.39711
    -0.36514
    -0.33957
    -0.30121
    -0.41629
    -0.37793
    -0.37793
    -0.39071
    -0.42907
    -0.26285
    -0.23089
    -0.23089
    -0.21810
    -0.23089
    -0.13499
    -0.23089
    -0.21810
    -0.16056
     0.08877
     0.08238
    -0.10302
     0.00566
    -0.00073
    -0.04549
    -0.06467
     0.10795
     0.24860
     0.05680
     0.02484
     0.06320
     0.21663
     0.11434
     0.05680
    -0.08384
     0.05680
     0.14631
     0.05680
     0.07598
     0.01844
    -0.10302
    -0.07745
    -0.13499
     0.06320
    -0.02631
    -0.22449
    -0.04549
    -0.09024
    -0.00713
    -0.10942
    -0.12220
    -0.08384
     0.00566
     0.08877
     0.05680
     0.22942
     0.01205
     0.13352
     0.06320
     0.41482
     0.38285
     0.24860
     0.27417
     0.42760
     0.42121
     0.40203
     0.33810
     0.44678
     0.35089
     0.44039
     0.39564
     0.52989
     0.31892
     0.40203
     0.33810
     0.37646
     0.47875
     0.31892
     0.28696
     0.30614
     0.36367
     0.21024
     0.21663
     0.12713
     0.25499
     0.19106
     0.04402
     0.03123
    -0.03270
    -0.03270
    -0.16056
    -0.17335
    -0.12860
    -0.25007
    -0.32039
    -0.40989
    -0.44825
    -0.47382
    -0.65283
    -0.67201
    -0.60169
    -0.58890
    -0.65923
    -0.71037
    -0.72316
    -0.78709
    -0.98527
    -0.85741
    -0.71037
    -0.81266
    -0.83823
    -0.97888
    -0.88938
    -1.17707
    -1.29854
    -1.59262
    -2.11686
    -2.86485
    -2.62191
    -1.80999
     3.30451
     3.03600
    -0.49940
    -0.40989
    -0.54415
    -0.01352
     0.28056
     1.38657
     1.83409
     2.00670
     1.80852
     1.27150
     0.87512
     2.17292
     2.65241
     1.70623
     0.60022
     0.26778
    -0.24367
    -0.97249
    -0.71676
    -0.41629
    -0.40989
    -0.29482
    -0.00073
    -0.19253
    -0.58251
    -0.76152
    -0.83184
    -0.77430
    -0.60808
    -0.64005
    -0.49300
    -0.39071
    -0.43547
    -0.27564
    -0.07106
     0.00566
     0.05680
     0.03762
    -0.09663
     0.12073
     0.02484
    -0.00073
    -0.00713
     0.05041
     0.08238
    -0.08384
    -0.03270
    -0.05827
    -0.16696
    -0.23728
    -0.25646
     0.06320
    -0.01991
    -0.27564
    -0.05827
    -0.15417
    -0.13499
    -0.11581
    -0.13499
    -0.16696
    -0.02631
     0.04402
     0.02484
    -0.03270
     0.01844
    -0.08384
    -0.22449
     0.07598
     0.17188
     0.05041
    -0.11581
     0.10156
     0.03123
     0.07598
    -0.05827
    -0.05188
     0.02484
     0.10795
    -0.00073
     0.04402
     0.00566
     0.01844
    -0.04549
     0.02484
     0.17827
     0.03762
     0.11434
    -0.01991
     0.10795
     0.19106
     0.05041
     0.03762
     0.19745
     0.16549
     0.06320
     0.22942
     0.21663
     0.06959
    -0.07106
    -0.07106
     0.20385
     0.22942
     0.01844
     0.02484
     0.05680
    -0.00073
    -0.06467
    -0.03270
    -0.01352
    -0.07106
    -0.07106
    -0.09024
    -0.03909
    -0.10942
    -0.22449
    -0.39071
    -0.03909
     0.01844
    -0.13499
    -0.22449
    -0.15417
    -0.16056
    -0.23728
    -0.27564
    -0.19253
    -0.06467
    -0.10302
    -0.14778
    -0.12860
    -0.05188
    -0.20531
    -0.33318
    -0.02631
     0.04402
    -0.10942
    -0.05827
    -0.03909
    -0.05827
    -0.02631
    -0.13499
    -0.07745
    -0.03270
     0.03762
    -0.04549
     0.03123
    -0.02631
     0.01205
    -0.26285
    -0.16056
     0.14631
    -0.08384
    -0.01991
    -0.11581
    -0.12220
    -0.18613
    -0.45465
    -0.31400
    -0.62087
    -0.78069
    -1.13871
    -1.62459
    -2.24472
    -3.09500
    -3.74071
    -2.66027
     1.04774
     5.52292
     1.74459
    -1.29854
    -1.04281
    -0.23089
     1.45050
     2.44783
     2.62684
     2.36472
     2.40308
     2.37111
     2.70995
     2.58208
     2.03228
     1.15003
     0.60661
    -0.19892
    -0.65923
    -0.87659
    -0.85741
    -1.14510
    -1.20264
    -1.38804
    -1.29214
    -1.30493
    -0.96609
    -0.94052
    -0.70398
    -0.58890
    -0.40350
    -0.48022
    -0.24367
    -0.00713
     0.03123
     0.00566
    -0.00713
     0.04402
    -0.05188
    -0.09663
    -0.06467
     0.08238
     0.11434
    -0.01352
     0.01205
    -0.00073
     0.11434
    -0.13499
    -0.13499
     0.06959
    -0.03270
    -0.11581
    -0.03909
    -0.06467
    -0.13499
    -0.09663
    -0.09663
    -0.00073
    -0.11581
    -0.06467
    -0.07745
    -0.03270
    -0.06467
    -0.13499
    -0.17974
    -0.05827
    -0.06467
    -0.13499
    -0.10302
    -0.07745
    -0.10302
    -0.12860
    -0.14138
     0.03123
    -0.09663
    -0.10302
    -0.07106
    -0.07106
    -0.04549
    -0.13499
    -0.33318
    -0.03270
     0.07598
    -0.10942
    -0.05827
    -0.14138
    -0.11581
    -0.12860
    -0.15417
    -0.21810
    -0.16696
    -0.07106
    -0.13499
    -0.06467
    -0.00073
    -0.00713
    -0.10942
     0.01844
     0.04402
     0.00566
     0.03762
     0.10795
     0.15909
    -0.03909
     0.07598
     0.06959
     0.06959
     0.16549
     0.15270
     0.01844
     0.11434
     0.09516
    -0.14138
    -0.06467
     0.05680
     0.07598
    -0.10942
    -0.01991
    -0.05827
    -0.01991
    -0.21171
    -0.05827
    -0.09024
    -0.12220
    -0.07745
    -0.17974
    -0.06467
    -0.24367
    -0.15417
    -0.25646
    -0.10942
    -0.23728
    -0.35875
    -0.48022
    -0.62087
    -0.97249
    -1.57983
    -1.66934
    -1.33050
     0.68972
     3.22779
     1.06052
    -0.44825
    -1.17067
    -1.36247
    -0.71676
     0.28696
     0.73447
     0.44678
     0.44039
    -0.41629
    -0.53136
    -0.45465
    -0.19253
     0.27417
     0.93266
     1.09888
     0.58743
    -0.46743
    -0.68480
    -0.30121
     0.08238
     0.66415
     1.18199
     1.14363
     0.88152
     0.87512
     0.54907
     0.44678
     0.21024
    -0.08384
    -0.13499
    -0.39711
    -0.53776
    -0.76791
    -0.72316
    -0.64644
    -0.53136
    -0.45465
    -0.02631
    -0.21171
    -0.34596
    -0.35236
    -0.31400
    -0.23089
    -0.00713
     0.14631
     0.22302
     0.27417
     0.37007
     0.25499
     0.22942
     0.22942
     0.22302
     0.13991
     0.29335
     0.34449
     0.10795
     0.26778
     0.29974
     0.24220
     0.26778
     0.17188
     0.21663
     0.38285
     0.37007
     0.28056
     0.22302
     0.22302
     0.20385
     0.15270
     0.35089
     0.38285
     0.16549
     0.23581
     0.27417
     0.26778
     0.12713
    -0.03909
     0.08238
     0.15909
     0.13991
     0.21024
     0.11434
     0.15909
     0.17188
     0.02484
     0.11434
     0.21024
     0.19106
     0.01205
     0.08877
     0.15909
     0.19106
     0.05041
     0.03762
     0.16549
     0.07598
     0.18467
     0.17827
     0.13991
     0.05680
    -0.01991
    -0.04549
     0.12073
     0.17827
     0.09516
     0.02484
     0.15270
     0.07598
     0.01844
    -0.02631
     0.01844
     0.03123
     0.13352
     0.11434
     0.09516
     0.03123
     0.06320
     0.01205
     0.20385
     0.13352
    -0.02631
     0.13991
     0.16549
     0.17827
     0.21024
     0.21663
     0.14631
     0.21024
     0.28696
     0.30614
     0.42760
     0.26778
     0.21024
     0.14631
     0.40843
     0.44678
     0.26138
     0.21024
     0.28696
     0.35728
     0.31253
     0.24220
     0.07598
     0.11434
     0.28056
     0.25499
     0.12073
    -0.00713
    -0.00073
    -0.14138
     0.08238
     0.17827
    -0.01352
    -0.07745
    -0.13499
    -0.05827
    -0.00073
    -0.10302
    -0.12220
    -0.27564
    -0.05827
    -0.08384
    -0.16056
    -0.17335
    -0.32039
    -0.28203
    -0.40989
    -0.17335
    -0.17974
    -0.40989
    -0.65283
    -0.79348
    -1.10035
    -1.54148
    -2.23832
    -2.76256
    -3.59367
    -3.17172
    -1.52869
     1.81491
     3.48991
     3.00403
     2.81224
     2.30079
     0.79201
     0.63218
     1.64230
     3.17664
     4.14200
     4.39134
     3.98218
     3.82235
     3.61777
     2.53733
     1.38657
     0.13991
    -0.90856
    -1.15150
    -1.50951
    -1.45197
    -1.40722
    -2.07850
    -2.25111
    -2.14882
    -1.66294
    -1.28575
    -1.10035
    -1.11953
    -0.97888
    -0.79348
    -0.69119
    -0.56972
    -0.56972
    -0.62087
    -0.48022
    -0.45465
    -0.12220
    -0.25007
    -0.23728
    -0.32039
    -0.30121
     0.19745
    -0.23728
    -0.31400
    -0.39071
    -0.17335
    -0.21171
    -0.17974
    -0.29482
    -0.10302
    -0.33318
    -0.30121
    -0.11581
    -0.05827
    -0.21171
    -0.28203
    -0.30760
    -0.22449
    -0.18613
    -0.28203
    -0.14138
    -0.15417
    -0.03270
    -0.12860
     0.06320
    -0.05188
    -0.00713
    -0.24367
     0.03762
     0.15270
     0.11434
     0.05680
     0.03123
     0.06959
    -0.01352
     0.03762
     0.15909
     0.03123
    -0.04549
     0.08877
     0.15270
     0.05680
     0.19106
    -0.10302
    -0.09663
     0.20385
     0.05680
     0.05041
     0.04402
     0.00566
     0.07598
     0.06959
    -0.03270
     0.03123
     0.03123
     0.01205
    -0.05188
     0.10156
     0.01205
    -0.12220
    -0.11581
     0.20385
     0.12713
    -0.05188
    -0.13499
    -0.01991
    -0.02631
    -0.01991
    -0.17974
    -0.10942
     0.06320
     0.06320
     0.13991
     0.06959
    -0.01352
    -0.13499
    -0.18613
     0.03123
     0.19745
     0.00566
     0.05041
    -0.01352
    -0.00073
     0.15270
     0.09516
     0.13352
     0.16549
     0.17827
     0.01844
     0.28696
     0.17827
     0.10795
    -0.04549
     0.08877
     0.27417
     0.24220
     0.22302
     0.17827
     0.10156
     0.02484
     0.12073
     0.03123
     0.03762
     0.08877
    -0.00073
     0.07598
     0.01205
    -0.07745
    -0.12860
    -0.21810
     0.09516
    -0.07106
    -0.12220
    -0.10302
    -0.22449
    -0.25646
    -0.20531
    -0.25646
    -0.19892
    -0.25646
    -0.26925
    -0.25646
    -0.14138
    -0.23089
    -0.31400
    -0.43547
    -0.17974
    -0.20531
    -0.33318
    -0.23728
    -0.37154
    -0.29482
    -0.46743
    -0.39071
    -0.35875
    -0.44186
    -0.62726
    -0.88938
    -1.36247
    -1.79081
    -2.50684
    -3.81742
    -5.06408
    -4.54624
    -2.19357
     3.70088
     4.22511
     2.38390
     1.30985
    -0.79987
    -2.01457
    -1.74605
     1.11167
     3.96300
     5.09458
     4.81328
     3.59220
     3.20861
     2.74831
     2.03228
     1.06052
     0.49793
     0.38925
     0.36367
    -0.00073
    -0.36514
    -0.59529
    -0.62087
    -0.58251
    -0.48022
    -0.41629
    -0.13499
    -0.06467
    -0.23089
    -0.19253
     0.13352
     0.13352
     0.21663
     0.14631
     0.09516
     0.16549
     0.04402
     0.15909
     0.09516
     0.06959
     0.09516
     0.01205
    -0.01352
     0.06959
     0.00566
    -0.20531
    -0.04549
     0.10795
    -0.03909
     0.00566
    -0.04549
    -0.08384
    -0.09663
    -0.25007
    -0.05827
    -0.01991
    -0.09024
    -0.04549
    -0.08384
    -0.05188
    -0.10942
    -0.26925
     0.01844
     0.00566
    -0.15417
    -0.10302
    -0.10302
    -0.06467
    -0.04549
    -0.18613
    -0.15417
    -0.04549
    -0.05827
     0.00566
    -0.15417
    -0.14778
    -0.03909
    -0.21810
    -0.18613
    -0.02631
     0.03762
    -0.12860
    -0.03909
    -0.08384
    -0.02631
    -0.09663
    -0.25007
    -0.05827
    -0.04549
    -0.10302
    -0.00073
    -0.09024
    -0.07106
    -0.20531
    -0.15417
     0.01205
    -0.10942
    -0.19253
    -0.10302
    -0.10302
    -0.14138
    -0.17335
    -0.14138
    -0.09663
    -0.05827
    -0.01991
    -0.10942
    -0.07745
    -0.05188
    -0.07745
    -0.27564
    -0.05827
    -0.05827
    -0.10302
    -0.05188
    -0.01991
    -0.16056
    -0.01352
    -0.15417
    -0.12860
     0.04402
    -0.04549
    -0.05827
    -0.08384
     0.17827
    -0.04549
     0.01844
     0.07598
     0.27417
     0.15909
     0.17827
     0.27417
     0.28696
     0.23581
     0.19745
     0.10156
     0.21024
     0.31892
     0.29335
     0.22302
     0.09516
     0.04402
    -0.07745
     0.01844
     0.09516
    -0.06467
    -0.18613
    -0.08384
    -0.17974
    -0.10942
    -0.22449
    -0.43547
    -0.25646
    -0.21171
    -0.11581
    -0.17335
    -0.18613
    -0.26285
    -0.09663
    -0.25007
    -0.21810
    -0.35236
    -0.65283
    -0.81266
    -0.79348
    -0.94052
    -1.11314
    -1.50951
    -2.04014
    -2.74977
    -3.88136
    -5.24948
    -5.83765
    -4.09233
     0.52350
     3.96300
     1.29067
    -0.70398
    -1.04281
    -1.91867
    -1.19625
    -0.35236
     1.41214
     2.17932
     2.72913
     3.20222
     3.61777
     3.20222
     2.47979
     1.62312
     0.97741
     0.45957
     0.31253
     0.35089
     0.28696
     0.24860
     0.40203
     0.41482
     0.28696
     0.23581
     0.29335
     0.31892
     0.41482
     0.27417
     0.13352
     0.17188
     0.01844
    -0.04549
     0.03762
     0.05680
    -0.03270
    -0.12860
    -0.12220
    -0.17974
    -0.44825
    -0.42268
    -0.22449
    -0.07745
    -0.05827
    -0.05188
    -0.20531
    -0.25007
    -0.23089
    -0.19892
    -0.28203
     0.01205
     0.05680
    -0.09663
     0.02484
     0.13991
     0.22942
     0.10156
     0.11434
     0.12073
     0.09516
     0.27417
     0.08238
     0.13352
     0.05041
    -0.01991
    -0.19892
     0.13352
     0.25499
     0.03123
    -0.00073
     0.03123
     0.08877
     0.11434
    -0.01352
    -0.07106
     0.05680
     0.14631
     0.17188
     0.15909
     0.11434
     0.13991
     0.04402
     0.16549
     0.26138
     0.15270
     0.03123
     0.12713
     0.08238
     0.04402
     0.11434
    -0.05188
    -0.04549
     0.13991
     0.12073
     0.01205
    -0.01352
    -0.20531
    -0.14138
    -0.14138
     0.01844
    -0.04549
    -0.08384
    -0.10942
    -0.10302
    -0.05827
    -0.14778
    -0.29482
    -0.16056
    -0.17974
    -0.05188
    -0.08384
    -0.11581
    -0.25007
    -0.22449
    -0.31400
     0.01844
    -0.15417
    -0.36514
    -0.27564
    -0.23089
    -0.21171
    -0.14138
    -0.35236
    -0.39071
    -0.30760
    -0.15417
    -0.15417
    -0.19892
    -0.16056
    -0.23089
    -0.19892
     0.08877
     0.21024
     0.07598
     0.08238
     0.13352
     0.30614
     0.33171
     0.24860
     0.08238
     0.18467
    -0.02631
    -0.21171
    -0.26925
    -0.53136
    -0.48661
    -0.59529
    -0.85102
    -1.03642
    -1.67573
    -2.60913
    -3.31876
    -2.80731
    -1.11314
     1.87245
     1.61672
     0.07598
    -0.21171
    -0.72955
    -0.64005
    -0.08384
     0.29974
     1.62312
     1.66787
     1.64869
     1.43772
     1.27789
     1.22674
     0.99020
     0.24220
     0.03123
    -0.09024
    -0.19253
    -0.04549
    -0.17335
    -0.25646
    -0.21810
    -0.14778
    -0.07106
    -0.10302
     0.36367
     0.38285
     0.42121
     0.34449
     0.33171
     0.36367
     0.29335
     0.31892
     0.26138
     0.10795
     0.25499
     0.12073
     0.18467
     0.14631
     0.15909
    -0.12860
     0.03762
     0.13352
     0.10795
     0.08877
    -0.00073
     0.01205
     0.00566
     0.05680
    -0.10302
    -0.05188
    -0.00713
     0.04402
     0.01205
    -0.01352
    -0.05188
    -0.21810
    -0.20531
     0.06959
     0.02484
    -0.10302
    -0.07745
    -0.12860
    -0.03270
    -0.12220
    -0.17335
    -0.03909
    -0.09663
    -0.01352
    -0.15417
    -0.09024
    -0.10942
    -0.16696
    -0.28203
     0.00566
     0.04402
    -0.05827
    -0.14778
    -0.17974
    -0.08384
    -0.15417
    -0.16696
    -0.12220
    -0.07106
    -0.12860
    -0.16056
    -0.10302
    -0.08384
    -0.07106
    -0.31400
    -0.17335
     0.05041
    -0.01991
    -0.13499
    -0.10302
    -0.08384
    -0.13499
    -0.01991
    -0.07745
    -0.01352
    -0.02631
     0.11434
    -0.00073
     0.07598
    -0.07106
    -0.14778
    -0.18613
     0.13352
    -0.05827
     0.00566
    -0.04549
    -0.06467
    -0.14138
     0.03123
    -0.10302
    -0.10302
    -0.14778
    -0.07106
    -0.05188
    -0.22449
    -0.10942
    -0.24367
    -0.28203
     0.01844
    -0.09663
    -0.18613
    -0.23089
    -0.31400
    -0.25646
    -0.07745
    -0.16696
    -0.31400
    -0.35236
    -0.37154
    -0.27564
    -0.24367
    -0.19892
    -0.29482
    -0.43547
    -0.31400
    -0.15417
    -0.30760
    -0.83184
    -1.07478
    -0.90856
    -0.89577
    -1.01085
    -1.18985
    -1.75884
    -2.59634
    -3.44662
    -3.01828
    -0.64644
     4.23151
     3.95021
    -1.32411
    -1.58623
    -1.62459
    -0.27564
     0.05041
     1.32264
     1.43772
     2.01949
     1.94277
     1.38018
     0.73447
    -0.16696
    -0.13499
    -0.16696
    -0.00713
    -0.28842
    -0.42907
    -0.57611
    -0.60808
    -0.56333
    -0.44825
    -0.25646
    -0.00713
     0.04402
     0.38285
     0.47875
     0.48514
     0.49154
     0.38285
     0.44678
     0.53629
     0.37007
     0.28056
     0.49154
     0.47236
     0.22302
     0.31253
     0.37646
     0.20385
     0.26138
     0.17188
     0.17827
     0.24220
     0.22942
     0.21024
     0.24220
     0.13991
     0.11434
    -0.00713
     0.24860
     0.26138
     0.19106
     0.12073
     0.15909
    -0.00713
     0.10795
     0.07598
     0.14631
     0.14631
     0.13352
     0.05680
     0.10795
     0.09516
     0.14631
    -0.01352
     0.08238
     0.19745
     0.10795
     0.16549
     0.10795
     0.12073
     0.06320
     0.06959
     0.09516
     0.07598
     0.15270
     0.06959
     0.13352
     0.04402
     0.05680
     0.03762
    -0.04549
     0.09516
     0.06959
    -0.02631
     0.11434
     0.03123
    -0.04549
     0.03123
    -0.04549
    -0.01352
     0.05680
     0.12073
     0.00566
    -0.00073
    -0.01991
     0.02484
    -0.06467
     0.06320
     0.06320
     0.03123
     0.10156
     0.13352
     0.05041
     0.01844
    -0.07106
     0.17188
     0.13991
     0.18467
     0.05041
    -0.00073
     0.03123
     0.11434
    -0.07745
     0.15270
     0.15270
    -0.00073
    -0.01352
     0.13352
    -0.00073
    -0.03909
    -0.05827
     0.01844
     0.02484
     0.04402
     0.07598
     0.06320
    -0.00713
    -0.03270
    -0.08384
    -0.03909
     0.17188
     0.03123
    -0.07745
    -0.02631
    -0.01352
    -0.05188
    -0.05188
    -0.19253
    -0.06467
     0.02484
    -0.11581
    -0.14778
    -0.19253
    -0.10302
    -0.19253
    -0.17974
    -0.05188
     0.10795
    -0.02631
    -0.10302
    -0.29482
    -0.46104
    -0.39071
    -0.42268
    -0.21810
    -0.06467
    -0.17974
    -0.25646
    -0.43547
    -0.60808
    -0.90216
    -1.13871
    -1.20264
    -1.29214
    -1.61180
    -1.84834
    -1.98260
    -2.55159
    -3.00550
    -3.56809
    -4.65492
    -4.73803
    -1.75884
     3.09353
     6.80154
     0.65776
    -3.05025
    -2.39815
    -1.14510
     1.06052
     2.82502
     3.91185
     4.20594
     3.89267
     3.43237
     3.02960
     2.48619
     2.06424
     1.61672
     1.44411
     1.04134
     0.78562
     0.71529
     0.40203
     0.48514
     0.43400
     0.42121
     0.35728
     0.47236
     0.39564
     0.24220
     0.18467
    -0.02631
     0.24860
     0.22942
     0.28056
     0.38925
     0.27417
     0.26138
     0.09516
     0.10156
     0.26778
     0.31892
     0.13991
     0.21024
     0.24860
     0.30614
     0.26138
     0.19745
     0.19745
     0.25499
     0.29335
     0.29974
     0.27417
     0.30614
     0.28696
     0.17188
     0.29335
     0.35728
     0.26138
     0.25499
     0.33171
     0.39564
     0.29335
     0.14631
     0.29335
     0.31253
     0.32531
     0.42121
     0.38925
     0.20385
     0.18467
     0.12713
     0.16549
     0.41482
     0.27417
     0.12073
     0.06959
     0.19745
     0.22302
    -0.09024
    -0.00073
     0.00566
     0.06959
    -0.06467
    -0.07745
    -0.26285
    -0.28203
    -0.32039
    -0.38432
    -0.12220
    -0.39711
    -0.51218
    -0.50579
    -0.47382
    -0.41629
    -0.49300
    -0.63365
    -0.53136
    -0.55054
    -0.41629
    -0.50579
    -0.50579
    -0.54415
    -0.57611
    -0.62087
    -0.28842
    -0.35236
    -0.55054
    -0.44825
    -0.52497
    -0.30121
    -0.42268
    -0.40989
    -0.33957
    -0.16696
    -0.17974
    -0.17974
    -0.23089
    -0.17974
    -0.17974
    -0.19892
     0.02484
     0.11434
    -0.15417
    -0.10302
    -0.05188
     0.03762
    -0.03270
    -0.00713
    -0.06467
     0.02484
     0.01205
     0.04402
     0.14631
    -0.03270
    -0.16056
    -0.49300
    -0.44825
    -0.11581
    -0.09663
    -0.10302
    -0.24367
    -0.24367
    -0.31400
    -0.49300
    -0.51858
    -0.53136
    -0.59529
    -0.55694
    -0.49300
    -0.54415
    -0.67201
    -1.03003
    -1.31772
    -1.56065
    -2.18079
    -2.96075
    -1.80999
     1.80852
     5.44620
     0.79841
    -3.45941
    -3.19090
    -2.25111
    -0.23089
     0.68333
     1.16921
     1.35461
     0.53629
     0.13991
     0.51711
     0.43400
     0.04402
     0.00566
    -0.01991
     0.45957
     0.48514
     0.28696
     0.07598
     0.14631
     0.57465
     0.59383
     0.71529
     0.62579
     0.52350
     0.17188
     0.41482
     0.44678
     0.33171
     0.41482
     0.27417
     0.41482
     0.41482
     0.37007
     0.22302
     0.40843
     0.58104
     0.57465
     0.64497
     0.57465
     0.61940
     0.40843
     0.56186
     0.80480
     0.60022
     0.47236
     0.47875
     0.51711
     0.52989
     0.54907
     0.37007
     0.40843
     0.37007
     0.38925
     0.37646
     0.29335
     0.24860
     0.24220
     0.05041
     0.28696
     0.29335
     0.05680
     0.05041
     0.09516
     0.08238
    -0.02631
    -0.05827
    -0.01352
     0.05041
     0.06959
    -0.08384
    -0.04549
    -0.08384
    -0.05188
    -0.24367
     0.01844
     0.05041
    -0.02631
    -0.12220
    -0.02631
    -0.12860
    -0.03270
    -0.01991
    -0.05188
    -0.04549
    -0.10302
    -0.06467
    -0.04549
     0.02484
    -0.09024
    -0.24367
    -0.07106
     0.09516
    -0.00713
    -0.14138
     0.00566
    -0.17335
    -0.05827
     0.01844
    -0.06467
    -0.09024
    -0.03909
    -0.05188
    -0.07106
     0.01205
    -0.10302
    -0.25646
    -0.18613
     0.08238
    -0.05188
    -0.09663
    -0.10942
    -0.09663
    -0.20531
    -0.15417
    -0.19253
    -0.17974
    -0.09663
    -0.19892
    -0.07106
    -0.22449
    -0.25007
    -0.21171
    -0.41629
    -0.05188
    -0.19892
    -0.16696
    -0.22449
    -0.21171
    -0.32039
    -0.36514
    -0.19253
    -0.17974
    -0.12220
    -0.16056
    -0.12860
    -0.11581
    -0.16056
    -0.35875
    -0.68480
    -0.48022
    -0.25646
    -0.50579
    -0.62726
    -0.79348
    -0.56333
    -0.79987
    -0.88938
    -1.14510
    -1.59262
    -1.95063
    -2.43651
    -2.81371
    -1.08117
     2.44144
     5.91929
     1.63590
    -2.72420
    -1.80359
    -0.68480
     0.55547
     1.40575
     2.45422
     2.53094
     1.73819
     0.86234
     0.42121
     0.29335
     0.09516
     0.19106
    -0.23728
    -0.48661
    -0.71037
    -0.69119
    -0.65283
    -0.60808
    -0.65283
    -0.43547
    -0.46743
    -0.33957
    -0.24367
    -0.10302
    -0.01991
    -0.03270
     0.06959
    -0.05188
     0.08877
    -0.00073
    -0.14138
     0.01844
     0.10156
     0.07598
     0.12073
     0.09516
     0.16549
     0.13352
     0.06959
     0.13991
     0.24220
     0.28056
     0.27417
     0.25499
     0.38925
     0.30614
     0.15270
     0.21024
     0.37007
     0.33810
     0.29335
     0.26138
     0.24220
     0.17827
     0.13352
     0.15270
     0.17827
     0.17827
     0.18467
     0.04402
     0.12713
     0.13352
    -0.00713
    -0.00713
     0.23581
     0.10156
     0.06320
     0.24220
     0.04402
     0.11434
    -0.01991
     0.03123
     0.22302
     0.13991
     0.24860
     0.08877
     0.21024
     0.18467
     0.05680
     0.04402
     0.20385
     0.22302
     0.15909
     0.15270
     0.12713
     0.06320
     0.15909
     0.08877
     0.01844
     0.11434
     0.03762
    -0.00713
     0.13991
     0.01205
    -0.07745
    -0.23089
    -0.03909
    -0.05188
    -0.09024
    -0.18613
    -0.10942
    -0.13499
    -0.16696
    -0.25646
    -0.26285
    -0.24367
    -0.14778
    -0.18613
    -0.16056
    -0.22449
    -0.21810
    -0.24367
    -0.19892
    -0.23089
    -0.25646
    -0.26285
    -0.21171
    -0.32039
    -0.32039
    -0.32678
    -0.26925
    -0.24367
    -0.14778
    -0.26925
    -0.26285
    -0.32039
    -0.16696
    -0.35875
    -0.20531
    -0.06467
    -0.10942
    -0.17974
    -0.09663
    -0.12860
    -0.07745
    -0.29482
    -0.15417
    -0.16696
    -0.17335
    -0.22449
    -0.24367
    -0.40350
    -0.43547
    -0.82545
    -0.94052
    -0.72316
    -0.99806
    -1.72048
    -2.32783
    -3.29958
    -3.66399
     1.44411
     8.37425
     8.72587
     0.25499
    -4.91704
    -3.01828
     0.39564
     3.01042
     4.05250
     3.68809
     3.28533
     2.74831
     1.77655
     1.38018
     0.50432
    -0.39071
    -0.95970
    -0.48661
    -1.23461
    -1.32411
    -1.38804
    -1.15150
    -1.20264
    -1.10035
    -1.13232
    -1.20264
    -1.01724
    -0.72955
    -0.57611
    -0.51858
    -0.34596
    -0.10942
    -0.15417
     0.03762
    -0.09663
     0.17827
     0.16549
     0.15270
     0.24860
     0.13991
     0.28056
     0.28696
     0.00566
     0.37007
     0.25499
     0.15270
     0.13991
     0.28056
     0.38285
     0.30614
     0.21024
     0.33171
     0.44039
     0.38285
     0.46596
     0.38925
     0.33171
     0.44678
     0.22942
     0.48514
     0.58104
     0.38925
     0.42760
     0.48514
     0.40843
     0.42760
     0.28056
     0.35089
     0.43400
     0.48514
     0.44678
     0.31253
     0.36367
     0.25499
     0.24860
     0.28696
     0.46596
     0.16549
     0.24860
     0.17827
     0.39564
     0.15270
     0.15270
     0.07598
     0.21024
     0.24860
     0.37646
     0.17188
     0.09516
     0.15270
     0.01205
     0.12713
     0.26138
     0.16549
     0.02484
     0.10795
     0.15270
     0.12713
     0.02484
     0.10156
     0.06320
     0.17827
     0.22302
     0.10795
     0.21024
     0.03123
     0.00566
    -0.08384
     0.26138
     0.20385
    -0.05188
    -0.03909
     0.01844
     0.06320
    -0.13499
    -0.05188
    -0.25646
    -0.12220
     0.00566
    -0.10942
    -0.10942
    -0.12860
    -0.35236
    -0.32678
    -0.06467
     0.06320
    -0.23089
    -0.12220
    -0.36514
    -0.17335
    -0.32039
    -0.50579
    -0.83184
    -0.97249
    -1.06199
    -1.21543
    -1.40083
    -1.94424
    -2.39815
    -3.13336
    -3.88775
    -2.13603
     3.58580
     6.62253
     3.90546
    -1.20903
    -4.09872
    -2.22554
     0.28056
     1.82770
     2.84420
     3.04878
     2.31357
     1.61033
     0.83037
     0.03123
    -0.31400
    -0.62087
    -1.31132
    -1.56065
    -1.47115
    -1.29214
    -1.56705
    -1.30493
    -1.36247
    -1.08756
    -0.95331
    -0.69119
    -0.56972
    -0.32039
    -0.32678
    -0.28842
    -0.39711
    -0.03909
     0.01844
    -0.06467
    -0.10302
    -0.05827
     0.10795
     0.05041
    -0.04549
    -0.01991
     0.05680
     0.28056
     0.13991
     0.16549
     0.19745
     0.10795
     0.08238
     0.26138
     0.38285
     0.30614
     0.30614
     0.21663
     0.49154
     0.40203
     0.35089
     0.22942
     0.45957
     0.40203
     0.40203
     0.33810
     0.50432
     0.42760
     0.26778
     0.21024
     0.52350
     0.30614
     0.29974
     0.27417
     0.26138
     0.33810
     0.29335
     0.25499
     0.35728
     0.26138
     0.29974
     0.38285
     0.33171
     0.28696
     0.28696
     0.17827
     0.44039
     0.43400
     0.33171
     0.28056
     0.17188
     0.33810
     0.23581
     0.33810
     0.23581
     0.30614
     0.28696
     0.23581
     0.26138
     0.28696
     0.21024
     0.05041
     0.31892
     0.46596
     0.19745
     0.17188
     0.19106
     0.14631
     0.17827
     0.08877
     0.01844
     0.13352
     0.11434
     0.15270
     0.10156
     0.15270
    -0.02631
    -0.19253
     0.01205
     0.15909
     0.00566
    -0.07745
    -0.01991
    -0.08384
    -0.00713
    -0.16056
    -0.09024
    -0.11581
    -0.03270
    -0.14778
    -0.09024
    -0.16696
    -0.25646
    -0.33318
    -0.37793
    -0.10942
    -0.21810
    -0.37154
    -0.32678
    -0.38432
    -0.42268
    -0.35236
    -0.49300
    -0.33957
    -0.44825
    -0.51858
    -0.57611
    -0.56333
    -0.60808
    -0.81905
    -0.97249
    -1.04921
    -1.37525
    -1.46476
    -0.52497
     1.15642
     4.28905
     2.53733
    -1.11314
    -3.56809
    -2.28947
    -0.32039
     0.57465
     1.17560
     1.92999
     2.46062
     1.77655
     0.90069
     0.13352
     0.44039
     1.62951
     0.60661
    -0.42907
    -0.19253
     1.43772
     2.18571
     0.97741
     0.82398
     0.26138
     0.06959
     0.02484
    -0.32039
    -0.65923
    -0.79987
    -0.79348
    -1.06199
    -1.27936
    -1.46476
    -1.56065
    -1.34968
    -1.14510
    -1.15150
    -1.04921
    -1.07478
    -0.94052
    -0.92134
    -0.81905
    -0.75512
    -0.75512
    -0.60169
    -0.35875
    -0.32678
    -0.29482
    -0.28203
    -0.25007
    -0.17974
    -0.11581
    -0.07106
     0.01205
     0.01205
     0.02484
     0.08877
     0.04402
     0.14631
     0.14631
     0.01205
     0.23581
     0.22942
     0.20385
     0.29974
     0.18467
     0.23581
     0.20385
     0.22942
     0.21663
     0.28056
     0.33171
     0.11434
     0.35728
     0.27417
     0.24860
     0.12713
     0.26138
     0.37007
     0.26138
     0.33810
     0.26138
     0.25499
     0.17188
     0.14631
     0.13991
     0.31253
     0.22302
     0.18467
     0.14631
     0.15270
     0.15270
    -0.00713
    -0.10302
     0.22942
     0.14631
     0.03123
     0.09516
     0.04402
     0.08238
     0.14631
    -0.01352
     0.06320
     0.19106
     0.10156
    -0.00713
     0.16549
     0.10795
     0.06320
    -0.03270
     0.24220
     0.22942
     0.12073
     0.11434
     0.08238
     0.14631
     0.03762
     0.08877
     0.22302
     0.21663
     0.10156
     0.06320
     0.19106
     0.11434
     0.06959
    -0.13499
     0.12073
     0.08877
    -0.07745
     0.00566
    -0.12860
    -0.12220
    -0.27564
    -0.18613
    -0.21171
    -0.16696
    -0.11581
    -0.09024
    -0.32678
    -0.42268
    -0.32039
    -0.39711
    -0.27564
    -0.12860
    -0.33957
    -0.33957
    -0.25007
    -0.20531
    -0.33957
    -0.35236
    -0.30121
    -0.32678
    -0.18613
    -0.31400
    -0.28842
    -0.30121
    -0.25007
    -0.48022
    -0.23089
    -0.32678
    -0.32678
    -0.37154
    -0.39711
    -0.32678
    -0.42268
    -0.40989
    -0.44186
    -0.39711
    -0.21810
    -0.24367
    -0.37793
    -0.54415
    -0.64644
    -0.71676
    -0.69119
    -0.65283
    -1.20903
    -1.70130
    -2.12964
    -2.97993
    -4.16905
    -5.95272
    -8.25425
    -8.81684
    -1.25379
     7.44085
     3.18304
    -1.23461
    -2.85206
    -1.96342
    -0.05188
     1.45050
     1.93638
     2.95288
     4.48723
     5.26719
     5.79143
     5.77225
     4.97311
     3.84153
     3.00403
     2.29439
     1.98113
     1.66787
     1.17560
     0.38285
    -0.04549
     0.21024
     0.33810
     0.15270
     0.15270
     0.09516
     0.03123
     0.04402
    -0.18613
    -0.25007
    -0.18613
    -0.28842
    -0.32039
    -0.37793
    -0.48661
    -0.42907
    -0.58890
    -0.48022
    -0.35236
    -0.36514
    -0.62726
    -0.44825
    -0.30760
    -0.41629
    -0.49300
    -0.44186
    -0.47382
    -0.31400
    -0.30760
    -0.35236
    -0.40989
    -0.42907
    -0.28842
    -0.47382
    -0.27564
    -0.29482
    -0.40989
    -0.31400
    -0.21810
    -0.34596
    -0.36514
    -0.42907
    -0.37154
    -0.42268
    -0.22449
    -0.30760
    -0.37154
    -0.39711
    -0.33957
    -0.42907
    -0.21171
    -0.12220
    -0.48661
    -0.34596
    -0.26925
    -0.22449
    -0.26285
    -0.32039
    -0.48661
    -0.38432
    -0.23089
    -0.25007
    -0.26925
    -0.40350
    -0.32039
    -0.56333
    -0.45465
    -0.24367
    -0.43547
    -0.33957
    -0.39071
    -0.33318
    -0.35236
    -0.40350
    -0.43547
    -0.47382
    -0.28842
    -0.28842
    -0.32678
    -0.33957
    -0.30760
    -0.40350
    -0.39071
    -0.03909
    -0.11581
    -0.26925
    -0.27564
    -0.16696
    -0.10942
    -0.14778
    -0.27564
    -0.18613
    -0.07745
     0.01205
    -0.02631
    -0.15417
    -0.10942
    -0.16696
    -0.25007
     0.00566
    -0.20531
    -0.17335
    -0.14778
    -0.16056
    -0.17974
    -0.42268
    -0.26925
    -0.38432
    -0.28842
    -0.19892
    -0.26285
    -0.35875
    -0.39711
    -0.30760
    -0.46104
    -0.27564
    -0.15417
    -0.27564
    -0.30760
    -0.27564
    -0.14778
    -0.21171
    -0.31400
    -0.42907
    -0.47382
    -0.35875
    -0.26925
    -0.15417
    -0.12860
    -0.22449
    -0.55694
    -0.50579
    -0.17335
    -0.32039
    -0.56972
    -0.78709
    -0.84463
    -1.05560
    -1.06199
    -0.87020
    -1.28575
    -0.74873
    -0.79348
     0.22942
     3.04239
     5.03704
     2.83781
    -2.63470
    -2.41094
    -0.41629
     1.30346
     1.86606
     2.83142
     2.70355
     2.10899
     0.95184
     0.28056
    -0.02631
    -0.23728
    -0.39071
    -0.39071
    -0.50579
    -0.39711
    -0.63365
    -0.25007
    -0.26285
    -0.30121
    -0.30760
    -0.33957
    -0.22449
    -0.13499
    -0.28842
    -0.16696
    -0.14778
    -0.12860
    -0.04549
    -0.12860
     0.02484
    -0.14778
    -0.30760
    -0.03270
     0.15909
    -0.03270
    -0.03270
    -0.06467
     0.05680
     0.08877
    -0.04549
    -0.10942
     0.05041
     0.03762
    -0.00073
     0.07598
     0.09516
    -0.10942
    -0.21810
    -0.01352
     0.18467
     0.08877
    -0.09024
     0.04402
    -0.04549
    -0.00713
    -0.04549
     0.01205
    -0.12860
    -0.03909
    -0.03909
    -0.07745
     0.01844
    -0.03270
    -0.07106
    -0.25646
     0.03123
     0.03762
     0.01205
    -0.07745
    -0.21171
    -0.03909
    -0.03270
    -0.11581
     0.00566
    -0.08384
    -0.01352
    -0.00073
    -0.00073
    -0.02631
    -0.01352
    -0.10302
     0.03762
     0.13352
     0.05680
     0.18467
     0.17188
     0.08877
     0.15909
     0.08238
     0.13991
     0.21024
     0.36367
     0.17188
     0.24220
     0.28696
     0.28696
     0.13991
     0.16549
     0.38285
     0.17188
     0.33171
     0.23581
     0.31253
     0.13991
     0.14631
     0.33810
     0.17188
     0.21663
     0.27417
     0.19745
     0.24220
     0.22302
     0.15270
    -0.07106
     0.36367
     0.24860
    -0.01352
     0.05041
     0.01844
    -0.07106
     0.04402
     0.07598
     0.03123
    -0.03909
    -0.09024
    -0.45465
    -0.52497
    -0.60808
    -0.40350
    -0.70398
    -0.25007
    -0.24367
    -0.60808
    -0.79987
    -1.05560
    -1.14510
    -1.09396
    -0.73594
    -0.67840
    -0.40350
    -0.69119
    -1.36247
    -1.72048
    -0.94692
     1.59754
     3.92464
     2.31357
     0.76644
    -1.55426
    -1.02363
     0.59383
     1.53361
     1.50165
     1.52722
     1.09249
     0.95184
     0.71529
     0.47875
    -0.02631
    -1.26657
    -1.26657
    -1.15150
    -0.58251
    -0.62726
    -0.83184
    -1.01085
    -0.88938
    -0.86380
    -0.68480
    -0.65923
    -0.55054
    -0.48022
    -0.30760
    -0.36514
    -0.16056
    -0.04549
    -0.08384
    -0.14138
    -0.13499
     0.01844
     0.21024
     0.14631
     0.17188
     0.09516
     0.10156
     0.17827
     0.06320
     0.13991
     0.21663
     0.27417
     0.27417
     0.25499
     0.24220
     0.31892
     0.10156
     0.35089
     0.27417
     0.21663
     0.29974
     0.20385
     0.19745
     0.21024
     0.17827
     0.21024
     0.25499
     0.17188
     0.15270
     0.10795
     0.13991
     0.11434
    -0.16696
     0.12713
     0.20385
     0.04402
    -0.00073
     0.05680
     0.01205
    -0.06467
     0.01844
    -0.07106
    -0.02631
     0.05680
    -0.05827
     0.00566
    -0.04549
    -0.01991
    -0.16056
    -0.16056
    -0.01352
    -0.01991
    -0.01991
    -0.03270
     0.03762
    -0.06467
    -0.12860
    -0.14138
    -0.10302
     0.03123
     0.01205
    -0.03270
    -0.06467
    -0.06467
    -0.16056
    -0.17335
     0.06320
    -0.06467
    -0.15417
    -0.03909
     0.12073
    -0.01352
    -0.14778
    -0.15417
     0.00566
    -0.09024
    -0.00073
     0.10156
     0.24220
     0.06320
    -0.09024
    -0.16056
    -0.00073
     0.13991
    -0.03270
    -0.07745
     0.08877
    -0.05188
     0.02484
    -0.20531
    -0.12860
    -0.07745
    -0.06467
    -0.16696
    -0.16696
    -0.10942
    -0.00073
    -0.18613
    -0.19253
     0.13991
    -0.05827
     0.01205
     0.06959
     0.08238
     0.05680
    -0.02631
     0.05680
     0.17188
     0.13991
     0.33810
     0.31892
     0.15270
    -0.12220
    -0.53136
    -1.15150
    -0.99806
    -0.82545
    -0.51218
    -0.62087
    -1.10035
    -2.44930
    -2.03375
     3.15107
     5.79143
     0.96463
    -1.66934
    -1.68212
    -1.08117
     1.08610
     2.30718
     2.53733
     2.55651
     2.34554
     2.21768
     1.94917
     1.42493
     0.95184
     0.88791
     0.37007
    -0.37154
     0.19106
     0.28696
     0.17188
     0.17827
     0.27417
    -0.04549
    -0.17974
    -0.20531
    -0.19253
    -0.42268
    -0.35236
    -0.31400
    -0.10942
    -0.11581
    -0.26925
    -0.05188
    -0.06467
     0.13991
     0.05041
     0.05680
     0.00566
     0.08238
     0.01844
    -0.03909
     0.12073
     0.05041
    -0.03909
     0.10795
     0.01205
     0.01205
     0.03123
    -0.14138
    -0.03270
     0.12713
     0.05680
    -0.09024
     0.10795
     0.00566
    -0.03270
    -0.10942
     0.19745
     0.09516
     0.03762
    -0.10942
    -0.04549
     0.13352
     0.09516
    -0.01352
    -0.03270
     0.13352
     0.11434
    -0.04549
    -0.10942
    -0.05188
    -0.00073
    -0.22449
     0.08238
     0.10156
    -0.15417
    -0.04549
    -0.02631
    -0.08384
    -0.12220
    -0.21810
    -0.17974
    -0.08384
     0.03123
    -0.11581
    -0.21171
    -0.10302
    -0.16056
    -0.25646
    -0.01352
     0.00566
    -0.21810
    -0.16696
    -0.07106
    -0.06467
    -0.05188
    -0.17335
    -0.21810
    -0.01352
     0.04402
    -0.03270
     0.01844
    -0.11581
    -0.07106
    -0.15417
    -0.08384
     0.10156
     0.01205
    -0.06467
     0.00566
     0.01844
     0.03123
     0.03123
    -0.04549
    -0.04549
     0.05041
     0.08238
    -0.04549
    -0.00713
     0.02484
    -0.10302
    -0.17335
     0.17827
     0.19106
     0.00566
    -0.03270
     0.12073
     0.14631
     0.05680
     0.14631
     0.12073
     0.09516
     0.26138
     0.24220
     0.22942
     0.10156
     0.04402
    -0.01991
     0.14631
     0.21024
     0.01205
     0.08877
    -0.13499
    -0.03270
    -0.13499
    -0.18613
    -0.35236
    -0.22449
    -0.23728
    -0.39071
    -0.39071
    -0.54415
    -0.51858
    -0.78069
    -0.72955
    -0.80627
    -0.83823
    -1.06199
    -0.99806
    -1.18346
    -1.59901
    -2.05932
    -1.86113
     0.38925
     3.41958
     4.36576
     0.74726
    -1.40722
    -1.89949
    -0.89577
    -0.56333
     1.00938
     2.17932
     3.67531
     4.46805
     3.47712
     1.15003
    -0.37793
    -0.24367
    -0.19892
     0.38285
     0.83676
     1.05413
     1.02856
     0.47875
     0.49793
     0.22302
     0.39564
     0.19106
    -0.12860
    -0.08384
    -0.28842
    -0.44186
    -0.31400
    -0.25007
    -0.13499
    -0.01352
     0.11434
     0.08238
     0.26138
     0.06320
    -0.24367
    -0.25007
    -0.12220
    -0.05827
    -0.16696
    -0.16696
    -0.21810
    -0.18613
    -0.12860
    -0.12220
    -0.27564
    -0.43547
    -0.24367
    -0.17974
    -0.19253
    -0.16056
    -0.33318
    -0.40350
    -0.33318
    -0.06467
    -0.19253
    -0.32039
    -0.26285
    -0.30121
    -0.28203
    -0.34596
    -0.19892
    -0.25646
    -0.28842
    -0.19253
    -0.26285
    -0.19892
    -0.28842
    -0.37154
    -0.39711
    -0.14778
    -0.20531
    -0.32039
    -0.31400
    -0.09663
    -0.25646
    -0.17335
    -0.37793
    -0.33318
    -0.28842
    -0.19892
    -0.23089
    -0.20531
    -0.23728
    -0.21810
    -0.49300
    -0.20531
    -0.13499
    -0.25646
    -0.23089
    -0.30121
    -0.16696
    -0.20531
    -0.20531
    -0.31400
    -0.13499
    -0.16056
    -0.14778
    -0.15417
    -0.06467
    -0.24367
    -0.27564
    -0.17335
     0.03123
    -0.11581
    -0.28203
    -0.09663
    -0.22449
    -0.10302
    -0.17335
    -0.26285
    -0.07106
    -0.20531
    -0.04549
    -0.09024
    -0.13499
    -0.11581
    -0.24367
    -0.16696
     0.00566
    -0.06467
     0.02484
    -0.01991
    -0.05188
    -0.07745
     0.00566
    -0.08384
     0.13352
    -0.04549
    -0.01991
     0.18467
     0.10156
     0.08877
     0.04402
    -0.07106
     0.21024
     0.19745
     0.03762
     0.13991
     0.12713
     0.15909
    -0.01991
    -0.07745
     0.05680
    -0.09663
    -0.35875
    -0.48661
    -0.62087
    -0.99806
    -1.03642
    -0.92774
     1.54001
     2.47979
     3.58580
     2.07063
     0.48514
     0.47875
     0.06320
    -0.87020
     0.55547
     2.28800
     2.53094
     2.23046
     1.58476
     1.08610
     0.90709
     1.21396
     2.23046
     2.17292
     1.15642
     0.70251
     0.51071
     0.65776
     1.03495
     1.52083
     1.43772
     0.52350
     0.25499
     0.06320
    -0.20531
    -0.10302
    -0.55694
    -1.60541
    -2.11686
    -1.99539
    -2.32783
    -2.61552
    -2.46848
    -2.22554
    -2.12325
    -1.91867
    -1.77163
    -1.62459
    -1.37525
    -1.34968
    -1.18346
    -1.18346
    -0.99167
    -1.06199
    -1.11314
    -0.76791
    -0.57611
    -0.64644
    -0.56333
    -0.59529
    -0.46743
    -0.49940
    -0.45465
    -0.28842
    -0.19892
    -0.32039
    -0.25646
    -0.17974
    -0.19892
    -0.12220
    -0.44825
    -0.03909
    -0.10942
    -0.09663
    -0.07745
    -0.10942
    -0.12860
    -0.19892
    -0.23089
    -0.12220
    -0.19253
    -0.09024
    -0.11581
    -0.17974
    -0.13499
    -0.08384
    -0.26925
    -0.31400
    -0.09663
    -0.14138
    -0.22449
    -0.19253
    -0.19253
    -0.33318
    -0.21171
    -0.26285
    -0.17974
    -0.14138
    -0.23089
    -0.25007
    -0.31400
    -0.18613
    -0.25007
    -0.26925
    -0.10942
    -0.14778
    -0.17974
    -0.14778
    -0.21171
    -0.17974
    -0.13499
    -0.30760
    -0.07745
    -0.11581
    -0.20531
    -0.08384
    -0.19253
    -0.16696
    -0.08384
    -0.28842
    -0.10942
    -0.10302
    -0.10302
    -0.16056
    -0.14778
    -0.12220
    -0.14138
    -0.15417
    -0.00073
    -0.08384
    -0.03270
    -0.07106
    -0.13499
     0.01205
    -0.01991
    -0.23089
    -0.01352
     0.05041
    -0.00713
     0.03762
     0.07598
     0.03123
     0.01844
    -0.12860
     0.10156
     0.03762
     0.12713
     0.01205
     0.05041
     0.04402
    -0.00073
    -0.00073
    -0.03270
     0.07598
     0.00566
    -0.10302
    -0.05188
    -0.09663
    -0.23728
    -0.31400
    -0.37793
    -0.32678
    -0.26925
    -0.50579
    -0.62087
    -0.78069
    -1.18985
    -1.35607
    -1.75884
    -2.21915
    -1.89310
     0.54268
     2.87617
     1.88523
     0.72808
    -0.62087
    -0.94052
    -0.33318
     0.37007
     0.93905
     2.05146
     3.11271
     4.16118
     5.00507
     4.30823
     2.94649
     2.28161
     2.21768
     2.81224
     2.51815
     1.89163
     1.41854
     1.56558
     1.52722
     1.38657
     0.67694
     0.26778
     0.03762
    -0.62726
    -1.23461
    -1.70130
    -1.79720
    -1.60541
    -1.75245
    -1.58623
    -1.33050
    -0.97888
    -0.88938
    -0.97249
    -0.90856
    -0.58251
    -0.58890
    -0.51218
    -0.33957
    -0.50579
    -0.49940
    -0.48022
    -0.48022
    -0.34596
    -0.46743
    -0.43547
    -0.38432
    -0.30121
    -0.37793
    -0.33957
    -0.46104
    -0.44186
    -0.29482
    -0.32039
    -0.20531
    -0.24367
    -0.22449
    -0.28842
    -0.37793
    -0.09663
    -0.14778
    -0.35236
    -0.25646
    -0.02631
    -0.14778
    -0.14138
    -0.26285
    -0.23089
    -0.23089
    -0.04549
    -0.04549
    -0.12220
    -0.25646
    -0.14778
    -0.29482
    -0.09024
     0.02484
    -0.17974
    -0.09663
    -0.14138
    -0.01352
    -0.09663
    -0.17335
    -0.26285
    -0.12220
    -0.01991
    -0.04549
    -0.07745
    -0.16056
    -0.14138
    -0.30121
    -0.16696
    -0.03909
    -0.12860
    -0.19892
    -0.17335
    -0.12220
    -0.10942
    -0.29482
    -0.25646
    -0.24367
    -0.16696
    -0.20531
    -0.14138
    -0.05188
    -0.26925
    -0.39071
    -0.44825
    -0.15417
    -0.39071
    -0.38432
    -0.28842
    -0.21810
    -0.14778
    -0.31400
    -0.33957
    -0.29482
    -0.21810
    -0.10942
    -0.13499
    -0.13499
    -0.16696
    -0.09024
    -0.19892
     0.06320
     0.13352
    -0.03270
     0.03123
     0.03762
     0.11434
     0.07598
     0.13352
    -0.07106
     0.08877
     0.03762
     0.07598
     0.11434
     0.10795
     0.04402
    -0.05827
     0.05680
     0.22302
     0.00566
    -0.06467
     0.03123
     0.15270
     0.09516
     0.06959
    -0.19892
    -0.00713
     0.05680
     0.07598
     0.08238
     0.11434
    -0.07745
    -0.07106
     0.01844
     0.12713
     0.01205
    -0.08384
    -0.03270
    -0.11581
    -0.10942
    -0.32678
    -0.57611
    -0.89577
    -1.18346
    -1.36247
    -1.63737
    -2.21915
    -1.91867
    -0.29482
     1.66148
     4.35298
     5.88732
     0.96463
    -1.73327
    -0.74234
     1.50165
     3.24058
     4.87082
     5.22883
     5.10097
     5.42063
     4.37216
     3.01682
     1.89163
     1.21396
     1.06052
     2.00031
     0.88791
    -0.35875
     0.20385
     0.48514
    -0.06467
    -1.15789
    -1.64377
    -1.66934
    -1.58623
    -1.57983
    -1.51590
    -1.33690
    -1.32411
    -1.29854
    -1.35607
    -1.08117
    -0.95331
    -0.87659
    -0.85102
    -0.77430
    -0.69758
    -0.57611
    -0.65923
    -0.62087
    -0.53776
    -0.35236
    -0.36514
    -0.28842
    -0.35875
    -0.40350
    -0.47382
    -0.42268
    -0.16056
    -0.13499
    -0.40350
    -0.40350
    -0.25646
    -0.26285
    -0.23089
    -0.36514
    -0.20531
    -0.24367
    -0.14138
    -0.12220
    -0.12220
    -0.23089
    -0.18613
    -0.28203
    -0.06467
     0.07598
    -0.10302
    -0.10302
    -0.11581
    -0.14138
    -0.07106
    -0.10302
    -0.07745
    -0.07106
    -0.21810
    -0.12220
    -0.07745
    -0.04549
    -0.17335
    -0.40989
    -0.12220
    -0.01991
    -0.21171
    -0.13499
    -0.24367
    -0.14138
    -0.19892
    -0.28203
    -0.21171
    -0.20531
    -0.27564
    -0.23089
    -0.17974
    -0.25007
    -0.19892
    -0.34596
    -0.25007
    -0.20531
    -0.14138
    -0.32039
    -0.14138
    -0.29482
    -0.29482
    -0.14138
    -0.18613
    -0.19892
    -0.19253
    -0.05827
    -0.01991
    -0.04549
    -0.11581
    -0.03909
    -0.24367
     0.05041
     0.05041
    -0.03909
    -0.01991
    -0.03270
     0.01844
    -0.05827
    -0.02631
    -0.06467
     0.04402
     0.01844
     0.04402
    -0.03270
    -0.09663
    -0.04549
    -0.23089
    -0.01991
     0.08238
    -0.06467
    -0.05188
    -0.12220
    -0.07106
    -0.31400
    -0.09663
    -0.12860
    -0.07745
    -0.15417
    -0.12220
    -0.07106
    -0.04549
    -0.19892
    -0.38432
    -0.09663
     0.00566
    -0.10942
    -0.21171
    -0.13499
    -0.19253
    -0.13499
    -0.16056
    -0.16056
    -0.01352
    -0.07106
    -0.07106
    -0.18613
    -0.00713
     0.03123
    -0.16056
    -0.16696
     0.04402
    -0.00713
    -0.17335
    -0.23089
    -0.45465
    -0.74873
    -1.03642
    -1.25379
    -1.33050
    -1.43919
    -1.85474
    -1.03003
     0.41482
     4.96032
     9.37797
     5.27998
    -1.32411
    -1.95703
    -1.35607
     1.93638
     4.58952
     5.74028
     5.37588
     4.45527
     3.49630
     2.29439
     1.45050
     0.58743
     0.04402
    -1.18985
    -1.27296
    -0.89577
    -0.90856
    -0.95331
    -1.43279
    -1.36886
    -1.45197
    -1.50951
    -1.53508
    -1.69491
    -1.52230
    -1.34968
    -1.21543
    -1.01085
    -1.04921
    -0.78069
    -0.68480
    -0.67201
    -0.51218
    -0.19253
    -0.42907
    -0.23728
    -0.30760
    -0.23089
    -0.46743
    -0.33318
    -0.28203
    -0.33318
    -0.37793
    -0.41629
    -0.40350
    -0.39711
    -0.31400
    -0.56333
    -0.48022
    -0.35236
    -0.32039
    -0.40350
    -0.25007
    -0.29482
    -0.33957
    -0.35875
    -0.29482
    -0.19892
    -0.09024
    -0.23728
    -0.05188
    -0.17335
    -0.13499
    -0.14778
    -0.30121
    -0.04549
    -0.03270
    -0.13499
    -0.03909
    -0.03270
     0.01205
    -0.14778
    -0.08384
     0.00566
    -0.00713
     0.11434
    -0.03270
     0.01844
    -0.00073
     0.13991
     0.01844
     0.04402
     0.17188
     0.06320
     0.17827
     0.23581
     0.13352
     0.05680
     0.05041
     0.16549
     0.14631
     0.24860
     0.22302
     0.17188
     0.17188
     0.16549
     0.08877
     0.04402
     0.24860
     0.02484
    -0.00713
     0.04402
     0.04402
     0.02484
    -0.07745
    -0.05827
     0.06320
     0.08877
    -0.05188
    -0.09024
    -0.01352
    -0.07745
    -0.23089
    -0.21171
     0.05680
    -0.13499
    -0.22449
    -0.03909
    -0.21171
    -0.19253
    -0.28203
    -0.32678
    -0.30121
    -0.29482
    -0.22449
    -0.32039
    -0.32678
    -0.36514
    -0.38432
    -0.55054
    -0.39711
    -0.37154
    -0.55054
    -0.52497
    -0.65283
    -0.87659
    -1.18346
    -1.33690
    -1.73327
    -1.27296
     0.08238
     0.66415
     1.11167
     1.82770
     1.48886
    -0.83823
    -0.79987
     0.65136
     1.31625
     1.44411
     1.38018
     1.52722
     1.39936
     1.68705
     1.37379
     0.71529
     0.42760
     0.24220
     0.49154
     0.01844
    -0.15417
    -1.05560
    -0.99806
    -0.20531
    -0.21171
    -0.32039
    -0.37154
    -0.57611
    -0.40989
    -0.45465
    -0.56333
    -0.49940
    -0.37154
    -0.37793
    -0.43547
    -0.26925
    -0.43547
    -0.37793
    -0.42907
    -0.32039
    -0.26925
    -0.40989
    -0.42268
    -0.38432
    -0.08384
    -0.17974
    -0.13499
    -0.22449
    -0.15417
    -0.14138
    -0.10302
    -0.14138
    -0.01991
     0.05041
     0.03123
     0.30614
     0.24860
     0.29335
     0.10795
     0.29974
     0.27417
     0.10156
    -0.00073
     0.08238
     0.12073
     0.13352
     0.12073
    -0.03909
     0.08877
     0.05041
     0.07598
     0.08877
     0.31253
     0.04402
     0.21024
     0.09516
     0.12713
     0.19745
     0.13991
     0.10795
     0.21663
     0.31892
     0.26138
     0.20385
     0.23581
     0.15270
     0.10795
     0.10156
     0.13991
     0.22302
    -0.03909
     0.04402
     0.13991
     0.04402
    -0.03270
    -0.10302
    -0.03909
     0.08877
     0.08238
     0.01844
    -0.08384
    -0.14138
    -0.16696
    -0.20531
     0.09516
     0.08877
    -0.09024
    -0.06467
     0.03123
    -0.05827
     0.03762
    -0.16056
    -0.18613
     0.06320
     0.14631
     0.08877
     0.03762
     0.05680
     0.05680
    -0.09024
     0.16549
     0.24220
     0.10795
     0.03123
     0.07598
     0.13991
     0.10156
     0.05041
     0.11434
     0.06959
     0.19106
     0.03762
     0.08877
     0.05680
    -0.12860
    -0.13499
    -0.16696
     0.10795
    -0.07106
    -0.16696
    -0.15417
    -0.11581
    -0.21171
    -0.15417
    -0.26925
    -0.27564
    -0.16696
    -0.16696
    -0.26285
    -0.19253
    -0.36514
    -0.19892
    -0.46104
    -0.11581
    -0.21171
    -0.41629
    -0.35236
    -0.41629
    -0.46104
    -0.64644
    -0.75512
    -0.83823
    -1.46476
    -1.85474
    -2.04653
    -0.90856
     0.83676
     3.84153
     4.67903
     3.23418
    -1.39443
    -2.16800
     0.39564
     2.03228
     3.70088
     4.17397
     3.73924
     3.06796
     2.36472
     1.99392
     1.18839
     0.19106
    -0.05188
     0.10156
    -0.37154
    -0.18613
    -0.43547
    -0.96609
    -1.48394
    -1.50312
    -1.43919
    -1.51590
    -1.57344
    -1.42640
    -1.28575
    -0.98527
    -0.88298
    -0.86380
    -0.72955
    -0.67840
    -0.67201
    -0.49940
    -0.21171
    -0.08384
    -0.22449
    -0.15417
    -0.09663
    -0.01352
     0.11434
    -0.01991
    -0.00073
     0.14631
     0.08877
     0.16549
     0.14631
     0.15270
    -0.00713
    -0.05827
     0.20385
     0.33171
     0.08238
     0.06959
     0.10156
     0.20385
    -0.00073
     0.17188
     0.10795
     0.04402
     0.07598
     0.07598
     0.05680
    -0.04549
    -0.01352
    -0.12860
    -0.08384
     0.18467
    -0.01352
    -0.09663
    -0.09024
    -0.08384
    -0.05188
    -0.09024
    -0.13499
    -0.05188
     0.02484
    -0.02631
    -0.03909
     0.04402
    -0.03270
    -0.16056
    -0.05827
     0.22302
    -0.05188
    -0.00713
    -0.05827
     0.07598
     0.05041
    -0.03909
    -0.09024
     0.02484
     0.05680
    -0.02631
    -0.05827
     0.09516
    -0.02631
    -0.21171
    -0.15417
     0.12713
    -0.03270
     0.01844
    -0.03270
    -0.05188
    -0.06467
     0.04402
    -0.00073
     0.09516
    -0.03909
     0.01844
     0.03123
     0.06959
     0.19106
    -0.03270
    -0.05827
     0.06959
     0.19106
     0.06959
     0.02484
     0.15270
     0.03123
    -0.00713
     0.08238
     0.06320
     0.11434
     0.08877
     0.11434
     0.08877
     0.10795
     0.06320
    -0.12220
    -0.00713
     0.17188
     0.02484
     0.05680
     0.01205
     0.09516
     0.06320
    -0.03270
     0.04402
    -0.02631
     0.00566
    -0.01991
    -0.03270
     0.01205
    -0.00073
    -0.21810
    -0.01991
     0.17188
    -0.12860
     0.02484
    -0.10302
    -0.19253
    -0.13499
    -0.22449
    -0.12220
    -0.17335
    -0.08384
    -0.09024
    -0.09663
    -0.13499
    -0.19892
    -0.33957
    -0.40989
    -0.23089
    -0.28842
    -0.29482
    -0.42268
    -0.48022
    -0.58251
    -0.62087
    -0.96609
    -1.66294
    -2.83288
    -4.42477
    -3.79824
     1.93638
     8.64276
     8.37425
     1.03495
    -4.11151
    -2.30865
     1.51443
     3.50269
     4.09086
     3.82235
     4.03971
     4.03971
     2.99764
     1.76377
     1.51443
     0.37646
    -0.05827
    -0.16696
    -0.77430
    -1.36886
    -1.37525
    -1.33690
    -1.49672
    -1.52869
    -1.59262
    -1.57983
    -1.34329
    -1.19625
    -0.99167
    -0.73594
    -0.50579
    -0.50579
    -0.26925
    -0.20531
    -0.09024
    -0.07745
    -0.11581
     0.09516
     0.05680
     0.05041
     0.09516
     0.13352
    -0.01991
    -0.00713
    -0.00713
     0.15270
     0.00566
     0.16549
     0.05041
    -0.01991
    -0.00713
    -0.06467
    -0.07745
     0.06959
    -0.04549
     0.08238
    -0.05188
    -0.01352
    -0.07106
    -0.06467
    -0.18613
    -0.16696
    -0.01352
     0.04402
    -0.18613
    -0.09024
     0.01205
    -0.10942
    -0.23089
     0.05041
     0.04402
    -0.10942
    -0.12860
    -0.05188
    -0.08384
    -0.06467
    -0.19892
    -0.02631
     0.08238
    -0.07745
    -0.14138
    -0.03270
    -0.08384
    -0.19892
    -0.19892
    -0.10942
     0.04402
    -0.07745
    -0.03270
    -0.10302
    -0.03909
    -0.03909
    -0.03270
    -0.11581
     0.08877
     0.06959
     0.03762
    -0.07745
     0.00566
     0.09516
    -0.01991
    -0.05827
     0.19745
     0.08238
     0.03123
     0.09516
     0.17188
     0.05041
    -0.07106
    -0.04549
     0.01205
     0.13991
     0.16549
    -0.00713
     0.06959
     0.05041
     0.00566
    -0.10302
     0.08877
     0.08877
    -0.03909
     0.07598
     0.12073
    -0.09663
     0.08877
    -0.01991
    -0.04549
     0.03123
     0.05680
    -0.02631
    -0.01991
    -0.05188
    -0.11581
    -0.19892
    -0.05827
    -0.00713
    -0.19253
    -0.16056
    -0.07745
    -0.03909
    -0.21810
    -0.33318
    -0.26285
    -0.15417
    -0.13499
    -0.15417
    -0.19892
    -0.16056
    -0.17335
    -0.24367
    -0.19892
     0.04402
    -0.10302
    -0.15417
    -0.10942
    -0.10302
    -0.19253
    -0.06467
    -0.14778
     0.07598
     0.08877
    -0.17974
    -0.39071
    -0.57611
    -0.76152
    -0.99806
    -1.01085
    -1.35607
    -2.52601
    -4.13708
    -4.64853
    -2.35979
     4.74935
     9.83188
     3.64973
    -4.04118
    -3.58727
    -0.26925
     1.55279
     3.36844
     4.65985
     5.01147
     3.57941
     2.40947
     1.89163
     1.38018
     0.56825
     0.40203
    -0.10942
    -0.45465
    -0.85102
    -1.29854
    -1.52230
    -1.74605
    -1.98899
    -1.81638
    -1.66294
    -1.53508
    -1.26018
    -0.81266
    -0.48022
    -0.49300
    -0.24367
    -0.05827
     0.19745
     0.25499
     0.35089
     0.41482
     0.56825
     0.57465
     0.60661
     0.53629
     0.55547
     0.54268
     0.51071
     0.61940
     0.76644
     0.62579
     0.52350
     0.62579
     0.56825
     0.68333
     0.57465
     0.39564
     0.47875
     0.49154
     0.37646
     0.45957
     0.30614
     0.34449
     0.15270
     0.22942
     0.27417
     0.21024
     0.03123
     0.00566
    -0.05827
    -0.09024
    -0.00713
    -0.33957
    -0.19253
    -0.09024
    -0.21171
    -0.22449
    -0.37793
    -0.22449
    -0.37793
    -0.56333
    -0.21171
    -0.23728
    -0.32039
    -0.35236
    -0.27564
    -0.24367
    -0.25007
    -0.21171
    -0.32678
    -0.19892
    -0.08384
    -0.11581
    -0.13499
    -0.11581
    -0.17335
    -0.16696
    -0.05188
     0.09516
     0.00566
     0.01205
     0.03762
     0.00566
     0.03123
     0.03762
    -0.03270
     0.10795
     0.17827
     0.16549
     0.21024
     0.09516
     0.08877
    -0.13499
     0.07598
     0.31892
     0.05680
     0.03123
    -0.09663
     0.13991
     0.05041
    -0.01352
    -0.08384
    -0.06467
     0.14631
     0.10156
     0.08238
    -0.00713
    -0.12220
    -0.03270
    -0.16056
     0.13991
     0.06320
    -0.08384
    -0.07745
     0.02484
     0.05041
    -0.08384
    -0.14138
    -0.12860
    -0.09024
     0.01844
    -0.04549
    -0.12220
    -0.01991
    -0.21171
    -0.15417
    -0.10942
     0.02484
    -0.16056
    -0.04549
    -0.17974
    -0.17974
     0.03123
    -0.17335
    -0.17974
    -0.02631
    -0.05188
     0.13352
    -0.16696
    -0.23728
    -0.49940
    -0.72955
    -0.79987
    -1.16428
    -2.09128
    -3.20369
    -3.66399
    -2.45569
     0.91987
     6.02797
     5.86175
    -2.14243
    -3.12057
    -0.69119
     1.50804
     2.72913
     2.76109
     2.93371
     3.05517
     2.88256
     2.13457
     1.85966
     1.30985
     0.86234
     0.74726
     0.02484
    -0.38432
    -0.94692
    -1.16428
    -1.31772
    -1.34329
    -1.29854
    -1.29214
    -1.29214
    -1.22821
    -0.79987
    -0.61447
    -0.58890
    -0.43547
    -0.26925
    -0.15417
    -0.09024
    -0.01991
    -0.09024
     0.06959
     0.09516
     0.15909
     0.29974
     0.24860
     0.19106
     0.08238
     0.37007
     0.37007
     0.28056
     0.36367
     0.37646
     0.22302
     0.27417
     0.33810
     0.33810
     0.38925
     0.29974
     0.33810
     0.30614
     0.32531
     0.32531
     0.15909
     0.20385
     0.40203
     0.44039
     0.21663
     0.31253
     0.25499
     0.22302
     0.18467
     0.25499
     0.21663
     0.24860
     0.22942
     0.29974
     0.31253
     0.23581
     0.17188
     0.08877
     0.32531
     0.25499
     0.26138
     0.15270
     0.17827
     0.15270
     0.10156
     0.13991
     0.25499
     0.24220
     0.22942
     0.14631
     0.17188
     0.17827
     0.16549
    -0.01352
     0.16549
     0.25499
     0.19106
     0.23581
     0.22942
     0.05680
     0.13991
     0.03762
     0.17827
     0.06959
     0.13352
     0.18467
     0.13352
     0.22302
     0.12073
    -0.10302
     0.03762
     0.18467
     0.12713
     0.08238
    -0.00073
     0.04402
     0.05041
    -0.01352
     0.07598
     0.11434
     0.05041
     0.12713
    -0.00073
     0.13352
     0.03762
    -0.09663
     0.06959
     0.08238
     0.21024
    -0.00713
     0.05041
     0.10156
     0.03123
     0.04402
     0.08238
     0.17827
     0.13991
     0.05041
     0.12073
     0.13991
     0.05680
     0.01205
    -0.10302
     0.05041
    -0.01991
    -0.55694
    -0.60808
    -0.79348
    -0.71676
    -1.33690
    -1.67573
    -1.93146
    -2.81371
    -3.12697
    -0.51218
     4.78132
     7.60068
     0.81758
    -3.28040
    -1.40722
    -0.03270
     1.45050
     2.51815
     2.85699
     3.20222
     2.53094
     2.50537
     1.64869
     0.88152
     0.25499
    -0.13499
    -0.59529
    -1.05560
    -1.01724
    -1.42640
    -1.34968
    -1.26657
    -1.34329
    -1.37525
    -1.29854
    -1.33690
    -1.20264
    -1.08756
    -0.92134
    -0.74873
    -0.60169
    -0.57611
    -0.48022
    -0.27564
    -0.11581
    -0.20531
    -0.16696
     0.19106
     0.21024
     0.17188
     0.31253
     0.16549
     0.24860
     0.18467
     0.13352
     0.24220
     0.28696
     0.45318
     0.21663
     0.35089
     0.35089
     0.22302
     0.12073
     0.28696
     0.38285
     0.32531
     0.35089
     0.34449
     0.22942
     0.26778
     0.19106
     0.30614
     0.31253
     0.40203
     0.11434
     0.24220
     0.23581
     0.16549
     0.03123
     0.28056
     0.24220
     0.20385
     0.08238
     0.15270
     0.12713
     0.05041
    -0.01352
     0.01844
     0.20385
     0.12073
     0.12713
     0.04402
     0.07598
     0.06959
     0.05041
     0.01844
     0.18467
     0.08877
    -0.03270
     0.15270
     0.09516
     0.06959
    -0.03270
     0.06320
    -0.00713
     0.06320
     0.15909
    -0.07106
    -0.00073
    -0.00073
    -0.11581
    -0.11581
     0.05041
    -0.02631
    -0.05188
    -0.00713
     0.05041
    -0.07106
    -0.10942
    -0.09024
    -0.15417
    -0.04549
    -0.02631
    -0.07745
    -0.06467
    -0.05827
    -0.07106
    -0.16696
     0.08877
     0.09516
    -0.10302
    -0.07745
    -0.01991
    -0.03270
    -0.10302
    -0.20531
    -0.14138
     0.03762
     0.01205
    -0.11581
    -0.10942
    -0.08384
    -0.08384
    -0.28203
    -0.14138
     0.05041
    -0.08384
    -0.05188
     0.12073
     0.06320
    -0.03270
    -0.36514
    -0.48661
    -0.56972
    -0.68480
    -0.76791
    -0.92134
    -1.10674
    -1.28575
    -2.21275
    -2.86485
    -3.95168
    -5.30063
    -2.74338
     5.52931
     9.80630
     3.45155
    -3.23565
    -3.17172
    -1.11314
     0.77923
     2.86977
     3.73924
     4.01414
     3.40680
     2.99764
     1.69344
     1.34182
     0.93905
     0.22302
    -0.48661
    -0.98527
    -1.21543
    -1.36886
    -1.34329
    -1.12592
    -1.10674
    -0.90216
    -0.83823
    -0.79987
    -0.74873
    -0.65923
    -0.68480
    -0.42907
    -0.16056
    -0.28842
    -0.09024
    -0.11581
    -0.08384
     0.05680
    -0.03909
    -0.06467
     0.19106
     0.19745
     0.33810
     0.13991
     0.24220
     0.17827
     0.23581
     0.42121
     0.46596
     0.37007
     0.29974
     0.42760
     0.47236
     0.43400
     0.39564
     0.39564
     0.51071
     0.46596
     0.60022
     0.51071
     0.44678
     0.42121
     0.38285
     0.37646
     0.54907
     0.50432
     0.37007
     0.40203
     0.44039
     0.46596
     0.36367
     0.37007
     0.40843
     0.38285
     0.51071
     0.41482
     0.49793
     0.24860
     0.30614
     0.28056
     0.52989
     0.45318
     0.45318
     0.24220
     0.27417
     0.39564
     0.30614
     0.05041
     0.09516
     0.05680
     0.22942
     0.02484
    -0.00073
    -0.01991
    -0.12220
    -0.36514
    -0.20531
    -0.03270
    -0.32039
    -0.47382
    -0.48661
    -0.35236
    -0.40350
    -0.55694
    -0.63365
    -0.55694
    -0.41629
    -0.40989
    -0.47382
    -0.56972
    -0.65283
    -0.71676
    -0.60169
    -0.39711
    -0.53136
    -0.53136
    -0.47382
    -0.44825
    -0.46104
    -0.43547
    -0.39071
    -0.45465
    -0.33957
    -0.20531
    -0.30760
    -0.17335
    -0.19892
    -0.33318
    -0.29482
     0.06959
     0.05041
    -0.16696
    -0.09663
    -0.11581
     0.00566
    -0.14778
    -0.03909
     0.03762
     0.10795
     0.06959
     0.10156
     0.10156
     0.13991
     0.00566
     0.03123
     0.26138
     0.38925
     0.17827
     0.22302
     0.17827
     0.12713
    -0.06467
    -0.49940
    -0.91495
    -1.15150
    -1.02363
    -1.41361
    -1.88031
    -2.86485
    -4.48870
    -6.24041
    -3.03746
     6.08551
     9.44190
     2.69077
    -2.60913
    -2.85206
    -0.67840
     1.57197
     3.24697
     4.16758
     4.52559
     4.53198
     3.95021
     2.86977
     1.78934
     0.99020
     0.91987
     0.48514
    -0.18613
    -0.76791
    -1.04281
    -1.24100
    -1.34968
    -1.33690
    -1.27296
    -1.17067
    -0.92774
    -0.83184
    -0.55054
    -0.37793
    -0.40350
    -0.33318
    -0.30760
     0.08877
     0.08877
     0.09516
     0.09516
     0.07598
     0.08877
     0.24860
     0.13991
     0.25499
     0.21663
     0.31253
     0.18467
     0.24220
     0.25499
     0.26138
     0.04402
     0.36367
     0.35089
     0.27417
     0.18467
     0.17827
     0.22302
     0.26138
     0.21663
     0.27417
     0.18467
     0.30614
     0.23581
     0.27417
     0.29335
     0.27417
     0.04402
     0.28696
     0.33810
     0.15270
     0.16549
     0.17188
     0.14631
     0.22302
     0.11434
     0.15909
     0.13991
     0.10795
     0.07598
     0.05680
     0.22302
     0.08238
     0.01205
    -0.07745
     0.12713
     0.17827
     0.14631
     0.01844
     0.05041
     0.05041
     0.03762
    -0.06467
     0.01844
    -0.02631
    -0.02631
     0.02484
     0.08238
    -0.02631
    -0.09024
    -0.24367
     0.02484
     0.16549
    -0.05827
    -0.06467
    -0.08384
    -0.12220
     0.05680
    -0.06467
     0.00566
     0.09516
     0.03762
     0.04402
    -0.01352
     0.00566
    -0.03270
    -0.17335
     0.09516
     0.06959
     0.02484
     0.06320
    -0.00713
    -0.00073
    -0.10942
     0.08877
    -0.05188
    -0.04549
    -0.00713
    -0.14778
    -0.03270
    -0.01991
    -0.07106
    -0.74873
    -0.76791
    -0.39071
    -0.55054
    -0.78069
    -1.10674
    -1.72688
    -2.37258
    -3.19729
    -3.84939
    -2.21275
     2.47340
     4.41052
     0.86234
    -2.94796
    -1.71409
    -0.12860
    -0.08384
     1.09249
     1.64869
     1.36739
     1.25232
     1.27150
     1.25232
     0.52989
    -0.16056
    -0.01991
     0.31892
     0.42760
    -0.02631
    -0.76791
    -1.12592
    -0.97249
    -0.92774
    -0.40350
    -0.01991
     0.12713
     0.21024
     0.40203
     0.33171
     0.21663
     0.03123
    -0.02631
    -0.19253
    -0.12220
    -0.26925
    -0.32678
    -0.03270
     0.13352
    -0.04549
     0.29974
     0.35728
     0.10156
     0.07598
     0.24860
     0.38285
     0.60661
     0.74087
     0.93266
     1.01577
     1.06692
     0.98381
     0.99020
     0.97741
     0.89430
     0.58743
     0.61940
     0.67054
     0.59383
     0.51071
     0.41482
     0.42121
     0.52350
     0.34449
     0.37007
     0.48514
     0.45318
     0.34449
     0.32531
     0.37007
     0.47236
     0.33810
     0.24860
     0.47236
     0.36367
     0.33810
     0.30614
     0.33171
     0.21663
     0.26138
     0.12073
     0.21024
     0.35089
     0.22302
     0.15270
     0.13991
     0.30614
     0.08238
     0.05680
     0.15909
     0.20385
     0.02484
     0.13352
     0.22302
     0.11434
     0.11434
     0.00566
     0.09516
     0.12073
     0.19745
     0.13991
     0.18467
     0.08877
     0.19745
     0.05680
     0.12713
     0.21663
     0.10156
     0.03762
     0.23581
     0.17188
     0.12073
     0.06959
    -0.02631
     0.10795
     0.08238
    -0.02631
    -0.03270
    -0.10302
    -0.01991
    -0.21810
    -0.10942
    -0.17335
    -0.19892
    -0.46743
    -0.69758
    -1.10674
    -1.28575
    -1.77163
    -1.27936
     1.90441
     4.07168
     2.16014
    -1.34968
    -1.86113
    -1.12592
    -0.48022
     0.13991
     1.09249
     1.52722
     1.43132
     1.17560
     0.68972
     0.34449
     0.13991
    -1.06199
    -1.57983
    -0.76791
     0.17188
    -0.03909
    -0.05188
    -0.20531
    -0.26285
    -0.58251
    -0.26285
     0.28696
     0.13352
     0.17188
     0.38285
     0.41482
     0.40203
     0.56186
     0.67694
     0.74726
     0.93905
     0.98381
     0.83037
     0.81119
     0.72169
     0.46596
     0.53629
     0.67694
     0.36367
     0.10795
     0.01844
     0.04402
    -0.01991
    -0.35236
    -0.53136
    -0.62087
    -0.58251
    -0.77430
    -1.02363
    -1.17067
    -1.54787
    -1.44558
    -1.34968
    -1.02363
    -1.06838
    -0.95331
    -0.78069
    -0.72955
    -0.78069
    -0.75512
    -0.73594
    -0.51858
    -0.23728
     0.10795
     0.22942
     0.15270
     0.29335
     0.31892
     0.28056
     0.37007
     0.42121
     0.19106
     0.25499
     0.39564
     0.35728
     0.37007
     0.08238
     0.33810
     0.38925
     0.47236
     0.40843
     0.41482
     0.36367
     0.52350
     0.30614
     0.50432
     0.70890
     0.49793
     0.56825
     0.51711
     0.65136
     0.62579
     0.42760
     0.44039
     0.50432
     0.60022
     0.49154
     0.58104
     0.47236
     0.40203
     0.33810
     0.31253
     0.55547
     0.31253
     0.23581
     0.24860
     0.28056
     0.21663
     0.11434
    -0.12220
     0.11434
     0.12713
     0.15270
     0.05041
    -0.00713
    -0.01991
    -0.05827
    -0.10302
     0.10156
    -0.05188
    -0.16696
    -0.08384
    -0.06467
    -0.00073
    -0.07106
    -0.21171
    -0.23089
    -0.19253
    -0.05827
    -0.05188
    -0.22449
    -0.28203
    -0.29482
    -0.39711
    -0.46104
    -0.71037
    -1.72688
    -3.03107
    -3.34433
    -2.53880
    -0.31400
     5.06901
     6.60335
     4.52559
    -0.98527
    -2.44290
    -1.06838
     0.55547
     2.05146
     2.79306
     3.36844
     3.13189
     2.30718
     1.13085
     0.35089
    -0.53136
    -1.27936
    -1.95703
    -2.14882
    -2.12325
    -2.36619
    -2.31504
    -2.53241
    -2.48126
    -2.24472
    -2.25750
    -2.02735
    -1.40722
    -1.48394
    -1.45836
    -1.08756
    -0.81905
    -0.51858
    -0.25646
    -0.28842
    -0.07106
     0.12713
     0.13991
     0.24860
     0.55547
     0.10795
     0.35089
     0.40843
     0.56186
     0.48514
     0.37007
     0.22302
     0.19106
     0.32531
     0.12713
    -0.05827
    -0.07106
    -0.18613
    -0.13499
    -0.17335
    -0.23089
    -0.25007
    -0.16696
    -0.35236
    -0.12860
    -0.01352
    -0.13499
    -0.30121
    -0.21171
    -0.23728
    -0.09663
    -0.19892
    -0.28203
    -0.25646
    -0.06467
    -0.07745
    -0.03270
    -0.21171
    -0.17335
    -0.36514
    -0.17974
     0.05680
    -0.12860
    -0.22449
    -0.24367
    -0.16056
    -0.17335
    -0.17974
    -0.10302
    -0.14138
    -0.23089
    -0.03270
    -0.12860
    -0.07106
    -0.21171
    -0.27564
    -0.23089
     0.03123
    -0.06467
    -0.06467
    -0.05188
    -0.16696
     0.00566
    -0.07745
    -0.04549
    -0.04549
    -0.03270
     0.16549
     0.08238
     0.02484
    -0.01352
    -0.00073
    -0.07745
     0.17188
     0.09516
     0.12713
     0.13352
     0.10156
     0.03123
     0.13991
     0.06320
     0.03762
     0.21663
     0.13352
     0.12713
     0.19106
     0.12713
     0.26778
    -0.04549
     0.12713
     0.33810
     0.18467
     0.13991
     0.08877
     0.11434
     0.16549
     0.15270
     0.10156
     0.19106
     0.15909
     0.06320
     0.23581
     0.15270
     0.13991
     0.08238
    -0.01352
     0.35728
     0.19745
     0.04402
     0.13352
     0.08238
     0.15270
     0.07598
     0.12073
     0.08238
     0.05041
     0.20385
     0.12713
     0.01844
     0.07598
    -0.08384
    -0.10302
     0.11434
     0.11434
    -0.00713
     0.00566
    -0.01991
     0.02484
    -0.09024
    -0.03270
    -0.03270
     0.01205
    -0.07745
    -0.06467
     0.06959
    -0.01352
    -0.05188
    -0.17335
    -0.20531
    -0.42268
    -0.46743
    -0.46743
    -0.46743
    -0.73594
    -0.88298
    -1.31772
    -1.85474
    -2.71142
    -2.39815
    -0.60808
     3.82235
     4.90918
    -0.51218
    -1.22182
    -1.06199
    -0.58890
     0.00566
     1.62312
     2.44783
     2.87617
     2.32636
     1.09249
     0.06959
    -0.04549
     0.10156
     0.04402
    -0.28203
    -0.11581
    -0.49300
    -1.07478
    -1.24739
    -0.73594
    -0.78069
    -0.88298
    -0.84463
    -0.62087
    -0.19892
    -0.16056
    -0.01352
    -0.02631
    -0.14778
    -0.04549
     0.14631
     0.19745
     0.14631
     0.17188
    -0.01991
     0.26778
     0.24860
     0.10795
     0.19745
     0.10156
     0.08238
     0.07598
     0.08877
    -0.20531
    -0.23089
     0.06959
     0.04402
     0.03762
     0.06320
    -0.09024
    -0.28842
    -0.06467
    -0.00713
    -0.07106
     0.01205
    -0.09024
    -0.07106
    -0.09024
    -0.12860
     0.00566
     0.12713
     0.10795
    -0.01991
    -0.00073
    -0.00073
     0.05680
    -0.03270
    -0.02631
     0.15909
     0.15909
     0.09516
     0.17188
     0.02484
     0.05041
     0.09516
     0.17827
     0.26778
     0.22302
     0.24220
     0.26138
     0.31253
     0.10795
     0.22942
     0.23581
     0.27417
     0.27417
     0.15909
     0.31892
     0.20385
     0.29974
     0.13991
     0.09516
     0.21024
     0.10795
     0.18467
     0.13991
     0.05041
     0.07598
     0.02484
    -0.03270
     0.09516
     0.10156
    -0.03909
     0.08877
     0.18467
     0.05041
     0.01205
     0.07598
     0.08238
     0.14631
     0.22942
    -0.01352
     0.14631
     0.18467
     0.17188
    -0.05827
     0.14631
     0.27417
     0.19106
     0.15909
     0.04402
    -0.11581
    -0.25007
    -0.23728
    -0.19253
    -0.14138
    -0.13499
    -0.35875
    -0.46743
    -0.55054
    -1.08117
    -1.28575
    -1.42001
    -1.50951
    -1.21543
    -0.83184
     1.34182
     3.12550
     0.18467
    -1.22182
    -0.43547
    -0.60169
     0.21663
     0.67054
     1.03495
     1.14363
     1.11806
     0.91348
     0.60022
     0.47236
    -0.12860
    -0.13499
    -0.21171
    -0.48022
    -0.47382
    -0.81266
    -0.84463
    -0.19253
     0.14631
     0.23581
    -0.22449
    -0.32039
    -0.22449
     0.01205
     0.06320
     0.17827
     0.32531
     0.27417
     0.15909
     0.34449
     0.19745
     0.13352
    -0.01352
    -0.00073
    -0.06467
    -0.03909
    -0.10302
    -0.28842
    -0.24367
    -0.26285
    -0.42268
    -0.38432
    -0.31400
    -0.40989
    -0.47382
    -0.26925
    -0.19253
    -0.33957
    -0.57611
    -0.47382
    -0.37793
    -0.28842
    -0.16056
    -0.19892
    -0.12860
    -0.16696
    -0.23728
    -0.32039
    -0.01352
    -0.05827
    -0.15417
    -0.07106
    -0.05188
     0.03762
    -0.12860
    -0.09663
     0.06320
     0.09516
     0.10156
     0.08877
     0.11434
     0.05041
     0.11434
    -0.02631
     0.21024
     0.13352
    -0.12220
     0.06320
     0.05680
     0.10156
    -0.04549
    -0.09663
     0.01844
     0.03123
    -0.03909
    -0.05827
    -0.09663
    -0.08384
    -0.03909
    -0.14138
    -0.01352
     0.13991
    -0.02631
    -0.00713
     0.06320
     0.15270
     0.08238
     0.04402
     0.12073
     0.22942
     0.16549
     0.26778
     0.11434
     0.21663
     0.11434
     0.14631
     0.12713
     0.32531
     0.17188
     0.15909
     0.20385
     0.28056
     0.13352
     0.18467
    -0.23089
    -0.23728
    -0.19253
    -0.19892
    -0.16696
    -0.22449
    -0.40989
    -0.56972
    -0.88938
    -0.93413
    -1.82277
    -2.87764
    -2.43012
    -0.79987
     2.67798
     5.44620
     0.70890
    -2.83928
    -2.49405
    -1.03003
     1.87245
     3.73285
     2.53094
     1.50165
     0.97741
     0.74087
     0.65136
     0.97741
     0.81119
     0.44678
     0.18467
    -0.08384
    -0.59529
    -0.87020
    -0.72955
    -0.43547
    -0.58251
    -0.55054
    -0.58890
    -0.71037
    -0.64644
    -0.15417
     0.26778
     0.00566
     0.13991
     0.20385
     0.35728
     0.21024
     0.22302
     0.10795
     0.12073
     0.26778
     0.13991
     0.15270
     0.17188
    -0.00713
    -0.05188
     0.02484
     0.07598
    -0.12860
    -0.14138
    -0.14778
    -0.12860
    -0.17335
    -0.32039
    -0.25646
    -0.23089
    -0.20531
    -0.21810
    -0.26285
    -0.20531
    -0.41629
    -0.41629
    -0.48022
    -0.12860
    -0.30760
    -0.46104
    -0.48022
    -0.32678
    -0.34596
    -0.33318
    -0.33318
    -0.37793
    -0.28203
    -0.24367
    -0.21171
    -0.14778
    -0.26285
    -0.22449
    -0.26925
     0.06320
     0.22302
    -0.07106
     0.01205
     0.06959
     0.16549
     0.09516
     0.01205
    -0.01352
     0.08877
     0.09516
     0.06959
     0.07598
     0.07598
    -0.01991
    -0.23089
    -0.01991
     0.00566
     0.01205
    -0.15417
    -0.09024
    -0.12220
    -0.09663
    -0.00073
    -0.15417
    -0.06467
    -0.11581
     0.10795
     0.00566
     0.01205
    -0.00073
    -0.19253
     0.05041
     0.33171
     0.00566
    -0.35875
    -0.23728
    -0.11581
    -0.10302
    -0.05188
    -0.19253
    -0.11581
    -0.17974
    -0.32678
    -0.40989
    -0.31400
    -0.28842
    -0.63365
    -0.83823
    -0.59529
    -0.94052
    -1.34329
    -1.26018
    -0.69119
     2.00031
     3.48991
     0.18467
    -0.98527
    -0.67840
    -0.64644
     0.26138
     1.04134
     1.23953
     1.15642
     0.93905
     0.92627
     0.67694
     0.05680
    -0.31400
    -0.56333
    -0.51218
    -0.38432
    -0.18613
    -0.19892
    -0.35236
    -0.35236
    -0.28203
    -0.23089
    -0.06467
    -0.03270
    -0.10302
     0.10795
     0.45957
     0.50432
     0.45318
     0.41482
     0.37007
     0.26778
     0.31892
     0.11434
     0.19745
     0.13352
    -0.01991
    -0.01991
     0.01844
    -0.07745
    -0.30121
    -0.35875
    -0.23728
    -0.16696
    -0.30760
    -0.41629
    -0.40350
    -0.42268
    -0.33957
    -0.33957
    -0.30121
    -0.23728
    -0.35875
    -0.30121
    -0.28842
    -0.17974
    -0.30121
    -0.39071
    -0.12220
     0.02484
    -0.16696
    -0.01991
    -0.01991
    -0.12220
    -0.00073
    -0.02631
     0.06959
    -0.00713
     0.15909
     0.01205
     0.08877
     0.06320
     0.00566
    -0.12860
     0.15270
     0.11434
     0.05041
     0.05680
    -0.03909
     0.05680
     0.01844
    -0.00073
    -0.01352
     0.05041
    -0.01352
    -0.03270
     0.15909
     0.03762
     0.04402
    -0.20531
    -0.09663
     0.15909
    -0.03909
     0.08238
     0.01844
     0.01205
     0.08238
    -0.02631
     0.10156
     0.12713
     0.03123
    -0.00713
    -0.00713
     0.12073
     0.08238
    -0.02631
    -0.10942
     0.13991
     0.19106
     0.03762
     0.08877
     0.05680
     0.04402
    -0.00713
     0.05041
     0.09516
     0.03762
     0.11434
     0.10795
     0.06320
     0.12713
     0.05680
    -0.05827
     0.15909
     0.22942
     0.13352
     0.22302
     0.19106
     0.10795
     0.07598
     0.11434
     0.09516
     0.22942
     0.26138
     0.20385
     0.22302
     0.20385
     0.06959
    -0.25007
    -0.21810
    -0.23728
    -0.55054
    -0.67840
    -0.88298
    -0.99167
    -1.68212
    -2.53241
    -4.13708
    -6.20206
    -4.18822
     4.54477
    10.63741
     4.21233
    -2.51323
    -3.40187
    -1.72688
     0.68972
     2.34554
     3.68809
     4.46166
     3.97578
     3.51548
     2.36472
     1.65508
     1.44411
     1.43132
     0.51071
    -0.30760
    -0.65283
    -0.76791
    -1.04921
    -1.20903
    -0.93413
    -0.81905
    -0.85102
    -0.76791
    -0.83823
    -0.71676
    -0.79987
    -0.62087
    -0.53136
    -0.45465
    -0.42907
    -0.34596
    -0.34596
    -0.15417
    -0.08384
    -0.33957
    -0.10302
     0.03123
     0.11434
     0.09516
     0.29335
     0.19106
     0.22302
     0.29974
     0.33171
     0.49793
     0.47236
     0.47236
     0.47236
     0.61940
     0.50432
     0.50432
     0.51071
     0.70251
     0.46596
     0.51071
     0.47875
     0.52350
     0.31253
     0.22302
     0.16549
     0.40203
     0.42760
     0.12713
     0.09516
     0.10795
     0.10795
    -0.01352
     0.09516
     0.27417
     0.25499
     0.12073
     0.28056
     0.37646
     0.19745
     0.34449
     0.25499
     0.36367
     0.45957
     0.51711
     0.56186
     0.34449
     0.52989
     0.49154
     0.42760
     0.63858
     0.72169
     0.45318
     0.52989
     0.49154
     0.49793
     0.50432
     0.35728
     0.31253
     0.50432
     0.49793
     0.36367
     0.26778
     0.23581
     0.30614
     0.05041
     0.16549
     0.21663
     0.08238
    -0.01991
    -0.00073
    -0.03909
    -0.19892
    -0.39071
    -0.19892
    -0.25007
    -0.22449
    -0.28203
    -0.39711
    -0.37793
    -0.54415
    -0.58251
    -0.49940
    -0.34596
    -0.44186
    -0.51218
    -0.46743
    -0.65283
    -0.72955
    -0.79348
    -0.86380
    -0.75512
    -0.79987
    -1.04921
    -1.13871
    -1.16428
    -1.39443
    -2.00178
    -1.94424
    -2.20636
    -2.92239
    -3.98365
    -3.12697
    -0.32678
     3.08714
     3.23418
     0.90709
     0.32531
    -0.32678
    -0.05188
     1.10527
     1.85966
     2.26882
     2.90813
     3.18943
     3.06796
     2.42865
     1.59754
     1.11167
     0.75365
     0.63858
    -0.21171
    -0.68480
    -0.80627
    -0.76152
    -0.65283
    -0.73594
    -0.83823
    -0.74234
    -0.79348
    -0.83823
    -0.59529
    -0.56333
    -0.68480
    -0.92134
    -0.55694
    -0.54415
    -0.50579
    -0.38432
    -0.44825
    -0.43547
    -0.28203
    -0.30760
    -0.32039
    -0.21171
     0.02484
    -0.12220
    -0.07106
     0.15909
    -0.04549
    -0.03909
     0.06959
     0.11434
     0.01205
    -0.09024
    -0.05827
    -0.11581
     0.07598
     0.17188
     0.07598
     0.04402
     0.16549
     0.15909
     0.06959
     0.44678
     0.52989
     0.29335
     0.45318
     0.44678
     0.58104
     0.54268
     0.47236
     0.49793
     0.57465
     0.65136
     0.57465
     0.49154
     0.38285
     0.40843
     0.38285
     0.61300
     0.51071
     0.28696
     0.32531
     0.35089
     0.44678
     0.21024
     0.08238
     0.13991
     0.14631
     0.35728
     0.16549
     0.28056
     0.01205
    -0.03270
    -0.12220
     0.10795
     0.12713
     0.01844
    -0.17974
    -0.10302
    -0.12220
    -0.04549
     0.00566
    -0.21171
    -0.16056
    -0.03909
    -0.07106
    -0.08384
    -0.15417
    -0.12860
    -0.30760
    -0.12860
     0.21663
     0.06320
    -0.14778
    -0.00713
    -0.09663
     0.10795
    -0.00713
    -0.10942
    -0.25007
    -0.46743
    -0.41629
    -0.64644
    -0.99806
    -1.49672
    -1.96342
    -2.80092
    -2.14243
    -0.10302
     2.00031
     1.46329
    -1.40722
    -2.74977
    -1.33690
     0.60022
     1.36739
     0.86873
     0.60022
     0.51711
     0.33810
     0.35728
     0.98381
     0.91987
     0.90069
     0.57465
     0.01844
    -0.69758
    -0.94692
    -0.30760
    -0.14138
    -0.29482
    -0.59529
    -0.46104
    -0.21171
    -0.12860
    -0.00073
     0.08877
     0.06320
     0.02484
     0.33810
     0.64497
     0.42121
     0.32531
     0.39564
     0.36367
     0.27417
     0.39564
     0.19106
     0.21024
     0.21024
     0.28696
     0.41482
     0.23581
     0.23581
     0.20385
     0.36367
     0.42121
     0.40203
     0.17188
     0.08877
     0.14631
     0.21663
     0.22302
     0.15909
     0.21024
     0.22302
     0.18467
     0.15270
     0.22302
     0.02484
    -0.03909
    -0.22449
     0.14631
     0.13991
    -0.01991
    -0.04549
     0.01205
     0.06320
    -0.01991
    -0.05827
    -0.06467
     0.01205
     0.03123
    -0.05827
    -0.03270
    -0.00713
    -0.03270
    -0.19892
     0.04402
     0.13352
     0.06959
     0.00566
     0.07598
     0.08877
     0.18467
     0.14631
     0.16549
     0.19745
     0.29974
     0.41482
     0.51071
     0.40843
     0.42760
     0.35089
     0.44039
     0.63218
     0.58104
     0.55547
     0.56825
     0.52989
     0.61940
     0.60661
     0.53629
     0.40843
     0.37007
     0.53629
     0.56825
     0.45318
     0.58743
     0.35728
     0.15909
     0.54268
     0.44039
     0.38925
     0.14631
     0.27417
     0.17188
     0.28056
     0.24860
     0.18467
     0.12713
     0.04402
    -0.00073
     0.11434
    -0.19253
    -0.23089
    -0.21171
    -0.44825
    -1.19625
    -1.93785
    -1.66294
     0.04402
     1.88523
     2.90174
     1.13724
     0.45318
     0.17188
     0.15909
     0.16549
     0.77283
     0.72169
     0.93266
     0.88152
     1.20756
     1.22035
     0.64497
    -0.00073
    -0.53776
    -1.10035
    -1.15150
    -1.47115
    -1.43919
    -1.55426
    -1.42640
    -1.33050
    -1.15789
    -1.14510
    -1.05560
    -1.05560
    -0.96609
    -0.56333
    -0.81266
    -0.78069
    -0.69119
    -0.66562
    -0.65283
    -0.74873
    -0.69119
    -0.73594
    -0.80627
    -0.69119
    -0.74873
    -0.85102
    -0.90216
    -0.78069
    -0.76152
    -0.40989
    -0.30121
    -0.20531
    -0.21810
    -0.21810
    -0.01352
     0.01844
     0.18467
     0.36367
     0.51711
     0.61940
     0.63858
     0.62579
     0.82398
     0.58104
     0.51071
     0.60661
     0.59383
     0.51071
     0.48514
     0.39564
     0.28696
     0.33810
     0.30614
     0.33171
     0.33810
     0.26138
     0.26778
     0.26138
     0.28056
     0.28696
     0.04402
     0.07598
     0.26138
     0.21663
     0.21663
     0.05680
     0.12713
     0.01844
    -0.03270
     0.03762
     0.19106
     0.03123
     0.03123
    -0.08384
    -0.07745
     0.06959
    -0.04549
    -0.17335
    -0.07106
    -0.03270
    -0.13499
    -0.01352
    -0.11581
    -0.05188
    -0.12860
    -0.18613
    -0.05188
    -0.05188
     0.00566
    -0.17974
    -0.07745
     0.01844
     0.06320
    -0.14138
     0.10795
     0.05041
    -0.04549
     0.13991
     0.08238
     0.11434
     0.08238
    -0.03909
     0.08238
    -0.03270
     0.25499
     0.21024
     0.22302
     0.22942
     0.24220
     0.12713
     0.21663
     0.35728
     0.21024
     0.04402
    -0.45465
    -0.97888
    -1.75245
    -1.22182
    -0.49300
     1.04134
     2.23046
     2.34554
     2.45422
     0.53629
    -0.33318
    -0.56972
    -0.30760
     0.40203
     1.85327
     2.31357
     1.29707
     0.47875
    -0.53776
    -0.88938
    -0.72316
    -0.56333
    -0.64005
    -0.88938
    -0.80627
    -0.36514
    -0.38432
    -0.74234
    -0.90216
    -0.38432
     0.09516
     0.52350
     1.01577
     1.11806
     1.11806
     0.83037
     0.66415
     0.83037
     0.67054
     0.58743
     0.17188
    -0.07745
    -0.07106
    -0.11581
    -0.36514
    -0.28842
    -0.12220
    -0.42268
    -0.33318
    -0.38432
    -0.26925
    -0.36514
    -0.47382
    -0.32678
    -0.32039
    -0.17335
    -0.26925
    -0.28842
    -0.32039
    -0.24367
    -0.31400
    -0.22449
    -0.01991
    -0.28842
    -0.21171
    -0.14778
    -0.12860
    -0.16696
    -0.21810
    -0.26925
    -0.02631
    -0.01991
    -0.06467
    -0.00073
    -0.07745
    -0.04549
    -0.16696
    -0.12220
     0.03762
    -0.09024
    -0.14138
    -0.05188
    -0.07106
    -0.01352
    -0.21810
    -0.25007
    -0.10302
    -0.07106
    -0.07745
    -0.16056
    -0.14138
    -0.27564
    -0.33318
    -0.26285
    -0.19892
    -0.04549
    -0.28842
    -0.14778
    -0.16696
    -0.17335
    -0.20531
    -0.22449
    -0.16056
    -0.05827
    -0.00713
    -0.16696
    -0.14138
    -0.16056
    -0.01352
    -0.26285
    -0.00073
     0.06959
    -0.07106
    -0.17335
    -0.07745
    -0.03270
    -0.16056
    -0.22449
    -0.16696
    -0.05827
     0.09516
    -0.09024
    -0.18613
    -0.10942
    -0.12860
    -0.16056
    -0.07745
    -0.00073
    -0.04549
    -0.09663
    -0.06467
    -0.00713
     0.03123
    -0.11581
    -0.01352
    -0.00073
     0.03762
     0.11434
     0.01844
    -0.02631
    -0.03270
    -0.09024
     0.06320
     0.09516
     0.17188
    -0.03909
    -0.06467
     0.10795
    -0.06467
    -0.04549
    -0.09663
    -0.10942
    -0.13499
     0.12073
    -0.04549
    -0.00713
    -0.07106
    -0.27564
    -0.56972
    -0.17335
    -0.09663
    -0.41629
    -0.60169
    -0.40350
    -0.46743
    -0.48661
    -0.62087
    -0.78709
    -0.97888
    -1.10035
    -1.49033
    -1.86752
    -2.12325
    -1.79081
    -0.02631
     4.13561
     2.19850
    -0.28842
    -0.05188
    -0.12220
     0.06959
     0.52350
     1.44411
     1.93638
     2.79945
     2.67798
     1.35461
     0.36367
     0.12713
     0.28696
     0.08238
    -0.10302
    -0.05827
    -0.68480
    -0.89577
    -0.43547
    -0.52497
    -0.74873
    -0.56972
    -0.40350
    -0.21810
    -0.09024
     0.22942
     0.14631
     0.24860
     0.31253
     0.40843
     0.38285
     0.65776
     0.47236
     0.30614
     0.33810
     0.31253
     0.19745
     0.17827
     0.08877
     0.12713
     0.10795
     0.17827
     0.01844
     0.17188
     0.00566
    -0.10302
    -0.08384
     0.13991
     0.20385
     0.02484
    -0.01352
    -0.09663
    -0.07106
     0.13352
     0.05041
    -0.00713
    -0.03909
     0.12073
     0.11434
     0.08877
     0.04402
     0.03123
    -0.17335
     0.10156
     0.22302
     0.19106
     0.00566
     0.04402
    -0.03270
     0.13352
     0.05041
     0.06320
     0.04402
     0.12073
     0.20385
    -0.01991
     0.17827
     0.08238
    -0.12220
    -0.05188
     0.28056
     0.18467
     0.01844
     0.04402
     0.10795
    -0.01352
     0.10795
     0.06320
    -0.02631
     0.14631
     0.03123
     0.09516
     0.00566
     0.07598
    -0.09663
    -0.14138
     0.17827
     0.06320
     0.03762
    -0.01991
    -0.09024
    -0.03270
     0.09516
    -0.00073
    -0.03909
     0.03762
     0.04402
    -0.01352
     0.16549
     0.01205
     0.03762
    -0.16056
     0.19745
     0.30614
     0.07598
    -0.01991
     0.06959
     0.15909
     0.15270
     0.15909
     0.06959
     0.02484
     0.03762
     0.12713
     0.03123
     0.03123
     0.01844
    -0.21810
    -0.08384
     0.19745
    -0.04549
    -0.08384
    -0.12860
    -0.14778
    -0.14138
    -0.11581
    -0.05188
    -0.12220
     0.00566
     0.00566
    -0.14138
    -0.33957
    -0.63365
    -0.72955
    -0.69758
    -0.57611
    -0.72316
    -0.78709
    -0.83184
    -1.15789
    -1.26657
    -1.20903
    -1.27296
    -1.40083
    -1.45836
    -1.24739
    -1.58623
    -2.04014
    -2.50044
    -2.99911
    -2.39176
    -1.08756
     3.28533
     5.12654
     0.60022
    -0.46104
    -0.44825
     0.57465
     0.66415
     1.42493
     2.08981
     3.02321
     3.52827
     3.49630
     2.64602
     1.62312
     0.93905
     0.64497
     0.94545
     0.89430
     0.69612
     0.54268
     0.42121
     0.36367
     0.37007
     0.30614
     0.28696
     0.37646
     0.35728
     0.29974
     0.35089
     0.29335
     0.21024
     0.16549
     0.43400
     0.31892
     0.42121
     0.33810
     0.29335
     0.28056
     0.31892
     0.15270
     0.32531
     0.37007
     0.32531
     0.28696
     0.30614
     0.20385
     0.19745
    -0.03909
     0.10156
     0.20385
     0.09516
    -0.04549
    -0.14778
    -0.21810
    -0.28842
    -0.29482
    -0.37154
    -0.42268
    -0.40350
    -0.55054
    -0.46743
    -0.44825
    -0.59529
    -0.72955
    -0.60808
    -0.46743
    -0.61447
    -0.53136
    -0.55694
    -0.72316
    -0.61447
    -0.49300
    -0.39711
    -0.40989
    -0.45465
    -0.46743
    -0.35236
    -0.32039
    -0.27564
    -0.58251
    -0.25007
    -0.20531
    -0.20531
    -0.18613
    -0.10942
    -0.25007
    -0.12860
    -0.12220
    -0.03270
     0.03123
     0.05680
     0.05041
     0.10156
     0.13352
     0.07598
    -0.01352
     0.06959
     0.26138
     0.11434
     0.14631
     0.16549
     0.30614
     0.02484
     0.00566
     0.07598
     0.19745
     0.20385
     0.13991
     0.05680
     0.03762
     0.10156
     0.08877
    -0.05827
     0.18467
     0.15909
     0.05680
     0.03123
     0.11434
    -0.03909
    -0.01991
     0.04402
    -0.05188
     0.17827
    -0.01352
    -0.05188
    -0.03909
    -0.07106
    -0.03270
    -0.18613
    -0.09663
    -0.00073
    -0.07106
    -0.04549
    -0.10942
    -0.08384
    -0.09024
    -0.28842
    -0.03270
    -0.03909
    -0.10942
    -0.05827
    -0.00073
    -0.05827
    -0.03909
    -0.12220
    -0.23089
    -0.22449
    -0.74234
    -0.76152
    -0.72316
    -0.90216
    -1.41361
    -1.57983
    -1.81638
    -2.04653
    -1.88031
    -2.65388
    -3.43384
    -2.67945
    -1.13871
     3.87349
     2.83781
    -0.58251
    -1.06199
    -1.06199
     0.54907
     2.09621
     3.32369
     3.77120
     3.56023
     2.84420
     2.19210
     1.56558
     1.87245
     1.55279
     0.95823
     0.42760
     0.70251
     0.89430
     0.17827
    -0.34596
    -0.45465
    -0.59529
    -0.65283
    -0.44825
    -0.35875
    -0.22449
    -0.05188
     0.31892
     0.26778
     0.37646
     0.25499
     0.22942
     0.08238
     0.10156
     0.19106
     0.05041
     0.11434
     0.10156
     0.09516
     0.00566
    -0.03909
    -0.00713
     0.12073
     0.10156
    -0.10302
    -0.01352
    -0.03909
    -0.00073
    -0.17974
    -0.10302
     0.10156
    -0.14138
    -0.09663
    -0.03270
    -0.05188
    -0.07745
    -0.10942
    -0.13499
    -0.01352
    -0.03909
    -0.06467
    -0.22449
    -0.14138
    -0.05188
    -0.17974
    -0.22449
    -0.00713
    -0.12220
    -0.23728
    -0.07106
    -0.00073
    -0.07106
    -0.19892
    -0.25646
    -0.12860
     0.01844
    -0.05188
    -0.05827
    -0.10942
    -0.05827
    -0.07745
     0.01844
     0.11434
    -0.00713
    -0.10302
    -0.03909
     0.06959
     0.06959
     0.03123
    -0.01352
    -0.09024
     0.04402
     0.12713
     0.08238
     0.01844
    -0.04549
    -0.07106
    -0.12220
     0.00566
     0.05680
     0.04402
    -0.12220
    -0.07745
    -0.07106
    -0.17335
    -0.10942
    -0.15417
    -0.21810
    -0.09024
    -0.16696
    -0.16696
    -0.12220
    -0.21171
    -0.30121
    -0.26285
    -0.12220
    -0.14138
    -0.25007
    -0.26925
    -0.20531
    -0.11581
    -0.21171
    -0.28842
    -0.17974
    -0.20531
    -0.05188
    -0.26285
    -0.19253
    -0.33957
    -0.25007
    -0.23089
    -0.10942
    -0.12220
    -0.40350
    -0.26925
    -0.12860
    -0.33318
    -0.43547
    -0.46743
    -0.49940
    -0.42907
    -0.45465
    -0.70398
    -0.94692
    -1.29854
    -1.50312
    -2.12325
    -2.69863
    -2.22554
    -1.47754
     3.41958
     2.60126
    -2.14882
    -3.36351
    -2.76256
    -0.23089
     1.29707
     1.37379
     1.62951
     1.18839
     0.81758
     0.57465
     0.68333
     0.67694
     0.83676
     0.84316
     0.74726
     0.54268
     0.10795
    -0.07106
    -0.36514
    -0.35236
    -0.09663
    -0.10302
    -0.03909
    -0.12220
    -0.27564
    -0.30760
    -0.33957
    -0.12860
     0.23581
     0.05041
     0.05041
     0.17188
     0.29335
     0.24220
     0.31253
     0.16549
     0.22302
     0.23581
     0.32531
     0.40203
     0.19106
     0.23581
     0.24220
     0.14631
     0.32531
     0.53629
     0.16549
     0.22302
     0.22302
     0.29335
     0.30614
     0.24860
     0.20385
     0.21663
     0.24220
     0.22302
     0.25499
     0.19106
     0.03123
    -0.11581
     0.10156
     0.25499
    -0.00073
    -0.09024
    -0.04549
    -0.04549
    -0.07106
    -0.12860
    -0.18613
    -0.12860
    -0.05827
    -0.04549
    -0.07745
    -0.10942
    -0.22449
    -0.19253
    -0.14778
     0.12073
    -0.00713
    -0.09663
    -0.00713
    -0.02631
     0.12713
    -0.05827
    -0.02631
     0.03123
     0.16549
     0.21663
     0.17827
     0.32531
     0.15270
     0.11434
     0.26138
     0.39564
     0.40843
     0.28696
     0.35089
     0.45318
     0.44678
     0.49154
     0.45957
     0.39564
     0.51711
     0.59383
     0.62579
     0.53629
     0.58104
     0.56825
     0.34449
     0.65776
     0.63858
     0.65776
     0.45957
     0.64497
     0.59383
     0.54268
     0.47875
     0.55547
     0.51071
     0.42121
     0.49154
     0.40843
     0.38925
     0.21024
     0.05041
     0.12713
     0.21024
     0.05041
    -0.09663
    -0.21171
    -0.23728
    -0.28842
    -0.44825
    -0.56972
    -0.50579
    -0.51218
    -0.62087
    -0.67201
    -0.68480
    -0.65283
    -0.91495
    -0.79348
    -0.78709
    -0.95970
    -1.04281
    -1.15789
    -1.33690
    -1.73966
    -2.07850
    -2.62191
    -3.22926
    -3.96447
    -2.98632
     0.55547
     3.22140
     0.44678
    -1.85474
    -1.72688
    -0.16056
     0.54907
     0.82398
     1.22674
     1.61033
     1.34821
     0.95184
     1.59754
     2.22407
     2.14096
     1.90441
     0.74087
    -0.28203
    -0.47382
    -0.43547
    -0.12860
     0.26138
     0.12713
    -0.03909
    -0.10302
    -0.12220
     0.10156
     0.36367
     0.25499
     0.41482
     0.47875
     0.50432
     0.58743
     0.67694
     0.60661
     0.47875
     0.26138
     0.35728
     0.50432
     0.44678
     0.35728
     0.44678
     0.18467
     0.32531
     0.37646
     0.20385
     0.21663
     0.24220
     0.22942
     0.30614
     0.31253
     0.24860
     0.12713
     0.04402
     0.29974
     0.27417
     0.30614
     0.22942
     0.23581
     0.24220
     0.28696
     0.21663
     0.33810
     0.33171
     0.24220
     0.36367
     0.22302
     0.26138
     0.09516
     0.14631
     0.39564
     0.32531
     0.12073
     0.14631
     0.14631
     0.14631
     0.11434
     0.05041
     0.15270
     0.15270
     0.18467
     0.08877
     0.07598
     0.08238
     0.13352
    -0.12220
     0.15909
     0.28056
     0.13352
     0.17188
     0.19745
     0.08877
     0.08877
     0.07598
     0.07598
     0.19745
     0.12713
     0.13352
     0.14631
     0.19745
     0.18467
    -0.05188
     0.04402
     0.17827
     0.16549
     0.18467
     0.14631
     0.05680
    -0.05827
     0.01205
     0.10156
     0.08238
     0.07598
     0.08877
     0.08877
     0.05041
     0.04402
    -0.04549
    -0.03270
     0.06959
     0.09516
    -0.04549
     0.12073
    -0.01352
    -0.03909
    -0.04549
    -0.07106
    -0.03270
    -0.05827
    -0.00713
    -0.06467
    -0.06467
    -0.05827
    -0.01352
    -0.27564
    -0.00073
    -0.01991
    -0.17335
    -0.12860
    -0.23089
    -0.33957
    -0.37793
    -0.41629
    -0.52497
    -0.51858
    -0.60808
    -0.74873
    -0.85741
    -0.81266
    -0.83823
    -1.11953
    -1.13871
    -1.02363
    -1.14510
    -1.13871
    -1.11314
    -1.01724
    -1.09396
    -1.39443
    -1.63098
    -1.89310
    -2.17439
    -2.64109
    -2.88403
    -1.04921
     2.12817
     3.87989
     0.84955
    -1.10674
    -0.59529
     0.22302
     0.19106
     0.39564
     1.28428
     1.21396
     1.32903
     1.05413
     1.25232
     0.88791
     0.90709
     0.50432
    -0.18613
    -0.67840
    -0.88938
    -0.48661
    -0.37793
    -0.28203
    -0.01991
     0.14631
     0.29974
     0.43400
     0.46596
     0.63858
     0.69612
     0.76005
     0.62579
     0.53629
     0.61300
     0.59383
     0.30614
     0.47236
     0.66415
     0.35728
     0.29335
     0.42121
     0.41482
     0.45318
     0.24220
     0.23581
     0.38925
     0.45957
     0.35089
     0.38925
     0.24220
     0.37007
     0.31892
     0.45957
     0.41482
     0.27417
     0.29335
     0.33171
     0.44039
     0.30614
     0.35728
     0.17188
     0.25499
     0.37646
     0.32531
     0.27417
     0.10156
     0.21663
     0.05041
     0.17827
     0.32531
     0.19745
     0.08877
     0.16549
     0.10156
     0.16549
     0.10156
     0.06320
     0.04402
     0.13991
     0.08877
     0.15909
     0.02484
     0.08238
     0.08877
     0.02484
     0.20385
     0.22942
    -0.00713
     0.03762
     0.08877
     0.18467
     0.09516
    -0.04549
    -0.02631
     0.15270
     0.10156
     0.13352
     0.10795
     0.02484
    -0.05827
    -0.09024
     0.04402
     0.08238
    -0.08384
    -0.07745
     0.04402
    -0.04549
    -0.00713
    -0.19253
    -0.13499
    -0.05827
    -0.04549
    -0.07106
    -0.09024
    -0.17974
    -0.09024
    -0.22449
    -0.11581
     0.05041
    -0.14778
    -0.21171
     0.03762
     0.00566
    -0.01352
    -0.03909
    -0.19253
     0.14631
    -0.03909
     0.12073
    -0.06467
     0.02484
    -0.07106
     0.04402
    -0.10302
     0.08238
    -0.00713
    -0.04549
    -0.08384
    -0.22449
    -0.43547
    -0.71037
    -1.10035
    -1.45836
    -1.55426
    -2.00178
    -2.35340
    -2.48766
    -2.27668
    -1.84195
    -1.43279
    -1.01085
    -0.95970
    -1.79081
    -1.90588
    -0.75512
     1.64230
     2.54373
     0.95823
     1.32903
     2.99124
     2.87617
     2.51815
     1.42493
     1.45050
     1.84048
     1.50804
     1.27150
     1.30346
     0.35728
    -0.02631
     0.04402
    -0.55694
    -1.18346
    -1.06838
    -1.13871
    -0.90856
    -0.65283
    -0.35875
    -0.17974
     0.13991
     0.29335
     0.30614
     0.70890
     0.91348
     0.88791
     0.63218
     0.76644
     0.72169
     0.68333
     0.49793
     0.48514
     0.49793
     0.49154
     0.44039
     0.37646
     0.33810
     0.20385
     0.17827
     0.15909
     0.34449
     0.29974
     0.12073
     0.12073
     0.13991
     0.19745
     0.10156
     0.00566
    -0.01991
     0.12713
     0.16549
     0.08877
    -0.05827
     0.01844
    -0.02631
    -0.17974
     0.10156
     0.07598
    -0.03909
    -0.09024
    -0.09024
    -0.07106
     0.05680
    -0.11581
    -0.17974
    -0.11581
     0.03762
     0.03762
    -0.03909
    -0.10302
    -0.09663
    -0.25007
    -0.07745
     0.12073
    -0.01352
    -0.01352
    -0.19892
     0.12713
    -0.01352
    -0.05827
    -0.12220
    -0.05827
     0.02484
     0.08238
    -0.17974
     0.08877
    -0.08384
    -0.18613
    -0.15417
     0.05041
     0.07598
    -0.19253
    -0.05827
    -0.12860
    -0.13499
    -0.07106
    -0.17974
    -0.23089
    -0.19892
    -0.17335
    -0.17974
    -0.15417
    -0.27564
    -0.21810
    -0.43547
    -0.14138
    -0.14778
    -0.22449
    -0.25007
    -0.33318
    -0.27564
    -0.22449
    -0.27564
    -0.23089
    -0.18613
    -0.19892
    -0.16696
    -0.17335
    -0.24367
    -0.24367
    -0.35236
    -0.09663
     0.01205
    -0.13499
    -0.20531
    -0.10942
    -0.16056
    -0.10302
    -0.25007
    -0.25007
    -0.26285
    -0.21810
    -0.39711
    -0.59529
    -0.56972
    -0.77430
    -1.25379
    -1.29854
    -1.47754
    -2.53880
    -3.56809
    -3.84939
    -2.62830
     1.45690
     3.52827
     0.10795
    -1.13871
    -2.07850
    -2.22554
    -0.88298
    -0.26285
    -0.24367
     0.06320
     0.45318
     1.11806
     1.22674
     1.04134
     0.79841
     0.21024
    -0.48022
    -0.56333
    -0.74873
    -0.55694
    -0.08384
     0.13352
     0.43400
     0.37646
     0.59383
     0.52350
     0.40203
     0.49793
     0.68972
     0.46596
     0.46596
     0.26778
     0.28056
     0.21663
     0.17827
     0.21024
     0.21024
     0.11434
     0.17188
     0.23581
     0.27417
     0.21663
    -0.08384
     0.15909
     0.26778
     0.29335
     0.15270
     0.13352
     0.22942
     0.14631
     0.15270
     0.19106
     0.19745
     0.20385
     0.22302
     0.21663
     0.24860
     0.24860
     0.25499
     0.17827
     0.40843
     0.27417
     0.26138
     0.32531
     0.26138
     0.32531
     0.23581
     0.25499
     0.31253
     0.37007
     0.35728
     0.35728
     0.34449
     0.33810
     0.17827
     0.17188
     0.45957
     0.46596
     0.41482
     0.29335
     0.28696
     0.25499
     0.29974
     0.17188
     0.29974
     0.20385
     0.21024
     0.23581
     0.06959
     0.12713
     0.01844
    -0.28203
    -0.01991
    -0.03909
    -0.19892
    -0.12220
    -0.23089
    -0.33318
    -0.43547
    -0.45465
    -0.45465
    -0.40989
    -0.33957
    -0.46743
    -0.49300
    -0.52497
    -0.42907
    -0.58251
    -0.42907
    -0.36514
    -0.33957
    -0.37793
    -0.28842
    -0.31400
    -0.26925
    -0.30121
    -0.30760
    -0.21171
    -0.18613
    -0.14778
    -0.03270
    -0.16696
    -0.05188
    -0.07106
    -0.16696
     0.13352
    -0.01352
    -0.07745
    -0.00713
    -0.12860
    -0.07106
    -0.14138
    -0.06467
     0.11434
     0.01844
    -0.07745
    -0.00073
    -0.02631
     0.06320
    -0.03270
    -0.04549
     0.01844
     0.08238
     0.06959
     0.09516
    -0.07106
    -0.13499
    -0.26925
    -0.31400
    -0.18613
    -0.12220
    -0.23089
    -0.45465
    -0.71037
    -0.95970
    -1.38804
    -1.77163
    -2.64748
    -3.86857
    -3.95807
    -3.22286
     0.98381
     5.35670
     2.31997
     1.41854
     0.61940
    -0.75512
    -1.10674
    -0.04549
     0.85594
     2.22407
     3.22140
     3.69449
     3.64334
     2.88256
     1.67426
     0.70890
     0.08238
    -0.08384
    -0.22449
    -0.33318
    -0.28842
    -0.19892
    -0.03909
    -0.03909
    -0.03270
     0.11434
     0.18467
     0.03762
     0.05680
     0.11434
     0.11434
     0.06959
     0.01844
    -0.08384
     0.05041
    -0.16696
    -0.13499
    -0.17335
     0.03123
    -0.13499
    -0.12220
    -0.00073
    -0.14778
    -0.05188
    -0.26285
     0.11434
     0.10156
    -0.07745
    -0.05827
     0.05680
    -0.07106
    -0.06467
    -0.03909
     0.02484
     0.06320
     0.14631
     0.04402
     0.05041
     0.13991
     0.05041
     0.01205
     0.08238
     0.34449
     0.11434
     0.21663
     0.26138
     0.21663
     0.26138
     0.15270
     0.19745
     0.09516
     0.30614
     0.23581
     0.15270
     0.10795
     0.08238
    -0.01352
     0.08877
     0.21024
     0.07598
    -0.02631
     0.05680
     0.10156
    -0.01352
    -0.12220
    -0.11581
    -0.09663
     0.01205
     0.10795
    -0.00073
    -0.07745
    -0.03909
    -0.07106
    -0.09024
    -0.04549
     0.08877
    -0.10942
    -0.05188
    -0.03270
    -0.03270
    -0.07745
    -0.26285
    -0.04549
    -0.00713
    -0.01352
    -0.06467
    -0.11581
    -0.03909
    -0.01991
    -0.26285
     0.03123
     0.12713
    -0.21171
     0.04402
     0.05680
     0.02484
     0.02484
    -0.10942
    -0.07745
     0.07598
     0.15909
     0.06959
    -0.00073
    -0.02631
    -0.01991
    -0.17974
     0.10156
     0.15909
    -0.04549
    -0.10942
    -0.03270
    -0.09024
    -0.09024
    -0.19892
    -0.23728
    -0.16056
    -0.18613
    -0.11581
    -0.16056
    -0.33318
    -0.28842
    -0.21810
    -0.15417
    -0.10942
    -0.16696
    -0.35875
    -0.15417
    -0.16056
    -0.07106
    -0.09663
    -0.20531
    -0.33957
    -0.63365
    -0.39071
    -0.30121
    -0.33318
    -0.24367
    -0.51858
    -0.81905
    -0.83823
    -0.95970
    -1.23461
    -1.42001
    -1.40083
    -1.49672
    -1.67573
    -1.96342
    -1.99539
    -2.35340
    -3.24844
    -3.74710
    -4.14987
    -2.47487
     0.24220
     2.77388
     1.18839
    -0.50579
    -0.22449
    -0.28842
     0.21663
     0.79841
     1.67426
     2.58208
     3.13189
     3.03600
     3.04878
     2.68437
     1.98752
     1.60394
     1.04134
     0.66415
     0.47236
     0.44678
     0.10156
    -0.07745
    -0.07106
    -0.00073
    -0.14778
    -0.28842
    -0.23089
    -0.05188
     0.00566
    -0.21810
    -0.16696
    -0.00713
    -0.25007
    -0.39711
    -0.31400
    -0.01352
     0.01205
    -0.21810
    -0.17974
     0.02484
    -0.07106
    -0.27564
    -0.20531
    -0.06467
    -0.18613
     0.02484
    -0.04549
    -0.06467
    -0.10302
    -0.06467
    -0.13499
     0.13991
     0.13991
     0.01205
    -0.09024
     0.01844
     0.12073
     0.01205
     0.05680
    -0.03909
     0.05680
     0.05041
     0.03762
     0.01844
     0.03762
    -0.05827
    -0.17335
     0.05041
     0.17188
     0.02484
    -0.03909
    -0.07745
     0.02484
     0.03123
    -0.04549
     0.00566
    -0.03909
     0.10156
    -0.00713
     0.17827
    -0.00073
     0.01844
    -0.12860
    -0.05827
     0.21663
     0.08238
    -0.01352
     0.02484
     0.07598
     0.14631
     0.00566
     0.01844
     0.14631
     0.16549
     0.23581
     0.08877
     0.17827
    -0.01991
    -0.03270
     0.01205
     0.19745
     0.24860
     0.00566
     0.06959
     0.01205
     0.08877
     0.08238
     0.06320
     0.03123
    -0.05827
     0.08877
     0.12073
     0.05680
    -0.05827
     0.01844
    -0.19253
     0.12713
     0.13991
     0.05680
     0.08877
     0.03762
     0.06320
     0.08238
    -0.03270
     0.04402
     0.00566
     0.12073
     0.13991
     0.24860
     0.15270
     0.09516
    -0.12860
    -0.00073
     0.10795
     0.06320
    -0.26925
    -0.37154
    -0.55694
    -0.67201
    -0.63365
    -0.90216
    -0.85741
    -0.73594
    -0.79987
    -0.76791
    -0.71037
    -0.64005
    -0.78069
    -0.90856
    -1.09396
    -0.96609
    -0.23728
     2.25604
     4.85164
     4.73656
     3.45155
     1.11167
     0.88152
     1.95556
     2.37111
     2.67798
     2.81224
     2.40947
     2.12178
     1.17560
     0.50432
     0.08877
    -0.60808
    -1.52230
    -1.98899
    -2.46848
    -2.88403
    -2.97353
    -2.54519
    -1.64377
    -1.47115
    -1.59262
    -1.47754
    -1.62459
    -1.39443
    -1.22182
    -0.65283
    -0.28203
    -0.19253
     0.05041
     0.07598
     0.17188
     0.14631
     0.04402
    -0.00713
     0.12713
     0.31892
     0.18467
     0.28056
     0.34449
     0.21663
     0.01205
     0.19106
     0.54907
     0.35728
     0.34449
     0.40843
     0.37646
     0.44039
     0.52989
     0.54268
     0.72808
     0.60661
     0.69612
     0.72169
     0.93905
     0.76644
     0.63858
     0.60022
     0.68972
     0.74726
     0.75365
     0.66415
     0.51071
     0.47236
     0.55547
     0.47236
     0.58104
     0.41482
     0.47236
     0.34449
     0.40203
     0.33171
     0.36367
     0.22302
     0.36367
     0.39564
     0.22942
     0.38285
     0.29335
     0.42121
     0.18467
     0.24220
     0.28696
     0.26138
     0.24860
     0.26778
     0.26778
     0.24220
     0.21663
     0.17827
     0.21024
     0.41482
     0.24860
     0.24220
     0.18467
     0.24220
     0.19745
     0.18467
     0.18467
     0.28056
     0.27417
     0.24860
     0.21024
     0.17188
     0.25499
     0.05041
     0.12073
     0.20385
     0.15909
     0.03123
     0.10795
    -0.00073
     0.03762
    -0.01991
    -0.00713
     0.09516
    -0.00073
     0.05680
    -0.01352
    -0.01991
    -0.07745
    -0.03909
    -0.16696
     0.12073
     0.05680
    -0.07106
     0.07598
    -0.01991
    -0.01352
    -0.13499
    -0.00713
    -0.09663
    -0.05188
    -0.00713
    -0.05188
    -0.15417
    -0.07106
    -0.05827
    -0.33957
    -0.19892
    -0.01352
    -0.33318
    -0.19892
    -0.39071
    -0.42268
    -0.44186
    -0.52497
    -0.73594
    -0.84463
    -0.74873
    -1.06199
    -1.03642
    -1.18985
    -1.43919
    -1.33050
    -0.97249
    -0.76791
    -0.88938
    -1.01085
     0.47875
     2.67798
     5.01786
     4.74935
     2.35193
    -0.69119
    -0.17974
     0.84316
     1.34821
     2.51176
     2.82502
     2.01310
     1.20756
     0.75365
    -0.49300
    -1.36247
    -1.54787
    -2.14882
    -2.20636
    -2.18079
    -2.14243
    -1.70130
    -1.38165
    -0.78709
    -0.51858
    -0.14778
    -0.60169
    -0.32039
    -0.32678
    -0.12220
    -0.04549
    -0.05827
     0.00566
    -0.09024
     0.04402
    -0.03909
    -0.09663
    -0.21171
     0.03123
     0.09516
    -0.01352
    -0.04549
    -0.15417
     0.18467
     0.19106
     0.54268
     0.53629
     0.30614
     0.42760
     0.45957
     0.52350
     0.45318
     0.37007
     0.38285
     0.38285
     0.51711
     0.40843
     0.38285
     0.37007
     0.39564
     0.33810
     0.38285
     0.51711
     0.42760
     0.45318
     0.49154
     0.42121
     0.45318
     0.26778
     0.48514
     0.44039
     0.51711
     0.45318
     0.40203
     0.29335
     0.44039
     0.35728
     0.29974
     0.48514
     0.42760
     0.20385
     0.49793
     0.37646
     0.43400
     0.35728
     0.22302
     0.33810
     0.43400
     0.28696
     0.30614
     0.30614
     0.21663
     0.28696
     0.17188
     0.37007
     0.33171
     0.10156
     0.23581
     0.32531
     0.24220
     0.10156
     0.08238
     0.01205
     0.20385
     0.26778
     0.10795
     0.17188
     0.09516
     0.09516
    -0.07745
     0.12713
     0.13991
    -0.08384
    -0.01352
     0.07598
     0.00566
     0.05680
    -0.14138
    -0.07106
     0.10156
    -0.07745
     0.05041
    -0.09663
    -0.07745
    -0.01352
    -0.17974
    -0.03909
     0.03123
    -0.20531
    -0.17974
     0.03762
    -0.09024
    -0.03909
    -0.21171
    -0.23089
    -0.07106
    -0.10302
     0.03123
    -0.10942
    -0.09663
    -0.13499
    -0.07745
    -0.25007
     0.01205
     0.05041
    -0.21810
    -0.09024
    -0.07106
    -0.04549
    -0.16056
    -0.15417
    -0.16696
    -0.16056
    -0.03270
     0.04402
    -0.00073
    -0.14138
    -0.09024
    -0.25646
     0.09516
     0.01844
    -0.36514
    -0.37793
    -0.77430
    -0.95970
    -1.38804
    -1.73966
    -2.11046
    -2.48766
    -2.83288
    -3.79185
    -4.39920
    -4.61656
    -5.69700
    -5.72257
    -2.94157
     2.97206
     5.63160
     1.47608
    -0.90216
    -1.21543
     0.03762
     0.79201
     2.15375
     3.56662
     4.41691
     5.25441
     5.61242
     4.92196
     3.78399
     2.56291
     1.49525
     1.11806
     0.45318
     0.17188
     0.10795
     0.13352
     0.21024
     0.19745
     0.21663
     0.19106
     0.38285
     0.33171
     0.30614
     0.31892
     0.13352
     0.16549
     0.15270
     0.28696
     0.20385
     0.16549
     0.12713
     0.26138
     0.06959
     0.14631
     0.11434
     0.08238
     0.00566
     0.16549
     0.16549
     0.11434
     0.12713
     0.05680
    -0.03909
     0.13991
     0.26138
     0.03123
     0.01844
     0.03123
     0.04402
     0.10156
     0.01844
    -0.12220
    -0.03270
     0.01844
     0.04402
     0.07598
    -0.10302
    -0.07745
    -0.16056
    -0.09024
     0.05041
     0.05041
    -0.03909
    -0.08384
     0.00566
     0.08877
    -0.02631
     0.01205
     0.00566
     0.10156
     0.17827
     0.11434
     0.11434
     0.05680
    -0.00073
     0.03123
     0.22302
     0.29974
     0.07598
     0.05680
     0.14631
     0.17827
     0.06320
     0.05680
     0.10795
     0.06959
     0.12073
     0.09516
     0.20385
     0.08877
    -0.09024
    -0.21171
     0.17188
     0.17188
     0.00566
    -0.03909
    -0.08384
    -0.09024
    -0.04549
     0.03762
    -0.16696
    -0.04549
    -0.10302
    -0.12220
    -0.15417
    -0.12860
    -0.21171
    -0.36514
    -0.14138
     0.03762
    -0.22449
    -0.24367
    -0.26925
    -0.24367
    -0.17335
    -0.33957
    -0.26925
    -0.30760
    -0.28203
    -0.26285
    -0.30121
    -0.25646
    -0.35236
    -0.40350
    -0.35236
    -0.13499
    -0.19253
    -0.26285
    -0.31400
    -0.32678
    -0.35875
    -0.28842
    -0.35236
    -0.21810
    -0.25007
    -0.26285
    -0.28842
    -0.32678
    -0.32039
    -0.28203
    -0.54415
    -0.22449
    -0.24367
    -0.39711
    -0.30121
    -0.39071
    -0.27564
    -0.35236
    -0.40989
    -0.37154
    -0.65283
    -0.50579
    -0.64644
    -0.72955
    -0.82545
    -1.06838
    -1.28575
    -1.00445
    -0.97249
    -1.20264
    -1.20264
    -1.22821
    -1.09396
    -0.95970
    -0.80627
    -1.02363
    -0.90856
    -0.26925
     1.04134
     3.08714
     4.96032
     4.64706
     2.24325
    -0.97888
     1.02216
     1.30985
     1.99392
     2.26243
     2.18571
     1.66787
     0.83037
    -0.28842
    -1.18985
    -1.61819
    -2.53241
    -2.28308
    -1.28575
    -0.39071
    -2.20636
    -2.84567
    -2.25111
    -2.05292
    -1.26018
    -0.59529
    -0.13499
     0.02484
    -0.10302
    -0.14778
    -0.15417
    -0.23089
    -0.23089
    -0.39071
    -0.32039
    -0.25007
    -0.26925
    -0.40350
    -0.10302
    -0.04549
    -0.14778
    -0.08384
    -0.03909
    -0.04549
     0.01205
     0.12073
     0.17827
     0.28056
     0.24220
     0.22302
     0.26138
     0.26138
     0.15909
    -0.02631
     0.22302
     0.29974
     0.12073
     0.09516
     0.15270
     0.18467
     0.12713
     0.06959
     0.01844
     0.13352
     0.10795
     0.15909
    -0.00073
     0.19106
     0.08238
     0.03123
     0.03123
     0.24860
     0.11434
     0.08877
     0.10156
     0.06959
     0.03762
     0.03123
    -0.01991
     0.11434
     0.10795
    -0.05188
     0.06320
    -0.00713
     0.03762
    -0.07106
    -0.28842
     0.08238
     0.01844
    -0.02631
     0.01205
    -0.07106
    -0.09663
    -0.16696
    -0.14138
     0.08238
    -0.00073
    -0.00713
    -0.07106
    -0.05827
    -0.03270
    -0.12220
    -0.31400
    -0.05827
     0.02484
    -0.07106
    -0.09663
    -0.14138
    -0.07106
    -0.32039
    -0.14138
    -0.12220
    -0.14138
    -0.03270
    -0.17335
    -0.12860
    -0.20531
    -0.09024
    -0.18613
    -0.17335
    -0.08384
    -0.01991
    -0.10302
    -0.10942
    -0.04549
    -0.09663
    -0.20531
    -0.18613
    -0.07106
     0.04402
    -0.03909
    -0.09663
    -0.11581
    -0.10942
    -0.16056
    -0.06467
    -0.05188
    -0.10302
     0.04402
    -0.02631
    -0.07745
    -0.10302
    -0.07745
     0.00566
     0.07598
    -0.00713
    -0.03909
    -0.03270
     0.03123
    -0.06467
    -0.10302
    -0.28203
    -0.13499
    -0.10302
    -0.30121
    -0.35875
    -0.41629
    -0.56333
    -0.71676
    -0.90856
    -0.89577
    -0.83184
    -0.83823
    -0.74873
    -0.79348
    -0.67201
    -0.65283
    -0.78069
    -0.42268
    -0.47382
    -0.21171
     0.48514
     1.45690
     2.08981
     2.76109
     2.14096
     1.45050
     1.70623
     1.15642
     1.30346
     1.69344
     2.05785
     2.14735
     1.44411
     1.02856
     0.52989
    -0.12860
    -0.20531
    -0.76152
    -1.00445
    -1.15789
    -1.54148
    -1.71409
    -0.97888
    -0.38432
    -0.46743
    -0.48022
    -0.96609
    -0.96609
    -0.91495
    -0.76791
    -0.14778
    -0.02631
     0.25499
     0.26138
     0.19106
     0.12073
    -0.10942
    -0.25007
    -0.23089
     0.00566
    -0.09663
     0.01844
    -0.13499
    -0.10942
    -0.21810
    -0.15417
    -0.01991
     0.10795
    -0.12860
    -0.00713
     0.01205
     0.03762
     0.09516
    -0.07106
     0.12713
     0.19106
     0.29335
     0.15270
     0.15270
     0.13352
     0.21663
     0.12073
     0.20385
     0.16549
     0.01205
     0.19745
     0.12713
     0.13991
     0.01844
    -0.01991
    -0.08384
     0.02484
     0.14631
     0.03762
     0.04402
    -0.01991
    -0.02631
    -0.09663
    -0.03270
     0.08238
    -0.07745
    -0.05188
    -0.02631
    -0.00073
    -0.03270
    -0.16696
    -0.08384
    -0.09024
     0.03123
     0.07598
    -0.09024
    -0.03909
    -0.14138
    -0.09663
    -0.09663
     0.05041
    -0.00713
    -0.20531
    -0.01991
     0.03123
    -0.01352
    -0.11581
    -0.12860
     0.00566
     0.01844
     0.04402
    -0.07745
    -0.12220
    -0.14138
     0.00566
    -0.12860
     0.08877
     0.23581
    -0.01352
     0.05680
     0.06959
     0.18467
     0.14631
    -0.03270
     0.10156
     0.10156
     0.13352
     0.22302
     0.21024
     0.13352
     0.12713
     0.00566
     0.22302
     0.29335
     0.17188
     0.09516
     0.13991
     0.08238
     0.15270
     0.18467
     0.11434
     0.11434
     0.13991
     0.12073
     0.14631
     0.12073
     0.03762
    -0.15417
    -0.02631
     0.13352
     0.03123
    -0.14138
    -0.14138
    -0.13499
    -0.13499
    -0.31400
    -0.30121
    -0.25646
    -0.34596
    -0.19253
    -0.38432
    -0.63365
    -0.55054
    -0.69758
    -0.71676
    -0.48022
    -0.66562
    -0.98527
    -1.02363
    -1.15789
    -1.31132
    -1.22821
    -1.36886
    -1.31132
    -1.34968
    -1.27296
    -1.27296
    -1.52230
    -1.55426
    -1.17067
    -0.62087
     0.52350
     2.07703
     2.96567
     2.26243
     1.60394
     1.12445
     0.54268
     1.13724
     2.05146
     2.24964
     2.48619
     2.01949
     1.66787
     0.58104
     0.29335
    -0.62087
    -0.92134
    -0.99806
    -1.57344
    -2.01457
    -1.72688
    -1.38804
    -0.69119
    -0.17974
    -0.83823
    -1.47754
    -1.74605
    -0.74234
    -0.39071
    -0.24367
    -0.07745
     0.05041
     0.28696
     0.22942
    -0.01352
    -0.25007
    -0.34596
    -0.32039
    -0.23728
    -0.17974
    -0.23089
    -0.24367
    -0.16056
    -0.10302
     0.03123
    -0.04549
    -0.01352
    -0.19253
    -0.22449
     0.33171
     0.28056
    -0.10942
    -0.07106
     0.01844
     0.08877
     0.17827
     0.04402
     0.21663
     0.10156
     0.17827
     0.11434
     0.16549
     0.04402
     0.08238
    -0.30121
    -0.00713
     0.10795
    -0.06467
    -0.08384
    -0.00073
    -0.01991
    -0.07745
    -0.14778
    -0.12220
     0.05041
    -0.04549
    -0.02631
    -0.04549
    -0.03270
    -0.07745
    -0.23728
    -0.14778
     0.06959
    -0.11581
    -0.10942
    -0.13499
    -0.22449
    -0.07745
    -0.07106
    -0.15417
    -0.08384
    -0.24367
    -0.17974
     0.00566
    -0.07745
    -0.17974
    -0.37154
    -0.26925
    -0.05827
    -0.16056
    -0.16696
    -0.19892
    -0.39711
    -0.12220
    -0.29482
    -0.22449
    -0.34596
    -0.19892
    -0.35875
    -0.22449
    -0.14778
    -0.25007
    -0.27564
    -0.40989
    -0.06467
    -0.07745
    -0.14778
    -0.19892
    -0.26285
    -0.32678
    -0.10942
    -0.07106
    -0.24367
    -0.04549
    -0.21171
    -0.12220
    -0.11581
    -0.12860
    -0.09663
    -0.34596
    -0.09663
    -0.00713
    -0.09663
    -0.10942
    -0.04549
    -0.07106
    -0.05827
    -0.13499
    -0.05188
    -0.14778
    -0.11581
    -0.05827
    -0.05188
    -0.03270
    -0.04549
    -0.19892
    -0.12220
     0.00566
    -0.01991
    -0.09024
    -0.03270
    -0.17974
    -0.22449
    -0.22449
    -0.31400
    -0.28842
    -0.39711
    -0.44186
    -0.62726
    -0.62087
    -0.65283
    -0.95331
    -1.06199
    -0.88298
    -0.93413
    -1.34329
    -1.50951
    -1.33690
    -0.81905
     0.74087
     2.63323
     3.07435
     1.93638
     1.42493
     2.36472
     0.13352
     1.22674
     1.94277
     2.17932
     2.62684
     2.55012
     1.85966
     1.12445
     0.00566
     0.79841
     0.50432
    -0.15417
    -0.87659
    -1.18346
    -1.59262
    -1.40083
    -0.91495
    -0.65923
    -0.58251
    -0.85102
    -0.81905
    -0.17335
     0.15270
     0.22302
    -0.27564
    -0.23728
    -0.28842
    -0.16696
    -0.12860
     0.05041
     0.10795
     0.06320
     0.05041
     0.13991
     0.17827
     0.06959
     0.00566
     0.09516
     0.12713
    -0.00073
    -0.01991
    -0.04549
    -0.14138
    -0.07745
    -0.00713
    -0.03270
    -0.03909
    -0.00713
    -0.05827
    -0.02631
     0.05041
    -0.07745
    -0.23089
     0.01205
     0.04402
    -0.03270
     0.05680
     0.05680
     0.03123
    -0.05827
    -0.14138
    -0.00073
     0.03123
     0.05041
    -0.04549
    -0.00713
    -0.00713
    -0.09663
    -0.19892
     0.00566
    -0.01991
     0.00566
    -0.04549
    -0.11581
    -0.09663
    -0.20531
    -0.06467
    -0.10302
    -0.05827
     0.00566
    -0.12220
    -0.12860
    -0.11581
    -0.09663
    -0.31400
    -0.12860
    -0.03909
    -0.04549
    -0.11581
    -0.05188
    -0.16056
    -0.13499
    -0.11581
    -0.20531
    -0.00713
    -0.07745
    -0.04549
    -0.12860
    -0.21810
    -0.05827
    -0.08384
    -0.19253
     0.04402
    -0.12220
    -0.09024
    -0.11581
    -0.07106
    -0.15417
    -0.23089
    -0.30121
    -0.20531
    -0.10942
     0.01205
    -0.28203
    -0.10942
    -0.29482
    -0.11581
    -0.41629
    -0.16696
    -0.15417
    -0.22449
    -0.24367
    -0.27564
    -0.17335
    -0.33957
    -0.36514
    -0.35875
    -0.44825
    -0.40989
    -0.79348
    -1.11314
    -1.84834
    -3.33794
    -4.97458
    -4.36723
    -0.04549
     5.49095
     8.34867
     2.65880
    -3.26762
    -4.34166
    -2.55798
     0.08877
     1.67426
     2.32636
     2.23046
     1.55279
     0.76005
    -0.32678
    -1.13871
    -1.56065
    -2.13603
    -2.47487
    -2.07210
    -1.17067
    -1.10674
    -1.18985
    -1.46476
    -1.44558
    -1.10674
    -0.48022
     0.15270
     0.28056
     0.51071
     1.02216
     1.34182
     1.45690
     1.02216
     0.44039
    -0.14778
    -0.13499
     0.35089
     1.41214
     1.12445
     0.01844
    -0.39071
    -0.35875
     0.31892
     1.07970
     0.89430
     0.15270
     0.24860
     0.12073
     0.42760
     0.57465
     0.45957
     0.39564
     0.38925
     0.16549
     0.15909
     0.00566
    -0.05827
    -0.00713
     0.06959
     0.01205
    -0.14778
    -0.17335
    -0.16696
    -0.26285
    -0.17335
     0.03762
    -0.15417
    -0.11581
    -0.12860
     0.02484
    -0.11581
    -0.21810
    -0.12220
    -0.04549
    -0.01352
     0.04402
    -0.13499
     0.03123
    -0.09663
    -0.10302
    -0.10942
     0.13991
    -0.16056
    -0.09024
    -0.03909
    -0.01991
     0.05680
    -0.11581
    -0.16696
    -0.05188
    -0.09024
    -0.03909
     0.02484
    -0.05827
    -0.07106
    -0.12220
    -0.07745
     0.10795
    -0.01352
    -0.10302
    -0.13499
     0.03762
    -0.06467
    -0.10942
    -0.12220
    -0.14138
    -0.02631
    -0.04549
    -0.05827
    -0.12220
    -0.16696
    -0.10942
    -0.25646
    -0.07106
    -0.09663
    -0.21171
    -0.17974
    -0.17974
    -0.06467
    -0.17974
    -0.23089
    -0.17335
    -0.19253
    -0.17974
    -0.17335
    -0.10942
    -0.30760
    -0.25007
    -0.31400
    -0.17335
    -0.07106
    -0.23089
    -0.33318
    -0.25007
    -0.17335
    -0.23728
    -0.27564
    -0.46743
    -0.27564
    -0.28842
    -0.24367
    -0.30760
    -0.30121
    -0.40350
    -0.46104
    -0.41629
    -0.25646
    -0.28203
    -0.48661
    -0.36514
    -0.41629
    -0.36514
    -0.36514
    -0.50579
    -0.35236
    -0.32678
    -0.31400
    -0.33957
    -0.46743
    -0.49300
    -0.41629
    -0.58251
    -0.17335
    -0.45465
    -0.54415
    -0.35875
    -0.35875
    -0.35875
    -0.53776
    -0.45465
    -0.69119
    -0.88938
    -1.18985
    -1.24100
    -1.28575
    -1.42640
    -1.68852
    -2.30865
    -2.46848
    -2.92239
    -3.62563
    -4.34805
    -5.50521
    -6.30435
    -5.98469
    -3.71513
     2.93371
     5.75946
    -0.53136
    -3.05025
    -2.55798
    -0.90856
     1.75737
     3.38762
     4.88361
     5.11376
     4.68542
     3.96300
     4.44887
     4.00775
     3.44515
     2.83781
     2.23686
     1.68066
     1.16281
     0.77283
     0.25499
     0.07598
    -0.10942
    -0.48022
    -0.62726
    -0.34596
    -0.53776
    -0.56972
    -0.61447
    -0.53136
    -0.50579
    -0.51218
    -0.74873
    -0.59529
    -0.53776
    -0.49940
    -0.53136
    -0.49300
    -0.61447
    -0.60169
    -0.83184
    -0.37154
    -0.46104
    -0.53136
    -0.50579
    -0.54415
    -0.49940
    -0.46743
    -0.39071
    -0.47382
    -0.37793
    -0.32678
    -0.30121
    -0.33318
    -0.39711
    -0.36514
    -0.57611
    -0.28842
    -0.10942
    -0.19253
    -0.33957
    -0.20531
    -0.35875
    -0.19892
    -0.19253
    -0.21171
    -0.31400
    -0.28842
    -0.23728
    -0.12860
    -0.10942
    -0.18613
    -0.36514
    -0.26925
    -0.11581
    -0.11581
    -0.15417
    -0.14778
    -0.23089
    -0.22449
    -0.22449
    -0.17335
    -0.25007
    -0.10302
    -0.17335
    -0.22449
    -0.14778
    -0.16056
    -0.25007
    -0.33957
    -0.28203
    -0.12220
    -0.21171
    -0.19253
    -0.29482
    -0.17974
    -0.27564
    -0.25007
    -0.31400
    -0.29482
    -0.30760
    -0.42907
    -0.31400
    -0.39711
    -0.34596
    -0.48022
    -0.45465
    -0.27564
    -0.26925
    -0.41629
    -0.46104
    -0.36514
    -0.29482
    -0.41629
    -0.35875
    -0.32678
    -0.25646
    -0.22449
    -0.25007
    -0.07745
    -0.27564
    -0.38432
    -0.27564
    -0.12220
    -0.25007
    -0.21171
    -0.19892
    -0.22449
    -0.29482
    -0.25007
    -0.30121
    -0.22449
    -0.25007
    -0.33318
    -0.23728
    -0.14778
    -0.29482
    -0.40350
    -0.45465
    -0.17974
    -0.18613
    -0.21171
    -0.17335
    -0.23089
    -0.26285
    -0.48022
    -0.27564
    -0.20531
    -0.16696
    -0.58251
    -0.92774
    -0.96609
    -1.19625
    -1.13871
    -1.13871
    -1.03003
    -1.37525
    -2.14882
    -0.88938
     2.02588
     4.25708
     3.22140
    -0.63365
    -1.29854
     0.28696
     1.63590
     2.83142
     3.38122
     3.22140
     2.53733
     2.03867
     1.75098
     1.57837
     1.15003
     0.73447
    -0.78709
    -1.01724
    -0.67840
    -0.76791
    -1.03003
    -1.15789
    -1.09396
    -1.36886
    -1.32411
    -1.29854
    -1.18346
    -1.11953
    -0.92774
    -0.50579
    -0.42907
    -0.37154
    -0.24367
    -0.01991
    -0.26285
    -0.21810
     0.07598
     0.23581
     0.12073
     0.19106
     0.10156
     0.17827
     0.08877
    -0.01352
    -0.01352
     0.28696
     0.30614
     0.11434
     0.24220
     0.06320
     0.15270
     0.01205
     0.02484
     0.08877
     0.10795
     0.08238
    -0.05827
     0.03762
    -0.01991
    -0.03270
    -0.25007
    -0.12220
    -0.15417
    -0.14778
    -0.14138
    -0.12860
    -0.17335
    -0.10942
    -0.21810
    -0.21171
    -0.12220
    -0.21171
    -0.08384
    -0.17335
    -0.16696
    -0.11581
    -0.21171
    -0.19892
     0.02484
    -0.14138
    -0.09663
    -0.13499
    -0.14138
    -0.28842
    -0.23089
    -0.25646
    -0.09663
    -0.09663
    -0.14778
    -0.18613
    -0.26925
    -0.14138
    -0.21810
    -0.19253
    -0.04549
    -0.10942
    -0.28203
    -0.17974
    -0.07106
    -0.02631
    -0.21810
    -0.06467
    -0.01991
     0.06959
     0.14631
    -0.02631
    -0.00073
     0.09516
    -0.00713
     0.05680
     0.19745
     0.16549
     0.03762
     0.00566
     0.20385
     0.12073
     0.08238
     0.04402
     0.07598
     0.21663
     0.15909
     0.13352
     0.05680
     0.16549
     0.08877
    -0.06467
     0.15270
     0.18467
    -0.08384
    -0.12860
    -0.16056
    -0.24367
    -0.53136
    -0.79987
    -0.86380
    -1.40083
    -1.18346
     0.21024
     1.23314
     1.34182
     1.78294
     1.01577
    -0.14138
    -1.55426
    -1.11953
     0.28056
     1.50165
     1.75737
     2.28161
     2.24325
     1.54640
     0.86234
     0.39564
     0.10795
     0.29974
     0.87512
     0.95184
     0.02484
    -0.56972
     0.26138
     0.15270
     0.09516
     0.14631
     0.00566
    -0.39711
    -0.76152
    -0.93413
    -0.94692
    -0.80627
    -0.65283
    -0.76152
    -0.71037
    -0.79348
    -0.71037
    -0.65283
    -0.35236
    -0.45465
    -0.48022
    -0.39711
    -0.37154
    -0.23089
    -0.24367
    -0.28203
    -0.19892
    -0.17974
    -0.03909
    -0.09663
    -0.16696
    -0.19892
    -0.26285
    -0.37793
    -0.14138
    -0.01352
    -0.04549
    -0.07106
    -0.01352
     0.06959
    -0.01352
     0.01205
    -0.10302
     0.11434
     0.23581
     0.24220
     0.18467
     0.19745
     0.18467
     0.08877
     0.28056
     0.40203
     0.19106
     0.33810
     0.38285
     0.28056
     0.17827
     0.19745
     0.17188
     0.31892
     0.31892
     0.22302
     0.12073
     0.11434
     0.05041
    -0.00073
    -0.08384
     0.13352
    -0.05188
    -0.16696
    -0.08384
    -0.12860
    -0.09024
    -0.11581
    -0.29482
    -0.27564
    -0.23089
    -0.12220
    -0.23089
    -0.24367
    -0.39711
    -0.26285
    -0.42907
    -0.23089
    -0.17974
    -0.21810
    -0.32678
    -0.24367
    -0.24367
    -0.28203
    -0.38432
    -0.35236
    -0.25646
    -0.25007
    -0.15417
    -0.25646
    -0.25646
    -0.19253
    -0.38432
    -0.17335
    -0.06467
    -0.01352
    -0.27564
    -0.23728
    -0.12860
    -0.11581
    -0.17974
    -0.18613
    -0.12860
     0.01844
    -0.19253
    -0.03909
    -0.04549
    -0.07106
    -0.12860
    -0.17974
    -0.06467
    -0.30760
    -0.48661
    -0.23089
    -0.53136
    -1.43279
    -2.32783
    -2.50684
    -1.57344
     0.51711
     3.17025
     2.99764
     0.44678
    -1.70130
    -2.00817
    -0.78709
     0.78562
     1.42493
     2.33915
     3.12550
     2.95288
     2.70995
     2.41586
     1.84048
     0.40203
     1.28428
     1.52722
     1.23314
     1.16281
     1.16281
     0.98381
     0.59383
     0.54907
     0.19745
    -0.09663
    -0.18613
    -0.28203
    -0.33318
    -0.44825
    -0.56972
    -0.48022
    -0.54415
    -0.46104
    -0.53136
    -0.64005
    -0.52497
    -0.60808
    -0.72316
    -0.56972
    -0.28842
    -0.42268
    -0.51218
    -0.53136
    -0.40989
    -0.46743
    -0.45465
    -0.35236
    -0.39711
    -0.23728
    -0.19253
    -0.17974
    -0.21810
    -0.23728
    -0.30121
    -0.14778
     0.09516
     0.05041
    -0.01352
    -0.15417
    -0.00073
     0.13991
     0.10156
    -0.07106
     0.09516
     0.11434
     0.17827
     0.19106
     0.22302
     0.06320
     0.06959
    -0.11581
     0.20385
     0.29974
     0.08877
     0.21663
     0.13352
     0.11434
     0.20385
     0.08238
     0.08238
     0.10795
     0.07598
     0.19745
     0.13352
     0.10795
     0.05680
    -0.09024
     0.15270
     0.28056
     0.11434
     0.06959
     0.13991
     0.13991
     0.12073
     0.05041
     0.05041
     0.12713
     0.11434
     0.10795
     0.18467
     0.13991
     0.08877
    -0.10302
     0.03123
     0.10795
     0.09516
     0.01205
     0.06320
    -0.00073
    -0.11581
     0.01844
    -0.01352
     0.00566
    -0.07745
    -0.09663
     0.08238
    -0.14138
    -0.12220
    -0.23728
    -0.19253
     0.00566
     0.01205
    -0.14138
    -0.21171
    -0.17335
    -0.20531
    -0.07745
    -0.19892
    -0.13499
    -0.11581
    -0.22449
    -0.07745
    -0.09663
    -0.00073
    -0.05827
    -0.22449
     0.08877
     0.01205
    -0.44186
    -0.63365
    -0.55054
    -0.69119
    -0.85102
    -1.21543
    -1.73966
    -2.41733
    -2.46848
     0.60022
     2.86977
     2.86977
     0.75365
    -0.83184
    -0.75512
    -0.00073
     0.57465
     2.56291
     2.77388
     2.40308
     2.83142
     2.90174
     2.56930
     2.43504
     2.30079
     2.06424
     1.73819
     1.57837
     1.21396
     0.24220
     0.65136
     1.04774
     1.09888
     0.57465
     0.36367
     0.17827
    -0.22449
    -0.23728
    -0.39711
    -0.44825
    -0.51858
    -0.67201
    -0.71037
    -0.78069
    -0.85102
    -0.83823
    -0.95331
    -0.65283
    -0.64644
    -0.75512
    -0.65923
    -0.60808
    -0.61447
    -0.65283
    -0.69119
    -0.47382
    -0.48661
    -0.39711
    -0.34596
    -0.07106
     0.01205
     0.27417
     0.19745
     0.31892
     0.29974
     0.12073
     0.09516
     0.29974
     0.44678
     0.40843
     0.47875
     0.46596
     0.25499
     0.28696
     0.10156
    -0.05188
     0.10795
    -0.02631
    -0.26925
    -0.20531
    -0.05188
    -0.00713
    -0.15417
    -0.05188
    -0.18613
    -0.26285
    -0.21171
    -0.07106
     0.05680
    -0.05827
    -0.02631
    -0.14778
     0.02484
    -0.03909
    -0.09024
    -0.15417
     0.02484
     0.03123
     0.03762
    -0.05827
     0.08238
     0.10156
     0.00566
     0.03123
     0.21663
     0.30614
     0.23581
     0.12073
     0.28056
     0.24860
     0.24860
     0.15270
     0.33171
     0.47875
     0.25499
     0.37646
     0.36367
     0.25499
     0.28696
     0.29335
     0.28696
     0.31892
     0.29974
     0.24220
     0.29335
     0.25499
     0.33810
    -0.00073
     0.28696
     0.27417
     0.13352
     0.03123
     0.10156
     0.01844
     0.01844
    -0.21810
    -0.22449
    -0.13499
    -0.11581
    -0.24367
    -0.47382
    -0.40350
    -0.38432
    -0.60808
    -0.56333
    -0.44825
    -0.56333
    -0.55694
    -0.66562
    -0.65283
    -0.54415
    -0.71676
    -0.63365
    -0.65283
    -0.68480
    -0.51858
    -0.64005
    -0.42268
    -0.43547
    -0.55054
    -0.59529
    -0.29482
    -0.25646
    -0.26925
    -0.23089
    -0.32039
    -0.40989
    -0.64644
    -0.74873
    -0.71676
    -0.99806
    -1.43279
    -1.98899
    -3.12057
    -2.94157
    -1.74605
     0.67054
     3.50909
     9.22453
     6.89744
     1.22674
    -0.59529
     0.38285
     1.25232
     3.33008
     6.18141
     6.18780
     5.05622
     3.43237
     2.60766
     1.90441
     1.26510
     0.45318
    -0.28203
    -1.22182
    -2.23832
    -2.50684
    -1.99539
    -1.78441
    -1.72688
    -1.82277
    -1.49672
    -1.19625
    -0.93413
    -0.91495
    -0.84463
    -0.74873
    -0.71037
    -0.71037
    -0.54415
    -0.23089
    -0.40350
    -0.48661
    -0.30121
    -0.21171
    -0.10302
    -0.19892
    -0.12220
    -0.01991
    -0.00713
     0.08877
     0.07598
    -0.05188
    -0.04549
    -0.21810
    -0.10302
     0.06320
    -0.03909
    -0.13499
    -0.12860
    -0.04549
    -0.10942
    -0.20531
    -0.24367
    -0.28842
    -0.22449
    -0.24367
    -0.22449
    -0.28842
    -0.23089
    -0.30121
    -0.52497
    -0.21171
    -0.16696
    -0.38432
    -0.28842
    -0.31400
    -0.25646
    -0.33318
    -0.35875
    -0.40989
    -0.32039
    -0.17335
    -0.21810
    -0.33318
    -0.23728
    -0.14778
    -0.32039
    -0.16696
    -0.07106
    -0.34596
    -0.26925
    -0.19892
    -0.03270
    -0.09024
    -0.12860
    -0.20531
    -0.01991
     0.08877
    -0.07106
    -0.08384
    -0.05827
     0.00566
    -0.17335
     0.06320
     0.12073
     0.06320
    -0.05827
    -0.00713
     0.06959
     0.14631
    -0.00713
    -0.08384
     0.03762
     0.06320
     0.11434
    -0.01991
     0.16549
    -0.01991
    -0.07106
    -0.14138
     0.12073
     0.10795
    -0.11581
     0.00566
     0.01205
    -0.03909
    -0.14778
    -0.10302
    -0.04549
     0.02484
     0.00566
     0.01844
    -0.00713
    -0.05827
    -0.09663
    -0.25007
    -0.03909
     0.15909
    -0.10302
    -0.00073
    -0.00073
     0.08238
    -0.03270
    -0.06467
    -0.04549
    -0.06467
    -0.02631
    -0.01991
    -0.23728
    -0.20531
    -0.33318
    -0.37154
    -0.32039
    -0.41629
    -1.20903
    -1.59901
    -1.98899
    -2.30865
    -2.18079
     0.31892
     1.91720
     2.78027
     4.86443
     4.32740
    -0.04549
    -0.72955
     0.17827
     1.32903
     2.99124
     4.23790
     4.73017
     4.42969
     3.96939
     2.53733
     1.11806
     0.96463
     1.26510
     1.25232
     0.11434
    -0.39071
    -0.85102
    -0.11581
    -0.14138
    -0.48022
    -0.91495
    -0.79987
    -0.50579
    -0.92774
    -0.99806
    -1.14510
    -1.15789
    -1.18985
    -1.27296
    -1.20264
    -1.23461
    -1.11314
    -0.88298
    -0.81266
    -0.69119
    -0.71037
    -0.84463
    -0.60169
    -0.35875
    -0.47382
    -0.60808
    -0.45465
    -0.40350
    -0.48022
    -0.54415
    -0.43547
    -0.55054
    -0.37154
    -0.33957
    -0.45465
    -0.35236
    -0.41629
    -0.46743
    -0.46104
    -0.26925
    -0.21171
    -0.34596
    -0.29482
    -0.10942
    -0.14778
    -0.14778
    -0.20531
    -0.19253
    -0.11581
    -0.12220
    -0.11581
    -0.09663
    -0.26285
    -0.19892
    -0.38432
    -0.03270
    -0.14138
    -0.18613
    -0.25007
    -0.17335
    -0.23089
    -0.28203
    -0.25007
    -0.21810
    -0.13499
    -0.08384
    -0.17335
    -0.17335
    -0.09663
    -0.34596
    -0.41629
    -0.03270
    -0.01352
    -0.20531
    -0.16696
    -0.17335
    -0.15417
    -0.19253
    -0.17974
    -0.14778
    -0.10942
    -0.12860
    -0.12860
    -0.10302
     0.01205
    -0.15417
    -0.32039
    -0.04549
     0.14631
     0.02484
    -0.13499
    -0.05827
    -0.05188
    -0.07106
    -0.07106
    -0.01352
    -0.00713
    -0.01991
    -0.16056
     0.12713
    -0.00073
    -0.00713
    -0.17335
    -0.09024
     0.15270
    -0.02631
     0.00566
    -0.07745
    -0.06467
    -0.07106
    -0.06467
    -0.09024
    -0.01991
    -0.07106
     0.05680
     0.01205
    -0.03909
    -0.00713
    -0.23089
    -0.30760
    -0.03270
     0.04402
    -0.05827
    -0.00073
    -0.12860
    -0.13499
    -0.14778
    -0.19892
    -0.09663
    -0.12220
    -0.17335
    -0.23089
    -0.21810
    -0.24367
    -0.38432
    -0.48661
    -0.46743
    -0.55694
    -0.97249
    -1.31772
    -1.70770
    -2.16800
    -2.68584
    -3.37630
    -3.38909
    -1.68852
     0.51071
     3.66891
     9.77434
     9.95335
     4.42969
     0.52350
    -0.25007
     0.93266
     3.70088
     6.16223
     6.71204
     6.48828
     5.91290
     4.20594
     2.56930
     1.02216
    -0.62087
    -1.61819
    -2.55798
    -3.31876
    -3.10140
    -2.83288
    -2.73699
    -2.28308
    -1.93146
    -1.84195
    -1.72688
    -1.38165
    -1.30493
    -1.13871
    -0.99167
    -0.88938
    -0.59529
    -0.48661
    -0.45465
    -0.33957
    -0.34596
    -0.39711
    -0.34596
    -0.18613
     0.11434
    -0.00713
    -0.03909
    -0.12860
    -0.08384
    -0.11581
    -0.09663
    -0.00713
     0.14631
     0.03123
     0.04402
     0.11434
     0.10156
     0.08238
    -0.07745
     0.07598
     0.24860
     0.12073
     0.08877
     0.00566
    -0.03909
    -0.02631
    -0.00073
    -0.06467
    -0.08384
    -0.25007
    -0.25007
    -0.31400
    -0.28842
    -0.37793
    -0.72955
    -0.62087
    -0.50579
    -0.56333
    -0.66562
    -0.69758
    -0.68480
    -0.75512
    -0.94052
    -0.84463
    -0.71676
    -0.74873
    -0.81266
    -0.71037
    -0.73594
    -0.69758
    -0.73594
    -0.90856
    -0.65923
    -0.58251
    -0.66562
    -0.56333
    -0.52497
    -0.44825
    -0.65923
    -0.39071
    -0.33318
    -0.22449
    -0.09663
    -0.23089
    -0.10302
    -0.10942
    -0.18613
    -0.23089
     0.01205
     0.02484
    -0.09024
     0.11434
     0.06959
    -0.05827
     0.00566
    -0.02631
    -0.12220
     0.10156
     0.10795
    -0.04549
     0.02484
     0.11434
     0.08877
    -0.12860
    -0.01991
     0.12073
     0.16549
     0.05041
     0.13352
     0.10156
     0.02484
    -0.04549
     0.03762
     0.05680
     0.10156
     0.02484
    -0.06467
    -0.04549
    -0.02631
    -0.17335
    -0.19253
     0.01205
    -0.04549
    -0.32678
    -0.15417
    -0.14138
    -0.26285
    -0.26285
    -0.25646
    -0.25646
    -0.11581
    -0.24367
    -0.33957
    -0.47382
    -0.45465
    -0.54415
    -0.78069
    -0.61447
    -0.67201
    -0.84463
    -0.99167
    -1.23461
    -0.78069
    -0.90216
    -1.71409
    -1.23461
    -1.59901
     0.21024
     2.83781
     1.97474
     1.64230
     0.82398
     1.20117
     1.39296
     2.37750
     2.24964
     1.43132
     2.07063
     3.20861
     4.09086
     2.70995
     0.77283
     0.44039
     1.38018
     0.33810
    -0.49300
    -0.60169
    -0.78709
    -0.97888
    -0.90216
    -0.83823
    -1.24739
    -1.25379
    -1.08756
    -1.24739
    -1.12592
    -1.13232
    -1.04281
    -0.72316
    -0.66562
    -0.50579
    -0.46104
    -0.44825
    -0.42268
    -0.41629
    -0.32678
    -0.10942
    -0.03909
    -0.21171
    -0.07745
    -0.07745
    -0.05827
    -0.19253
    -0.14138
    -0.12220
    -0.04549
    -0.02631
    -0.03909
    -0.07106
    -0.05827
    -0.09024
    -0.10302
     0.13352
     0.05680
    -0.09024
     0.05680
     0.15909
     0.10156
     0.05041
     0.08877
     0.05680
     0.18467
     0.17827
     0.17188
     0.05041
     0.06320
     0.00566
     0.06959
     0.05680
     0.17827
     0.12713
     0.05041
    -0.07745
     0.03762
     0.00566
    -0.08384
    -0.13499
    -0.04549
    -0.06467
     0.00566
    -0.07106
     0.00566
    -0.17974
    -0.22449
    -0.06467
     0.05680
    -0.05827
    -0.20531
    -0.10302
    -0.09663
    -0.05827
    -0.14138
    -0.13499
    -0.10302
    -0.02631
    -0.01991
    -0.11581
    -0.04549
    -0.03909
    -0.35875
    -0.15417
     0.00566
    -0.03270
    -0.15417
    -0.22449
    -0.04549
    -0.07745
    -0.23089
    -0.16696
    -0.19892
    -0.06467
    -0.09663
    -0.12220
    -0.08384
    -0.23089
    -0.14138
    -0.24367
    -0.00713
    -0.00713
    -0.12220
    -0.24367
    -0.14138
    -0.05188
    -0.03270
    -0.25007
    -0.14138
    -0.10942
     0.02484
    -0.03270
    -0.04549
    -0.09663
    -0.05827
    -0.27564
    -0.06467
     0.03762
    -0.12860
    -0.08384
    -0.12220
    -0.05188
    -0.02631
    -0.23728
    -0.11581
    -0.01352
    -0.02631
    -0.04549
    -0.07745
    -0.10302
    -0.04549
    -0.30121
    -0.15417
     0.05680
    -0.07106
    -0.26285
    -0.05188
    -0.14778
    -0.11581
    -0.19253
    -0.32039
    -0.17974
    -0.18613
    -0.17974
    -0.25646
    -0.19253
    -0.26925
    -0.35875
    -0.40989
    -0.28203
    -0.25007
    -0.60808
    -0.81266
    -1.12592
    -1.40083
    -1.60541
    -2.51323
    -3.13336
    -3.90053
    -4.56542
    -4.81475
    -3.56809
     1.52083
     9.32682
    12.06307
     7.22349
    -0.07745
    -4.66132
    -1.39443
     3.09993
     5.45259
     7.03809
     7.19152
     6.44353
     5.38866
     3.80956
     1.70623
    -0.28842
    -1.72048
    -2.40455
    -1.88031
    -1.80359
    -1.95063
    -2.43012
    -2.04653
    -1.61180
    -1.46476
    -1.07478
    -0.79348
    -0.63365
    -0.40350
    -0.15417
    -0.04549
    -0.03909
    -0.08384
    -0.21810
    -0.35875
    -0.41629
    -0.00713
     0.02484
    -0.12220
    -0.24367
    -0.25646
    -0.19892
    -0.24367
    -0.30760
    -0.34596
    -0.32678
    -0.18613
    -0.30760
    -0.17335
    -0.30760
    -0.32039
    -0.48661
    -0.13499
    -0.21810
    -0.21171
    -0.21810
    -0.26925
    -0.16056
    -0.17974
    -0.21810
    -0.21171
    -0.19892
    -0.19892
    -0.16056
    -0.10942
    -0.09663
    -0.17974
    -0.37154
    -0.17974
    -0.02631
    -0.12220
    -0.16056
    -0.19892
    -0.16056
    -0.17335
    -0.14138
    -0.21171
    -0.23728
    -0.14778
    -0.17335
    -0.13499
    -0.16056
    -0.14778
    -0.40350
    -0.28842
     0.06320
    -0.17335
    -0.10942
    -0.21171
    -0.23089
    -0.21810
    -0.22449
    -0.17335
    -0.12220
    -0.10942
    -0.16056
    -0.09024
    -0.13499
    -0.21810
    -0.21810
    -0.22449
     0.10795
     0.01844
    -0.05188
    -0.18613
    -0.09024
    -0.09663
    -0.03909
    -0.06467
    -0.06467
    -0.03270
    -0.12220
    -0.07745
     0.00566
    -0.14778
    -0.10942
    -0.39071
    -0.07745
    -0.01352
    -0.35875
    -0.16056
    -0.23089
    -0.12220
    -0.32678
    -0.35236
    -0.34596
    -0.39711
    -0.39071
    -0.35236
    -0.52497
    -0.33957
    -0.38432
    -0.75512
    -0.47382
    -0.30760
    -0.39071
    -0.43547
    -0.43547
    -0.53136
    -0.46104
    -0.43547
    -0.30121
    -0.34596
    -0.26285
    -0.23728
    -0.07745
    -0.20531
    -0.25007
    -0.39711
    -0.48661
    -0.17335
    -0.24367
    -0.76152
    -1.26657
    -2.00178
    -2.41094
    -1.95703
     0.51711
     4.41052
     5.25441
     1.00298
    -2.48766
    -2.83928
    -0.85741
     0.88152
     1.75098
     2.18571
     2.17292
     1.55279
     1.07331
     1.41214
     1.47608
     0.95184
     0.10795
    -0.78709
    -1.10035
     0.79201
     0.82398
     0.15909
    -0.18613
    -0.48661
    -0.78069
    -0.61447
    -0.51218
    -0.67201
    -0.64644
    -0.63365
    -0.95331
    -1.04281
    -1.11314
    -1.20264
    -1.17067
    -0.94692
    -0.85102
    -0.74234
    -0.56333
    -0.45465
    -0.48661
    -0.19253
     0.01205
    -0.12860
     0.02484
     0.02484
     0.03123
     0.03762
    -0.06467
    -0.00073
     0.15270
     0.04402
     0.03762
    -0.02631
     0.05680
    -0.12220
    -0.13499
    -0.15417
     0.05041
    -0.07745
    -0.11581
    -0.17335
    -0.12220
    -0.11581
    -0.10942
    -0.22449
    -0.05827
    -0.07106
    -0.16056
    -0.13499
    -0.10942
    -0.10302
    -0.09024
    -0.29482
    -0.10302
     0.06320
    -0.06467
    -0.01352
    -0.08384
    -0.19253
    -0.21171
    -0.17974
    -0.08384
    -0.02631
     0.09516
    -0.03270
    -0.10302
    -0.06467
    -0.10302
    -0.32039
    -0.06467
    -0.02631
    -0.16696
    -0.01352
     0.01844
    -0.07745
    -0.08384
    -0.29482
    -0.18613
     0.01205
     0.01205
    -0.10942
    -0.12860
    -0.19253
    -0.02631
    -0.16056
    -0.07106
    -0.08384
    -0.07745
    -0.09024
    -0.03909
     0.06320
    -0.06467
    -0.13499
    -0.03909
     0.08877
     0.06320
     0.06320
     0.14631
     0.01205
     0.12713
     0.10156
    -0.16696
     0.20385
     0.19106
     0.10156
     0.09516
     0.13352
     0.02484
     0.12073
     0.00566
     0.05680
     0.13991
     0.05041
    -0.05827
     0.09516
    -0.00713
    -0.03909
    -0.33957
     0.12713
     0.09516
    -0.11581
    -0.16696
    -0.01991
    -0.02631
    -0.17335
     0.15270
     0.10795
    -0.03909
     0.01844
    -0.03909
    -0.12220
     0.10795
     0.13991
    -0.05188
     0.06959
     0.08238
     0.00566
    -0.06467
    -0.06467
    -0.21171
    -0.48661
    -0.54415
    -0.58890
    -0.94692
    -1.18346
    -1.81638
    -2.53880
    -2.79453
    -1.78441
     2.24964
     7.17234
     5.37588
    -0.76791
    -1.63737
     0.93266
     3.31729
     3.68809
     3.91825
     3.96300
     4.43609
     3.95660
     3.37483
     2.69077
     2.13457
     0.97741
     0.70251
    -0.09024
    -0.35236
    -1.04921
    -1.57344
    -1.84834
    -1.75884
    -1.75245
    -1.91867
    -1.82277
    -1.56705
    -1.36247
    -1.27296
    -1.23461
    -0.91495
    -0.71037
    -0.62087
    -0.51218
    -0.27564
    -0.07106
    -0.10942
    -0.11581
     0.01844
     0.17827
     0.05041
     0.03123
     0.00566
     0.11434
     0.19745
     0.11434
     0.10156
     0.00566
     0.03762
    -0.05188
    -0.10942
     0.25499
     0.07598
    -0.03909
     0.02484
    -0.01352
    -0.02631
    -0.13499
    -0.12220
     0.00566
     0.01844
     0.02484
    -0.01352
    -0.04549
    -0.08384
    -0.07745
    -0.10942
     0.06320
     0.00566
    -0.01352
     0.03123
     0.05041
     0.09516
    -0.01991
    -0.07745
     0.05680
     0.05680
     0.21024
     0.09516
     0.06959
    -0.00713
    -0.03270
    -0.05827
     0.20385
     0.13352
     0.09516
    -0.03909
     0.02484
     0.07598
     0.10156
    -0.03909
    -0.00713
    -0.01352
     0.18467
    -0.01352
     0.03762
     0.03762
     0.01844
    -0.09663
     0.17188
     0.07598
     0.01205
    -0.11581
    -0.07745
     0.05680
     0.03123
    -0.12220
    -0.05188
    -0.05827
    -0.02631
     0.05680
     0.06320
    -0.17335
    -0.14138
    -0.20531
    -0.10942
     0.05041
    -0.08384
    -0.17974
    -0.14138
    -0.10302
    -0.08384
    -0.10942
    -0.22449
    -0.03909
    -0.07106
     0.01205
    -0.05188
     0.01844
    -0.19892
    -0.05827
    -0.19253
     0.14631
     0.06320
    -0.06467
    -0.08384
    -0.03270
     0.08877
    -0.04549
    -0.10942
    -0.07106
     0.01844
    -0.00713
     0.08238
     0.07598
     0.03762
    -0.11581
    -0.08384
     0.12073
     0.20385
    -0.01352
     0.00566
     0.00566
     0.10795
    -0.00073
    -0.19892
    -0.41629
    -0.44825
    -0.43547
    -0.58251
    -0.84463
    -1.41361
    -2.44930
    -3.51055
    -3.90053
    -2.18718
     3.30451
     8.49572
     4.83885
    -3.08861
    -3.50416
    -1.08117
     0.77923
     2.69077
     3.61138
     3.98218
     3.62416
     2.75470
     2.01949
     1.51443
     0.98381
     0.44678
     0.36367
    -0.19892
    -0.55694
    -0.61447
    -0.62726
    -0.71037
    -0.94052
    -0.91495
    -0.76791
    -0.78069
    -0.56333
    -0.49940
    -0.51218
    -0.40989
    -0.40989
    -0.10942
    -0.03270
    -0.05827
    -0.09024
    -0.10942
     0.17827
     0.04402
    -0.00073
     0.09516
     0.08877
     0.02484
     0.01844
     0.08877
     0.03123
     0.08877
    -0.32039
     0.09516
     0.03762
     0.00566
    -0.06467
    -0.07106
    -0.14778
     0.06320
    -0.14138
    -0.20531
    -0.04549
    -0.05827
    -0.08384
    -0.02631
    -0.00713
    -0.10302
    -0.28842
    -0.10942
     0.12073
    -0.01991
    -0.09663
    -0.00073
    -0.04549
    -0.08384
     0.03762
    -0.05827
    -0.01352
    -0.06467
     0.04402
     0.04402
    -0.03909
    -0.09024
    -0.09663
    -0.15417
     0.05041
     0.17188
    -0.01991
    -0.13499
    -0.14138
    -0.00073
    -0.12220
    -0.00073
    -0.12220
    -0.09024
    -0.09663
    -0.08384
     0.03123
    -0.03270
    -0.13499
    -0.18613
    -0.00713
     0.01844
    -0.14138
    -0.00073
    -0.19892
    -0.07106
    -0.07106
    -0.07106
    -0.11581
    -0.02631
    -0.09024
    -0.07106
    -0.00713
    -0.14778
    -0.09024
    -0.17335
    -0.07106
     0.21024
    -0.01352
    -0.05188
     0.01844
     0.09516
     0.00566
     0.12713
     0.06959
     0.07598
     0.16549
     0.19106
     0.18467
     0.21663
     0.26778
     0.02484
     0.15909
     0.33810
     0.33810
     0.26138
     0.13352
     0.33171
     0.18467
     0.35089
     0.22942
     0.33171
     0.34449
     0.33810
     0.28056
     0.49154
     0.27417
     0.22942
     0.07598
     0.28056
     0.15909
     0.02484
    -0.11581
    -0.15417
    -0.38432
    -0.89577
    -1.12592
    -1.96342
    -3.00550
    -3.01828
     1.86606
     8.58522
     6.64811
    -1.42001
    -2.71142
    -1.54787
     0.17827
     2.16014
     2.66519
     2.96567
     3.05517
     2.52455
     2.04506
     0.84955
     0.05680
    -0.31400
    -0.00713
    -0.88938
    -1.24739
    -1.75245
    -2.04014
    -1.64377
    -1.21543
    -1.13232
    -1.20903
    -1.15789
    -1.36886
    -1.17707
    -1.17707
    -1.06199
    -0.83184
    -0.64005
    -0.57611
    -0.30760
    -0.17335
    -0.16056
    -0.17974
    -0.21810
     0.07598
     0.03123
    -0.00713
     0.15270
    -0.07106
    -0.09663
    -0.01352
     0.02484
     0.11434
     0.12073
    -0.04549
    -0.11581
    -0.01991
     0.08238
    -0.12860
    -0.02631
     0.05041
    -0.03909
     0.03123
    -0.00073
     0.08238
     0.00566
     0.01844
    -0.14138
     0.08877
     0.23581
     0.05041
     0.09516
     0.13352
     0.17827
     0.21024
    -0.12860
     0.22302
     0.26778
     0.05041
     0.22302
     0.06320
     0.05041
     0.02484
     0.02484
     0.08238
     0.13352
     0.08238
     0.01205
     0.07598
     0.13991
     0.01844
    -0.10942
    -0.09663
     0.15270
     0.10795
    -0.02631
     0.05041
    -0.09663
    -0.11581
    -0.03270
    -0.02631
     0.08238
    -0.10942
    -0.00713
    -0.05827
    -0.06467
    -0.13499
    -0.14778
    -0.14778
     0.05041
     0.03762
    -0.07745
    -0.11581
     0.12073
    -0.03270
    -0.11581
     0.00566
     0.08877
     0.03123
     0.06959
     0.13352
     0.08877
     0.11434
     0.10795
     0.01844
     0.21663
     0.19106
     0.19106
     0.21663
     0.22302
     0.15270
     0.05680
     0.14631
     0.10156
     0.14631
     0.18467
     0.13352
    -0.01991
     0.18467
     0.03123
    -0.09024
    -0.07745
     0.17827
    -0.03909
    -0.05188
    -0.07745
     0.02484
    -0.07745
    -0.05827
    -0.12220
    -0.04549
    -0.06467
    -0.05827
    -0.07745
     0.02484
    -0.10942
    -0.06467
    -0.20531
     0.14631
     0.07598
     0.12713
     0.28696
     0.25499
     0.24860
    -0.03270
    -0.19892
    -0.22449
    -0.00713
    -0.23728
    -0.25646
    -0.27564
    -0.68480
    -0.97888
    -1.15789
    -1.25379
    -2.19997
    -3.21647
    -3.90693
    -2.73059
     3.22140
    10.59905
     9.06470
    -1.38804
    -3.83660
    -1.09396
     1.27789
     2.94649
     3.93742
     4.74296
     4.44887
     3.95660
     2.69716
     1.15642
     0.05680
    -0.09663
    -0.71037
    -1.13232
    -1.39443
    -1.49672
    -1.40083
    -1.49672
    -1.36886
    -1.36886
    -1.09396
    -0.92774
    -0.94692
    -0.64005
    -0.42907
    -0.49940
    -0.42268
    -0.37154
    -0.25646
    -0.21171
    -0.25646
    -0.21810
    -0.12220
    -0.00073
    -0.11581
    -0.11581
    -0.14778
     0.02484
    -0.17335
    -0.09024
     0.09516
     0.05041
    -0.22449
    -0.00073
    -0.01991
     0.03123
    -0.09024
    -0.12860
    -0.12220
     0.00566
     0.12713
    -0.09663
    -0.13499
    -0.06467
    -0.03909
    -0.25646
     0.05680
     0.03123
    -0.13499
    -0.10302
    -0.05827
     0.01844
    -0.14138
    -0.17974
    -0.10302
    -0.11581
    -0.01991
    -0.10302
    -0.14778
    -0.10302
    -0.16056
    -0.21171
    -0.08384
     0.03762
    -0.26285
    -0.10302
    -0.06467
    -0.14778
    -0.11581
    -0.08384
    -0.16056
    -0.04549
     0.01844
    -0.05188
    -0.09024
    -0.20531
    -0.10302
    -0.25007
    -0.15417
     0.04402
    -0.03270
    -0.05188
    -0.12860
    -0.11581
    -0.23728
    -0.09024
    -0.09663
    -0.14138
     0.03762
    -0.05188
    -0.09663
    -0.04549
    -0.03270
     0.00566
     0.07598
     0.11434
     0.09516
     0.01844
     0.12073
     0.08877
     0.15909
     0.13352
     0.12713
     0.07598
     0.11434
     0.20385
     0.03762
    -0.07106
    -0.04549
     0.13352
     0.04402
     0.14631
     0.08238
    -0.09663
    -0.28842
    -0.44825
    -0.44825
    -0.55694
    -0.53136
    -0.58251
    -0.65923
    -0.74234
    -0.83184
    -1.45836
    -2.42372
    -3.45941
    -3.10779
     1.41214
     7.00612
     7.08923
    -0.01352
    -4.06036
    -2.03375
     0.08238
     1.78934
     2.60126
     2.88895
     2.76748
     2.34554
     1.36739
     0.83037
     0.13991
    -0.72316
    -0.72316
    -0.76791
    -0.97888
    -0.75512
    -0.18613
    -0.39711
    -0.69119
    -0.44825
    -0.44186
    -0.16696
    -0.00713
     0.08877
    -0.08384
    -0.06467
     0.03123
     0.05041
     0.13991
     0.45318
     0.29974
     0.25499
     0.20385
     0.31892
     0.19106
     0.19106
     0.14631
     0.29335
     0.33171
     0.60661
     0.65776
     0.72169
     0.77283
     0.65776
     0.52350
     0.79201
     0.76005
     0.57465
     0.55547
     0.50432
     0.65776
     0.52989
     0.41482
     0.40843
     0.56186
     0.56186
     0.57465
     0.62579
     0.40843
     0.39564
     0.20385
     0.42760
     0.62579
     0.24860
     0.45957
     0.21663
     0.39564
     0.38925
     0.26778
     0.26778
     0.13991
     0.30614
     0.21024
     0.33171
     0.13991
     0.21663
     0.06959
    -0.12220
     0.32531
     0.26138
     0.09516
     0.12073
     0.04402
     0.22942
     0.05680
     0.12073
     0.06959
     0.10156
     0.10156
     0.12713
     0.18467
     0.12073
     0.05041
    -0.08384
     0.20385
     0.24860
     0.01205
     0.06320
     0.14631
     0.03123
     0.14631
     0.02484
     0.15270
     0.10156
     0.17827
     0.16549
     0.17827
     0.13352
     0.22942
    -0.03909
     0.19106
     0.34449
     0.22302
     0.26778
     0.11434
     0.06320
    -0.17335
    -0.64005
    -0.62087
    -0.56333
    -0.76152
    -1.20264
    -1.72048
    -2.55159
    -3.44023
    -2.55798
    -0.66562
     2.69716
     5.92568
     5.41423
    -0.42268
    -2.81371
    -1.77802
     0.37007
     2.48619
     3.43876
     3.15746
     2.74831
     2.28800
     1.58476
     0.52350
    -0.47382
    -1.00445
    -0.86380
    -1.07478
    -1.23461
    -1.46476
    -1.58623
    -1.57983
    -1.10674
    -0.72316
    -0.55694
    -0.36514
    -0.27564
    -0.17335
     0.01205
     0.04402
    -0.11581
    -0.10942
     0.15270
     0.09516
    -0.01991
    -0.07745
    -0.20531
    -0.25646
    -0.24367
    -0.33957
    -0.21171
    -0.17335
    -0.12220
    -0.10942
     0.01205
     0.09516
     0.17827
     0.07598
     0.28056
     0.34449
     0.39564
     0.47236
     0.47236
     0.40203
     0.48514
     0.41482
     0.40843
     0.48514
     0.42760
     0.51711
     0.47236
     0.50432
     0.28056
     0.15270
     0.19745
     0.45957
     0.35089
     0.40843
     0.37007
     0.29335
     0.35089
     0.20385
     0.22942
     0.44678
     0.20385
     0.24220
     0.23581
     0.22302
     0.14631
     0.17827
    -0.05827
     0.10156
     0.10156
     0.04402
    -0.01991
    -0.12860
    -0.16696
    -0.16696
    -0.26285
    -0.25007
    -0.25646
    -0.16696
    -0.39071
    -0.20531
    -0.30760
    -0.24367
    -0.43547
    -0.33957
    -0.15417
    -0.26285
    -0.36514
    -0.40350
    -0.29482
    -0.37154
    -0.20531
    -0.26925
    -0.25007
    -0.33318
    -0.35236
    -0.28842
    -0.17335
    -0.29482
    -0.46104
    -0.35875
    -0.05188
    -0.32039
    -0.12860
    -0.26285
    -0.16696
    -0.34596
    -0.32039
    -0.15417
    -0.14138
    -0.03270
    -0.23728
    -0.19253
    -0.21810
    -0.13499
    -0.21810
    -0.39711
    -0.30121
    -0.28842
    -0.42907
    -0.27564
    -0.35236
    -0.78709
    -1.33690
    -1.75884
    -1.84834
    -2.11686
    -2.19997
    -0.39711
     1.09249
     4.34658
     1.02856
    -2.80092
    -1.40083
    -0.78069
     0.51071
     1.36100
     1.55919
     1.58476
     1.52722
     1.35461
     1.32903
     0.99659
     0.49154
    -0.22449
    -0.30760
    -0.32039
    -0.11581
    -0.48661
    -0.39071
    -0.26285
    -0.57611
    -0.51218
    -0.46104
    -0.42907
    -0.33957
    -0.33318
    -0.35236
    -0.16056
    -0.10302
     0.01205
    -0.03270
     0.06959
     0.11434
    -0.04549
     0.02484
     0.13991
     0.12073
     0.01205
     0.06320
     0.12713
    -0.03909
     0.04402
    -0.08384
     0.06320
     0.13991
     0.06959
    -0.01352
    -0.01352
     0.02484
    -0.02631
    -0.14778
     0.13991
     0.05680
    -0.07106
     0.08877
     0.11434
     0.02484
     0.06320
    -0.09663
     0.07598
     0.17188
     0.01205
     0.14631
     0.08238
     0.05680
     0.06959
     0.00566
     0.10795
     0.15909
     0.01205
     0.10795
    -0.00073
     0.07598
    -0.09663
    -0.01991
    -0.05188
     0.06320
     0.12073
     0.04402
     0.03762
    -0.07745
    -0.01991
    -0.21171
     0.05041
     0.01844
    -0.09024
    -0.03909
    -0.04549
     0.08238
    -0.07106
    -0.07106
    -0.29482
    -0.03909
    -0.02631
    -0.08384
    -0.03909
    -0.16056
    -0.10942
    -0.23728
    -0.21810
     0.05680
    -0.05827
    -0.17335
    -0.03270
    -0.00713
    -0.09663
    -0.06467
    -0.14778
    -0.00713
    -0.10302
     0.12073
     0.02484
    -0.05827
    -0.02631
     0.06959
     0.08238
     0.14631
     0.28056
     0.02484
     0.15909
     0.12713
     0.21024
     0.12073
     0.15270
     0.11434
     0.26778
     0.17827
     0.21024
     0.10795
     0.10156
     0.14631
    -0.01991
     0.05680
     0.13352
    -0.23089
    -0.01991
    -0.36514
    -0.55054
    -0.92134
    -1.04921
    -1.68852
    -1.62459
    -0.67201
     0.92627
     4.14840
     0.96463
    -1.99539
    -1.47115
    -1.17067
     0.21663
     0.66415
     0.37646
     0.85594
     2.45422
     2.86977
     1.36739
     0.21024
    -0.24367
    -0.55694
    -0.16056
     0.19106
     0.65136
     0.28056
    -0.15417
    -0.14138
    -0.48022
    -0.50579
    -0.48022
    -0.23728
    -0.16056
    -0.33957
    -0.56333
    -0.65283
    -0.50579
    -0.35875
    -0.20531
    -0.07106
     0.08238
    -0.00073
    -0.05827
    -0.21171
     0.24220
     0.22942
    -0.08384
     0.05041
    -0.00073
     0.07598
    -0.01991
     0.11434
     0.10156
     0.08877
     0.16549
     0.16549
     0.17827
     0.08877
     0.04402
    -0.10302
     0.19106
     0.22302
     0.08877
     0.05680
    -0.00073
     0.07598
     0.10156
     0.04402
     0.05041
     0.06320
     0.22302
     0.11434
     0.17188
     0.04402
    -0.01352
    -0.07745
     0.04402
     0.18467
     0.07598
    -0.03909
    -0.07106
     0.06959
     0.01844
    -0.03270
    -0.00073
     0.01844
    -0.00713
     0.15909
     0.13352
     0.01844
     0.06320
    -0.07745
     0.00566
     0.26138
     0.20385
     0.05680
     0.03123
     0.16549
     0.14631
     0.03762
     0.01205
     0.01205
     0.08238
     0.10156
     0.24220
     0.03762
     0.00566
    -0.11581
    -0.15417
     0.15270
     0.10795
     0.00566
    -0.15417
    -0.09663
     0.03762
    -0.04549
     0.01844
    -0.16056
    -0.08384
    -0.00713
     0.04402
    -0.01352
    -0.03909
    -0.01352
    -0.12860
    -0.05188
     0.15909
     0.09516
    -0.01991
     0.01205
     0.09516
     0.13352
     0.03123
     0.00566
     0.06959
     0.12713
     0.01205
     0.10156
     0.22302
     0.10795
    -0.07106
    -0.03270
     0.17827
     0.15909
    -0.01352
     0.06959
    -0.03909
     0.02484
    -0.01352
    -0.07745
    -0.05188
    -0.04549
    -0.13499
     0.01205
    -0.24367
    -0.58890
    -0.98527
    -1.52869
    -2.00817
    -2.11686
    -0.96609
     2.21768
     5.31194
     0.58743
    -1.43919
    -0.55694
    -0.08384
     0.69612
     1.38657
     2.08342
     2.37750
     2.28800
     2.08981
     1.83409
     1.38018
     1.39936
     0.79841
     0.15270
     0.01205
     0.05041
     0.10156
    -0.10942
    -0.35236
    -0.49940
    -0.35875
    -0.46104
    -0.37154
    -0.42907
    -0.51218
    -0.62726
    -0.42268
    -0.13499
    -0.30121
    -0.17974
    -0.15417
    -0.13499
    -0.13499
    -0.00073
    -0.12220
    -0.06467
    -0.09663
     0.06320
     0.01205
     0.09516
     0.03123
    -0.12220
    -0.24367
     0.24220
     0.15270
     0.07598
     0.14631
     0.06959
     0.10156
     0.06959
     0.09516
     0.05680
     0.10156
     0.13991
     0.13352
     0.17188
     0.13991
     0.09516
    -0.00713
     0.22302
     0.16549
     0.03123
     0.15270
     0.09516
     0.06959
     0.05041
    -0.01991
     0.11434
     0.05041
     0.08238
     0.07598
     0.08238
     0.15909
     0.10795
    -0.14138
     0.13991
     0.32531
     0.12713
     0.11434
     0.17827
     0.20385
     0.21663
     0.12073
     0.19106
     0.27417
     0.22942
     0.25499
     0.21024
     0.31892
     0.17827
     0.09516
     0.16549
     0.33810
     0.20385
     0.21024
     0.27417
     0.08238
     0.13352
     0.15909
     0.13991
     0.18467
     0.13352
     0.22942
     0.15909
     0.15909
     0.13991
     0.05041
    -0.17335
     0.27417
     0.15270
     0.07598
    -0.00073
    -0.03909
    -0.09663
    -0.08384
    -0.14138
    -0.09663
    -0.17974
    -0.09024
    -0.19253
    -0.23728
    -0.33957
    -0.16696
    -0.50579
    -0.36514
    -0.18613
    -0.33318
    -0.40989
    -0.28203
    -0.35236
    -0.40350
    -0.60808
    -0.55694
    -0.75512
    -0.97888
    -1.13232
    -1.36886
    -1.81638
    -1.22821
    -0.30121
     3.27254
     2.44783
    -2.24472
    -2.28308
    -0.90856
     1.43132
     1.92999
     1.13724
     1.15642
     0.68333
     0.47236
     0.55547
     0.80480
     0.67054
     0.40203
     0.09516
    -0.39711
    -0.39711
    -0.59529
    -0.79987
    -0.95331
    -0.80627
    -0.75512
    -0.83823
    -0.72316
    -0.58890
    -0.42268
    -0.31400
    -0.23089
    -0.04549
    -0.03270
     0.19745
     0.15270
     0.49154
     0.61940
     0.58743
     0.67054
     0.58743
     0.48514
     0.56825
     0.56825
     0.54907
     0.61300
     0.59383
     0.50432
     0.46596
     0.42121
     0.31892
     0.24220
     0.24860
     0.32531
     0.09516
     0.10795
     0.06320
     0.03123
     0.02484
    -0.05827
     0.11434
     0.12713
     0.10156
     0.01844
     0.08877
    -0.01991
     0.06320
    -0.01991
     0.02484
     0.18467
     0.17188
     0.09516
     0.10156
     0.15270
     0.05680
     0.06320
    -0.07106
     0.19745
     0.17827
     0.09516
     0.03123
     0.06320
     0.12073
     0.03762
     0.04402
     0.11434
     0.11434
     0.06959
     0.11434
     0.18467
     0.06959
     0.01844
    -0.08384
    -0.00713
     0.21663
     0.21663
    -0.04549
     0.08238
    -0.01352
     0.02484
    -0.11581
     0.06959
     0.01844
    -0.09663
     0.03123
    -0.03270
     0.05041
    -0.09663
    -0.19892
    -0.04549
    -0.07106
    -0.01991
    -0.10942
    -0.10302
    -0.14138
    -0.09663
    -0.17974
    -0.12860
    -0.00073
    -0.12220
    -0.12860
    -0.16056
    -0.09663
    -0.09024
    -0.26925
    -0.12220
    -0.00713
    -0.09024
    -0.06467
    -0.08384
    -0.03909
    -0.10942
    -0.17335
    -0.12860
     0.10795
     0.01205
    -0.02631
     0.12713
     0.08877
    -0.01352
    -0.13499
    -0.60169
    -0.38432
    -0.17974
    -0.25646
    -0.42268
    -0.74234
    -1.16428
    -1.68852
    -2.55159
    -2.78813
    -1.24739
     1.99392
     5.97683
     2.14735
    -1.83556
    -0.91495
    -0.42907
     0.38285
     1.43772
     2.19850
     2.50537
     2.40947
     2.14735
     1.65508
     0.88791
     1.11167
     0.92627
     0.24860
    -0.13499
    -0.12220
    -0.23089
    -0.25007
    -0.40350
    -0.29482
    -0.20531
    -0.00713
    -0.07106
    -0.13499
    -0.09663
     0.06959
    -0.19253
     0.06959
     0.03123
    -0.09024
    -0.10942
    -0.06467
    -0.07745
    -0.05827
    -0.07106
    -0.10302
    -0.09024
    -0.04549
     0.10156
    -0.01352
     0.01844
    -0.15417
    -0.12220
     0.00566
     0.20385
     0.18467
    -0.04549
     0.05041
     0.21024
     0.02484
     0.00566
     0.17827
     0.03762
     0.04402
     0.14631
     0.16549
     0.06320
     0.23581
     0.12713
     0.08877
     0.44678
     0.34449
     0.12713
     0.23581
     0.33810
     0.26778
     0.35728
     0.29335
     0.29335
     0.41482
     0.45957
     0.29335
     0.32531
     0.26138
     0.15270
     0.06320
     0.29335
     0.29335
     0.01205
    -0.03909
     0.04402
     0.06320
     0.06320
    -0.06467
    -0.17335
    -0.02631
    -0.07106
    -0.06467
    -0.10942
    -0.16696
    -0.17974
    -0.21171
    -0.15417
     0.16549
    -0.18613
    -0.19892
    -0.17974
    -0.07745
    -0.12860
    -0.32678
    -0.11581
    -0.17335
    -0.03909
     0.01844
     0.02484
    -0.26925
    -0.21171
    -0.22449
    -0.30121
    -0.00073
    -0.16056
    -0.32678
    -0.23728
    -0.31400
    -0.08384
    -0.12220
    -0.25646
    -0.23728
    -0.14138
    -0.20531
    -0.19892
    -0.17335
    -0.16696
    -0.34596
    -0.52497
    -0.13499
    -0.13499
    -0.27564
    -0.28203
    -0.27564
    -0.31400
    -0.83184
    -1.24100
    -1.26657
    -1.67573
    -2.36619
    -3.12057
    -1.99539
     1.50165
     5.27359
     1.84048
    -1.44558
    -0.96609
    -0.76791
    -0.58251
     0.15909
     0.99659
     1.91081
     1.66787
     1.29707
     0.88152
     1.01577
     1.06692
     0.83676
     0.35728
    -0.21171
    -0.33318
    -0.18613
     0.22302
     0.26778
     0.34449
     0.42121
     0.61940
     0.68972
     0.65136
     0.73447
     0.77283
     0.62579
     0.61940
     0.56186
     0.33810
     0.24220
     0.10156
     0.09516
     0.40203
     0.42121
     0.26138
     0.15909
     0.10795
     0.35089
     0.37007
     0.15909
     0.16549
     0.13991
     0.18467
     0.29335
     0.26138
     0.20385
     0.21024
     0.03123
     0.24220
     0.27417
     0.21024
     0.24860
     0.22942
     0.19745
     0.17827
     0.29974
     0.20385
     0.25499
     0.31892
     0.33810
     0.33171
     0.23581
     0.27417
     0.14631
     0.31892
     0.38925
     0.31892
     0.26778
     0.31253
     0.25499
     0.22942
     0.37007
     0.19106
     0.13352
     0.28696
     0.17827
     0.20385
     0.20385
     0.13991
     0.00566
     0.04402
     0.35089
     0.22942
     0.09516
     0.06959
     0.14631
     0.12073
    -0.00713
     0.05680
     0.04402
     0.12713
     0.19745
     0.19106
     0.10795
     0.01844
     0.08238
    -0.09663
     0.31253
     0.27417
     0.15909
     0.08238
     0.04402
     0.29974
     0.20385
     0.24220
     0.17827
     0.15909
     0.08238
     0.26138
     0.29335
     0.20385
     0.22302
    -0.02631
    -0.10302
    -0.08384
    -0.09024
    -0.22449
    -0.25007
    -0.21810
    -0.03909
    -0.15417
    -0.32039
    -0.35875
    -0.53136
    -0.56333
    -0.51218
    -0.48022
    -0.63365
    -1.20264
    -1.38165
    -1.68212
    -2.27668
    -3.08861
    -2.69863
     1.57837
     6.83990
     4.83246
    -1.24739
    -3.35073
    -2.34701
    -0.94692
     0.74087
     1.53361
     1.86606
     1.50804
     0.81758
     0.19745
     0.31253
     0.17827
    -0.35875
    -1.09396
    -1.38804
    -1.36886
    -1.26657
    -0.99167
    -0.81266
    -0.71676
    -0.43547
    -0.21171
    -0.19892
     0.04402
    -0.25007
     0.01844
    -0.08384
    -0.09663
    -0.20531
    -0.26285
    -0.19892
    -0.38432
    -0.46104
    -0.54415
    -0.37793
    -0.32678
    -0.33318
    -0.17335
    -0.10942
     0.26138
    -0.05827
     0.18467
     0.40843
     0.34449
     0.47236
     0.51711
     0.72169
     0.81119
     1.04774
     1.12445
     1.08610
     1.16281
     1.04134
     1.00938
     0.91987
     0.76644
     0.60661
     0.63218
     0.65776
     0.51711
     0.42760
     0.42760
     0.31253
     0.17827
     0.24220
     0.17827
     0.22942
     0.14631
     0.19106
     0.02484
     0.10156
     0.05680
    -0.06467
    -0.01991
     0.05680
     0.10795
    -0.10942
    -0.07745
    -0.05827
    -0.20531
    -0.12220
    -0.09024
    -0.12220
    -0.05188
    -0.23728
    -0.35236
    -0.16696
    -0.29482
    -0.25646
    -0.42907
    -0.21810
    -0.19253
    -0.24367
    -0.21171
    -0.19253
    -0.36514
    -0.28203
    -0.28203
    -0.10942
    -0.18613
    -0.14138
    -0.27564
    -0.09663
    -0.09663
    -0.05827
    -0.14778
    -0.00073
     0.07598
     0.01844
    -0.01991
     0.05041
     0.13991
     0.00566
     0.03123
     0.03762
     0.11434
     0.12713
    -0.06467
     0.10156
     0.09516
    -0.07106
    -0.04549
    -0.10302
     0.00566
     0.03762
    -0.12220
    -0.08384
    -0.04549
     0.01205
    -0.12220
    -0.05827
     0.02484
    -0.05188
     0.19745
    -0.00073
    -0.02631
    -0.00073
     0.12713
    -0.12220
    -0.10942
    -0.16696
    -0.51218
    -0.48661
    -0.47382
    -0.37154
    -0.48661
    -0.69119
    -0.90856
    -0.88938
    -1.14510
    -1.27936
    -1.25379
    -1.01085
    -1.08117
    -1.66294
    -1.70130
    -1.98899
    -2.00178
    -1.06199
     2.89535
     5.40784
     0.39564
    -1.03642
    -1.45836
    -0.00713
     1.85966
     3.52187
     3.80317
     2.62684
     1.67426
     0.93266
     1.06052
     1.25232
     0.93266
     0.82398
     0.43400
    -0.01991
    -0.42907
    -0.92134
    -1.00445
    -0.65283
    -0.56972
    -0.45465
    -0.88298
    -1.01085
    -0.92774
    -0.67840
    -0.48661
    -0.12220
    -0.19892
    -0.17974
    -0.05827
    -0.16056
     0.07598
    -0.09024
    -0.17974
    -0.12220
     0.21024
     0.11434
     0.08238
    -0.05188
     0.00566
     0.15270
    -0.00713
     0.20385
     0.11434
     0.17827
     0.09516
     0.17188
     0.18467
     0.19745
     0.03123
     0.10795
     0.29335
     0.23581
     0.28056
     0.10156
     0.07598
     0.12073
     0.07598
     0.14631
     0.17827
     0.10156
     0.13991
     0.11434
     0.20385
     0.13352
     0.04402
     0.01205
     0.19745
     0.25499
     0.22942
     0.33171
     0.22942
     0.24860
     0.15270
     0.38925
     0.51071
     0.35728
     0.44678
     0.47236
     0.54268
     0.51711
     0.42121
     0.44039
     0.47875
     0.63218
     0.50432
     0.56825
     0.44039
     0.37646
     0.44678
     0.46596
     0.57465
     0.53629
     0.37007
     0.40203
     0.52350
     0.44039
     0.38925
     0.34449
     0.41482
     0.42121
     0.51071
     0.43400
     0.37007
     0.30614
     0.24860
     0.11434
     0.32531
     0.35089
     0.19106
     0.03762
     0.04402
    -0.05188
    -0.03909
    -0.12860
    -0.22449
    -0.16696
    -0.16696
    -0.22449
    -0.37793
    -0.40989
    -0.49300
    -0.59529
    -0.38432
    -0.29482
    -0.56333
    -0.56972
    -0.51218
    -0.42907
    -0.32039
    -0.45465
    -0.33318
    -0.30760
    -0.44825
    -0.42907
    -0.71676
    -0.50579
    -0.39711
    -0.49940
    -0.46104
    -0.06467
    -0.28203
    -0.61447
    -0.64005
    -0.55054
    -0.55694
    -0.71037
    -1.05560
    -1.17707
    -1.66294
    -2.31504
    -2.59634
    -1.76523
     1.52083
     4.79410
     0.77923
    -1.15150
    -1.42640
    -0.90856
     0.13352
     0.42121
     1.19478
     1.35461
     1.36100
     1.53361
     1.73819
     1.43772
     1.04774
     0.56186
     0.13352
    -0.08384
    -0.12220
     0.15909
     0.24220
     0.08877
     0.09516
     0.22942
     0.23581
     0.18467
     0.13991
     0.06959
     0.15909
    -0.03270
    -0.21810
    -0.25007
    -0.20531
    -0.17335
    -0.12860
    -0.10302
    -0.04549
    -0.18613
    -0.19892
    -0.29482
    -0.10302
    -0.09024
    -0.10302
    -0.16696
    -0.01352
     0.12073
     0.21663
     0.22942
     0.21663
     0.54268
     0.27417
     0.08238
     0.45957
     0.23581
     0.18467
     0.23581
     0.24860
     0.24860
     0.13991
     0.16549
     0.13991
     0.09516
     0.22942
     0.14631
     0.10156
     0.03123
    -0.08384
    -0.17335
     0.18467
     0.12073
     0.05680
     0.14631
    -0.05188
     0.03123
     0.08238
    -0.03909
     0.00566
     0.05680
     0.07598
     0.06320
     0.05041
     0.09516
    -0.02631
    -0.07745
     0.02484
     0.22302
     0.12713
     0.04402
    -0.05827
     0.07598
     0.13991
     0.12713
     0.06959
     0.06959
     0.11434
     0.12713
     0.21024
     0.18467
     0.17827
     0.10156
     0.03123
     0.32531
     0.24860
     0.22302
     0.23581
     0.13991
     0.19745
     0.28696
     0.37646
     0.26138
     0.25499
     0.32531
     0.33810
     0.34449
     0.33810
     0.17827
     0.13991
     0.49793
     0.49793
     0.35728
     0.31892
     0.29974
     0.32531
     0.49154
     0.38925
     0.32531
     0.26138
    -0.16056
    -0.06467
     0.03762
     0.05041
    -0.08384
    -0.26925
    -0.08384
     0.01205
    -0.33957
    -0.33318
    -0.67201
    -1.09396
    -1.77163
    -2.71142
    -2.73699
    -0.85102
     2.97846
     3.69449
    -0.77430
    -1.52869
    -2.04653
    -1.50951
    -0.49300
     0.54907
     0.67694
     0.68333
     0.19745
    -0.26925
     0.09516
     0.92627
     1.25232
     1.04774
     0.28696
    -0.62087
    -1.07478
    -0.70398
     0.01844
     0.10156
     0.61940
     0.87512
     0.61300
     0.26138
     0.01205
     0.08238
     0.26778
     0.27417
     0.33810
     0.18467
     0.03762
     0.08877
     0.31892
     0.35728
     0.40843
     0.28056
     0.14631
     0.39564
     0.40843
     0.31892
     0.27417
     0.21024
     0.05680
     0.14631
     0.10795
     0.03762
     0.09516
     0.13991
    -0.07745
     0.05041
     0.08238
    -0.05827
    -0.24367
     0.03123
     0.06320
    -0.16056
    -0.07106
    -0.06467
    -0.05188
    -0.16056
    -0.09663
    -0.09024
    -0.01991
    -0.08384
    -0.19253
    -0.12220
     0.01844
    -0.08384
    -0.25007
    -0.12220
    -0.09024
    -0.00713
    -0.05827
    -0.05827
    -0.13499
    -0.15417
    -0.06467
    -0.03909
     0.01205
    -0.04549
     0.04402
    -0.12220
    -0.01352
    -0.01352
    -0.10942
    -0.17974
    -0.00073
    -0.01352
    -0.12220
     0.06320
    -0.05188
    -0.04549
    -0.07106
    -0.16696
     0.03123
    -0.02631
    -0.00713
    -0.04549
    -0.03909
    -0.00713
    -0.10302
    -0.19892
     0.06959
     0.05680
    -0.00073
    -0.02631
     0.03762
    -0.02631
    -0.05827
    -0.09663
    -0.01352
     0.05680
     0.17188
    -0.01991
     0.13352
     0.19745
     0.21024
     0.08238
     0.15909
    -0.09024
     0.03123
    -0.01352
     0.02484
     0.08877
     0.10795
     0.12713
    -0.00713
     0.17188
     0.09516
    -0.01991
    -0.05188
    -0.01352
     0.10156
    -0.08384
     0.04402
     0.31892
     0.29974
     0.21024
     0.21024
     0.03762
     0.02484
    -0.83184
    -1.56065
    -2.27029
    -2.57077
    -1.61180
     2.67159
     5.08179
    -0.34596
    -2.37897
    -1.06199
     0.42760
     0.58104
     0.65776
     1.06692
     1.62312
     1.89163
     1.97474
     1.93638
     1.68705
     1.42493
     1.28428
     1.00298
     0.80480
     0.78562
     0.53629
     0.21663
     0.40843
     0.35089
     0.06959
     0.19745
     0.12073
     0.18467
    -0.01352
    -0.04549
     0.06959
     0.05041
     0.08238
     0.10795
    -0.01352
     0.00566
     0.07598
     0.00566
    -0.00073
     0.08877
     0.10156
    -0.03270
     0.14631
     0.07598
    -0.06467
     0.03123
     0.00566
     0.06959
     0.17188
     0.15909
     0.04402
     0.06320
     0.05041
    -0.05827
    -0.02631
     0.14631
    -0.04549
     0.06320
    -0.05188
     0.03123
     0.08877
    -0.01352
    -0.01991
     0.01205
     0.15909
     0.12073
    -0.01352
     0.10156
     0.01844
     0.07598
    -0.01352
     0.10156
     0.15909
    -0.05188
     0.06959
     0.10156
     0.05041
    -0.07745
    -0.09663
     0.01844
    -0.00073
     0.10795
    -0.00713
    -0.03909
    -0.05827
     0.01844
    -0.12220
     0.01205
    -0.01352
    -0.10942
    -0.10942
    -0.00713
     0.07598
    -0.16696
    -0.09024
    -0.10942
    -0.01991
     0.12073
     0.03762
    -0.16056
     0.03762
    -0.12860
    -0.20531
    -0.01991
     0.16549
    -0.01352
     0.12713
     0.19106
     0.17827
     0.02484
    -0.29482
    -0.23089
    -0.05827
     0.06959
     0.04402
    -0.03270
    -0.00073
    -0.03270
    -0.16056
    -0.10302
     0.04402
    -0.05827
    -0.17974
    -0.05188
    -0.00713
     0.01205
    -0.12220
    -0.05188
    -0.10302
    -0.16056
    -0.14138
    -0.23089
    -0.30121
    -1.17067
    -1.72688
    -2.09768
    -2.23832
    -1.24739
     0.46596
     1.59115
     0.47236
     0.49793
     0.65136
    -0.58890
    -0.97888
    -0.88298
    -1.08756
    -0.25007
     1.37379
     1.75737
     1.60394
     0.69612
    -0.51218
    -0.81266
    -1.09396
    -1.06838
    -0.89577
    -0.87020
    -0.68480
    -0.68480
    -0.46104
    -0.12220
     0.02484
     0.31892
     0.44678
     0.69612
     0.84316
     0.97741
     1.13724
     1.34821
     1.00298
     1.16921
     1.27150
     1.32903
     1.27150
     1.16281
     0.82398
     0.89430
     0.88152
     0.78562
     0.61940
     0.38285
     0.36367
     0.29974
     0.29335
     0.50432
     0.33171
     0.16549
     0.23581
     0.25499
     0.31892
     0.21663
     0.10156
     0.10795
     0.15270
     0.26778
     0.11434
     0.17188
     0.00566
    -0.00073
    -0.11581
     0.09516
     0.15270
    -0.10942
    -0.11581
    -0.06467
     0.02484
    -0.10942
    -0.18613
    -0.26925
    -0.12220
     0.00566
    -0.05188
    -0.11581
    -0.09024
    -0.21810
    -0.23089
    -0.12220
     0.10156
    -0.12860
    -0.13499
    -0.15417
    -0.11581
    -0.16696
    -0.20531
    -0.33318
    -0.22449
    -0.12860
    -0.18613
    -0.23089
    -0.30760
    -0.37793
    -0.45465
    -0.33957
    -0.25646
    -0.24367
    -0.38432
    -0.22449
    -0.48661
    -0.39711
    -0.68480
    -0.76791
    -0.44825
    -0.42268
    -0.33318
    -0.36514
    -0.36514
    -0.48661
    -0.54415
    -0.61447
    -0.33318
    -0.25646
    -0.38432
    -0.35875
    -0.35875
    -0.36514
    -0.19253
    -0.39711
    -0.40989
    -0.37154
    -0.44186
    -0.49300
    -1.01724
    -1.24739
    -1.87392
    -2.82010
    -3.15254
    -2.46848
    -0.64644
     3.61138
     2.82502
    -1.03642
    -1.11953
    -0.85741
    -0.12220
    -0.01352
     0.25499
     0.94545
     1.78934
     2.07063
     1.70623
     1.20756
     1.00938
     1.02216
     0.49793
     0.02484
    -0.09663
    -0.17335
    -0.22449
    -0.17974
     0.02484
     0.06959
     0.23581
     0.25499
     0.43400
     0.51071
     0.42760
     0.18467
     0.26138
     0.53629
     0.55547
     0.32531
     0.21663
     0.39564
     0.36367
     0.22942
     0.26778
     0.27417
     0.26778
     0.34449
     0.28696
     0.30614
     0.26778
     0.24220
     0.03762
     0.33810
     0.28696
     0.19745
     0.31892
     0.11434
     0.23581
     0.12073
     0.15909
     0.21663
     0.15270
     0.10156
     0.10156
     0.17188
     0.12073
     0.10795
    -0.03270
     0.09516
     0.25499
     0.15270
     0.13352
     0.06959
     0.08238
     0.19106
     0.13352
     0.14631
     0.21663
     0.24220
     0.19106
     0.19106
     0.26778
     0.00566
     0.05041
     0.08238
     0.27417
     0.18467
     0.12713
    -0.00073
    -0.04549
     0.03762
     0.01205
    -0.01352
    -0.05188
    -0.07745
    -0.03270
    -0.00073
    -0.20531
    -0.11581
    -0.23728
    -0.30760
    -0.02631
    -0.02631
    -0.21810
    -0.21171
    -0.23089
    -0.23089
    -0.18613
    -0.15417
    -0.12220
    -0.14138
    -0.10942
    -0.16696
    -0.10942
     0.00566
    -0.08384
    -0.21171
     0.02484
     0.06959
     0.00566
     0.10795
     0.08877
     0.12713
    -0.09663
    -0.33957
    -0.63365
    -0.80627
    -1.03003
    -1.23461
    -0.23728
     0.40203
     1.87884
     1.18839
    -0.65923
    -1.35607
    -2.74977
    -3.42105
    -2.09128
     0.49154
     2.38390
     0.67694
    -0.29482
    -0.85741
    -0.99167
    -1.00445
    -0.78709
    -0.67840
    -0.16696
    -0.07745
    -0.11581
     0.08877
     0.01844
    -0.36514
    -0.20531
    -0.26285
    -0.14138
    -0.32678
    -0.26925
    -0.38432
    -0.17974
    -0.22449
    -0.09024
    -0.23089
    -0.03909
     0.05041
     0.03762
     0.27417
     0.51071
     0.46596
     0.79841
     0.54907
     0.76005
     0.73447
     0.69612
     0.66415
     0.62579
     0.63218
     0.54268
     0.59383
     0.52989
     0.43400
     0.24860
     0.44039
     0.39564
     0.30614
     0.44678
     0.22942
     0.20385
     0.10156
     0.12073
     0.00566
     0.06320
     0.13991
     0.02484
    -0.05188
     0.00566
    -0.04549
    -0.21171
    -0.21171
    -0.03909
    -0.16056
    -0.18613
    -0.06467
    -0.28842
    -0.25007
    -0.27564
    -0.17974
    -0.07106
    -0.08384
    -0.12860
    -0.16056
    -0.11581
    -0.14138
    -0.24367
    -0.11581
     0.05041
     0.06959
     0.06959
     0.15270
     0.19745
    -0.00073
     0.09516
     0.08238
     0.26138
     0.24860
     0.31892
     0.23581
     0.26138
     0.33171
     0.25499
     0.12073
     0.29974
     0.30614
     0.15909
     0.30614
     0.23581
     0.26778
     0.10156
     0.11434
     0.08238
     0.20385
     0.18467
     0.06959
     0.10795
     0.04402
     0.17827
    -0.10302
     0.01205
     0.10156
     0.10156
     0.15909
     0.09516
     0.12713
     0.13352
    -0.12220
    -0.11581
    -0.17974
    -0.27564
    -0.28203
    -0.39071
    -0.77430
    -0.83823
    -0.97249
    -1.03642
    -1.17067
    -1.49672
    -2.04014
    -2.57716
    -3.10140
    -2.43012
    -0.55054
     3.54105
     3.34286
    -0.68480
    -0.77430
    -0.96609
     0.23581
     0.91987
     1.66148
     1.94277
     2.13457
     1.90441
     1.51443
     1.13085
     0.58743
     0.20385
    -0.48022
    -0.65923
    -0.72955
    -0.98527
    -0.86380
    -0.97888
    -1.13232
    -0.94692
    -0.87659
    -0.90216
    -0.54415
    -0.30121
    -0.32678
    -0.23728
    -0.05188
     0.04402
    -0.07106
     0.02484
     0.08877
     0.08877
     0.21024
     0.03762
     0.03762
     0.01205
     0.02484
    -0.09663
     0.00566
     0.10156
    -0.03270
    -0.19253
    -0.09663
    -0.02631
    -0.10302
    -0.12860
    -0.19253
    -0.16056
     0.06959
    -0.03909
    -0.04549
    -0.07106
    -0.18613
    -0.14778
    -0.10302
     0.01844
     0.05041
    -0.11581
    -0.00073
    -0.03270
     0.00566
    -0.00073
    -0.00713
    -0.03909
     0.00566
     0.04402
     0.04402
    -0.01352
    -0.05188
    -0.06467
    -0.17335
     0.12713
     0.03762
    -0.05827
    -0.03909
    -0.01352
     0.01205
    -0.12220
    -0.09663
    -0.13499
    -0.05827
     0.00566
     0.01205
     0.01844
    -0.23728
     0.02484
    -0.18613
     0.06959
     0.15909
    -0.14138
     0.01205
     0.03123
    -0.03909
     0.03123
    -0.02631
    -0.08384
     0.06320
     0.07598
     0.10795
     0.06320
     0.01205
     0.08238
     0.03762
    -0.00073
     0.19106
     0.10156
     0.06320
     0.10795
     0.19106
     0.19745
     0.13991
     0.16549
     0.30614
     0.26778
     0.40203
     0.37646
     0.15270
     0.09516
     0.12713
     0.24860
     0.45318
     0.20385
    -0.04549
    -0.33957
    -0.79987
    -0.96609
    -1.63737
    -2.00817
    -1.67573
    -1.34968
     1.87245
     2.79306
    -0.68480
    -0.42907
     1.89802
     1.34821
     1.34182
     1.16921
     1.28428
     1.60394
     2.25604
     2.97206
     2.72273
     2.10899
     1.60394
     0.93905
     0.47875
     0.34449
     0.06320
    -0.31400
    -0.73594
    -0.95970
    -0.87659
    -0.71037
    -0.72955
    -0.77430
    -0.63365
    -0.46743
    -0.49940
    -0.46743
    -0.39711
    -0.27564
    -0.22449
    -0.06467
    -0.16056
    -0.19892
    -0.17335
    -0.35875
    -0.12220
    -0.07745
    -0.12220
    -0.33318
    -0.13499
    -0.25007
    -0.14138
    -0.02631
    -0.21810
    -0.15417
    -0.03909
     0.01844
    -0.01352
    -0.13499
    -0.21171
    -0.16696
    -0.14138
     0.03123
    -0.03909
    -0.17974
    -0.12860
    -0.12860
    -0.09024
    -0.19892
    -0.23089
    -0.11581
    -0.17335
    -0.10302
    -0.16696
    -0.10302
    -0.14778
    -0.07106
    -0.29482
    -0.04549
    -0.01352
    -0.08384
    -0.19892
    -0.04549
    -0.10302
    -0.13499
    -0.19892
    -0.11581
    -0.13499
    -0.07106
    -0.10302
    -0.09663
    -0.13499
    -0.22449
    -0.38432
    -0.18613
    -0.05827
    -0.25646
    -0.23728
    -0.25007
    -0.20531
    -0.23089
    -0.25007
    -0.16696
    -0.14778
    -0.17974
    -0.14138
    -0.19253
    -0.14138
    -0.17335
    -0.30121
    -0.20531
    -0.00713
    -0.00073
    -0.09024
    -0.12220
    -0.01991
    -0.16056
    -0.05188
    -0.14778
    -0.03270
    -0.14138
     0.06320
    -0.01352
    -0.18613
    -0.09024
    -0.23728
    -0.26285
    -0.22449
    -0.34596
    -0.69119
    -0.79348
    -1.30493
    -1.33050
    -0.81266
     0.45318
     2.72273
     1.27789
    -0.34596
    -0.65923
    -0.95331
    -0.40350
     0.28696
     0.74726
     1.19478
     1.47608
     1.11167
     0.70890
     0.13352
     0.10156
    -0.00073
    -0.01991
    -0.51858
    -0.41629
    -0.27564
    -0.08384
    -0.00073
    -0.07106
    -0.14778
    -0.47382
    -0.33957
     0.13352
     0.13991
     0.12713
     0.21663
     0.27417
     0.19106
     0.50432
     0.38285
     0.33171
     0.40203
     0.37646
     0.44678
     0.43400
     0.49154
     0.49793
     0.45957
     0.45957
     0.56186
     0.43400
     0.48514
     0.37646
     0.30614
     0.32531
     0.15909
     0.27417
     0.19745
     0.39564
     0.25499
     0.20385
     0.33171
     0.02484
    -0.07106
     0.17827
     0.22302
     0.03123
     0.25499
     0.07598
     0.12073
     0.21024
     0.33171
     0.13352
     0.28696
     0.26778
     0.18467
     0.21024
     0.25499
     0.21024
    -0.05188
     0.19106
     0.24860
     0.17827
     0.10156
     0.08877
     0.18467
     0.10156
     0.05680
     0.08877
     0.12713
     0.10795
     0.07598
     0.07598
     0.13352
     0.17188
     0.03762
     0.01844
     0.05041
     0.14631
     0.18467
     0.05680
     0.08877
     0.06959
    -0.00713
     0.09516
     0.15909
    -0.03270
     0.01205
    -0.00713
     0.11434
     0.04402
    -0.00073
    -0.14778
     0.08877
     0.12713
    -0.07106
     0.03762
     0.03123
    -0.03909
    -0.02631
    -0.12860
     0.02484
     0.01205
     0.05680
    -0.05188
    -0.05188
     0.01205
     0.04402
    -0.17974
    -0.09663
     0.07598
    -0.01991
     0.00566
    -0.01352
     0.06320
    -0.07106
    -0.01991
    -0.10302
     0.13991
     0.08238
     0.08238
    -0.09663
     0.19106
     0.01205
     0.02484
     0.01205
     0.11434
     0.06959
     0.10156
     0.01844
     0.08238
    -0.05188
    -0.10302
    -0.15417
    -0.21810
    -0.27564
    -0.45465
    -0.55054
