# Supplementary material for: Software algorithm and hardware design for real-time implementation of new spectral estimator
Source: Biomed Eng Online. 2014 May 9;13:61. doi: 10.1186/1475-925X-13-61 (PMC4057578; doi:10.1186/1475-925X-13-61)
Supplement: Additional file 2 — txtfiles.zip. [file 1475-925X-13-61-S2.zip › FILE071.TXT]

     1.52618
     1.44969
     1.38849
     1.00602
     1.11311
     1.13861
     1.00602
     0.64905
     0.49096
     0.60315
     0.40427
     0.15439
     0.07790
    -0.03430
     0.05240
     0.06260
     0.26148
     0.61845
     0.73064
     0.81224
     0.97033
     1.14881
     0.96523
     0.98053
     0.97033
     1.07742
     1.14881
     1.18961
     1.09272
     1.06212
     1.02132
     0.81734
     0.76124
     0.46037
     0.31758
     0.05750
     0.01160
     0.06770
     0.07280
    -0.08019
    -0.11079
    -0.08529
    -0.11589
    -0.10059
    -0.11589
    -0.08019
    -0.01390
     0.16459
     0.03200
     0.12889
     0.00140
     0.03200
    -0.02410
     0.16969
     0.25638
     0.11359
     0.16459
     0.12379
     0.17989
     0.20029
     0.01670
     0.04220
    -0.04450
    -0.00370
     0.06260
     0.01670
    -0.13629
    -0.23828
    -0.37087
    -0.27398
    -0.24848
    -0.18218
    -0.30457
    -0.35047
    -0.31477
    -0.33007
    -0.29438
    -0.35047
    -0.21788
    -0.20768
    -0.22298
    -0.17708
    -0.11589
    -0.30457
    -0.24848
    -0.26378
    -0.06999
    -0.11079
    -0.12609
    -0.14139
    -0.17199
    -0.03430
    -0.11589
    -0.03430
    -0.07509
    -0.06999
    -0.08529
    -0.00880
    -0.01390
     0.01670
    -0.06999
    -0.21788
     0.01160
    -0.02410
    -0.00880
    -0.08529
    -0.10569
    -0.10059
    -0.01900
    -0.11589
     0.00140
    -0.12609
    -0.14139
     0.01160
    -0.06489
     0.04220
    -0.11079
    -0.14649
     0.02180
     0.15949
     0.09319
     0.08299
     0.10339
     0.10339
     0.15949
     0.04730
     0.22578
     0.20539
     0.10849
     0.11359
     0.11359
     0.02690
    -0.11589
    -0.14139
    -0.23828
     0.02690
     0.08809
     0.23598
     0.43487
     0.58276
     0.56746
     0.55726
     0.60315
     0.97033
     1.31710
     1.48029
     1.61288
     1.74037
     1.56698
     1.35790
     1.25080
     1.60778
     1.50068
     1.41909
     1.28650
     1.02642
     0.77654
     0.63375
     0.42977
     0.21558
    -0.01900
    -0.09039
     0.19519
     0.20029
     0.10339
    -0.09039
    -0.38107
    -0.27398
     0.02690
     0.09829
     0.22578
     0.28188
     0.47056
     0.45017
     0.47566
     0.77654
     1.13861
     1.50068
     1.45479
     0.22578
    -1.99764
    -2.81358
    -1.06442
     1.72507
     2.10754
     1.05192
    -1.68657
    -2.80338
    -2.18123
    -1.88035
    -1.63557
    -2.09454
    -2.42601
    -3.02776
    -3.07366
    -2.46681
    -2.26792
    -2.74729
    -3.45103
    -3.33884
    -3.29294
    -2.93597
    -2.58410
    -2.41071
    -2.60960
    -2.72689
    -2.44131
    -2.00784
    -1.21230
    -0.86043
    -0.18218
     0.11359
     0.21558
     0.68985
     0.80714
     0.78674
     1.16921
     1.32220
     1.51598
     1.74037
     1.67917
     1.60268
     1.47009
     1.30690
     1.19981
     1.20491
     1.09272
     0.91423
     0.69495
     0.59296
     0.58276
     0.34307
     0.46037
     0.38387
     0.23598
     0.20029
     0.19519
     0.12379
     0.14929
     0.09829
     0.10339
     0.17989
     0.24108
     0.17989
     0.17479
     0.35327
     0.29718
     0.22068
     0.15439
     0.34307
     0.28188
     0.25128
     0.35327
     0.46547
     0.39407
     0.30738
     0.24618
     0.36347
     0.28698
     0.34307
     0.41447
     0.40937
     0.46037
     0.26148
     0.15439
     0.33798
     0.41957
     0.28698
     0.34307
     0.33288
     0.28698
     0.22578
     0.22578
     0.30228
     0.23598
     0.17989
     0.15439
     0.14419
     0.07280
    -0.13629
    -0.50346
    -0.45246
    -0.48306
     0.11359
     1.09272
     0.80204
     0.25128
    -0.05469
     0.09319
     0.72555
     0.85304
     0.85813
     0.81734
     0.91423
     1.07232
     1.05702
     0.94993
     1.04172
     0.92953
     0.77654
     0.69495
     0.62865
     0.50116
     0.28188
     0.14929
     0.16969
     0.09319
     0.02180
     0.01160
    -0.07509
    -0.13119
    -0.12609
    -0.26378
    -0.26378
    -0.09549
    -0.17199
    -0.33517
    -0.12099
    -0.30457
    -0.37597
    -0.44226
    -0.30457
    -0.38107
    -0.40657
    -0.37597
    -0.57485
    -0.61565
    -0.57485
    -0.55956
    -0.64625
    -0.49836
    -0.78394
    -0.97262
    -0.73294
    -0.69724
    -0.55956
    -0.54426
    -0.67175
    -0.46266
    -0.43207
    -0.29948
    -0.35557
    -0.09039
     0.11359
     0.36347
     0.29208
     0.76124
     0.96523
     0.94483
     1.04172
     1.13351
     1.38339
     1.51088
     1.43439
     1.41909
     1.51088
     1.43949
     1.49559
     1.25080
     1.13861
     0.92953
     0.68985
     0.40937
     0.23598
    -0.06999
    -0.15669
     0.35327
     0.72555
     0.98053
     0.87343
     0.48076
    -0.04450
     0.49096
     2.44411
     3.18865
     1.62308
     0.86833
     1.44459
     2.11264
     2.04124
     1.63837
     1.30690
     0.74594
     0.60825
     0.47566
     0.34307
    -0.06489
    -0.56975
    -1.14091
    -1.67127
    -1.96195
    -2.36481
    -2.38521
    -2.14043
    -2.59430
    -2.76768
    -2.53820
    -2.72689
    -2.92067
    -3.11956
    -2.25262
    -2.46171
    -2.70649
    -2.86458
    -2.78808
    -2.51780
    -2.23732
    -2.21693
    -2.12513
    -1.96195
    -2.00784
    -1.62027
    -1.41119
    -1.56928
    -1.42139
    -1.29390
    -1.20720
    -1.37039
    -1.42139
    -1.50808
    -1.41119
    -1.28880
    -1.47238
    -1.49788
    -1.51318
    -1.58968
    -1.81916
    -1.67127
    -1.72227
    -1.89565
    -1.92115
    -1.72227
    -1.66617
    -1.53868
    -1.61007
    -1.65087
    -1.40609
    -1.24800
    -1.16131
    -1.24290
    -1.41629
    -1.18171
    -1.14091
    -1.26330
    -1.05422
    -0.88083
    -0.99302
    -1.05932
    -1.17661
    -1.23780
    -1.20720
    -1.26840
    -1.08991
    -1.00832
    -0.84513
    -0.61565
    -0.42187
    -0.26888
    -0.06489
     0.00650
     0.60825
     0.84794
     0.84794
     1.04172
     1.28140
     1.47009
     1.64347
     1.70467
     1.93415
     2.04634
     2.12284
     2.14833
     2.07184
     1.94945
     2.05144
     1.71487
     2.01065
     1.99535
     1.80666
     1.81686
     1.74037
     1.69957
     1.66387
     1.56188
     1.53128
     1.36810
     1.54658
     1.52108
     1.36300
     1.30690
     1.21511
     1.03662
     1.05192
     1.12331
     1.04682
     0.80714
     0.76124
     0.86833
     0.84794
     0.80204
     0.67965
     0.51646
     0.35327
     0.18499
     0.17479
     0.16969
     0.01160
     0.04730
    -0.10059
    -0.03430
     0.03710
    -0.03430
    -0.04450
    -0.20768
    -0.24848
    -0.15669
    -0.04450
    -0.22298
    -0.00880
     0.33288
     0.62865
     0.77144
     0.92443
     0.85813
     0.47056
     0.77144
     1.24570
     1.06212
     1.19981
     1.11821
     1.21511
     1.23041
     1.18451
     1.08762
     1.15391
     1.20491
     1.23041
     1.25080
     1.19471
     1.19981
     0.89383
     0.99072
     1.19471
     1.24570
     1.28140
     1.14881
     1.37319
     1.61288
     1.66897
     1.65367
     1.53638
     1.73527
     1.61288
     1.63327
     1.80666
     1.65367
     1.11311
     0.52666
     0.65925
     0.61845
     0.63885
     0.31758
    -0.04959
    -0.01900
    -0.65645
    -1.32960
    -1.57948
    -1.67637
    -1.91605
    -1.46219
    -1.39589
    -1.38059
    -1.96195
    -2.29852
    -2.27302
    -2.12513
    -2.36481
    -2.25262
    -2.29852
    -2.50760
    -2.34442
    -2.08434
    -1.75796
    -1.51318
    -1.29390
    -1.25820
    -1.34999
    -1.25310
    -1.07462
    -0.88593
    -0.45756
     0.09829
     0.15949
     0.25638
     0.52666
     0.62355
     0.75104
     0.69495
     0.66435
     0.76124
     0.73574
     0.77144
     0.80714
     0.74594
     0.72045
     0.59805
     0.69495
     0.85304
     0.70005
     0.76124
     0.63375
     0.63375
     0.67965
     0.65415
     0.63885
     0.63375
     0.56746
     0.54706
     0.61335
     0.55216
     0.52156
     0.43487
     0.34817
     0.52156
     0.53686
     0.42467
     0.41957
     0.40427
     0.42467
     0.40427
     0.35837
     0.40937
     0.33288
     0.32778
     0.34307
     0.53686
     0.53176
     0.46547
     0.12889
     0.39407
     0.48586
     0.65925
     0.90403
     0.94483
     0.81224
     0.66435
     0.52156
     0.70515
     0.70515
     0.89893
     0.71025
     0.85813
     0.70005
     0.73064
     0.42467
     0.49096
     0.45527
     0.38387
     0.25638
     0.11869
     0.06770
     0.00140
     0.01160
    -0.06999
     0.09829
     0.03200
    -0.07509
    -0.04959
    -0.03940
    -0.09549
    -0.20258
    -0.15669
    -0.04450
    -0.03940
    -0.18218
    -0.11079
    -0.16179
    -0.18218
    -0.15159
    -0.09039
    -0.12099
    -0.20258
    -0.17199
    -0.08529
    -0.15669
    -0.27398
    -0.18728
    -0.42697
    -0.20258
    -0.15669
    -0.36067
    -0.33007
    -0.36577
    -0.36577
    -0.40147
    -0.49326
    -0.51366
    -0.53406
    -0.52896
    -0.49836
    -0.48306
    -0.49326
    -0.60545
    -0.77884
    -0.68705
    -0.64115
    -0.74314
    -0.76354
    -0.65645
    -0.54426
    -0.49326
    -0.21788
     0.17989
    -0.13119
    -0.76864
    -1.53358
    -1.83446
    -1.40099
    -0.83493
     0.01670
    -0.22298
    -0.44226
    -1.02362
    -1.45709
    -2.01294
    -2.85948
    -2.33932
    -1.85485
    -1.62537
    -1.84466
    -2.11493
    -2.02314
    -2.01294
    -1.87525
    -1.71717
    -1.71717
    -1.92625
    -1.56418
    -1.25310
    -1.16131
    -1.02872
    -0.77374
    -0.43716
    -0.10059
    -0.08529
     0.18499
     0.16459
     0.33288
     0.46037
     0.48076
     0.89383
     1.08252
     1.21001
     1.21511
     1.06722
     0.97543
     1.12331
     1.18451
     1.30690
     1.37829
     1.47009
     1.63327
     1.57208
     1.63837
     1.45479
     1.42929
     1.30180
     1.26100
     1.13861
     1.27120
     1.36810
     1.40889
     1.53128
     1.29160
     1.16411
     1.03662
     1.01622
     0.98562
     1.03152
     1.00092
     0.85304
     0.76124
     0.80204
     0.73574
     0.68985
     0.62355
     0.70515
     0.62865
     0.64395
     0.61335
     0.54196
     0.48076
     0.49606
     0.41957
     0.57256
     0.50116
     0.43997
     0.32778
     0.33288
     0.21049
     0.17989
     0.15949
     0.17989
     0.06260
    -0.03430
    -0.05469
    -0.08019
    -0.08529
    -0.19748
    -0.32497
    -0.36067
    -0.30967
    -0.31987
    -0.48816
    -0.50856
    -0.46776
    -0.40147
    -0.53916
    -0.33007
    -0.35557
    -0.35047
    -0.36577
    -0.31987
    -0.22808
    -0.31987
    -0.18728
    -0.09549
    -0.01390
     0.01670
     0.00650
     0.06260
     0.05240
     0.06770
    -0.00370
     0.10849
     0.09829
     0.04220
    -0.14649
    -0.02410
    -0.02410
    -0.11589
    -0.14649
    -0.34027
    -0.39127
    -0.34027
    -0.51876
    -0.58505
    -0.74824
    -0.84513
    -0.75844
    -0.67175
    -0.12099
     0.12889
     0.04220
    -0.01390
    -0.00370
    -0.20258
    -0.07509
     0.08809
     0.31758
     0.64905
     0.65415
     0.55216
     0.58276
     0.58786
     0.34307
     0.28188
     0.26658
     0.12889
    -0.01900
    -0.07509
    -0.11079
    -0.12609
    -0.14649
    -0.19748
    -0.26888
    -0.24338
    -0.17708
    -0.14139
    -0.17199
    -0.15159
    -0.02920
     0.03200
     0.57766
     0.93973
     0.60825
    -0.41677
    -1.25820
    -2.15063
    -2.87988
    -1.57438
    -0.32497
    -0.15159
    -0.89103
    -2.12003
    -2.38521
    -2.31382
    -2.52290
    -2.61980
    -2.34952
    -1.92115
    -1.63047
    -1.35509
    -1.03382
    -0.54936
    -0.57485
    -0.46776
    -0.28418
    -0.11079
     0.14419
     0.35837
     0.41447
     0.59296
     0.48076
     0.47566
     0.47056
     0.56746
     0.45017
     0.41447
     0.42467
     0.50116
     0.77144
     0.48076
     0.45527
     0.27678
     0.17479
     0.44507
     0.56236
     0.53176
     0.53176
     0.66435
     0.87343
     1.08762
     1.23551
     1.02132
     1.02132
     1.17431
     1.29670
     1.29670
     1.46499
     1.51088
     1.88825
     1.98005
     1.56188
     1.55678
     1.33750
     1.27120
     1.15901
     1.40379
     1.73527
     1.71997
     1.39359
     1.34770
     1.18451
     1.05702
     0.86323
     0.76124
     1.00602
     0.80204
     0.70005
     0.83774
     0.81734
     0.82754
     0.51646
     0.36347
     0.39407
     0.42977
     0.50116
     0.65415
     0.59805
     0.58276
     0.61845
     0.47056
     0.46547
     0.42977
     0.55726
     0.53176
     0.57256
     0.60825
     0.53686
     0.39407
     0.54196
     0.40937
     0.19519
     0.23088
     0.14929
     0.20029
     0.03200
    -0.02410
    -0.04959
    -0.17199
    -0.05979
    -0.17708
    -0.28928
    -0.27398
    -0.39127
    -0.46776
    -0.39127
    -0.26378
    -0.55446
    -0.45756
    -0.50856
    -0.38107
    -0.45246
    -0.47796
    -0.57995
    -0.51876
    -0.39127
    -0.39127
    -0.45756
    -0.49836
    -0.54936
    -0.62075
    -0.41677
    -0.34537
    -0.50856
    -0.57995
    -0.56975
    -0.46266
    -0.51876
    -0.48816
    -0.56465
    -0.55956
    -0.57485
    -0.49326
    -0.48816
    -0.54426
    -0.65135
    -0.77374
    -0.78904
    -0.60035
    -0.70234
    -0.77374
    -0.75334
    -0.85023
    -0.82983
    -0.88593
    -0.87063
    -0.88593
    -0.88593
    -0.86043
    -0.85533
    -0.74824
    -0.90633
    -0.87573
    -1.03382
    -0.69724
    -0.84003
    -0.94713
    -0.97772
    -1.16641
    -1.20211
    -1.25820
    -1.45709
    -1.49278
    -1.61007
    -1.67637
    -1.87015
    -1.70187
    -1.83446
    -1.64577
    -1.54888
    -1.64577
    -1.71207
    -2.14043
    -1.86505
    -1.33979
    -0.67685
    -0.67175
    -0.62585
    -0.14649
     0.35837
     0.88363
     0.85813
     0.75104
     0.56236
     0.71025
     0.54706
     0.63885
     0.25638
     0.11359
    -0.26378
     0.04730
     0.12379
    -0.77884
    -1.78856
    -2.59940
    -2.98697
    -2.91047
    -3.02266
    -2.74219
    -2.47191
    -2.46681
    -2.67589
    -2.75748
    -2.29342
    -1.87015
    -1.75286
    -1.33979
    -0.73294
     0.12889
     0.74594
     0.69495
     0.59805
     0.43997
     0.90403
     1.55678
     2.22993
     2.38292
     2.25543
     1.83216
     2.07184
     2.03614
     1.95965
     2.04634
     1.98005
     1.94945
     1.92395
     1.93925
     1.89845
     1.70977
     1.56698
     1.50578
     1.42929
     1.43949
     1.45989
     1.09782
     1.05702
     1.07232
     1.02132
     0.98562
     1.00092
     1.00602
     0.80204
     0.86323
     0.80204
     0.78164
     0.70515
     0.61335
     0.65415
     0.62355
     0.56236
     0.41957
     0.36347
     0.50626
     0.52666
     0.47056
     0.36857
     0.36857
     0.26658
     0.33798
     0.35837
     0.46547
     0.41447
     0.34817
     0.38897
     0.39407
     0.50116
     0.48076
     0.43487
     0.64905
     0.67965
     0.55726
     0.56746
     0.66945
     0.64395
     0.75614
     0.74594
     0.81224
     0.78164
     0.80714
     0.60825
     0.61845
     0.60315
     0.50116
     0.35837
     0.52666
     0.51646
     0.40427
     0.33288
     0.27678
     0.20539
     0.12379
     0.03200
    -0.10059
    -0.06489
    -0.08529
    -0.09549
    -0.07509
    -0.04450
    -0.15669
    -0.35047
    -0.29438
    -0.24338
    -0.29438
    -0.36577
    -0.41677
    -0.43716
    -0.63605
    -0.62585
    -0.51366
    -0.40657
    -0.76354
    -0.83493
    -0.85533
    -0.88593
    -0.72274
    -0.82473
    -0.88593
    -0.64625
    -0.80434
    -0.76354
    -0.73294
    -0.77374
    -0.72274
    -0.77884
    -0.61565
    -0.56465
    -0.49836
    -0.39637
    -0.43716
    -0.38617
    -0.20768
    -0.28418
    -0.29948
    -0.16689
    -0.03430
    -0.10059
    -0.01900
    -0.00370
     0.09319
     0.04220
     0.13909
     0.19519
     0.50626
     0.60315
     0.41447
     0.43487
     0.50626
     0.65415
     0.70515
     0.69495
     0.79694
     0.53176
     0.62865
     0.71535
     0.35837
     0.77654
     1.03152
     1.05702
     0.88363
     0.20029
    -0.61055
    -0.84513
    -0.52386
    -0.30967
    -0.36577
    -0.42187
    -0.63095
    -1.14091
    -1.25820
    -1.13581
    -1.15111
    -1.16641
    -1.12561
    -1.32450
    -1.25310
    -0.98792
    -0.91143
    -0.96752
    -0.81964
    -0.71254
    -0.64625
    -0.53406
    -0.25358
    -0.28928
    -0.10569
     0.09829
     0.09319
    -0.03430
     0.23598
     0.58276
     0.76634
     0.75614
     0.80714
     0.93973
     1.11311
     1.25080
     1.39359
     1.42929
     1.60778
     1.69447
     1.64347
     1.56188
     1.61798
     1.68427
     1.84236
     1.71997
     1.53638
     1.36300
     1.29160
     1.20491
     1.35790
     1.31710
     1.44969
     1.57718
     1.89845
     2.31662
     2.18403
     2.01574
     1.68427
     1.32220
     1.31200
     1.34260
     1.45989
     1.49559
     1.59248
     1.52618
     1.24061
     0.89383
     0.55216
     0.14419
    -0.18218
    -0.19748
    -0.47286
    -0.60035
    -0.51366
    -0.63605
    -0.66665
    -0.80944
    -0.78394
    -0.74314
    -0.68195
    -0.61565
    -0.58505
    -0.71254
    -0.72274
    -0.65645
    -0.64625
    -0.41677
    -0.46776
    -0.75844
    -0.53916
    -0.45246
    -0.50346
    -0.53406
    -0.60545
    -0.46266
    -0.41167
    -0.42697
    -0.51876
    -0.44736
    -0.37087
    -0.35047
    -0.38107
    -0.36577
    -0.33517
    -0.38617
    -0.39127
    -0.29948
    -0.25358
    -0.29948
    -0.34027
    -0.28928
    -0.21278
    -0.16689
     0.06770
     0.23598
     0.10849
     0.23598
     0.19009
     0.27678
     0.43487
     0.39917
     0.42467
     0.54196
     0.43997
     0.39917
     0.37877
     0.41447
     0.44507
     0.35837
     0.15949
     0.06770
     0.01670
    -0.12609
     0.07790
     0.38387
     0.36857
     0.14419
    -0.13119
    -0.30967
    -0.10569
     0.18499
     0.12889
     0.20029
     0.19519
     0.24618
     0.17989
     0.11869
     0.05750
     0.03710
     0.05240
    -0.14649
    -0.25358
    -0.46776
    -0.52386
    -0.34537
    -0.13119
    -0.21788
    -0.43207
    -0.53916
    -0.91143
    -0.88083
    -0.68705
    -0.75334
    -0.81454
    -0.87063
    -1.02872
    -1.49788
    -1.64067
    -1.58968
    -1.39079
    -1.69167
    -1.54888
    -1.28880
    -1.22250
    -1.37549
    -1.66617
    -1.81916
    -1.94155
    -2.00274
    -1.69677
    -1.53868
    -1.29390
    -1.31430
    -1.28880
    -0.99812
    -1.14091
    -1.24290
    -1.15111
    -1.02362
    -0.85533
    -0.89613
    -1.00832
    -0.85023
    -0.47796
    -0.48816
    -0.31477
    -0.15159
    -0.06999
     0.08299
     0.09829
     0.39917
     0.42977
     0.38387
     0.59296
     0.76124
     0.89383
     0.97033
     0.83774
     0.95503
     1.13351
     1.30690
     1.26100
     1.35280
     1.28140
     1.40379
     1.30690
     1.41909
     1.54658
     1.37829
     1.44969
     1.42929
     1.58738
     1.49049
     1.32220
     1.22531
     1.14371
     1.19471
     1.15901
     1.06212
     1.02132
     0.81734
     0.73064
     0.77144
     0.72045
     0.66945
     0.58786
     0.80204
     0.82244
     0.94993
     1.07742
     1.31200
     1.18961
     1.19471
     1.29670
     0.95503
     0.78164
     0.50116
     0.68475
     1.13351
     1.40889
     1.21511
     0.84794
     0.47566
     0.39917
     0.33288
     0.27678
     0.35327
     0.30228
     0.32268
     0.30228
     0.23598
     0.06260
     0.24618
     0.33288
     0.10339
     0.26658
     0.32778
     0.23598
    -0.06999
    -0.26888
    -0.50346
    -0.57485
    -0.72784
    -0.68195
    -0.31477
    -0.08019
    -0.15159
    -0.72274
    -0.53406
    -0.10059
    -0.01900
     0.16969
     0.42467
     0.39407
     0.31758
     0.22068
    -0.27398
    -0.30967
    -0.22808
     0.28698
     0.78674
     0.77144
     0.42467
    -0.01900
    -0.34537
    -0.78394
    -0.86043
    -0.70744
    -0.31987
    -0.35047
    -0.38107
    -0.38617
    -0.41167
    -0.40657
    -0.14139
    -0.11589
    -0.16689
    -0.15159
    -0.25868
    -0.24848
    -0.23828
    -0.22298
    -0.23318
    -0.26888
    -0.01900
     0.06260
    -0.12099
    -0.17708
    -0.27908
    -0.30967
    -0.15159
    -0.25358
    -0.23828
    -0.24338
    -0.30967
    -0.21788
    -0.05979
    -0.22298
    -0.25868
    -0.45246
    -0.12609
    -0.10059
    -0.20258
    -0.25868
    -0.27398
    -0.21788
    -0.21278
    -0.21278
    -0.21278
    -0.17708
    -0.08529
    -0.11589
    -0.12609
    -0.15159
    -0.09039
    -0.13119
     0.06260
     0.21558
     0.10339
    -0.03430
     0.12379
     0.42467
     0.47566
     0.55726
     1.01622
     1.41909
     1.69447
     1.25080
     0.11869
    -0.23828
    -0.21788
     0.31758
     0.40937
     0.40427
    -0.05979
    -0.62585
    -0.93183
    -1.13581
    -1.16131
    -1.32960
    -1.58968
    -1.50298
    -1.22250
    -1.11031
    -0.96242
    -0.82983
    -0.45246
    -0.22298
    -0.15669
     0.32268
     0.48586
     0.35837
     0.53176
     0.89893
     1.06212
     0.93463
     0.74084
     0.66945
     0.61335
     0.58786
     0.67455
     1.02132
     0.87343
     0.63375
     0.63885
     0.60315
     0.18499
     0.19519
     0.83264
     1.10292
     0.17989
    -0.01390
    -0.14649
     0.01160
     0.14929
    -0.19748
    -0.31987
    -0.15159
    -0.03430
    -0.04450
    -0.25868
    -0.37597
    -0.63605
    -0.67685
    -0.64115
    -0.46266
    -0.38617
    -0.17199
    -0.22298
    -0.04959
     0.05240
    -0.27398
    -0.29948
    -0.32497
    -0.31477
    -0.34537
    -0.38617
    -0.68195
    -0.52386
    -0.45756
    -0.62585
    -0.78904
    -0.67175
    -0.64115
    -0.96242
    -1.12561
    -1.29900
    -1.42649
    -1.47238
    -1.55398
    -1.43669
    -1.55908
    -1.55398
    -1.72227
    -1.55398
    -1.71207
    -1.79876
    -1.89055
    -1.76306
    -0.71764
    -0.28928
    -0.67685
    -1.20211
    -1.24290
    -0.97262
    -0.69214
    -0.62585
    -0.50856
    -0.32497
    -0.35047
     0.01160
    -0.08529
    -0.66155
    -0.92163
    -0.64115
    -0.50856
    -0.80944
    -0.85023
    -0.82983
    -0.60035
    -0.56975
    -0.58505
    -0.61565
    -0.53916
    -0.41677
    -0.20258
    -0.18218
     0.10339
     0.22068
     0.33798
     0.52156
     0.54196
     0.52666
     0.70515
     0.89383
     1.19471
     1.49049
     1.73527
     1.97495
     2.26563
     2.43901
     2.61750
     2.64810
     3.18355
     3.40284
     3.80061
     4.04539
     3.84650
     3.65272
     3.72411
     3.69861
     3.96379
     3.95869
     3.84650
     3.38754
     3.04587
     2.71949
     2.50021
     2.01065
     1.81686
     1.68937
     1.41399
     1.13861
     1.07232
     0.74594
     0.52156
     0.28698
     0.17989
     0.12889
     0.19009
     0.08809
     0.06770
    -0.13629
    -0.15159
    -0.31477
    -0.25358
    -0.29438
    -0.28928
    -0.40147
    -0.43716
    -0.34537
    -0.35047
    -0.39127
    -0.39127
    -0.29948
    -0.25358
    -0.25868
    -0.20768
     0.08809
     0.36857
     0.60315
     0.84284
     0.94483
     0.63885
    -0.53916
    -1.54378
    -2.25772
    -2.14043
    -2.44641
    -2.64529
    -2.55350
    -3.11956
    -3.13996
    -3.53772
    -4.17007
    -4.65454
    -4.61374
    -4.74633
    -4.24657
    -3.93039
    -3.42553
    -2.86458
    -2.26792
    -1.81916
    -1.36529
    -1.19701
    -0.88593
    -0.60035
    -0.47286
    -0.36067
    -0.25358
    -0.28928
    -0.30457
    -0.43716
    -0.18218
    -0.13119
    -0.38617
    -0.26888
    -0.19748
    -0.13629
    -0.16689
    -0.25358
    -0.19238
    -0.14649
     0.01670
    -0.04959
    -0.06489
    -0.13629
    -0.30457
    -0.10569
     0.03710
     0.27678
     0.11869
     0.05750
     0.16459
     0.22578
     0.30738
     0.22578
     0.19009
     0.39407
     0.55216
     0.59805
     0.55726
     0.50626
     0.52156
     0.69495
     0.87343
     1.17941
     1.34260
     1.43949
     1.26100
     1.06212
     0.89383
     1.09272
     1.14881
     1.22021
     1.30180
     1.28140
     1.23551
     1.14881
     1.19471
     1.24061
     1.14881
     1.31200
     1.26100
     0.66945
     0.60315
     0.65925
     0.77144
     0.24618
     0.08809
     0.16969
     0.28188
     0.15439
     0.10339
     0.12889
     0.70005
     0.82244
     0.79694
     0.63375
     0.39407
     0.05240
     0.43487
     0.80714
     1.12841
     1.27630
     1.30690
     1.21001
     1.16921
     1.13861
     1.01622
     0.84284
     0.55726
     0.40427
     0.35327
     0.42467
     0.52666
     0.30228
     0.12889
     0.17989
     0.30228
     0.27168
     0.15949
     0.19009
     0.25128
     0.20539
     0.16969
     0.12889
     0.06770
    -0.00370
    -0.00370
    -0.10569
     0.04730
    -0.02920
    -0.10569
    -0.08019
    -0.00880
    -0.02920
     0.17989
     0.09829
     0.11869
     0.23088
     0.34307
     0.41957
     0.57256
     0.57256
     0.66945
     0.79184
     1.14371
     1.45479
     1.48029
     1.54658
     1.64857
     1.71487
     1.62308
     1.47519
     1.25590
     1.30690
     1.43949
     1.34260
     1.07742
     1.00602
     0.70515
     0.51136
     0.49096
     0.40427
    -0.09549
    -0.31477
    -0.51366
    -0.44736
    -0.50346
    -0.47796
    -0.59525
    -0.38617
    -0.50856
    -0.36577
    -0.45756
    -0.46776
    -0.60035
    -0.57485
    -0.45756
    -0.25868
    -0.35047
    -0.37087
    -0.24338
    -0.28928
    -0.26378
    -0.50856
    -0.50346
    -0.51366
    -0.48306
    -0.40657
    -0.25868
    -0.23318
    -0.29438
    -0.28928
    -0.24338
     0.25128
     0.11359
    -0.23318
    -0.14139
    -0.24848
    -1.01342
    -2.99717
    -3.47653
    -2.84418
    -1.65087
    -1.07971
    -1.69167
    -2.17613
    -3.23685
    -3.49183
    -3.51733
    -3.07366
    -2.47191
    -2.67589
    -1.98744
    -1.26840
    -0.85023
    -0.74314
    -0.69214
    -0.48306
    -0.28928
     0.17989
     0.50116
     0.54706
     0.50626
     0.43487
     0.15949
     0.36857
     0.62865
     0.81734
     0.53686
     0.30228
     0.38387
     0.47566
     0.56236
     0.54196
     0.59805
     0.51646
     0.40937
     0.45017
     0.30228
     0.16459
     0.21049
     0.16969
     0.45527
     0.51646
     0.48586
     0.48586
     0.46037
     0.42977
     0.74084
     0.85304
     0.83774
     0.69495
     0.65415
     0.82244
     0.92443
     0.93463
     1.04172
     0.91423
     0.99072
     0.93973
     0.56236
     0.57766
     0.37367
     0.29718
    -0.06999
    -0.11589
     0.04730
     0.25638
     0.44507
     0.15439
    -0.03940
    -0.12099
    -0.30457
    -0.50346
    -0.23318
     0.23598
     0.35327
     0.29208
     0.22068
     0.12379
     0.29208
     0.30738
     0.39917
     0.34817
     0.39917
     0.29718
     0.27168
     0.22068
     0.12379
    -0.13629
    -0.27908
     0.00650
     0.08299
     0.01160
    -0.19748
    -0.24338
    -0.21788
    -0.39127
    -0.46266
    -0.30967
    -0.31477
    -0.14649
    -0.00370
     0.18499
     0.17989
     0.15439
     0.14419
     0.35327
     0.50626
     0.45017
     0.39407
     0.24618
     0.32268
     0.47056
     0.54706
     0.52666
     0.54706
     0.51136
     0.36857
     0.41447
     0.30738
     0.27168
     0.26658
     0.34817
     0.57256
     0.47566
     0.48076
     0.49606
     0.53686
     0.52156
     0.53176
     0.54706
     0.56236
     0.53176
     0.63375
     0.53176
     0.50626
     0.40427
     0.40427
     0.34307
     0.50116
     0.32778
     0.22068
     0.13909
     0.13399
     0.20539
     0.29208
     0.40427
     0.34817
     0.26148
     0.06770
     0.11359
     0.37877
     0.37877
     0.20029
     0.13909
     0.29718
     0.41447
     0.30738
     0.34817
     0.08299
     0.08809
     0.10339
     0.03200
     0.11869
     0.05750
     0.19519
     0.06770
     0.13909
     0.16969
     0.03710
    -0.13629
    -0.03430
     0.06260
    -0.09549
    -0.04959
    -0.08019
     0.06260
     0.08809
     0.07790
     0.15949
     0.07790
     0.01670
     0.03710
    -0.09039
     0.14929
    -0.06489
    -0.05469
     0.03710
     0.15949
     0.22068
     0.17989
     0.19519
    -0.03940
     0.00650
     0.02690
    -0.05979
     0.03200
     0.04730
     0.00650
     0.09319
     0.12889
    -0.02920
    -0.05979
    -0.19238
    -0.16689
    -0.32497
    -0.57485
    -0.67685
    -0.40657
    -0.41677
    -0.60035
    -0.31477
    -0.34537
    -0.37087
    -0.43716
    -0.33007
    -0.21788
    -0.14139
    -0.20258
    -0.45246
    -0.02410
     0.04730
     0.13399
     0.07790
     0.13399
     0.02690
     0.08809
     0.05240
     0.14929
     0.34817
     0.49606
     0.51136
     0.85304
     1.56188
     1.83216
     0.96013
    -0.81454
    -1.72736
    -2.39031
    -3.22155
    -2.35972
    -2.01804
    -2.52290
    -3.19095
    -3.20115
    -1.97725
    -1.67127
    -2.06904
    -2.36481
    -2.21693
    -1.79366
    -1.35509
     0.01160
     1.06722
     2.14324
     2.91328
     3.44363
     3.62722
     3.54563
     3.18865
     3.20395
     3.00507
     2.61750
     2.51041
     2.24013
     1.92905
     1.34260
     1.08252
     0.83774
     0.77654
     0.57256
     0.38897
     0.19009
     0.10339
    -0.30457
    -0.48816
    -0.59015
    -0.76864
    -0.77374
    -0.86553
    -0.92163
    -0.94713
    -0.90633
    -0.96752
    -1.04912
    -0.99812
    -0.80944
    -0.79414
    -0.50346
    -0.28418
    -0.19238
    -0.13629
    -0.38107
    -0.28928
    -0.19238
     0.13399
     0.29718
     0.15949
     0.16459
     0.13399
     0.05750
     0.04220
     0.11869
     0.01670
     0.03710
     0.70515
     1.42419
     0.92443
     0.13399
    -0.10059
     0.22068
     0.42467
     0.53176
     0.57766
     0.65415
     0.59805
     0.38387
     0.31248
     0.23598
     0.06260
    -0.09039
    -0.03940
    -0.21788
    -0.37087
    -0.42697
    -0.36577
    -0.26888
    -0.31987
    -0.30967
    -0.40147
    -0.38617
    -0.44736
    -0.31987
    -0.52896
    -0.39127
    -0.33007
    -0.53406
    -0.46776
    -0.38107
    -0.40657
    -0.55956
    -0.57485
    -0.55956
    -0.49326
    -0.54426
    -0.57485
    -0.73804
    -0.65135
    -0.69214
    -0.72784
    -0.59015
    -0.66665
    -0.72784
    -0.76864
    -0.63605
    -0.79414
    -0.92163
    -1.00322
    -1.07462
    -1.08481
    -1.29390
    -1.30410
    -1.41629
    -1.50808
    -1.45709
    -1.83956
    -1.85485
    -1.80386
    -1.94155
    -1.81916
    -1.59477
    -1.75796
    -1.81406
    -1.79366
    -1.75796
    -1.63557
    -1.41119
    -1.18681
    -1.30920
    -1.19701
    -1.08991
    -0.97772
    -1.16131
    -1.06952
    -0.99302
    -1.05932
    -0.91143
    -0.97262
    -0.82983
    -0.76354
    -0.80944
    -1.01852
    -0.82983
    -0.69724
    -0.68705
    -0.61565
    -0.43207
    -0.23318
    -0.06999
     0.38897
     0.22578
     0.28188
     0.55216
     0.84794
     1.12331
     1.07742
     1.17431
     1.27120
     1.48539
     1.76586
     1.84236
     1.84236
     1.68937
     1.56188
     1.37319
     1.75057
     1.81686
     1.70467
     1.59248
     1.65877
     1.70977
     1.52108
     1.47519
     1.29160
     1.45989
     1.51088
     1.39359
     1.19471
     1.15391
     1.08762
     0.86323
     0.80714
     0.87343
     0.81734
     0.80714
     0.98562
     1.35790
     1.60268
     1.68937
     1.67917
     1.96985
     2.71949
     3.57112
     3.35694
     3.07136
     2.53590
     2.94897
     3.31614
     3.86690
     3.78021
     3.38244
     2.79088
     1.74547
     0.38387
    -0.20768
    -0.77374
    -0.86553
    -1.38059
    -1.89565
    -2.30362
    -2.67079
    -3.12976
    -3.47143
    -4.21087
    -3.98649
    -3.80800
    -3.58872
    -3.24705
    -2.59940
    -2.23223
    -2.27812
    -1.77836
    -1.57438
    -1.08991
    -0.96242
    -0.66665
    -0.44736
    -0.25868
    -0.11589
    -0.15669
     0.14419
     0.17989
     0.06260
     0.21049
     0.35837
     0.13909
     0.04220
    -0.15159
    -0.24848
    -0.10059
     0.19519
     0.03710
    -0.03430
    -0.04959
    -0.29948
    -0.58505
    -0.03430
     0.38897
     0.25128
    -0.01390
    -0.19238
    -0.29438
    -0.00880
    -0.15159
    -0.14139
    -0.00370
    -0.05979
    -0.13119
    -0.13629
    -0.19748
    -0.31987
    -0.33517
    -0.37597
    -0.14139
    -0.08019
    -0.27908
    -0.25358
    -0.13119
    -0.14649
    -0.02920
    -0.16689
    -0.05979
    -0.04959
     0.07790
     0.05240
     0.16459
    -0.00880
     0.10849
    -0.01390
     0.25128
     0.22068
     0.22068
     0.14929
     0.08809
     0.20029
     0.11869
     0.23088
     0.05750
     0.13909
     0.16969
     0.14419
     0.21049
     0.15439
     0.05240
    -0.07509
     0.03710
     0.21558
     0.07280
     0.06260
     0.06260
     0.10849
     0.14929
     0.06770
     0.05750
     0.19009
     0.14419
     0.12379
     0.22068
     0.28188
     0.26658
     0.17989
     0.13909
     0.37367
     0.34817
     0.30738
     0.27678
     0.26148
     0.30228
     0.39917
     0.42977
     0.63885
     0.51646
     0.51646
     0.49606
     0.47056
     0.42977
     0.34307
     0.38387
     0.70515
     0.71025
     0.52156
     0.36347
     0.33798
     0.38897
     0.34817
     0.27168
     0.17989
     0.11869
     0.07280
    -0.02920
    -0.06999
    -0.03430
    -0.02410
    -0.25358
    -0.06999
     0.14929
     0.11869
     0.13909
     0.16459
     0.22068
     0.38897
     0.28698
     0.29718
     0.25128
     0.27678
     0.10849
     0.07280
     0.28698
     0.23088
     0.20029
     0.43487
     0.73574
     0.14419
    -0.91143
    -1.42139
    -0.95222
     0.46547
     1.69957
     1.86786
     1.04682
     0.94993
     0.84284
     0.40427
     0.81734
     1.69957
     2.12284
     2.22483
     2.27073
     2.07694
     1.89845
     1.95455
     1.54658
     1.22021
     0.81224
     0.80204
     0.74084
     0.34817
     0.10849
    -0.11079
    -0.14139
     0.03200
    -0.28418
    -0.44226
    -0.17199
     0.10339
     0.31758
     0.21049
     0.24108
     0.38897
     0.56236
     0.47566
     0.10339
     0.01670
     0.34817
     0.61335
     0.73574
     0.53176
     0.20539
    -0.07509
    -0.36067
    -0.47796
    -0.52896
    -0.60035
    -0.36067
    -0.36577
    -0.15159
    -0.11079
    -0.09549
    -0.27398
    -0.37087
    -0.28928
    -0.10059
     0.03200
     0.07280
    -0.08019
    -0.10569
     0.02690
    -0.19748
    -0.21788
    -0.06489
    -0.21788
    -0.34537
    -0.47286
    -0.40657
    -0.42697
    -0.43716
    -0.43207
    -0.36067
    -0.32497
    -0.25868
    -0.30967
    -0.40657
    -0.20768
    -0.26378
    -0.30967
    -0.18728
    -0.27908
    -0.27398
    -0.27398
    -0.16689
    -0.17199
    -0.13629
    -0.18728
    -0.27908
    -0.18728
    -0.15159
    -0.05469
    -0.30967
    -0.21278
    -0.10569
    -0.15669
    -0.16179
    -0.14139
    -0.14649
    -0.10059
    -0.08529
    -0.10059
    -0.04959
    -0.12609
    -0.00370
    -0.02410
    -0.04959
     0.10849
    -0.10059
    -0.03940
     0.15439
    -0.02920
     0.01670
     0.15439
     0.22068
     0.33288
     0.40427
     0.25128
     0.16969
     0.18499
     0.32268
     0.29208
     0.32268
     0.32268
     0.16969
     0.15439
     0.27168
     0.11359
     0.01160
     0.02180
    -0.01900
    -0.09039
    -0.20258
    -0.28418
    -0.32497
    -0.30967
    -0.31477
    -0.35047
    -0.31987
    -0.37087
    -0.42697
    -0.49326
    -0.43716
    -0.46266
    -0.34027
    -0.34027
    -0.34537
    -0.27398
    -0.31477
    -0.39127
    -0.21278
    -0.20258
    -0.08529
    -0.04959
    -0.03430
     0.00650
     0.03200
    -0.01900
     0.12379
     0.26148
     0.14929
     0.15949
     0.19519
     0.16969
     0.16459
     0.07280
     0.16969
     0.31248
     0.48076
     0.41447
     0.85813
     1.27120
     1.75567
     1.98005
     2.24013
     1.83216
    -0.39637
    -4.09358
    -4.86872
    -4.34346
    -1.70187
    -0.01900
    -0.47796
    -1.75286
    -2.95637
    -3.83350
    -4.28737
    -4.66984
    -4.50665
    -3.55812
    -2.51780
    -1.24290
    -0.90123
    -0.72274
    -0.41167
    -0.17708
     0.19009
     0.22578
     0.19009
     0.41447
     0.23598
    -0.03430
    -0.32497
    -0.41167
    -0.53406
    -0.68195
    -1.01852
    -0.82473
    -1.01852
    -1.07462
    -0.93693
    -0.75334
    -0.76354
    -0.63095
    -0.38617
    -0.24338
    -0.10569
     0.29208
     0.35327
     0.60315
     1.10802
     1.31710
     1.05702
     1.15901
     1.44969
     1.21001
     1.03662
     1.27630
     1.23041
     0.70515
     0.41957
     0.08299
     0.26148
    -0.06489
    -0.35047
    -0.57995
    -0.86553
    -0.72784
    -0.74824
    -0.75844
    -0.69724
    -0.47796
    -0.38617
    -0.43716
    -0.41167
    -0.39127
    -0.17199
    -0.09039
    -0.17708
     0.06260
     0.36857
     0.51136
     0.54196
     0.55726
     0.51646
     0.47056
     0.71025
     0.75104
     0.76634
     0.99072
     1.08252
     1.10802
     1.16411
     1.14881
     1.21001
     1.18961
     1.28650
     1.11821
     1.10292
     1.05192
     0.93973
     0.84794
     0.95503
     0.90913
     0.75104
     0.71025
     0.79694
     0.80714
     0.63375
     0.58786
     0.49096
     0.42977
     0.55726
     0.51136
     0.50626
     0.43487
     0.48586
     0.41957
     0.45017
     0.64395
     0.43487
     0.26658
     0.38387
     0.39407
     0.31248
     0.30228
     0.25128
     0.26148
     0.40937
     0.26658
     0.22578
     0.26658
     0.21049
     0.06770
     0.11359
     0.23088
     0.15439
     0.07280
     0.15439
     0.35327
     0.38387
     0.30228
     0.25128
     0.30738
     0.37877
     0.37877
     0.42467
     0.40937
     0.36857
     0.41447
     0.38387
     0.52156
     0.45527
     0.28698
     0.34817
     0.20539
     0.14929
     0.14929
    -0.05469
    -0.16689
    -0.01900
    -0.06999
    -0.10059
    -0.21788
    -0.32497
    -0.25358
    -0.47796
    -0.30457
    -0.18728
    -0.36577
    -0.41677
    -0.30967
    -0.36067
    -0.31987
    -0.26888
    -0.39637
    -0.31477
    -0.21278
    -0.17199
    -0.24338
    -0.21788
    -0.27398
    -0.22808
    -0.21278
     0.07280
     0.00650
    -0.15159
    -0.05979
    -0.04450
     0.06770
     0.01670
    -0.06999
     0.09319
     0.20539
     0.52156
     0.77144
     1.30180
     1.98005
     3.31614
     3.91280
     2.07694
    -2.82888
    -6.12322
    -5.01661
    -0.99302
     0.82754
     0.72555
    -0.64115
    -2.15063
    -4.04258
    -4.50665
    -4.75143
    -4.64944
    -4.15988
    -3.68561
    -3.06346
    -2.02314
    -1.58458
    -1.16641
    -0.51876
     0.09319
     0.37877
     0.43487
     0.51646
     0.66435
     0.80714
     1.29670
     1.42929
     1.63327
     1.69447
     1.51598
     1.12841
     1.22021
     1.48539
     1.43949
     1.39359
     1.35790
     1.23041
     0.96523
     0.83774
     0.40427
     0.34307
     0.52156
     0.75104
     0.73574
     0.53686
     0.21049
     0.10339
     0.02180
     0.26148
     0.33798
     0.31758
     0.29208
     0.28188
     0.31758
     0.38897
     0.20539
     0.30228
     0.41447
     0.45017
     0.50116
     0.67965
     0.43997
     0.29718
     0.01160
     0.67965
     0.57256
     0.36857
     0.63375
     0.52156
     0.54196
     0.42977
     0.34307
     0.49096
     0.32268
     0.43997
     0.46547
     0.53686
     0.47566
     0.48586
     0.25128
     0.42467
     0.44507
     0.33288
     0.27678
     0.13909
     0.03710
    -0.02920
     0.05750
     0.01670
    -0.36577
    -0.29438
    -0.29438
    -0.29948
    -0.27908
    -0.39637
    -0.62075
    -0.68705
    -0.66665
    -0.68705
    -0.82983
    -0.86553
    -0.85023
    -0.78394
    -0.82473
    -0.87573
    -0.67685
    -0.77374
    -0.82983
    -0.88083
    -0.78394
    -0.81454
    -0.80434
    -0.87063
    -0.58505
    -0.44226
    -0.52896
    -0.56975
    -0.49836
    -0.36577
    -0.30967
    -0.21278
    -0.10059
    -0.05469
     0.13909
     0.22578
     0.26148
     0.29208
     0.33798
     0.29208
     0.51136
     0.64395
     0.49606
     0.53686
     0.44507
     0.38897
     0.38387
     0.39407
     0.27678
     0.36347
     0.33288
     0.16969
     0.24108
     0.21558
     0.09319
    -0.08019
     0.07280
     0.21558
     0.15439
     0.20539
     0.14419
     0.22578
     0.09829
     0.21558
     0.23598
     0.24618
     0.28188
     0.17989
     0.34307
     0.29208
     0.24618
     0.17989
     0.22068
     0.31248
     0.33798
     0.23598
     0.30738
     0.16459
     0.20539
     0.14929
     0.21558
     0.25128
     0.23598
     0.17989
     0.16459
     0.16969
     0.23088
     0.26148
     0.14419
     0.46037
     0.40937
     0.13399
     0.33798
     0.38387
     0.35327
     0.50116
     0.48076
     0.64905
     0.74084
     0.97033
     1.35280
     1.79136
     2.55630
     3.38754
     2.26053
    -0.03940
    -2.30362
    -4.69023
    -4.36896
    -1.32450
     0.68475
     0.05750
    -1.43159
    -2.47701
    -3.45613
    -4.23637
    -3.95589
    -3.68051
    -3.07876
    -2.15573
    -1.71207
    -1.75286
    -1.27860
    -0.50346
     0.55726
     1.04682
     1.03152
     0.80714
     0.43487
     0.39917
     0.50116
     0.54196
     0.55726
     0.50116
     0.66945
     0.73574
     0.63375
     0.36347
     0.42977
     0.39407
     0.30228
     0.42977
     0.36347
     0.23088
     0.29208
     0.26148
     0.17479
     0.16969
     0.01160
    -0.02410
     0.00140
    -0.00370
     0.04730
    -0.15669
     0.04730
     0.06770
     0.13399
     0.24618
     0.39407
     0.31758
     0.24108
     0.32268
     0.34307
     0.47566
     0.49606
     0.55216
     0.57256
     0.75614
     0.66945
     0.41447
     0.50626
     0.68475
     0.50626
     0.48586
     0.73064
     0.85304
     0.78164
     0.70515
     0.74594
     0.85813
     1.04682
     1.01112
     0.88363
     0.87853
     0.87853
     1.10802
     1.42419
     1.14881
     1.00092
     0.97543
     0.93463
     0.77144
     0.58276
     0.43487
     0.30228
     0.40427
     0.28698
     0.22068
     0.07280
     0.02690
    -0.11589
    -0.20768
    -0.35047
    -0.34027
    -0.30967
    -0.41677
    -0.36577
    -0.42697
    -0.43716
    -0.46776
    -0.42187
    -0.48816
    -0.36577
    -0.34027
    -0.41167
    -0.52896
    -0.66155
    -0.71254
    -0.99812
    -0.93693
    -1.03382
    -1.15111
    -1.30920
    -1.47748
    -1.68147
    -1.84466
    -2.08434
    -2.24752
    -2.33422
    -2.32402
    -2.38521
    -2.53310
    -2.64529
    -2.64019
    -2.60960
    -2.52800
    -2.56880
    -2.66059
    -2.51270
    -2.26792
    -2.22713
    -2.08434
    -1.98744
    -1.94665
    -1.65087
    -1.71717
    -1.68657
    -1.87525
    -1.91605
    -1.74776
    -1.52848
    -1.27350
    -1.11541
    -1.18681
    -1.38059
    -1.25310
    -1.02872
    -0.96752
    -0.92163
    -0.85023
    -0.50346
    -0.21788
    -0.03940
     0.07280
     0.19519
     0.40937
     0.78164
     0.90403
     1.22021
     1.22531
     1.21511
     1.29160
     1.48029
     1.63327
     1.67407
     1.82196
     1.91375
     2.17383
     2.41351
     2.61240
     3.07136
     3.40794
     3.66292
     2.53080
     0.81224
     0.37367
     1.17431
     2.40841
     2.86228
     2.29622
     1.95455
     1.29670
     0.67965
     0.28698
     0.27168
     0.13909
    -0.09549
     0.33288
     0.79184
     0.90403
     0.24108
     0.81224
     0.78164
     0.81224
     0.65925
     0.65925
     0.77654
     0.82244
     0.79184
     0.93973
     1.15901
     0.87853
     0.76124
     0.34307
     0.35837
     0.28188
     0.26148
     0.39407
     0.41447
     0.39407
     0.56746
     0.40937
     0.40937
     0.19519
     0.14419
     0.06260
     0.31248
     0.37367
     0.24108
     0.14419
    -0.06999
    -0.11079
    -0.36067
    -0.18218
    -0.19748
    -0.54936
    -0.54426
    -0.46266
    -0.49326
    -0.50856
    -0.54426
    -0.62075
    -0.58505
    -0.53916
    -0.45246
    -0.39127
    -0.31477
    -0.36067
    -0.33007
    -0.14139
    -0.05469
    -0.13629
    -0.29948
    -0.27908
    -0.23318
    -0.25868
    -0.39637
    -0.47796
    -0.32497
    -0.23828
    -0.17708
    -0.04450
    -0.00370
    -0.09039
    -0.17708
    -0.13629
     0.08809
    -0.01390
    -0.01390
     0.09319
     0.17989
     0.21049
     0.12379
     0.10849
    -0.11079
     0.07790
     0.11359
    -0.00370
    -0.01900
    -0.15159
    -0.15669
    -0.25868
    -0.13629
    -0.11589
    -0.22298
    -0.28418
    -0.25358
    -0.15159
    -0.29438
    -0.26378
    -0.30457
    -0.25868
    -0.23318
    -0.28418
    -0.25358
    -0.28928
    -0.24338
    -0.38617
    -0.10569
    -0.09549
    -0.18728
    -0.25868
    -0.15669
    -0.13119
    -0.10059
    -0.20258
    -0.09039
    -0.20768
    -0.04450
    -0.07509
     0.00650
    -0.12099
    -0.17199
    -0.29948
    -0.12099
     0.02180
    -0.12609
    -0.22808
    -0.21788
    -0.25358
    -0.24848
    -0.14139
    -0.30457
    -0.27908
    -0.25358
    -0.19748
    -0.27398
    -0.24338
    -0.41677
    -0.50856
    -0.50346
    -0.44226
    -0.61565
    -0.97262
    -1.08481
    -0.94713
    -0.70234
     0.02690
     0.75104
     0.74594
    -0.06999
    -0.66155
    -0.44736
     0.23598
     0.95503
     1.12331
     0.67965
     0.33288
    -0.02410
    -1.36529
    -1.40609
    -1.41629
    -1.57948
    -0.97772
    -0.73804
    -1.50298
    -2.20673
    -1.96195
    -1.80386
    -2.07414
    -1.91095
    -2.08434
    -1.86505
    -0.96752
    -0.18728
     0.07790
     0.12889
     0.20029
     0.41957
     0.48586
     0.54196
     0.73574
     1.24061
     1.07232
     0.96523
     1.05192
     1.05192
     0.96013
     0.99072
     1.15391
     1.33240
     1.33240
     1.09272
     1.18451
     1.16411
     0.96013
     1.30180
     1.17941
     1.34260
     1.62308
     1.68427
     1.54658
     1.42929
     1.15901
     1.07232
     1.19981
     1.34260
     1.28140
     1.21511
     1.16411
     1.08252
     1.06722
     0.80204
     0.36857
     0.29718
     0.11359
     0.05750
    -0.00370
    -0.12609
    -0.26888
    -0.20258
    -0.41167
    -0.34537
    -0.19238
    -0.37087
    -0.51366
    -0.47286
    -0.42697
    -0.36067
    -0.29948
    -0.29948
    -0.35047
    -0.27908
    -0.32497
    -0.12609
    -0.04959
    -0.15159
    -0.27398
    -0.10569
     0.05750
     0.00140
    -0.06489
     0.00140
     0.03710
    -0.06999
    -0.11589
     0.05240
     0.00140
     0.03710
     0.06260
    -0.00370
     0.02690
     0.05240
    -0.09549
    -0.08529
     0.11869
     0.10849
     0.07790
     0.06770
     0.01670
     0.04220
    -0.04959
    -0.02410
     0.00650
    -0.00370
    -0.04450
     0.01160
    -0.02410
    -0.03430
    -0.05979
    -0.20768
    -0.04959
     0.11869
    -0.12609
    -0.05979
    -0.08529
    -0.12099
    -0.09549
    -0.20258
    -0.05979
    -0.11079
    -0.09549
    -0.22808
    -0.17199
    -0.14139
    -0.16689
    -0.35047
    -0.28418
    -0.35557
    -0.31477
    -0.36577
    -0.36577
    -0.35047
    -0.24848
    -0.23318
    -0.23318
    -0.15159
     0.02690
     0.23088
     0.02180
     0.00140
     0.03200
     0.09319
     0.17989
     0.41957
     0.39917
     0.30228
     0.31248
     0.27168
     0.20029
     0.08299
     0.10339
     0.10849
     0.09319
     0.05750
     0.06260
     0.12889
     0.17989
     0.14419
     0.24108
     0.59296
     0.91933
     1.03152
     1.09272
     0.93973
     0.11359
    -0.64625
    -0.81964
    -0.67175
    -0.61565
    -0.10569
    -0.06489
    -0.42697
    -1.10521
    -1.67637
    -2.10983
    -1.91095
    -1.87525
    -1.88035
    -1.80386
    -1.94155
    -2.23223
    -2.32912
    -1.99254
    -1.52338
    -1.38059
    -1.45199
    -1.50298
    -1.41119
    -1.39589
    -1.35509
    -1.46219
    -1.22250
    -1.19191
    -0.98282
    -0.80434
    -0.73804
    -0.75334
    -0.52386
    -0.34027
    -0.35557
     0.06260
     0.16969
     0.29718
     0.39917
     0.47566
     0.39917
     0.15949
     0.37877
     0.73064
     0.77144
     0.59805
     0.57256
     0.80204
     0.63885
     0.51136
     0.60825
     0.73574
     0.66435
     0.74084
     0.68985
     0.76124
     0.50626
     0.26148
     0.19009
     0.44507
     0.21049
     0.27168
    -0.15159
    -0.81454
    -1.49278
    -1.31430
     0.68985
     2.10244
     1.32730
     0.63885
     1.17941
    -0.09039
     0.04730
     0.94483
     1.38339
     1.83216
     2.28092
     2.05144
     2.17383
     2.00555
     1.62818
     1.39359
     1.18961
     0.98562
     0.73064
     0.25128
     0.01160
    -0.55956
    -0.59525
    -0.79924
    -1.08481
    -1.01342
    -0.90123
    -0.99812
    -1.13581
    -1.19191
    -1.31430
    -1.39079
    -1.42139
    -1.14091
    -1.01852
    -0.89613
    -0.96242
    -0.87573
    -0.80944
    -0.79414
    -0.64625
    -0.55446
    -0.21788
    -0.55446
    -0.75844
    -0.55956
    -0.31477
    -0.37597
    -0.46776
    -0.57485
    -0.50346
    -0.44736
    -0.48816
    -0.57485
    -0.60545
    -0.56975
    -0.51366
    -0.69724
    -0.40657
    -0.48816
    -0.56465
    -0.48306
    -0.48816
    -0.40657
    -0.52386
    -0.49836
    -0.43716
    -0.27908
    -0.25868
    -0.34027
    -0.36067
    -0.31477
    -0.25358
    -0.41167
    -0.27908
    -0.17199
    -0.27398
    -0.26378
    -0.36577
    -0.25868
    -0.35557
    -0.31477
    -0.29438
    -0.21278
    -0.15669
    -0.08019
     0.00650
     0.33288
     0.45527
     0.30738
    -0.13119
    -0.38617
    -0.57995
    -0.13119
     0.45017
     0.45527
     0.49096
     0.36347
     0.28698
     0.24108
     0.11359
     0.05750
     0.23088
     0.10339
     0.12379
     0.12889
     0.17479
     0.52156
     0.27678
    -0.02920
    -0.02920
    -0.05979
    -0.28418
    -0.53406
    -0.66665
    -0.81964
    -0.76354
    -0.90123
    -1.16131
    -1.22760
    -1.39079
    -1.48258
    -1.43669
    -1.26330
    -0.79924
    -0.59015
    -1.17151
    -1.38059
    -1.30410
    -1.11031
    -0.70234
    -0.60035
    -0.71764
    -0.63605
    -0.56465
    -0.64625
    -0.55446
    -0.45246
    -0.22298
    -0.03940
    -0.17199
    -0.64625
    -0.59525
    -0.33517
    -0.07509
     0.00140
    -0.04450
     0.02180
     0.31758
     0.65925
     0.90403
     1.22021
     1.29670
     1.63837
     1.76076
     1.98515
     2.14324
     2.05144
     2.11264
     2.58180
     2.93367
     2.82148
     2.51041
     2.19423
     2.01065
     2.02084
     2.14833
     1.99535
     1.53638
     0.94993
     0.60315
     0.35837
     0.48076
     0.51136
     0.27678
     0.24618
    -0.02410
     0.00650
    -0.13119
    -0.27398
    -0.33517
    -0.18218
    -0.17199
    -0.12099
    -0.19238
    -0.16179
    -0.21788
    -0.28418
    -0.22808
     0.04220
    -0.17708
    -0.14649
    -0.11079
     0.19519
     0.17989
     0.05750
     0.00650
    -0.00370
     0.19519
     0.13399
     0.04220
     0.13399
     0.02180
    -0.08019
     0.24108
     0.27168
     0.07280
    -0.14139
    -0.30967
    -0.30967
    -0.26888
    -0.41677
    -0.48816
    -0.59015
    -0.45246
    -0.31987
    -0.22298
    -0.45756
    -0.87573
    -1.46728
    -1.71207
    -1.60497
    -1.37549
    -1.38059
    -1.36529
    -1.42649
    -1.44689
    -1.62537
    -1.87525
    -1.87015
    -1.81916
    -1.65597
    -1.57438
    -1.51318
    -1.55908
    -1.61007
    -1.53358
    -1.23270
    -1.15111
    -1.18681
    -1.37039
    -1.34999
    -1.27860
    -1.31430
    -1.32960
    -1.37549
    -1.33979
    -1.32450
    -1.17661
    -1.04402
    -0.88593
    -0.88593
    -0.68705
    -0.64115
    -0.76864
    -1.38569
    -1.87525
    -1.74266
    -0.99302
    -0.53406
    -0.68195
    -1.06442
    -1.27350
    -1.30920
    -1.47238
    -1.37549
    -1.30410
    -1.26840
    -1.16641
    -1.07462
    -0.76354
    -0.71764
    -0.66665
    -0.55956
    -0.38107
    -0.34027
    -0.38107
    -0.35047
    -0.17708
    -0.14139
    -0.16179
    -0.13629
    -0.05469
    -0.02920
     0.06260
    -0.02920
     0.13399
     0.15439
     0.13909
     0.15949
     0.11869
     0.12379
     0.15949
     0.02690
    -0.00370
     0.11359
     0.16459
     0.10339
     0.28188
     0.25128
     0.10339
     0.06770
     0.09829
     0.25638
     0.23088
     0.16969
     0.16969
     0.04730
     0.03200
     0.05240
    -0.09039
     0.06260
    -0.13119
    -0.12609
    -0.11589
    -0.25358
    -0.42697
    -0.59525
    -0.59015
    -0.41167
    -0.51876
    -0.56465
    -0.48816
    -0.57485
    -0.62075
    -0.78394
    -0.82473
    -0.67175
    -0.42697
    -0.21788
    -0.24848
     0.03200
     0.00140
    -0.22808
    -0.41677
    -0.10059
     0.11869
     0.27168
     0.30738
    -0.02410
     0.13399
     0.16969
     0.20539
     0.50626
     0.45527
     0.53176
     0.55216
     0.54706
     0.35837
     0.35327
     0.38897
     0.59805
     1.01112
     1.05192
     0.85813
     0.58786
     0.40427
     0.50116
     0.51646
     0.70515
     0.63885
     0.62865
     0.54706
     0.26148
     0.07790
    -0.17199
    -0.50346
    -0.37597
    -0.17199
    -0.28928
    -0.28418
    -0.36577
    -0.52896
    -0.68195
    -0.84513
    -0.86553
    -0.90123
    -0.88083
    -0.85533
    -0.75334
    -0.74824
    -0.73294
    -0.70744
    -0.61565
    -0.43207
    -0.39637
    -0.46776
    -0.24338
     0.06770
     0.56746
     1.07232
     1.12331
     0.86833
     0.55216
     0.55726
     0.47056
     0.71535
     0.61335
     0.75104
     0.57256
     0.56746
     0.48076
     0.13399
    -0.09549
    -0.40657
    -0.51366
    -0.58505
    -0.63605
    -0.50856
    -0.45756
    -0.23318
     0.17989
     0.74594
     1.42929
     1.90355
     1.19471
     0.78674
     0.17989
    -0.17199
     0.09829
     0.21558
     0.19009
     0.36347
     0.13399
    -0.33007
    -1.01342
    -1.47748
    -2.01804
    -2.27812
    -2.41581
    -2.61980
    -2.62489
    -2.30362
    -2.13533
    -2.11493
    -2.07924
    -1.52848
    -1.13071
    -0.93183
    -1.00832
    -0.71254
    -0.55956
    -0.61055
    -0.55956
    -0.20768
     0.09319
     0.19009
     0.29718
     0.21049
     0.26658
     0.12379
    -0.01900
     0.17989
     0.21049
     0.25638
     0.13909
     0.22578
     0.19009
     0.19519
     0.16459
     0.23598
     0.23088
     0.16969
     0.19009
     0.03710
     0.21558
     0.20029
     0.18499
     0.22068
     0.31758
     0.24108
     0.07790
    -0.01390
     0.14419
     0.02180
    -0.16689
    -0.16689
    -0.12609
    -0.11079
    -0.10569
    -0.39637
    -0.24848
    -0.21278
    -0.29948
    -0.36577
    -0.26378
    -0.30967
    -0.31987
    -0.26378
    -0.22298
    -0.20258
    -0.12099
    -0.14139
    -0.13119
    -0.03940
    -0.08529
    -0.10059
    -0.03430
     0.05240
    -0.07509
     0.04730
     0.07790
     0.09829
     0.03710
    -0.05469
    -0.12099
    -0.26378
    -0.36067
    -0.06999
     0.14419
     0.22068
     0.14419
     0.03200
    -0.19748
    -0.04450
     0.09319
     0.02180
     0.20029
     0.19009
     0.22068
     0.22068
     0.15949
     0.30738
     0.38897
     0.22068
     0.18499
     0.34817
     0.45527
     0.40937
     0.33798
     0.16969
     0.00140
    -0.02920
    -0.03940
     0.07790
     0.35837
     0.10339
    -0.04450
    -0.06489
    -0.00370
    -0.10059
    -0.22298
    -0.36067
    -0.39127
    -0.28928
    -0.40657
    -0.13629
    -0.14139
    -0.19748
     0.17989
     0.42977
     0.39407
     0.46037
     0.53686
     0.56746
     0.64395
     0.63885
     0.83774
     1.03662
     1.16921
     1.18961
     1.15901
     1.27120
     1.33750
     0.95503
     0.84284
     1.06212
     1.21001
     1.26100
     1.00602
     0.63375
     0.41447
     0.32778
     0.35327
     0.47056
     0.44507
     0.50116
     0.50116
     0.48586
     0.66945
     0.69495
     0.56236
     0.73574
     1.04172
     0.85304
     0.08809
    -1.05932
    -1.61007
    -1.75796
    -1.04402
    -1.64577
    -1.65087
    -1.64577
    -1.40099
    -1.81916
    -2.13533
    -2.29852
    -2.85438
    -2.48211
    -2.00784
    -1.74776
    -1.40609
    -0.81454
    -0.18218
     0.39407
     0.55726
     0.64395
     0.70515
     0.82754
     0.68985
     0.53686
     0.82244
     0.83774
     0.55216
     0.36857
     0.32778
     0.25128
     0.13909
    -0.03940
    -0.14139
    -0.22808
    -0.31477
    -0.22808
    -0.38617
    -0.40147
    -0.44226
    -0.48816
    -0.60545
    -0.47796
    -0.50346
    -0.48816
    -0.46776
    -0.36577
    -0.43716
    -0.45246
    -0.44226
    -0.41677
    -0.29948
    -0.35557
    -0.31987
    -0.41677
    -0.45246
    -0.40657
    -0.46266
    -0.26888
    -0.35047
    -0.44226
    -0.39637
    -0.35047
    -0.36577
    -0.38617
    -0.43207
    -0.34537
    -0.40147
    -0.25358
    -0.31477
    -0.29438
    -0.42697
    -0.33517
    -0.42187
    -0.28928
    -0.17199
    -0.29438
    -0.33007
    -0.28928
    -0.28418
    -0.38617
    -0.36067
    -0.34537
    -0.45756
    -0.24848
    -0.25358
    -0.33517
    -0.30967
    -0.33007
    -0.43207
    -0.36067
    -0.20768
    -0.23318
    -0.24338
    -0.31477
    -0.17708
    -0.22298
    -0.28418
    -0.28418
    -0.11079
    -0.15669
    -0.04959
    -0.08529
    -0.14139
    -0.11079
    -0.21278
    -0.20258
     0.04730
     0.07280
    -0.10059
    -0.03430
    -0.08019
     0.03710
     0.01670
    -0.04959
     0.01670
     0.09319
     0.02690
     0.13909
     0.11359
     0.07790
     0.09319
     0.05750
     0.24108
     0.35327
     0.17989
     0.11359
     0.22068
     0.17989
     0.25128
     0.10849
     0.19009
     0.22578
     0.24618
     0.24618
     0.19519
     0.20029
     0.19519
    -0.03430
     0.23598
     0.35837
     0.13909
     0.03710
     0.09829
     0.21049
     0.21558
     0.16459
     0.17479
     0.13909
     0.22578
     0.24618
     0.30738
     0.31248
     0.46037
     0.41957
     0.62865
     1.02132
     1.19471
     1.19471
     1.48029
     1.69447
     1.66387
     1.83726
     1.51598
     0.33798
    -0.93183
    -1.83956
    -1.91095
    -2.23732
    -1.85485
    -2.07924
    -1.93645
    -1.76306
    -2.00274
    -2.83908
    -3.65501
    -4.53725
    -5.19000
    -4.21597
    -0.70234
     2.20953
     3.41814
     3.28045
     2.07184
     1.92905
     2.22483
     2.33702
     3.24475
     4.30037
     4.56045
     4.51965
     4.32587
     4.01989
     3.38244
     2.31662
     1.56698
     1.11821
     0.80714
     0.49096
     0.37367
     0.37367
     0.32778
     0.02180
    -0.50856
    -0.57485
    -0.38107
    -0.55956
    -0.51876
    -0.46266
    -0.55446
    -0.42697
    -0.47796
    -0.51876
    -0.41677
    -0.37597
    -0.47286
    -0.36067
    -0.42187
    -0.44736
    -0.49326
    -0.63605
    -0.27398
    -0.25358
    -0.24848
    -0.31987
    -0.33517
    -0.17708
    -0.29948
    -0.30967
    -0.24848
    -0.19748
    -0.10059
    -0.23828
    -0.15159
    -0.11589
    -0.23828
    -0.29948
    -0.11589
     0.00650
    -0.08529
    -0.05469
    -0.09549
    -0.12609
    -0.06489
    -0.08019
    -0.02920
    -0.02920
     0.06260
    -0.02410
     0.10339
     0.05750
     0.02690
    -0.06999
     0.01160
     0.17479
    -0.00370
     0.05240
     0.04220
    -0.00880
     0.01670
     0.01160
    -0.08019
    -0.03430
     0.01670
    -0.01390
    -0.10569
     0.01160
    -0.12099
    -0.22298
    -0.14139
    -0.09549
    -0.08019
    -0.10569
    -0.17708
    -0.17708
    -0.19748
    -0.19748
    -0.13119
    -0.13119
    -0.14649
    -0.12609
    -0.15159
    -0.05979
    -0.10059
    -0.08529
    -0.29438
    -0.06489
    -0.03430
    -0.08019
    -0.05469
    -0.03430
    -0.08019
    -0.04450
    -0.09039
    -0.01900
     0.04730
     0.09319
     0.04730
     0.07280
     0.07280
     0.16969
    -0.18728
     0.09829
     0.19009
     0.06770
     0.02690
     0.05750
     0.01670
     0.01160
    -0.01390
     0.08299
     0.01670
     0.03710
    -0.05469
     0.06260
     0.04730
     0.04220
    -0.13119
    -0.04959
     0.02690
     0.08299
     0.10849
     0.08809
     0.10339
     0.10339
     0.09829
     0.11869
     0.19519
     0.22068
     0.12379
     0.11869
     0.21558
     0.25128
     0.29208
     0.13909
     0.39917
     0.19519
     0.20029
     0.29208
     0.30228
     0.25638
     0.32268
     0.44507
     0.55726
     0.86323
     0.95503
     1.09782
     1.37319
     1.62818
     1.74547
     1.88825
     2.07184
     2.01574
     1.19471
     1.02642
     0.86833
     1.17431
     0.96013
     0.96013
     1.27120
     1.09782
     0.56236
     0.24108
     0.26148
     0.13399
     0.32778
     0.42977
     0.30738
    -0.18218
     0.00650
     0.01160
     0.09319
     0.15949
     0.24108
     0.20539
     0.05750
    -0.19748
    -0.11079
    -0.30457
    -0.24338
    -0.09039
    -0.44736
    -0.75334
    -0.61055
    -0.27398
    -0.00880
     0.43997
     0.49096
     0.24618
    -0.09039
    -0.34027
    -0.45246
    -0.43207
    -0.34537
    -0.39127
    -0.35047
    -0.23828
     0.09319
    -0.13629
    -0.42697
    -0.60035
    -0.85023
    -0.53916
     0.07280
     0.09319
     0.20539
     0.47056
     0.93973
     1.65367
     1.76076
     1.40379
     0.85304
     0.82244
     1.09272
     1.26100
     1.30180
     1.48539
     1.30180
     1.01622
     1.03662
     0.81734
     0.50116
     0.23598
    -0.03940
    -0.05979
    -0.06999
    -0.20768
    -0.29948
    -0.38107
    -0.33007
    -0.45246
    -0.53916
    -0.49836
    -0.38617
    -0.51876
    -0.44736
    -0.48306
    -0.29948
    -0.43716
    -0.42697
    -0.40657
    -0.39127
    -0.40147
    -0.43716
    -0.44226
    -0.36577
    -0.46266
    -0.53406
    -0.60545
    -0.46266
    -0.48816
    -0.53406
    -0.45756
    -0.47796
    -0.50346
    -0.44226
    -0.48306
    -0.47286
    -0.39637
    -0.27398
    -0.35557
    -0.30967
    -0.21278
    -0.23318
    -0.39127
    -0.13629
    -0.17708
    -0.16689
    -0.11589
    -0.13119
    -0.07509
    -0.16179
    -0.17199
    -0.10569
    -0.10569
    -0.08019
    -0.20258
    -0.21788
    -0.36577
    -0.48816
    -0.59015
    -0.69214
    -0.68195
    -0.95222
    -1.02362
    -1.08481
    -1.44689
    -1.58968
    -1.67637
    -1.78856
    -1.76306
    -1.85485
    -2.12513
    -2.05374
    -2.21183
    -2.15573
    -2.23223
    -2.12513
    -1.98234
    -1.92625
    -1.78346
    -1.70697
    -1.51828
    -1.47748
    -1.60497
    -1.37039
    -1.20720
    -0.96242
    -1.14091
    -1.13071
    -1.06442
    -1.03382
    -1.19701
    -1.29900
    -0.97262
    -0.91143
    -1.10521
    -1.20720
    -1.10011
    -1.12561
    -0.99812
    -0.74314
    -0.34027
     0.20029
     0.89893
     1.82706
     2.47981
     2.71439
     1.80666
     0.42977
     0.06260
    -1.01852
    -0.76864
    -0.22298
     0.54706
     0.49096
     0.17989
    -0.81454
    -1.57948
    -1.81916
    -2.00274
    -2.10983
    -2.10983
    -1.73246
    -1.16131
    -0.64625
     0.18499
     0.76124
     1.17941
     1.39869
     1.67407
     1.99025
     2.16363
     2.09734
     2.28092
     2.39312
     2.32172
     2.23503
     2.18913
     2.24013
     2.05654
     2.01574
     2.16363
     2.16363
     2.02084
     1.74037
     1.44969
     1.49049
     1.43439
     1.34260
     1.17941
     1.15391
     1.04682
     0.86323
     0.51136
     0.38897
     0.25638
     0.24618
     0.11359
     0.36857
     0.33798
     0.20029
     0.10339
     0.03710
     0.17479
     0.14419
     0.07280
     0.25638
     0.30228
     0.59296
     0.65925
     0.61335
     0.49606
     0.47056
     0.54706
     0.90913
     1.02642
     0.74594
     0.93973
     1.20491
     1.30690
     1.29670
     1.15901
     1.30180
     1.27120
     1.56698
     1.54148
     1.53128
     1.52108
     1.50068
     1.24061
     1.24061
     1.54148
     1.69447
     1.62308
     1.55678
     1.32220
     1.37829
     1.24061
     1.14881
     1.07742
     1.15391
     1.27630
     1.53128
     1.50578
     1.25080
     1.14371
     1.06722
     0.93973
     0.60315
    -0.02410
     0.12379
     0.46037
     0.49096
     0.59296
     0.46547
     0.30228
     0.10339
     0.01160
    -0.15669
    -0.08019
    -0.12099
     0.07790
     0.01160
     0.28188
     0.42977
     0.28698
     0.33288
     0.26658
     0.37877
     0.31758
     0.22578
     0.12889
     0.19009
     0.09829
     0.13909
     0.08809
     0.06770
     0.00650
    -0.19238
     0.14419
     0.08299
     0.00140
    -0.01900
     0.05750
     0.01160
     0.10339
    -0.01390
     0.04220
     0.00140
     0.03200
     0.04220
     0.11869
     0.07790
     0.14929
    -0.08019
     0.06770
     0.34817
     0.37877
     0.36347
     0.51646
     0.78164
     0.93973
     1.09782
     0.81224
     0.54196
     0.17479
    -0.44226
    -0.76864
    -1.23780
    -1.00832
    -0.92673
    -0.75334
    -0.49836
    -0.65645
    -1.37039
    -1.91605
    -2.43111
    -2.67079
    -2.65549
    -2.58920
    -2.75239
    -2.80848
    -1.86505
    -1.52338
    -1.36019
    -1.49278
    -1.73756
    -2.05374
    -1.98234
    -1.97215
    -1.77326
    -1.57948
    -1.44179
    -1.25310
    -0.89613
    -0.75334
    -0.71764
    -0.49836
    -0.33007
    -0.26378
    -0.18728
     0.02180
     0.21558
     0.07790
     0.34307
     0.53686
     0.56746
     0.65925
     0.85813
     0.91933
     1.02642
     1.04172
     1.10802
     1.14881
     1.13351
     1.27120
     1.07742
     1.06722
     1.01112
     0.97033
     1.15901
     1.25590
     1.12331
     0.89383
     0.75104
     0.61335
     0.74084
     0.88363
     1.17431
     0.96523
     0.99582
     1.12331
     1.05702
     0.98053
     1.10292
     1.16411
     1.16921
     1.44969
     1.54658
     1.34260
     1.06722
     0.87343
     0.71535
     0.74594
     0.65415
     0.59296
     0.65415
     0.43487
     0.11869
    -0.09549
    -0.28418
    -0.38617
    -0.55446
    -0.39637
    -0.36067
    -0.42187
    -0.46266
    -0.45756
    -0.50856
    -0.42697
    -0.30967
    -0.26888
    -0.28418
    -0.25358
    -0.16689
    -0.13629
    -0.04959
     0.00140
    -0.16179
     0.03710
     0.25128
     0.16969
     0.20539
     0.32778
     0.27168
     0.42977
     0.49096
     0.48076
     0.57256
     0.63885
     0.66945
     0.63885
     0.73064
     0.69495
     0.60315
     0.67455
     0.89383
     0.72555
     0.57256
     0.68475
     0.58276
     0.40937
     0.13909
    -0.25358
    -0.42187
    -0.71764
    -0.16179
     0.01160
    -0.14139
    -0.28418
    -0.62075
    -0.78904
    -0.59015
    -0.44736
    -0.36577
    -0.29948
    -0.30457
    -0.20258
    -0.24338
    -0.19238
    -0.14139
    -0.09549
    -0.08529
    -0.04959
     0.02690
    -0.00880
    -0.12099
    -0.64115
    -0.53916
    -0.53916
    -0.34537
    -0.24338
    -0.34537
    -0.35047
    -0.45756
    -0.44226
    -0.95222
    -1.36019
    -1.25820
    -0.68705
     0.14929
     0.33798
    -0.03430
    -0.39127
    -0.48816
    -0.43716
    -0.41677
    -0.75334
    -0.69724
    -0.70234
    -0.65645
    -0.51876
    -0.41167
    -0.37597
    -0.47796
    -0.51876
    -0.65135
    -0.92163
    -1.12561
    -1.12561
    -1.17661
    -0.66155
    -0.56465
    -0.56975
    -0.63605
    -0.69214
    -0.51366
    -0.47286
    -0.44736
    -0.28418
    -0.13629
    -0.00370
    -0.04959
    -0.03940
    -0.01390
     0.08299
     0.06260
     0.27168
     0.43487
     0.45017
     0.48586
     0.56236
     0.62865
     0.60315
     0.51136
     0.61845
     0.79184
     0.70005
     0.64395
     0.56746
     0.63885
     0.64905
     0.52156
     0.65925
     0.68475
     0.58786
     0.66435
     0.62865
     0.56236
     0.45527
     0.37877
     0.57766
     0.56746
     0.49606
     0.41957
     0.37367
     0.40937
     0.39407
     0.29718
     0.28698
     0.45527
     0.37367
     0.25638
     0.30228
     0.35327
     0.36347
     0.25638
     0.27678
     0.38897
     0.42467
     0.44507
     0.48586
     0.36857
     0.36347
     0.43487
     0.41957
     0.59805
     0.52156
     0.36347
     0.61845
     0.72045
     0.80204
     0.61335
     0.51136
     0.73064
     0.76634
     0.78674
     0.61845
     0.70515
     0.71025
     0.84284
     0.58276
     0.89383
     1.10802
     1.02642
     1.05192
     1.04682
     1.25080
     1.53638
     1.68937
     1.70467
     1.86276
     1.75057
     1.61798
     1.37829
     1.34260
     1.47519
     1.41909
     1.47519
     1.50068
     1.31710
     1.01622
     0.79184
     0.64905
     0.48586
     0.32778
     0.17989
     0.05750
     0.22068
     0.23598
     0.20539
     0.26148
     0.13909
     0.10339
    -0.08529
     0.11359
    -0.01900
    -0.10569
    -0.04450
     0.04220
    -0.04959
    -0.10059
    -0.16689
    -0.17199
    -0.01900
     0.02180
    -0.01900
    -0.19238
    -0.30457
    -0.26888
    -0.38617
    -0.07509
    -0.19238
    -0.18728
    -0.08019
    -0.05979
    -0.11079
    -0.16689
    -0.21788
    -0.17708
    -0.02410
     0.08299
     0.14419
     0.20539
     0.15439
     0.12889
     0.14929
     0.22578
     0.50116
     0.38387
     0.34817
     0.30228
     0.34307
     0.19009
     0.17479
     0.20029
     0.38387
     0.40427
     0.47056
     0.38897
     0.29208
     0.15439
    -0.24848
    -0.15669
     0.78164
     1.13861
     0.66945
    -0.81964
    -2.32402
    -3.06346
    -2.86458
    -2.48211
    -1.36019
    -0.99302
    -1.59477
    -2.35462
    -2.81358
    -3.19095
    -3.27254
    -2.88497
    -2.31382
    -1.76816
    -1.55398
    -1.07462
    -0.65135
    -0.22808
     0.09319
     0.25128
     0.33798
     0.50626
     0.49096
     0.60825
     0.74084
     0.76124
     0.86833
     0.80714
     1.03662
     0.93973
     0.85813
     0.72045
     0.76124
     0.85813
     0.78674
     0.68985
     0.66945
     0.71025
     0.72555
     0.77144
     0.65925
     0.60315
     0.58276
     0.52156
     0.51136
     0.64905
     0.32268
     0.44507
     0.42467
     0.36347
     0.38897
     0.30228
     0.19519
     0.27678
     0.35327
     0.39407
     0.33798
     0.23598
     0.19009
     0.17989
     0.14929
     0.31248
     0.29208
     0.23598
     0.24618
     0.23598
     0.29718
     0.21049
     0.34307
     0.14929
     0.17989
     0.29718
     0.24108
     0.27168
     0.19519
     0.16969
     0.15439
     0.39917
     0.37367
     0.19519
     0.15439
     0.21049
     0.22068
     0.20029
     0.15439
     0.08299
     0.04220
     0.14419
    -0.00370
    -0.05979
    -0.35557
    -0.45246
    -0.45756
    -0.44736
    -0.43716
    -0.76354
    -0.83493
    -0.99812
    -0.95222
    -0.99302
    -1.07462
    -1.29390
    -1.17661
    -1.22250
    -1.02362
    -1.03892
    -1.06442
    -1.06442
    -1.01342
    -0.87063
    -0.49836
    -0.38617
    -0.33007
    -0.25868
    -0.13119
     0.03710
     0.03710
    -0.11589
    -0.14649
    -0.08529
    -0.10569
    -0.41167
    -0.48816
    -0.40147
    -0.49836
    -0.75334
    -0.93693
    -1.34489
    -1.66617
    -1.79366
    -1.85995
    -1.78856
    -1.97725
    -1.93135
    -1.77326
    -1.57438
    -1.36019
    -1.02872
    -0.58505
    -0.19238
    -0.08019
     0.04220
     0.63375
     1.29670
     1.98005
     2.54610
     3.28045
     3.48443
     3.35184
     3.28045
     3.08156
     3.13766
     3.34164
     3.16316
     3.21925
     3.03057
     2.66849
     2.29112
     2.06164
     1.99025
     1.53128
     1.58228
     1.48539
     1.43949
     1.36300
     1.29160
     1.63837
     1.84746
     2.65829
     3.64762
     3.68332
     1.87806
    -2.20673
    -4.49645
    -3.99159
    -2.17613
    -0.51366
     0.24108
    -0.89613
    -2.38011
    -2.98187
    -3.57852
    -4.02219
    -3.95079
    -3.47143
    -2.97677
    -1.93645
    -0.96242
    -0.33517
     0.36347
     0.68475
     1.13351
     1.37319
     1.29160
     1.11821
     1.26610
     1.12841
     0.87343
     0.68475
     0.83264
     0.99582
     1.10802
     1.02642
     0.90913
     0.82244
     0.66435
     0.46037
     0.66435
     0.67965
     0.57256
     0.55726
     0.53176
     0.54196
     0.48076
     0.46037
     0.54706
     0.57766
     0.61335
     0.46037
     0.52666
     0.58786
     0.70005
     0.38387
     0.51646
     0.73574
     0.46547
     0.57766
     0.51646
     0.55726
     0.60825
     0.55216
     0.45017
     0.52666
     0.55726
     0.44507
     0.48076
     0.49606
     0.40427
     0.34307
     0.31758
     0.58276
     0.45527
     0.42977
     0.34307
     0.27168
     0.31758
     0.29718
     0.21049
     0.26148
     0.15439
     0.09829
     0.14929
     0.14929
     0.17989
     0.05240
    -0.10059
     0.13399
     0.11359
     0.03200
     0.08809
    -0.02410
     0.00650
    -0.04450
    -0.03940
     0.03710
     0.07790
     0.00650
    -0.00370
     0.05240
     0.12379
     0.09829
    -0.07509
     0.15439
     0.11869
     0.04220
     0.13909
     0.15439
     0.00140
     0.17989
     0.07790
     0.05240
     0.16969
     0.14929
     0.11359
     0.03200
     0.16459
     0.04220
    -0.04959
     0.01160
     0.16459
     0.13909
     0.03710
     0.07790
     0.05240
     0.13909
     0.10849
     0.03710
     0.16969
     0.16459
     0.16969
     0.15439
     0.14419
     0.14419
     0.17989
     0.05750
     0.27678
     0.20539
     0.16969
     0.12889
     0.23088
     0.08299
     0.09319
     0.12379
     0.10339
     0.07790
     0.14929
    -0.02410
     0.03200
     0.01670
    -0.04450
    -0.20768
    -0.08529
    -0.05979
    -0.15159
    -0.10059
    -0.16689
    -0.18728
    -0.09549
     0.00140
     0.37877
     0.35837
     0.34307
     0.32778
     0.38387
     0.68475
     0.80204
     0.65925
     0.83774
     0.95503
     0.99072
     1.08252
     1.16411
     1.15391
     0.94993
     0.55726
     0.61335
     0.62355
     0.62865
     0.50116
     0.38387
     0.30228
     0.41957
     0.45527
     0.37877
     0.64395
     0.56236
     0.61335
     0.58786
     0.66945
     0.87343
     0.96523
     1.10292
     1.36300
     1.42929
     1.63837
     1.72507
     1.48539
     1.22021
     1.04682
     0.70515
     0.68475
     0.73064
     0.65925
     0.66435
     0.34817
     0.25638
    -0.01900
     0.07790
    -0.00370
    -0.12099
     0.17479
     0.36347
     0.64395
     0.19009
    -0.97772
    -1.74266
    -2.49740
    -2.20163
    -1.62027
    -1.13071
    -0.69724
    -0.58505
    -1.30920
    -2.16593
    -2.27302
    -2.34442
    -2.15573
    -2.02824
    -1.51318
    -1.03892
    -1.04912
    -0.70744
    -0.37597
    -0.27398
    -0.33517
    -0.03940
     0.21049
     0.35327
     0.35327
     0.03200
    -0.03940
     0.10339
     0.21558
     0.25128
     0.26658
     0.36347
     0.55216
     0.56236
     0.49096
     0.72045
     0.56236
     0.39407
     0.49096
     0.39407
     0.32778
     0.24108
     0.20029
     0.27678
     0.38387
     0.26658
     0.16969
     0.24108
     0.14419
     0.15439
     0.05750
     0.12889
     0.20539
     0.09829
     0.17479
     0.14929
     0.11869
     0.06770
     0.01670
     0.11869
     0.06260
     0.16969
     0.11869
     0.05750
     0.07790
     0.01670
    -0.00880
     0.10849
     0.15949
     0.05240
     0.12379
    -0.03430
     0.08299
     0.08809
     0.04220
     0.00650
    -0.06489
     0.16459
     0.19009
     0.10339
    -0.01390
     0.05750
     0.03200
     0.05750
     0.20539
     0.10849
     0.03200
     0.09319
     0.20539
     0.09319
     0.07280
     0.07280
     0.08299
     0.11359
     0.25128
     0.17479
     0.10849
     0.07280
     0.05240
     0.00140
     0.19009
     0.14929
     0.02180
     0.11359
     0.16459
     0.04220
     0.02180
    -0.00370
    -0.01900
     0.12379
     0.06260
     0.13399
     0.06770
     0.01160
    -0.02410
    -0.16689
    -0.03430
     0.12379
    -0.14139
    -0.11589
     0.01670
    -0.08529
    -0.11589
    -0.18218
    -0.23828
    -0.13119
    -0.03940
    -0.11589
    -0.18728
    -0.20258
    -0.34027
    -0.31477
    -0.22298
    -0.16179
    -0.30457
    -0.43716
    -0.48816
    -0.52386
    -0.51366
    -0.65645
    -0.60545
    -0.59015
    -0.57485
    -0.54936
    -0.56975
    -0.55446
    -0.64625
    -0.73804
    -0.66155
    -0.54936
    -0.55446
    -0.70234
    -0.65645
    -0.43207
    -0.25358
    -0.24338
    -0.11589
    -0.13629
    -0.10569
    -0.06489
    -0.09549
    -0.30967
    -0.46776
    -0.38107
    -0.27908
     0.34817
     0.57256
     0.51646
     0.52666
     0.46547
     0.59805
     0.73574
     0.86833
     0.97033
     1.13351
     1.44969
     1.54148
     1.44459
     1.50578
     1.52108
     1.52108
     1.51088
     1.70467
     1.24570
     0.76634
     0.24618
     0.06770
     0.17989
     0.12379
    -0.29948
    -0.61055
    -0.74824
    -0.97262
    -1.36529
    -1.63047
    -1.60497
    -1.29900
    -1.07971
    -0.92163
    -0.99812
    -1.13071
    -1.05422
    -0.77884
    -0.66155
    -0.53406
    -0.40147
    -0.21278
     0.03200
     0.05750
     0.15949
    -0.02920
    -0.05979
    -0.13629
    -0.29948
     0.05750
    -0.22298
    -0.37087
    -0.33517
    -0.27908
    -0.37597
    -0.56975
    -0.48306
    -0.41167
    -0.17708
    -0.08529
    -0.02920
    -0.09039
    -0.03430
     0.05750
     0.01160
     0.39917
     0.56236
     0.44507
     0.54706
     0.72045
     0.72045
     0.76124
     0.75614
     0.64905
     0.64395
     0.74084
     0.76124
     0.73574
     0.66945
     0.61335
     0.41957
     0.63375
     0.71535
     0.61845
     0.56746
     0.54196
     0.42977
     0.60315
     0.48076
     0.47566
     0.44507
     0.41447
     0.48076
     0.43487
     0.42467
     0.32268
     0.22068
     0.21049
     0.39407
     0.29208
     0.28188
     0.22068
     0.21558
     0.16459
     0.12379
     0.18499
     0.06770
     0.17989
     0.16969
     0.13909
     0.19009
     0.03200
     0.15439
    -0.03940
     0.30738
     0.16969
     0.09829
     0.05240
     0.07280
     0.11869
     0.04730
     0.09319
     0.11359
     0.06770
     0.11359
     0.07790
     0.13909
     0.10849
     0.03710
    -0.03430
     0.06260
     0.20539
     0.07280
    -0.02410
    -0.01900
    -0.09039
    -0.02920
    -0.09039
    -0.06489
    -0.09549
    -0.25868
    -0.35047
    -0.28928
    -0.30457
    -0.46266
    -0.74314
    -0.68195
    -0.46776
    -0.43207
    -0.21788
     0.11869
     0.08299
     0.10849
    -0.03940
     0.15439
     0.25638
     0.51136
     0.58786
     0.80714
     0.95503
     1.04172
     0.97033
     0.80714
     1.07232
     1.01622
     0.92443
     0.78674
     0.48076
     0.46037
     0.44507
     0.34307
     0.36857
     0.28698
     0.11359
     0.06770
     0.14419
     0.14419
     0.03710
    -0.25868
     0.01160
     0.14419
     0.06770
     0.14929
     0.11359
     0.28188
     0.34307
     0.61335
     0.48076
     0.42467
     0.16969
    -0.20768
    -0.37597
    -0.31477
    -0.00370
    -0.29438
     0.06260
     0.02180
    -0.12609
    -0.76864
    -0.86043
    -1.17661
    -0.96752
    -0.93183
    -0.66665
    -0.52896
    -0.23828
    -0.20768
    -0.63095
    -0.80434
    -0.79924
    -1.24800
    -1.45199
    -1.17151
    -1.17151
    -1.15111
    -0.88593
    -1.01342
    -0.94713
    -1.06952
    -1.02872
    -1.05422
    -1.02362
    -0.51366
     0.01670
     0.10849
     0.25638
     0.38387
     0.19519
     0.61845
     0.76124
     0.68475
     0.62865
     0.57766
     0.53686
     0.34817
     0.49606
     0.30228
    -0.17199
    -0.55446
    -0.62585
    -0.82983
    -0.53916
    -0.01900
    -0.04450
    -0.05979
    -0.01390
    -0.23318
    -0.28928
    -0.15159
    -0.02410
     0.28188
     0.60315
     0.76124
     0.79184
     0.67455
     0.57766
     0.95503
     1.18961
     1.20491
     1.01112
     0.62865
     0.75614
     0.95503
     1.02132
     1.02132
     1.01112
     0.94993
     0.92953
     0.95503
     1.08762
     0.91933
     0.87343
     0.80714
     0.92953
     0.80204
     0.82244
     0.77654
     1.01112
     0.90913
     0.89383
     0.84794
     0.88363
     0.81734
     0.77654
     0.77144
     0.84284
     0.73064
     0.78674
     0.69495
     0.64905
     0.64905
     0.60825
     0.52156
     0.55726
     0.47566
     0.39917
     0.41447
     0.49096
     0.29718
     0.30738
     0.16969
     0.34307
     0.27678
     0.39407
     0.13399
     0.21049
     0.23598
     0.22068
     0.03200
     0.18499
     0.20029
     0.05240
     0.22068
     0.05240
     0.04220
     0.07790
    -0.04959
     0.09319
     0.07280
     0.01670
    -0.06489
    -0.04959
    -0.08529
    -0.10569
    -0.24848
    -0.11079
    -0.20258
    -0.22298
    -0.22808
    -0.32497
    -0.26888
    -0.34537
    -0.46266
    -0.43207
    -0.23318
    -0.31477
    -0.36577
    -0.32497
    -0.36577
    -0.30457
    -0.30967
    -0.42187
    -0.22808
    -0.37597
    -0.31987
    -0.25868
    -0.16179
    -0.16689
    -0.37087
    -0.30967
    -0.28928
    -0.14649
    -0.27398
    -0.23318
    -0.34027
    -0.29438
    -0.06999
    -0.12609
     0.20539
     0.34307
     0.20539
    -0.19238
    -0.92673
    -1.70697
    -2.42601
    -2.11493
    -1.42139
    -0.30967
    -0.16689
    -0.81964
    -1.59477
    -2.69629
    -3.48163
    -3.22155
    -2.44131
    -1.74776
    -1.60497
    -1.49788
    -1.42649
    -1.62027
    -1.44689
    -1.45199
    -1.31430
    -1.07462
    -0.78394
    -0.72274
    -0.67685
    -0.74824
    -0.76864
    -0.74824
    -0.62075
    -0.43716
    -0.53406
    -0.63605
    -0.51366
    -0.48306
    -0.59525
    -0.64625
    -0.77374
    -0.73294
    -0.93693
    -1.17151
    -1.14601
    -1.25820
    -1.33979
    -1.19701
    -0.89103
    -0.30457
     0.16459
     0.56236
     1.04172
     1.20491
     1.48029
     2.03614
     2.59710
     3.37734
     3.98929
     4.37176
     4.55025
     4.46865
     4.41256
     4.23407
     4.03009
     3.86690
     3.67822
     3.15806
     3.07136
     2.53080
     1.97495
     1.32730
     0.58276
     0.15439
    -0.04450
    -0.15159
    -0.13629
    -0.28928
    -0.43716
    -0.37597
    -0.57485
    -0.44736
    -0.29948
    -0.54936
    -0.63095
    -0.51876
    -0.17199
    -0.26378
    -0.24848
    -0.21788
    -0.15669
    -0.17199
    -0.02410
    -0.01900
    -0.23318
    -0.44226
    -0.59015
    -0.66665
    -0.61055
    -0.96752
    -1.14091
    -1.00322
    -1.21740
    -1.51318
    -1.79876
    -2.08944
    -2.05374
    -1.99254
    -1.82426
    -1.84976
    -1.79366
    -1.56418
    -1.32960
    -1.43669
    -1.10011
    -0.79924
    -0.50856
    -0.20768
     0.07790
     0.29208
     0.50626
     0.68985
     0.86833
     1.03662
     1.26100
     1.25590
     1.43949
     1.36300
     1.34770
     1.33240
     1.45479
     1.55678
     1.32220
     1.25080
     1.31710
     1.31200
     1.27120
     1.20491
     1.04682
     1.25590
     1.17431
     1.24061
     1.12331
     0.98053
     0.92443
     0.85813
     0.84284
     0.94993
     0.82754
     0.63375
     0.59805
     0.57256
     0.60315
     0.38897
     0.35327
     0.29718
     0.22578
     0.22068
     0.13399
     0.07790
    -0.04959
    -0.08019
    -0.15669
     0.03710
     0.02690
    -0.12099
    -0.22808
    -0.24338
    -0.13119
    -0.16689
    -0.17199
    -0.17199
    -0.13629
    -0.06999
    -0.13119
    -0.10569
    -0.08529
    -0.00880
    -0.02920
     0.25638
     0.63375
     0.80204
     0.74594
     0.07790
    -1.52848
    -2.63509
    -3.13486
    -2.77278
    -2.87478
    -2.72179
    -3.25725
    -2.81358
    -2.38521
    -2.71159
    -3.39494
    -3.50713
    -3.21135
    -3.02776
    -2.56370
    -1.70187
    -0.78904
     0.10339
     0.61845
     0.94993
     1.20491
     1.46499
     1.51088
     1.51598
     1.43949
     1.39869
     1.17941
     1.12331
     1.20491
     1.02642
     0.75614
     0.67455
     0.49096
     0.46547
     0.30228
     0.20539
     0.19519
     0.16459
     0.17479
     0.08809
     0.12889
     0.03710
    -0.06489
    -0.19238
     0.09319
    -0.03940
     0.05750
    -0.16179
    -0.07509
    -0.03430
    -0.07509
    -0.06999
    -0.10059
    -0.04959
    -0.07509
    -0.02920
    -0.06999
    -0.00880
    -0.07509
    -0.30457
    -0.15669
     0.10849
    -0.04959
    -0.26888
    -0.42697
    -0.29948
    -0.24338
    -0.30967
    -0.49836
    -0.58505
    -0.59525
    -0.57485
    -0.64625
    -0.71764
    -0.81454
    -0.78394
    -0.42697
     0.03710
     0.38387
     0.62865
     1.05192
     0.99072
     0.92443
     1.01112
     0.96523
     1.25080
     1.42419
     1.31710
     1.71487
     1.78116
     1.69447
     1.38339
     0.93973
     0.84284
     0.67965
     0.39917
     0.29208
     0.10339
     0.19009
     0.56236
     0.68985
     0.78164
     0.86323
     0.71535
     0.68985
     0.71535
     0.86323
     0.88873
     0.87343
     1.21001
     1.28650
     1.13861
     0.87343
     0.84794
     0.70515
     0.80714
     0.53686
     0.50116
     0.40937
     0.32268
     0.35327
     0.33288
     0.33798
     0.24108
     0.19519
     0.22578
     0.36857
     0.26658
     0.26658
     0.17989
     0.22578
     0.13399
     0.24108
     0.13909
     0.13909
     0.10849
    -0.00370
     0.07280
     0.07280
     0.00650
    -0.14139
    -0.25358
    -0.03430
     0.02690
    -0.05979
    -0.14139
    -0.16689
    -0.13629
    -0.11079
    -0.13629
     0.04730
     0.07280
     0.06770
     0.08809
     0.28188
     0.25128
     0.21558
     0.11869
     0.31758
     0.43997
     0.37367
     0.48076
     0.39917
     0.39407
     0.49096
     0.43487
     0.52156
     0.53176
     0.50116
     0.41447
     0.56746
     0.56236
     0.55216
     0.52156
     0.73064
     0.63885
     0.46037
     0.26148
     0.08809
    -0.01900
     0.08809
     0.15949
     0.01160
    -0.22808
    -0.63605
    -0.79924
    -0.62585
    -0.66665
    -0.65645
    -0.77374
    -0.82983
    -0.69724
    -0.72784
    -0.69724
    -0.70234
    -0.59525
    -0.55956
    -0.40147
    -0.26378
    -0.33007
    -0.51366
    -0.75334
    -0.87573
    -0.60545
    -0.10569
    -0.31987
    -0.60545
    -0.51876
    -0.59525
    -0.65135
    -0.72784
    -0.69214
    -0.70744
    -0.70234
    -0.56465
    -0.49326
    -0.37087
    -0.33517
    -0.41167
    -0.41677
    -0.38617
    -0.43207
    -0.66155
    -0.55446
    -0.45756
    -0.49836
    -0.46776
    -0.44226
    -0.44226
    -0.58505
    -0.51876
    -0.50856
    -0.57485
    -0.45756
    -0.54426
    -0.43716
    -0.29438
    -0.27398
    -0.45246
    -0.31987
    -0.27398
    -0.24848
    -0.22808
    -0.09549
    -0.04450
    -0.06489
     0.03710
     0.18499
     0.22068
     0.35837
     0.28188
     0.26658
     0.38897
     0.36347
     0.17479
     0.16969
     0.21049
     0.11359
    -0.02410
    -0.09549
    -0.19748
    -0.19748
    -0.44736
    -0.48306
    -0.49836
    -0.53406
    -0.47286
    -0.63605
    -0.52386
    -0.40657
    -0.11589
    -0.06999
     0.23598
     0.20029
     0.24108
     0.28698
     0.54196
     0.63885
     0.85304
     0.79694
     0.97033
     1.21001
     1.44459
     1.53128
     1.20491
     0.77654
     0.64395
     0.34307
     0.67455
     1.06722
     0.81734
     0.55726
     0.47566
     0.29208
     0.10849
    -0.08019
    -0.18728
    -0.24848
    -0.37087
    -0.49836
    -0.42697
    -0.35047
    -0.31477
    -0.44736
    -0.50856
    -0.44226
    -0.51876
    -0.42697
    -0.26888
    -0.24848
    -0.19748
    -0.22808
    -0.19748
     0.07280
     0.12889
     0.12379
     0.12379
     0.13909
     0.16459
     0.16969
     0.15439
     0.34817
     0.20029
     0.15439
     0.24108
     0.25128
     0.28188
     0.21558
     0.15949
     0.17989
     0.33288
     0.31758
     0.36857
     0.29718
     0.27678
     0.33288
     0.24618
     0.48586
     0.42977
     0.35327
     0.46037
     0.51136
     0.62355
     0.55726
     0.52156
     0.55216
     0.82754
     0.88363
     0.82754
     0.78164
     0.58276
     0.31248
     0.13399
     0.07790
    -0.08019
    -0.33007
    -0.41677
    -0.51876
    -0.78904
    -0.99302
    -1.21740
    -1.29900
    -1.06442
    -0.89103
    -1.00322
    -1.14091
    -0.98282
    -0.85023
    -0.73294
    -0.66665
    -0.31477
    -0.35047
    -0.25868
    -0.09549
    -0.12609
     0.02690
     0.03200
    -0.01900
    -0.13629
    -0.11589
    -0.30967
    -0.39637
    -0.42187
    -0.42697
    -0.54426
    -0.47286
    -0.21278
    -0.15159
    -0.32497
    -0.27398
    -0.40147
    -0.37597
    -0.55956
    -0.63605
    -0.55956
    -0.57995
    -0.46776
    -0.49326
    -0.57485
    -0.89613
    -0.67685
    -0.93693
    -0.73804
    -0.76354
    -0.75844
    -0.35557
     0.48586
     1.17431
     1.75567
     1.34770
     0.92443
     1.32220
     1.55678
     1.79136
     2.07184
     2.26563
     2.51551
     2.47471
     2.47981
     2.36762
     1.90865
     1.73527
     1.51088
     1.24061
     1.04172
     0.93973
     0.66945
     0.62355
     0.60315
     0.63885
     0.52156
     0.50116
     0.42467
     0.36347
     0.39917
     0.53686
     0.47566
     0.33798
     0.43487
     0.34817
     0.34307
     0.34817
     0.23088
     0.35327
     0.40937
     0.49606
     0.46037
     0.48076
     0.37367
     0.37877
     0.28188
     0.48586
     0.64905
     0.49096
     0.48586
     0.47566
     0.55726
     0.35837
     0.18499
     0.26148
     0.24618
     0.05240
    -0.02410
    -0.15669
    -0.24848
    -0.53916
    -0.59525
    -0.56975
    -0.60545
    -0.90123
    -1.02362
    -1.04402
    -1.15621
    -1.03382
    -1.07462
    -0.92163
    -1.01342
    -0.80944
    -0.71254
    -0.75334
    -0.95732
    -0.94713
    -1.00322
    -0.68195
    -0.54426
    -0.62075
    -0.65135
    -0.57485
    -0.56975
    -0.81964
    -1.12051
    -1.68147
    -1.83956
    -1.87015
    -2.18123
    -2.32402
    -2.40051
    -2.81868
    -3.11446
    -3.32864
    -2.97167
    -2.75748
    -2.39541
    -1.95685
    -2.23223
    -1.95685
    -1.68657
    -1.64067
    -1.29900
    -0.81454
    -0.17199
     0.27678
     0.91933
     1.14371
     1.37829
     1.44459
     1.84236
     1.96475
     2.04124
     1.97495
     2.29622
     2.58180
     2.96427
     2.86738
     2.03104
     2.16363
     2.50021
     1.46499
     1.15391
     1.06722
     0.47056
     0.64395
     0.74594
     0.57766
     0.07280
    -0.20768
    -0.68195
    -0.93183
    -1.28880
    -1.37549
    -1.13581
    -0.74824
    -0.66155
    -0.46776
    -0.35557
    -0.43207
    -0.67685
    -0.92163
    -0.77884
    -0.82473
    -0.82473
    -1.10521
    -1.12561
    -1.10521
    -0.95732
    -1.14601
    -1.30410
    -1.34489
    -1.31940
    -1.26330
    -1.21740
    -1.13071
    -1.05932
    -1.05422
    -0.87063
    -0.52896
    -0.37597
    -0.40147
    -0.33517
    -0.29438
     0.01160
     0.16459
     0.19009
     0.19519
     0.35327
     0.54706
     0.54706
     0.74594
     0.75614
     0.81734
     0.74594
     0.92443
     1.09782
     1.01112
     0.97543
     1.06212
     1.06722
     1.00092
     1.07232
     1.07742
     0.94993
     0.90913
     0.91423
     0.90913
     0.76634
     0.65415
     0.60825
     0.62865
     0.78164
     0.72045
     0.74594
     0.67965
     0.66435
     0.74084
     0.56746
     0.55726
     0.58786
     0.63375
     0.73064
     0.67455
     0.62355
     0.61845
     0.45527
     0.31248
     0.40937
     0.50116
     0.55726
     0.42977
     0.42467
     0.41957
     0.52666
     0.45527
     0.58786
     0.55216
     0.64905
     0.71025
     0.87853
     0.89383
     0.68475
     0.49606
     0.72045
     0.81224
     0.78164
     0.60825
     0.49606
     0.42467
     0.51136
     0.36857
     0.25128
     0.26148
     0.20539
     0.19519
     0.30228
     0.20539
     0.15439
     0.07280
     0.15439
     0.37367
     0.28188
     0.16969
     0.17989
     0.02690
     0.12889
     0.27678
     0.37367
     0.24108
     0.26148
     0.09829
     0.15949
     0.21558
     0.25128
     0.26148
     0.15439
     0.33288
     0.32778
     0.23598
     0.22068
     0.32268
     0.36857
     0.56746
     0.58786
     0.79184
     0.65415
     0.60315
     0.37367
     0.48076
     0.65415
     0.66945
     0.58276
     0.77654
     0.79694
     0.90403
     1.18961
     1.11821
     0.83264
     0.54196
    -0.00880
    -0.59525
    -1.42649
    -2.23732
    -2.41581
    -1.89565
    -2.19143
    -2.47701
    -2.92577
    -3.28274
    -3.70601
    -3.90490
    -3.75701
    -3.85390
    -3.58362
    -3.41023
    -2.80848
    -2.34442
    -2.10983
    -1.79366
    -1.43669
    -1.02872
    -0.66665
    -0.59525
    -0.47286
    -0.40657
    -0.30457
    -0.25868
    -0.22808
    -0.15669
    -0.10569
    -0.09039
    -0.12609
    -0.10569
     0.08809
    -0.00370
     0.16969
     0.15439
     0.22068
     0.29718
     0.29208
     0.28188
     0.45017
     0.40937
     0.36857
     0.50116
     0.51646
     0.46037
     0.49096
     0.43487
     0.40937
     0.49606
     0.48586
     0.43997
     0.44507
     0.55216
     0.51646
     0.41447
     0.52156
     0.63375
     0.46037
     0.58276
     0.59805
     0.49606
     0.52666
     0.52666
     0.64905
     0.71025
     0.64905
     0.59805
     0.63375
     0.74594
     0.64395
     0.45017
     0.49096
     0.51136
     0.59805
     0.68985
     0.71025
     0.72555
     0.72045
     0.52666
     0.47566
     0.56746
     0.63885
     0.48586
     0.77144
     0.80714
     0.83264
     0.67455
     0.71535
     0.91423
     0.82754
     1.04172
     1.01112
     1.05702
     1.12331
     1.09272
     1.14881
     1.43949
     1.66897
     1.52618
     1.66387
     1.59758
     1.50578
     1.68427
     1.70467
     1.94945
     1.92905
     1.83726
     1.76076
     1.80666
     1.66387
     1.55168
     1.47519
     1.47519
     1.38339
     1.50578
     1.26610
     1.22531
     1.10802
     1.17431
     0.79694
     1.00602
     1.05192
     0.85813
     0.78164
     0.76634
     0.70005
     0.62355
     0.34817
     0.28188
     0.23598
     0.33798
     0.16459
     0.30228
     0.25638
     0.28188
     0.05240
    -0.02410
    -0.16179
    -0.21278
    -0.21788
    -0.28928
    -0.23318
    -0.21788
    -0.34027
    -0.34027
    -0.41167
    -0.51876
    -0.51366
    -0.78394
    -0.67175
    -0.73804
    -0.95222
    -1.06442
    -0.94713
    -1.07462
    -1.20211
    -1.11031
    -1.07462
    -1.12561
    -1.25310
    -1.35509
    -1.24290
    -1.15621
    -1.17661
    -1.16131
    -1.25820
    -1.19701
    -1.05422
    -0.97772
    -0.76354
    -0.76864
    -0.84003
    -0.66155
    -0.64625
    -0.43716
    -0.53406
    -0.59525
    -0.41677
    -0.31477
    -0.12609
     0.08809
     0.46547
     0.84794
     1.22021
     0.51136
    -0.89613
    -2.83908
    -3.04816
    -0.72784
     0.30738
     0.62355
     0.04730
    -0.86043
    -1.94665
    -2.19653
    -2.09964
    -2.56880
    -2.51780
    -2.02824
    -1.64067
    -1.38059
    -1.11541
    -1.18681
    -1.57948
    -1.59477
    -1.67637
    -1.51828
    -1.34489
    -1.41629
    -1.39589
    -1.18681
    -0.96752
    -1.16641
    -1.15111
    -1.14601
    -1.18171
    -1.06442
    -1.16641
    -0.94713
    -0.81964
    -0.85023
    -0.91143
    -0.82473
    -0.69214
    -0.53916
    -0.72274
    -0.57485
    -0.49836
    -0.51366
    -0.45756
    -0.56465
    -0.59525
    -0.80944
    -0.78904
    -0.64115
    -0.64115
    -0.60035
    -0.65135
    -0.73294
    -0.88083
    -0.95732
    -1.03382
    -0.97262
    -0.92163
    -0.80944
    -0.80944
    -0.74314
    -0.65645
    -0.42187
    -0.41677
    -0.03430
     0.11869
     0.14929
     0.37877
     0.44507
     0.54196
     0.73064
     0.91423
     1.05192
     1.37319
     1.38339
     1.59248
     1.58738
     1.67407
     1.39359
     1.49049
     1.41909
     1.74547
     1.58738
     1.50578
     1.59758
     1.59758
     1.66897
     1.54148
     1.59248
     1.53638
     1.65877
     1.69447
     1.60778
     1.60268
     1.55168
     1.41909
     1.42419
     1.58228
     1.49559
     1.37829
     1.31710
     1.27630
     1.16921
     1.04682
     0.84284
     0.72555
     0.65925
     0.64395
     0.62865
     0.55726
     0.38387
     0.35837
     0.20029
     0.33288
     0.32778
     0.25128
     0.35837
     0.16459
     0.34817
     0.27168
     0.34817
     0.45527
     0.62355
     0.65415
     0.73064
     0.67455
     0.64395
     0.68475
     0.71535
     0.92443
     0.99072
     1.01112
     0.78674
     0.66945
     0.79694
     0.75614
     0.80714
     0.79694
     0.79184
     0.95503
     0.87343
     0.95503
     1.08762
     1.10802
     1.01622
     1.17431
     1.18961
     0.77144
     0.41447
     0.33798
     0.31248
     0.19519
     0.07790
    -0.12099
    -0.11589
    -0.28418
    -0.31987
    -0.53406
    -0.69214
    -0.87573
    -0.98792
    -1.00322
    -0.69724
    -0.54936
    -0.51366
    -0.41677
    -0.22808
    -0.06999
    -0.00370
     0.13399
     0.07280
     0.14929
     0.06260
     0.08809
     0.12889
    -0.08529
    -0.13119
    -0.48306
    -0.89103
    -0.67685
    -0.60545
    -0.57485
    -0.40147
     0.16459
    -0.50346
    -0.92163
    -0.84003
    -0.70744
    -0.27908
    -0.11589
    -0.45246
    -0.64625
    -0.28418
    -0.13119
     0.09829
     0.17479
    -0.12609
    -0.13629
    -0.11589
    -0.18218
    -0.28928
    -0.29438
    -0.51366
    -0.37597
    -0.21788
    -0.21788
    -0.31477
    -0.24848
    -0.18218
    -0.18728
    -0.36067
    -0.13119
     0.04220
     0.08299
     0.33288
     0.22578
     0.23598
     0.12379
     0.07280
    -0.01390
     0.17989
     0.26658
     0.19009
     0.24618
     0.22578
     0.17989
     0.01160
     0.06770
     0.06770
    -0.03940
    -0.19238
    -0.20258
    -0.24848
    -0.14649
    -0.26378
    -0.28928
    -0.34537
    -0.27398
    -0.34027
    -0.33517
    -0.36067
    -0.37087
    -0.25868
    -0.21788
    -0.10059
    -0.35047
    -0.34537
    -0.29948
    -0.32497
    -0.32497
    -0.30967
    -0.28928
    -0.34027
    -0.36067
    -0.26378
    -0.08019
     0.03200
     0.21558
     0.00650
    -0.00370
     0.24108
     0.20539
     0.20539
     0.35837
     0.38387
     0.47056
     0.40937
     0.57766
     0.48586
     0.55216
     0.45527
     0.29208
     0.24618
     0.21049
     0.10849
     0.03200
     0.32268
     0.37367
     0.28188
     0.36857
     0.19519
     0.05750
     0.14929
     0.15949
     0.16459
     0.24108
     0.27168
     0.07790
     0.02690
     0.06770
     0.10339
    -0.18728
     0.07280
     0.10849
     0.12379
     0.11359
     0.29208
     0.48586
     0.40427
     0.70515
     0.92953
     1.00602
     1.04682
     1.24061
     1.38339
     1.36300
     1.47519
     1.28650
     1.33750
     1.41909
     1.31200
     1.25080
     1.03152
     0.86323
     0.80204
     0.63375
     0.46547
     0.43997
     0.38387
     0.19519
     0.11359
     0.13399
     0.13909
     0.00650
    -0.16689
     0.13909
     0.09319
    -0.07509
    -0.04450
    -0.08019
    -0.02920
    -0.05979
    -0.09039
     0.00140
    -0.06999
    -0.06999
    -0.08019
    -0.10569
    -0.06489
    -0.23318
    -0.29438
    -0.14649
    -0.07509
    -0.24848
    -0.26888
    -0.22298
    -0.21788
    -0.35557
    -0.44736
    -0.35047
    -0.12099
    -0.17708
    -0.34537
    -0.29438
    -0.03940
     0.01670
     0.16459
     0.73574
     0.89893
     0.20539
    -0.63095
    -2.04354
    -3.72641
    -2.34442
    -0.88083
    -0.96242
    -2.07924
    -2.72689
    -2.39031
    -2.42091
    -3.25215
    -3.82840
    -3.78760
    -3.62952
    -2.86458
    -2.27812
    -2.31892
    -1.94155
    -1.82426
    -1.74776
    -1.18171
    -0.66155
    -0.20258
    -0.40657
    -0.45756
    -0.27398
     0.47566
     1.12841
     1.18961
     1.00602
     1.03662
     0.80714
     0.83264
     1.22021
     1.36810
     1.45479
     1.47519
     1.32220
     1.46499
     1.52618
     1.19471
     1.02642
     1.06722
     1.02642
     0.92443
     0.73064
     0.99582
     1.26100
     1.17431
     1.17941
     1.06212
     0.80204
     0.43997
     0.17989
     0.13399
     0.05240
    -0.12099
    -0.00880
    -0.11589
    -0.18728
    -0.14139
     0.00650
    -0.26888
    -0.12609
    -0.40657
    -0.20768
    -0.11079
     0.08299
     0.29718
     0.45017
     0.55216
     0.61845
     0.64905
     0.56746
     0.56236
     0.43487
     0.38897
     0.29208
     0.25128
     0.36347
     0.25128
     0.09829
     0.07790
    -0.06489
    -0.04959
    -0.23318
    -0.29438
    -0.38617
    -0.43716
    -0.56465
    -0.71764
    -0.85533
    -0.94713
    -1.12561
    -1.37549
    -1.31430
    -1.38059
    -1.77326
    -1.77836
    -1.73246
    -1.84466
    -1.77326
    -1.78856
    -1.75286
    -1.65087
    -1.46219
    -1.30920
    -1.31430
    -1.23780
    -1.12561
    -1.36019
    -0.92673
    -0.60035
    -0.64115
    -0.68705
    -0.63095
    -0.68705
    -0.77374
    -1.03892
    -1.06442
    -0.71764
    -0.51876
    -0.64625
    -0.74314
    -0.95732
    -0.91143
    -0.92673
    -0.93693
    -0.62075
    -0.64625
    -0.43207
    -0.03940
     0.16459
     0.42977
     0.29718
     0.65415
     0.93463
     1.25080
     1.44969
     1.53638
     1.80156
     1.93925
     2.14324
     2.27582
     2.57670
     2.54610
     2.52061
     2.38802
     2.50531
     2.35742
     2.19423
     2.19423
     2.14324
     1.98005
     1.97495
     1.76076
     1.65367
     1.49049
     1.55168
     1.26100
     1.37319
     1.25590
     0.99072
     0.90913
     0.87343
     0.91423
     0.83264
     0.61335
     0.47566
     0.44507
     0.33288
     0.34307
     0.17479
     0.03710
    -0.07509
    -0.27908
    -0.12099
    -0.17708
    -0.21278
    -0.20258
     0.05240
     0.35327
     0.78164
     0.99072
     0.62355
    -1.24800
    -3.76211
    -4.00689
    -2.51780
    -0.61055
    -0.63605
    -1.19191
    -2.06394
    -2.45151
    -2.68609
    -3.13996
    -3.27254
    -3.40513
    -2.91557
    -2.07924
    -1.62027
    -1.42649
    -1.38569
    -0.78904
    -0.55956
    -0.60545
    -0.81454
    -0.78904
    -0.71764
    -0.40147
    -0.30967
    -0.60035
    -0.70234
    -0.54936
    -0.68705
    -0.49326
    -0.43716
    -0.27908
     0.00140
     0.16459
     0.28698
     0.09319
     0.20539
     0.14419
     0.18499
     0.47056
     0.72045
     0.71025
     0.75104
     0.86323
     0.75104
     0.74594
     0.58276
     0.58276
     0.58276
     0.56746
     0.55216
     0.52156
     0.54706
     0.42467
     0.34817
     0.42977
     0.65415
     0.53686
     0.38897
     0.40427
     0.42977
     0.45527
     0.41447
     0.33288
     0.27678
     0.35837
     0.32778
     0.48076
     0.58786
     0.38387
     0.29208
     0.31758
     0.53686
     0.51136
     0.05750
     0.03710
    -0.00370
     0.07790
     0.30738
     0.16969
     0.24108
     0.20029
    -0.00370
    -0.18728
    -0.29948
    -0.35047
    -0.43716
    -0.53406
    -0.36067
    -0.17199
    -0.04450
     0.15439
     0.33288
     0.56746
     0.61845
     0.42977
     0.53686
     0.57256
     0.62355
     1.02642
     1.11821
     1.11821
     1.18451
     1.08762
     1.22021
     1.01622
     0.52156
     0.52666
     0.66435
     0.66945
     0.48076
     0.40937
     0.58786
     0.74084
     0.56236
     0.58276
     0.52666
     0.53176
     0.71025
     0.47056
     0.55216
     0.58276
     0.59805
     0.45527
     0.60315
     0.81224
     0.77654
     0.68475
     0.55726
     0.36347
     0.35327
     0.23088
     0.20029
     0.25638
     0.39407
     0.29208
     0.36347
     0.69495
     0.67965
     0.45527
     0.49096
     0.43487
     0.47056
     0.57256
     0.50626
     0.60315
     0.61335
     0.61335
     0.69495
     0.68985
     0.74594
     0.63375
     0.46037
     0.61845
     0.74084
     0.65925
     0.58786
     0.56746
     0.48586
     0.46037
     0.40427
     0.41957
     0.36347
     0.29208
     0.24108
     0.33288
     0.19519
     0.11869
    -0.12609
    -0.06999
     0.05240
    -0.14649
    -0.16689
    -0.22808
    -0.26378
    -0.27398
    -0.42697
    -0.27398
    -0.31477
    -0.25868
    -0.14649
    -0.04450
     0.42467
     0.72045
     1.08762
     1.61288
     2.09224
     1.11311
    -1.52848
    -4.80243
    -5.18490
    -2.48211
    -0.73804
     0.11869
    -0.39127
    -1.93645
    -3.36434
    -4.41486
    -4.65964
    -4.42506
    -4.12418
    -3.34394
    -2.48211
    -1.61517
    -1.26330
    -0.84513
    -0.59015
    -0.15669
    -0.19238
    -0.02410
     0.35837
     0.48586
     0.59296
     0.53686
     0.78674
     0.77654
     1.00602
     0.88873
     0.98562
     0.91423
     0.95503
     0.80204
     0.61845
     0.71535
     0.62355
     0.61845
     0.64395
     0.60825
     0.46547
     0.41447
     0.43487
     0.27168
     0.29208
     0.09829
     0.05750
     0.30738
     0.20029
     0.09319
     0.14929
     0.00140
     0.04220
     0.08299
     0.09829
    -0.00370
     0.16969
     0.09829
     0.07790
     0.04730
     0.09319
    -0.02410
    -0.10059
    -0.01390
    -0.09039
    -0.06489
    -0.01390
    -0.03940
    -0.10569
    -0.27398
    -0.19748
    -0.12099
     0.12379
     0.19009
     0.22068
     0.15949
     0.06770
     0.19519
    -0.01390
     0.27678
     0.35327
     0.17479
     0.16969
     0.00650
    -0.13629
    -0.18218
    -0.23318
    -0.36067
    -0.43207
    -0.51876
    -0.63605
    -0.74314
    -0.88083
    -0.99302
    -1.22250
    -1.08481
    -0.98282
    -0.99302
    -0.92673
    -0.85533
    -0.93693
    -0.99302
    -0.87063
    -0.86553
    -0.66155
    -0.63095
    -0.54936
    -0.31477
     0.01670
    -0.14139
    -0.12609
    -0.05469
     0.10849
     0.12889
     0.37877
     0.29718
     0.47056
     0.47566
     0.52156
     0.46037
     0.63885
     0.63885
     0.79184
     0.60315
     0.70515
     0.65415
     0.75614
     0.94993
     1.16921
     1.36300
     1.47009
     1.56698
     1.57208
     1.76586
     1.91375
     1.98005
     1.80156
     1.60268
     1.75567
     1.85766
     1.75057
     1.72507
     1.67917
     1.24061
     1.35790
     1.14371
     1.24061
     0.99582
     0.81224
     0.61845
     0.43487
     0.31248
     0.41957
     0.43997
     0.68475
     0.74084
     0.71535
     0.49096
     0.50626
     0.35837
     0.26148
     0.48586
     0.37367
     0.37367
     0.40937
     0.36347
     0.36347
     0.15949
     0.21558
     0.19519
     0.20029
     0.16969
    -0.01390
    -0.08019
    -0.09549
    -0.23828
    -0.28418
    -0.22808
    -0.20258
    -0.27398
    -0.23828
    -0.23318
    -0.20768
    -0.41167
    -0.34537
    -0.26888
    -0.25868
    -0.19238
    -0.24848
    -0.18218
    -0.19748
    -0.17199
    -0.15669
     0.09319
     0.12889
     0.37367
     0.86323
     1.66897
     2.32682
     2.11774
    -0.68705
    -3.12466
    -3.90490
    -2.57900
    -1.20211
    -0.83493
    -1.71207
    -2.42091
    -3.09916
    -3.79270
    -4.85342
    -5.20529
    -4.97581
    -4.05788
    -3.05836
    -2.35972
    -2.19653
    -2.40561
    -1.87015
    -0.69214
     0.32268
     1.05702
     1.18451
     1.39869
     1.35280
     1.52618
     1.85256
     1.67407
     1.42929
     1.11311
     0.85813
     0.94483
     0.80204
     0.61845
     0.35327
     0.12889
    -0.18728
    -0.57995
    -0.76354
    -0.81964
    -0.88083
    -0.75844
    -0.43207
    -0.41167
    -0.54426
    -0.44736
    -0.23318
     0.03200
     0.25638
     0.21049
     0.39407
     0.43487
     0.42977
     0.32778
     0.43487
     0.59805
     0.33288
     0.17989
     0.42467
     0.32268
    -0.02920
    -0.12099
    -0.19238
    -0.31477
    -0.37597
    -0.52386
    -0.69214
    -0.62075
    -0.65135
    -0.77884
    -0.82983
    -0.89613
    -0.94713
    -1.08991
    -1.01342
    -1.05932
    -0.94713
    -0.82983
    -0.63095
    -0.64115
    -0.61055
    -0.73804
    -0.67175
    -0.50856
    -0.39637
    -0.21788
    -0.13629
    -0.16689
    -0.00370
    -0.05979
     0.08299
     0.34307
     0.43997
     0.34307
     0.58786
     0.52156
     0.40937
     0.52156
     0.56236
     0.71535
     0.70005
     0.75614
     0.71535
     0.82754
     0.76634
     0.84284
     0.74084
     1.00092
     0.82244
     0.71535
     0.69495
     0.80204
     0.91933
     0.78164
     0.75614
     0.61845
     0.65415
     0.79184
     0.67965
     0.59296
     0.52666
     0.54196
     0.46547
     0.59296
     0.63885
     0.41957
     0.38387
     0.42977
     0.53176
     0.54196
     0.51646
     0.30228
     0.39917
     0.42977
     0.48076
     0.42977
     0.19009
     0.11359
     0.19009
     0.34307
     0.72555
     0.82754
     0.58786
     0.33798
     0.29718
     0.33798
     0.28188
     0.36857
     0.54706
     0.42977
     0.53176
     0.52666
     0.45017
     0.31248
     0.23088
     0.06770
     0.20539
     0.11359
     0.09319
     0.03710
    -0.00370
     0.08809
     0.07790
    -0.08529
    -0.06489
    -0.06999
     0.04220
    -0.14139
    -0.07509
    -0.00370
    -0.18218
    -0.19748
    -0.05979
    -0.04959
    -0.21278
    -0.20258
    -0.24338
    -0.26888
    -0.23318
    -0.41677
    -0.39637
    -0.45246
    -0.40147
    -0.49326
    -0.66665
    -0.75844
    -0.91143
    -1.02872
    -0.98792
    -0.88083
    -0.52386
    -0.01390
     0.23598
     0.28188
     0.17479
     0.28698
     0.66945
     1.00602
     1.55168
     1.28650
     1.24570
     1.22021
     1.58738
     1.89845
     2.28602
     2.18913
     1.69957
     1.15901
     0.94993
     0.58786
     0.73064
     0.58786
     0.58786
     0.70515
     0.50626
     0.40427
    -0.20258
    -0.19748
     0.27678
    -0.45246
    -1.65087
    -1.51828
    -1.66107
    -2.41071
    -2.84928
    -2.96147
    -3.09406
    -2.70139
    -2.48211
    -2.28832
    -1.89055
    -1.86505
    -1.97215
    -2.09454
    -2.38521
    -2.08434
    -1.52338
    -0.45246
     0.20539
     0.44507
     0.61845
     0.52156
     0.40427
     0.15439
     0.04220
    -0.05469
    -0.01390
    -0.05469
    -0.15159
    -0.31987
    -0.40657
    -0.46776
    -0.49836
    -0.28418
    -0.17708
    -0.23318
    -0.24848
    -0.17708
    -0.18728
    -0.09039
    -0.09039
    -0.12609
    -0.08019
    -0.01390
    -0.01900
    -0.05469
     0.10339
    -0.02410
     0.12889
     0.04730
     0.30738
     0.21558
     0.06770
     0.20029
     0.14929
     0.25128
     0.27678
     0.39917
     0.37877
     0.35837
     0.32268
     0.45527
     0.50626
     0.54196
     0.39917
     0.36347
     0.47566
     0.60825
     0.53176
     0.50626
     0.36347
     0.28188
     0.25638
     0.30738
     0.36857
     0.28698
     0.19519
     0.28698
     0.26658
     0.19519
     0.09319
     0.05750
     0.00650
     0.24108
     0.14929
     0.08809
     0.02690
    -0.03430
     0.03200
     0.01160
     0.04730
     0.04730
     0.06770
     0.05750
     0.05750
     0.11869
     0.26148
     0.08809
     0.05240
     0.35837
     0.35837
     0.18499
     0.17989
     0.23088
     0.21049
     0.20539
     0.04730
    -0.02920
    -0.07509
    -0.26888
    -0.45756
    -0.56975
    -0.74824
    -1.05422
    -1.26330
    -1.41119
    -1.58458
    -1.71717
    -1.88035
    -2.09964
    -2.31892
    -2.49231
    -2.63509
    -2.57900
    -2.80338
    -2.76258
    -2.79318
    -2.73199
    -2.82378
    -2.63509
    -2.67589
    -2.36481
    -1.91605
    -1.75286
    -1.56418
    -1.25820
    -1.13581
    -1.34489
    -1.26840
    -0.87573
    -0.53406
    -0.50856
    -0.52386
    -0.21788
     0.05750
    -0.17199
    -0.42187
    -0.17199
    -0.01390
    -0.38107
    -0.59525
    -0.33517
    -0.05469
     0.39407
     0.61845
     0.92953
     0.92953
     0.99582
     1.34770
     2.02084
     1.57718
     1.44459
     1.59758
     1.63327
     2.12284
     2.28602
     2.18403
     1.95965
     1.72507
     1.55168
     1.45989
     1.40889
     1.06722
     1.04172
     0.94993
     0.80204
     0.80204
     0.70515
     0.55216
     0.58276
     0.73574
     0.86833
     0.87343
     1.03662
     1.19981
     1.21511
     1.21511
     1.17941
     1.19471
     1.25590
     1.23041
     1.03152
     0.90403
     0.82244
     0.36347
    -0.31477
    -0.65135
    -0.56975
    -0.78394
    -0.87573
    -1.21740
    -1.56928
    -1.83956
    -1.91095
    -1.90075
    -1.85485
    -1.70697
    -1.76816
    -1.58458
    -1.40609
    -1.03382
    -0.93183
    -0.68195
    -0.28928
    -0.29438
    -0.18218
    -0.04959
     0.08809
    -0.00880
     0.04730
    -0.00880
     0.20539
     0.22068
     0.20029
     0.15439
     0.19519
     0.19519
     0.07790
     0.09319
     0.25128
     0.31248
     0.25638
     0.39917
     0.40427
     0.29208
     0.33798
     0.36347
     0.54196
     0.59296
     0.59805
     0.40427
     0.47056
     0.51646
     0.53176
     0.44507
     0.57256
     0.48076
     0.35837
     0.47056
     0.42467
     0.38387
     0.29208
     0.22068
     0.25638
     0.28698
     0.26658
     0.22068
     0.16969
     0.24618
     0.15439
     0.08299
     0.24108
     0.23598
     0.16459
     0.16969
     0.06260
     0.16969
     0.17989
     0.08809
     0.20539
     0.14419
     0.22578
     0.15439
     0.15439
     0.17479
     0.25128
     0.04730
     0.14419
     0.31248
     0.19009
     0.11869
     0.17479
     0.20539
     0.14929
     0.10849
     0.07790
     0.16969
     0.15439
     0.04220
     0.03710
     0.01670
     0.01670
    -0.02410
    -0.12099
     0.15949
     0.24108
     0.16459
     0.34307
     0.66945
     0.64905
     0.40937
     0.29718
     0.34307
     0.49606
     0.41447
     0.65925
     0.72045
     0.65925
     0.85304
     0.95503
     0.56746
     0.26658
    -0.10569
    -0.23318
    -0.31987
    -0.68705
    -0.90633
    -1.02362
    -0.78904
    -0.78904
    -0.80434
    -1.02362
    -1.05422
    -1.15621
    -1.28880
    -1.22760
    -1.10521
    -0.83493
    -0.88593
    -1.00322
    -0.70234
    -0.46266
    -0.45756
    -0.48306
    -0.28928
     0.17989
     0.39917
     0.30228
    -0.16179
    -0.31987
    -0.22298
     0.06770
     0.15949
     0.33288
     0.06260
     0.10339
     0.24618
     0.24108
    -0.02410
    -0.01900
    -0.18728
    -0.13119
    -0.12609
     0.07790
     0.24618
     0.30228
     0.23088
     0.28698
     0.25638
     0.48586
     0.66435
     0.54706
     0.70005
     0.85304
     0.91423
     0.88363
     0.79184
     0.55726
     0.58276
     0.57766
     0.56236
     0.48076
     0.32778
     0.12889
    -0.01900
     0.03710
     0.14419
    -0.04450
     0.00140
    -0.03430
    -0.02410
     0.05750
     0.01160
     0.02180
     0.07280
     0.21558
     0.17479
     0.17479
     0.07280
    -0.03430
     0.10339
    -0.03940
     0.14419
    -0.07509
    -0.04959
    -0.09549
    -0.11589
    -0.10569
    -0.20768
    -0.26378
    -0.33517
    -0.18218
    -0.23828
    -0.19748
    -0.37087
    -0.24338
    -0.39127
    -0.39637
    -0.24848
    -0.11079
    -0.37597
    -0.27398
    -0.24338
    -0.26378
    -0.18218
    -0.32497
    -0.24848
    -0.15669
    -0.11589
    -0.14139
    -0.14139
    -0.14139
    -0.22298
    -0.27908
    -0.06999
    -0.01900
    -0.16179
    -0.18728
    -0.13119
    -0.11589
    -0.10059
    -0.16689
    -0.13119
    -0.14139
    -0.06489
    -0.00880
     0.00140
    -0.14649
    -0.15669
    -0.17199
    -0.17199
     0.11869
    -0.00880
     0.01670
    -0.02920
    -0.11079
    -0.03940
    -0.01900
    -0.04450
    -0.02410
    -0.03940
     0.02180
     0.07790
     0.14419
     0.22578
     0.05240
    -0.03430
    -0.11589
    -0.20258
    -0.50346
    -0.30967
    -0.26378
    -0.10569
    -0.10569
    -0.33517
    -0.19238
    -0.29438
    -0.32497
    -0.57995
    -0.48816
    -0.41167
    -0.28418
    -0.34537
    -0.11589
     0.04730
    -0.01900
     0.13399
     0.30738
     0.52666
     0.76634
     0.94483
     1.43439
     1.51088
    -0.76864
    -2.52800
    -3.10936
    -1.44689
     0.03710
    -0.06999
    -0.57485
    -0.68195
    -1.01342
    -1.63557
    -2.21183
    -2.33932
    -2.18633
    -1.91095
    -1.11541
    -0.42187
    -0.17199
    -0.07509
     0.17479
     0.11359
     0.21049
     0.30228
     0.31758
     0.59296
     0.55216
     0.41957
     0.28698
     0.35327
     0.48586
     0.41447
     0.45527
     0.46547
     0.50116
     0.57766
     0.48076
     0.43487
     0.34307
     0.20539
     0.12889
     0.21558
     0.44507
     0.27168
     0.09319
    -0.03430
     0.03200
     0.16459
     0.11359
     0.20539
     0.01160
     0.05240
    -0.03940
     0.15949
     0.10849
     0.12379
     0.03710
     0.02180
     0.05240
     0.07280
     0.20539
     0.13909
     0.38387
     0.73064
     0.58786
     0.46547
     0.50116
     0.58786
     0.45527
     0.49096
     0.44507
     0.47056
     0.08809
     0.06770
     0.25128
    -0.09039
    -0.39637
    -0.59015
    -0.87063
    -0.95732
    -1.21740
    -1.51828
    -1.58968
    -1.65087
    -1.81916
    -1.84466
    -1.91095
    -1.93645
    -1.97725
    -1.99764
    -1.92115
    -1.88035
    -1.75796
    -1.71717
    -1.74776
    -1.53868
    -1.48258
    -1.51318
    -1.40609
    -1.30920
    -1.55398
    -1.58458
    -1.42649
    -1.36529
    -1.04912
    -1.24800
    -1.18171
    -1.14601
    -1.32960
    -1.04402
    -1.24290
    -1.26330
    -1.13071
    -1.11541
    -1.01852
    -0.74824
    -0.54426
    -0.55956
    -0.27908
     0.01160
     0.16459
     0.11359
     0.24618
     0.51136
     0.80204
     0.95503
     1.12331
     1.36810
     1.46499
     1.51598
     1.55168
     1.64857
     1.65877
     1.65367
     1.70467
     1.71997
     1.80666
     1.59758
     1.51598
     1.44459
     1.48029
     1.40379
     1.32730
     1.16921
     1.13861
     1.00602
     1.07232
     0.89383
     0.90913
     0.79694
     0.71025
     0.60825
     0.45527
     0.47566
     0.30738
     0.43487
     0.33798
     0.20539
     0.35837
     0.15439
     0.17479
     0.20029
     0.02690
     0.21049
     0.17479
     0.13909
     0.08809
     0.12889
     0.14419
     0.06770
    -0.12609
     0.05240
     0.14929
     0.05750
     0.07280
     0.12889
     0.00140
     0.08809
     0.06770
     0.08809
     0.16459
     0.11359
     0.15439
     0.26148
     0.37877
     0.50116
     0.51646
     0.71025
     1.21001
     1.49559
     2.00045
     2.26563
     1.88316
     0.72045
    -0.45756
    -1.41119
    -2.24242
    -1.74266
    -0.63095
     0.31248
     0.29718
    -0.77374
    -2.02824
    -2.12513
    -2.08434
    -2.62999
    -2.79318
    -2.23732
    -1.58968
    -1.11541
    -0.73294
    -0.36577
    -0.12609
     0.04730
    -0.05469
    -0.25358
    -0.27908
    -0.35047
    -0.28928
    -0.24848
    -0.10569
    -0.22808
    -0.02410
     0.47056
     0.60825
     0.62865
     0.38897
     0.25638
     0.46037
     0.76124
     0.90913
     1.00092
     0.86323
     0.94483
     1.10292
     0.93973
     0.95503
     0.86323
     0.74084
     0.72555
     0.78164
     0.61335
     0.72045
     0.65415
     0.50116
     0.54706
     0.67965
     0.53686
     0.64395
     0.66435
     0.58276
     0.45017
     0.56236
     0.54196
     0.43997
     0.39917
     0.53176
     0.55216
     0.37367
     0.37877
     0.45017
     0.46547
     0.38897
     0.39407
     0.39917
     0.42467
     0.31248
     0.03200
    -0.10059
    -0.11079
    -0.24848
    -0.39637
    -0.15159
     0.15439
     0.35327
    -0.08019
    -0.44226
    -0.56975
    -0.36577
    -0.19238
    -0.31987
    -0.36577
    -0.16179
    -0.06999
    -0.25868
    -0.15669
    -0.20258
    -0.35557
    -0.34537
    -0.39127
    -0.30457
    -0.42187
    -0.49836
    -0.45246
    -0.36067
    -0.38617
    -0.33517
    -0.41677
    -0.35557
    -0.33517
    -0.37597
    -0.34027
    -0.18728
    -0.40147
    -0.30967
    -0.21788
    -0.25868
    -0.27908
    -0.37597
    -0.41677
    -0.37597
    -0.38617
    -0.40657
    -0.49326
    -0.30457
    -0.28418
    -0.39637
    -0.40147
    -0.30967
    -0.49836
    -0.46266
    -0.48306
    -0.63605
    -0.59525
    -0.80434
    -0.80434
    -0.77374
    -0.73294
    -0.78904
    -0.78394
    -0.98792
    -1.04912
    -1.10521
    -1.08991
    -0.86553
    -0.89103
    -0.99302
    -0.88083
    -0.82983
    -0.66155
    -0.60545
    -0.57995
    -0.40657
    -0.27908
    -0.23828
    -0.21278
    -0.12609
    -0.05979
    -0.00880
    -0.08529
     0.11869
     0.30228
     0.10339
     0.21049
     0.24618
     0.09829
     0.17989
     0.27168
     0.24618
     0.44507
     0.55216
     0.60825
     0.76124
     0.81734
     0.92443
     1.11311
     1.62818
     1.84746
     1.48029
     0.79184
    -0.00880
    -0.64115
    -0.76864
    -0.31987
    -0.08529
     0.23088
     0.27678
    -0.67175
    -1.47748
    -2.16083
    -2.43111
    -1.77836
    -1.44689
    -0.88593
    -1.15111
    -1.55908
    -1.46728
    -1.17661
    -0.59015
    -0.10059
     0.00140
     0.23088
     0.36857
     0.29208
     0.15949
     0.28188
     0.36347
     0.64905
     0.78674
     0.91423
     0.83264
     0.69495
     0.79184
     0.74084
     0.62865
     0.91423
     1.05192
     0.99582
     1.00602
     1.25590
     1.06722
     0.98562
     0.89383
     0.72045
     0.49096
     0.78674
     1.01622
     0.93463
     0.86323
     0.88363
     0.88363
     0.73574
     0.63885
     0.43997
     0.41447
     0.40427
     0.41447
     0.37877
     0.29208
     0.20539
     0.22578
     0.24108
     0.24108
     0.15949
     0.08299
     0.05750
     0.01670
     0.11359
    -0.05469
    -0.03940
    -0.09039
    -0.13629
    -0.03940
    -0.02920
     0.10339
    -0.06999
    -0.06999
    -0.19238
     0.04220
     0.02690
    -0.11079
    -0.08019
     0.08809
    -0.02410
     0.03710
    -0.03940
     0.02690
     0.09319
     0.16969
     0.13399
     0.11359
     0.11359
     0.00140
    -0.14649
     0.15949
     0.21558
     0.05750
    -0.02920
    -0.01390
    -0.12609
    -0.37597
    -0.57995
    -0.69214
     0.09319
     1.66897
     1.78116
     0.85813
    -0.02410
    -0.01900
     0.12379
     0.70005
     1.12331
     1.12331
     1.21001
     1.07742
     1.12841
     0.96523
     0.72555
     0.67455
     0.56746
     0.39407
     0.35327
     0.10339
     0.04730
    -0.17199
    -0.19238
    -0.18728
     0.09829
    -0.06999
    -0.21788
    -0.18218
    -0.36577
    -0.34027
    -0.32497
    -0.37597
    -0.39637
    -0.34537
    -0.35047
    -0.38107
    -0.33517
    -0.36067
    -0.41677
    -0.48816
    -0.26888
    -0.32497
    -0.52896
    -0.43716
    -0.48816
    -0.43207
    -0.38617
    -0.47286
    -0.54936
    -0.51366
    -0.49326
    -0.50346
    -0.54936
    -0.59525
    -0.60035
    -0.80944
    -0.69214
    -0.51366
    -0.69214
    -0.76354
    -0.82983
    -0.76354
    -0.87063
    -0.81964
    -0.94203
    -1.01852
    -1.12051
    -1.22760
    -1.32450
    -1.39079
    -1.49278
    -1.85995
    -1.86505
    -2.02314
    -2.17103
    -2.25772
    -2.44131
    -2.72179
    -2.99207
    -2.96147
    -2.91557
    -2.77278
    -2.75748
    -2.37501
    -1.93645
    -1.41119
    -1.00832
    -0.45756
    -0.24338
    -0.72784
    -2.07414
    -3.53772
    -3.81310
    -3.71621
    -4.20577
    -4.41996
    -4.43015
    -3.43063
    -2.88497
    -2.64529
    -3.06856
    -4.03239
    -4.20067
    -3.85390
    -3.96609
    -2.53820
    -1.12051
    -0.01390
     0.87853
     1.67917
     2.46961
     3.49973
     3.55583
     3.09176
     2.69909
     2.50531
     2.85208
     2.73479
     2.84188
     2.58690
     2.33192
     2.33702
     2.28092
     2.17383
     2.38292
     2.30132
     2.37782
     2.26053
     2.11264
     1.71997
     1.80666
     1.71487
     1.69957
     1.87806
     1.87806
     1.71487
     1.47009
     1.49559
     1.50578
     1.33750
     1.09272
     0.89893
     0.84284
     0.78164
     0.77654
     0.65925
     0.59296
     0.58276
     0.41447
     0.43487
     0.29208
     0.34307
     0.20539
     0.13399
     0.21558
     0.30228
     0.10339
     0.03710
    -0.02410
    -0.09549
    -0.10569
    -0.18218
    -0.21278
    -0.13119
    -0.18218
    -0.26378
    -0.25868
    -0.20258
    -0.32497
    -0.51366
    -0.38617
    -0.21788
    -0.33007
    -0.31987
    -0.20258
    -0.36067
    -0.36577
    -0.40657
    -0.37087
    -0.28928
    -0.36067
    -0.26378
    -0.32497
    -0.32497
    -0.28928
    -0.51876
    -0.38617
    -0.24848
    -0.38617
    -0.42187
    -0.33517
    -0.43207
    -0.50856
    -0.58505
    -0.34537
    -0.51366
    -0.47286
    -0.60035
    -0.50856
    -0.52386
    -0.54426
    -0.63605
    -0.68705
    -0.56975
    -0.61565
    -0.60545
    -0.69214
    -0.64625
    -0.71254
    -0.72274
    -0.69214
    -0.67685
    -0.55956
    -0.62075
    -0.77374
    -0.72274
    -0.76354
    -0.79924
    -1.01342
    -0.82473
    -0.93183
    -1.16131
    -1.03382
    -1.23270
    -1.50808
    -1.70187
    -1.65597
    -1.19191
    -0.18728
     0.78164
     1.06212
     0.68985
     0.19009
    -0.05979
    -0.14649
     0.21558
     0.63885
     1.00602
     1.05192
     1.13351
     1.03662
     0.66435
     0.34817
    -0.04959
    -0.21788
    -0.45756
    -0.68705
    -0.81964
    -0.76354
    -0.75334
    -0.69214
    -0.49836
    -0.17708
    -0.25358
    -0.19238
     0.09319
     0.32778
     0.37877
     0.51646
     0.57766
     0.65925
     0.90913
     0.91423
     0.84284
     0.97033
     1.06722
     0.98562
     0.88363
     0.98562
     0.93973
     0.82244
     0.88363
     0.76634
     0.73574
     0.82244
     0.80714
     1.01622
     0.94993
     0.77654
     0.31248
     0.08299
    -0.22808
    -0.09549
    -0.05469
     0.34817
     0.14929
     0.04220
     0.47566
     0.82754
     0.17479
    -1.20211
    -1.66107
    -1.41629
    -0.39637
     0.58276
     0.62865
     0.55726
     0.08299
    -0.36067
    -1.00832
    -0.80434
    -0.27398
    -0.14139
    -0.28928
    -0.22808
    -0.36067
    -0.53406
    -0.64625
    -0.72274
    -0.41677
    -0.51366
    -0.45246
    -0.73804
    -0.85023
    -0.82473
    -0.72274
    -0.47796
    -0.20768
    -0.41167
    -0.49326
    -0.35557
    -0.31987
    -0.18218
    -0.31987
    -0.09039
     0.19519
     0.33798
     0.17989
     0.25128
     0.25128
     0.28188
     0.31248
     0.26658
     0.52156
     0.57256
     0.51136
     0.64905
     0.54196
     0.56746
     0.47566
     0.35327
     0.50116
     0.35837
     0.35837
     0.23598
     0.11359
     0.09829
     0.12889
     0.05240
     0.07790
     0.14929
    -0.11079
    -0.18728
    -0.09039
    -0.07509
    -0.26378
    -0.21788
    -0.22808
    -0.13629
    -0.15159
    -0.19748
    -0.20768
    -0.32497
    -0.18218
    -0.33517
    -0.08019
    -0.05469
    -0.17708
    -0.18728
    -0.03940
    -0.10569
    -0.15669
    -0.17708
    -0.17708
    -0.07509
    -0.11079
    -0.08019
    -0.03940
    -0.12609
    -0.27908
    -0.21788
    -0.12609
    -0.08529
    -0.14139
    -0.27398
    -0.20258
    -0.18728
    -0.20258
    -0.29948
    -0.31477
    -0.18728
    -0.23318
    -0.26888
    -0.25358
    -0.31477
    -0.36577
    -0.36067
    -0.36067
    -0.37087
    -0.18218
    -0.48306
    -0.34537
    -0.35047
    -0.26888
    -0.36577
    -0.35047
    -0.22808
    -0.01900
     0.08299
     0.04730
     0.05240
     0.08299
     0.15949
     0.07280
     0.22068
     0.24618
     0.09829
     0.18499
     0.19519
     0.18499
     0.17479
     0.10339
     0.00140
     0.13399
     0.08809
    -0.04450
     0.10849
     0.07280
     0.21049
     0.12889
     0.26658
     0.31248
     0.54196
     0.52666
     0.43997
     0.45527
     0.47566
     0.34817
     0.30738
     0.52156
     0.66945
     1.07232
     1.35280
     1.59248
     1.43949
     1.00602
     0.90403
     1.11821
     1.29670
     1.45479
     1.61798
     1.77096
     1.74547
     1.49049
     1.29160
     1.03662
     1.12331
     1.27630
     1.01112
     0.89893
     0.80714
     0.55216
     0.34307
     0.60825
     0.67455
     0.69495
     0.68985
     0.73064
     0.99072
     1.40889
     1.77096
     2.44921
     2.42881
     0.70515
    -1.46728
    -1.75286
    -1.86505
    -0.15159
     1.28650
     1.89845
     1.09272
    -0.18728
    -1.55398
    -1.70187
    -1.44689
    -0.97262
    -0.32497
     0.06770
     0.34817
     0.38897
     0.02690
     0.07280
     0.29718
     0.43997
     0.01670
     0.01670
     0.14419
    -0.02410
    -0.45756
    -0.70744
    -0.93693
    -0.89613
    -0.87063
    -1.01342
    -0.92163
    -0.73804
    -0.49326
    -0.23828
    -0.33517
    -0.25358
    -0.24338
    -0.28928
     0.06770
    -0.06999
    -0.25868
    -0.15669
    -0.01390
     0.09319
    -0.05979
    -0.22298
    -0.52896
    -0.74824
    -0.67685
    -0.79414
    -0.78394
    -1.00322
    -0.99812
    -1.07462
    -0.83493
    -0.79414
    -0.94203
    -1.04912
    -0.91143
    -0.79414
    -0.72784
    -0.83493
    -0.77374
    -0.78394
    -0.72784
    -0.62585
    -0.66155
    -0.57485
    -0.66665
    -0.68705
    -0.60035
    -0.38617
    -0.50346
    -0.57485
    -0.65645
    -0.51366
    -0.48816
    -0.51876
    -0.55956
    -0.48306
    -0.36067
    -0.35047
    -0.38107
    -0.25868
    -0.31477
    -0.40147
    -0.40657
    -0.10569
    -0.01900
    -0.19748
    -0.06489
    -0.15159
     0.04220
    -0.04959
     0.01670
     0.06260
     0.06260
     0.10849
     0.13399
     0.14419
     0.04220
    -0.05979
    -0.05469
    -0.03940
     0.02690
     0.05240
    -0.03430
    -0.07509
    -0.07509
     0.02690
    -0.08529
    -0.09549
    -0.11589
    -0.18728
    -0.24338
    -0.18728
    -0.08019
    -0.25868
    -0.38617
    -0.20768
    -0.18218
    -0.19748
    -0.25358
    -0.16689
    -0.37597
    -0.20258
    -0.16689
    -0.23828
    -0.11589
    -0.16179
    -0.13119
    -0.03940
    -0.08529
    -0.08529
    -0.06489
    -0.06489
     0.22578
     0.02180
     0.08299
     0.02690
     0.12379
     0.06260
     0.12889
     0.27678
     0.19009
     0.21558
     0.14419
     0.29718
     0.30228
     0.22068
     0.16459
     0.09319
     0.21049
     0.25128
     0.14929
     0.19519
     0.03200
     0.06770
     0.00140
    -0.12609
     0.03710
    -0.12099
    -0.15669
    -0.16179
    -0.10059
    -0.05979
    -0.03940
    -0.02920
     0.36857
     0.74594
     0.36857
    -0.46776
    -0.75334
    -0.19238
     0.24618
     0.70515
     0.62865
     0.13909
     0.06770
     0.38897
     0.03200
    -0.18728
    -0.08529
     0.20539
     0.80714
     1.40379
     2.01065
     3.16316
     3.33654
     2.07694
     1.96985
     2.37272
     2.82148
     3.02547
     3.07646
     3.27025
     3.03057
     2.63790
     2.52061
     2.82658
     3.11726
     3.36204
     2.38802
     1.43439
     1.47009
     1.61288
     1.19981
     0.84794
     1.08762
     1.73017
     2.06674
     1.42419
     0.75614
     0.63375
     0.88873
     0.67455
     0.38387
     0.26148
    -0.46266
    -1.29900
    -1.85995
    -2.58920
    -3.21645
    -3.59382
    -4.26697
    -5.02681
    -6.00593
    -6.36290
    -6.20482
    -6.00083
    -6.26601
    -6.57199
    -6.82697
    -6.91876
    -6.64338
    -6.39860
    -6.06713
    -5.28689
    -4.92992
    -4.11908
    -3.50713
    -3.04306
    -2.54840
    -2.29342
    -2.29342
    -2.17613
    -1.89565
    -1.56928
    -1.65597
    -1.75796
    -1.39589
    -1.52338
    -1.48258
    -1.36529
    -1.28370
    -1.16641
    -1.01342
    -1.00322
    -1.06442
    -0.87063
    -0.72784
    -0.84003
    -0.86043
    -0.72274
    -0.49836
    -0.28418
     0.01160
     0.16459
     0.27678
     0.43487
     0.81734
     0.91423
     0.87853
     0.97033
     1.11311
     1.37319
     1.50068
     1.56188
     1.68427
     1.74037
     1.67407
     1.55168
     1.62818
     1.57718
     1.53128
     1.57208
     1.45479
     1.36810
     1.25590
     1.14371
     1.36300
     1.27630
     1.39869
     1.25080
     1.29670
     1.28140
     1.28140
     1.28140
     1.31710
     1.27630
     0.97543
     1.11311
     1.09782
     1.10292
     0.99072
     0.93463
     0.86323
     0.71025
     0.79694
     0.67965
     0.60315
     0.54196
     0.52666
     0.31248
     0.36857
     0.56236
     0.43997
     0.30228
     0.48076
     0.49606
     0.46037
     0.45527
     0.39917
     0.50116
     0.49096
     0.56746
     0.37877
     0.37367
     0.34307
     0.33288
     0.24618
     0.30738
     0.26658
     0.20539
     0.30228
     0.34817
     0.37367
     0.16459
     0.01160
    -0.10569
     0.10849
     0.29208
     0.24618
     0.37367
     0.47566
     0.47566
     0.16459
     0.45017
     0.76634
     1.29160
     1.88825
     1.93925
     1.60778
     1.18451
     0.77654
     0.67455
     0.66435
     1.04682
     1.52108
     1.95455
     1.86276
     1.88825
     1.51598
     0.68985
     0.34307
     0.46547
     0.37877
     0.58786
     0.75104
     0.96013
     0.96013
     0.61845
     0.52156
     0.42977
     0.25638
     0.19009
     0.11869
     0.23088
    -0.06999
    -0.25358
    -0.10059
    -0.13119
    -0.31987
    -0.30967
    -0.52896
    -0.28928
    -0.30457
    -0.34027
    -0.51366
    -0.30967
     0.05750
     0.22578
     0.35837
     0.44507
     0.42977
     0.37367
     0.53686
     0.53176
     0.33288
     0.32268
     0.44507
     0.50626
     0.55726
     0.38387
     0.29208
     0.16459
     0.03710
    -0.08529
    -0.20768
    -0.36577
    -0.37597
    -0.48306
    -0.53916
    -0.39637
    -0.60035
    -0.70744
    -0.66155
    -0.54426
    -0.10569
    -0.09039
    -0.07509
    -0.18728
    -0.36577
    -0.20258
    -0.17708
    -0.13119
     0.01670
     0.04220
     0.11869
     0.41447
     0.48586
     0.45017
     0.42467
     0.23598
     0.27678
     0.22068
     0.15949
     0.23088
     0.42467
     0.30738
     0.02690
    -0.14139
    -0.22298
    -0.06489
    -0.17199
    -0.10059
    -0.25358
    -0.39637
    -0.45246
    -0.45756
    -0.38107
    -0.37597
    -0.54936
    -0.38107
    -0.33007
    -0.29438
    -0.30457
    -0.34537
    -0.40147
    -0.42187
    -0.46776
    -0.26888
    -0.26378
    -0.26378
    -0.41167
    -0.24338
    -0.21788
    -0.31477
    -0.34027
    -0.40147
    -0.38617
    -0.22298
    -0.25358
    -0.33517
    -0.29438
    -0.30457
    -0.40657
    -0.32497
    -0.13629
    -0.26378
    -0.27398
    -0.33517
    -0.30457
    -0.12609
    -0.26888
    -0.24848
    -0.13119
    -0.19238
    -0.05469
    -0.05469
     0.03200
    -0.02410
     0.12379
     0.35327
     0.78674
     1.38339
     1.59248
     0.73064
    -1.64577
    -2.40561
    -2.84418
    -1.55398
    -0.78904
    -0.63605
    -0.73804
    -1.27350
    -2.14553
    -2.72689
    -3.13996
    -3.29804
    -2.89007
    -2.24242
    -1.90075
    -1.54888
    -1.07971
    -0.72784
    -0.53406
    -0.44226
    -0.45246
    -0.24848
    -0.12609
    -0.10569
    -0.04959
     0.10849
    -0.02410
    -0.24848
    -0.17708
    -0.10569
    -0.25358
    -0.44736
    -0.37597
    -0.43207
    -0.44226
    -0.47286
    -0.52896
    -0.54936
    -0.50346
    -0.61055
    -0.44226
    -0.40657
    -0.36067
    -0.55956
    -0.43716
    -0.16689
    -0.24848
    -0.28928
    -0.26378
    -0.10059
    -0.04959
     0.11359
     0.23598
     0.25638
     0.33798
     0.52156
     0.54706
     0.71025
     0.70515
     0.76124
     0.80204
     1.28650
     1.54658
     1.46499
     1.17941
     1.05192
     1.25080
     1.21511
     1.43439
     1.41399
     1.48539
     1.42419
     1.32220
     1.21511
     1.34260
     1.21001
     0.98562
     0.92443
     0.98053
     0.71025
     0.55726
     0.63885
     0.66945
     0.67965
     0.70515
     0.53686
     0.48586
     0.48076
     0.37877
     0.28188
     0.28698
     0.15949
     0.13399
     0.37877
     0.57766
     0.36857
     0.37367
     0.35837
     0.29208
     0.35327
     0.19519
     0.06770
     0.21049
     0.42977
     0.41447
     0.46037
     0.46547
     0.47566
     0.45527
     0.59296
     0.89893
     0.94483
     0.97543
     0.88873
     0.92443
     0.89893
     1.22021
     1.47519
     1.48029
     1.44969
     1.47009
     1.25080
     0.92443
     0.94993
     1.03152
     0.90913
     1.02642
     1.26100
     1.38339
     0.68475
     0.21558
     0.01670
    -0.00880
     0.10339
     0.05750
    -0.14139
    -0.20768
    -0.47286
    -0.48306
    -0.49836
    -0.56975
    -0.86553
    -0.80944
    -0.69724
    -0.83493
    -0.75334
    -0.69214
    -0.69724
    -0.66155
    -0.57485
    -0.57995
    -0.48816
    -0.50346
    -0.36577
    -0.29438
    -0.20768
    -0.19748
    -0.28418
    -0.21788
     0.03710
     0.14419
     0.15949
     0.43997
     0.75104
     1.21511
     1.41909
     0.61845
    -0.29948
    -0.86043
    -1.48258
    -1.45199
    -1.23270
    -0.77884
    -0.51366
    -0.77884
    -1.32960
    -2.03334
    -2.31382
    -2.42601
    -2.46171
    -2.43621
    -2.19653
    -1.98234
    -1.50298
    -1.05932
    -1.10011
    -0.97772
    -0.67685
    -0.69724
    -0.56975
    -0.77374
    -0.53916
    -0.61565
    -0.63605
    -0.70744
    -0.73294
    -0.69214
    -0.82983
    -0.72784
    -0.66665
    -0.68195
    -0.69214
    -0.65645
    -0.76864
    -0.58505
    -0.67175
    -0.71254
    -0.69724
    -0.49326
    -0.56975
    -0.49326
    -0.29948
    -0.32497
    -0.28928
    -0.25868
    -0.22808
    -0.06489
    -0.16689
    -0.40147
    -0.29438
    -0.24848
    -0.30457
    -0.33517
    -0.47286
    -0.31477
    -0.29948
    -0.44736
    -0.37597
    -0.55446
    -0.50856
    -0.52896
    -0.45756
    -0.37087
    -0.37087
    -0.47286
    -0.45246
    -0.38107
    -0.56465
    -0.71764
    -0.53916
    -0.47286
    -0.46776
    -0.46776
    -0.45246
    -0.47796
    -0.60035
    -0.52386
    -0.45246
    -0.53916
    -0.45756
    -0.19238
    -0.02920
     0.20029
     0.16969
     0.28188
     0.36347
     0.53686
     0.77144
     0.99072
     1.21511
     1.69957
     2.04124
     2.00555
     1.77606
     1.53128
     1.77096
     1.79646
     1.67917
     1.84746
     1.99025
     2.21463
     1.92905
     1.77096
     1.53638
     1.20491
     1.19981
     1.19471
     1.09272
     0.96523
     0.87343
     0.91423
     1.05702
     1.02132
     0.82754
     0.79184
     0.78164
     0.86833
     0.77654
     0.59296
     0.59296
     0.47566
     0.42467
     0.39917
     0.22578
     0.17479
     0.13399
     0.17989
     0.19519
     0.25638
     0.10849
     0.10339
     0.04730
     0.09319
     0.23088
     0.08299
     0.28188
     0.37877
     0.29208
     0.39917
     0.30228
     0.20539
     0.02180
     0.05750
     0.15949
     0.16459
     0.14419
     0.36347
     0.29718
     0.30228
     0.21049
     0.16969
     0.30228
     0.67965
     0.86323
     1.02642
     1.26610
     1.41909
     1.02132
     0.77654
    -0.65645
    -3.07876
    -4.61884
    -4.68513
    -1.43669
    -0.08019
    -1.19191
    -2.17103
    -3.04816
    -3.86920
    -4.38426
    -3.85390
    -3.18075
    -2.34442
    -1.80386
    -1.19191
    -0.66665
     0.03710
     0.61845
     1.03662
     1.48539
     1.32730
     0.78674
     0.76124
     0.85813
     1.12331
     1.26610
     1.00602
     0.74594
     0.66435
     0.52666
     0.44507
     0.31758
     0.24108
     0.18499
     0.16459
    -0.01900
    -0.13629
    -0.19748
    -0.27398
    -0.40657
    -0.41167
    -0.46266
    -0.64625
    -0.58505
    -0.59015
    -0.66155
    -0.67685
    -0.93183
    -0.80944
    -0.78394
    -0.66155
    -0.62075
    -0.75334
    -0.74824
    -0.67175
    -0.73804
    -0.60545
    -0.44736
    -0.47286
    -0.49326
    -0.49326
    -0.41167
    -0.42697
    -0.38107
    -0.32497
    -0.28928
    -0.29948
    -0.37087
    -0.37087
    -0.28928
    -0.37087
    -0.40657
    -0.31987
    -0.14139
    -0.26888
    -0.39127
    -0.33007
    -0.30967
    -0.21278
    -0.27398
    -0.39127
    -0.34027
    -0.17708
    -0.15159
    -0.23318
    -0.22298
    -0.28928
    -0.21278
    -0.35557
    -0.08019
    -0.12099
    -0.15159
    -0.24848
    -0.16179
    -0.06489
    -0.16179
    -0.16179
    -0.24848
    -0.05979
    -0.10059
    -0.12609
    -0.06489
    -0.22298
    -0.24338
    -0.35557
    -0.16179
    -0.13119
    -0.01900
     0.40937
     0.84284
     0.99582
     0.87343
     0.37367
     0.16969
     0.16969
     0.81224
     1.10292
     1.18451
     1.24570
     1.10802
     1.04172
     1.17431
     0.28698
     0.26148
     0.93973
     0.67455
     0.15439
     0.29208
     1.03662
     0.77144
     0.27168
     0.20029
     0.22068
     0.08809
    -0.30967
    -0.36577
     0.07280
     0.49606
     0.64395
     0.40937
     0.12889
    -0.11079
    -0.24338
    -0.35047
     0.16969
     0.50116
     0.58786
     0.66435
     0.66435
     0.76634
     0.60315
     0.84794
     0.82754
     0.87853
     0.93973
     1.22021
     1.15391
     1.15391
     1.19471
     1.14371
     1.16921
     1.08762
     1.01112
     0.71025
     0.63375
     0.67455
     0.55726
     0.72045
     0.42467
     0.15949
     0.25128
     0.27678
     0.06770
    -0.13119
    -0.20768
    -0.14649
    -0.15669
    -0.34537
    -0.31987
    -0.40657
    -0.29948
    -0.30457
    -0.26378
    -0.22808
    -0.27398
    -0.19238
    -0.12609
    -0.02410
    -0.25358
    -0.22298
     0.06260
     0.28698
     0.72555
     0.88363
     1.19471
     0.80714
     0.43997
     0.60315
     0.78674
     0.93463
     1.09782
     1.19981
     1.05702
     0.63375
     0.46037
     0.33798
     0.15949
    -0.04959
    -0.13119
    -0.27908
    -0.44226
    -0.63095
    -0.80434
    -0.74314
    -0.82983
    -0.70234
    -0.69214
    -0.55446
    -0.51876
    -0.17199
    -0.14139
    -0.31987
    -0.88083
    -1.29390
    -1.90075
    -2.38011
    -2.78808
    -3.10426
    -3.47653
    -3.56322
    -3.74681
    -3.42043
    -3.35414
    -3.65501
    -3.83860
    -3.67031
    -3.49693
    -3.47653
    -2.93597
    -2.43621
    -1.64577
    -0.96242
    -0.44226
     0.12889
     0.17989
     0.44507
     0.46037
     0.57256
     0.57766
     0.46547
     0.27168
     0.17989
     0.32268
     0.25128
     0.08299
     0.10339
     0.06770
     0.11359
    -0.03430
     0.06770
    -0.03430
     0.01670
     0.11359
     0.07790
     0.08299
     0.04220
     0.04220
    -0.05469
     0.16459
     0.21558
     0.11359
     0.07280
     0.13399
     0.12889
     0.16459
     0.15949
     0.06770
     0.14419
     0.07790
     0.22068
     0.11359
     0.13399
    -0.00370
    -0.12609
    -0.04959
     0.22578
     0.23088
     0.21558
     0.53176
     0.63375
     0.73064
     0.89383
     0.58786
     0.52666
     0.59805
     0.80204
     1.03662
     1.28650
     1.09782
     0.73574
     1.07742
     1.31710
     1.33750
     0.97033
     0.87343
     0.71025
     0.84284
     0.99072
     0.83774
     0.84284
     0.79694
     0.85304
     0.87343
     0.87853
     0.77144
     0.72555
     0.50626
     0.85304
     0.93463
     0.82754
     0.82754
     0.93973
     1.01622
     0.45017
     0.36857
     0.79184
     1.29160
     1.62818
     1.38339
     1.05192
     0.96013
     1.06722
     0.88873
     0.84794
     0.82244
     0.46547
     0.41957
     0.58786
     0.66945
    -0.01900
    -0.48306
    -0.63095
    -0.71254
    -0.96242
    -1.26840
    -1.43159
    -1.52338
    -1.37039
    -1.53358
    -1.43669
    -1.51318
    -1.54378
    -1.33979
    -1.32960
    -1.39589
    -1.17151
    -1.14091
    -0.75844
    -0.52386
    -0.57995
    -0.31987
    -0.07509
    -0.16689
     0.13909
     0.10849
     0.20029
     0.04730
    -0.33007
    -0.38107
    -0.24848
    -0.10569
    -0.33517
    -0.44226
    -0.39127
    -0.47796
    -0.44226
    -0.22298
    -0.47286
    -0.43716
    -0.48816
    -0.73804
    -0.85023
    -0.55956
    -0.50856
    -0.48306
    -0.34537
    -0.20258
     0.03710
    -0.08019
     0.03710
    -0.04450
    -0.13119
    -0.12609
    -0.07509
     0.05240
     0.24618
     0.24108
     0.23088
     0.44507
     0.52666
     0.43487
     0.55216
     0.68985
     0.48586
     0.53686
     0.55216
     0.61335
     0.64905
     0.71535
     0.57256
     0.54706
     0.67455
     0.51136
     0.48586
     0.44507
     0.56746
     0.52666
     0.57766
     0.47056
     0.38387
     0.41957
     0.30228
     0.27678
     0.30228
     0.23598
     0.14419
     0.15439
     0.07280
     0.03710
     0.07790
    -0.01900
     0.07790
    -0.01390
    -0.10059
    -0.01900
     0.01670
     0.02690
    -0.15159
    -0.18218
    -0.04959
     0.00650
    -0.00880
    -0.03430
    -0.10059
    -0.05469
    -0.17199
    -0.16179
    -0.15159
    -0.06489
    -0.21788
    -0.22298
    -0.12609
    -0.25358
    -0.23318
    -0.34027
    -0.24848
    -0.36067
    -0.24338
    -0.34027
    -0.40657
    -0.38107
    -0.27398
    -0.43716
    -0.36067
    -0.24848
    -0.25868
    -0.33007
    -0.27398
    -0.21278
    -0.28418
    -0.47286
    -0.41167
    -0.20768
    -0.03940
     0.25638
     0.46547
     0.43997
     0.50626
     0.04730
    -0.39127
    -0.23828
    -0.23318
    -0.05979
     0.32268
     0.45527
     0.33288
     0.14419
    -0.03430
    -0.09039
    -0.01390
     0.11359
    -0.02920
     0.09829
     0.20539
     0.23598
     0.28698
     0.61845
     0.60315
     0.73064
     0.75104
     0.94993
     1.04172
     0.97543
     1.00092
     0.85304
     0.98562
     1.12841
     1.35280
     1.83726
     2.42881
     2.94387
     2.62260
     0.86323
    -2.32402
    -5.15430
    -5.35318
    -2.78298
     0.23088
     0.87853
    -1.12561
    -2.71159
    -3.20625
    -4.12928
    -4.21087
    -3.55302
    -2.79828
    -2.12513
    -1.28880
    -0.49836
     0.24108
     0.75104
     1.33240
     1.45479
     1.35790
     1.38339
     1.12841
     1.15391
     1.35790
     1.30690
     1.06722
     0.84794
     0.75614
     0.55726
     0.48586
     0.35327
     0.34307
     0.14929
     0.08299
     0.08299
     0.13909
    -0.00880
    -0.09549
    -0.26888
    -0.10569
     0.08809
     0.21049
     0.30738
     0.30228
     0.41957
     0.40427
     0.50626
     0.85813
     0.92443
     0.92953
     1.16411
     1.22531
     1.32730
     1.42929
     1.28140
     1.37319
     1.66897
     1.69447
     1.32220
     1.13861
     0.84794
     0.72045
     0.71025
     0.87343
     0.64905
     0.26148
     0.02690
    -0.18728
    -0.04450
    -0.19748
    -0.57485
    -1.09501
    -1.06952
    -0.93693
    -0.89103
    -0.99812
    -1.14091
    -1.29390
    -1.34489
    -1.37549
    -1.05932
    -1.21740
    -1.27350
    -1.11541
    -1.07971
    -0.90633
    -0.79414
    -0.86043
    -0.70234
    -0.56975
    -0.45756
    -0.46776
    -0.37597
    -0.31987
    -0.33517
    -0.30457
    -0.11589
    -0.07509
    -0.21278
    -0.09549
    -0.12609
     0.06260
     0.06770
     0.02180
     0.06770
     0.08809
    -0.07509
    -0.02410
     0.09829
     0.14929
     0.13399
     0.01160
     0.23598
     0.31248
     0.14929
     0.15949
     0.16969
     0.30228
     0.33288
     0.22578
     0.19519
     0.32268
     0.48076
     0.51136
     0.48586
     0.38897
     0.46547
     0.35327
     0.58276
     0.57766
     0.38897
     0.42467
     0.44507
     0.43487
     0.52666
     0.41957
     0.33798
     0.27168
     0.40427
     0.35327
     0.32268
     0.30228
     0.26148
     0.12379
     0.11869
     0.33288
     0.16459
     0.09319
     0.09829
     0.14929
     0.19519
     0.27168
     0.37877
     0.65415
     0.94993
     1.34770
     1.50578
     1.30180
    -0.16689
    -1.93645
    -2.38011
    -1.97725
    -0.81964
     0.29718
    -0.03430
    -0.62075
    -0.72784
    -1.23270
    -1.56928
    -1.42139
    -1.43669
    -1.04912
    -0.40147
     0.15949
     0.71025
     0.91933
     1.12841
     1.42419
     1.34770
     1.21001
     1.35790
     1.29160
     1.09272
     0.92443
     0.90913
     0.79694
     0.59805
     0.45017
     0.43997
     0.32268
     0.31758
     0.26148
     0.18499
     0.30738
     0.63885
     0.37877
     0.42467
     0.49096
     0.31248
     0.27168
     0.16969
    -0.07509
    -0.25358
    -0.27908
    -0.43716
    -0.37087
    -0.39127
    -0.65135
    -0.81454
    -0.87573
    -0.69724
    -0.76354
    -0.87063
    -0.87063
    -0.86043
    -0.66665
    -0.56975
    -0.59525
    -0.43716
    -0.38107
    -0.25358
    -0.01900
     0.01670
    -0.01390
    -0.11079
     0.00650
     0.27168
     0.33798
     0.42467
     0.38897
     0.52156
     0.51136
     0.64395
     0.72045
     0.61335
     0.73574
     0.65415
     0.60315
     0.55216
     0.63375
     0.64395
     0.44507
     0.58276
     0.64395
     0.44507
     0.29208
     0.14929
     0.06260
    -0.05979
    -0.17708
    -0.15669
    -0.07509
    -0.01900
    -0.11079
    -0.17708
    -0.33517
    -0.26378
    -0.44226
    -0.38617
    -0.24848
    -0.22298
    -0.26888
    -0.34027
    -0.24848
    -0.20768
    -0.22298
    -0.27398
    -0.21278
    -0.13629
    -0.09549
    -0.21278
    -0.28418
    -0.28418
    -0.42187
    -0.48816
    -0.50346
    -0.57995
    -0.99812
    -1.09501
    -1.40099
    -1.65087
    -1.59477
    -0.45756
     1.20491
     1.92395
     1.22021
     0.25128
     0.12379
     0.38897
     0.61845
     1.12331
     1.68937
     2.08714
     2.11774
     2.04634
     1.87296
     1.64347
     1.19471
     0.94993
     0.71025
     0.33798
     0.21049
     0.03710
     0.08809
     0.21049
     0.35837
     0.18499
     0.29718
     0.42467
     0.33288
     0.23088
     0.22578
     0.25638
     0.27678
     0.32778
     0.20539
     0.47566
     0.63885
     0.80714
     0.88873
     0.83774
     0.33798
    -0.33007
    -0.71254
    -1.00322
    -1.30920
    -1.71207
    -1.29390
    -0.80944
    -0.60035
    -0.76354
    -1.48768
    -2.72689
    -2.97167
    -2.92577
    -2.77788
    -2.60450
    -2.87478
    -3.06856
    -2.79828
    -2.19143
    -2.57900
    -2.45661
    -1.95175
    -2.34442
    -2.51780
    -2.43621
    -2.03844
    -1.46219
    -1.30920
    -1.32450
    -1.47238
    -1.47238
    -1.19701
    -1.13071
    -0.96752
    -0.64625
    -0.49326
    -0.49326
    -0.94713
    -1.39589
    -1.33979
    -1.08481
    -1.03382
    -0.85533
    -1.02362
    -1.01342
    -1.08991
    -1.12051
    -0.83493
    -0.93693
    -1.06442
    -0.84513
    -0.55446
    -0.37597
    -0.07509
     0.12889
     0.29718
     0.41957
     0.46037
     0.52666
     0.85304
     1.08252
     1.05192
     1.23041
     1.32730
     1.56188
     1.66387
     1.59758
     1.86276
     1.90865
     1.72507
     1.80666
     1.82196
     1.69957
     1.64857
     1.60778
     1.73017
     1.70977
     1.60778
     1.45479
     1.45479
     1.36810
     1.32220
     1.26610
     1.29670
     1.21511
     1.21511
     1.09782
     1.06722
     1.04172
     0.88363
     0.91933
     0.83774
     0.92443
     0.86323
     0.69495
     0.70515
     0.70005
     0.73574
     0.42467
     0.51646
     0.45527
     0.47056
     0.34307
     0.42467
     0.53176
     0.43487
     0.55216
     0.50626
     0.49096
     0.34307
     0.32268
     0.32778
     0.21049
     0.17989
     0.14929
     0.02180
     0.16459
    -0.11079
    -0.12099
    -0.01900
     0.00650
    -0.13629
    -0.28418
    -0.34537
    -0.32497
    -0.27908
    -0.12099
    -0.26378
    -0.17199
    -0.17199
    -0.06489
    -0.09039
     0.05240
    -0.01900
    -0.10059
     0.18499
     0.05750
     0.07790
     0.04220
    -0.01900
    -0.04959
     0.01670
     0.09319
     0.06260
    -0.06999
     0.10849
     0.07790
    -0.09039
     0.13909
     0.08299
     0.11869
     0.22578
     0.27168
     0.26148
     0.25638
     0.25128
     0.40937
     0.68475
     0.77654
     0.61335
     0.44507
     0.48586
     0.21558
    -0.12609
    -0.11589
    -0.38617
    -0.98282
    -1.33979
    -0.91143
    -0.39127
     0.04220
     0.00140
    -0.39127
    -0.67175
    -1.02872
    -1.05932
    -0.92163
    -0.63605
    -0.39127
    -0.10059
     0.55726
     1.17431
     1.07742
     0.61845
     0.49606
     0.46547
     0.66945
     0.48076
     0.53686
     0.78674
     0.63375
     0.82754
     0.72555
     0.51136
     0.29718
     0.65925
     0.67965
     0.74084
     0.49606
    -0.01390
     0.16969
     0.12889
     0.21049
     0.20539
     0.16969
     0.08299
     0.06770
    -0.06999
    -0.10059
    -0.29438
    -0.44226
    -0.56465
    -0.53916
    -0.31477
    -0.31477
    -0.44226
    -0.54936
    -0.34537
    -0.50856
    -0.56975
    -0.83493
    -0.79414
    -0.67175
    -0.39127
    -0.36067
    -0.41677
    -0.52386
    -0.37087
    -0.38617
    -0.37597
    -0.21278
    -0.23828
    -0.31987
    -0.30457
    -0.31987
    -0.15669
    -0.16179
    -0.22808
    -0.19748
    -0.11079
    -0.00370
    -0.02920
    -0.14139
    -0.14649
     0.01160
    -0.08529
     0.26148
     0.28698
     0.11359
     0.07280
    -0.04450
    -0.27398
    -0.42697
    -0.36067
    -0.31477
    -0.37597
    -0.21788
    -0.52386
    -0.69724
    -0.77374
    -0.67685
    -0.79414
    -0.66665
    -0.47286
    -0.67175
    -0.53406
    -0.55956
    -0.44226
    -0.44736
    -0.32497
    -0.14649
    -0.08019
    -0.00370
     0.05240
     0.03710
     0.00650
     0.03710
    -0.18218
    -0.00880
     0.13909
    -0.02920
    -0.02920
    -0.08529
     0.01160
     0.00650
    -0.14649
    -0.03940
     0.02690
     0.08299
     0.12889
     0.00140
     0.01670
     0.02180
     0.02690
     0.03200
     0.21558
     0.22068
     0.16459
     0.20029
     0.31758
     0.22068
     0.32268
     0.29718
     0.42977
     0.55216
     0.55216
     0.41957
     0.45017
     0.56746
     0.67965
     0.74594
     1.05192
     0.81224
     0.59805
     0.56236
     0.42467
    -0.07509
    -0.28928
    -0.42697
    -0.76864
    -0.74824
    -0.47286
    -0.53916
    -0.49326
    -0.79924
    -1.02872
    -1.25820
    -1.06952
    -0.85023
    -0.82983
    -0.65135
    -0.39127
    -0.11079
    -0.00370
     0.12379
     0.33288
     0.42467
     0.52666
     0.59296
     0.49606
     0.32778
     0.21049
     0.17989
     0.08809
     0.23598
     0.05240
    -0.14139
    -0.25868
    -0.52386
    -0.55446
    -0.63095
    -0.57485
    -0.50856
    -0.38107
    -0.29948
    -0.65645
    -0.75334
    -0.43716
    -0.84513
    -0.80944
    -0.35047
     0.01160
    -0.24338
    -0.05979
     0.09319
     0.08809
     0.14929
     0.06260
     0.06260
     0.00650
     0.31248
     0.21558
     0.29208
     0.20539
     0.20539
     0.01670
     0.30228
     0.33288
     0.27168
     0.40937
     0.67965
     1.03662
     1.01622
     1.08762
     1.06212
     1.30180
     1.50068
     1.61288
     1.92395
     2.00555
     2.06164
     2.51041
     3.39264
     3.48443
     2.80618
     2.33192
     1.91375
     1.70467
     1.58738
     1.53638
     1.30690
     1.23551
     0.79694
     0.47566
     0.20029
    -0.26378
    -0.59015
    -1.04402
    -1.14601
    -0.99812
    -1.09501
    -1.22250
    -1.13071
    -1.11031
    -0.97772
    -0.73804
    -0.77884
    -0.53406
    -0.51876
    -0.24338
    -0.10569
    -0.03430
    -0.01390
    -0.01900
     0.03710
     0.26658
     0.34817
     0.24618
     0.30738
     0.15439
     0.07790
     0.09319
     0.16969
     0.09829
     0.25128
     0.07790
    -0.15159
    -0.34027
    -0.26378
    -0.25868
    -0.28418
    -0.25358
    -0.05979
    -0.24848
    -0.35557
    -0.36067
    -0.33007
    -0.23318
    -0.22298
    -0.28418
    -0.20258
    -0.12099
    -0.06489
    -0.08529
    -0.01390
    -0.04959
    -0.16179
    -0.02410
     0.14929
     0.13909
     0.04220
    -0.10059
    -0.46266
    -0.54936
    -0.35557
    -0.63605
    -0.20258
    -0.41167
    -0.40147
    -0.19238
    -0.19238
    -0.35557
    -0.60545
    -0.66665
    -0.54936
    -0.40147
    -0.44226
    -0.31477
    -0.21788
    -0.14649
    -0.17708
    -0.14139
    -0.16689
    -0.29948
    -0.18218
    -0.23828
    -0.21278
    -0.28928
    -0.38617
    -0.51366
    -0.44736
    -0.45756
    -0.62075
    -0.82473
    -0.77884
    -0.99302
    -1.16641
    -1.29390
    -1.30920
    -1.49788
    -1.58968
    -1.91095
    -1.99764
    -2.14553
    -2.20163
    -2.45151
    -2.53310
    -2.37501
    -2.40051
    -2.38521
    -2.42601
    -2.42091
    -2.55350
    -2.39031
    -2.23732
    -2.10474
    -1.88545
    -1.79366
    -1.63557
    -1.37039
    -1.25820
    -1.62537
    -1.91095
    -1.57948
    -1.75286
    -1.78856
    -1.23270
    -0.97262
    -1.14091
    -1.36529
    -1.47748
    -1.62027
    -1.54888
    -1.46219
    -1.44689
    -1.33470
    -0.98282
    -0.67685
    -0.42187
    -0.01390
     0.10849
     0.31758
     0.57256
     0.73574
     0.67455
     0.75614
     0.64395
     0.92443
     1.47009
     1.23041
     1.20491
     1.56188
     1.71997
     1.54148
     1.22531
     1.23041
     1.45989
     1.25080
     1.36810
     1.44969
     1.33240
     1.48539
     1.48029
     1.50578
     1.52108
     1.73017
     1.71487
     1.49559
     1.65877
     1.54658
     1.38339
     1.49049
     1.60778
     1.57208
     1.45479
     1.49559
     1.53128
     1.51088
     1.35280
     1.39869
     1.54148
     1.56188
     1.68427
     1.70467
     1.64347
     1.52108
     1.41909
     1.26610
     1.42929
     1.45479
     1.34260
     1.39359
     1.37829
     1.28140
     1.09272
     0.92443
     0.77654
     0.75104
     0.72555
     0.79184
     0.73064
     0.55216
     0.56746
     0.34307
     0.37877
     0.49606
     0.43997
     0.53176
     0.62355
     0.76634
     0.82754
     0.95503
     1.13861
     1.50578
     1.90355
     2.02084
     2.23503
     2.25033
     2.55120
     2.02594
     1.67407
     2.09224
     1.92905
     1.57718
     0.69495
    -1.37549
    -3.08386
    -2.75239
    -1.47748
    -1.20211
    -1.37039
    -2.08944
    -2.84928
    -3.47143
    -3.80800
    -3.68561
    -3.28274
    -2.64529
    -2.21183
    -1.64067
    -1.00322
    -0.61055
    -0.34027
    -0.22808
    -0.11079
    -0.05469
    -0.04450
    -0.04450
    -0.23828
    -0.28418
    -0.22808
    -0.36067
    -0.37087
    -0.34027
    -0.49836
    -0.54426
    -0.51876
    -0.46776
    -0.47796
    -0.59525
    -0.60035
    -0.51366
    -0.44736
    -0.38617
    -0.49326
    -0.49326
    -0.41677
    -0.42187
    -0.40657
    -0.28418
    -0.13119
    -0.47796
    -0.44736
    -0.45246
    -0.28928
    -0.33007
    -0.38107
    -0.24848
    -0.23828
    -0.21788
    -0.24338
    -0.27908
    -0.14139
    -0.19238
    -0.30967
    -0.22298
    -0.17199
    -0.24848
    -0.14139
    -0.11589
    -0.04959
    -0.06489
    -0.17708
    -0.11079
    -0.03940
     0.03200
    -0.05469
    -0.02920
    -0.15669
    -0.03430
    -0.13629
    -0.09039
    -0.02920
    -0.09549
    -0.15669
    -0.06999
    -0.03430
    -0.06999
    -0.09549
    -0.14649
     0.18499
     0.39407
     0.53176
     0.40427
     0.51646
     0.62355
     0.60315
     0.46547
     0.67455
     0.73574
     0.43997
     0.36857
     0.56236
     0.42977
     0.02690
    -0.36577
    -0.71254
    -0.72274
    -0.78394
    -0.87573
    -0.81454
    -0.77374
    -1.06952
    -1.16641
    -0.90123
    -0.64625
    -0.68705
    -0.61565
    -0.43716
    -0.18218
     0.00650
     0.21049
     0.31248
     0.47056
     0.50626
     0.46037
     0.49096
     0.42467
     0.38897
     0.37877
     0.53176
     0.60825
     0.26148
     0.12889
     0.24108
     0.24618
     0.27678
     0.26148
     0.15949
     0.26148
     0.33798
     0.35327
     0.20539
     0.27168
     0.21049
     0.35327
     0.27168
     0.52156
     0.31758
     0.26148
     0.19009
     0.22578
     0.18499
     0.11359
     0.02180
     0.13399
     0.29718
     0.22068
     0.11359
     0.13909
     0.09829
     0.08299
    -0.01900
     0.33798
     0.30738
     0.27168
     0.37877
     0.51646
     0.66435
     0.48586
     0.41447
     0.32268
    -0.00370
    -0.56465
    -0.88083
    -1.02872
    -0.38617
     0.15949
     0.40937
     0.31758
     0.00140
    -0.74824
    -1.72736
    -1.55398
    -1.34489
    -1.04402
    -0.99812
    -0.86043
    -0.48306
    -0.36577
    -0.61055
    -0.81454
    -0.87063
    -1.12051
    -1.08991
    -0.88083
    -0.44736
    -0.39637
    -0.45756
    -0.31477
    -0.05979
     0.10339
     0.16969
    -0.00370
     0.05240
     0.07280
     0.26658
     0.23598
     0.24618
     0.25128
     0.25638
     0.55216
     0.92953
     0.78674
     0.46547
     0.35327
     0.38387
     0.69495
     0.58276
     0.61335
     0.64905
     0.70005
     0.77654
     0.71535
     0.77144
     0.50626
     0.50626
     0.14419
     0.35837
     0.35837
     0.16969
     0.13399
     0.15949
     0.10849
     0.06260
     0.05750
    -0.06999
    -0.02410
     0.15439
     0.06770
     0.16969
     0.11869
     0.11869
    -0.09039
     0.05750
     0.38387
     0.34307
     0.16459
     0.23088
     0.30738
     0.32778
     0.30738
     0.27678
     0.38897
     0.48076
     0.55726
     0.46547
     0.42977
     0.32778
     0.31758
     0.26148
     0.54706
     0.48586
     0.35327
     0.28188
     0.24618
     0.36347
     0.31758
     0.20539
     0.30738
     0.16969
     0.32268
     0.25638
     0.45017
     0.61845
     0.64905
     0.75614
     1.27630
     1.41909
     1.36810
     1.28140
     0.91423
     1.01622
     0.45017
     0.05240
    -0.03940
     0.25638
     0.45017
     0.36857
     0.13909
    -0.43716
    -1.15621
    -1.55398
    -1.68657
    -1.94155
    -1.99254
    -1.95685
    -1.71207
    -1.73246
    -1.89055
    -1.70697
    -1.59477
    -1.64067
    -1.47238
    -1.21230
    -1.34489
    -1.34999
    -1.32450
    -1.31430
    -1.13581
    -0.70744
    -0.64625
    -0.72274
    -0.73804
    -0.71254
    -0.87063
    -0.87063
    -0.86043
    -0.79924
    -1.08991
    -1.21740
    -1.37039
    -1.20720
    -1.02872
    -1.04912
    -1.15111
    -0.94203
    -1.16641
    -1.30410
    -1.26330
    -1.16131
    -0.74314
    -0.58505
    -0.52386
    -0.77884
    -1.06952
    -1.24800
    -1.38569
    -1.03382
    -0.76864
    -0.43207
    -0.64625
    -0.54936
    -0.34537
    -0.42187
    -0.28928
    -0.27908
    -0.13629
    -0.11589
    -0.00370
     0.36347
     0.50626
     0.61335
     0.70005
     0.78164
     0.72045
     0.78164
     0.67965
     0.72555
     0.67455
     0.53686
     0.58786
     0.32778
     0.25638
     0.38387
     0.32778
     0.36857
     0.24618
     0.26148
     0.22578
     0.16969
     0.26658
     0.11869
     0.01160
    -0.09039
     0.15949
     0.15949
     0.13909
     0.13399
     0.08809
     0.03200
     0.13909
     0.22578
     0.35837
     0.35327
     0.41957
     0.46547
     0.54196
     0.55726
     0.50626
     0.42467
     0.76124
     0.73574
     0.60315
     0.67455
     0.54706
     0.50626
     0.37367
     0.45017
     0.41447
     0.31758
     0.29718
     0.25638
     0.17989
     0.13909
     0.13909
    -0.03430
     0.26148
     0.44507
     0.37367
     0.53686
     0.60825
     0.62355
     0.70005
     0.80714
     0.97543
     1.11311
     1.04172
     1.21001
     1.15901
     1.21511
     1.32220
     1.15901
     1.10292
     1.12331
     0.97033
     0.76124
     0.75104
     0.67455
     0.67965
     0.45017
     0.34307
     0.34817
     0.30228
     0.29208
     0.15439
     0.09319
     0.12379
    -0.01390
    -0.07509
     0.02690
     0.08299
    -0.08529
     0.04220
    -0.01390
    -0.05979
    -0.14139
    -0.10569
    -0.07509
    -0.06489
     0.06260
     0.01160
     0.18499
     0.19009
     0.48076
     0.55216
     0.83774
     1.06722
     0.91423
     0.94483
     1.01112
     1.05192
     1.08762
     1.22021
     1.42929
     1.53638
     1.42929
     1.38339
     1.29160
     1.23551
     1.14371
     0.94483
     0.91423
     1.15901
     0.86833
     0.90403
     0.85813
     0.90403
     0.72555
     0.77654
     0.61335
     0.59296
     0.60825
     0.55726
     0.45527
     0.59805
     0.24618
     0.07790
    -0.01900
    -0.04959
    -0.16179
    -0.25358
    -0.45756
    -0.50856
    -0.59525
    -0.67685
    -0.29948
    -0.19238
    -0.23828
    -0.31477
    -0.23828
    -0.80434
    -1.31430
    -1.02872
    -0.69214
    -0.20768
     0.02180
    -0.22298
    -0.52896
    -0.58505
    -0.61055
    -1.13581
    -1.24800
    -0.93183
    -0.84003
    -0.93183
    -0.91653
    -1.05422
    -0.95732
    -0.93693
    -1.08481
    -1.02872
    -0.71254
    -0.72274
    -0.83493
    -0.86043
    -0.74314
    -0.79924
    -0.79924
    -0.59015
    -0.49326
    -0.48816
    -0.44736
    -0.44736
    -0.54426
    -0.45246
    -0.55446
    -0.42187
    -0.28928
    -0.35047
    -0.44226
    -0.30967
    -0.22298
    -0.30967
    -0.24848
    -0.17708
    -0.21278
    -0.04450
    -0.13119
    -0.14139
     0.01160
     0.04730
     0.12379
     0.05750
     0.35327
     0.12379
     0.12889
     0.10849
     0.22068
     0.18499
     0.14929
     0.14419
     0.14419
     0.26148
     0.24108
     0.10339
     0.08809
     0.02690
     0.02180
    -0.09549
     0.00650
     0.03710
    -0.06489
    -0.13629
    -0.02410
    -0.05469
    -0.15159
    -0.24848
    -0.27398
    -0.27398
    -0.21278
    -0.20768
    -0.41167
    -0.51876
    -0.49836
    -0.67175
    -0.56975
    -0.54936
    -0.66155
    -0.60035
    -0.64625
    -0.52386
    -0.71254
    -0.60545
    -0.60035
    -0.45246
    -0.43207
    -0.28928
    -0.35047
    -0.13119
    -0.09549
     0.01160
     0.16969
     0.32778
     0.27678
     0.30738
     0.49096
     0.51136
     0.62355
     0.60825
     0.64395
     0.78674
     0.97033
     0.86833
     0.91933
     0.88873
     0.84794
     0.75104
     0.58786
     0.76124
     0.70515
     0.48586
     0.61335
     0.65925
     0.56236
     0.51646
     0.53176
     0.56746
     0.75104
     0.81224
     0.73064
     0.63375
     0.48076
     0.74084
     0.86833
     1.04682
     1.31200
     1.15391
     1.17941
     1.19981
     1.02642
     0.95503
     0.70005
     0.78164
     0.87853
     0.84794
     0.85304
     0.74594
     0.82244
     0.61335
     0.40427
     0.48586
     0.46037
     0.33288
     0.34307
     0.33798
     0.30738
     0.27168
     0.16969
     0.25638
     0.28698
     0.33798
     0.32268
     0.01160
    -0.38107
    -0.69214
    -1.01342
    -1.15111
    -1.17151
    -1.36019
    -1.63557
    -1.63557
    -1.74266
    -2.08434
    -2.39541
    -2.63509
    -2.88497
    -3.10426
    -3.05836
    -3.11446
    -2.34442
    -1.97725
    -1.78346
    -1.66617
    -1.50808
    -1.50298
    -1.88545
    -1.49788
    -0.70744
    -0.36577
    -0.10569
    -0.03940
     0.14929
     0.19519
     0.19009
     0.23088
     0.23088
     0.11869
     0.16459
    -0.02410
     0.12379
     0.24618
     0.04730
    -0.19238
    -0.19238
    -0.09549
     0.03710
    -0.19238
    -0.22298
    -0.22808
    -0.12099
    -0.07509
    -0.02410
    -0.01390
    -0.12609
    -0.15669
     0.01670
     0.31758
     0.01670
     0.06260
    -0.03940
     0.07280
     0.05240
     0.04730
     0.03200
    -0.07509
    -0.13629
    -0.12099
    -0.05979
    -0.10569
    -0.15159
    -0.09039
    -0.11079
     0.06770
    -0.01390
    -0.13119
    -0.22298
    -0.29438
    -0.33007
    -0.44226
    -0.48306
    -0.50856
    -0.60035
    -0.74824
    -0.84513
    -0.94203
    -1.14601
    -1.19191
    -1.49278
    -1.26330
    -1.19191
    -1.56928
    -1.67637
    -1.65597
    -1.44179
    -1.52848
    -1.50298
    -1.45709
    -1.54378
    -1.51828
    -1.60497
    -1.66107
    -1.83446
    -1.94155
    -2.08434
    -1.66617
    -1.30410
    -1.52338
    -1.52338
    -1.63557
    -1.69167
    -1.48258
    -1.48768
    -1.30920
    -1.11031
    -0.81454
    -0.57485
    -0.35557
     0.03200
     0.15949
     0.40937
     0.62355
     0.90913
     1.01622
     1.08252
     1.23551
     1.48029
     1.64857
     1.73527
     1.85256
     2.00045
     2.01574
     2.06164
     2.10244
     1.94945
     1.90355
     1.85256
     1.66387
     1.85256
     1.80666
     1.60268
     1.62818
     1.65877
     1.51088
     1.54148
     1.44969
     1.43949
     1.39359
     1.39359
     1.32220
     1.42929
     1.51598
     1.40379
     1.21511
     1.41399
     1.57208
     1.50578
     1.39869
     1.29670
     1.35790
     1.31710
     1.32730
     1.23041
     1.24570
     1.27630
     1.24570
     1.31710
     1.23041
     1.30690
     1.08252
     1.07742
     1.23551
     1.39359
     1.51088
     1.52618
     1.51598
     1.33750
     0.99072
     0.84284
     0.38387
     0.24108
    -0.17708
    -0.49326
    -0.85533
    -0.92673
    -1.23270
    -1.29390
    -1.27350
    -1.69677
    -2.34442
    -2.50250
    -2.36991
    -2.22203
    -1.94155
    -1.71207
    -1.47238
    -1.21230
    -1.29390
    -1.04402
    -0.84513
    -0.53916
    -0.30967
    -0.20768
     0.03710
    -0.06489
    -0.21278
    -0.04959
     0.03200
    -0.08529
     0.15439
     0.10339
     0.19009
     0.04220
    -0.00880
    -0.22808
     0.04730
    -0.05469
    -0.04959
    -0.07509
     0.15949
     0.15439
    -0.00370
    -0.03940
    -0.09039
    -0.14139
    -0.16689
    -0.16179
    -0.10059
     0.03200
     0.02690
     0.18499
     0.32268
     0.30228
     0.24108
     0.01160
     0.14419
     0.22068
     0.31758
     0.34307
     0.35327
     0.48586
     0.36857
     0.41957
     0.34307
     0.27678
     0.27678
     0.14929
     0.10339
     0.03710
     0.08809
     0.04220
    -0.20258
    -0.04959
     0.03710
     0.03710
     0.05750
    -0.03430
    -0.03940
    -0.12609
    -0.05469
    -0.00370
     0.07280
     0.06770
     0.17479
     0.21049
     0.29208
     0.28698
     0.18499
     0.43487
     0.40427
     0.47566
     0.43487
     0.47566
     0.52156
     0.52666
     0.52156
     0.50116
     0.58276
     0.64395
     0.56236
     0.50116
     0.55216
     0.47566
     0.31758
     0.41447
     0.54196
     0.41447
     0.39917
     0.35327
     0.31248
     0.34817
     0.30738
     0.22068
     0.29208
     0.23598
     0.29718
     0.20539
     0.29718
     0.16969
     0.19519
     0.18499
     0.28698
     0.35837
     0.25128
     0.42467
     0.20539
     0.27168
     0.28698
     0.39407
     0.47056
     0.52156
     0.55216
     0.37367
     0.56236
     0.46037
     0.48586
     0.40937
     0.51646
     0.50116
     0.38897
     0.50116
     0.45017
     0.36347
     0.41957
     0.21558
     0.32268
     0.37367
     0.40427
     0.28698
     0.31758
     0.35327
     0.29718
     0.09319
     0.24618
     0.29208
     0.19009
     0.24108
     0.31758
     0.34817
     0.36857
     0.32268
     0.54196
     0.59296
     0.60825
     0.50626
     0.64905
     0.55216
     0.73064
     0.64395
     0.81224
     0.90913
     0.84794
     0.49606
     0.64395
     0.67455
     0.67965
     0.64395
     0.60825
     0.67455
     0.70005
     0.65925
     0.84794
     0.78164
     0.01160
    -0.42187
    -0.91143
    -1.37549
    -1.60497
    -1.97725
    -1.92115
    -1.79876
    -2.01804
    -2.22203
    -2.67589
    -3.21645
    -3.33884
    -2.87988
    -2.78808
    -2.87478
    -2.51780
    -1.97215
    -1.62537
    -1.24800
    -0.85533
    -0.79414
    -0.77374
    -0.46266
    -0.33517
    -0.23828
    -0.29438
    -0.21788
    -0.06999
    -0.08529
    -0.21278
    -0.22298
    -0.13629
    -0.20258
    -0.32497
    -0.20258
    -0.15669
    -0.24848
    -0.25868
    -0.17199
    -0.13629
    -0.10059
     0.00650
    -0.06489
    -0.03940
    -0.06999
    -0.12099
    -0.26888
    -0.21788
    -0.16689
    -0.28418
    -0.18218
    -0.06999
    -0.17199
    -0.28418
    -0.17708
    -0.08019
    -0.08529
    -0.19238
    -0.08019
     0.01670
     0.13909
     0.11869
     0.09319
     0.06770
     0.15439
     0.16969
     0.20539
     0.29208
     0.25128
     0.24108
     0.25128
     0.26658
     0.32778
     0.29718
     0.19519
     0.24618
     0.35837
     0.31248
     0.25128
     0.13399
     0.19009
     0.17989
     0.09319
     0.11869
     0.20539
    -0.02410
     0.05240
     0.05240
     0.05240
     0.06260
     0.00650
    -0.12099
     0.01670
     0.05750
     0.03200
     0.05240
     0.07280
     0.11359
    -0.03430
     0.19009
     0.33288
     0.25128
     0.09319
     0.17989
     0.20539
     0.27678
     0.32268
     0.26148
     0.31248
     0.35327
     0.38897
     0.26148
     0.31758
     0.30738
     0.21049
     0.23598
     0.47566
     0.37367
     0.31248
     0.36857
     0.34817
     0.37877
     0.29718
     0.25128
     0.25128
     0.38387
     0.41447
     0.39917
     0.43997
     0.40937
     0.30228
     0.14929
     0.50626
     0.53176
     0.38897
     0.37877
     0.39407
     0.61335
     0.69495
     0.80714
     0.86323
     0.95503
     1.11821
     1.18961
     1.32220
     1.34770
     1.35790
     1.19471
     1.52618
     1.67407
     1.56698
     1.73527
     1.65367
     1.79136
     1.50068
     1.27630
     1.11821
     1.17941
     1.19981
     1.11311
     0.93463
     0.83774
     0.72555
     0.66435
     0.59805
     0.69495
     0.58786
     0.50626
     0.49606
     0.54196
     0.44507
     0.51646
     0.53686
     0.55216
     0.60315
     0.51136
     0.38387
     0.28698
     0.23598
     0.00140
    -0.36067
    -0.28418
    -0.45756
    -0.34027
    -0.31477
    -0.52386
    -0.85023
    -1.18171
    -1.54888
    -1.89565
    -2.05884
    -2.53310
    -2.85438
    -2.93597
    -2.47701
    -2.46681
    -2.34442
    -2.49231
    -2.68609
    -2.95127
    -2.96147
    -2.69629
    -2.42601
    -2.12513
    -1.97215
    -1.87015
    -1.51828
    -1.01852
    -0.74824
    -0.56465
    -0.49836
    -0.41677
    -0.50346
    -0.29948
    -0.12099
    -0.23828
    -0.15669
     0.05750
     0.09319
     0.13909
     0.01670
    -0.08529
    -0.18218
    -0.13119
    -0.13629
    -0.03940
     0.04220
     0.15439
     0.08299
     0.09319
     0.11869
    -0.03940
    -0.15159
     0.03200
     0.11359
     0.13909
     0.26148
     0.10339
     0.23598
     0.38897
     0.51136
     0.45527
     0.23598
     0.36347
     0.15949
     0.27168
     0.42977
     0.72555
     0.65415
     0.68985
     0.59805
     0.74084
     0.60825
     0.78164
     0.68475
     0.64395
     0.67455
     0.66945
     0.65925
     0.70005
     0.45527
     0.38387
     0.55216
     0.55216
     0.54196
     0.31758
     0.35837
     0.33288
     0.29208
     0.29208
     0.22578
     0.22068
     0.21049
     0.29208
     0.27678
     0.29718
     0.23598
     0.19519
     0.25128
     0.37367
     0.38387
     0.32268
     0.26148
     0.35327
     0.27168
     0.40937
     0.46037
     0.49096
     0.53686
     0.48076
     0.57766
     0.65415
     0.61845
     0.52156
     0.39917
     0.61845
     0.67455
     0.58786
     0.58786
     0.54706
     0.54196
     0.64395
     0.58786
     0.37367
     0.33798
    -0.02920
    -0.09039
     0.01670
     0.06260
     0.02690
    -0.11589
     0.02180
     0.11869
    -0.08529
    -0.23828
    -0.31987
    -0.20768
    -0.06999
    -0.20768
    -0.14139
    -0.11589
     0.13399
     0.10339
     0.17989
     0.08809
     0.16459
    -0.06489
    -0.02410
     0.19009
     0.04730
    -0.04959
    -0.01390
    -0.08529
     0.04220
     0.05240
     0.01160
     0.05240
    -0.02920
    -0.07509
    -0.14139
    -0.18728
    -0.17199
    -0.11589
    -0.24338
    -0.00880
    -0.20258
    -0.39127
    -0.77374
    -0.91143
    -0.91653
    -1.41119
    -1.37549
    -1.60497
    -1.61007
    -1.64067
    -1.85995
    -1.45199
    -2.49231
    -2.60450
    -3.02776
    -2.79828
    -2.44131
    -2.17613
    -2.32912
    -2.21183
    -2.08944
    -2.21693
    -2.07924
    -1.89565
    -1.50808
    -1.18171
    -1.26840
    -1.13071
    -0.80944
    -0.51366
    -0.49326
     0.05240
     0.28698
     0.28188
     0.36857
     0.59296
     0.82244
     0.80714
     1.21001
     1.43439
     1.54148
     1.54658
     1.60268
     1.55168
     1.42419
     1.41399
     1.30690
     1.43439
     1.41399
     1.71487
     1.83216
     2.07184
     1.83726
     1.38849
     1.25080
     1.16411
     1.39869
     1.30690
     1.38339
     1.35280
     1.37319
     1.29160
     1.10802
     0.99582
     0.94993
     0.82244
     0.53176
     0.46037
     0.38897
     0.10849
     0.10339
     0.08299
     0.11869
     0.06770
     0.00140
    -0.07509
    -0.08019
    -0.08019
    -0.09549
    -0.16179
     0.06260
     0.04220
     0.10849
     0.15949
     0.30228
     0.27168
     0.26658
     0.34307
     0.26148
     0.39407
     0.43487
     0.34307
     0.35327
     0.35327
     0.50116
     0.32268
     0.31248
     0.31248
     0.01670
    -0.12099
    -0.09549
    -0.14649
    -0.22808
    -0.27398
    -0.34027
    -0.29948
    -0.26378
    -0.24848
    -0.04450
    -0.19748
    -0.25358
    -0.26888
    -0.06489
     0.05750
     0.16459
     0.20029
     0.30738
     0.31248
     0.28698
     0.29718
     0.35327
     0.47056
     0.40937
     0.41957
     0.37367
     0.31758
     0.31248
     0.24618
     0.17479
     0.27168
     0.21049
     0.23088
     0.17479
     0.16969
     0.11869
     0.05750
     0.03710
     0.05750
     0.15949
     0.14929
     0.03200
     0.01670
    -0.03940
    -0.01900
    -0.28928
    -0.16689
    -0.25358
    -0.45756
    -0.51366
    -0.60545
    -0.66155
    -0.77374
    -0.99302
    -1.11541
    -1.15621
    -1.07971
    -1.14601
    -1.04912
    -1.03382
    -0.97772
    -0.96242
    -0.89613
    -0.65645
    -0.63095
    -0.70234
    -0.48306
    -0.26378
    -0.20258
    -0.29438
    -0.34537
    -0.23828
    -0.35557
    -0.16179
    -0.37597
    -0.60545
    -0.98792
    -1.21740
    -1.24800
    -1.37549
    -1.88545
    -2.01804
    -1.82936
    -1.78856
    -1.99254
    -2.30362
    -2.61980
    -2.45661
    -2.22203
    -2.00274
    -2.01804
    -1.63557
    -1.23270
    -0.73294
    -0.72274
    -0.31477
     0.10339
     0.36857
     0.39407
     0.47056
     0.29208
    -0.00880
    -0.12609
    -0.18218
    -0.26378
    -0.66665
    -1.08991
    -1.37549
    -1.45709
    -1.61007
    -1.98234
    -1.59477
    -1.24290
    -1.20211
    -0.78904
    -1.19701
    -1.41119
    -1.53358
    -0.58505
    -0.11589
     0.60825
     1.25080
     1.26610
     1.35790
     1.31710
     1.03152
     0.78674
     0.98053
     1.16411
     1.33240
     1.32220
     1.32220
     1.18451
     1.10292
     0.99582
     0.99582
     1.23551
     1.25590
     1.27120
     1.13351
     1.02132
     1.01112
     0.91423
     0.86833
     1.04172
     0.84284
     0.74084
     0.73064
     0.66945
     0.64905
     0.68985
     0.48586
     0.45527
     0.62865
     0.59805
     0.56746
     0.50116
     0.43997
     0.49606
     0.42467
     0.50116
     0.53176
     0.37877
     0.42977
     0.43997
     0.48586
     0.42977
     0.30738
     0.27678
     0.39407
     0.43997
     0.37367
     0.38387
     0.40427
     0.28188
     0.33288
     0.33798
     0.51646
     0.35327
     0.31248
     0.32268
     0.30228
     0.42977
     0.34817
     0.30228
     0.26148
     0.37877
     0.32778
     0.28698
     0.10339
     0.17479
     0.08299
     0.03200
     0.17479
     0.09319
     0.03710
    -0.00370
    -0.00880
     0.03200
    -0.00370
    -0.10059
    -0.00370
     0.06260
    -0.03430
    -0.02920
     0.03200
    -0.04959
    -0.00370
    -0.02410
     0.14929
     0.21049
     0.03200
     0.20029
     0.17479
     0.15949
     0.10339
     0.12889
    -0.01900
     0.17989
     0.16969
     0.10339
     0.08299
     0.13399
    -0.00880
    -0.09039
    -0.04450
     0.05750
    -0.23828
    -0.22298
    -0.29948
    -0.26378
    -0.32497
    -0.29948
    -0.34027
    -0.27398
    -0.12609
    -0.08529
    -0.25868
    -0.51366
    -0.62075
    -0.66155
    -0.52386
    -0.35047
    -0.50856
    -0.53916
    -0.80434
    -0.50856
    -0.19748
     0.32778
     1.06212
     1.14881
     0.41957
    -0.35047
    -0.46266
     0.01670
     0.52666
     0.86323
     0.84284
     1.01622
     0.80204
     0.47566
     0.36347
     0.24108
     0.08809
    -0.10569
    -0.09549
    -0.18218
    -0.05469
    -0.15669
    -0.00370
     0.01160
     0.03710
     0.14419
     0.15949
     0.31758
     0.47566
     0.32268
     0.49096
     0.49096
     0.59805
     0.53176
     0.72045
     0.55216
     0.63885
     0.58276
     0.54706
     0.53686
     0.58786
     0.32778
     0.28698
     0.44507
     0.45527
     0.43997
     0.32778
     0.32268
     0.40937
     0.39917
     0.43487
     0.47566
     0.26658
     0.04730
    -0.48306
    -0.94203
    -0.94713
    -0.98792
    -1.22250
    -1.26330
    -0.92163
    -0.97772
    -1.45199
    -1.32450
    -1.21740
    -1.47238
    -1.61007
    -1.10011
    -0.94713
    -0.95222
    -0.67175
    -0.46266
    -0.31987
    -0.17708
    -0.48306
    -0.79924
    -0.17199
     0.04220
    -0.09039
    -0.13119
    -0.10059
    -0.30457
    -0.24848
    -0.38107
    -0.35047
    -0.21788
    -0.02920
     0.08299
     0.24108
     0.21558
     0.24108
     0.09829
     0.27678
     0.28698
     0.18499
     0.17989
     0.12379
     0.13399
     0.10339
     0.00650
     0.05240
     0.08299
     0.12889
     0.11359
     0.09319
     0.03200
     0.05240
    -0.06489
     0.00140
     0.19519
     0.13399
     0.03200
     0.03200
     0.08809
     0.07280
     0.05750
     0.07790
     0.05750
     0.07790
     0.02180
     0.03200
     0.06770
     0.10849
     0.01160
     0.04730
     0.23598
     0.11359
     0.09829
     0.00140
     0.01160
     0.05750
     0.10849
     0.14419
     0.06260
     0.14929
     0.07280
     0.12889
     0.10849
     0.15949
    -0.10059
    -0.11079
     0.06260
     0.04220
     0.03200
    -0.00370
    -0.01390
    -0.07509
    -0.11079
    -0.16689
    -0.27398
    -0.24848
    -0.14649
    -0.38617
    -0.26378
    -0.36067
    -0.30967
    -0.55446
    -0.34537
    -0.09549
    -0.13119
    -0.19748
    -0.20768
    -0.19238
    -0.05469
     0.01160
     0.21049
     0.23088
     0.27168
     0.37367
     0.29208
     0.42467
     0.50626
     0.42467
     0.38387
     0.61845
     0.60825
     0.51136
     0.56746
     0.37367
     0.29718
     0.28698
     0.38897
     0.25638
     0.18499
     0.10849
     0.01670
    -0.00370
    -0.03430
    -0.18728
    -0.30457
    -0.20768
    -0.22298
    -0.35557
    -0.43716
    -0.51366
    -0.42187
    -0.58505
    -0.48816
    -0.40657
    -0.26378
    -0.13629
    -0.25868
    -0.12099
    -0.10569
    -0.14649
    -0.20768
    -0.01900
     0.07790
    -0.00370
     0.05750
     0.15439
     0.11869
    -0.02920
    -0.02920
    -0.00880
     0.04220
     0.05750
    -0.08529
    -0.10569
    -0.02410
    -0.09549
    -0.34537
    -0.27398
    -0.22298
    -0.28928
    -0.35557
    -0.24338
    -0.22298
    -0.23828
    -0.19238
    -0.23318
    -0.26888
    -0.29438
    -0.40657
    -0.23318
    -0.28418
    -0.03430
    -0.06489
    -0.08019
     0.08809
     0.19519
     0.09829
     0.11869
    -0.00370
    -0.27908
    -0.45246
    -0.26888
     0.16969
     0.15439
    -0.02410
     0.00650
    -0.13119
    -0.29438
    -0.32497
    -0.16179
    -0.00370
     0.14419
     0.19519
     0.36857
     0.48586
     0.52666
     0.29208
     0.28698
     0.28188
     0.37367
     0.45527
     0.39407
     0.41957
     0.57256
     0.53686
     0.44507
     0.58786
     0.52666
     0.11359
    -0.12609
    -0.19748
    -0.30967
    -0.08529
    -0.12609
     0.10849
     0.21049
     0.02690
    -0.14139
    -0.17199
    -0.24848
    -0.32497
    -0.43207
    -0.29438
    -0.11079
    -0.07509
    -0.01900
    -0.04959
     0.03710
     0.00650
    -0.07509
    -0.07509
     0.02690
     0.08809
     0.03710
    -0.01390
    -0.04959
    -0.02920
     0.14419
     0.05240
    -0.07509
    -0.07509
    -0.08019
     0.01160
    -0.00370
     0.00650
    -0.10059
    -0.02920
    -0.05979
    -0.00370
    -0.04959
    -0.02920
    -0.02410
    -0.08019
    -0.08529
    -0.24848
    -0.02410
    -0.12099
    -0.14139
    -0.20258
    -0.22298
    -0.10059
    -0.26888
    -0.36067
    -0.38617
    -0.22808
    -0.11079
    -0.06489
     0.10339
     0.14929
     0.35327
     0.31248
     0.44507
     0.57256
     0.43487
     0.63885
     0.83264
     0.94483
     1.12331
     1.08762
     1.17941
     1.27120
     1.13351
     0.87853
     0.77144
     0.61845
     0.66435
     0.74084
     0.90403
     0.99582
     0.80204
     0.75104
     0.68985
     0.80714
     0.63885
     0.58786
     0.70515
     0.88363
     0.90403
     0.92443
     0.72045
     0.60825
     0.49096
     0.50116
     0.32778
     0.42977
     0.31758
     0.19009
     0.06770
     0.01670
    -0.04450
    -0.27908
    -0.38617
    -0.38107
    -0.31987
    -0.33007
    -0.36577
    -0.48816
    -0.47796
    -0.45246
    -0.56465
    -0.31477
    -0.31477
    -0.44226
    -0.57995
    -0.42187
    -0.36067
    -0.44226
    -0.37087
    -0.37087
    -0.26378
    -0.27908
    -0.18218
    -0.21788
    -0.21278
    -0.33517
    -0.54936
    -0.68705
    -0.68705
    -0.43716
    -0.49836
    -0.39637
    -0.34027
    -0.39637
    -0.53916
    -0.59015
    -0.51366
    -0.44226
    -0.53406
    -0.28418
    -0.15159
     0.02690
     0.35837
     0.64395
     0.43997
    -0.32497
    -0.36067
     0.13909
     0.19519
     0.20539
    -0.19238
    -0.78394
    -0.87063
    -0.47796
    -0.47286
    -0.97772
    -1.57948
    -1.66617
    -1.62537
    -1.44689
    -1.20211
    -1.22760
    -1.37039
    -1.18171
    -1.19191
    -1.04912
    -1.20211
    -1.24800
    -1.15111
    -0.65135
    -0.33007
    -0.09039
    -0.38107
    -0.59525
    -0.55956
    -0.65135
    -0.26888
    -0.23828
    -0.39637
    -0.30967
    -0.12609
     0.10849
     0.33798
     0.46547
     0.49606
     0.54706
     0.81224
     0.77654
     1.19981
     1.70977
     2.07694
     1.93925
     1.76586
     1.85256
     1.75567
     1.77096
     1.90865
     1.97495
     1.87806
     1.60778
     1.37319
     1.25590
     1.05192
     1.08252
     0.90403
     1.01112
     0.87853
     0.85304
     0.92953
     0.84284
     0.65415
     0.45527
     0.46037
     0.37367
     0.38387
     0.33798
     0.20029
     0.17479
     0.35837
     0.05240
    -0.15669
    -0.39127
    -0.54936
    -0.71764
    -0.92163
    -0.82473
    -0.68705
    -0.82473
    -0.78904
    -0.77374
    -0.70744
    -0.60545
    -0.65135
    -0.77374
    -0.63605
    -0.36577
    -0.41167
    -0.19238
    -0.15159
    -0.12609
    -0.21788
    -0.12099
     0.03710
     0.09829
     0.01670
     0.08299
     0.41957
     0.46547
     0.42467
     0.42467
     0.27168
     0.36857
     0.43487
     0.53176
     0.56746
     0.58276
     0.42977
     0.41447
     0.59805
     0.46547
     0.44507
     0.44507
     0.39917
     0.45527
     0.47056
     0.29718
     0.17989
     0.17479
     0.12379
     0.06770
     0.04220
     0.00650
    -0.05469
    -0.16689
    -0.25868
    -0.27908
    -0.30967
    -0.31477
    -0.33517
    -0.27908
    -0.33007
    -0.37597
    -0.37597
    -0.35047
    -0.31987
    -0.33517
    -0.15669
    -0.32497
    -0.29438
    -0.36067
    -0.17708
    -0.16179
    -0.17199
    -0.44226
    -0.77374
    -0.62075
    -0.70234
    -0.38617
    -0.30967
    -0.28418
    -0.46776
    -0.37597
    -0.24848
    -0.22298
     0.04220
     0.03200
     0.59805
     1.31710
     1.26610
     1.15391
     1.07232
     0.63375
     0.39407
     0.52156
     0.64905
     1.03152
     0.88363
     0.58276
     0.29208
    -0.02920
    -0.55446
    -0.76864
    -0.75334
    -0.59525
    -0.67685
    -0.76354
    -0.81964
    -1.00832
    -0.74824
    -0.65135
    -0.52896
    -0.50346
    -0.48816
    -0.33517
    -0.15159
    -0.15669
    -0.29948
    -0.41677
    -0.54936
    -0.29438
    -0.17199
    -0.27908
    -0.35047
    -0.41167
    -0.36577
    -0.17708
     0.14929
     0.32268
     0.39917
     0.37367
     0.27678
     0.30738
     0.41447
     0.44507
     0.59296
     0.75104
     0.94483
     0.75104
     0.71025
     0.61845
     0.50116
     0.38897
     0.53686
     0.58276
     0.14419
     0.00140
    -0.20768
    -0.11079
    -0.06489
    -0.17199
    -0.30457
    -0.22808
    -0.03940
    -0.35557
    -0.41677
    -0.47286
    -0.58505
    -0.38107
    -0.18218
     0.03710
     0.27168
     0.47056
     0.41447
     0.27168
     0.30228
     0.50116
     0.48586
     0.29208
     0.78164
     0.80204
     0.62865
     0.66945
     0.46547
     0.42467
     0.25128
     0.14419
     0.05240
    -0.03430
    -0.01900
    -0.07509
    -0.04959
    -0.04959
    -0.01900
    -0.19748
    -0.04450
    -0.01900
    -0.08019
    -0.05979
     0.00650
    -0.02410
    -0.07509
    -0.04450
     0.07790
     0.08809
     0.07280
    -0.00370
     0.14419
     0.06770
     0.03200
    -0.07509
     0.04730
     0.41957
     0.41957
     0.15439
     0.02180
     0.48076
     0.29718
    -0.85023
    -1.71207
    -1.64577
    -2.64019
    -3.64482
    -3.47653
    -2.56880
    -2.56370
    -3.12466
    -3.67541
    -3.57342
    -4.05278
    -4.24657
    -3.96099
    -3.62442
    -2.91047
    -2.67589
    -2.06394
    -1.44689
    -1.05932
    -0.81454
    -0.63095
    -0.53916
    -0.50346
    -0.49326
    -0.69724
    -0.53916
    -0.61055
    -0.91653
    -1.09501
    -1.11031
    -1.24800
    -1.44179
    -1.75796
    -1.77326
    -1.60497
    -1.63557
    -1.95175
    -1.78856
    -1.94155
    -1.71717
    -1.86505
    -1.67127
    -1.45199
    -1.28880
    -1.22760
    -0.98282
    -0.84003
    -0.58505
    -0.65645
    -0.75844
    -0.34537
    -0.28928
    -0.33517
    -0.27908
    -0.19238
     0.09829
     0.12889
    -0.11589
    -0.08019
    -0.33517
    -0.30457
    -0.27908
    -0.33007
    -0.42697
    -0.44226
    -0.28418
    -0.06489
    -0.10059
     0.06770
     0.25128
     0.37877
     0.42467
     0.68985
     0.74594
     1.02642
     1.06212
     1.33240
     1.50068
     1.53128
     1.76586
     1.69957
     1.68937
     1.78626
     1.92395
     1.83216
     1.73017
     1.69957
     1.65367
     1.67917
     1.62308
     1.80666
     1.74547
     1.56188
     1.66897
     1.58738
     1.64857
     1.54658
     1.32730
     1.28650
     1.31710
     1.30690
     1.16411
     1.16411
     1.14881
     1.08762
     0.81224
     0.88873
     0.84794
     0.62355
     0.45527
     0.57766
     0.62355
     0.50626
     0.49606
     0.50116
     0.54196
     0.45527
     0.41957
     0.44507
     0.47056
     0.60315
     0.45527
     0.31248
     0.56746
     0.54196
     0.50626
     0.45017
     0.55726
     0.53176
     0.48586
     0.51136
     0.61845
     0.51136
     0.64905
     0.47566
     0.30738
     0.25638
     0.31758
     0.33288
     0.52666
     0.42977
     0.48076
     0.40937
     0.51646
     0.53686
     0.41447
     0.29208
     0.27168
     0.42977
     0.17479
     0.41447
     0.40937
     0.49606
     0.31758
     0.19009
     0.01160
    -0.02920
    -0.15669
    -0.09549
    -0.25868
    -0.33007
    -0.35047
    -0.42697
    -0.28418
    -0.07509
    -0.06489
    -0.11589
    -0.08529
    -0.02920
     0.14419
     0.15949
     0.48586
     0.57766
     0.62355
     0.72555
     0.70515
     0.79694
     0.78674
     0.71025
     0.65415
     0.62355
     0.57766
     0.55216
     0.41957
     0.11359
     0.06260
    -0.11589
    -0.22808
    -0.06999
    -0.22298
    -0.44226
    -0.48306
    -0.51876
    -0.44226
    -0.50856
    -0.63605
    -0.44226
    -0.25358
    -0.18728
     0.01160
     0.24108
     0.70515
     1.44459
     1.82706
     1.39869
    -1.50298
    -3.73151
    -2.95637
    -2.79318
    -1.15621
    -1.04912
    -2.03334
    -4.24147
    -5.05231
    -4.26697
    -4.32306
    -4.25167
    -3.73661
    -3.63972
    -3.26235
    -2.63509
    -2.10474
    -1.39589
    -0.53916
     0.15949
     0.85813
     1.13351
     1.32220
     1.69447
     1.83726
     1.81686
     1.70467
     1.65367
     1.46499
     1.27120
     0.97543
     0.91423
     0.76634
     0.54196
     0.32268
     0.27168
     0.04220
     0.16969
     0.23598
     0.15949
     0.10849
     0.10849
     0.04730
    -0.00370
     0.05240
     0.03200
    -0.00370
     0.09829
     0.14419
     0.22068
     0.13399
     0.10849
     0.08299
     0.09829
     0.06770
    -0.04450
     0.00140
    -0.02920
    -0.02410
     0.04220
    -0.06999
    -0.12099
    -0.15159
    -0.19238
    -0.10569
    -0.02920
    -0.15669
    -0.09039
    -0.11079
    -0.02920
    -0.00880
    -0.06489
    -0.04959
     0.04730
     0.08299
     0.09319
     0.06770
     0.07280
     0.04220
    -0.08019
     0.06260
     0.22578
     0.16969
     0.01160
     0.05240
     0.14419
     0.10849
     0.10339
     0.07280
     0.02180
     0.06260
     0.15439
     0.11359
     0.12379
     0.07790
     0.06260
     0.00650
     0.20029
     0.12379
     0.08299
     0.05750
     0.01160
     0.02180
    -0.05469
    -0.03430
    -0.03430
     0.01160
     0.03710
    -0.02410
     0.10339
     0.00140
    -0.16179
    -0.15669
     0.02180
     0.02180
    -0.08019
     0.03200
     0.06770
     0.07280
    -0.01390
    -0.01390
    -0.05979
     0.15439
     0.21558
     0.35837
     0.43997
     0.38387
     0.35327
     0.26148
     0.43997
     0.70515
     0.65415
     0.64905
     0.75614
     0.77654
     0.88363
     0.62355
     0.65415
     0.54706
     0.67455
     0.66435
     0.59296
     0.73064
     0.45017
     0.44507
     0.40937
     0.60315
     0.58786
     0.61335
     0.41957
     0.54706
     0.34817
     0.47056
     0.51646
     0.60825
     0.61845
     0.71025
     0.74084
     0.61845
     0.46547
     0.11359
     0.14419
     0.40427
     0.52666
     0.55216
     0.32268
     0.24108
     0.29208
     0.14929
     0.02690
     0.11359
     0.11359
     0.12379
     0.15949
     0.45527
     0.35837
     0.37367
     0.16969
     0.31758
     0.41447
     0.49606
     0.73574
     1.04172
     1.10292
     1.48539
     1.71487
     1.88316
     1.51598
     0.72555
    -0.08529
    -1.57438
    -2.61980
    -1.75796
    -1.11541
    -0.84003
    -1.28880
    -2.26792
    -2.82888
    -3.29804
    -3.63972
    -3.77231
    -3.52752
    -2.96147
    -2.43621
    -2.17103
    -1.58968
    -1.18171
    -0.75334
    -0.34537
     0.02690
     0.01670
     0.26658
     0.24108
     0.42977
     0.35327
     0.00650
    -0.06489
     0.14929
     0.17479
     0.30228
     0.06260
    -0.12609
    -0.30967
    -0.19238
    -0.23318
    -0.28928
    -0.20768
     0.07280
     0.03710
     0.07280
     0.02180
    -0.04959
     0.00140
     0.06260
     0.08809
     0.22068
     0.15439
     0.11869
     0.11359
     0.25128
     0.20539
     0.09829
    -0.05469
     0.11359
     0.30738
     0.13399
     0.13399
     0.17479
     0.13909
     0.10849
     0.10849
     0.13399
     0.11359
     0.11359
     0.12889
     0.15439
     0.05750
     0.08809
    -0.06489
     0.07790
     0.10339
    -0.00370
     0.00140
    -0.05469
    -0.09039
    -0.05469
    -0.20258
    -0.13119
    -0.11589
    -0.13629
    -0.15159
    -0.13119
    -0.24338
    -0.20768
    -0.26378
    -0.41167
    -0.18728
    -0.30967
    -0.32497
    -0.36067
    -0.37087
    -0.38107
    -0.39637
    -0.37597
    -0.27908
    -0.30967
    -0.19748
    -0.22808
    -0.21278
    -0.13629
    -0.16179
    -0.23318
     0.04220
     0.12379
     0.13909
     0.13399
     0.16969
     0.23088
     0.19519
     0.34307
     0.41957
     0.34307
     0.40937
     0.37367
     0.38897
     0.45527
     0.41447
     0.29208
     0.28698
     0.55216
     0.45017
     0.43487
     0.37877
     0.49606
     0.47056
     0.53176
     0.31758
     0.37367
     0.31758
     0.42977
     0.63375
     0.53686
     0.45527
     0.47056
     0.49096
     0.57256
     0.54706
     0.54706
     0.52666
     0.57766
     0.55726
     0.49606
     0.62865
     0.79184
     0.82244
     0.62865
     0.60315
     0.68985
     0.82244
     0.67965
     0.57766
     0.70005
     0.66945
     0.76124
     0.73064
     0.64395
     0.45017
     0.38897
     0.33288
     0.14419
     0.23598
     0.34307
     0.40937
     0.48076
     0.70515
     0.94993
     1.58228
     2.68889
     3.54563
     2.43901
     1.07742
     0.10849
    -0.38617
     0.55216
     1.26610
     2.06164
     2.82148
     2.12794
     0.82754
     0.29208
    -0.29948
    -0.98282
    -1.14601
    -1.13071
    -0.80434
    -0.69724
    -0.56465
    -0.53916
    -0.64625
    -0.75844
    -1.08481
    -1.32960
    -1.11541
    -0.90633
    -0.54936
    -0.53916
    -0.50346
    -0.57995
    -0.50346
    -0.51366
    -0.38107
    -0.29438
    -0.18218
    -0.21788
    -0.02410
    -0.06489
    -0.09039
    -0.22808
    -0.27398
    -0.25868
    -0.26888
    -0.23828
    -0.26378
    -0.30457
    -0.71254
    -0.84513
    -1.03382
    -1.27350
    -1.45199
    -1.41119
    -1.46728
    -1.67637
    -1.88545
    -2.01294
    -2.17103
    -2.29342
    -2.48721
    -2.85948
    -2.91557
    -2.97677
    -3.13486
    -3.11446
    -2.92577
    -2.87988
    -2.94617
    -2.80338
    -2.73709
    -2.58920
    -2.51780
    -2.45151
    -2.44641
    -2.45151
    -2.33422
    -2.28322
    -2.24242
    -2.01294
    -1.85485
    -1.94665
    -1.74266
    -1.99254
    -1.95685
    -1.91095
    -1.75796
    -1.73756
    -1.47748
    -1.71717
    -1.34999
    -0.96752
    -0.79414
    -0.63095
    -0.33517
    -0.13629
     0.08809
     0.32778
     0.41957
     0.69495
     0.87343
     1.16411
     1.31710
     1.47519
     1.72507
     1.73017
     1.64857
     1.70467
     1.78626
     1.81176
     1.63837
     1.75567
     1.67917
     1.54148
     1.42929
     1.61288
     1.71487
     1.53638
     1.56188
     1.34260
     1.47519
     1.34770
     1.32220
     1.22021
     1.26610
     1.24061
     1.18961
     1.12331
     0.98562
     0.95503
     0.67965
     0.85304
     0.80714
     0.53176
     0.50626
     0.41447
     0.39407
     0.26148
     0.12889
     0.07280
     0.01160
    -0.06489
    -0.13119
    -0.30967
    -0.26378
    -0.31477
    -0.34027
    -0.29438
    -0.06999
    -0.31987
    -0.36577
    -0.18728
     0.06770
    -0.06999
    -0.10059
    -0.14139
     0.08809
     0.23088
     0.46037
     0.48076
     0.38387
     0.25128
     0.31248
     0.28188
     0.53686
     0.42467
     0.32268
     0.24618
     0.42467
     0.35327
     0.33798
     0.23598
     0.26658
     0.32268
     0.32268
     0.34817
     0.33288
     0.38387
     0.37877
     0.55216
     0.82754
     1.21511
     1.22531
     0.95503
     0.56746
     0.80204
     1.09272
     1.33240
     1.50578
     1.25590
     0.81734
     1.43439
     1.81176
     1.34770
     0.56236
     0.12379
     0.24618
     0.67455
     0.40937
     0.10849
    -0.14649
    -0.14139
    -0.27908
    -0.73294
    -1.14601
    -1.39589
    -1.15621
    -1.00832
    -0.77884
    -0.76354
    -0.95222
    -0.96242
    -0.83493
    -0.26888
    -0.05979
     0.05240
     0.30228
     0.37367
     0.58276
     1.08762
     1.22021
     1.23041
     1.06212
     0.95503
     1.01622
     0.91933
     0.99582
     1.15901
     1.19981
     1.08762
     0.71025
     0.31758
     0.26658
     0.22068
     0.09829
     0.20539
     0.20029
    -0.03940
    -0.00880
    -0.00370
    -0.03940
    -0.11079
    -0.30967
    -0.46266
    -0.63095
    -0.51876
    -0.40657
    -0.62585
    -0.76864
    -0.78904
    -0.88593
    -0.78904
    -0.94203
    -0.98282
    -0.81964
    -0.92673
    -0.77884
    -0.88593
    -0.90123
    -0.93183
    -0.97262
    -0.83493
    -0.68705
    -0.66155
    -0.61055
    -0.62075
    -0.63605
    -0.47796
    -0.42697
    -0.43207
    -0.38107
    -0.33517
    -0.22298
    -0.10059
    -0.06489
    -0.09549
    -0.04450
    -0.09039
     0.15439
     0.22578
     0.02690
     0.20539
     0.16969
     0.19519
     0.16969
     0.23598
     0.18499
     0.20029
     0.12379
     0.13399
     0.08299
     0.01670
    -0.01900
    -0.18728
    -0.03940
    -0.01390
    -0.22808
    -0.21278
    -0.28928
    -0.24338
    -0.33007
    -0.34027
    -0.33517
    -0.36577
    -0.31987
    -0.33007
    -0.21788
    -0.25868
    -0.16179
    -0.35557
    -0.21278
     0.04220
    -0.10569
    -0.02920
    -0.04959
    -0.03940
    -0.01900
    -0.02920
     0.11359
     0.05240
     0.08809
     0.11869
     0.14929
     0.05240
    -0.00370
    -0.01390
    -0.01390
     0.03200
     0.14419
    -0.04450
    -0.03430
    -0.08019
    -0.03940
     0.01670
    -0.13629
    -0.08529
    -0.14649
    -0.16179
    -0.16689
    -0.17199
    -0.19748
    -0.31987
    -0.44226
    -0.19748
    -0.14649
    -0.20768
    -0.27398
    -0.35557
    -0.29948
    -0.33007
    -0.26888
    -0.36577
    -0.24338
    -0.22298
    -0.22298
    -0.12099
     0.03710
     0.15949
     0.14929
     0.37877
     0.65925
     0.86833
     1.30180
     1.78626
     1.91375
     0.73064
    -0.22298
    -0.96242
     0.45017
     0.53686
     0.34817
    -0.42187
    -0.97262
    -1.39589
    -1.92115
    -2.01804
    -2.12513
    -2.28322
    -2.13533
    -2.26792
    -2.34952
    -2.23223
    -2.01804
    -1.97725
    -1.65087
    -1.18171
    -0.80944
    -0.46266
    -0.27908
    -0.00880
    -0.01390
    -0.13629
     0.16969
     0.25128
     0.40427
     0.65925
     0.76124
     0.77654
     0.77144
     0.85304
     1.02132
     0.98053
     1.09272
     1.13861
     1.15391
     1.26100
     1.30690
     1.12841
     1.45479
     1.59248
     1.68937
     1.43439
     1.29670
     1.32220
     0.89893
     0.79694
     0.73574
     0.63885
     0.52156
     0.42977
     0.38897
     0.40937
     0.37877
     0.14929
    -0.13629
    -0.20258
    -0.30967
    -0.28418
    -0.32497
    -0.25358
    -0.26378
    -0.21788
    -0.14139
    -0.04959
    -0.07509
    -0.12099
    -0.08529
    -0.02920
     0.00650
    -0.18218
    -0.21278
    -0.04959
    -0.11589
    -0.10059
    -0.11589
    -0.03430
    -0.12609
    -0.10059
    -0.09039
     0.09319
    -0.08529
    -0.05469
    -0.02410
     0.01670
     0.04220
     0.07790
    -0.07509
     0.13399
     0.10849
    -0.04450
    -0.01900
     0.12889
     0.13909
    -0.00880
     0.08809
     0.16459
     0.22068
     0.17989
     0.04220
     0.02690
    -0.06999
    -0.05979
    -0.28418
    -0.13119
    -0.08019
    -0.11079
    -0.00880
     0.08809
     0.14419
     0.13909
     0.06770
     0.11869
     0.09829
     0.13909
     0.34307
     1.17941
     1.76586
     1.32730
     0.66435
     0.48076
     0.76634
     0.78164
     0.89383
     0.86323
     0.83774
     0.66945
     0.38897
     0.25128
     0.18499
     0.08299
    -0.18728
    -0.39127
    -0.25868
    -0.38107
    -0.51366
    -0.57995
    -0.26378
    -0.40147
    -0.45756
    -0.40657
    -0.34537
    -0.34027
    -0.50856
    -0.37087
    -0.20768
    -0.15159
    -0.15159
    -0.34027
    -0.26378
    -0.23828
    -0.25358
    -0.42187
    -0.15669
    -0.19748
    -0.18728
    -0.19238
    -0.28418
    -0.30967
    -0.30457
    -0.36067
    -0.32497
    -0.15669
    -0.12609
    -0.06999
     0.12379
     0.36347
     0.81224
     0.86833
     0.89893
    -0.14139
    -1.05932
    -1.04402
    -0.50856
     0.00140
     0.22068
    -0.17708
    -0.17708
     0.01670
    -0.20768
    -0.73804
    -1.14091
    -1.17661
    -1.04402
    -0.92163
    -0.47286
    -0.04959
     0.10339
    -0.09039
    -0.09039
    -0.30967
    -0.47796
    -0.46266
    -0.04450
     0.26658
     0.35327
     0.27168
     0.05240
     0.03710
    -0.02410
     0.09829
     0.09319
     0.63885
     0.81734
     0.80204
     0.77654
     0.79694
     0.94993
     0.78164
     0.70515
     0.66435
     0.80714
     0.72045
     0.54196
     0.57766
     0.59296
     0.52666
     0.51136
     0.63375
     0.56746
     0.22068
     0.15439
     0.24108
     0.16969
     0.24108
     0.46547
     0.39917
     0.75104
     0.75104
     0.82244
     0.89383
     0.68475
     0.68475
     0.88873
     1.30690
     1.17431
     1.06212
     0.77654
     1.27630
     1.53128
     1.54148
     2.49001
     1.99025
     1.10292
     0.97543
     1.08252
     1.16921
     1.13861
     1.24061
     1.07232
     0.97543
     0.87343
     0.61335
     0.28698
     0.24618
     0.15439
    -0.12609
    -0.29438
    -0.41167
    -0.42187
    -0.38617
    -0.40147
    -0.52896
    -0.69724
    -0.92163
    -0.95732
    -0.95222
    -0.70234
    -0.83493
    -0.99812
    -0.94203
    -0.92673
    -0.94203
    -0.96752
    -1.07971
    -1.05932
    -0.86043
    -0.65135
    -0.60035
    -0.66155
    -0.69214
    -0.70234
    -0.81454
    -0.53406
    -0.50346
    -0.57995
    -0.61055
    -0.55446
    -0.51876
    -0.52386
    -0.57995
    -0.69214
    -0.53916
    -0.55956
    -0.56465
    -0.59015
    -0.51366
    -0.62075
    -0.74824
    -0.66665
    -0.46266
    -0.51876
    -0.68705
    -0.64625
    -0.60545
    -0.61565
    -0.69724
    -0.80944
    -0.72784
    -0.72784
    -0.66665
    -0.71254
    -0.66665
    -0.90633
    -0.76864
    -0.94203
    -0.62585
    -0.71764
    -0.86553
    -0.81454
    -0.79414
    -0.66665
    -0.76864
    -0.80434
    -0.65135
    -0.49836
    -0.44226
    -0.59015
    -0.62585
    -1.21230
    -1.48768
    -1.34999
    -1.05932
    -0.98282
    -1.28880
    -1.39589
    -1.41629
    -1.71207
    -1.86505
    -2.07924
    -2.02314
    -1.89055
    -1.77326
    -1.77836
    -1.56418
    -1.49788
    -1.49788
    -1.82426
    -1.59987
    -1.18681
    -1.32960
    -1.27350
    -1.26840
    -1.11031
    -1.05932
    -0.95732
    -1.08481
    -1.14091
    -1.12561
    -1.04912
    -0.72274
    -0.94203
    -1.20211
    -1.08991
    -1.01342
    -0.81964
    -0.99302
    -0.61055
    -0.06999
     0.14419
     0.15439
    -0.19748
    -0.41167
    -0.36067
    -0.22808
     0.12379
     0.38387
     1.03662
     1.30180
     1.30180
     1.47519
     1.58228
     1.68937
     1.45479
     1.56698
     1.26610
     0.64395
     0.56746
     0.74594
     0.97033
     1.04172
     1.04682
     0.83774
     0.71535
     0.60825
     0.38387
     0.14929
     0.34307
     0.17989
     0.16459
     0.27168
     0.60315
     0.88873
     1.06722
     1.19981
     1.12331
     1.01622
     0.74594
     0.73574
     1.07232
     1.16411
     1.09782
     0.93463
     0.58786
     0.12379
    -0.05469
     0.01160
     0.19009
     0.25128
     0.36857
     0.39917
     0.21558
     0.24618
     0.17479
     0.10849
     0.09319
     0.05240
     0.09319
     0.10849
     0.17479
     0.43487
     0.35327
     0.38897
     0.33798
     0.35327
     0.35837
     0.36347
     0.21558
     0.16459
     0.12889
     0.08809
    -0.01390
     0.12379
     0.05750
     0.05240
    -0.18728
     0.20029
     0.16969
     0.06770
     0.13399
     0.05750
     0.10849
    -0.01390
     0.10339
     0.14929
     0.21558
     0.22068
     0.05750
     0.03200
     0.05750
     0.08299
    -0.14649
     0.19009
     0.20539
     0.09829
    -0.04959
     0.00650
    -0.11079
    -0.12609
    -0.14139
    -0.14649
    -0.18728
    -0.25358
    -0.18728
    -0.20258
    -0.21788
    -0.34027
    -0.49326
    -0.47796
    -0.51876
    -0.60545
    -0.80434
    -0.58505
    -0.40147
    -0.47286
    -0.65135
    -0.56465
    -0.40657
    -0.47286
    -0.46776
    -0.71764
    -0.59015
    -0.44226
    -0.30967
    -0.36577
    -0.18218
    -0.16179
    -0.29948
    -0.16689
    -0.13119
    -0.07509
    -0.14139
     0.04730
     0.14929
     0.28188
     0.38387
     0.54706
     0.80204
     0.99072
     0.90913
     1.04682
     1.26610
     1.28650
     1.17941
     1.23551
     1.02642
     0.85304
     1.01112
     0.98053
     0.87853
     0.76634
     0.68985
     0.41447
     0.28698
     0.03710
    -0.20258
    -0.42187
    -0.46266
    -0.26378
    -0.36067
    -0.34537
    -0.37087
    -0.47796
    -0.59525
    -0.70234
    -0.63095
    -0.55956
    -0.62585
    -0.60545
    -0.59525
    -0.56465
    -0.75334
    -0.84513
    -0.86043
    -0.75334
    -0.93183
    -1.03382
    -0.87063
    -0.06489
     0.49096
     0.30738
    -0.05979
    -0.36577
    -0.25358
    -0.02410
     0.27168
     0.50116
     0.57766
     0.63375
     0.50116
     0.75104
     0.78164
     0.76634
     0.93463
     0.89893
     0.68985
     0.42977
     0.60315
     0.67965
     0.91423
     0.81224
     0.62355
     0.70515
     0.79184
     0.77144
     0.51136
     0.62865
     0.65925
     0.80714
     0.73064
     0.69495
     0.74594
     0.73064
     0.73574
     0.82754
     0.84794
     0.89383
     0.93463
     1.06722
     1.30180
     1.18961
     1.02132
     0.92953
     1.07742
     1.26100
     1.11821
     1.14881
     0.97033
     0.92443
     0.89893
     0.93463
     0.83774
     1.06212
     1.18961
     1.04172
     0.81224
     0.77654
     0.66435
     0.40427
     0.58786
     0.49096
     0.50116
     0.60825
     0.58276
     0.54196
     0.10339
    -0.03940
     0.07280
     0.08299
     0.20029
     0.10339
     0.20539
     0.57766
     0.79184
     0.33288
    -0.15669
    -1.19191
    -1.36529
    -0.97772
    -0.19748
     0.05240
    -0.54936
    -1.23270
    -2.02824
    -2.03844
    -1.90585
    -1.97725
    -2.06904
    -1.95685
    -1.80896
    -2.05884
    -1.98744
    -1.78346
    -1.71717
    -1.57438
    -1.43159
    -1.23270
    -1.28370
    -1.01852
    -1.02362
    -0.88083
    -0.59525
    -0.55446
    -0.64625
    -0.49326
    -0.50346
    -0.55956
    -0.35557
    -0.34537
    -0.34027
    -0.34027
    -0.18218
    -0.24338
    -0.50856
    -0.66155
    -0.46266
    -0.41167
    -0.34537
    -0.36067
    -0.44736
    -0.56975
    -0.54426
    -0.64115
    -0.70744
    -0.49836
    -0.36577
    -0.55956
    -0.50346
    -0.46266
    -0.62075
    -0.74824
    -0.70744
    -0.54426
    -0.43716
    -0.57995
    -0.52896
    -0.57485
    -0.71764
    -0.67175
    -0.68195
    -0.51876
    -0.57995
    -0.59015
    -0.55446
    -0.47286
    -0.50856
    -0.53406
    -0.62075
    -0.63605
    -0.50346
    -0.49836
    -0.41167
    -0.42697
    -0.45756
    -0.53406
    -0.45246
    -0.33007
    -0.15669
    -0.35557
    -0.28928
    -0.21788
    -0.11589
    -0.12099
    -0.24338
    -0.07509
     0.05750
     0.07280
     0.11359
     0.14419
     0.09319
     0.00650
     0.05750
     0.07280
     0.31758
     0.11869
     0.07280
     0.13399
     0.16459
     0.22578
     0.09319
     0.05750
     0.04220
     0.08299
     0.12379
     0.06770
     0.17479
     0.10339
     0.03200
     0.10849
     0.25128
     0.20539
     0.12379
     0.09829
     0.09319
     0.21558
     0.03710
     0.09319
     0.16969
     0.15439
     0.10849
     0.01160
    -0.11589
    -0.24848
    -0.19748
    -0.39127
    -0.40147
    -0.41677
    -0.69214
    -0.56975
    -0.28928
     0.16969
     0.78674
     0.80714
     0.57766
     0.75614
     0.90403
     1.09272
     1.18961
     1.41909
     1.78116
     2.04124
     1.99535
     1.96985
     1.86786
     1.71997
     1.73527
     1.58738
     1.66387
     1.58738
     1.68937
     1.89845
     2.31662
     2.46451
     1.90355
     1.02132
     0.24108
    -0.06489
    -0.00880
     0.52666
     1.13351
     0.96523
     1.23551
     1.25080
     0.63885
    -0.00370
    -1.14601
    -1.96195
    -1.21230
    -1.03382
    -1.25310
    -0.90633
    -0.74824
    -0.72274
    -0.70744
    -0.36577
    -0.70744
    -0.94203
    -1.05422
    -0.91653
    -0.68705
    -0.53916
    -0.45756
    -0.26378
    -0.10569
     0.18499
     0.32268
     0.33798
     0.28698
     0.38387
     0.22578
     0.23088
     0.20029
     0.05240
    -0.04959
    -0.11589
