# Supplementary material for: Software algorithm and hardware design for real-time implementation of new spectral estimator
Source: Biomed Eng Online. 2014 May 9;13:61. doi: 10.1186/1475-925X-13-61 (PMC4057578; doi:10.1186/1475-925X-13-61)
Supplement: Additional file 2 — txtfiles.zip. [file 1475-925X-13-61-S2.zip › FILE072.TXT]

     0.50877
     0.41529
     0.46203
     0.04138
     0.12707
     0.04138
    -0.21568
    -0.38705
    -0.09104
    -0.08325
    -0.45716
    -0.34810
    -0.05988
     0.09591
     0.25171
    -0.29358
    -0.96349
    -1.21276
    -0.56622
    -0.57401
     0.11149
     0.45424
    -0.07546
    -0.27021
    -0.15336
    -0.19231
    -0.18452
     0.21276
     0.24392
     0.25171
     0.23613
     0.28286
     0.18160
     0.18160
     0.18939
     0.00243
     0.28286
     0.68014
     0.51656
     0.44645
     0.50098
     0.78141
     0.55551
     0.44645
     0.23613
     0.26729
     0.34518
     0.50877
     0.64119
     0.88267
     1.13974
     0.76583
     0.74246
     0.89046
     0.71130
     0.43087
     0.68793
     0.65677
     0.75804
     0.76583
     0.74246
     0.71130
     0.84373
     0.80478
     0.83594
     0.81257
     0.61003
     0.57887
     0.39971
     0.81257
     0.68793
     0.54772
     0.42308
     0.29065
     0.12707
     0.15823
     0.08812
    -0.10662
    -0.12220
     0.06475
    -0.07546
    -0.02093
    -0.03651
    -0.35589
    -0.67527
    -0.53506
    -0.26242
    -0.44937
    -0.43379
    -0.55064
    -0.51169
    -0.35589
    -0.34031
    -0.27800
    -0.37926
    -0.28579
    -0.44937
    -0.23126
    -0.20789
    -0.30137
    -0.40263
    -0.38705
    -0.27800
    -0.29358
    -0.09883
    -0.32473
    -0.12999
    -0.32473
    -0.23905
    -0.34810
    -0.09104
    -0.12220
     0.04138
    -0.18452
    -0.17673
    -0.18452
    -0.13778
    -0.39484
    -0.00536
     0.13486
    -0.02872
    -0.01315
     0.15823
     0.09591
     0.24392
     0.24392
     0.09591
    -0.05988
     0.11928
     0.15044
     0.24392
     0.25950
     0.06475
    -0.23905
     0.22834
     0.04917
    -0.05209
    -0.00536
    -0.04430
     0.02580
     0.14265
     0.36076
     0.46203
     0.73467
     1.19426
     1.52922
     2.02776
     2.47957
     1.42017
    -0.94012
    -2.44354
    -3.86906
    -4.46887
    -2.61492
    -1.27508
    -1.15824
    -1.29066
    -2.34227
    -3.40947
    -4.44550
    -4.43771
    -3.95475
    -3.30820
    -1.58667
    -0.27021
     0.35297
     1.00731
     2.08229
     2.37051
     2.56526
     2.86906
     3.57792
     4.33353
     4.33353
     3.95183
     3.42992
     3.58571
     3.50781
     3.40655
     3.26633
     2.89242
     2.56526
     2.11345
     2.38609
     2.44062
     2.14461
     2.15240
     1.42017
     1.23321
     0.91383
     0.63340
     0.90604
     1.24100
     1.30332
     0.75025
    -0.17673
    -0.76875
     0.31402
     0.43087
     0.18939
    -0.02093
    -0.51169
    -0.55843
    -0.79991
    -1.08813
    -1.27508
    -1.24392
    -1.32182
    -0.99465
    -1.07255
    -1.19718
    -1.15824
    -1.19718
    -1.10371
    -1.24392
    -1.17382
    -0.80770
    -0.91675
    -0.71422
    -0.70643
    -0.67527
    -0.62853
    -0.49611
    -0.29358
    -0.43379
    -0.18452
    -0.23126
    -0.20789
    -0.21568
    -0.13778
     0.03359
    -0.22347
     0.03359
    -0.05209
    -0.01315
    -0.02093
     0.06475
    -0.00536
    -0.03651
     0.04138
     0.16602
     0.05696
     0.12707
    -0.05988
     0.05696
     0.02580
    -0.09883
    -0.17673
     0.03359
     0.00243
    -0.03651
    -0.02093
     0.04917
    -0.01315
    -0.25463
    -0.34810
    -0.17673
    -0.05988
    -0.02872
    -0.24684
    -0.17673
    -0.04430
    -0.19231
    -0.32473
    -0.09104
    -0.16115
    -0.23905
    -0.19231
     0.01801
    -0.12220
    -0.23905
    -0.41042
    -0.23126
    -0.24684
    -0.02872
    -0.25463
    -0.27800
    -0.28579
    -0.20010
    -0.44937
    -0.37926
    -0.20010
    -0.37147
    -0.37926
    -0.37926
    -0.34810
    -0.47274
    -0.73759
    -0.56622
    -0.55064
    -0.44158
    -0.37926
    -0.55064
    -0.64411
    -0.53506
    -0.54285
    -0.55843
    -0.29358
    -0.48053
    -0.43379
    -0.27021
    -0.18452
    -0.13778
    -0.23905
    -0.31694
    -0.17673
     0.10370
     0.13486
     0.30623
     0.46203
     0.55551
     0.48540
     0.44645
     1.03847
     1.27216
     1.38901
     1.84860
     1.78628
     1.71618
     1.47469
     1.66944
     2.01218
     2.30041
     2.79116
     2.82232
     3.17286
     3.44550
     4.60617
     4.74638
     3.72593
     1.56817
    -0.27021
    -1.70352
    -1.40751
    -0.79991
     0.20497
     0.47761
    -0.35589
    -1.57109
    -2.76292
    -4.10275
    -4.32866
    -4.35203
    -4.07938
    -3.35494
    -2.27996
    -1.23613
    -0.77654
    -0.39484
    -0.02872
     0.20497
     1.01510
     1.07742
     1.45911
     1.68502
     1.84081
     2.16798
     2.06671
     1.89534
     1.76291
     1.62270
     1.34227
     1.49027
     1.19426
     0.92941
     0.91383
     0.62561
     0.71909
     0.46982
     0.22834
     0.17381
     0.16602
     0.22055
     0.18160
    -0.02872
     0.01022
    -0.09883
    -0.34031
     0.07254
     0.01801
    -0.27021
    -0.35589
    -0.21568
    -0.05209
    -0.17673
    -0.18452
    -0.36368
    -0.31694
    -0.09104
    -0.16115
    -0.17673
    -0.36368
    -0.39484
    -0.36368
    -0.27800
    -0.06767
    -0.26242
    -0.51169
    -0.46495
    -0.57401
    -0.64411
    -0.44158
    -0.69085
    -0.51948
    -0.68306
    -0.36368
    -0.50390
    -0.64411
    -0.72201
    -0.65969
    -0.59738
    -0.23126
    -0.30137
    -0.37147
    -0.37926
    -0.23126
    -0.12999
    -0.04430
    -0.34031
    -0.23905
    -0.09883
    -0.09883
    -0.01315
    -0.16115
    -0.28579
    -0.27800
    -0.33252
    -0.05209
    -0.08325
    -0.36368
    -0.30915
    -0.18452
    -0.23126
    -0.27021
    -0.41042
    -0.34031
    -0.37926
    -0.05988
    -0.33252
    -0.12999
    -0.45716
    -0.34031
    -0.44158
    -0.05988
     0.11149
    -0.30915
    -0.32473
    -0.35589
    -0.05988
    -0.12220
    -0.10662
    -0.07546
    -0.23126
     0.11928
     0.07254
     0.06475
     0.22834
     0.10370
     0.10370
     0.37634
     0.72688
     0.77362
     0.72688
     0.81257
     1.02289
     1.17868
     1.07742
     1.24100
     1.56817
     1.98882
     2.26146
     2.09787
     1.21763
     0.82815
     1.10079
     1.15531
     1.24100
     0.59445
     0.03359
    -0.05988
     0.78141
     1.18647
     0.40750
    -0.14557
    -0.50390
    -0.32473
     0.15823
     0.57108
    -0.44158
    -1.18160
    -0.27800
     0.96057
     1.02289
     0.72688
     0.29844
     0.24392
     0.11149
     0.11928
     0.00243
     0.01801
     0.00243
     0.01801
     0.21276
     0.25171
    -0.09104
    -0.56622
    -0.20789
    -0.20789
    -0.16115
    -0.02872
    -0.21568
    -0.43379
    -0.60516
    -0.41821
    -0.42600
    -0.49611
    -0.61295
    -0.43379
    -0.34810
    -0.20010
    -0.15336
    -0.10662
    -0.16894
    -0.28579
    -0.30137
     0.01801
     0.18160
     0.22055
     0.00243
     0.03359
     0.11149
     0.03359
     0.15823
     0.11149
     0.20497
     0.04138
     0.04138
    -0.00536
    -0.23126
    -0.23905
    -0.34810
    -0.03651
     0.03359
    -0.13778
    -0.17673
    -0.24684
    -0.11441
    -0.12220
    -0.03651
    -0.08325
    -0.09104
    -0.06767
     0.01801
    -0.00536
    -0.03651
    -0.14557
    -0.40263
     0.04138
     0.15044
     0.00243
    -0.04430
    -0.14557
    -0.00536
    -0.00536
    -0.05988
     0.01022
    -0.05209
     0.00243
    -0.02093
     0.08812
     0.11149
     0.04138
    -0.12999
    -0.07546
     0.22055
    -0.00536
     0.11149
     0.17381
    -0.07546
     0.01022
     0.01022
     0.18160
     0.18939
     0.34518
     0.33739
     0.18939
     0.33739
     0.16602
     0.25950
     0.14265
     0.59445
     0.92162
     0.75025
     0.90604
     0.52435
     0.28286
     0.42308
     0.57108
     0.39971
     0.36855
     0.43866
     0.31402
     0.28286
     0.07254
     0.00243
    -0.39484
    -0.18452
    -0.09104
    -0.02093
     0.21276
     0.22055
    -0.00536
    -0.56622
    -0.53506
    -0.10662
    -0.03651
     0.08033
     0.29065
     0.78141
     1.05405
     0.89825
     0.62561
     0.84373
     1.24879
     1.09300
     1.20984
     1.38901
     1.33448
     1.21763
     1.26437
     1.33448
     1.24100
     1.13974
     0.78920
     0.55551
     0.60224
     0.50098
     0.33739
     0.23613
     0.18160
    -0.43379
    -0.83886
    -0.97907
    -0.69085
    -0.54285
    -0.30915
    -0.40263
    -0.29358
    -0.41042
    -0.27800
    -0.36368
    -0.36368
    -0.12999
    -0.06767
     0.07254
     0.57887
     0.61003
     0.59445
     1.06963
     1.31111
     1.29553
     1.39680
     1.39680
     1.37343
     1.49806
     1.42017
     1.24100
     1.30332
     1.57596
     1.65386
     1.25658
     1.52143
     1.35006
     1.14752
     1.25658
     0.93720
     0.75025
     0.59445
     0.75025
     0.69572
     0.53214
     0.50098
     0.36855
     0.32960
     0.08812
     0.15044
    -0.17673
    -0.11441
    -0.09104
    -0.27021
    -0.19231
    -0.22347
    -0.36368
    -0.66748
    -0.69085
    -0.61295
    -0.52727
    -0.34031
    -0.26242
    -0.17673
    -0.18452
    -0.23905
    -0.31694
    -0.50390
    -0.17673
    -0.00536
     0.24392
     0.45424
     0.47761
     0.04138
    -0.03651
    -0.00536
     0.22055
     0.29065
     0.14265
     0.00243
    -0.16894
    -0.12999
    -0.30915
    -0.59738
    -0.37147
    -0.55064
    -0.62074
    -0.48053
    -0.69085
    -0.72980
    -0.73759
    -0.72980
    -0.65190
    -0.55064
    -0.51948
    -0.53506
    -0.64411
    -0.49611
    -0.15336
    -0.43379
    -0.35589
    -0.12220
    -0.27800
    -0.12999
    -0.11441
    -0.23126
    -0.20010
    -0.22347
    -0.13778
     0.02580
     0.01022
     0.00243
    -0.05209
     0.08812
     0.03359
    -0.09104
     0.00243
     0.33739
     0.39192
     0.62561
     0.68014
     0.44645
     0.44645
     0.61782
     0.27507
     0.09591
     0.26729
     0.89046
     0.93720
     0.89825
     0.40750
    -0.29358
    -1.15824
    -0.58180
    -0.55064
    -0.31694
    -0.62074
    -0.43379
    -0.38705
    -0.12220
    -0.99465
    -2.59155
    -2.88756
    -2.28775
    -1.73468
    -1.50877
    -1.30624
    -1.15824
    -1.47761
    -1.61783
    -1.99174
    -2.05405
    -1.77362
    -1.47761
    -1.22834
    -0.72980
    -0.30915
    -0.09104
    -0.80770
    -1.78920
    -1.15045
    -0.78433
    -0.37147
    -0.36368
    -0.52727
    -0.41042
    -0.48053
    -0.63632
    -0.55843
    -0.28579
    -0.40263
    -0.23905
    -0.21568
    -0.05209
     0.59445
     0.78920
     0.97615
     1.13195
     1.15531
     1.16310
     0.96057
     1.14752
     1.29553
     1.13195
     1.20984
     1.36564
     1.42017
     1.35785
     1.13974
     0.82036
     0.82815
     0.92941
     1.11637
     0.89825
     0.75804
     0.68793
     0.80478
     0.48540
     0.88267
     0.82036
     0.53214
     0.61782
     0.61782
     0.57108
     0.57887
     0.55551
     0.61782
     0.70351
     0.80478
     0.77362
     0.80478
     0.61003
     0.91383
     1.11637
     1.20984
     0.99952
     0.46982
     0.46982
     0.51656
     1.08521
     0.88267
     0.70351
     0.35297
     0.61782
     0.52435
     0.49319
     0.42308
     0.43866
     0.22834
     0.18939
     0.50877
     0.68793
     0.26729
     0.39192
     0.53214
     0.64898
     0.56329
     0.42308
     0.34518
     0.45424
     0.53214
     0.44645
     0.30623
     0.36855
     0.15044
     0.25171
     0.22834
     0.52435
     0.32181
     0.08812
     0.15044
     0.25171
     0.35297
     0.31402
     0.10370
    -0.02872
     0.18939
     0.39192
     0.11928
     0.23613
     0.10370
     0.01801
     0.07254
     0.40750
     0.18939
     0.13486
     0.19718
     0.11928
     0.08812
     0.25950
     0.02580
     0.16602
     0.29844
     0.32960
     0.26729
     0.28286
     0.06475
     0.20497
    -0.09104
     0.12707
     0.43866
     0.04917
     0.07254
     0.13486
     0.08033
     0.18160
     0.13486
    -0.00536
     0.05696
     0.22055
     0.31402
     0.33739
     0.35297
     0.34518
     0.55551
     0.92162
     1.64607
     1.98882
     2.12903
     2.13682
     1.88755
     1.56038
     0.96057
     0.65677
     1.06184
     1.47469
     1.66165
     2.05892
     0.93720
    -0.79991
    -2.03069
    -2.13195
    -2.16311
    -2.59155
    -3.21472
    -3.29262
    -2.72397
    -2.53702
    -2.55260
    -3.23030
    -3.25367
    -3.06672
    -2.71618
    -2.40459
    -1.99953
    -1.81257
    -1.20497
    -0.58959
     0.02580
     0.50877
     0.42308
     0.00243
    -0.16115
     0.42308
     0.66456
     0.48540
     0.12707
     0.13486
     0.29844
     0.39971
     0.71909
     0.46982
     0.15044
    -0.06767
     0.18160
     0.38413
     0.21276
     0.16602
     0.12707
     0.47761
     0.36855
     0.43866
     0.09591
     0.13486
     0.28286
     0.30623
     0.36855
     0.22834
     0.10370
    -0.34031
    -0.20789
     0.12707
    -0.14557
    -0.38705
    -0.16894
    -0.31694
    -0.01315
    -0.29358
    -0.11441
    -0.09104
    -0.18452
    -0.06767
     0.08812
     0.25171
    -0.12999
    -0.18452
    -0.20010
     0.39192
     0.19718
     0.01022
     0.15823
    -0.06767
     0.15044
     0.25171
     0.08812
     0.16602
     0.18160
     0.23613
     0.25950
     0.36076
     0.46982
     0.29844
     0.17381
     0.46982
     0.57887
     0.33739
     0.53214
     0.40750
     0.45424
     0.48540
     0.57887
     0.50877
     0.52435
     0.53214
     0.42308
     0.45424
     0.52435
     0.44645
     0.07254
     0.22055
     0.54772
     0.44645
     0.29844
     0.35297
     0.18939
     0.13486
     0.20497
     0.28286
     0.18939
     0.18160
     0.21276
     0.21276
     0.27507
     0.09591
    -0.05209
    -0.05209
     0.29065
     0.34518
     0.06475
     0.11149
     0.01801
     0.07254
     0.11928
     0.22055
     0.18160
     0.24392
     0.18160
     0.29065
     0.35297
     0.31402
     0.29844
     0.20497
     0.50098
     0.89825
     0.62561
     0.84373
     0.67235
     0.69572
     0.77362
     0.90604
     0.95278
     0.96836
     0.85930
     1.15531
     1.22542
     1.18647
     1.16310
     0.94499
     1.38122
     1.59154
     1.59154
     1.73175
     1.62270
     1.45132
     1.38122
     1.44353
     1.49027
     1.39680
     1.19426
     0.12707
    -1.76583
    -3.19136
    -3.04335
    -3.03556
    -2.79408
    -2.10079
    -2.55260
    -3.84569
    -4.84278
    -5.64512
    -5.78534
    -4.73372
    -3.15241
    -2.35785
    -3.28483
    -3.28483
    -1.91384
    -1.12708
    -0.73759
    -0.50390
    -0.37147
     0.12707
     0.57108
     0.87488
     1.06184
     0.99173
     1.00731
     0.92941
     0.92941
     0.95278
     0.85151
     0.78920
     0.84373
     0.71130
     0.63340
     0.50098
     0.32960
     0.47761
     0.57108
     0.40750
     0.32960
     0.22834
    -0.05209
     0.04917
    -0.03651
     0.04917
     0.25950
     0.17381
     0.22834
     0.27507
     0.22834
     0.44645
     0.22055
     0.23613
     0.47761
     0.40750
     0.54772
     0.70351
     0.64119
     0.55551
     0.96057
     1.08521
     1.08521
     0.76583
     0.17381
    -0.28579
     0.01801
     0.46982
     0.52435
     0.39971
     0.41529
     0.06475
    -0.16115
    -0.21568
    -0.33252
    -0.34031
    -0.55843
    -0.06767
    -0.12999
     0.11149
    -0.05988
     0.13486
     0.11928
     0.25950
     0.27507
     0.25950
     0.42308
     0.46203
     0.31402
     0.35297
     0.39971
     0.46982
     0.29065
     0.40750
     0.33739
     0.36855
     0.52435
     0.33739
     0.30623
     0.40750
     0.32960
     0.22834
     0.32181
     0.46982
     0.33739
     0.36076
     0.41529
     0.40750
     0.43087
     0.39192
     0.35297
     0.31402
     0.50098
     0.38413
     0.45424
     0.47761
     0.39971
     0.26729
     0.38413
     0.60224
     0.23613
     0.23613
     0.26729
     0.31402
     0.23613
     0.16602
     0.18160
     0.33739
     0.23613
     0.30623
     0.27507
     0.11149
     0.43866
     0.31402
     0.43866
     0.34518
     0.43087
     0.36855
     0.73467
     0.75804
     0.78141
     0.86709
     0.43087
    -0.16115
    -1.07255
    -1.67236
    -0.27021
    -0.20010
     0.19718
     0.32181
    -0.90896
    -0.78433
    -1.04918
    -1.52435
    -0.98686
    -0.82328
    -1.49319
    -1.83594
    -1.46204
    -0.44158
    -0.30915
    -0.87781
    -1.07255
    -1.36856
    -1.12708
    -0.70643
    -0.69085
    -0.51948
    -0.31694
    -0.55843
    -0.65190
    -0.55064
    -0.41821
    -0.80770
    -0.72201
     0.04138
     0.17381
     0.03359
    -0.27021
    -0.83107
    -0.83107
    -0.69864
    -1.00244
    -0.62074
    -0.04430
     0.01801
     0.09591
     0.51656
     0.52435
     0.61003
     0.71130
     0.71909
     0.99173
     1.24879
     1.40459
     1.46690
     1.59154
     1.67723
     1.43574
     1.22542
     1.23321
     1.25658
     1.11637
     1.11637
     0.89046
     0.90604
     0.81257
     0.86709
     0.85151
     0.99952
     1.06184
     0.96836
     0.91383
     0.96836
     0.97615
     0.78920
     1.09300
     1.00731
     0.93720
     0.91383
     0.95278
     0.96836
     0.80478
     0.68014
     0.83594
     0.92162
     0.99173
     0.89825
     0.90604
     0.56329
     0.57887
     0.47761
     0.59445
     0.75025
     0.36076
     0.36855
     0.51656
     0.32960
     0.50098
     0.33739
     0.39971
     0.72688
     0.67235
     0.78920
     0.41529
    -0.19231
    -0.40263
    -0.53506
     0.08033
     0.38413
     0.18939
    -0.09883
    -0.11441
    -0.26242
    -0.32473
    -0.48832
    -0.56622
    -0.56622
    -0.28579
     0.01022
    -0.07546
    -0.00536
     0.05696
     0.22834
     0.29844
     0.54772
     0.59445
     0.53993
     0.57108
     0.76583
     1.05405
     0.92941
     0.71130
     0.79699
     0.92941
     1.02289
     1.06184
     0.93720
     0.79699
     0.95278
     0.64898
     1.06963
     0.93720
     0.74246
     0.64898
     0.48540
     0.68014
     0.53993
     0.49319
     0.43087
     0.53993
     0.57887
     0.51656
     0.51656
     0.41529
     0.18939
    -0.23126
    -0.34031
    -1.18939
    -2.45912
    -3.18357
    -2.93429
    -2.26438
    -2.01511
    -2.20985
    -2.67723
    -2.34227
    -2.85640
    -4.29750
    -4.28192
    -2.81745
    -2.29554
    -1.48540
    -0.38705
    -0.33252
    -1.43867
    -3.04335
    -2.60713
    -0.48832
    -0.03651
    -0.53506
    -1.73468
    -1.61004
    -1.25171
    -1.23613
    -1.11929
    -0.92454
    -0.94012
    -1.28287
    -1.43867
    -0.97907
    -0.75317
    -0.75317
    -0.45716
    -0.02872
     0.15823
     0.43087
    -0.03651
    -0.52727
    -0.69085
    -0.53506
    -0.53506
    -0.32473
    -0.42600
    -0.27021
    -0.41821
    -0.30137
    -0.27021
    -0.18452
    -0.18452
     0.10370
     0.31402
     0.75025
     0.72688
     0.41529
     0.35297
     0.59445
     0.70351
     0.86709
     0.80478
     0.65677
     0.43087
     0.64898
     0.82815
     0.72688
     0.52435
     0.39192
     0.60224
     0.68793
     0.81257
     0.77362
     0.74246
     0.78141
     0.68014
     0.75025
     0.85151
     0.61782
     0.42308
     0.45424
     0.71130
     0.59445
     0.48540
     0.32181
     0.28286
     0.36076
     0.29065
     0.32181
     0.20497
     0.26729
     0.29844
     0.36855
     0.36076
     0.29065
     0.15044
    -0.02093
     0.38413
     0.35297
     0.43866
     0.29065
     0.32960
     0.26729
     0.42308
     0.34518
     0.25950
     0.24392
     0.22055
     0.34518
     0.39192
     0.33739
     0.26729
     0.03359
     0.18939
     0.37634
     0.34518
     0.20497
     0.15044
     0.04917
     0.22834
     0.08812
     0.08033
     0.14265
     0.10370
     0.13486
     0.26729
     0.22834
     0.13486
    -0.03651
    -0.04430
     0.28286
     0.22055
     0.11928
     0.20497
     0.14265
     0.20497
     0.25950
     0.10370
     0.20497
     0.21276
     0.26729
     0.32181
     0.35297
     0.29065
     0.26729
     0.04138
     0.34518
     0.52435
     0.43087
     0.39971
     0.36076
     0.30623
     0.27507
     0.50877
     0.52435
     0.46982
     0.76583
     0.68793
     0.86709
     0.96836
     1.07742
     0.95278
     1.33448
     1.53701
     1.59154
     1.49027
     1.20205
     0.91383
     0.94499
     0.63340
    -0.52727
    -2.19427
    -3.70548
    -3.64316
    -3.21472
    -3.68990
    -3.78338
    -3.42505
    -3.69769
    -2.56039
    -2.37343
    -2.38901
    -1.77362
    -1.08813
    -0.94791
    -1.60225
    -2.50586
    -0.87781
     0.96836
     2.67431
     2.34714
     1.86418
     1.99661
     1.72396
     0.70351
    -0.10662
    -0.41042
    -0.53506
    -0.02872
     0.22055
     0.12707
     0.32960
     0.75804
     1.13974
     1.33448
     1.34227
     1.52143
     1.69281
     1.65386
     1.76291
     1.23321
     1.80965
     1.87976
     1.96545
     2.16019
     2.01218
     1.66165
     1.28774
     1.26437
     1.34227
     1.17089
     0.85930
     0.48540
     0.66456
     0.82815
     0.69572
     0.11928
     0.22055
     0.38413
     0.13486
     0.11149
    -0.00536
    -0.11441
    -0.03651
     0.08033
    -0.05988
     0.18160
     0.02580
     0.11928
     0.01801
    -0.02872
     0.00243
    -0.20010
    -0.08325
    -0.05988
    -0.02093
    -0.14557
    -0.02872
    -0.19231
    -0.24684
    -0.20010
    -0.08325
    -0.09104
    -0.19231
    -0.05209
    -0.27021
    -0.12220
    -0.05988
    -0.23905
    -0.30915
    -0.12999
    -0.12220
    -0.21568
    -0.12999
    -0.11441
    -0.30137
    -0.30137
    -0.31694
    -0.12220
     0.00243
    -0.13778
    -0.30915
    -0.28579
    -0.22347
    -0.24684
    -0.44937
    -0.22347
    -0.16115
    -0.13778
    -0.14557
    -0.16115
    -0.26242
    -0.28579
    -0.30137
    -0.25463
    -0.05988
    -0.10662
    -0.12220
    -0.12220
    -0.20010
     0.04138
    -0.27021
    -0.12999
     0.04917
    -0.05988
    -0.03651
     0.02580
     0.07254
    -0.10662
     0.09591
    -0.00536
     0.22834
     0.29065
     0.17381
     0.22834
     0.24392
     0.19718
     0.30623
     0.32181
     0.51656
     0.59445
     0.44645
     0.70351
     0.78920
     0.81257
     0.71130
     0.72688
     0.93720
     1.10079
     1.27216
     1.39680
     1.71618
     2.35493
     2.44062
     1.73954
     0.04138
     0.15823
     0.70351
     0.56329
     0.26729
     0.18160
     0.15823
    -0.65969
    -1.50877
    -1.54772
    -1.48540
    -1.81257
    -1.86710
    -1.83594
    -2.16311
    -2.45133
    -2.41238
    -1.99953
    -1.90605
    -1.59446
    -1.44646
    -1.36077
    -1.33740
    -0.87002
    -0.51948
    -0.42600
     0.01801
     0.23613
    -0.44937
    -1.20497
    -0.67527
     0.40750
     1.01510
     0.67235
     0.26729
     0.50098
     0.77362
     0.91383
     0.44645
    -0.12999
    -0.66748
    -1.39972
    -0.83886
    -0.47274
    -0.66748
    -0.75317
    -0.82328
    -1.08034
    -1.31403
    -0.94012
    -1.02581
    -1.29066
    -0.80770
    -0.71422
    -0.43379
    -0.27021
    -0.09883
     0.16602
     0.71909
     0.82036
     0.90604
     0.72688
     0.98394
     1.03068
     0.87488
     0.98394
     0.71909
    -0.04430
     0.21276
     0.50877
     0.47761
     0.30623
     0.20497
     0.25950
     0.16602
     0.02580
     0.04917
    -0.07546
    -0.18452
    -0.02872
    -0.14557
     0.14265
     0.36855
     0.11149
     0.25171
     0.28286
     0.44645
     0.37634
     0.36855
     0.14265
     0.38413
     0.44645
     0.44645
     0.57108
     0.40750
     0.36855
     0.26729
     0.29844
     0.53214
     0.39971
     0.17381
     0.36076
     0.32960
     0.40750
     0.45424
     0.07254
     0.32960
     0.33739
     0.29844
     0.31402
     0.06475
     0.10370
     0.04917
    -0.06767
     0.32960
     0.05696
     0.03359
    -0.01315
     0.02580
     0.01801
     0.01022
    -0.12220
    -0.12999
    -0.06767
     0.13486
    -0.12220
    -0.08325
     0.03359
    -0.04430
    -0.18452
     0.29065
     0.04917
     0.04138
     0.04138
     0.04917
     0.31402
     0.17381
     0.05696
     0.26729
     0.42308
     0.64119
     0.50877
     0.39192
     0.33739
     0.43087
     0.40750
     0.57887
     0.73467
     0.64898
     0.32960
     0.57108
     0.75804
     0.65677
     0.63340
     0.45424
     0.29065
     0.38413
     0.15823
     0.18160
     0.03359
     0.00243
     0.26729
     0.57108
     0.88267
     0.39192
     0.21276
     0.18160
     0.09591
    -0.03651
     0.69572
     1.02289
     1.07742
     0.95278
     0.58666
     0.82815
     0.53993
     0.15823
     0.01022
    -0.18452
     0.11928
     0.01022
    -0.36368
    -0.54285
    -0.58959
    -0.97907
    -1.53214
    -1.99174
    -1.43088
    -1.25171
    -1.02581
    -0.88560
    -1.43088
    -1.32182
    -1.01802
    -0.09104
     1.11637
     0.57887
    -1.04139
    -1.95279
    -1.22055
    -0.28579
     0.28286
    -0.05988
    -0.30137
    -0.15336
    -0.35589
    -0.51948
    -0.34031
    -0.23905
    -0.43379
    -1.11929
    -1.00244
    -0.98686
    -0.72980
    -0.34031
    -0.30915
     0.11928
     0.05696
    -0.16894
    -0.32473
    -0.62074
    -0.60516
    -0.81549
    -0.31694
    -0.06767
    -0.05209
    -0.17673
    -0.18452
     0.09591
     0.20497
     0.22055
     0.15044
     0.56329
     0.50098
     0.73467
     0.48540
     0.87488
     0.81257
     0.79699
     0.82815
     0.84373
     0.78141
     0.79699
     0.61003
     0.89825
     1.00731
     0.77362
     0.76583
     0.53993
     0.80478
     0.82815
     0.59445
     0.75804
     0.52435
     0.71130
     0.74246
     0.81257
     0.69572
     0.88267
     0.33739
     0.64119
     0.87488
     0.77362
     0.60224
     0.51656
     0.47761
     0.63340
     0.56329
     0.60224
     0.53993
     0.62561
     0.43087
     0.46982
     0.52435
     0.44645
     0.31402
     0.31402
     0.60224
     0.60224
     0.51656
     0.57108
     0.48540
     0.62561
     0.61003
     0.75804
     0.75804
     0.55551
     0.64119
     0.57108
     0.82036
     0.63340
     0.39971
     0.26729
     0.71909
     0.61782
     0.37634
     0.43866
     0.35297
     0.19718
     0.26729
     0.02580
    -0.05209
     0.01801
    -0.07546
     0.06475
     0.04138
    -0.17673
    -0.16894
    -0.34810
    -0.05988
    -0.03651
    -0.02872
    -0.02093
    -0.12999
    -0.00536
    -0.00536
     0.19718
     0.04138
     0.18160
     0.22834
     0.22055
     0.32181
     0.55551
     0.50877
     0.19718
     0.34518
     0.57887
     0.67235
     0.64898
     0.52435
     0.53993
     0.68014
     0.52435
     0.64119
     0.64898
     0.61003
     0.56329
     0.68793
     0.64119
     0.45424
     0.15823
     0.05696
     0.55551
     0.39971
     0.60224
     0.60224
     0.27507
     0.00243
    -0.34810
    -0.60516
    -0.95570
    -1.44646
    -1.68015
    -1.09592
    -1.09592
    -1.36856
    -1.02581
    -1.32182
    -1.79699
    -2.80966
    -3.96254
    -2.68502
    -1.07255
    -0.14557
    -0.40263
    -0.21568
     0.39971
     0.22834
     0.36855
     1.28774
     0.53993
    -0.84665
    -1.31403
    -0.97907
    -1.08813
     0.02580
     1.19426
     1.10858
    -0.31694
    -2.23322
    -2.97324
    -3.05893
    -2.13974
    -1.25171
    -1.19718
    -1.16603
    -1.08813
    -0.63632
    -0.43379
    -0.30137
     0.07254
     0.50877
     0.62561
     0.90604
     0.99173
     0.95278
     0.97615
     1.13195
     1.04626
     1.25658
     1.19426
     1.17868
     1.20205
     1.28774
     1.13195
     1.07742
     0.86709
     1.15531
     1.10079
     1.06963
     0.96836
     0.75025
     0.83594
     0.78141
     0.75804
     0.84373
     0.78141
     0.58666
     0.66456
     0.71130
     0.77362
     0.68793
     0.27507
     0.60224
     0.75025
     0.52435
     0.54772
     0.46203
     0.48540
     0.43866
     0.44645
     0.45424
     0.58666
     0.51656
     0.37634
     0.38413
     0.55551
     0.54772
     0.27507
     0.42308
     0.61782
     0.50098
     0.60224
     0.45424
     0.50877
     0.42308
     0.42308
     0.43866
     0.53993
     0.51656
     0.50098
     0.44645
     0.33739
     0.45424
     0.22834
     0.25950
     0.37634
     0.50098
     0.32960
     0.34518
     0.39192
     0.06475
     0.03359
     0.22055
     0.27507
     0.18939
     0.14265
    -0.08325
     0.04917
     0.13486
     0.04917
    -0.02872
     0.11928
    -0.00536
     0.20497
     0.22834
     0.23613
     0.22834
     0.27507
     0.27507
     0.50877
     0.55551
     0.60224
     0.46982
     0.50098
     0.45424
     0.74246
     0.61003
     0.86709
     0.93720
     0.71909
     0.89046
     0.79699
     0.74246
     0.75804
     0.68014
     0.75025
     1.03847
     0.89825
     0.77362
     0.73467
     0.68793
     0.81257
     0.64119
     0.78141
     0.82036
     0.88267
     1.14752
     1.44353
     1.98103
     2.23030
     1.71618
     0.44645
     0.14265
     0.79699
     0.43866
     0.27507
     0.09591
    -0.20789
    -0.90896
    -1.45425
    -1.89047
    -2.46691
    -3.47958
    -3.55747
    -4.00928
    -4.29750
    -4.60909
    -4.39876
    -3.16799
    -2.90314
    -2.81745
    -2.99661
    -2.70060
    -2.18648
    -1.25171
    -0.94791
    -0.16115
     0.04917
    -0.08325
    -0.27021
     0.15823
     1.03847
     0.64119
    -0.04430
    -0.21568
    -0.16894
    -0.35589
    -0.91675
    -1.04139
    -1.12708
    -1.17382
    -1.56330
    -1.21276
    -0.67527
    -1.15045
    -0.77654
    -0.95570
    -0.95570
    -0.48832
    -0.37147
    -0.09104
     0.32181
     0.34518
     0.44645
     0.39971
     0.53993
     0.61003
     0.51656
     0.53214
     0.72688
     0.64119
     0.55551
     0.68014
     0.65677
     0.75804
     0.58666
     0.60224
     0.62561
     0.77362
     0.64898
     0.70351
     0.45424
     0.64119
     0.66456
     0.48540
     0.84373
     0.57108
     0.36855
     0.61003
     0.61003
     0.47761
     0.39192
     0.31402
     0.35297
     0.64119
     0.52435
     0.40750
     0.34518
     0.32181
     0.21276
     0.30623
     0.61782
     0.47761
     0.35297
     0.51656
     0.53214
     0.51656
     0.61003
     0.51656
     0.59445
     0.74246
     0.71909
     0.86709
     0.81257
     0.74246
     0.64898
     0.56329
     0.85930
     0.92941
     0.85930
     0.75804
     0.70351
     0.77362
     0.92162
     0.66456
     0.65677
     0.70351
     0.74246
     0.71130
     0.53214
     0.52435
     0.39192
     0.23613
     0.23613
     0.36855
     0.24392
    -0.08325
    -0.09883
    -0.02093
    -0.12220
    -0.41042
    -0.55843
    -0.54285
    -0.37147
    -0.34031
    -0.61295
    -0.55843
    -0.48053
    -0.72201
    -0.60516
    -0.48053
    -0.35589
    -0.41821
    -0.48832
    -0.41821
    -0.36368
    -0.20789
    -0.35589
    -0.31694
    -0.23905
    -0.10662
    -0.15336
    -0.09883
    -0.09883
     0.06475
    -0.05209
     0.37634
     0.51656
     0.46203
     0.44645
     0.62561
     0.73467
     0.91383
     0.88267
     0.93720
     0.97615
     0.68014
     0.53214
     0.43087
     1.03068
     1.04626
     0.50098
     0.35297
     0.45424
     0.34518
    -0.14557
    -0.67527
    -1.43867
    -2.07742
    -2.49028
    -2.45912
    -2.03848
    -1.54772
    -1.06476
    -1.60225
    -2.52144
    -3.05893
    -2.96545
    -2.45912
    -1.71131
    -1.00244
    -0.63632
    -0.12220
    -0.26242
    -0.64411
    -1.12708
    -1.80478
    -1.13487
     0.55551
     0.85151
     0.78920
    -0.64411
    -2.00732
    -1.84373
    -1.30624
    -0.67527
    -0.66748
    -1.06476
    -1.22834
    -1.37635
    -1.06476
    -0.52727
    -0.41042
    -0.53506
    -0.53506
    -0.34810
     0.11149
     0.30623
     0.36855
     0.34518
     0.24392
     0.59445
     0.77362
     0.61782
     0.48540
     0.53993
     0.56329
     0.66456
     0.76583
     0.73467
     0.65677
     0.68014
     0.85151
     0.91383
     0.80478
     0.69572
     0.41529
     0.68014
     0.92941
     0.95278
     0.67235
     0.61003
     0.68014
     0.65677
     0.59445
     0.49319
     0.63340
     0.42308
     0.53214
     0.59445
     0.55551
     0.44645
     0.31402
     0.25950
     0.76583
     0.61782
     0.42308
     0.46203
     0.36076
     0.51656
     0.50098
     0.50877
     0.36855
     0.43866
     0.50877
     0.40750
     0.35297
     0.30623
     0.23613
    -0.05209
     0.21276
     0.35297
     0.23613
     0.17381
     0.07254
     0.11149
     0.13486
     0.15823
     0.09591
     0.24392
     0.22834
     0.23613
     0.32181
     0.47761
     0.36076
     0.06475
     0.45424
     0.56329
     0.59445
     0.42308
     0.38413
     0.36855
     0.43087
     0.28286
     0.42308
     0.37634
     0.36076
     0.45424
     0.49319
     0.45424
     0.46982
     0.29065
     0.23613
     0.61003
     0.65677
     0.43866
     0.45424
     0.34518
     0.51656
     0.56329
     0.52435
     0.70351
     0.50098
     0.49319
     0.77362
     1.07742
     0.97615
     0.96057
     1.01510
     1.17089
     0.52435
    -0.32473
     0.02580
     0.85151
     0.93720
     1.08521
     0.95278
     0.78920
     0.46203
     0.01801
    -0.48053
    -1.03360
    -0.99465
    -1.23613
    -1.42309
    -1.61004
    -1.60225
    -2.04627
    -2.14753
    -2.31891
    -2.06963
    -2.27217
    -2.66165
    -2.99661
    -3.22251
    -3.04335
    -2.71618
    -2.06963
    -2.07742
    -1.92163
    -1.75026
    -1.55551
    -1.66457
    -1.74247
    -1.08813
    -1.14266
    -0.72201
    -0.76875
    -1.16603
    -1.12708
    -1.19718
    -1.12708
    -1.04139
    -1.11150
    -0.85444
    -1.43088
    -1.66457
    -1.49319
    -1.08813
    -1.18160
    -1.48540
    -1.74247
    -1.91384
    -1.56330
    -1.28287
    -0.54285
    -0.39484
    -0.48053
    -0.47274
    -0.90896
    -0.76096
    -0.33252
    -0.05988
     0.21276
     0.36855
     0.61003
     0.48540
     0.49319
     0.43866
     0.31402
     0.33739
     0.55551
     0.64119
     0.70351
     0.82036
     0.72688
     0.77362
     0.96057
     1.02289
     0.61003
     1.00731
     0.99173
     1.01510
     0.99952
     0.85151
     0.82036
     0.59445
     0.64119
     0.60224
     0.58666
     0.63340
     0.39971
     0.29844
     0.21276
     0.34518
     0.13486
     0.16602
     0.22834
     0.02580
    -0.02872
     0.03359
     0.04917
    -0.11441
    -0.06767
    -0.16894
     0.05696
     0.11928
     0.02580
     0.08812
     0.11149
     0.25171
     0.10370
     0.05696
     0.36076
     0.23613
     0.24392
     0.25950
     0.44645
     0.38413
     0.15823
     0.28286
     0.42308
     0.50098
     0.27507
     0.28286
     0.15044
     0.25171
     0.20497
     0.05696
     0.28286
     0.25171
     0.16602
     0.30623
     0.33739
     0.17381
     0.11149
     0.04138
     0.15044
     0.35297
     0.37634
     0.18939
     0.21276
     0.32960
     0.33739
     0.08812
     0.33739
     0.42308
     0.30623
     0.21276
     0.46982
     0.50098
     0.23613
     0.29844
     0.36076
     0.42308
     0.53993
     0.42308
     0.62561
     0.82036
     0.63340
     0.65677
     0.42308
     0.85151
     0.65677
     0.81257
     1.05405
     1.13195
     1.02289
     0.75804
     0.46982
     0.92941
     0.94499
     0.90604
     0.80478
     0.79699
     0.68014
     0.36855
     0.22834
    -0.06767
    -0.64411
    -1.11150
    -0.72201
    -0.53506
    -0.77654
    -1.31403
    -1.39193
    -1.66457
    -1.99174
    -2.62271
    -2.56818
    -2.56818
    -2.03848
    -1.92942
    -2.13195
    -1.89047
    -1.98395
    -1.85931
    -1.56330
    -1.26729
    -0.65969
    -0.65969
    -0.79212
    -1.26729
    -1.29066
    -0.91675
    -1.01802
    -1.41530
    -1.50098
    -1.46983
    -1.48540
    -1.69573
    -1.57888
    -2.15532
    -2.45133
    -2.02290
    -1.91384
    -1.89047
    -1.74247
    -1.75805
    -1.61004
    -1.37635
    -0.69085
    -0.22347
     0.15823
     0.52435
     0.97615
     1.23321
     1.57596
     1.24879
     0.94499
     1.20205
     1.72396
     2.16019
     2.11345
     1.98882
     1.96545
     2.10566
     2.09008
     1.65386
     1.50585
     1.43574
     1.34227
     0.95278
     1.31890
     1.11637
     0.93720
     0.81257
     0.89825
     0.92162
     0.74246
     0.68014
     0.57887
     0.70351
     0.43866
    -0.10662
    -0.07546
     0.04917
     0.33739
     0.24392
     0.08812
     0.30623
    -0.10662
    -0.02872
    -0.03651
     0.08033
    -0.11441
    -0.04430
    -0.04430
     0.01022
     0.22834
     0.27507
     0.35297
     0.19718
     0.18160
     0.15823
     0.31402
     0.42308
     0.22834
     0.15044
     0.31402
     0.32181
     0.26729
     0.20497
     0.02580
     0.03359
     0.14265
     0.28286
     0.10370
     0.02580
    -0.01315
    -0.16115
     0.01022
     0.24392
     0.19718
    -0.12999
    -0.08325
     0.11928
     0.06475
    -0.01315
    -0.02872
    -0.13778
     0.01022
     0.18939
    -0.00536
     0.02580
    -0.04430
    -0.09104
    -0.23126
     0.13486
     0.01022
    -0.21568
    -0.21568
    -0.19231
    -0.09883
    -0.10662
    -0.13778
    -0.15336
    -0.20789
     0.03359
     0.03359
     0.05696
     0.09591
     0.08033
     0.07254
     0.22055
     0.45424
     0.31402
     0.29065
     0.22055
     0.47761
     0.53993
     0.28286
    -0.06767
    -0.20789
    -0.22347
    -0.39484
    -0.98686
    -1.31403
    -1.25171
    -0.93233
    -1.13487
    -1.46204
    -1.87489
    -2.13195
    -2.08521
    -2.07742
    -2.24880
    -2.19427
    -2.56039
    -2.98103
    -2.80187
    -2.08521
    -1.47761
    -1.38414
    -1.76583
    -1.87489
    -1.81257
    -0.94791
    -0.87781
    -0.83886
    -0.41042
    -0.41042
    -0.44158
    -0.81549
    -0.34810
    -0.18452
    -0.05209
     0.07254
    -0.04430
     0.11928
    -0.06767
    -0.23905
    -0.59738
    -0.33252
    -0.48053
    -0.82328
    -1.01802
    -1.21276
    -1.01802
    -0.76875
    -0.72201
    -1.04139
    -1.39972
    -1.12708
    -0.45716
    -0.02872
    -0.19231
    -0.65969
    -0.96349
    -0.51948
     0.02580
     0.57887
     0.89046
     1.26437
     1.00731
     1.52143
     1.71618
     1.61491
     1.48248
     1.32669
     1.46690
     1.63828
     1.78628
     1.75512
     1.38901
     1.12416
     1.42017
     1.22542
     0.98394
     0.77362
     0.68014
     0.64119
     0.66456
     0.72688
     0.60224
     0.71909
     0.66456
     0.68014
     0.84373
     0.62561
     0.71909
     0.50877
     0.71130
     0.82036
     0.74246
     0.76583
     0.76583
     0.71909
     0.68793
     0.81257
     0.54772
     0.57108
     0.69572
     0.60224
     0.67235
     0.65677
     0.46203
     0.30623
     0.53214
     0.51656
     0.38413
     0.37634
     0.43087
     0.38413
     0.43866
     0.32181
     0.16602
     0.41529
     0.18939
     0.36076
     0.32960
     0.33739
     0.20497
     0.07254
     0.10370
     0.39971
     0.47761
     0.18160
     0.25171
     0.18939
     0.29065
     0.41529
     0.33739
     0.36076
     0.26729
     0.28286
     0.24392
     0.29065
     0.29065
     0.27507
     0.08812
     0.30623
     0.28286
     0.19718
     0.11928
     0.04917
    -0.09104
     0.06475
     0.02580
     0.10370
    -0.03651
    -0.02093
    -0.08325
     0.01801
     0.11149
     0.13486
     0.14265
     0.28286
     0.36076
     0.28286
     0.70351
     0.84373
     0.63340
     0.27507
    -0.25463
    -0.25463
    -0.10662
    -0.46495
    -0.55064
    -0.56622
    -0.57401
    -0.90896
    -1.03360
    -0.87002
    -1.21276
    -1.51656
    -2.05405
    -2.20206
    -2.45133
    -2.53702
    -2.80966
    -2.09300
    -1.76583
    -1.78920
    -1.67236
    -1.50098
    -1.57109
    -1.43088
    -1.34519
    -1.15824
    -0.69085
    -0.48053
    -0.41821
    -0.07546
     0.11149
     0.36076
     0.32960
     0.40750
     0.55551
     0.69572
     0.42308
     0.35297
     0.32960
    -0.21568
    -1.29066
    -1.96058
    -1.50098
    -1.31403
    -1.42309
    -1.36077
    -1.42309
    -1.29845
    -1.50877
    -1.63341
    -1.48540
    -1.35298
    -1.12708
    -0.87002
    -0.51948
     0.03359
     0.31402
     0.38413
     0.85151
     1.27216
     1.27216
     1.45911
     1.37343
     1.44353
     1.48248
     1.49806
     1.70060
     1.83302
     1.77849
     1.28774
     1.20984
     1.25658
     1.20984
     0.99952
     1.00731
     1.25658
     0.75804
     0.71909
     0.67235
     0.61782
     0.39971
     0.40750
     0.57887
     0.54772
     0.72688
     0.57887
     0.44645
     0.57108
     0.75804
     0.70351
     0.64898
     0.86709
     0.88267
     0.79699
     0.92162
     0.98394
     0.79699
     0.64119
     0.88267
     0.95278
     0.90604
     0.97615
     0.85930
     0.80478
     0.63340
     0.88267
     0.46203
     0.77362
     0.75025
     0.64898
     0.56329
     0.61782
     0.46203
     0.43087
     0.33739
     0.27507
     0.41529
     0.29844
     0.30623
     0.06475
     0.15823
     0.26729
     0.03359
     0.06475
     0.18160
     0.01022
     0.07254
     0.18939
     0.17381
     0.01801
    -0.07546
     0.06475
     0.14265
     0.14265
    -0.00536
     0.08033
    -0.03651
     0.10370
    -0.12999
     0.01022
     0.08033
    -0.11441
    -0.01315
     0.01022
    -0.17673
    -0.12999
    -0.18452
    -0.23905
    -0.07546
    -0.02872
    -0.21568
    -0.19231
    -0.18452
    -0.09883
    -0.36368
    -0.20789
    -0.02093
    -0.12220
    -0.23126
    -0.02872
     0.00243
     0.08033
     0.22055
     0.33739
     0.52435
     0.19718
    -0.20010
    -0.74538
    -0.62074
    -0.66748
    -1.21276
    -2.10079
    -1.84373
    -1.82036
    -2.04627
    -2.16311
    -2.27217
    -2.91872
    -3.64316
    -4.41434
    -4.13391
    -2.55260
    -1.15045
    -0.52727
    -1.24392
    -1.74247
    -0.98686
    -0.12999
     0.26729
     0.54772
    -0.35589
    -1.47761
    -0.94012
    -0.30915
    -0.26242
    -0.00536
     0.70351
     0.46982
    -0.33252
    -2.02290
    -2.59155
    -2.70839
    -2.47470
    -1.97616
    -1.27508
    -1.28287
    -1.11929
    -1.25171
    -1.23613
    -1.30624
    -1.34519
    -1.29066
    -0.69085
     0.07254
     0.32960
     0.44645
     0.33739
     0.38413
     0.80478
     1.21763
     1.73175
     2.40946
     2.35493
     2.02776
     1.80965
     2.09008
     1.97324
     2.02776
     2.13682
     2.09787
     2.04334
     1.75512
     1.45911
     1.32669
     1.20984
     1.10858
     0.70351
     1.22542
     1.02289
     0.86709
     0.99952
     1.00731
     1.10079
     0.94499
     0.82036
     0.73467
     0.94499
     1.02289
     0.91383
     0.68014
     0.52435
     0.68793
     0.50877
     0.59445
     0.75025
     0.61003
     0.41529
     0.62561
     0.60224
     0.75025
     0.64119
     0.52435
     0.75804
     0.71909
     0.81257
     0.76583
     0.96057
     0.87488
     0.88267
     1.03068
     1.24100
     1.13974
     0.83594
     1.13195
     1.05405
     1.20984
     1.07742
     0.92162
     0.96836
     1.01510
     1.11637
     0.80478
     0.87488
     0.73467
     0.48540
     0.32960
     0.70351
     0.46982
     0.22834
     0.14265
     0.18939
     0.03359
    -0.01315
    -0.16115
    -0.29358
    -0.37147
    -0.42600
    -0.43379
    -0.62074
    -0.72980
    -0.85444
    -0.96349
    -0.87002
    -0.64411
    -1.03360
    -0.90896
    -1.06476
    -1.00244
    -0.87002
    -0.90896
    -1.02581
    -0.89338
    -0.69864
    -0.69085
    -0.57401
    -0.48053
    -0.44158
    -0.36368
    -0.15336
     0.32181
    -0.02093
    -0.57401
    -0.74538
    -0.83886
    -0.62074
    -0.72201
    -1.32961
    -1.86710
    -1.77362
    -1.74247
    -1.79699
    -1.85152
    -1.95279
    -2.38122
    -2.72397
    -2.51365
    -2.56818
    -2.76292
    -2.74734
    -2.17869
    -1.33740
    -1.05697
    -1.00244
    -0.90117
    -0.80770
    -0.18452
    -0.03651
    -0.79991
    -2.05405
    -2.41238
    -1.78141
    -1.19718
    -1.02581
    -1.85152
    -2.38901
    -2.98103
    -2.66944
    -2.40459
    -2.49028
    -2.47470
    -2.56039
    -2.21764
    -1.81257
    -1.41530
    -0.92454
    -0.81549
    -0.87002
     0.11149
     0.92941
     1.20984
     1.45911
     1.77070
     1.80965
     1.82523
     1.98882
     1.82523
     1.91871
     2.19135
     2.31598
     2.57305
     2.60420
     2.21472
     1.52922
     1.31111
     1.76291
     1.73175
     2.07450
     1.42796
     1.01510
     1.05405
     0.96057
     0.93720
     0.76583
     0.85930
     0.82815
     0.71130
     0.85930
     0.89825
     1.05405
     0.87488
     0.97615
     0.77362
     0.96836
     0.96836
     0.92941
     1.03847
     1.10858
     0.93720
     0.75804
     0.62561
     0.61003
     0.53214
     0.61782
     0.46203
     0.32960
     0.15823
     0.52435
     0.54772
     0.43087
     0.37634
     0.26729
     0.34518
     0.35297
     0.42308
     0.33739
     0.26729
     0.27507
     0.25950
     0.40750
     0.36076
     0.25171
    -0.03651
     0.13486
     0.55551
     0.20497
     0.21276
     0.11149
     0.15044
     0.26729
     0.14265
     0.04138
     0.23613
     0.12707
     0.15823
     0.25950
     0.26729
     0.16602
     0.05696
    -0.14557
     0.22055
     0.26729
     0.13486
     0.14265
    -0.07546
     0.05696
     0.04138
     0.11928
     0.10370
     0.13486
     0.12707
     0.18160
     0.36855
     0.46982
     0.30623
    -0.02872
     0.10370
     0.20497
    -0.09883
    -0.20010
    -0.57401
    -0.91675
    -1.25171
    -1.68794
    -2.19427
    -2.36564
    -2.44354
    -1.72689
    -1.75805
    -2.33449
    -2.75513
    -3.12904
    -3.08230
    -3.05893
    -3.09009
    -1.88268
    -1.07255
    -0.80770
    -0.40263
     0.01801
     0.51656
     1.05405
     0.98394
     0.50098
    -0.27021
    -0.72980
    -0.22347
     0.56329
     1.52922
     1.59154
     0.96057
     0.36855
    -0.62853
    -1.18939
    -1.51656
    -1.78141
    -1.59446
    -1.14266
    -1.33740
    -1.36856
    -1.18160
    -0.99465
    -0.90117
    -1.25171
    -1.37635
    -0.97907
    -0.98686
    -1.22834
    -1.30624
    -0.96349
    -0.61295
    -0.34031
    -0.13778
    -0.07546
    -0.02093
    -0.20010
    -0.11441
     0.10370
     0.32181
     0.58666
     0.29844
     0.46203
     0.54772
     0.22055
     0.62561
     1.04626
     0.99952
     0.49319
     0.49319
     0.60224
     0.61003
     0.56329
     0.45424
     0.37634
     0.57887
     0.39192
     0.42308
     0.79699
     0.46203
     0.55551
     0.64119
     0.77362
     0.46982
     0.40750
     0.47761
     0.89825
     0.85930
     0.94499
     0.89046
     0.78141
     0.66456
     0.78920
     0.62561
     0.78141
     1.01510
     0.88267
     0.95278
     0.99173
     0.95278
     0.83594
     0.83594
     0.84373
     1.03847
     0.89825
     1.01510
     0.79699
     0.82036
     0.78920
     0.69572
     0.49319
     0.85151
     0.73467
     0.73467
     0.69572
     0.59445
     0.49319
     0.50877
     0.43866
     0.44645
     0.73467
     0.56329
     0.37634
     0.40750
     0.33739
     0.46203
     0.32181
     0.61003
     0.61003
     0.64119
     0.52435
     0.58666
     0.13486
    -0.34031
    -0.58959
    -0.25463
    -0.42600
    -0.10662
    -0.44937
    -0.95570
    -1.30624
    -1.22834
    -1.64120
    -1.55551
    -1.39193
    -1.46983
    -1.27508
    -1.21276
    -1.33740
    -1.38414
    -1.21276
    -1.05697
    -0.83107
    -0.75317
    -0.41042
    -0.29358
    -0.08325
     0.06475
    -0.30915
    -0.06767
    -0.06767
    -0.07546
    -0.22347
     0.02580
     0.43087
     0.42308
     0.09591
    -0.36368
    -0.41042
     0.15044
     0.32181
     0.26729
    -0.29358
    -0.69085
    -0.54285
    -0.85444
    -0.41821
    -0.39484
    -0.68306
    -0.67527
    -0.73759
    -0.74538
    -0.74538
    -0.85444
    -0.90896
    -1.05697
    -1.09592
    -0.99465
    -0.89338
    -0.53506
    -0.32473
    -0.34810
     0.11149
     0.36076
     0.28286
     0.46203
     0.57108
     0.78920
     0.81257
     0.72688
     0.50877
     0.87488
     1.35006
     1.38122
     1.20205
     1.04626
     1.10079
     1.40459
     1.29553
     1.18647
     0.75804
     0.67235
     0.50098
     0.61003
     0.63340
     0.40750
     0.28286
     0.46982
     0.86709
     0.93720
     0.32181
    -0.51169
    -1.29066
    -0.48832
    -0.38705
    -0.09883
    -0.51169
    -0.62853
    -0.62853
    -0.48053
    -0.40263
    -0.41821
    -0.51169
    -0.39484
    -0.09883
     0.01801
     0.11928
     0.09591
     0.10370
     0.21276
     0.23613
     0.47761
     0.48540
     0.34518
     0.37634
     0.36855
     0.38413
     0.22834
    -0.00536
     0.13486
     0.31402
     0.33739
     0.31402
     0.18160
     0.00243
     0.17381
     0.11928
     0.51656
     0.76583
     0.50098
     0.53993
     0.66456
     0.82815
     0.82036
     0.71909
     0.76583
     1.06184
     1.06963
     1.11637
     0.92941
     0.67235
     0.63340
     0.51656
     0.31402
     0.53993
     0.59445
     0.49319
     0.33739
    -0.05988
    -0.60516
    -0.71422
    -0.78433
    -0.59738
    -0.44937
    -0.47274
    -0.45716
    -0.48053
    -0.28579
    -0.48832
    -1.63341
    -1.27508
    -0.92454
    -0.72980
    -0.80770
    -0.96349
    -0.87781
    -0.54285
    -0.70643
    -0.16894
    -0.04430
     0.32181
     0.15044
     0.43866
     0.73467
     0.68014
     0.39971
     0.26729
     0.25171
     0.15044
     0.55551
    -0.16115
    -0.93233
    -1.19718
    -1.89047
    -2.66944
    -2.75513
    -2.92650
    -3.23809
    -3.63537
    -3.93138
    -4.25855
    -4.40655
    -4.10275
    -3.54189
    -3.52631
    -3.44063
    -3.21472
    -2.73955
    -2.63049
    -2.21764
    -1.75026
    -1.53993
    -1.21276
    -0.96349
    -0.99465
    -0.70643
    -0.75317
    -0.77654
    -0.75317
     0.04917
    -0.07546
    -0.51169
    -0.85444
    -0.86223
    -0.62074
    -0.48053
    -0.65969
    -0.44158
    -0.41821
    -0.60516
    -0.61295
    -0.90896
    -1.19718
    -1.15045
    -1.07255
    -0.97907
    -1.15824
    -1.61783
    -1.30624
    -1.61783
    -1.53214
    -1.11150
    -1.09592
    -0.99465
    -1.29845
    -1.30624
    -1.70352
    -1.68794
    -1.45425
    -1.09592
    -1.10371
    -0.77654
    -0.55064
    -0.54285
    -0.57401
    -0.35589
    -0.27800
    -0.04430
     0.04138
     0.13486
     0.14265
     0.35297
     0.49319
     0.66456
     0.80478
     0.75025
     0.53993
     0.64119
     0.75025
     0.57887
     0.34518
     0.31402
     0.37634
     0.48540
     0.39192
     0.18160
     0.29065
     0.16602
     0.24392
    -0.04430
     0.03359
     0.01801
    -0.15336
    -0.23126
     0.31402
     0.32960
     0.18939
     0.01022
    -0.04430
     0.09591
     0.11149
     0.06475
     0.08812
     0.12707
     0.15044
     0.26729
     0.33739
     0.20497
     0.02580
    -0.17673
     0.33739
     0.61782
     0.39971
     0.64119
     0.60224
     1.01510
     1.03068
     0.49319
     0.30623
     0.39192
    -0.03651
    -0.39484
    -0.65969
    -1.39193
    -1.57109
    -2.16311
    -2.07742
    -1.96058
    -2.11637
    -2.83303
    -3.37052
    -3.96254
    -4.50003
    -4.78046
    -4.42992
    -3.16799
    -2.11637
    -1.66457
    -2.02290
    -3.15241
    -3.68990
    -2.63049
    -2.11637
    -1.44646
    -1.56330
    -3.79895
    -5.27121
    -4.38318
    -3.86906
    -3.33157
    -3.12125
    -3.30820
    -3.98591
    -4.30529
    -4.71035
    -5.13879
    -5.59838
    -5.09205
    -4.31308
    -3.20693
    -2.23322
    -1.74247
    -1.67236
    -1.67236
    -1.49319
    -1.46983
    -0.90896
    -0.33252
    -0.05988
    -0.20789
    -0.29358
     0.08812
     0.53214
     0.61782
     0.48540
     0.74246
     1.06963
     0.85151
     0.82815
     0.75804
     0.79699
     0.82815
     0.72688
     0.68014
     0.92941
     1.17868
     1.09300
     1.30332
     1.06184
     1.09300
     0.83594
     0.82036
     1.13195
     0.91383
     0.94499
     0.89825
     0.82815
     0.79699
     0.68793
     0.64119
     0.85151
     0.70351
     0.53214
     0.61003
     0.52435
     0.55551
     0.31402
     0.19718
     0.46982
     0.35297
     0.34518
     0.46982
     0.17381
     0.36855
    -0.02872
     0.05696
     0.14265
     0.15044
     0.25171
     0.25171
     0.22055
     0.24392
     0.26729
    -0.05988
     0.25950
     0.27507
     0.22834
     0.30623
     0.40750
     0.35297
     0.45424
     0.40750
     0.61782
     0.62561
     0.61003
     0.55551
     0.63340
     0.72688
     0.73467
     0.36855
     0.52435
     0.74246
     0.48540
     0.46982
     0.44645
     0.33739
     0.15823
     0.22055
     0.16602
     0.23613
     0.11149
     0.22055
     0.18939
     0.17381
     0.19718
     0.13486
     0.12707
     0.20497
     0.25171
     0.29065
     0.42308
     0.56329
     0.48540
     0.55551
     0.92162
     1.29553
     1.62270
     1.60712
     1.41238
     1.13974
     0.85151
     0.75804
     0.18160
    -0.16894
    -0.47274
    -1.22055
    -1.86710
    -2.69281
    -3.07451
    -2.44354
    -2.39680
    -3.37831
    -4.02486
    -5.18553
    -5.80871
    -4.46887
    -2.49807
    -1.88268
    -1.93721
    -0.88560
    -0.34810
     0.48540
     1.31111
     0.89825
    -0.83886
    -1.26729
    -1.01802
    -0.46495
     0.33739
     1.17089
     0.89046
    -0.40263
    -1.04918
    -1.75026
    -2.36564
    -2.37343
    -2.13195
    -2.02290
    -2.06184
    -1.93721
    -1.52435
    -1.12708
    -0.99465
    -0.55843
     0.03359
     0.11149
     0.01022
    -0.08325
     0.11928
     0.11928
     0.08812
    -0.05209
    -0.00536
     0.04917
     0.08812
     0.49319
     0.65677
     0.55551
     0.57108
     0.45424
     0.34518
     0.25950
     0.25950
     0.12707
     0.21276
     0.14265
     0.15823
     0.05696
     0.27507
     0.07254
    -0.18452
     0.02580
    -0.13778
    -0.18452
    -0.23905
    -0.32473
    -0.27800
    -0.09883
    -0.32473
    -0.28579
    -0.38705
    -0.40263
    -0.30137
    -0.51948
    -0.37926
    -0.35589
    -0.55843
    -0.46495
    -0.51169
    -0.29358
    -0.58959
    -0.76875
    -0.66748
    -0.37147
    -0.46495
    -0.59738
    -0.79212
    -0.56622
    -0.53506
    -0.62853
    -0.60516
    -0.41042
    -0.48832
    -0.54285
    -0.35589
    -0.11441
    -0.11441
    -0.15336
    -0.16115
     0.01022
     0.15044
     0.48540
     0.61782
     0.60224
     0.42308
    -0.15336
     0.08033
     0.42308
     0.37634
     0.06475
     0.28286
     0.17381
     0.03359
     0.01801
    -0.19231
    -0.26242
    -0.16115
    -0.02872
    -0.13778
    -0.10662
    -0.09104
     0.22055
    -0.03651
     0.62561
     0.52435
     0.25171
     0.46982
     0.69572
     0.57108
     0.61782
     0.49319
     0.33739
     0.53214
     0.56329
     0.67235
     0.46203
     0.57108
     0.36855
     0.15044
     0.12707
     0.08033
    -0.56622
    -0.89338
    -1.24392
    -1.20497
    -0.79212
    -0.94791
    -1.39972
    -1.46204
    -1.50098
    -1.73468
    -1.96058
    -2.07742
    -2.18648
    -1.89826
    -1.75026
    -0.97128
    -0.78433
    -0.55843
     0.54772
     1.19426
     0.82815
    -1.33740
    -1.47761
     0.04917
    -0.55064
    -0.62853
     0.84373
     0.96057
    -0.16115
    -0.75317
    -0.96349
    -1.02581
    -1.22834
    -1.11150
    -0.90117
    -0.87002
    -1.01023
    -1.18160
    -1.27508
    -1.59446
    -1.47761
    -1.23613
    -0.79212
    -0.95570
    -0.92454
    -0.89338
    -1.32182
    -1.35298
    -2.06963
    -2.40459
    -2.07742
    -1.96058
    -1.36077
    -1.01802
    -0.91675
    -1.06476
    -1.08813
    -1.00244
    -0.88560
    -0.39484
    -0.30915
    -0.21568
    -0.23126
     0.23613
     0.11149
    -0.44937
    -0.27800
     0.01022
     0.31402
     0.18939
     0.04917
    -0.26242
    -0.23905
    -0.36368
    -0.34810
    -0.40263
    -0.49611
    -0.42600
    -0.52727
    -0.44158
     0.07254
    -0.14557
    -0.09883
    -0.06767
    -0.12999
     0.04917
    -0.09104
    -0.11441
    -0.08325
    -0.09883
    -0.02872
    -0.00536
    -0.04430
    -0.20789
    -0.18452
    -0.34810
     0.00243
    -0.05209
    -0.23126
    -0.20010
    -0.27021
    -0.25463
    -0.16894
    -0.31694
    -0.33252
    -0.23905
    -0.12220
    -0.05209
    -0.16894
    -0.27021
    -0.23126
    -0.27021
    -0.22347
     0.10370
    -0.35589
    -0.25463
    -0.21568
    -0.09104
    -0.19231
    -0.10662
    -0.30137
    -0.29358
    -0.23905
    -0.24684
    -0.09104
    -0.22347
    -0.35589
    -0.40263
     0.02580
     0.18939
     0.04138
     0.04917
    -0.05988
     0.06475
     0.27507
     0.21276
     0.25171
     0.28286
     0.39192
     0.56329
     0.32960
     0.46982
     0.30623
     0.13486
     0.22055
     0.47761
     0.32181
    -0.10662
    -0.08325
    -0.30137
    -0.27800
    -0.48832
    -0.64411
    -0.92454
    -0.77654
    -0.72980
    -0.72980
    -0.50390
    -0.67527
    -0.87781
    -1.47761
    -1.10371
    -0.76875
    -0.68306
    -0.50390
    -0.55843
    -0.76875
    -0.65969
    -0.50390
    -0.30915
     0.04138
    -0.12220
    -0.22347
    -0.17673
     0.09591
     0.08033
    -0.39484
     0.03359
     0.54772
     0.56329
     0.64898
    -0.05988
     0.00243
     0.22055
     0.07254
     0.01801
     0.14265
     0.28286
     0.30623
     0.39192
     0.32181
    -0.21568
    -1.36856
    -1.71910
    -1.33740
    -0.66748
    -0.62853
    -1.01023
    -1.49319
    -1.74247
    -2.10079
    -2.16311
    -1.92163
    -1.98395
    -1.36856
    -1.29845
    -1.07255
    -1.26729
    -1.01802
    -1.06476
    -0.41042
    -0.20789
    -0.20789
     0.11149
     0.37634
     0.59445
     1.04626
     0.85930
     0.47761
     0.39192
     0.31402
     0.60224
     0.63340
     0.60224
     0.51656
     0.05696
     0.36076
     0.37634
     0.30623
     0.35297
     0.08033
     0.18160
     0.26729
     0.22055
     0.27507
     0.32181
     0.23613
     0.20497
     0.28286
     0.37634
     0.18160
     0.05696
    -0.03651
     0.15044
    -0.02872
    -0.20010
    -0.18452
    -0.42600
    -0.55843
    -0.59738
    -0.61295
    -0.65969
    -0.66748
    -0.78433
    -0.79991
    -0.91675
    -0.76875
    -1.15045
    -1.01023
    -0.74538
    -0.72980
    -0.78433
    -0.72980
    -0.83886
    -0.82328
    -0.76875
    -0.68306
    -0.55064
    -0.62853
    -0.69085
    -0.43379
    -0.40263
    -0.37926
    -0.55064
    -0.57401
    -0.44937
    -0.34810
    -0.34031
    -0.30915
    -0.31694
    -0.30915
    -0.26242
    -0.34810
    -0.20789
    -0.21568
    -0.28579
    -0.19231
    -0.28579
    -0.20789
    -0.26242
    -0.59738
    -0.40263
    -0.15336
    -0.36368
    -0.23126
    -0.32473
    -0.52727
    -0.60516
    -1.08813
    -1.22055
    -1.14266
    -1.34519
    -1.50098
    -1.39972
    -1.12708
    -1.43088
    -2.05405
    -1.98395
    -1.86710
    -1.92942
    -2.13195
    -2.00732
    -1.97616
    -1.67236
    -1.81257
    -1.97616
    -1.76583
    -2.25659
    -2.39680
    -1.78920
    -1.16603
    -1.19718
    -1.17382
    -0.97128
    -0.64411
    -0.88560
    -1.18939
    -1.22834
    -2.06963
    -1.75805
    -1.43867
    -1.12708
    -0.67527
    -0.69085
    -0.87002
    -1.01802
    -0.52727
    -0.44937
    -0.01315
    -0.02872
    -0.32473
    -1.50877
    -1.47761
     0.39192
     0.96836
     0.99952
     0.71909
     0.57108
     0.17381
    -0.20789
    -0.02872
     0.13486
     0.07254
     0.18160
    -0.01315
    -0.31694
    -0.41821
    -0.30915
    -0.45716
    -0.02093
     0.36076
     0.32181
     0.55551
     0.60224
     0.61782
     1.02289
     0.79699
     0.99173
     1.38901
     1.60712
     1.35006
     0.97615
     0.75025
     1.29553
     1.05405
     0.63340
     0.61003
     0.68014
     0.26729
     0.11928
     0.08812
    -0.10662
    -0.15336
    -0.32473
    -0.58180
    -0.48053
    -0.51169
    -0.41821
    -0.76096
    -0.50390
    -0.45716
    -0.50390
    -0.29358
    -0.47274
    -0.41042
    -0.64411
    -0.48832
    -0.35589
    -0.30137
    -0.16115
    -0.37147
    -0.35589
    -0.29358
    -0.09104
    -0.27021
    -0.09104
    -0.11441
    -0.01315
     0.25171
     0.22055
     0.19718
     0.26729
     0.07254
     0.17381
     0.37634
     0.37634
     0.28286
     0.21276
     0.31402
     0.32181
     0.13486
     0.23613
     0.26729
     0.18939
     0.13486
     0.23613
     0.24392
     0.05696
    -0.07546
    -0.00536
     0.06475
     0.22834
     0.15044
    -0.13778
    -0.15336
     0.03359
    -0.09883
    -0.16115
    -0.02093
    -0.23905
    -0.32473
    -0.23126
    -0.41042
    -0.39484
    -0.54285
    -0.86223
    -0.64411
    -0.87002
    -0.86223
    -0.68306
    -0.81549
    -0.94791
    -1.08034
    -1.45425
    -1.21276
    -1.19718
    -1.07255
    -0.82328
    -0.55064
    -0.58959
    -0.68306
    -0.72980
    -0.13778
     0.29844
     0.64119
     0.96836
     1.05405
     0.92941
     1.24879
     1.08521
     1.55259
     1.52922
     1.18647
     1.53701
     1.82523
     1.98882
     2.09008
     1.55259
     1.17089
     0.78141
     0.71909
     0.67235
     0.60224
     0.71909
     0.67235
     0.51656
     0.60224
     0.50098
     0.06475
    -0.16894
    -0.22347
    -0.32473
    -0.34031
    -0.55064
    -0.51169
    -0.25463
     0.22055
    -0.13778
    -0.35589
    -0.62853
    -0.42600
    -0.42600
    -0.41821
    -0.02872
    -0.17673
    -0.37147
    -0.16894
     0.08812
     0.19718
     0.29065
     0.01801
     0.32181
     0.24392
     0.42308
     0.36076
     0.15823
    -0.09883
    -0.36368
    -0.20789
    -0.18452
    -0.19231
    -0.23905
     0.11928
     0.18939
     0.01022
    -0.43379
    -0.49611
    -0.52727
    -0.26242
    -0.22347
     0.11928
     0.08812
     0.15044
     0.26729
     0.40750
     0.73467
     0.93720
     0.43866
     0.44645
     0.36076
     0.73467
     0.78141
     0.74246
     0.64119
     0.64119
     0.70351
     0.50098
     0.68793
     0.31402
     0.35297
     0.15044
     0.29065
     0.53993
     0.14265
     0.01801
     0.08812
     0.03359
     0.08812
    -0.34031
    -0.20010
    -0.33252
    -0.19231
    -0.17673
    -0.16894
    -0.31694
    -0.44937
    -0.41821
    -0.41821
    -0.30915
    -0.41042
    -0.56622
    -0.53506
    -0.25463
    -0.20789
    -0.19231
    -0.47274
    -0.46495
    -0.29358
    -0.39484
    -0.30915
    -0.55843
    -0.55064
    -0.75317
    -0.79991
    -0.45716
    -0.49611
    -0.91675
    -0.94791
    -0.82328
    -0.87002
    -0.70643
    -0.94791
    -0.98686
    -0.82328
    -0.72980
    -0.74538
    -0.58959
    -0.51169
    -0.64411
    -0.77654
    -0.60516
    -0.37147
    -0.49611
    -0.69085
    -0.62074
    -1.04139
    -1.13487
    -0.39484
    -0.16894
    -0.52727
    -0.53506
    -0.37926
    -0.15336
     0.11149
     0.31402
     0.24392
     0.53214
     0.92941
     0.82815
     0.38413
     0.76583
     1.02289
     1.29553
     1.48248
     1.32669
     1.61491
     1.65386
     1.81744
     2.11345
     0.81257
    -1.79699
    -1.89826
     0.39192
     1.72396
     0.93720
     0.19718
    -0.27021
    -0.34031
    -0.55064
    -0.55064
    -0.59738
    -0.51948
    -0.55064
    -0.27800
    -0.01315
    -0.12220
    -0.09104
     0.11149
    -0.13778
     0.09591
     0.29844
     0.24392
     0.23613
     0.04917
     0.18160
     0.17381
    -0.12220
    -0.09883
    -0.23126
    -0.41042
    -0.35589
    -0.50390
    -0.52727
    -0.88560
    -0.99465
    -0.90896
    -0.60516
    -0.79991
    -0.90117
    -0.87002
    -0.72980
    -0.76875
    -0.72980
    -0.67527
    -0.88560
    -0.69085
    -0.31694
    -0.16894
    -0.07546
    -0.17673
    -0.37147
    -0.37926
     0.31402
     0.39971
     0.21276
     0.16602
    -0.11441
    -0.30915
     0.08812
     0.15823
     0.43866
     0.71130
     0.52435
     0.44645
     0.43087
     0.32181
     0.18939
    -0.03651
     0.32960
     0.67235
     0.88267
     0.85930
     0.79699
     0.44645
     0.37634
     0.31402
     0.30623
     0.09591
     0.04138
    -0.28579
    -0.05988
    -0.08325
    -0.34810
    -0.65969
    -0.57401
    -0.39484
    -0.55843
    -0.71422
    -0.59738
    -0.39484
    -0.58959
    -0.49611
    -0.31694
    -0.01315
     0.26729
     0.39192
     0.63340
     0.79699
     0.89046
     0.74246
     0.82815
     1.20205
     1.24879
     1.38122
     1.54480
     1.52143
     1.74733
     1.91092
     2.01218
     2.08229
     2.32377
     2.42504
     2.77558
     2.73663
     2.74442
     2.57305
     2.70547
     3.00148
     2.49515
     1.78628
     1.32669
     0.99173
     0.81257
     0.84373
     0.67235
     0.46203
    -0.29358
    -0.92454
    -1.31403
    -1.42309
    -1.41530
    -1.22834
    -1.51656
    -1.36077
    -1.29845
    -1.60225
    -1.61783
    -1.72689
    -1.68794
    -1.53214
    -1.04139
    -0.87002
    -0.84665
    -0.99465
    -1.14266
    -1.26729
    -0.93233
    -0.98686
    -0.84665
    -0.78433
    -0.58180
    -0.28579
    -0.15336
    -0.05209
    -0.14557
    -0.22347
    -0.16894
    -0.07546
    -0.05209
    -0.03651
     0.03359
     0.04917
    -0.02093
    -0.02872
    -0.31694
    -0.46495
    -0.31694
    -0.29358
    -0.51948
    -0.37926
    -0.35589
    -0.44158
    -0.47274
    -0.68306
    -0.55064
    -0.53506
    -0.59738
    -0.60516
    -0.48053
    -0.42600
    -0.49611
    -0.98686
    -0.69864
    -0.28579
    -0.52727
    -0.39484
    -0.55843
    -0.78433
    -0.57401
    -0.58959
    -0.52727
    -0.34031
    -0.23126
    -0.37926
    -0.27800
    -0.23126
    -0.15336
    -0.38705
    -0.23905
    -0.15336
    -0.34031
    -0.35589
    -0.31694
    -0.33252
    -0.27800
    -0.36368
    -0.16115
     0.17381
     0.07254
    -0.16894
    -0.18452
    -0.75317
    -1.18939
    -0.62074
     0.38413
     0.07254
    -0.42600
    -0.69085
    -0.37926
    -0.48832
    -0.66748
    -0.97128
    -0.80770
    -0.76096
    -1.05697
    -1.02581
    -1.03360
    -0.64411
    -0.25463
    -0.43379
    -0.68306
    -0.30915
    -0.22347
    -0.13778
     0.36076
     0.43087
     0.67235
     1.06963
     1.49806
     2.17577
     1.55259
     0.39192
    -0.06767
    -0.16115
     0.15823
    -0.24684
    -0.65969
    -0.02872
     0.63340
     0.36855
    -0.05209
    -0.67527
    -1.12708
    -1.53993
    -1.61783
    -1.11929
    -0.29358
     0.14265
    -0.00536
     0.30623
     0.71909
     0.88267
     0.79699
     0.82036
     0.95278
     0.76583
     0.72688
     0.90604
     1.11637
     1.07742
     0.99173
     1.03847
     1.05405
     1.08521
     0.94499
     0.80478
     0.71909
     0.57887
     0.53993
     0.34518
     0.61003
     0.29065
     0.28286
     0.24392
     0.39971
     0.07254
     0.12707
     0.05696
     0.21276
     0.34518
     0.30623
     0.29844
     0.18939
     0.29844
     0.28286
     0.23613
     0.46203
     0.54772
     0.42308
     0.46203
     0.65677
     0.43087
     0.26729
     0.22055
     0.36855
     0.47761
     0.39971
     0.39192
     0.29844
     0.18939
     0.15823
    -0.00536
     0.28286
     0.21276
    -0.21568
    -0.12220
     0.09591
    -0.04430
    -0.21568
    -0.29358
    -0.31694
    -0.27021
    -0.34031
    -0.17673
    -0.51169
    -0.52727
    -0.53506
    -0.61295
    -0.55843
    -0.36368
    -0.67527
    -0.56622
    -0.51948
    -0.34031
    -0.55064
    -1.24392
    -1.56330
    -0.70643
    -0.39484
    -0.44937
    -0.74538
    -1.02581
    -0.96349
    -1.14266
    -1.02581
    -1.06476
    -0.80770
    -1.07255
    -0.95570
    -0.77654
    -0.72980
    -0.83886
    -0.79991
    -0.72201
    -0.38705
    -0.23905
    -0.20010
    -0.33252
    -0.04430
    -0.05209
    -0.12220
     0.25171
     0.32181
     0.37634
     0.30623
     0.54772
     0.58666
     0.53993
     0.56329
     0.73467
     0.94499
     1.04626
     1.06963
     1.15531
     1.24100
     1.26437
     1.10079
     1.55259
     1.73175
     1.52143
     1.64607
     2.01218
     2.12903
     2.09787
     1.89534
     1.87197
     1.67723
     1.37343
     1.32669
     1.49806
     1.59933
     1.58375
     1.63828
     1.78628
     1.91092
     1.59154
     0.91383
     0.92941
     1.11637
     1.44353
     1.54480
     1.56038
     1.76291
     1.77070
     1.82523
     1.60712
     1.39680
     1.45132
     1.58375
     1.49027
     1.56817
     1.34227
     0.91383
     0.86709
     0.74246
     0.83594
     0.47761
    -0.11441
    -0.20789
    -0.23905
    -0.35589
    -0.42600
    -0.60516
    -0.73759
    -0.56622
    -0.64411
    -0.32473
    -0.56622
    -0.81549
    -0.83886
    -0.58959
    -0.13778
    -0.20010
    -0.15336
    -0.26242
    -0.66748
    -0.76875
    -0.73759
     0.00243
     0.53993
    -0.23126
    -2.02290
    -1.67236
    -0.71422
     0.36855
     0.07254
    -0.48053
    -0.55064
    -0.38705
    -0.28579
    -0.32473
    -0.04430
     0.15044
     0.53993
     0.64119
     0.74246
     0.85930
     0.89046
     1.03847
     1.20984
     0.87488
     0.51656
     0.54772
     0.54772
     0.41529
     0.26729
     0.10370
     0.00243
    -0.08325
    -0.09104
    -0.37147
    -0.71422
    -0.84665
    -1.11929
    -1.31403
    -0.79212
    -0.89338
    -1.08813
    -1.15824
    -1.03360
    -0.90117
    -0.96349
    -0.78433
    -0.77654
    -0.76875
    -0.55843
    -0.59738
    -0.41821
    -0.43379
    -0.69864
    -0.81549
    -0.33252
    -0.23905
    -0.52727
    -0.36368
    -0.41821
    -0.49611
    -0.29358
    -0.41042
    -0.72980
    -0.63632
    -0.72201
    -0.69085
    -0.70643
    -0.62074
    -0.60516
    -0.76875
    -0.83886
    -0.50390
    -0.71422
    -0.62853
    -0.65969
    -0.48053
    -0.30915
    -0.19231
     0.08812
     0.09591
     0.34518
     0.57108
     0.84373
     0.84373
     0.84373
     0.87488
     0.87488
     1.52922
     1.86418
     1.91871
     2.19135
     2.15240
     1.82523
     1.87197
     1.61491
     1.78628
     1.67723
     1.70060
     1.81744
     1.99661
     1.27216
     1.00731
     0.27507
     0.18939
     0.15823
    -0.05209
     0.00243
    -0.37147
    -0.37147
    -0.45716
    -0.62853
    -0.69085
    -0.87002
    -0.68306
    -0.71422
    -0.74538
    -0.83107
    -0.65969
    -0.65969
    -0.13778
     0.13486
    -0.18452
    -0.12220
    -0.28579
     0.00243
     0.30623
     0.61003
    -0.05988
    -0.60516
    -0.41042
    -0.05988
     0.24392
     0.43866
     0.44645
    -0.12220
    -0.21568
    -0.01315
    -0.02872
    -0.18452
    -0.15336
    -0.15336
    -0.12220
    -0.12220
     0.05696
     0.19718
     0.01022
     0.12707
     0.21276
     0.19718
     0.29844
    -0.02872
    -0.09104
     0.15823
     0.11149
    -0.04430
    -0.03651
    -0.14557
    -0.23905
    -0.06767
    -0.15336
    -0.21568
    -0.15336
    -0.22347
    -0.23126
    -0.21568
    -0.19231
    -0.13778
    -0.24684
    -0.04430
     0.12707
     0.15044
     0.11928
     0.04917
     0.03359
     0.11149
     0.04138
     0.19718
     0.17381
     0.20497
     0.04138
     0.24392
     0.31402
     0.18160
     0.05696
     0.15823
     0.46203
     0.02580
     0.18939
     0.15823
     0.22834
     0.16602
     0.08033
     0.08033
     0.24392
     0.09591
     0.04917
     0.04138
     0.21276
     0.16602
    -0.13778
    -0.04430
     0.31402
     0.68793
     1.17868
     1.28774
     1.07742
     0.05696
    -0.83107
    -0.87781
    -0.78433
    -1.53214
    -2.42796
    -2.42017
    -1.42309
    -0.69085
    -0.72201
    -1.49319
    -1.92942
    -2.35785
    -2.42017
    -1.99174
    -1.78920
    -1.65678
    -1.22055
    -0.53506
     0.14265
     0.75804
     1.18647
     1.10079
     0.83594
     1.06184
     0.99173
     0.86709
     1.36564
     1.66944
     1.91871
     2.02776
     2.08229
     2.13682
     2.07450
     2.36272
     2.42504
     2.69768
     2.55747
     2.25367
     1.92650
     1.73175
     1.91092
     1.59154
     1.59154
     1.83302
     1.53701
     1.71618
     1.68502
     1.78628
     1.47469
     0.93720
     0.44645
     0.35297
     0.66456
     1.15531
     0.26729
    -0.26242
     0.68793
     1.07742
     1.23321
     0.41529
     0.12707
    -0.26242
    -0.20010
    -0.24684
    -0.02872
     0.06475
     0.29065
     0.38413
     0.42308
     0.31402
     0.22834
     0.34518
     0.30623
     0.15823
    -0.20789
     0.01022
    -0.23126
    -0.24684
    -0.41821
    -0.35589
    -0.51169
    -0.62074
    -0.82328
    -0.65969
    -0.59738
    -0.61295
    -0.73759
    -0.71422
    -0.78433
    -0.70643
    -1.02581
    -0.82328
    -0.69864
    -0.92454
    -0.86223
    -0.76096
    -0.78433
    -0.94012
    -0.90896
    -1.05697
    -0.84665
    -0.73759
    -1.06476
    -1.13487
    -1.04918
    -0.85444
    -1.14266
    -1.11150
    -0.96349
    -1.15045
    -1.18160
    -0.87781
    -0.87781
    -1.09592
    -1.18939
    -1.01802
    -0.88560
    -0.76875
    -0.68306
    -0.82328
    -0.76096
    -0.51169
    -0.58180
    -0.61295
    -0.46495
    -0.39484
    -0.41042
    -0.48832
    -0.23126
    -0.27800
    -0.39484
    -0.28579
    -0.35589
    -0.16894
    -0.20010
    -0.30137
    -0.25463
    -0.25463
    -0.31694
    -0.26242
     0.07254
     0.11928
    -0.13778
     0.18160
     0.11928
     0.21276
     0.31402
     0.37634
     0.46203
     0.62561
     0.87488
     0.85151
     0.90604
     1.01510
     1.11637
     0.83594
     1.12416
     1.35785
     1.27995
     1.22542
     1.24100
     1.20984
     1.14752
     1.17868
     0.99173
     1.05405
     0.84373
     1.00731
     0.64898
     0.63340
     0.50098
     0.25171
     0.22055
     0.38413
     0.28286
    -0.08325
     0.01801
    -0.33252
    -0.55843
    -0.65190
    -0.87781
    -0.81549
    -0.81549
    -0.81549
    -0.87002
    -1.21276
    -1.18160
    -1.45425
    -1.36856
    -0.94012
    -0.77654
    -0.73759
    -0.82328
    -0.49611
     0.04917
     0.61003
     0.85930
     0.62561
     0.71909
     0.10370
    -1.52435
    -2.24880
    -2.39680
    -0.42600
     2.30041
     3.15728
     2.00440
     0.36076
    -1.12708
    -1.78920
    -1.33740
    -0.56622
     0.49319
     1.44353
     2.30819
     2.61978
     2.26146
     1.62270
     1.20984
     1.35785
     1.50585
     2.12124
     2.35493
     2.21472
     1.94208
     1.96545
     2.01218
     1.84081
     1.66165
     1.45911
     1.45911
     1.36564
     1.34227
     1.10079
     0.92162
     0.75025
     0.58666
     0.53993
     0.61782
     0.18160
     0.24392
     0.01022
    -0.12220
    -0.14557
    -0.29358
    -0.36368
    -0.35589
    -0.30915
    -0.15336
    -0.26242
    -0.43379
    -0.44937
    -0.51169
    -0.67527
    -0.43379
    -0.37147
    -0.65190
    -0.62853
    -0.61295
    -0.51169
    -0.60516
    -0.73759
    -0.79991
    -0.69864
    -0.58959
    -0.71422
    -0.83886
    -0.88560
    -0.87781
    -1.04139
    -0.60516
    -0.59738
    -0.83886
    -0.98686
    -0.88560
    -0.69864
    -0.79991
    -0.68306
    -0.86223
    -0.72980
    -0.59738
    -0.28579
    -0.43379
    -0.39484
    -0.61295
    -0.55843
    -0.44158
    -0.06767
    -0.41042
    -0.39484
    -0.44158
    -0.32473
    -0.23126
    -0.24684
    -0.28579
    -0.37147
    -0.09883
    -0.15336
    -0.16115
    -0.16115
    -0.29358
    -0.34810
    -0.25463
     0.13486
     0.15044
    -0.03651
     0.04138
    -0.03651
     0.18939
     0.09591
     0.10370
     0.15823
     0.11928
     0.22834
     0.22834
     0.30623
     0.08812
     0.18160
    -0.05988
     0.04917
    -0.59738
    -1.46983
    -1.23613
     0.08812
     0.61003
     0.26729
    -0.31694
    -0.84665
    -0.62853
    -0.58180
    -0.41042
    -0.02872
    -0.03651
     0.04917
    -0.10662
     0.33739
     0.57108
     0.41529
     0.30623
     0.08812
     0.09591
     0.13486
     0.21276
     0.09591
     0.15823
     0.11149
     0.04138
     0.08812
     0.08812
    -0.25463
    -0.16894
     0.04917
     0.37634
     0.53214
     0.42308
     0.89825
     0.87488
     1.32669
     1.45911
     1.13974
     0.22834
     0.50877
     1.62270
     1.91092
     1.42796
     1.34227
     1.21763
     0.99173
     1.27216
     1.53701
     1.28774
     0.98394
     0.89046
     0.47761
     0.34518
     0.54772
     0.58666
     0.46203
     0.85151
     1.03068
     1.04626
     0.96836
     0.99952
     0.88267
     1.24100
     1.40459
     1.12416
     0.90604
     0.93720
     1.09300
     1.41238
     1.46690
     1.36564
     1.17089
     0.96057
     0.77362
     0.57108
     0.61782
     0.34518
     0.11149
    -0.10662
     0.26729
    -0.05988
    -0.09104
    -0.23126
    -0.16894
    -0.19231
    -0.27800
    -0.30915
    -0.28579
    -0.39484
    -0.42600
    -0.38705
    -0.24684
    -0.35589
    -0.44937
    -0.52727
    -0.26242
    -0.43379
    -0.44937
    -0.56622
    -0.60516
    -0.62853
    -0.44937
    -0.52727
    -0.41821
    -0.61295
    -0.65190
    -0.70643
    -0.66748
    -0.73759
    -0.90896
    -1.12708
    -0.93233
    -0.62074
    -0.52727
    -0.41821
    -0.63632
    -0.76875
    -0.69085
    -0.55843
    -0.55843
    -0.54285
    -0.42600
    -0.41042
    -0.16115
    -0.10662
    -0.12999
    -0.47274
    -0.23905
     0.15044
     0.00243
    -0.08325
    -0.06767
    -0.05988
    -0.16115
    -0.06767
    -0.00536
     0.08033
    -0.01315
     0.08812
     0.11149
     0.15823
     0.23613
    -0.20789
    -0.19231
     0.03359
     0.36855
     0.70351
     1.04626
     1.15531
     1.42017
     0.61782
    -1.65678
    -2.39680
    -2.07742
    -1.36856
    -0.58180
    -0.45716
    -0.83886
    -1.47761
    -2.17869
    -2.44354
    -3.17578
    -2.67723
    -1.73468
    -1.27508
    -1.22055
    -0.71422
    -0.27021
     0.21276
     0.67235
     1.06963
     1.06184
     1.57596
     1.92650
     2.07450
     1.76291
     2.00440
     1.96545
     1.94208
     1.94987
     1.85639
     1.80965
     1.51364
     1.20984
     1.07742
     0.98394
     1.13195
     0.98394
     0.84373
     0.88267
     0.99173
     0.78141
     0.78920
     1.08521
     0.96057
     1.07742
     1.12416
     0.76583
     0.36076
     0.01022
    -0.12220
    -0.09104
     0.04138
     0.04138
    -0.22347
    -0.34031
    -0.42600
    -0.65190
    -0.65190
    -0.38705
    -0.11441
     0.00243
     0.31402
     0.34518
     0.28286
     0.42308
     0.85151
     1.47469
     1.46690
     1.55259
     1.55259
     1.59154
     1.52143
     1.39680
     0.60224
     0.43087
     0.27507
    -0.15336
    -0.83886
    -0.39484
     0.49319
     0.25950
    -0.26242
    -0.72201
    -0.94012
    -1.01802
    -0.87002
    -0.73759
    -0.51948
    -0.43379
    -0.42600
    -0.12220
    -0.12999
    -0.14557
    -0.07546
    -0.07546
    -0.25463
    -0.35589
    -0.35589
    -0.48832
    -0.20010
    -0.28579
    -0.37926
    -0.46495
    -0.24684
    -0.17673
    -0.60516
    -0.37926
    -0.28579
    -0.35589
    -0.25463
    -0.29358
    -0.26242
    -0.37926
    -0.34031
    -0.29358
    -0.14557
    -0.17673
    -0.24684
    -0.34810
    -0.26242
    -0.23905
    -0.16894
    -0.44937
    -0.03651
    -0.22347
    -0.30915
    -0.07546
    -0.05988
    -0.22347
    -0.18452
    -0.23126
    -0.03651
     0.07254
     0.15823
    -0.05988
    -0.23905
    -0.09104
    -0.06767
    -0.15336
     0.21276
     0.01801
    -0.32473
     0.05696
     0.03359
    -0.15336
    -0.12220
    -0.29358
    -0.10662
    -0.02872
     0.02580
    -0.08325
    -0.18452
     0.04138
    -0.03651
    -0.02872
     0.01022
     0.25950
     0.01022
     0.19718
     0.37634
     0.53993
     0.46982
     0.30623
     0.49319
     0.68014
     0.94499
     0.91383
     0.85151
     0.84373
     1.07742
     0.96057
     1.09300
     1.30332
     0.98394
     0.94499
     1.02289
     0.99173
     0.96057
     0.87488
     0.97615
     0.93720
     1.06963
     1.11637
     1.07742
     1.08521
     0.83594
     0.44645
    -0.10662
    -0.07546
     0.04917
     0.23613
     0.41529
     0.88267
     0.82036
     0.41529
     0.47761
     0.61782
     0.64119
     0.77362
     1.17868
     1.73954
     1.39680
     1.15531
     1.22542
     1.70839
     2.06671
     2.21472
     1.90313
     1.70839
     1.27216
     1.17089
     1.16310
     0.56329
     0.18939
    -0.34031
    -1.25171
    -1.01023
    -0.82328
    -0.51169
    -0.61295
    -0.65969
    -0.20010
    -1.01023
    -1.18939
    -0.70643
    -0.17673
    -0.02872
    -0.02872
    -0.00536
     0.08033
     0.06475
     0.45424
     1.01510
     1.10079
     0.78920
     0.54772
     0.49319
     0.48540
     0.29844
    -0.03651
     0.08812
     0.22834
     0.10370
     0.20497
     0.04917
     0.04917
     0.14265
     0.17381
     0.22834
     0.12707
     0.10370
    -0.00536
    -0.03651
     0.33739
     0.21276
    -0.06767
     0.06475
     0.26729
     0.17381
     0.24392
    -0.01315
    -0.33252
    -0.15336
    -0.14557
    -0.12999
    -0.14557
    -0.06767
    -0.28579
    -0.54285
    -0.31694
    -0.15336
    -0.44937
    -0.60516
    -0.45716
    -0.47274
    -0.43379
    -0.69085
    -0.69085
    -0.69085
    -0.68306
    -0.60516
    -0.74538
    -0.73759
    -0.97907
    -1.22834
    -0.89338
    -0.92454
    -1.03360
    -1.38414
    -1.21276
    -1.14266
    -1.18160
    -1.33740
    -1.08813
    -1.18939
    -1.04139
    -1.14266
    -0.96349
    -0.96349
    -0.95570
    -1.16603
    -1.00244
    -0.68306
    -0.49611
    -0.96349
    -0.81549
    -0.70643
    -0.56622
    -0.66748
    -0.53506
    -0.58959
    -0.43379
    -0.43379
    -0.41821
    -0.29358
    -0.36368
    -0.41821
    -0.42600
    -0.12220
    -0.03651
    -0.26242
    -0.26242
    -0.27800
    -0.00536
     0.03359
    -0.16115
    -0.05209
     0.16602
     0.18939
     0.14265
     0.22055
     0.15823
     0.21276
    -0.06767
     0.25950
     0.46982
     0.27507
     0.36855
     0.03359
     0.14265
     0.26729
     0.22055
     0.13486
     0.27507
     0.19718
     0.25171
     0.35297
     0.32181
     0.36076
     0.05696
     0.46982
     0.80478
     0.70351
     0.67235
     0.70351
     0.75025
     1.13974
     1.21763
     0.98394
     1.16310
     1.40459
     1.23321
     1.10079
     1.42796
     0.89046
     0.75025
     0.40750
     0.25171
     0.33739
     0.56329
     0.44645
     0.15044
     0.46982
     0.52435
     0.29065
    -0.25463
    -0.20010
     0.08033
     0.81257
     1.28774
     1.53701
     1.74733
     1.33448
     1.66165
     1.03068
     0.04917
     0.01022
    -0.48832
    -0.16894
     1.23321
     1.24879
     0.83594
     0.46982
     0.09591
    -0.05988
    -0.16115
    -0.16894
    -0.09883
    -0.02872
     0.35297
     0.93720
     0.96057
     0.95278
     1.14752
     0.89046
     0.95278
     0.72688
     0.74246
     0.39192
     0.37634
     0.18160
     0.08812
     0.05696
    -0.07546
    -0.31694
    -0.34810
    -0.12999
    -0.18452
    -0.31694
    -0.50390
    -0.42600
    -0.54285
    -0.55064
    -0.54285
    -0.41821
    -0.52727
    -0.62853
    -0.58959
    -0.52727
    -0.38705
    -0.47274
    -0.52727
    -0.19231
     0.02580
    -0.18452
    -0.35589
    -0.60516
    -0.49611
    -0.23905
    -0.33252
    -0.30137
    -0.36368
    -0.43379
    -0.32473
    -0.46495
    -0.43379
    -0.53506
    -0.82328
    -0.58959
    -0.44937
    -0.45716
    -0.51948
    -0.51948
    -0.41821
    -0.45716
    -0.44937
    -0.40263
    -0.22347
    -0.40263
    -0.35589
    -0.35589
    -0.22347
    -0.23905
    -0.46495
    -0.51169
    -0.21568
    -0.16894
    -0.23905
    -0.24684
    -0.43379
    -0.40263
    -0.49611
    -0.37926
    -0.26242
    -0.34031
    -0.21568
    -0.43379
    -0.23126
    -0.36368
    -0.51948
    -0.58959
    -0.30915
    -0.22347
    -0.31694
    -0.28579
    -0.31694
    -0.43379
    -0.35589
    -0.33252
    -0.24684
    -0.29358
    -0.20010
    -0.25463
    -0.12220
    -0.16115
    -0.34810
    -0.41821
     0.01022
     0.00243
    -0.23905
    -0.04430
    -0.16894
    -0.05209
    -0.16115
    -0.00536
    -0.00536
     0.18939
     0.35297
     0.42308
     0.65677
     0.57108
     0.52435
     0.30623
     0.53993
     0.82036
     0.81257
     0.87488
     0.85151
     0.89825
     0.97615
     0.88267
     0.83594
     0.88267
     0.83594
     0.89825
     0.74246
     0.57887
     0.52435
     0.42308
     0.49319
     0.92941
     0.53993
     0.29065
     0.40750
     0.39971
     0.33739
     0.37634
     0.49319
     0.74246
     0.78141
     0.66456
     0.47761
     0.89825
     0.86709
     0.96057
     0.42308
     0.48540
     0.64119
     0.76583
     1.25658
     1.52922
     1.36564
     1.36564
     1.24879
     0.74246
    -0.28579
    -0.51169
    -1.08034
    -0.66748
     0.55551
     0.75804
     0.48540
     0.39192
    -0.05209
    -0.36368
    -0.65969
    -0.34031
    -0.22347
     0.05696
    -0.05988
     0.34518
     0.48540
     0.70351
     0.61782
     0.58666
     0.52435
     0.54772
     0.45424
     0.29844
     0.47761
     0.22055
     0.11928
     0.11149
    -0.05988
    -0.09104
    -0.30137
    -0.30915
    -0.15336
    -0.34810
    -0.25463
    -0.32473
    -0.29358
    -0.41821
    -0.48832
    -0.58180
    -0.41821
    -0.52727
    -0.51948
    -0.51169
    -0.49611
    -0.41821
    -0.46495
    -0.39484
    -0.10662
    -0.20010
    -0.41821
    -0.63632
    -0.74538
    -0.39484
    -0.29358
    -0.45716
    -0.24684
    -0.41821
    -0.48053
    -0.41042
    -0.28579
    -0.52727
    -0.57401
    -0.65190
    -0.38705
    -0.27021
    -0.36368
    -0.34810
    -0.31694
    -0.37926
    -0.24684
     0.13486
    -0.14557
    -0.05988
    -0.23905
    -0.13778
    -0.06767
     0.04917
    -0.08325
    -0.04430
    -0.09883
     0.10370
     0.15823
    -0.04430
    -0.13778
    -0.02093
    -0.27021
    -0.10662
    -0.16894
     0.01022
    -0.06767
    -0.27021
    -0.09104
    -0.23905
    -0.23905
    -0.19231
    -0.41821
    -0.25463
    -0.04430
    -0.27021
    -0.37147
    -0.20789
    -0.37926
    -0.30137
    -0.44937
    -0.16894
    -0.15336
    -0.32473
    -0.03651
     0.04917
    -0.17673
    -0.15336
    -0.28579
    -0.19231
     0.07254
     0.17381
     0.02580
    -0.02872
    -0.09104
     0.19718
     0.11149
     0.56329
     0.65677
     0.36855
     0.23613
     0.50877
     0.67235
     0.70351
     0.70351
     0.74246
     0.96057
     1.02289
     1.07742
     1.06184
     1.24100
     1.17089
     1.07742
     1.35006
     1.91871
     1.92650
     2.06671
     2.54968
     2.61978
     1.98103
     1.39680
     1.87976
     2.16019
     2.26925
     1.34227
     1.15531
     1.31111
     1.51364
     0.79699
     0.71909
     0.78141
    -0.16894
    -0.64411
    -0.77654
    -1.07255
    -1.31403
    -1.03360
    -1.11929
    -0.47274
    -0.45716
    -0.47274
    -0.32473
    -0.20010
     0.04138
     0.04917
     0.15044
     0.46982
     0.68793
     0.70351
     0.69572
     0.50098
     0.43087
     0.91383
     0.96836
     0.77362
     0.53214
     0.46203
     0.07254
    -0.22347
    -0.20010
    -0.37926
    -0.43379
    -0.29358
    -0.22347
    -0.53506
    -0.58180
    -0.62853
    -0.40263
    -0.56622
    -0.72201
    -0.70643
    -0.59738
    -0.48053
    -0.61295
    -0.66748
    -0.69864
    -0.75317
    -1.00244
    -0.65190
    -0.57401
    -0.88560
    -0.79991
    -0.64411
    -0.63632
    -0.51948
    -0.65969
    -0.78433
    -0.65190
    -0.87781
    -0.54285
    -0.65190
    -0.58180
    -0.45716
    -0.55064
    -0.55843
    -0.20789
    -0.25463
    -0.51948
    -0.37147
    -0.09883
    -0.10662
    -0.14557
     0.04917
    -0.15336
     0.21276
     0.24392
     0.43087
     0.25171
     0.25950
     0.10370
     0.15823
     0.49319
     0.54772
     0.31402
     0.44645
     0.29844
     0.36855
     0.35297
     0.20497
     0.26729
     0.10370
     0.18939
     0.25171
     0.13486
     0.11149
    -0.11441
    -0.29358
    -0.01315
    -0.02093
    -0.44158
    -0.45716
    -0.62853
    -0.58180
    -0.65190
    -0.71422
    -0.90896
    -0.85444
    -0.87002
    -0.81549
    -0.87002
    -0.87781
    -0.96349
    -1.15045
    -0.90117
    -0.65190
    -0.73759
    -0.84665
    -0.70643
    -0.60516
    -0.49611
    -0.44158
    -0.45716
    -0.55064
    -0.49611
    -0.22347
    -0.20789
    -0.34031
    -0.27021
    -0.30915
    -0.34031
     0.06475
     0.15044
    -0.04430
     0.30623
     0.37634
     0.49319
     0.84373
     1.10079
     1.20984
     1.53701
     1.90313
     1.95766
     1.84860
     1.68502
     1.63828
     1.72396
     2.23030
     2.38609
     2.54968
     2.60420
     2.23809
     2.19135
     2.86127
     3.45329
     2.99369
     1.45911
     1.16310
     1.45911
     1.74733
     2.26146
     1.84860
     0.78141
     0.91383
     1.13974
     1.38901
     1.19426
     0.64119
     0.23613
     0.27507
     0.77362
     1.09300
     0.78920
     0.35297
    -0.41042
    -0.83886
    -0.51169
    -0.20789
    -0.02093
     0.49319
     0.88267
     0.60224
     0.21276
    -0.11441
    -0.33252
    -0.58959
    -0.44937
    -0.14557
     0.27507
     0.59445
     0.73467
     0.86709
     0.96836
     0.91383
     0.55551
     0.48540
     0.70351
     0.71130
     0.37634
     0.26729
     0.11149
     0.24392
     0.05696
     0.01801
    -0.16894
    -0.25463
    -0.25463
    -0.36368
    -0.36368
    -0.42600
    -0.58180
    -0.93233
    -0.66748
    -0.48053
    -0.75317
    -0.95570
    -1.02581
    -0.94791
    -0.83107
    -0.85444
    -0.76875
    -0.83107
    -0.89338
    -0.97128
    -1.08034
    -1.04918
    -0.65969
    -1.21276
    -0.90896
    -0.76875
    -0.78433
    -0.92454
    -0.96349
    -0.90896
    -0.88560
    -0.79991
    -0.85444
    -0.80770
    -0.81549
    -0.63632
    -0.58180
    -0.51169
    -0.47274
    -0.74538
    -0.59738
    -0.37926
    -0.41042
    -0.48832
    -0.30137
    -0.30915
    -0.55843
    -0.34031
    -0.35589
    -0.35589
    -0.41821
    -0.27021
    -0.17673
    -0.23905
    -0.22347
    -0.34810
    -0.57401
    -0.10662
     0.00243
    -0.05988
    -0.17673
    -0.13778
    -0.30137
    -0.24684
    -0.12220
    -0.08325
     0.01801
    -0.10662
    -0.14557
    -0.12999
     0.05696
    -0.02093
    -0.29358
    -0.06767
     0.06475
    -0.06767
     0.07254
     0.09591
    -0.00536
     0.07254
    -0.01315
     0.11149
     0.07254
     0.15823
     0.14265
     0.11928
     0.29844
     0.13486
     0.15823
     0.02580
     0.33739
     0.31402
     0.23613
     0.15823
     0.15823
    -0.01315
     0.13486
     0.23613
     0.29065
     0.12707
     0.01801
     0.11149
     0.09591
     0.13486
     0.06475
     0.01022
     0.43087
     0.51656
     0.72688
     1.00731
     0.88267
     0.26729
    -0.60516
    -0.83886
    -0.41821
    -0.34810
    -0.90117
    -1.59446
    -1.08813
    -0.31694
    -0.66748
    -1.60225
    -1.98395
    -1.80478
    -1.90605
    -1.82815
    -1.43088
    -0.90896
    -1.27508
    -0.84665
    -0.05209
     0.46203
     1.08521
     1.07742
     1.41238
     1.82523
     2.09787
     2.17577
     2.57305
     3.10275
     2.86906
     2.87685
     2.88463
     2.41725
     1.97324
     2.09787
     2.01997
     2.00440
     1.68502
     1.43574
     1.11637
     0.77362
     0.61782
     0.54772
     0.57108
     0.91383
     0.87488
     1.06184
     0.92941
     0.83594
     0.91383
     0.70351
     1.06963
     1.25658
     1.06184
     0.92941
     0.49319
     0.21276
     0.22055
     0.02580
    -0.36368
    -0.32473
    -0.44158
    -0.77654
    -0.90896
    -0.72201
    -0.87002
    -0.93233
    -1.33740
    -0.94012
    -0.92454
    -0.98686
    -1.08813
    -1.22055
    -1.03360
    -0.93233
    -1.00244
    -0.99465
    -0.69085
    -0.97128
    -0.97907
    -0.96349
    -0.95570
    -0.99465
    -0.92454
    -0.78433
    -0.65969
    -0.52727
    -0.71422
    -0.63632
    -0.80770
    -0.63632
    -0.61295
    -0.60516
    -0.44158
    -0.51169
    -0.53506
    -0.31694
    -0.44937
    -0.62853
    -0.44937
    -0.56622
    -0.20010
    -0.33252
    -0.31694
    -0.41042
    -0.32473
    -0.37926
    -0.34031
    -0.25463
    -0.24684
    -0.16115
    -0.26242
    -0.20010
    -0.11441
    -0.17673
    -0.25463
    -0.27021
    -0.06767
    -0.09104
     0.09591
    -0.05209
    -0.04430
    -0.03651
     0.08033
     0.06475
     0.18160
     0.40750
     0.10370
     0.36855
     0.48540
     0.40750
     0.53993
     0.33739
     0.35297
     0.57108
     0.71130
     0.53993
     0.50098
     0.48540
     0.47761
     0.39192
     0.57108
     0.39192
     0.21276
     0.23613
     0.25950
     0.27507
     0.05696
     0.01022
    -0.01315
     0.16602
     0.11149
     0.18939
    -0.09883
    -0.00536
    -0.11441
    -0.06767
    -0.00536
     0.15044
     0.04917
    -0.10662
     0.14265
     0.25950
     0.26729
     0.03359
     0.07254
     0.25171
     0.40750
     0.47761
     0.30623
     0.32181
     0.29065
     0.22834
     0.31402
     0.68014
     0.48540
     0.40750
     0.32960
     0.89825
     0.96836
     0.98394
     0.92941
     0.97615
     0.66456
     0.45424
     0.33739
     0.24392
    -0.27021
    -0.50390
    -0.18452
     0.64119
     0.40750
    -0.08325
    -0.37147
     0.09591
     0.22834
    -0.32473
    -0.65969
    -0.79212
     0.11928
     0.85930
     1.37343
     1.13195
     1.17868
     1.14752
     1.18647
     1.28774
     1.58375
     1.62270
     1.34227
     1.70060
     1.57596
     1.10858
     0.30623
    -0.08325
     0.22055
     0.53993
     0.73467
     0.46982
     0.32181
     0.00243
    -0.25463
    -0.23126
    -0.43379
    -0.97907
    -1.22055
    -1.00244
    -0.51948
     0.44645
    -0.13778
    -0.43379
    -0.54285
    -0.57401
    -0.51169
    -0.33252
    -0.36368
    -0.40263
    -0.42600
    -0.44937
     0.00243
    -0.00536
    -0.34031
    -0.20010
    -0.59738
    -0.22347
    -0.05209
    -0.15336
    -0.20010
    -0.27800
    -0.10662
    -0.13778
    -0.18452
    -0.18452
    -0.14557
    -0.23905
     0.01801
     0.39971
     0.00243
    -0.02872
     0.05696
     0.21276
     0.25950
     0.20497
     0.15823
     0.03359
     0.36076
     0.28286
     0.24392
     0.11928
     0.15823
    -0.02872
     0.27507
     0.43087
     0.20497
     0.24392
     0.22834
     0.17381
     0.27507
     0.29065
     0.08812
     0.11928
     0.30623
     0.32960
     0.39971
     0.29844
     0.24392
     0.05696
     0.20497
     0.44645
     0.42308
     0.26729
     0.38413
     0.30623
     0.53214
     0.50098
     0.53214
     0.50877
     0.52435
     0.63340
     0.60224
     0.65677
     0.56329
     0.36076
     0.15044
     0.48540
     0.36076
    -0.01315
     0.01022
    -0.25463
    -0.12220
    -0.08325
    -0.04430
    -0.07546
    -0.18452
    -0.12999
    -0.11441
     0.06475
     0.07254
     0.08812
    -0.01315
     0.31402
     0.71130
     0.38413
     0.54772
     0.35297
     0.63340
     0.48540
     0.51656
     0.36076
     0.26729
     0.25950
     0.36076
     0.28286
     0.21276
     0.21276
    -0.33252
    -0.47274
    -0.07546
    -0.08325
    -0.04430
     0.04138
    -0.23126
    -0.27800
    -0.12220
    -0.23126
    -0.22347
    -0.00536
    -0.23905
     0.04138
     0.07254
     0.11928
     0.18939
     0.20497
     0.61782
     0.87488
     0.92941
     0.96836
     0.95278
     1.07742
     1.52143
     1.56038
     1.45911
     1.61491
     1.69281
     1.87976
     1.78628
     1.72396
     0.96057
     0.71130
     1.23321
     1.66165
     2.41725
     3.00927
     2.25367
     1.98882
     1.56038
     1.57596
     1.87197
     1.81744
     1.34227
    -0.89338
    -1.38414
    -1.20497
    -0.70643
    -0.80770
    -1.45425
    -1.57109
    -2.10079
    -2.17869
    -2.28775
    -2.10079
    -2.01511
    -1.87489
    -1.66457
    -1.36077
    -0.92454
    -0.36368
     0.33739
     0.90604
     1.02289
     1.21763
     1.06184
     1.05405
     1.02289
     0.57887
     0.25171
    -0.31694
    -0.68306
    -0.57401
    -0.37926
     0.57887
     0.11928
    -0.33252
    -0.58180
    -0.60516
    -0.41821
    -0.44158
    -0.41821
     0.08812
     0.09591
    -0.09104
     0.02580
     0.07254
     0.01801
    -0.08325
     0.09591
     0.08812
     0.08812
    -0.09883
     0.01801
     0.01801
     0.12707
     0.04917
    -0.14557
    -0.04430
     0.30623
     0.14265
     0.17381
     0.06475
     0.12707
     0.04917
     0.10370
     0.22055
     0.24392
     0.15823
     0.04917
     0.35297
     0.32181
     0.31402
     0.04138
     0.16602
     0.34518
     0.33739
     0.28286
     0.35297
     0.28286
     0.29065
     0.22055
     0.32960
     0.48540
     0.28286
     0.32181
     0.16602
     0.15823
     0.23613
     0.15823
    -0.10662
     0.14265
     0.02580
    -0.02093
    -0.09883
    -0.12999
    -0.33252
    -0.48832
    -0.39484
    -0.25463
    -0.41821
    -0.51169
    -0.68306
    -0.62074
    -0.58959
    -0.75317
    -1.04918
    -0.72201
    -0.59738
    -0.66748
    -0.66748
    -0.67527
    -0.79991
    -0.70643
    -0.58180
    -0.57401
    -0.45716
    -0.19231
    -0.30137
    -0.19231
    -0.16894
    -0.19231
    -0.16894
    -0.08325
     0.00243
     0.20497
     0.07254
     0.14265
     0.16602
     0.11928
     0.08812
     0.22055
     0.24392
     0.39192
     0.39971
     0.35297
     0.36855
     0.57887
     0.57887
     0.81257
     0.94499
     0.64119
     0.83594
     0.66456
     0.40750
     0.56329
     0.32181
    -0.05209
     0.58666
     1.70839
     1.77070
     1.79407
     0.61003
     0.24392
     0.13486
    -0.27021
     0.11149
     0.29065
    -0.40263
    -1.12708
    -1.96058
    -1.89826
    -1.10371
    -0.98686
    -1.34519
    -1.82815
    -2.45133
    -2.60713
    -2.25659
    -2.13195
    -1.57888
    -1.30624
    -0.30915
     0.04138
     0.53214
     1.31111
     1.65386
     1.83302
     1.63828
     1.67723
     2.00440
     2.42504
     2.77558
     2.90800
     2.79116
     2.58084
     2.39388
     2.08229
     1.97324
     1.98103
     1.67723
     1.62270
     1.58375
     1.49806
     1.29553
     1.10858
     0.65677
     0.64898
     0.55551
     0.72688
     0.47761
     0.36076
     0.17381
     0.08033
     0.02580
    -0.04430
    -0.12220
    -0.19231
    -0.23126
    -0.20789
    -0.42600
    -0.42600
    -0.52727
    -0.27800
    -0.31694
    -0.27021
    -0.55843
    -0.50390
    -0.56622
    -0.40263
    -0.62074
    -0.27800
    -0.48832
    -0.35589
    -0.30137
    -0.33252
    -0.12220
    -0.18452
     0.00243
    -0.03651
     0.17381
     0.25950
     0.22055
     0.35297
     0.39192
     0.42308
     0.30623
     0.47761
     0.65677
     0.46982
     0.54772
     0.46982
     0.78141
     0.43087
     0.56329
     0.46982
     0.56329
     0.50877
     0.52435
     0.48540
     0.29065
     0.39971
     0.01022
     0.08812
     0.32181
     0.14265
    -0.08325
     0.00243
     0.03359
    -0.15336
    -0.38705
    -0.38705
    -0.48832
    -0.23905
    -0.33252
    -0.49611
    -0.46495
    -0.56622
    -0.46495
    -0.47274
    -0.27021
    -0.37926
    -0.46495
    -0.30137
    -0.36368
    -0.31694
    -0.55843
    -0.64411
    -0.28579
    -0.42600
    -0.59738
    -0.64411
    -0.65969
    -0.58959
    -0.79991
    -0.87781
    -1.01023
    -0.98686
    -1.22834
    -0.71422
    -0.61295
    -0.34031
    -0.46495
    -0.48832
    -0.65969
    -0.47274
     0.20497
     0.90604
     1.31111
     1.60712
     0.75804
     0.37634
    -0.07546
    -0.41042
    -0.35589
     0.49319
     1.04626
     0.70351
     0.80478
     0.22055
    -0.48053
    -0.34031
     0.35297
     0.43866
    -0.05988
     0.08033
     0.11928
    -0.11441
     0.47761
     1.28774
     1.49806
     1.70839
     1.98103
     1.47469
     0.91383
     0.25171
     1.33448
     1.96545
     1.62270
     1.57596
     1.54480
     1.49806
     1.28774
     1.16310
     1.00731
     1.34227
     1.38122
     0.99173
     0.96057
     0.92162
     0.71909
     0.62561
     0.27507
     0.18939
     0.04917
     0.04917
    -0.05988
    -0.34031
    -0.44158
    -0.56622
    -0.80770
    -0.43379
    -0.59738
    -0.64411
    -0.66748
    -0.64411
    -0.80770
    -0.73759
    -0.86223
    -0.89338
    -0.68306
    -0.48053
    -0.55064
    -0.46495
    -0.44158
    -0.70643
    -0.73759
    -0.48053
    -0.30915
    -0.33252
    -0.47274
    -0.34031
    -0.37147
    -0.24684
    -0.26242
    -0.32473
    -0.26242
    -0.32473
     0.04138
     0.21276
     0.10370
    -0.06767
    -0.04430
    -0.09104
     0.21276
     0.29065
     0.13486
    -0.00536
     0.18939
     0.25171
     0.22055
    -0.03651
     0.08033
    -0.08325
    -0.04430
     0.22055
    -0.02093
    -0.17673
    -0.42600
    -0.61295
    -0.26242
    -0.12220
    -0.23905
    -0.16894
    -0.30137
    -0.21568
    -0.32473
    -0.22347
    -0.07546
    -0.12999
     0.05696
     0.07254
     0.28286
     0.16602
     0.21276
     0.06475
     0.35297
     0.71909
     0.40750
     0.48540
     0.25950
     0.36076
     0.39192
     0.48540
     0.35297
     0.32960
     0.53993
     0.50877
     0.47761
     0.43087
     0.34518
     0.15823
     0.49319
     0.64119
     0.47761
     0.46982
     0.25171
     0.43087
     0.41529
     0.49319
     0.39971
     0.45424
     0.26729
     0.64898
     0.68014
     0.68793
     0.54772
     0.64119
     0.52435
     0.90604
     0.99173
     1.12416
     1.28774
     1.29553
     1.51364
     1.65386
     1.84081
     2.21472
     2.44062
     2.38609
     2.63536
     2.24588
     2.16798
     1.49806
     0.10370
    -0.21568
    -1.01023
    -1.26729
    -1.13487
    -1.21276
    -1.32961
    -1.96058
    -2.70060
    -3.07451
    -3.39389
    -3.78338
    -3.79116
    -3.35494
    -2.89535
    -2.75513
    -2.56818
    -1.78920
    -1.13487
    -1.14266
    -0.86223
    -0.57401
    -0.16115
     0.06475
     0.25950
     0.23613
     0.63340
     0.81257
     0.84373
     1.14752
     1.01510
     1.24879
     1.22542
     1.18647
     1.60712
     1.34227
     1.23321
     0.97615
     1.05405
     0.97615
     0.83594
     0.80478
     0.80478
     0.66456
     0.71130
     0.50098
     0.52435
     0.46982
     0.37634
     0.36855
     0.50098
     0.56329
     0.45424
     0.47761
     0.29844
     0.36076
     0.32960
     0.27507
     0.44645
     0.43087
     0.27507
     0.30623
     0.44645
     0.37634
     0.43866
     0.15044
     0.38413
     0.51656
     0.35297
     0.48540
     0.39971
     0.40750
     0.38413
     0.32960
     0.33739
     0.37634
     0.46982
     0.36076
     0.50098
     0.45424
     0.40750
     0.15823
     0.30623
     0.52435
     0.39971
     0.46982
     0.60224
     0.49319
     0.48540
     0.32960
     0.53993
     0.68014
     0.64898
     0.56329
     0.49319
     0.63340
     0.51656
     0.21276
     0.11928
     0.27507
     0.50877
     0.25171
     0.19718
     0.10370
    -0.08325
    -0.18452
    -0.25463
    -0.10662
    -0.16894
    -0.26242
    -0.16115
    -0.04430
     0.05696
    -0.03651
    -0.52727
    -0.26242
    -0.28579
    -0.15336
    -0.21568
    -0.08325
    -0.33252
    -0.41821
    -0.30915
    -0.36368
    -0.12220
    -0.34031
    -0.30915
    -0.37926
    -0.20789
    -0.41821
    -0.50390
    -0.16894
    -0.08325
    -0.13778
     0.10370
     0.33739
     0.22834
     0.22834
     0.49319
     0.59445
     0.90604
     1.10858
     0.77362
     0.95278
     1.12416
     1.31890
     1.64607
     1.84860
     1.15531
     0.71130
     0.29065
     0.76583
     1.44353
     2.04334
     2.05892
     0.05696
    -1.32182
    -1.33740
    -1.19718
    -0.33252
     0.18939
     0.48540
     0.15044
    -1.22055
    -2.00732
    -1.80478
    -1.75805
    -3.05114
    -3.87685
    -3.64316
    -2.24880
    -1.27508
    -1.26729
    -1.46204
    -1.62562
    -1.70352
    -1.61004
    -1.24392
    -0.68306
    -0.14557
     0.61782
     1.03068
     1.03068
     1.56038
     1.76291
     2.01997
     2.22251
     2.35493
     2.39388
     1.92650
     0.42308
    -0.62074
     0.44645
     0.66456
     0.34518
    -0.21568
    -0.41042
    -0.67527
    -1.22055
    -1.06476
    -1.08813
    -1.11929
    -1.25171
    -1.16603
    -1.09592
    -0.94012
    -0.79212
    -0.82328
    -0.84665
    -0.65969
    -0.67527
    -0.58180
    -0.58959
    -0.51948
    -0.45716
    -0.25463
    -0.14557
    -0.09883
    -0.06767
    -0.05988
     0.09591
     0.18160
     0.44645
     0.37634
     0.50098
     0.63340
     0.69572
     0.61003
     0.69572
     1.04626
     0.91383
     0.65677
     0.75804
     0.82036
     0.81257
     0.46203
     0.63340
     0.78920
     0.82036
     0.83594
     0.68793
     0.43087
     0.50877
     0.50877
     0.42308
     0.53214
     0.41529
     0.45424
     0.40750
     0.65677
     0.53993
     0.38413
     0.25171
     0.22834
     0.43087
     0.66456
     0.51656
     0.18939
     0.18939
     0.15823
     0.25950
     0.23613
     0.43087
     0.16602
     0.14265
     0.24392
     0.26729
     0.11149
     0.01801
    -0.06767
    -0.04430
     0.12707
     0.21276
    -0.14557
     0.01801
    -0.11441
    -0.12999
    -0.00536
     0.20497
     0.00243
    -0.12999
    -0.04430
     0.17381
    -0.02093
     0.02580
    -0.09883
     0.16602
     0.16602
     0.17381
     0.29844
     0.18160
     0.06475
     0.03359
     0.04138
     0.43087
     0.39971
     0.18939
     0.30623
     0.31402
     0.54772
     0.49319
     0.42308
     0.52435
     0.75025
     0.92162
     1.14752
     1.52143
     1.25658
     1.47469
     1.24879
     1.73954
     2.24588
     1.96545
     0.84373
     0.39971
     0.10370
     0.65677
     1.64607
     0.92162
    -1.15045
    -2.34227
    -2.70060
    -1.61783
    -1.81257
    -1.92942
    -2.41238
    -2.59934
    -3.50294
    -3.72885
    -3.10567
    -3.16020
    -3.10567
    -3.02777
    -2.91093
    -2.62271
    -2.06963
    -1.20497
    -0.72201
    -0.49611
    -0.30137
     0.06475
     0.46982
     0.79699
     1.55259
     1.73954
     1.81744
     2.47178
     2.76000
     3.09496
     3.23517
     3.20401
     3.30528
     3.34423
     3.35202
     3.09496
     2.89242
     2.44062
     2.29262
     2.01218
     2.19914
     2.24588
     1.54480
     1.46690
     1.38122
     1.27216
     1.03068
     0.67235
     0.60224
     0.66456
     0.77362
     0.58666
     0.63340
     0.50877
     0.67235
     0.47761
     0.69572
     0.53993
     0.11928
     0.23613
     0.40750
     0.37634
     0.52435
     0.28286
     0.05696
     0.06475
     0.08033
    -0.02093
    -0.09104
    -0.07546
    -0.12220
    -0.25463
    -0.15336
     0.04917
    -0.02872
    -0.17673
    -0.14557
     0.00243
     0.02580
    -0.03651
    -0.06767
     0.08033
     0.04138
     0.14265
     0.14265
     0.14265
    -0.05209
    -0.01315
    -0.41042
     0.19718
     0.11928
    -0.20010
    -0.01315
    -0.11441
     0.05696
    -0.16115
    -0.12220
    -0.17673
    -0.06767
    -0.05209
    -0.03651
    -0.00536
    -0.16894
    -0.09104
    -0.26242
     0.04917
     0.17381
    -0.01315
    -0.22347
    -0.12220
    -0.05209
    -0.08325
    -0.16115
    -0.12999
    -0.09883
    -0.05988
    -0.10662
    -0.09104
    -0.21568
    -0.29358
    -0.43379
    -0.14557
    -0.02872
    -0.21568
    -0.31694
    -0.29358
    -0.24684
    -0.17673
    -0.30915
    -0.24684
    -0.23905
    -0.30915
    -0.14557
    -0.07546
    -0.04430
    -0.15336
    -0.19231
    -0.30137
     0.15823
     0.16602
     0.13486
     0.08033
    -0.00536
     0.18160
     0.19718
     0.22055
     0.36855
     0.34518
     0.54772
     0.41529
     0.72688
     1.00731
     1.09300
     1.14752
     1.72396
     1.32669
     0.10370
     0.11149
     1.42796
     1.73175
     1.57596
     1.40459
     1.65386
     1.85639
     1.98103
     1.47469
     0.95278
     0.90604
     1.77070
     2.85348
     1.35006
    -0.55064
    -2.64607
    -3.81453
    -3.54189
    -2.97324
    -1.88268
    -1.80478
    -2.32670
    -3.57305
    -4.34424
    -4.56235
    -4.75709
    -4.25855
    -3.72106
    -3.03556
    -1.99953
    -1.19718
    -0.66748
    -0.20010
     0.10370
     0.43866
     0.69572
     0.86709
     0.69572
     0.87488
     0.92941
     0.85930
     0.65677
     0.74246
     0.53214
     0.58666
     0.55551
     0.92941
     0.86709
     0.64119
     0.75025
     0.80478
     0.63340
     0.98394
     0.89046
     1.07742
     1.19426
     1.13974
     1.22542
     1.20984
     1.13195
     0.82815
     0.59445
     0.77362
     0.89046
     0.71909
     0.60224
     0.55551
     0.43866
     0.31402
     0.27507
     0.22055
     0.21276
     0.07254
     0.11928
     0.09591
     0.19718
     0.04138
    -0.09104
    -0.05988
     0.23613
     0.09591
     0.09591
     0.13486
     0.05696
    -0.10662
    -0.07546
     0.11149
     0.09591
     0.02580
     0.05696
     0.03359
     0.21276
     0.01801
    -0.02093
    -0.08325
     0.01022
     0.03359
    -0.06767
    -0.11441
    -0.06767
    -0.10662
    -0.23905
    -0.26242
    -0.15336
    -0.06767
    -0.16115
    -0.34031
    -0.24684
    -0.26242
    -0.42600
    -0.44937
    -0.16894
    -0.23126
    -0.18452
    -0.21568
    -0.15336
    -0.25463
    -0.22347
    -0.18452
     0.00243
    -0.06767
    -0.06767
    -0.12220
    -0.06767
    -0.05988
     0.10370
    -0.18452
     0.07254
     0.09591
     0.11149
     0.06475
     0.17381
     0.08812
     0.12707
     0.02580
     0.13486
     0.34518
     0.22834
     0.22055
     0.26729
     0.27507
     0.42308
     0.21276
     0.12707
     0.40750
     0.33739
     0.21276
     0.31402
     0.26729
     0.29065
     0.32960
     0.32181
     0.44645
     0.43866
     0.39971
     0.30623
     0.43087
     0.60224
     0.54772
     0.43866
     0.63340
     0.70351
     0.82815
     1.09300
     1.13974
     1.03847
     1.06184
     1.05405
     1.51364
     1.60712
     1.63049
     1.44353
     1.73175
     1.97324
     1.98103
     2.10566
     2.54189
     2.86127
     2.39388
     1.78628
     1.87197
     2.16798
     2.25367
     1.38122
     0.20497
    -1.58667
    -2.01511
    -1.43867
    -1.35298
    -1.28287
    -1.88268
    -2.68502
    -3.61200
    -4.18065
    -4.64804
    -4.60130
    -4.56235
    -3.78338
    -3.06672
    -2.66944
    -2.30333
    -1.51656
    -1.66457
    -1.55551
    -1.78141
    -1.85931
    -1.81257
    -1.76583
    -1.04139
    -0.65190
    -0.72980
    -1.01802
    -1.20497
    -1.32961
    -1.04918
    -0.87002
    -0.48053
    -0.09104
    -0.48832
    -1.30624
    -1.18160
    -0.22347
     0.35297
     0.85930
     0.68793
     0.88267
     0.92162
     0.55551
     0.67235
     0.70351
     0.66456
     0.48540
     0.43087
     0.57887
     0.64119
     0.92162
     0.58666
     0.63340
     0.53993
     0.46203
     0.47761
     0.64119
     0.49319
     0.55551
     0.41529
     0.58666
     0.38413
     0.36855
     0.31402
     0.22055
     0.29844
     0.53993
     0.36076
     0.21276
     0.23613
     0.28286
     0.19718
     0.19718
     0.43087
     0.21276
     0.23613
     0.21276
     0.26729
     0.31402
     0.16602
     0.09591
     0.39192
     0.35297
     0.45424
     0.27507
     0.16602
     0.11928
     0.18160
     0.41529
     0.37634
     0.35297
     0.29065
     0.37634
     0.35297
     0.34518
     0.29844
     0.25171
     0.37634
     0.42308
     0.44645
     0.27507
     0.35297
     0.23613
     0.29844
     0.09591
     0.56329
     0.31402
     0.12707
     0.18939
     0.47761
     0.18160
     0.25171
     0.05696
     0.11149
     0.26729
     0.36855
     0.26729
     0.08812
     0.23613
     0.27507
    -0.03651
     0.31402
     0.45424
     0.12707
     0.36855
     0.43087
     0.61003
     0.64898
     0.50098
     0.75025
     1.05405
     1.53701
     2.01218
     1.98882
     2.04334
     1.67723
     1.19426
     1.66165
     2.32377
     2.30041
     2.17577
     2.49515
     2.72105
     2.84569
     2.46399
     1.38122
     0.66456
     0.03359
     0.22055
    -0.10662
    -1.09592
    -1.62562
    -1.98395
    -2.38901
    -2.24101
    -2.33449
    -3.01998
    -3.09009
    -3.10567
    -3.42505
    -3.85348
    -4.14170
    -4.21181
    -4.02486
    -3.12904
    -2.47470
    -2.54481
    -2.45133
    -2.56818
    -2.32670
    -2.29554
    -2.38901
    -2.50586
    -2.44354
    -2.12416
    -2.06963
    -2.13195
    -1.14266
    -0.34810
    -0.15336
     0.18160
     0.29065
     0.49319
     0.91383
     1.58375
     1.89534
     2.66652
     3.13391
     3.16507
     3.35202
     3.34423
     3.36760
     3.25854
     3.08717
     3.08717
     2.90021
     2.66652
     2.47957
     2.15240
     1.74733
     1.51364
     1.08521
     1.05405
     1.08521
     0.47761
     0.15823
     0.28286
     0.13486
     0.22834
     0.06475
    -0.21568
    -0.11441
    -0.15336
    -0.16894
    -0.04430
    -0.35589
    -0.56622
    -0.69864
    -0.72980
    -0.35589
    -0.48053
    -0.72201
    -0.77654
    -0.79991
    -0.40263
    -0.48053
    -0.45716
    -0.35589
    -0.04430
     0.40750
     0.74246
     0.58666
    -0.16894
    -0.23905
    -0.22347
     0.53214
     0.62561
     0.42308
     0.38413
     0.53214
     0.15823
     0.32181
     0.22055
     0.39971
     0.25171
     0.30623
     0.18160
     0.39971
     0.43087
     0.34518
     0.27507
     0.54772
     0.83594
     0.57108
     0.68014
     0.64898
     0.56329
     0.87488
     0.76583
     0.70351
     0.55551
     0.61003
     0.46982
     0.67235
     0.65677
     0.61782
     0.59445
     0.64898
     0.80478
     0.92941
     0.65677
     0.83594
     0.82036
     1.32669
     1.40459
     1.21763
     1.02289
     1.55259
     1.82523
     1.83302
     2.24588
     2.05892
     1.27995
     0.37634
     0.66456
     1.24100
     0.70351
     0.27507
     0.74246
     0.52435
    -0.26242
    -0.76875
    -1.61004
    -1.54772
    -0.79991
    -0.97128
    -1.41530
    -2.45133
    -2.80966
    -2.89535
    -1.74247
    -0.65969
    -0.68306
    -0.61295
    -0.78433
    -2.49028
    -4.10275
    -3.00440
    -2.28775
    -1.57888
    -1.45425
    -1.40751
    -1.58667
    -1.94500
    -2.22543
    -2.44354
    -2.40459
    -1.60225
    -1.57888
    -1.39972
    -1.25950
    -0.83886
    -0.69864
    -0.74538
    -0.49611
    -0.10662
     0.33739
     0.31402
     0.61782
     0.78920
     0.78920
     0.63340
     0.48540
     0.81257
     0.55551
     0.61782
     0.76583
     0.65677
     0.71909
     0.78141
     0.78141
     0.60224
     0.52435
     0.57887
     0.38413
     0.68793
     0.55551
     0.63340
     0.51656
     0.92941
     1.08521
     1.09300
     0.98394
     0.97615
     0.68014
     0.80478
     0.85151
     0.73467
     0.75804
     0.78141
     0.89825
     0.65677
     0.59445
     0.49319
     0.20497
     0.32960
     0.35297
     0.29065
     0.36855
     0.34518
     0.31402
     0.39192
     0.36855
     0.44645
     0.40750
     0.52435
     0.37634
     0.50098
     0.41529
     0.61003
     0.39192
     0.13486
     0.42308
     0.50877
     0.37634
     0.38413
     0.23613
     0.17381
     0.25171
     0.14265
     0.24392
     0.17381
     0.11149
     0.07254
     0.20497
     0.24392
     0.02580
    -0.13778
     0.25950
     0.31402
     0.32181
     0.53993
     0.43866
     0.43866
     0.38413
     0.23613
     0.40750
     0.39971
     0.44645
     0.32181
     0.54772
     0.57108
     0.56329
     0.28286
     0.54772
     0.57887
     0.50877
     0.61003
     0.56329
     0.66456
     0.81257
     0.84373
     1.32669
     1.29553
     1.17868
     1.59933
     1.79407
     2.31598
     2.58084
     1.95766
     1.86418
     1.76291
     1.64607
     1.89534
     2.04334
     2.62757
     2.58084
     1.51364
     0.08033
    -1.82036
    -3.34715
    -2.94987
    -3.01219
    -3.36273
    -3.86906
    -4.25076
    -4.90510
    -4.94405
    -5.16995
    -5.14658
    -4.98299
    -4.81941
    -4.66362
    -4.38318
    -3.61979
    -2.74734
    -2.19427
    -1.28287
    -0.66748
    -0.13778
     0.15044
     0.32181
     0.15823
     0.44645
     0.49319
     0.39971
     0.57108
     0.53993
     0.64898
     0.82036
     0.78141
     1.03068
     1.13974
     0.99173
     1.10858
     1.17089
     1.35006
     1.40459
     1.27216
     1.26437
     1.56038
     1.25658
     1.35785
     1.29553
     0.99173
     0.69572
     0.65677
     0.70351
     0.76583
     0.61003
     0.47761
     0.29065
     0.39192
     0.58666
     0.57887
     0.37634
     0.08033
    -0.12999
    -0.02093
     0.38413
     0.53214
     0.25950
     0.26729
     0.29065
     0.38413
     0.47761
     0.31402
     0.22834
     0.30623
     0.61782
     0.61782
     0.53214
     0.66456
     0.47761
     0.05696
    -0.02872
     0.08033
    -0.13778
     0.25950
     0.40750
     0.60224
     0.36076
     0.30623
     0.18160
     0.01801
    -0.09104
     0.09591
     0.03359
     0.40750
     0.53214
     0.26729
     0.49319
     0.61782
     0.42308
     0.69572
     0.35297
     0.32181
     0.75025
     1.23321
     1.27216
     1.54480
     0.88267
    -0.20010
    -0.05988
     0.96836
     1.20984
     1.35785
     1.51364
     1.46690
     1.08521
     0.70351
     0.40750
     0.32181
     0.54772
     0.87488
     0.57887
     0.53214
     0.32960
     0.14265
    -0.02872
    -0.08325
     0.11149
    -0.17673
    -0.24684
    -0.14557
    -0.12220
    -0.22347
    -0.30137
    -0.34031
    -0.03651
     0.19718
     0.43087
     0.49319
     0.62561
     0.82815
     0.75025
     0.34518
     0.41529
     0.77362
     0.26729
     0.43866
     0.32960
     0.01022
    -0.51169
    -0.48832
    -0.30137
    -0.37147
    -0.65969
    -1.19718
    -1.37635
    -1.43088
    -1.35298
    -1.62562
    -1.68015
    -1.47761
    -1.35298
    -1.15045
    -1.50877
    -1.90605
    -1.82815
    -1.53993
    -1.15045
    -0.76875
    -0.88560
    -0.95570
    -0.90117
    -0.90896
    -0.80770
    -0.76875
    -0.31694
    -0.04430
    -0.05209
     0.04917
     0.22834
     0.48540
     0.41529
     0.27507
     0.37634
     0.33739
     0.43087
     0.42308
     0.36855
     0.29844
     0.27507
     0.15823
     0.08033
     0.29065
     0.33739
     0.01022
     0.04917
     0.05696
     0.04917
    -0.00536
     0.01022
    -0.04430
     0.04138
     0.05696
    -0.02093
    -0.11441
    -0.12999
    -0.05988
     0.05696
     0.23613
     0.35297
     0.00243
     0.12707
     0.32181
     0.22834
     0.35297
     0.02580
     0.22834
     0.49319
     0.48540
     0.57108
     0.20497
     0.18160
     0.22055
     0.29065
     0.73467
     0.96057
     0.52435
     0.34518
     0.45424
     0.65677
     0.39971
     0.23613
     0.30623
     0.52435
     0.96836
     0.97615
     1.08521
     0.76583
     0.55551
     0.29065
     0.48540
     0.88267
     0.79699
     0.78920
     0.77362
     0.79699
     0.99173
     0.92941
     0.99173
     1.14752
     1.20205
     1.42017
     1.64607
     1.94208
     1.97324
     1.87976
     1.63828
     1.40459
     0.90604
     1.03847
     1.49027
     1.31111
     1.38901
     1.10858
     0.67235
     0.26729
     0.39192
     0.29844
     0.19718
     0.01801
     0.11149
     0.14265
    -0.27021
     0.04138
     0.18160
    -0.10662
    -0.05209
     0.09591
     0.30623
     0.09591
     0.00243
    -0.03651
     0.11149
     0.01801
     0.12707
     0.22055
    -0.12220
     0.04138
     0.04138
     0.43087
     0.58666
     0.25950
     0.49319
     0.22834
     0.14265
    -0.07546
    -0.86223
    -0.76875
    -0.87002
    -0.76096
    -1.14266
    -1.39193
    -2.09300
    -2.43575
    -3.25367
    -3.24588
    -2.85640
    -3.76780
    -3.89243
    -3.33157
    -3.70548
    -3.23030
    -2.72397
    -2.56818
    -2.31112
    -1.87489
    -1.64120
    -1.50098
    -1.22055
    -0.79991
    -0.62853
    -0.25463
     0.45424
     0.67235
     0.70351
     0.72688
     0.82036
     0.68014
     0.58666
     0.58666
     0.71909
     0.64898
     0.59445
     0.57108
     0.92941
     0.66456
     0.58666
     0.77362
     1.44353
     2.13682
     1.49806
     0.26729
     0.26729
     1.20984
     1.51364
     1.95766
     1.98882
     1.63049
     1.55259
     1.51364
     1.38901
     1.51364
     1.78628
     1.54480
     1.84081
     1.94987
     1.93429
     1.78628
     1.64607
     1.82523
     1.86418
     1.66165
     1.68502
     1.78628
     1.52143
     1.58375
     1.49027
     1.24879
     0.99173
     0.92941
     0.70351
     0.94499
     0.71130
     0.57108
     0.29844
     0.15044
     0.15044
    -0.09883
    -0.17673
    -0.23905
    -0.27800
    -0.23905
    -0.40263
    -0.32473
    -0.21568
    -0.37147
    -0.63632
    -0.17673
     0.04917
     0.03359
     0.07254
    -0.05988
     0.39192
     0.59445
     0.40750
    -0.77654
    -1.75805
    -1.96837
    -1.75805
    -0.79991
    -0.39484
    -0.76875
    -1.67236
    -1.95279
    -2.16311
    -2.31891
    -2.35785
    -2.27996
    -2.11637
    -1.68794
    -1.27508
    -1.05697
    -0.94012
    -1.29845
    -1.01802
    -0.64411
    -0.35589
     0.00243
    -0.36368
    -0.51948
    -0.74538
    -0.69864
    -0.75317
    -0.42600
    -0.02093
    -0.04430
     0.14265
     0.41529
     0.83594
     0.57887
     0.54772
     0.08033
    -0.00536
    -0.33252
    -0.03651
    -0.19231
     0.39192
     0.32181
    -0.18452
    -0.48053
    -0.73759
    -0.70643
    -0.71422
    -0.97907
    -1.10371
    -1.13487
    -1.20497
    -1.15824
    -0.86223
    -1.20497
    -1.63341
    -1.75805
    -1.24392
    -0.69085
    -0.40263
    -0.54285
    -0.84665
    -1.01023
    -1.21276
    -1.08813
    -0.88560
    -0.73759
    -0.61295
    -0.39484
    -0.23905
     0.01022
    -0.00536
    -0.22347
     0.04917
     0.25950
     0.09591
     0.20497
     0.16602
     0.22055
     0.15823
     0.13486
     0.25950
     0.43087
     0.24392
     0.06475
     0.10370
     0.60224
     0.80478
     0.58666
     0.62561
     0.95278
     1.09300
     0.93720
     1.27216
     1.14752
     1.24879
     1.18647
     1.31890
     1.56038
     1.56817
     1.42796
     1.45132
     1.13974
     1.30332
     1.25658
     0.74246
     1.03068
     1.03847
     0.72688
     0.80478
     0.64119
     0.47761
     0.29065
     0.44645
     0.39192
     0.47761
     0.42308
     0.18160
     0.15044
     0.35297
     0.36855
    -0.01315
     0.22834
     0.23613
     0.16602
     0.35297
     0.34518
     0.27507
     0.10370
     0.10370
     0.29844
     0.43087
     0.38413
     0.23613
     0.42308
     0.46982
     0.55551
     0.57108
     0.83594
     1.10858
     1.18647
     1.26437
     1.78628
     1.86418
     0.77362
    -0.94012
    -1.95279
    -3.40947
    -3.05893
    -1.42309
    -1.53214
    -1.59446
    -1.56330
    -2.91872
    -4.31308
    -5.11542
    -5.45038
    -5.03752
    -5.03752
    -4.25076
    -3.50294
    -2.94987
    -2.49028
    -1.42309
    -1.11150
    -1.19718
    -0.93233
    -0.58959
    -0.15336
     0.62561
     0.99173
     1.74733
     2.20693
     2.07450
     1.96545
     1.63828
     2.19914
     2.33156
     2.40167
     2.27704
     2.17577
     1.70839
     1.49027
     1.32669
     0.96836
     1.03068
     0.84373
     0.96057
     0.94499
     0.90604
     0.99952
     0.93720
     0.96836
     0.96836
     0.74246
     0.45424
     0.04917
    -0.30915
    -0.06767
     0.10370
     0.08033
    -0.04430
    -0.33252
    -0.81549
    -1.11150
    -1.26729
    -1.24392
    -1.01802
    -0.84665
    -0.82328
    -1.12708
    -1.17382
    -1.22055
    -1.12708
    -0.72201
    -0.36368
    -0.05988
    -0.17673
    -0.36368
    -0.35589
    -0.02093
    -0.16115
    -0.16115
     0.03359
     0.22834
     0.30623
     0.32960
     0.32960
     0.28286
     0.80478
     0.59445
     0.64119
     0.55551
     0.49319
     0.54772
     0.55551
     0.76583
     0.80478
     0.50877
     0.60224
     0.82036
     0.75804
     0.61003
     0.51656
     0.68793
     0.77362
     0.78141
     0.83594
     0.57108
     0.53214
     0.57887
     0.46203
     0.57887
     0.64898
     0.50098
     0.39971
     0.57108
     0.66456
     0.50877
     0.25950
     0.24392
     0.39971
     0.57108
     0.40750
     0.27507
     0.22055
     0.38413
     0.15823
     0.19718
     0.43087
     0.42308
     0.36076
     0.43866
     0.50098
     0.53993
     0.32181
     0.09591
     0.35297
     0.57887
     0.85930
     0.90604
     1.31111
     1.66944
     2.02776
     0.92162
    -0.33252
    -0.16894
     1.03847
     1.50585
     1.68502
     1.52922
     1.15531
     0.80478
     0.88267
     0.19718
    -0.04430
    -0.51169
    -1.01802
    -1.00244
    -0.71422
    -0.58959
    -0.76096
    -1.36856
    -2.14753
    -2.30333
    -2.65386
    -2.87198
    -2.92650
    -2.77850
    -2.63049
    -2.58376
    -2.70060
    -2.52144
    -2.26438
    -1.75805
    -1.68794
    -1.50098
    -1.24392
    -1.34519
    -2.01511
    -1.96837
    -0.79212
     0.05696
     0.13486
     0.16602
     0.01801
    -0.09883
     0.08812
     0.04917
     0.26729
     0.57887
     0.62561
     0.67235
     0.87488
     1.07742
     1.13974
     1.06963
     0.77362
     0.99952
     0.99173
     0.93720
     0.79699
     0.67235
     0.81257
     0.73467
     0.49319
     0.28286
     0.26729
     0.27507
     0.04917
     0.15044
     0.07254
    -0.21568
     0.12707
     0.12707
     0.33739
     0.50877
     0.28286
     0.15044
    -0.05988
     0.00243
     0.10370
     0.32960
     0.43866
     0.71909
     0.68793
     0.36855
    -0.62853
    -1.57109
    -1.01023
    -0.38705
    -0.44937
    -0.77654
    -0.97128
    -1.15045
    -1.30624
    -1.65678
    -1.99953
    -1.96058
    -1.74247
    -1.78920
    -1.70352
    -1.11929
    -0.39484
    -0.37147
    -0.54285
    -0.25463
    -0.33252
     0.02580
     0.13486
     0.37634
     0.43087
     0.65677
     0.84373
     1.13195
     1.02289
     1.02289
     0.92941
     0.90604
     1.10858
     1.17089
     0.83594
     0.81257
     0.94499
     0.85151
     0.98394
     0.71909
     0.62561
     0.68793
     0.69572
     0.67235
     0.55551
     0.40750
     0.48540
     0.16602
     0.32181
     0.53214
     0.25950
     0.18939
     0.04138
     0.33739
     0.17381
     0.14265
     0.11928
     0.19718
     0.14265
     0.30623
     0.26729
     0.27507
     0.15823
    -0.10662
     0.20497
     0.39971
     0.30623
     0.22055
     0.19718
     0.13486
     0.22834
     0.28286
     0.22055
     0.11928
     0.07254
     0.29065
     0.32960
     0.50877
     0.38413
     0.41529
     0.35297
     0.32181
    -0.48832
    -1.06476
    -0.91675
    -0.48053
    -0.12220
    -0.02093
    -0.28579
    -0.34031
    -0.69864
    -0.79991
    -0.94791
    -1.15824
    -1.47761
    -1.80478
    -1.73468
    -1.32182
    -1.19718
    -1.36077
    -1.26729
    -1.25950
    -1.04139
    -0.98686
    -0.91675
    -1.01023
    -1.00244
    -0.64411
     0.18939
     0.59445
     0.82815
     1.25658
     1.37343
     1.54480
     1.82523
     1.38901
     0.97615
     0.20497
    -0.20010
    -0.02093
     0.25950
     0.43087
     0.00243
    -0.45716
    -0.81549
    -1.18939
    -1.33740
    -1.70352
    -1.89826
    -1.72689
    -1.23613
    -1.05697
    -1.04139
    -0.91675
    -0.86223
    -0.55064
    -0.50390
    -0.58959
    -0.49611
    -0.58180
    -0.53506
    -0.36368
    -0.30915
    -0.31694
    -0.83107
    -0.97128
    -0.97128
    -1.11929
    -0.65190
    -0.65190
    -0.76875
    -0.99465
    -0.87781
    -0.89338
    -1.13487
    -1.07255
    -0.84665
    -0.82328
    -0.72201
    -0.55843
    -0.55843
    -0.69864
    -0.34031
    -0.27800
    -0.37147
    -0.34810
    -0.30915
    -0.02093
     0.02580
     0.14265
     0.35297
     0.36076
     0.51656
     0.48540
     0.74246
     0.49319
     0.28286
     0.10370
     0.24392
     0.47761
     0.75025
     0.61782
     0.42308
     0.29844
     0.28286
     0.24392
     0.08033
     0.02580
     0.01801
     0.02580
     0.32960
     0.46982
     0.57887
     0.49319
     0.59445
     0.84373
     0.77362
     0.61003
     0.77362
     0.91383
     0.76583
     0.78141
     1.03847
     0.99173
     0.86709
     0.55551
     0.37634
     0.48540
     0.29844
     0.00243
    -0.10662
     0.05696
     0.22055
     0.05696
     0.15044
     0.07254
    -0.03651
    -0.16115
    -0.05209
     0.13486
     0.01801
     0.02580
     0.00243
    -0.01315
     0.22055
     0.11149
     0.01801
     0.11149
     0.20497
     0.14265
     0.12707
     0.14265
    -0.12220
    -0.01315
    -0.01315
     0.05696
     0.24392
     0.01022
     0.16602
    -0.06767
     0.04138
     0.11149
     0.01801
     0.31402
     0.57108
     0.92941
     1.09300
     0.48540
    -0.53506
    -0.34810
     0.50877
     0.87488
     0.51656
     0.05696
    -0.55064
    -1.11150
    -0.92454
    -1.34519
    -2.00732
    -2.07742
    -1.69573
    -1.64120
    -1.55551
    -1.61783
    -1.81257
    -2.35006
    -2.77850
    -2.80187
    -1.40751
    -0.30137
     0.43866
     0.49319
     0.44645
     1.05405
     2.23809
     2.15240
     1.58375
     0.76583
    -0.06767
    -0.07546
     0.07254
     0.05696
    -0.02872
    -0.83107
    -1.81257
    -2.52144
    -2.80966
    -3.26146
    -3.63537
    -3.33157
    -2.87977
    -3.20693
    -3.46400
    -3.44063
    -3.16020
    -2.55260
    -1.97616
    -1.46983
    -0.94791
    -0.47274
    -0.34810
    -0.12999
    -0.24684
    -0.34810
    -0.01315
    -0.00536
    -0.04430
    -0.08325
    -0.01315
     0.32960
     0.26729
     0.30623
     0.39192
     0.49319
     0.36076
     0.32181
     0.27507
     0.42308
     0.63340
     0.57887
     0.42308
     0.49319
     0.47761
     0.39192
     0.34518
     0.80478
     0.75025
     0.55551
     0.19718
     0.43866
     0.26729
     0.09591
     0.00243
     0.22055
     0.18939
    -0.24684
    -0.36368
    -0.28579
    -0.01315
    -0.05988
    -0.37926
    -0.19231
    -0.36368
    -0.40263
    -0.31694
    -0.06767
     0.09591
     0.01022
    -0.04430
     0.25171
     0.45424
     0.61003
     0.53993
     0.62561
     0.61782
     0.68793
     0.29065
     0.49319
     0.39192
     0.29065
     0.22055
     0.29844
     0.45424
     0.16602
     0.12707
     0.03359
     0.07254
     0.14265
     0.07254
     0.01801
    -0.15336
    -0.09104
    -0.12220
     0.07254
     0.21276
     0.02580
     0.05696
     0.25171
     0.26729
     0.20497
     0.10370
     0.08812
     0.20497
     0.48540
     0.54772
     0.36855
     0.37634
     0.43866
     0.63340
     0.57887
     0.96836
     0.88267
     0.84373
     0.95278
     1.13974
     1.56817
     1.80965
     2.05113
     1.84081
     1.46690
     0.99952
     0.63340
     0.79699
     0.53993
     0.43087
    -0.30137
    -0.42600
    -0.68306
    -0.58180
    -0.88560
    -0.77654
    -1.08034
    -1.55551
    -2.21764
    -2.56039
    -2.59155
    -2.42017
    -2.03848
    -2.12416
    -2.35785
    -2.42796
    -2.51365
    -2.87977
    -2.93429
    -2.63049
    -2.71618
    -3.13683
    -2.88756
    -3.05114
    -3.32378
    -3.26146
    -3.03556
    -2.61492
    -2.32670
    -1.80478
    -1.18160
    -1.02581
    -0.76875
    -0.49611
    -0.27800
    -0.31694
     0.12707
     0.51656
     0.94499
     1.32669
     1.60712
     1.49806
     1.24100
     0.86709
     0.88267
     0.88267
     0.84373
     0.57108
     0.10370
    -0.37926
     0.07254
     0.15823
    -0.29358
    -0.17673
    -0.10662
    -0.12999
    -0.57401
    -0.63632
    -0.44158
    -0.31694
    -0.62074
    -0.82328
     0.08033
     0.34518
     0.22055
    -0.05209
     0.23613
     0.51656
     0.34518
     0.50877
     0.60224
     0.96057
     1.16310
     1.32669
     1.44353
     1.25658
     0.89046
     0.25171
     0.37634
     1.07742
     1.41238
     1.20984
     0.82815
     0.79699
     0.27507
    -0.00536
    -0.14557
    -0.28579
    -0.10662
    -0.16894
    -0.09883
    -0.16115
    -0.02093
     0.10370
     0.18160
     0.01022
     0.10370
     0.00243
    -0.23905
     0.20497
     0.29065
     0.10370
     0.01022
     0.06475
     0.11149
     0.18939
    -0.01315
     0.16602
     0.11928
     0.12707
     0.22834
     0.19718
     0.09591
     0.07254
     0.11928
     0.63340
     0.54772
     0.76583
     0.75804
     0.92941
     0.26729
    -0.48832
    -0.05988
    -0.21568
     0.12707
     0.20497
     0.25950
    -0.09104
    -0.44937
    -0.72201
    -1.25950
    -1.31403
    -1.27508
    -1.47761
    -1.59446
    -1.75805
    -1.50098
    -1.30624
    -1.01802
    -1.39972
    -1.50098
    -1.29845
    -1.25950
    -1.17382
    -0.89338
    -0.54285
    -0.37147
    -0.54285
     0.82036
     1.24100
     1.56038
     1.43574
     1.67723
     1.84081
    -0.07546
    -0.92454
    -0.28579
     1.13195
     1.82523
     1.81744
     0.92162
    -0.05209
    -0.32473
    -0.66748
    -0.50390
    -0.20789
    -0.12999
    -0.09883
     0.05696
     0.18160
     0.20497
     0.03359
    -0.08325
     0.10370
     0.38413
     0.61782
     0.88267
     0.86709
     0.53214
     0.17381
     0.46203
     0.57887
     0.39971
     0.30623
     0.32960
     0.67235
     0.58666
     0.55551
     0.45424
     0.49319
     0.64898
     0.60224
     0.73467
     0.66456
     0.57108
     0.21276
     0.42308
     0.64119
     0.57108
     0.30623
     0.31402
     0.08033
     0.08812
     0.29844
     0.40750
     0.44645
     0.76583
     0.12707
    -0.01315
     0.01801
    -0.54285
    -0.32473
     0.25171
     0.68793
     0.43866
    -0.16894
    -0.23126
    -0.02093
     0.01801
     0.01022
     0.06475
    -0.10662
    -0.23905
    -0.41042
    -0.76096
    -0.56622
    -0.83107
    -0.70643
    -0.93233
    -0.83886
    -0.65969
    -0.84665
    -1.10371
    -1.46983
    -1.46204
    -1.20497
    -1.08034
    -0.73759
    -0.70643
    -0.57401
    -0.55064
    -0.34031
    -0.14557
    -0.12220
    -0.16894
     0.01022
     0.22055
     0.15823
     0.33739
     0.36076
     0.32960
     0.20497
     0.24392
     0.43866
     0.42308
     0.53993
     0.32960
     0.56329
     0.51656
     0.56329
     0.41529
     0.32960
     0.56329
     0.71130
     0.57108
     0.46203
     0.40750
     0.39971
     0.35297
     0.29844
     0.36076
     0.25171
     0.24392
    -0.00536
     0.04138
    -0.12220
    -0.18452
    -0.49611
    -0.26242
    -0.34031
    -0.51948
    -0.52727
    -0.52727
    -0.54285
    -0.48053
    -0.59738
    -0.44158
    -0.37147
    -0.78433
    -0.94791
    -1.16603
    -1.38414
    -1.52435
    -2.17090
    -1.89047
    -1.80478
    -2.17090
    -2.30333
    -2.72397
    -3.46400
    -4.19623
    -3.86906
    -3.60421
    -2.73176
    -2.96545
    -2.91872
    -2.56818
    -1.70352
    -2.14753
    -1.52435
    -0.21568
    -0.03651
    -1.22834
    -1.93721
    -0.69085
    -0.75317
    -1.60225
    -1.36856
    -0.19231
     0.76583
     0.40750
    -0.62074
    -1.15045
    -1.21276
    -0.85444
    -0.09883
     0.53214
     0.93720
     0.01801
    -0.65969
    -0.16894
     0.23613
     0.36076
     0.60224
     0.78141
     0.94499
     0.67235
     0.68014
     0.19718
    -0.23905
    -0.28579
    -0.12220
    -0.21568
     0.24392
     0.50098
     0.50098
     0.82815
     0.95278
     1.22542
     1.32669
     1.38901
     1.55259
     1.68502
     1.70839
     1.22542
     1.10858
     1.30332
     1.13974
     0.97615
     1.29553
     1.15531
     0.70351
     0.34518
     0.41529
     0.47761
     0.15044
     0.15823
     0.17381
     0.03359
     0.15823
    -0.03651
     0.02580
    -0.02872
     0.26729
     0.19718
     0.35297
     0.63340
     0.59445
     0.47761
     0.68793
     0.64898
     0.58666
     0.25950
     0.20497
     0.31402
     0.46982
     0.24392
     0.15823
     0.19718
     0.12707
     0.04917
    -0.18452
    -0.12999
    -0.11441
    -0.33252
    -0.10662
    -0.15336
    -0.06767
    -0.14557
    -0.18452
     0.00243
     0.03359
     0.01022
    -0.21568
    -0.09883
    -0.02872
     0.05696
    -0.03651
     0.01022
     0.04138
    -0.11441
     0.08033
     0.07254
     0.22834
    -0.02872
    -0.04430
     0.19718
     0.36076
     0.52435
     0.41529
     0.20497
     0.14265
     0.15044
     0.05696
     0.34518
     0.19718
     0.25950
     0.07254
     0.15044
     0.15823
     0.04138
    -0.18452
    -0.24684
    -0.12999
    -0.20789
    -0.37926
    -0.60516
    -0.69864
    -0.54285
    -0.62853
    -0.71422
    -0.62853
    -0.66748
    -0.97907
    -1.01023
    -0.96349
    -1.28287
    -1.52435
    -1.58667
    -1.32961
    -1.21276
    -0.97128
    -0.81549
    -1.06476
    -0.85444
    -0.34810
    -0.20789
     0.33739
     0.16602
     0.15044
     0.29065
    -0.02093
     0.02580
     0.25950
     0.47761
     0.70351
     1.04626
     0.93720
     0.77362
     0.47761
     0.45424
     0.14265
    -0.00536
     0.09591
     0.29065
     0.31402
     0.58666
     0.57108
     0.18160
     0.09591
     0.01022
     0.11149
     0.18160
     0.01801
    -0.16115
    -0.24684
    -0.52727
    -0.90117
    -0.98686
    -0.88560
    -0.59738
    -0.79212
    -1.05697
    -1.09592
    -0.58180
    -0.27021
    -0.32473
    -0.32473
    -0.03651
     0.18160
     0.60224
     0.43866
     0.75804
     1.31890
     1.45911
     1.27995
     1.27995
     0.87488
     0.61782
     1.00731
     1.13974
     1.03068
     0.88267
     0.73467
     0.41529
     0.33739
     0.32181
     0.22834
     0.11928
     0.11149
     0.10370
     0.12707
     0.58666
     0.59445
     0.63340
     0.87488
     0.99952
     0.88267
     0.68793
     0.75804
     0.54772
     0.71130
     1.02289
     1.08521
     0.88267
     0.65677
     0.50098
     0.06475
     0.42308
     0.39192
     0.22055
    -0.02093
    -0.07546
     0.12707
     0.04138
    -0.20789
    -0.03651
    -0.06767
     0.27507
     0.08033
     0.11928
    -0.13778
     0.01801
    -0.14557
     0.04138
     0.18160
    -0.01315
    -0.03651
    -0.02093
     0.06475
     0.18160
     0.03359
     0.01801
     0.02580
    -0.02093
     0.05696
     0.01801
    -0.04430
    -0.11441
     0.08812
    -0.16894
     0.03359
    -0.22347
    -0.65190
    -0.89338
    -1.00244
    -1.01023
    -1.01802
    -1.27508
    -1.33740
    -1.52435
    -1.53993
    -1.59446
    -1.66457
    -1.64120
    -1.64899
    -1.63341
    -1.29845
    -1.34519
    -1.54772
    -1.25171
    -0.99465
    -0.95570
    -0.76875
    -0.73759
    -0.76096
    -0.48832
    -0.52727
    -0.12999
    -0.23126
    -0.52727
    -0.55843
    -0.63632
    -0.39484
    -0.19231
    -0.46495
    -0.26242
    -0.33252
    -0.11441
    -0.16894
    -0.20010
    -0.24684
    -0.18452
    -0.09104
     0.06475
     0.21276
     0.50877
     0.74246
     0.77362
     1.02289
     1.51364
     1.52922
     1.08521
     0.45424
     0.22834
     0.54772
     0.67235
     0.39192
     0.31402
     0.36855
     0.22834
     0.12707
    -0.16115
    -0.62853
    -0.86223
    -0.83107
    -0.59738
    -0.44158
    -0.57401
    -0.27800
     0.03359
     0.13486
     0.28286
     0.27507
     0.23613
     0.48540
     0.51656
     0.52435
     0.32960
    -0.02872
    -0.15336
    -0.49611
    -0.09104
     0.36855
     0.07254
    -0.30915
    -0.37147
    -0.23905
    -0.01315
    -0.25463
    -0.18452
    -0.30915
    -0.10662
     0.09591
     0.32181
     0.59445
     0.51656
     0.43087
     0.70351
     0.91383
     0.82815
     0.82036
     0.89046
     0.89046
     0.96057
     0.91383
     0.95278
     0.96057
     1.02289
     0.96836
     1.03847
     0.92941
     0.86709
     0.71909
     0.58666
     0.96057
     0.96836
     0.75025
     0.78920
     0.57108
     0.57887
     0.63340
     0.71909
     0.82815
     0.67235
     0.68014
     0.84373
     0.86709
     0.59445
     0.29065
    -0.24684
    -0.05988
     0.53993
     0.53993
     0.46203
     0.08812
    -0.19231
    -0.21568
    -0.23905
    -0.27021
    -0.26242
    -0.29358
    -0.27021
    -0.08325
    -0.14557
    -0.11441
    -0.45716
    -0.12999
    -0.04430
     0.15823
     0.00243
     0.06475
    -0.02872
     0.18939
     0.14265
     0.36076
     0.44645
     0.37634
     0.50098
     0.28286
     0.24392
    -0.05209
    -0.15336
    -0.32473
     0.02580
     0.17381
    -0.63632
    -1.74247
    -2.01511
    -2.11637
    -2.37343
    -2.95766
    -2.89535
    -2.91093
    -2.51365
    -2.49028
    -2.23322
    -2.55260
    -3.42505
    -3.63537
    -3.72106
    -2.48249
    -1.14266
    -0.54285
    -0.94791
    -1.18939
    -1.41530
    -0.79212
    -0.13778
     0.13486
    -0.04430
     0.14265
     0.25950
     0.57887
     0.46982
     0.52435
     1.09300
     0.92162
     0.72688
     0.65677
     0.22055
     0.27507
     0.29065
     0.66456
     0.81257
     1.01510
     0.91383
     0.75804
     0.68014
     0.62561
     0.77362
     0.68014
     1.11637
     1.59154
     1.62270
     1.80965
     1.96545
     2.00440
     2.07450
     1.99661
     1.88755
     1.98103
     1.81744
     1.84860
     1.56038
     1.63828
     1.31890
     1.03068
     0.70351
     0.73467
     0.37634
     0.11928
     0.53993
     0.36076
    -0.07546
    -0.48832
    -0.69085
    -0.77654
    -0.94012
    -1.03360
    -1.53993
    -2.05405
    -1.85931
    -1.40751
    -1.25950
    -0.86223
    -1.01023
    -1.36856
    -1.15045
    -1.30624
    -1.02581
    -0.94791
    -0.56622
    -0.20010
    -0.02872
     0.25171
     0.39192
     0.39971
     0.56329
     0.53214
     0.36855
     0.33739
     0.46982
     0.39192
     0.24392
     0.30623
     0.15823
     0.10370
     0.08033
     0.27507
     0.25950
     0.27507
     0.09591
     0.22834
     0.63340
     0.29844
    -0.05988
    -0.01315
     0.23613
     0.30623
     0.19718
     0.20497
     0.38413
     0.05696
    -0.00536
     0.01022
     0.11928
     0.02580
    -0.06767
    -0.11441
    -0.12220
    -0.27021
    -0.22347
    -0.15336
    -0.18452
    -0.12999
    -0.18452
    -0.20789
    -0.12220
    -0.16894
    -0.41821
    -0.38705
    -0.23126
    -0.16894
    -0.08325
    -0.16894
    -0.26242
    -0.32473
    -0.20789
    -0.23905
    -0.25463
    -0.30915
    -0.41042
    -0.35589
    -0.29358
    -0.37926
    -0.36368
    -0.38705
    -0.34031
    -0.23126
    -0.15336
    -0.12220
    -0.07546
     0.03359
     0.43087
     0.39971
     0.78920
     0.85930
     0.71130
     0.94499
     0.35297
    -0.56622
    -1.71910
    -1.71910
    -0.44937
    -0.23905
    -2.06963
    -3.92359
    -4.91289
    -4.98299
    -4.74930
    -3.81453
    -3.41726
    -3.49516
    -3.46400
    -3.08230
    -2.70839
    -2.62271
    -2.01511
    -1.68794
    -1.60225
    -1.02581
     0.36076
     1.66944
     1.94208
     1.86418
     0.90604
     0.01022
    -0.05209
     0.30623
     0.29065
     0.02580
    -0.05988
    -0.46495
    -0.51169
    -0.77654
    -0.76875
    -0.56622
    -0.40263
    -0.29358
    -0.37147
    -0.50390
    -0.21568
    -0.03651
     0.01022
     0.23613
     0.34518
     0.22055
     0.39971
     0.56329
     0.54772
     0.36076
     0.40750
     0.39971
     0.45424
     0.71130
     0.43866
     0.53214
     0.37634
     0.48540
     0.17381
     0.46203
     0.52435
     0.40750
     0.28286
     0.36855
     0.42308
     0.60224
     0.44645
     0.33739
     0.38413
     0.38413
     0.57108
     0.71909
     0.84373
     0.68793
     0.81257
     1.01510
     1.15531
     1.24879
     1.07742
     1.34227
     1.47469
     1.18647
     1.02289
     1.10858
     0.89046
     1.06963
     1.37343
     1.13974
     1.13974
     0.74246
     0.72688
     0.41529
     0.71130
     0.43866
     0.26729
     0.31402
     0.43087
     0.40750
     0.44645
     0.43087
     0.41529
     0.53214
     0.57108
     0.48540
     0.56329
     0.31402
     0.16602
     0.18939
     0.50098
     0.53993
     0.23613
     0.21276
     0.20497
     0.21276
     0.15044
    -0.06767
    -0.27021
    -0.18452
    -0.05988
    -0.16115
    -0.20010
    -0.30915
    -0.23905
    -0.33252
    -0.23126
     0.06475
    -0.34031
    -0.16894
    -0.30137
    -0.16115
    -0.08325
    -0.17673
    -0.31694
    -0.16894
    -0.19231
     0.14265
     0.03359
    -0.18452
    -0.16894
    -0.21568
    -0.16115
     0.16602
     0.08812
    -0.05988
    -0.23126
    -0.09883
    -0.01315
     0.03359
    -0.17673
    -0.09883
    -0.15336
     0.01022
     0.14265
    -0.05209
    -0.21568
    -0.19231
    -0.27800
     0.11928
     0.13486
     0.08812
     0.26729
     0.34518
     0.41529
     0.53214
     0.62561
     0.46203
     0.46203
     0.45424
     0.73467
     0.33739
    -0.24684
    -1.29066
    -2.12416
    -2.16311
    -2.31891
    -2.23322
    -2.03848
    -2.56818
    -3.23030
    -3.62758
    -3.77559
    -3.17578
    -3.37831
    -3.26925
    -2.93429
    -2.86419
    -2.61492
    -2.18648
    -1.71131
    -1.34519
    -1.09592
    -1.71910
    -2.01511
    -1.94500
    -1.64120
    -1.46204
    -1.11929
    -1.24392
    -1.22834
    -1.53993
    -2.03069
    -1.96837
    -1.71910
    -1.52435
    -1.11929
    -0.35589
     0.16602
     0.15823
     0.15823
     0.20497
     0.51656
     0.60224
     0.81257
     1.06963
     1.08521
     1.22542
     1.30332
     1.48248
     1.46690
     1.30332
     1.17089
     1.14752
     1.16310
     1.31890
     1.13195
     1.03068
     1.04626
     0.99173
     1.03847
     1.03847
     0.98394
     0.89046
     1.10858
     0.84373
     0.94499
     1.01510
     0.79699
     0.55551
     0.61003
     0.92162
     0.92162
     0.64898
     0.61003
     0.61782
     0.56329
     0.46982
     0.39971
     0.51656
     0.33739
     0.45424
     0.55551
     0.28286
     0.38413
     0.15823
     0.26729
     0.62561
     0.49319
     0.39971
     0.32181
     0.39971
     0.34518
     0.43866
     0.43866
     0.47761
     0.46982
     0.32181
     0.46982
     0.54772
     0.37634
     0.22834
     0.15044
     0.51656
     0.39192
     0.15823
     0.07254
    -0.03651
     0.19718
     0.00243
     0.07254
     0.01801
    -0.02093
     0.15823
     0.00243
     0.20497
     0.10370
     0.15044
     0.22055
     0.45424
     1.17089
     1.24879
     1.56817
     1.16310
     0.18939
    -0.57401
     0.10370
     0.66456
     0.88267
     0.74246
     0.68793
     0.31402
     0.06475
    -0.29358
    -0.41821
    -0.55064
    -0.27800
    -0.23126
    -0.10662
     0.27507
    -0.01315
    -0.72201
    -0.32473
     0.01022
    -0.02093
    -0.44158
    -0.44937
    -0.26242
    -0.04430
    -0.20010
    -0.48832
    -1.06476
    -0.67527
    -0.95570
    -1.18939
    -1.16603
    -0.66748
    -0.56622
    -0.79212
    -1.16603
    -1.23613
    -1.03360
    -1.40751
    -1.50098
    -1.22834
    -0.93233
    -0.60516
    -0.61295
    -0.32473
     0.00243
    -0.55064
    -0.94791
    -1.50877
    -1.60225
    -0.98686
    -0.31694
    -0.10662
    -0.19231
    -0.10662
    -0.36368
    -0.83886
    -0.78433
    -0.55843
    -0.62853
    -0.52727
    -0.37926
    -0.86223
    -1.01802
    -0.92454
    -0.48053
    -0.55064
    -0.79991
    -1.16603
    -1.55551
    -1.80478
    -1.91384
    -1.52435
    -0.54285
    -0.23905
    -0.97128
    -1.67236
    -1.68794
    -1.91384
    -1.82815
    -0.72201
    -0.33252
    -0.16115
    -0.05988
     0.00243
     0.09591
     0.22834
     0.52435
     0.39971
     0.76583
     0.96836
     1.10079
     0.83594
     1.12416
     1.10079
     1.21763
     1.23321
     1.11637
     0.97615
     1.10858
     0.85151
     1.03068
     0.81257
     0.80478
     0.64119
     0.55551
     0.56329
     0.50877
     0.10370
     0.50098
     0.43866
     0.22834
     0.29844
     0.37634
     0.40750
     0.27507
     0.29844
     0.36076
     0.32960
     0.37634
     0.30623
     0.24392
     0.36076
     0.38413
     0.32960
     0.21276
     0.49319
     0.39971
     0.37634
     0.42308
     0.14265
     0.21276
     0.12707
     0.22055
     0.40750
     0.57887
     0.39971
     0.29844
     0.46982
     0.44645
     0.30623
     0.34518
     0.52435
     0.58666
     0.46982
     0.68793
     0.75804
     0.57108
     0.68793
     0.86709
     0.98394
     1.15531
     1.18647
     1.06963
     1.25658
     1.13974
     0.98394
     0.54772
     0.50877
     0.55551
     0.29844
     0.44645
     0.26729
    -0.03651
    -0.27800
    -0.51948
    -0.68306
    -0.58959
    -0.56622
    -0.70643
    -0.91675
    -0.67527
    -0.58180
    -0.60516
    -0.11441
     0.13486
     0.01022
    -0.05209
    -0.41042
    -0.44937
    -0.27021
     0.16602
     0.25171
    -0.08325
    -0.09104
    -0.90896
    -1.56330
    -2.03069
    -1.93721
    -1.60225
    -1.21276
    -1.01802
    -1.35298
    -1.43088
    -0.90896
    -0.45716
     0.22055
     0.96057
     0.57887
     0.02580
     0.15823
     0.63340
     1.01510
     0.89046
     1.04626
     1.18647
     1.17089
     0.93720
     0.30623
    -0.16894
    -0.16894
    -0.60516
    -0.93233
    -1.29845
    -1.29066
    -1.01802
    -0.74538
    -0.84665
    -1.19718
    -1.02581
    -0.87781
    -0.48832
    -1.05697
    -0.72201
    -0.68306
    -0.35589
    -0.19231
    -0.50390
    -0.65190
    -0.86223
    -0.48053
    -0.39484
     0.24392
     0.06475
    -0.09104
    -0.34810
    -0.29358
     0.22055
     0.09591
     0.62561
     0.68014
     0.24392
     0.53993
     0.59445
     0.78141
     0.70351
     0.76583
     0.70351
     1.02289
     0.95278
     1.01510
     0.82815
     0.81257
     0.84373
     0.95278
     0.79699
     0.97615
     0.61782
     0.75025
     0.67235
     0.72688
     0.61782
     0.44645
     0.35297
     0.36076
     0.61782
     0.43087
     0.22834
     0.32181
     0.25171
     0.26729
     0.27507
     0.61003
     0.32960
     0.27507
     0.48540
     0.57887
     0.50877
     0.63340
     0.48540
     0.52435
     0.72688
     0.83594
     0.70351
     0.75025
     0.57887
     0.65677
     0.54772
     0.79699
     0.74246
     0.11928
     0.55551
     0.53993
     0.55551
     0.36855
     0.22834
     0.01801
     0.15044
     0.29065
     0.21276
     0.26729
     0.19718
     0.32181
     0.43087
     1.07742
     1.31890
    -0.42600
    -2.37343
    -2.86419
    -2.53702
    -1.85931
    -1.41530
    -1.92163
    -2.06963
    -2.80187
    -3.34715
    -3.50294
    -3.44063
    -3.36273
    -3.26146
    -2.96545
    -2.47470
    -2.10858
    -1.81257
    -1.46204
    -1.16603
    -1.19718
    -0.94012
    -0.58959
    -0.54285
    -0.51169
    -0.50390
    -0.30137
    -0.27021
    -0.20789
    -0.05209
     0.24392
     1.04626
     1.31890
     1.17868
     0.46982
    -0.42600
    -0.52727
     0.04917
     0.97615
     1.03847
     0.56329
     0.25171
     0.02580
    -0.16894
    -0.43379
    -0.96349
    -1.35298
    -1.29066
    -1.15045
    -1.31403
    -1.10371
    -0.93233
    -0.86223
    -0.60516
    -0.55064
    -0.46495
    -0.33252
    -0.27021
     0.07254
     0.21276
     0.27507
     0.43087
     0.65677
     1.17089
     1.49806
     1.26437
     1.27995
     0.82815
     0.68793
     0.61782
     0.68793
     0.84373
     0.93720
     1.00731
     0.86709
     0.78920
     0.77362
     0.75804
     1.17868
     1.45132
     1.29553
     0.73467
     0.14265
     0.48540
     0.64898
     1.08521
     1.60712
     1.49027
     1.18647
     1.00731
     0.92941
     0.83594
     0.69572
     0.69572
     0.67235
     0.44645
     0.72688
     1.03847
     0.80478
     0.75804
     0.84373
     0.71130
     0.81257
     0.68014
     0.66456
     0.57887
     0.71909
     0.64119
     0.70351
     0.40750
     0.44645
     0.18160
     0.22055
     0.66456
     0.29844
     0.24392
     0.17381
     0.22834
     0.17381
     0.00243
     0.10370
     0.11928
     0.13486
     0.09591
     0.11149
     0.18160
    -0.09883
    -0.22347
    -0.11441
     0.21276
     0.07254
    -0.01315
    -0.11441
    -0.05988
    -0.03651
     0.10370
     0.01801
    -0.07546
    -0.04430
     0.11928
     0.10370
     0.25171
     0.22055
     0.05696
     0.07254
     0.56329
     0.65677
     0.82815
     0.82815
     0.64119
     0.48540
     0.34518
     0.68793
     1.01510
     1.13974
     0.92162
     0.52435
     0.56329
    -0.04430
    -1.29845
    -1.92942
    -1.25950
    -0.88560
    -0.98686
    -1.49319
    -2.22543
    -2.10079
    -2.02290
    -2.27996
    -2.95766
    -3.39389
    -2.85640
    -2.37343
    -1.95279
    -1.26729
    -0.87781
    -0.94791
    -0.32473
     0.37634
     0.25171
    -0.03651
    -0.69864
    -0.36368
     0.11149
     0.82036
     1.27216
     1.54480
     1.38901
     0.83594
     0.75804
     0.63340
     0.36076
     0.01801
     0.06475
    -0.08325
    -0.12220
    -0.17673
    -0.23905
    -0.37147
    -0.10662
     0.37634
     0.61782
    -0.37926
    -1.94500
    -1.23613
    -0.48053
    -0.50390
    -0.19231
    -0.43379
    -0.51169
    -0.30137
    -0.36368
    -0.41821
    -0.24684
    -0.37926
    -0.49611
    -0.48832
    -0.65969
    -0.59738
    -0.34031
    -0.23905
    -0.29358
    -0.39484
    -0.25463
    -0.27021
    -0.69085
    -0.44937
    -0.27800
    -0.24684
    -0.19231
    -0.16894
    -0.16115
    -0.15336
    -0.04430
     0.18160
     0.01022
     0.20497
     0.15044
     0.33739
     0.44645
     0.32960
     0.07254
     0.01022
     0.19718
    -0.01315
     0.13486
     0.19718
     0.48540
     0.73467
     0.77362
     0.64898
     0.85151
     0.90604
     0.96057
     0.94499
     1.44353
     1.52922
     1.43574
     1.40459
     1.64607
     1.68502
     1.61491
     1.65386
     1.45132
     1.36564
     1.10858
     1.19426
     1.20205
     1.35006
     1.33448
     0.96836
    -0.09104
    -0.85444
    -0.79991
    -0.60516
    -0.45716
    -0.76875
    -1.44646
    -1.29845
    -1.23613
    -1.32182
    -1.54772
    -1.72689
    -1.54772
    -1.47761
    -1.12708
    -0.83107
    -0.53506
    -0.27021
     0.01022
    -0.02872
     0.25171
     0.66456
     0.24392
     0.13486
     0.08033
     0.27507
     0.29065
     0.46982
     0.33739
     0.09591
    -0.05209
    -0.29358
    -0.58959
    -0.43379
    -0.44937
    -0.82328
    -0.79212
    -0.69864
    -0.75317
    -0.71422
    -0.42600
    -0.51169
    -0.91675
    -0.94791
    -0.79212
    -0.59738
    -0.62074
    -0.58959
    -0.35589
     0.22055
     0.46203
     0.15823
    -0.10662
     0.25950
     0.11928
     0.11149
     0.64119
     0.84373
     0.83594
     0.68793
     0.46982
     0.75804
     0.49319
     0.46982
     0.25950
     0.26729
     0.50098
     0.32181
     0.39971
     0.71909
     0.80478
     0.62561
     0.40750
     0.15823
     0.22055
     0.02580
    -0.32473
    -0.15336
    -0.06767
    -0.16894
    -0.15336
     0.11928
    -0.38705
    -0.50390
    -0.73759
    -0.85444
    -0.45716
    -0.66748
    -0.66748
    -0.51169
    -0.46495
    -0.51948
    -0.30915
    -0.30137
    -0.12999
    -0.16894
    -0.30137
    -0.31694
    -0.32473
    -0.35589
    -0.42600
    -0.23905
    -0.12220
    -0.12220
    -0.16115
    -0.06767
    -0.01315
     0.01022
    -0.08325
     0.00243
     0.08033
     0.18939
     0.32181
     0.17381
     0.04917
     0.05696
     0.22055
    -0.13778
     0.18939
     0.11149
    -0.08325
    -0.00536
     0.18160
     0.02580
     0.13486
    -0.10662
     0.03359
     0.28286
     0.25171
     0.23613
     0.30623
     0.27507
     0.12707
     0.01022
     0.12707
     0.21276
     0.08033
     0.21276
     0.37634
     0.32181
     0.31402
     0.11928
     0.25171
     0.64898
     0.72688
    -0.47274
    -1.09592
    -0.30915
     0.59445
     0.67235
     0.50098
     0.18939
    -0.18452
    -0.12999
     0.11928
     0.25950
     0.21276
     0.16602
     0.13486
     0.05696
     0.04917
     0.22834
     0.36855
     0.46203
     0.71130
     0.49319
     0.42308
     0.64119
     0.70351
     0.43087
     0.61782
     0.79699
     0.82815
     0.86709
     0.46203
     0.71130
     0.96057
     0.95278
     0.82815
     0.94499
     0.68793
     0.68793
     0.78920
     0.97615
     0.89825
     0.67235
     0.54772
     0.46203
     0.55551
     0.43866
     0.15823
     0.46203
     0.97615
     0.98394
     1.05405
     0.68014
     0.46203
     0.22834
    -0.47274
    -0.20010
     0.29844
     0.29844
     0.36076
     0.18160
     0.03359
     0.04138
     0.04138
     0.11928
     0.45424
     0.68793
     0.32960
    -1.69573
    -2.15532
     0.07254
    -0.05988
    -0.05209
     0.08033
    -0.39484
    -1.07255
    -1.41530
    -1.83594
    -1.85152
    -1.92942
    -1.83594
    -1.62562
    -1.32961
    -1.56330
    -1.75805
    -1.78920
    -1.76583
    -1.62562
    -1.61004
    -1.17382
    -1.07255
    -1.14266
    -0.91675
    -0.51169
    -0.58959
    -0.65190
    -0.83107
    -0.63632
    -0.53506
    -0.20010
     0.01022
    -0.10662
    -0.24684
    -0.27800
    -0.47274
     0.07254
     0.19718
     0.04917
     0.04917
     0.17381
     0.19718
     0.15823
     0.19718
     0.00243
     0.17381
     0.18939
     0.11149
     0.24392
     0.25950
     0.15044
    -0.05209
     0.20497
     0.33739
     0.27507
     0.34518
     0.12707
     0.27507
     0.33739
     0.31402
     0.25950
     0.39192
     0.43866
     0.71909
     0.74246
     0.79699
     0.89825
     0.75025
     0.78141
     0.83594
     0.15823
    -0.71422
    -1.03360
    -0.50390
     0.00243
    -0.09883
    -0.41042
    -0.64411
    -0.84665
    -0.74538
    -0.54285
    -0.92454
    -1.18160
    -1.03360
    -0.46495
     0.10370
     0.19718
    -0.09104
    -0.01315
     0.15044
     0.26729
     0.46982
     0.45424
     0.31402
     0.11928
     0.01801
    -0.10662
    -0.40263
    -0.79991
    -1.16603
    -1.18939
    -0.69085
    -0.16894
    -0.02872
    -0.06767
    -0.14557
    -0.22347
    -0.18452
    -0.00536
     0.17381
     0.57108
     0.84373
     1.14752
     1.15531
     1.62270
     2.37830
     2.84569
     2.86906
     2.92358
     2.37830
     2.23809
     2.47957
     2.68989
     2.67431
     2.56526
     2.51073
     2.26146
     2.17577
     1.85639
     1.49806
     1.06963
     0.81257
     0.59445
     0.02580
     0.10370
    -0.09104
    -0.30137
    -0.60516
    -0.66748
    -0.75317
    -0.81549
    -0.83886
    -0.90117
    -0.94012
    -0.70643
    -0.72980
    -0.72201
    -0.78433
    -0.76096
    -0.98686
    -0.55843
    -0.46495
    -0.69085
    -0.62853
    -0.65969
    -0.57401
    -0.51169
    -0.50390
    -0.54285
    -0.55843
    -0.24684
    -0.43379
    -0.34810
    -0.29358
    -0.39484
    -0.44937
    -0.19231
    -0.00536
    -0.31694
    -0.40263
    -0.27800
    -0.26242
    -0.36368
    -0.28579
    -0.20789
    -0.29358
    -0.37926
    -0.38705
    -0.28579
    -0.31694
    -0.42600
    -0.51169
    -0.45716
    -0.27021
    -0.23905
    -0.22347
    -0.31694
    -0.41042
    -0.30137
    -0.13778
    -0.39484
    -0.21568
    -0.18452
    -0.15336
    -0.17673
    -0.20010
    -0.19231
    -0.23905
    -0.35589
    -0.07546
     0.17381
     0.03359
     0.15044
    -0.03651
     0.12707
     0.08033
     0.16602
     0.37634
     0.39192
     0.48540
     0.36855
     0.69572
     0.64898
     0.53993
     0.13486
     0.04917
     0.25171
     0.12707
     0.26729
     0.36076
     0.57887
     0.95278
     0.99173
     0.49319
    -0.03651
    -0.01315
     1.69281
     0.80478
    -1.13487
    -1.58667
    -0.89338
    -0.19231
    -1.37635
    -1.64120
    -1.12708
    -1.28287
    -1.56330
    -2.14753
    -2.58376
    -2.63049
    -2.36564
    -1.92163
    -1.60225
    -1.32182
    -0.81549
    -0.48053
    -0.34810
     0.11149
     0.61003
     1.01510
     1.20205
     1.17868
     1.39680
     1.30332
     1.30332
     1.10079
     0.92162
     1.11637
     1.08521
     0.79699
     0.36855
     0.48540
     0.60224
     0.73467
     0.67235
     0.85151
     0.30623
    -0.04430
     0.08812
     0.06475
     0.56329
     0.32960
     0.55551
     0.53993
     0.64898
     0.40750
     0.37634
     0.34518
     0.43087
    -0.01315
     0.40750
     0.36076
     0.27507
     0.39192
     0.38413
     0.21276
     0.41529
     0.51656
     0.78141
     0.96057
     0.99952
     0.64898
     0.77362
     0.82036
     1.03847
     0.73467
     0.72688
     0.86709
     0.74246
     0.68014
     0.68793
     0.29065
     0.46982
     0.42308
     0.36076
     0.21276
     0.36076
     0.35297
     0.14265
     0.11928
     0.12707
     0.08812
    -0.07546
     0.32181
     0.00243
    -0.02872
     0.04138
     0.00243
     0.02580
    -0.17673
    -0.20010
     0.01022
    -0.17673
    -0.06767
    -0.28579
    -0.24684
    -0.34810
    -0.20789
    -0.44937
    -0.22347
    -0.20789
    -0.53506
    -0.58959
    -0.34031
    -0.58959
    -0.58180
    -0.62074
    -0.52727
    -0.35589
    -0.46495
    -0.51948
    -0.51169
    -0.65190
    -0.55064
    -0.55064
    -0.48053
    -0.46495
    -0.40263
    -0.34810
    -0.30137
    -0.19231
    -0.37147
    -0.34810
    -0.28579
    -0.07546
     0.05696
    -0.21568
    -0.12999
    -0.16115
    -0.00536
    -0.16894
    -0.18452
     0.11928
     0.01801
    -0.09883
     0.10370
     0.04917
    -0.05988
    -0.00536
    -0.20010
     0.02580
     0.02580
     0.12707
     0.00243
    -0.31694
     0.02580
     0.03359
    -0.16894
     0.12707
    -0.01315
    -0.08325
    -0.05988
     0.24392
     0.11928
     0.04138
    -0.06767
     0.03359
     0.31402
     0.43087
     0.22055
     0.28286
     0.29065
     0.47761
     0.28286
     0.67235
     0.78141
     0.68014
     0.81257
     0.79699
     1.10858
     1.13974
     1.32669
     1.75512
     2.45620
     2.86127
     3.03264
     3.03264
     2.37830
     1.89534
    -0.27021
    -0.94791
    -0.50390
    -1.11150
    -1.18160
    -0.46495
    -0.42600
    -0.87002
    -2.05405
    -2.99661
    -3.52631
    -3.15241
    -2.70060
    -1.83594
    -1.39193
    -1.24392
    -0.75317
    -0.00536
     0.91383
     1.05405
     1.04626
     1.47469
     1.40459
     1.09300
     0.92941
     0.71130
     0.57887
     0.39971
     0.29844
     0.53214
     0.51656
     0.63340
     0.42308
    -0.08325
    -0.02093
     0.38413
     0.41529
     0.57887
     0.80478
     0.94499
     0.97615
     1.06963
     1.06963
     1.23321
     1.48248
     1.10079
     1.10858
     0.96836
     0.72688
     0.47761
     0.44645
     0.52435
     0.08033
     0.00243
     0.13486
    -0.03651
    -0.09883
    -0.51169
    -0.46495
    -0.52727
    -0.41821
    -0.41042
    -0.59738
    -0.63632
    -0.80770
    -0.63632
    -0.61295
    -0.20789
    -0.51948
    -0.76096
    -0.55843
    -0.53506
    -0.36368
    -0.46495
    -0.48832
    -0.61295
    -0.35589
    -0.23126
    -0.34031
    -0.44158
    -0.37147
    -0.32473
    -0.25463
     0.06475
     0.19718
    -0.14557
    -0.04430
     0.18939
     0.14265
     0.15044
     0.05696
     0.11149
     0.09591
     0.46203
     0.25171
     0.22834
     0.10370
     0.04138
    -0.00536
     0.12707
     0.20497
    -0.02093
     0.01801
    -0.09883
     0.06475
    -0.09883
    -0.12220
    -0.12220
    -0.02872
     0.03359
     0.05696
    -0.03651
     0.07254
    -0.17673
    -0.23905
    -0.14557
     0.22055
     0.11149
    -0.11441
    -0.02093
     0.01022
     0.08812
    -0.00536
    -0.04430
    -0.12220
     0.08033
    -0.02872
     0.19718
    -0.07546
     0.04138
    -0.12220
    -0.01315
     0.07254
     0.06475
    -0.02093
     0.01801
    -0.12220
    -0.03651
    -0.09104
    -0.16115
    -0.07546
    -0.00536
     0.00243
    -0.05209
    -0.08325
    -0.08325
    -0.16115
    -0.32473
     0.11149
     0.08033
     0.08033
     0.20497
     0.32181
     0.60224
     0.66456
     0.82815
     0.85151
     1.06184
     1.30332
     1.24100
     1.53701
     1.58375
     1.91871
     1.69281
     1.94987
     2.02776
     1.94987
     2.19135
     2.48736
     2.83011
     2.25367
     2.05113
     2.50294
     2.30041
     1.49806
    -0.98686
    -2.35006
    -2.03848
    -0.83886
    -0.56622
    -0.48053
    -0.91675
    -1.89047
    -2.70060
    -3.08230
    -2.96545
    -2.72397
    -2.41238
    -2.02290
    -1.62562
    -1.22055
    -0.64411
    -0.39484
    -0.27021
    -0.50390
    -0.53506
    -0.45716
    -0.20789
    -0.48053
    -0.73759
    -0.55843
    -0.34031
    -0.36368
    -0.54285
    -0.55064
    -0.64411
    -0.30137
    -0.14557
     0.06475
     0.39971
     0.83594
     0.81257
     0.73467
     0.99952
     1.13974
     1.03847
     0.91383
     1.03068
     1.47469
     1.21763
     1.21763
     1.06184
     0.96057
     0.74246
     0.66456
     0.58666
     0.57108
     0.50877
     0.19718
     0.44645
     0.60224
     0.36076
     0.55551
     0.44645
     0.68793
     0.61003
    -0.44937
    -1.47761
    -0.87781
     0.29844
     0.44645
     0.28286
    -0.09104
    -0.40263
    -0.79212
    -0.94791
    -0.50390
    -0.35589
    -0.57401
    -0.41042
    -0.42600
    -0.33252
    -0.32473
    -0.12220
    -0.51948
    -1.63341
    -1.00244
     0.41529
     0.04138
    -0.37147
    -0.44158
    -0.75317
    -0.42600
    -0.32473
    -0.41821
    -0.30915
    -0.30137
    -0.27800
    -0.22347
    -0.12220
    -0.06767
     0.05696
    -0.15336
    -0.10662
    -0.15336
    -0.01315
    -0.20789
    -0.39484
    -0.03651
     0.00243
    -0.10662
    -0.09883
    -0.24684
    -0.09104
    -0.14557
    -0.12220
    -0.23126
    -0.05988
    -0.15336
    -0.16894
    -0.05209
    -0.09883
    -0.03651
    -0.35589
    -0.22347
    -0.11441
    -0.19231
    -0.11441
    -0.23126
    -0.16894
    -0.15336
    -0.09104
    -0.09104
     0.01022
     0.11928
    -0.00536
     0.08812
     0.23613
     0.31402
     0.37634
     0.15044
     0.36076
     0.43087
     0.55551
     0.70351
     0.61003
     0.73467
     0.68793
     0.79699
     1.11637
     1.15531
     1.21763
     1.09300
     0.86709
     1.08521
     0.96836
     0.93720
     0.82036
     0.94499
     2.32377
     3.07159
     3.18064
     2.42504
     1.45911
     1.13195
     1.35785
     1.58375
     1.63049
     1.49806
     1.42796
     0.85151
     0.76583
     0.21276
     0.29844
     0.44645
     0.23613
    -0.09883
    -0.29358
    -0.43379
    -0.27021
     0.18160
     0.17381
     0.51656
     0.78920
     0.61003
     0.71909
     0.47761
     0.48540
     0.39971
     0.68793
     0.73467
     0.30623
     0.06475
    -0.13778
    -0.25463
    -0.58959
    -0.76096
    -0.67527
    -0.44158
    -0.72980
    -0.72201
    -0.74538
    -0.79212
    -0.70643
    -0.66748
    -0.76875
    -0.53506
    -0.41042
    -0.62074
    -0.57401
    -0.59738
    -0.72201
    -0.85444
    -0.64411
    -0.62853
    -0.58180
    -0.57401
    -0.62853
    -0.68306
    -0.58959
    -0.38705
    -0.67527
    -0.43379
    -0.51948
    -0.50390
    -0.31694
    -0.35589
    -0.48832
    -0.62853
    -0.45716
    -0.44158
    -0.23126
    -0.30915
    -0.50390
    -0.58180
    -0.34810
    -0.44937
    -0.61295
    -0.51169
    -0.51169
    -0.62074
    -0.48832
    -0.34810
    -0.51169
    -0.69864
    -0.68306
    -0.65969
    -0.52727
    -0.37926
    -0.40263
    -0.65969
    -0.49611
    -0.51169
    -0.44158
    -0.62853
    -0.43379
    -0.49611
    -0.43379
    -0.34031
    -0.27800
    -0.51169
    -0.45716
    -0.48832
    -0.34810
    -0.12220
    -0.20789
    -0.37926
    -0.32473
    -0.26242
    -0.19231
    -0.37926
    -0.10662
    -0.16115
    -0.30915
    -0.01315
     0.00243
     0.02580
    -0.05988
    -0.15336
     0.05696
     0.29065
     0.37634
     0.29065
     0.04138
     0.38413
     0.41529
     0.30623
     0.61782
     0.78141
     0.43087
     0.68014
     0.57108
     0.47761
     0.46203
     0.22834
     0.40750
     0.72688
     0.88267
     0.61782
     0.50098
     0.15823
    -0.26242
    -0.28579
     0.23613
     0.51656
     1.33448
     1.27995
     0.72688
     0.63340
     0.22055
     0.11149
     0.58666
     1.20984
     1.32669
     1.86418
     2.12903
     2.53410
     3.60129
     4.40363
     3.97520
     2.86906
     1.22542
     0.25950
     1.00731
     1.80186
     1.93429
     1.73954
     1.49027
     0.81257
     0.10370
    -0.32473
    -0.62853
    -1.17382
    -1.75805
    -2.28775
    -2.66944
    -2.09300
    -1.63341
    -1.34519
    -0.90896
    -0.65969
    -0.08325
    -0.21568
    -0.51169
    -0.64411
    -0.48832
     0.14265
     0.43866
     0.22055
     0.41529
     0.49319
     0.44645
     0.58666
     0.62561
     0.32960
     0.18939
     0.22055
     0.13486
     0.08812
    -0.22347
    -0.28579
    -0.11441
     0.15044
     0.03359
    -0.34031
    -0.53506
    -1.01023
    -0.85444
    -0.25463
     0.15823
    -0.06767
    -0.26242
    -0.33252
    -0.31694
    -0.40263
    -0.44158
    -0.66748
    -0.47274
    -0.37926
    -0.16115
    -0.25463
    -0.24684
    -0.33252
    -0.32473
    -0.30137
    -0.19231
    -0.02093
    -0.36368
    -0.25463
    -0.12220
    -0.02093
    -0.12999
    -0.16894
    -0.22347
    -0.12220
     0.01801
    -0.09883
    -0.19231
    -0.23905
    -0.30137
    -0.38705
    -0.18452
    -0.21568
    -0.45716
    -0.50390
    -0.48053
    -0.43379
    -0.30915
    -0.62074
    -0.76875
    -0.54285
    -0.50390
    -0.48832
    -0.56622
    -0.67527
    -0.72980
    -0.89338
    -0.50390
    -0.55064
    -0.72201
    -0.68306
    -0.79991
    -0.63632
    -0.58180
    -0.69864
    -0.68306
    -0.70643
    -0.37926
    -0.49611
    -0.44937
    -0.41821
    -0.45716
    -0.51169
    -0.51948
    -0.07546
    -0.19231
    -0.21568
    -0.28579
    -0.07546
    -0.06767
     0.03359
    -0.08325
     0.08033
     0.08033
     0.20497
     0.14265
     0.27507
     0.06475
     0.06475
     0.05696
     0.51656
     0.40750
     0.25171
     0.61782
     0.60224
     0.43087
     0.19718
    -0.05209
    -0.15336
     0.09591
     0.32181
    -0.10662
    -0.05209
    -0.05988
    -0.01315
    -0.09104
     0.04138
    -0.44158
    -0.79991
    -0.61295
    -0.74538
    -0.68306
     0.12707
     0.81257
     1.20984
     1.67723
     1.43574
     1.70839
     2.01218
     1.99661
     2.02776
     2.08229
     2.33156
     2.79895
     2.81453
     2.79895
     2.51852
     2.29262
     1.94208
     1.66944
     1.03847
     0.48540
     0.33739
     0.17381
    -0.15336
     0.02580
    -0.27021
    -0.27800
    -0.21568
     0.43866
     0.41529
     0.44645
     0.71909
     1.05405
     1.08521
     1.16310
     0.97615
     0.95278
     1.02289
     0.30623
     0.36076
     1.36564
     1.59933
     1.39680
     0.41529
     0.15823
     0.07254
    -0.30137
    -0.48053
    -0.38705
    -0.39484
    -0.20789
    -0.13778
    -0.26242
    -0.37926
    -0.39484
    -0.34810
    -0.41042
    -0.50390
    -0.54285
    -0.89338
    -0.44158
    -0.32473
    -0.52727
    -0.53506
    -0.52727
    -0.66748
    -0.62074
    -0.82328
    -0.80770
    -0.65969
    -0.55843
    -0.58180
    -0.55064
    -0.55064
    -0.62074
    -0.83886
    -0.85444
    -0.55843
    -0.63632
    -0.62853
    -0.55064
    -0.69864
    -0.61295
    -0.65969
    -0.65190
    -0.56622
    -0.37926
    -0.42600
    -0.48053
    -0.34810
    -0.51169
    -0.58180
    -0.62853
    -0.32473
    -0.35589
    -0.40263
    -0.43379
    -0.52727
    -0.51948
    -0.30137
    -0.55843
    -0.48053
    -0.43379
    -0.39484
    -0.30137
    -0.41821
    -0.33252
    -0.59738
    -0.62074
    -0.27021
    -0.07546
    -0.16894
    -0.37926
    -0.35589
    -0.27021
    -0.41821
    -0.26242
    -0.19231
    -0.16894
    -0.20010
    -0.09883
    -0.26242
    -0.13778
    -0.20010
    -0.43379
    -0.26242
     0.00243
    -0.05209
    -0.12220
    -0.18452
    -0.28579
    -0.23905
    -0.30137
    -0.02872
     0.04917
     0.07254
    -0.05209
    -0.06767
     0.18939
     0.34518
     0.15823
    -0.02093
     0.19718
     0.19718
     0.12707
     0.39971
     0.29844
     0.19718
     0.55551
     0.53214
     1.16310
     1.49806
     1.19426
     0.15823
    -0.55064
    -0.16894
     0.50098
     0.15044
     0.26729
     0.57887
     0.92162
     0.82815
     0.62561
     0.07254
    -0.34031
    -0.09104
    -0.20010
    -0.68306
    -0.84665
    -0.90117
    -0.54285
    -0.30137
     0.10370
     0.17381
     0.09591
     0.10370
     0.08812
     0.26729
     0.35297
     0.54772
     0.69572
     0.92941
     1.47469
     1.95766
     2.26925
     2.51073
     2.63536
     2.76000
     2.56526
     1.90313
     1.03068
     0.91383
     1.66944
     2.07450
     1.71618
     1.17089
     0.73467
     0.41529
     0.30623
     0.16602
     0.15823
     0.01022
    -0.04430
    -0.02872
    -0.05988
    -0.21568
    -0.39484
    -0.18452
    -0.15336
    -0.25463
    -0.27021
    -0.50390
    -0.47274
    -0.49611
    -0.48832
    -0.38705
    -0.48832
    -0.68306
    -0.84665
    -0.87781
    -0.63632
    -0.58180
    -0.82328
    -0.55064
    -0.55064
    -0.67527
    -0.57401
    -0.46495
    -0.67527
    -0.61295
    -0.60516
    -0.46495
    -0.48053
    -0.45716
    -0.39484
    -0.36368
    -0.48053
    -0.35589
    -0.44937
    -0.35589
    -0.26242
    -0.35589
    -0.41042
    -0.27021
    -0.34810
    -0.47274
    -0.46495
    -0.43379
    -0.34031
    -0.23905
    -0.37926
    -0.43379
    -0.39484
    -0.29358
    -0.38705
    -0.37926
    -0.30915
    -0.25463
    -0.44158
    -0.11441
    -0.12999
    -0.18452
    -0.35589
    -0.25463
    -0.09104
     0.05696
    -0.12220
    -0.05988
     0.05696
     0.02580
    -0.00536
     0.05696
     0.13486
     0.25950
     0.14265
     0.35297
     0.22055
     0.38413
     0.15044
     0.27507
     0.17381
     0.32181
     0.39971
     0.33739
     0.24392
     0.36855
     0.36076
     0.15044
     0.41529
     0.29844
     0.26729
     0.26729
     0.21276
     0.32181
     0.14265
    -0.04430
     0.17381
     0.25950
     0.33739
     0.15823
     0.08812
     0.02580
    -0.08325
    -0.72201
    -0.65190
    -0.63632
    -1.72689
    -0.89338
     0.72688
     1.05405
     0.78141
     0.18160
     0.23613
     0.43866
     0.66456
     0.68793
     1.11637
     1.66944
     1.85639
     1.80186
     1.39680
     1.20984
     1.07742
     1.11637
     1.06963
     0.92941
     0.63340
     0.51656
     0.43087
     0.31402
     0.54772
     0.30623
     0.18939
     0.40750
     0.42308
     0.00243
    -0.16115
     0.30623
     0.34518
     0.07254
     0.38413
     0.40750
     0.43087
     0.31402
     0.38413
     0.36855
     0.37634
     0.37634
     0.44645
     0.53993
     0.91383
     0.87488
     0.96836
     1.29553
     1.35785
     1.27216
     1.35006
     1.27216
     1.20984
     1.13974
     0.95278
     0.69572
     0.69572
     0.75025
     0.66456
     0.37634
     0.46982
     0.39971
    -0.03651
    -0.05209
     0.23613
     0.11928
    -0.20010
    -0.04430
    -0.12220
     0.01022
    -0.50390
    -0.45716
    -0.37147
    -0.24684
    -0.25463
    -0.31694
    -0.44158
    -0.33252
    -0.40263
    -0.51169
    -0.39484
    -0.39484
    -0.68306
    -0.43379
    -0.29358
    -0.48053
    -0.39484
    -0.56622
    -0.40263
    -0.44158
    -0.24684
    -0.39484
    -0.36368
    -0.46495
    -0.51169
    -0.46495
    -0.27800
    -0.28579
    -0.51169
    -0.40263
    -0.33252
    -0.34810
    -0.41821
    -0.51948
    -0.48832
    -0.40263
    -0.34031
    -0.33252
    -0.33252
    -0.45716
    -0.41821
    -0.44937
    -0.27021
    -0.06767
    -0.45716
    -0.44937
    -0.37926
    -0.20010
    -0.30137
    -0.19231
    -0.33252
    -0.37147
    -0.20010
    -0.17673
    -0.25463
    -0.28579
    -0.28579
    -0.39484
    -0.19231
    -0.12999
    -0.17673
    -0.20789
    -0.36368
    -0.14557
    -0.17673
    -0.14557
    -0.23126
    -0.24684
    -0.03651
     0.01801
    -0.05988
    -0.02093
     0.07254
    -0.07546
    -0.04430
     0.35297
     0.41529
    -0.06767
     0.04138
     0.32181
     0.32960
     0.32960
     0.15044
     0.38413
     0.29844
     0.64119
     0.47761
     0.53993
     0.50098
     0.82036
     0.51656
     1.02289
     1.09300
     1.29553
     1.52922
     2.04334
     1.61491
     0.77362
     0.05696
     0.57887
    -0.45716
    -0.74538
    -0.11441
     0.68014
     0.29844
    -0.12999
    -0.83886
    -1.11150
    -1.05697
    -1.27508
    -1.20497
    -0.94791
    -0.48053
     0.01801
     0.42308
     0.56329
     0.96057
     0.77362
     0.98394
     0.66456
     0.86709
     0.61003
     0.56329
     1.02289
     1.39680
     1.44353
     0.90604
     0.76583
     0.78141
     1.21763
     0.87488
     0.05696
    -0.14557
     0.23613
     0.94499
     1.12416
     1.14752
     0.78920
     0.48540
     0.15044
     0.12707
     0.16602
     0.07254
    -0.16894
    -0.13778
    -0.28579
    -0.27800
    -0.43379
    -0.42600
    -0.42600
    -0.74538
    -0.41821
    -0.54285
    -0.44937
    -0.61295
    -0.76096
    -0.55843
    -0.19231
    -0.21568
    -0.43379
    -0.32473
    -0.36368
    -0.03651
    -0.18452
    -0.25463
    -0.21568
    -0.24684
    -0.07546
    -0.05988
    -0.21568
    -0.27021
    -0.44937
    -0.36368
     0.03359
    -0.14557
    -0.27800
    -0.36368
    -0.24684
    -0.12220
    -0.27800
    -0.24684
    -0.27021
    -0.34031
    -0.28579
    -0.23905
    -0.13778
    -0.30915
    -0.34031
    -0.61295
    -0.20010
    -0.11441
    -0.19231
    -0.45716
    -0.43379
    -0.37147
    -0.34810
    -0.34810
    -0.33252
    -0.35589
    -0.35589
    -0.35589
    -0.13778
    -0.26242
    -0.32473
    -0.66748
    -0.30137
    -0.13778
    -0.22347
    -0.34810
    -0.14557
    -0.38705
    -0.27800
    -0.34810
    -0.21568
    -0.27021
    -0.16894
    -0.16894
    -0.23905
    -0.12220
    -0.30915
    -0.44158
    -0.19231
    -0.00536
    -0.16115
    -0.20789
    -0.21568
    -0.23905
    -0.20010
    -0.11441
    -0.10662
    -0.05209
    -0.18452
    -0.09883
    -0.09883
    -0.08325
    -0.02093
    -0.19231
    -0.22347
     0.01801
     0.08033
    -0.01315
     0.04138
    -0.06767
    -0.09104
     0.01022
    -0.00536
    -0.19231
     0.07254
     0.26729
     0.21276
     0.43866
     0.40750
     0.34518
     0.27507
     0.83594
     0.99952
     1.03847
     1.30332
     1.52143
     1.50585
     1.33448
     0.96057
     0.87488
     1.74733
     2.83790
     3.00148
     2.65873
     1.96545
     1.55259
     1.42017
     1.83302
     2.03555
     2.11345
     2.12903
     1.83302
     1.64607
     1.49027
     1.06963
     0.92162
     0.95278
     0.79699
     0.85151
     0.99173
     0.99952
     0.55551
     0.14265
     0.03359
     0.27507
     0.15044
    -0.14557
     0.04138
    -0.05209
     0.01801
     0.19718
     0.19718
     0.03359
    -0.37147
    -0.12999
     0.03359
    -0.05988
     0.02580
    -0.08325
    -0.32473
     0.08033
    -0.03651
     0.05696
     0.01022
     0.04138
    -0.04430
    -0.12999
    -0.25463
    -0.19231
    -0.37147
    -0.30137
    -0.48053
    -0.34810
    -0.30137
    -0.32473
    -0.74538
    -0.66748
    -0.53506
    -0.60516
    -0.42600
    -0.43379
    -0.58180
    -0.62853
    -0.58959
    -0.44937
    -0.39484
    -0.48832
    -0.65969
    -0.51948
    -0.27800
    -0.31694
    -0.55843
    -0.30137
    -0.20789
    -0.28579
    -0.30137
    -0.20789
    -0.33252
    -0.34810
    -0.23126
    -0.15336
    -0.06767
    -0.16894
    -0.20010
    -0.23126
    -0.13778
     0.01022
    -0.37926
    -0.26242
    -0.02093
    -0.24684
    -0.02093
    -0.02093
    -0.09104
    -0.16894
    -0.09883
    -0.11441
    -0.03651
    -0.12220
    -0.12999
    -0.10662
    -0.12220
     0.03359
    -0.10662
    -0.16894
    -0.03651
    -0.07546
    -0.03651
     0.00243
    -0.12999
    -0.19231
    -0.25463
    -0.09883
    -0.12999
     0.04138
    -0.02872
    -0.29358
    -0.22347
    -0.16894
    -0.09104
    -0.41821
    -0.11441
    -0.19231
    -0.23126
    -0.20789
    -0.08325
    -0.16894
    -0.24684
    -0.35589
    -0.12220
    -0.04430
    -0.00536
    -0.22347
    -0.09883
    -0.09104
    -0.07546
    -0.03651
     0.02580
     0.14265
     0.15044
     0.01022
     0.41529
     0.14265
    -0.01315
     0.05696
     0.13486
     0.17381
     0.23613
     0.03359
     0.17381
     0.04917
    -0.20789
    -0.02093
    -0.09104
     0.39192
     0.17381
     0.21276
     0.26729
     0.24392
     0.50098
     0.73467
     1.26437
     1.84081
     2.62757
     3.14170
     2.86906
     2.02776
     2.39388
     2.19135
     1.69281
     1.64607
     1.20984
     0.43087
     0.75804
     0.43866
    -0.37926
    -0.80770
    -1.22055
    -1.47761
    -1.49319
    -1.82036
    -2.12416
    -2.01511
    -1.93721
    -1.54772
    -1.09592
    -0.27800
     0.74246
     1.14752
     1.60712
     1.67723
     2.01218
     1.97324
     2.21472
     2.28483
     2.26925
     2.60420
     2.74442
     2.58863
     2.52631
     2.27704
     2.17577
     1.95766
     1.91871
     1.48248
     1.23321
     1.11637
     1.10858
     1.01510
     0.79699
     0.73467
     0.60224
     0.68793
     0.44645
     0.39192
     0.23613
     0.18160
     0.25171
     0.14265
     0.27507
    -0.02093
    -0.13778
     0.11149
    -0.03651
    -0.24684
    -0.30137
    -0.28579
    -0.32473
    -0.31694
    -0.25463
    -0.49611
    -0.41042
    -0.65969
    -0.63632
    -0.97128
    -0.71422
    -0.60516
    -1.14266
    -1.12708
    -1.20497
    -1.13487
    -1.26729
    -1.32961
    -1.39972
    -1.34519
    -1.39193
    -1.46983
    -1.48540
    -1.55551
    -1.71131
    -1.57888
    -1.39972
    -1.23613
    -1.55551
    -1.57109
    -1.35298
    -1.11150
    -1.15824
    -1.25171
    -1.15824
    -0.97907
    -0.95570
    -0.80770
    -0.83886
    -0.79991
    -0.73759
    -0.82328
    -0.71422
    -0.34810
    -0.56622
    -0.54285
    -0.47274
    -0.36368
    -0.37926
    -0.41821
    -0.51169
    -0.41821
    -0.40263
    -0.09104
    -0.53506
    -0.37147
    -0.37147
    -0.34031
    -0.30137
    -0.19231
    -0.11441
    -0.24684
    -0.40263
    -0.02872
    -0.02093
     0.05696
     0.06475
     0.18939
     0.30623
     0.31402
     0.45424
     0.41529
     0.44645
     0.36855
     0.44645
     0.82036
     1.03847
     0.81257
     0.79699
     1.12416
     1.10079
    -0.09104
    -0.34031
    -0.52727
    -1.32961
    -1.29845
    -0.87002
    -0.72980
    -1.06476
    -1.46983
    -1.46204
    -1.14266
    -0.90896
    -0.92454
    -0.85444
    -0.55064
     0.11928
     0.67235
     1.14752
     1.52143
     1.96545
     2.30819
     2.41725
     2.61199
     2.54968
     2.57305
     2.56526
     2.43283
     2.58084
     2.37830
     1.89534
     2.16019
     2.01997
     2.08229
     1.73954
     1.37343
     1.47469
     1.50585
     1.78628
     1.69281
     1.79407
     1.83302
     1.60712
     1.36564
     1.25658
     0.74246
     0.10370
    -0.56622
     0.22055
     1.31111
     1.13195
     0.34518
    -0.53506
    -0.62853
    -0.51948
    -0.49611
    -0.52727
    -0.44158
    -0.39484
    -0.28579
    -0.00536
     0.31402
     0.31402
     0.36855
     0.53993
     0.99173
     0.89825
     0.40750
     0.25950
     0.29065
     0.36855
     0.62561
     0.48540
     0.43866
     0.15044
    -0.14557
    -0.34031
    -0.09883
    -0.58180
    -0.76096
    -0.90117
    -1.14266
    -1.10371
    -1.05697
    -1.22055
    -1.19718
    -1.15824
    -0.94791
    -0.92454
    -0.78433
    -0.94791
    -1.04918
    -1.01802
    -0.54285
    -0.51948
    -0.72980
    -0.75317
    -0.80770
    -0.69864
    -0.51169
    -0.57401
    -0.53506
    -0.62074
    -0.37926
    -0.50390
    -0.32473
    -0.35589
    -0.43379
    -0.71422
    -0.27800
    -0.09883
    -0.46495
    -0.52727
    -0.52727
    -0.60516
    -0.54285
    -0.46495
    -0.26242
    -0.19231
    -0.29358
    -0.24684
     0.02580
     0.02580
    -0.14557
    -0.30915
    -0.12220
     0.32960
     0.31402
     0.21276
     0.09591
     0.06475
     0.27507
     0.32960
     0.33739
     0.35297
     0.33739
     0.27507
     0.08812
     0.26729
    -0.02093
     0.11928
     0.22055
     0.79699
     0.31402
    -0.62853
    -0.88560
    -0.82328
    -1.22055
    -1.12708
    -0.61295
    -0.63632
    -0.81549
    -0.57401
    -0.58180
    -0.45716
    -0.50390
    -0.48053
    -0.36368
     0.39971
     0.95278
     1.10079
     1.44353
     1.55259
     1.60712
     2.01218
     2.29262
     2.09008
     2.06671
     1.82523
     1.79407
     1.80186
     1.56038
     1.42017
     0.82815
     1.01510
     1.11637
     0.67235
     0.49319
     0.46203
     0.15823
     0.11928
     0.05696
    -0.07546
    -0.03651
    -0.15336
    -0.19231
    -0.20789
    -0.11441
    -0.22347
    -0.62853
    -0.43379
    -0.30915
    -0.33252
    -0.48832
    -0.19231
    -0.36368
    -0.20789
    -0.10662
    -0.08325
     0.00243
    -0.21568
    -0.50390
    -0.63632
    -0.09104
     0.24392
    -0.00536
    -0.34031
     0.01022
     0.10370
    -0.28579
    -0.06767
    -0.05988
    -0.32473
    -0.34031
    -0.27800
    -0.12220
    -0.22347
    -0.08325
    -0.16115
    -0.18452
    -0.24684
    -0.16115
    -0.39484
    -0.22347
    -0.34031
    -0.47274
    -0.39484
    -0.46495
    -0.41042
    -0.38705
    -0.26242
    -0.12220
    -0.15336
    -0.09104
    -0.14557
    -0.02093
     0.04917
     0.09591
    -0.20010
    -0.09883
     0.29065
     0.19718
     0.36076
     0.31402
     0.18160
     0.08812
     0.00243
    -0.04430
    -0.14557
    -0.44937
    -0.44937
    -0.41821
    -0.27800
    -0.34031
    -0.56622
    -0.54285
    -0.54285
    -0.59738
    -0.64411
    -0.49611
    -0.41821
    -0.64411
    -0.48832
    -0.30915
    -0.37926
    -0.14557
    -0.16894
    -0.17673
    -0.02093
     0.13486
     0.30623
     0.32181
     0.50877
     0.32181
     0.48540
     0.64119
     0.47761
     0.52435
     1.17089
     1.21763
     1.62270
     1.82523
     1.08521
     0.76583
     0.79699
     0.96057
     0.90604
     0.75804
     0.72688
     0.53993
     0.49319
     0.57108
     0.29065
     0.02580
    -0.20789
    -0.27021
    -0.23126
    -0.23905
    -0.10662
    -0.09104
    -0.03651
     0.15044
     0.28286
     0.36855
     0.38413
     0.64119
     0.16602
     0.16602
     0.33739
     0.19718
     0.28286
     0.26729
     0.25950
     0.07254
     0.14265
    -0.05988
    -0.46495
    -0.44937
    -0.54285
    -0.65969
    -0.68306
    -0.52727
    -0.58959
    -0.54285
    -0.29358
    -0.31694
    -0.41042
    -0.30915
    -0.35589
    -0.16115
    -0.13778
     0.04917
    -0.15336
    -0.16115
     0.08812
     0.12707
     0.47761
     0.85930
     0.40750
    -0.98686
    -1.76583
    -0.24684
     1.20205
     0.95278
     0.15823
    -0.10662
    -0.12220
     0.03359
     0.15823
     0.16602
     0.59445
     0.79699
     0.99952
     1.41238
     1.37343
     1.03847
     1.10079
     1.07742
     1.07742
     1.13195
     1.09300
     0.78920
     0.53993
     0.42308
     0.18939
     0.02580
    -0.25463
    -0.53506
    -0.79991
    -0.97128
    -0.66748
    -1.18160
    -1.37635
    -1.50877
    -1.25950
    -1.12708
    -1.21276
    -1.18160
    -0.69864
    -0.62074
    -0.41042
    -0.43379
    -0.12220
     0.11149
     0.57887
     0.68793
     0.99952
     1.06963
     0.90604
     1.38122
     1.59154
     1.84860
     1.70060
     1.67723
     1.66165
     1.81744
     1.77849
     1.37343
     1.38901
     1.45911
     1.69281
     1.27995
     1.46690
     1.29553
     0.94499
     0.69572
     0.55551
     0.43866
     0.12707
    -0.05209
    -0.03651
    -0.19231
    -0.34810
    -0.58180
    -1.12708
    -1.08813
    -0.96349
    -1.24392
    -1.04918
    -1.22834
    -1.58667
    -1.64899
    -1.53214
    -1.50098
    -1.48540
    -1.51656
    -1.33740
    -1.17382
    -1.11929
    -1.08034
    -1.21276
    -1.35298
    -1.12708
    -1.16603
    -1.11929
    -0.83886
    -1.03360
    -1.15824
    -0.87781
    -0.64411
    -0.84665
    -0.87002
    -0.80770
    -0.55064
    -0.47274
    -0.46495
    -0.38705
    -0.50390
    -0.43379
    -0.41042
    -0.45716
    -0.02093
    -0.25463
    -0.44937
    -0.28579
    -0.17673
    -0.15336
    -0.27021
    -0.26242
    -0.33252
    -0.22347
    -0.22347
    -0.33252
    -0.38705
    -0.33252
    -0.37147
    -0.57401
    -0.07546
    -0.29358
    -0.36368
    -0.44937
    -0.26242
    -0.31694
    -0.15336
    -0.21568
    -0.33252
    -0.12220
    -0.05209
    -0.05988
     0.10370
    -0.02093
     0.02580
    -0.08325
     0.26729
     0.15823
     0.32960
     0.18160
     0.41529
     0.29844
     0.32181
     0.32960
     0.35297
     0.19718
     0.45424
     0.49319
     0.28286
     0.28286
     0.06475
    -0.06767
     0.17381
     0.43866
     0.18939
    -0.05209
     0.08033
    -0.00536
     0.06475
     0.03359
    -0.11441
    -0.13778
    -0.04430
     0.09591
    -0.04430
    -0.06767
     0.00243
     0.02580
     0.07254
     0.63340
     0.87488
     0.88267
     0.91383
     0.73467
     0.99952
     0.97615
     1.04626
     0.43087
     0.01801
     0.56329
     0.29844
     0.28286
     0.92941
     1.09300
     1.57596
     1.16310
    -0.05988
    -0.94791
    -0.86223
    -0.55843
     0.22834
     0.50098
     0.71909
     0.54772
     0.53214
     0.69572
     0.94499
     0.64898
     0.36076
     0.15044
     0.11928
     0.39192
     1.03847
     0.84373
     0.57887
     0.36076
     0.51656
     0.71130
     0.44645
    -0.13778
    -0.59738
    -0.49611
    -0.03651
     0.94499
     0.78141
     0.28286
     0.18160
     0.14265
     0.57108
     0.45424
    -0.06767
    -0.28579
     0.25171
     0.67235
     0.78141
     0.75025
     0.28286
     0.01801
     0.22834
     0.22055
    -0.12220
    -0.34810
    -0.62074
    -0.69864
    -0.35589
    -0.32473
    -0.58959
    -0.72980
    -0.73759
    -0.58959
    -0.62074
    -0.70643
    -0.80770
    -0.91675
    -0.79991
    -0.88560
    -0.69085
    -0.83886
    -0.76875
    -1.07255
    -0.83886
    -0.57401
    -0.79212
    -0.63632
    -0.65969
    -0.72980
    -0.52727
    -0.41821
    -0.52727
    -0.37926
    -0.28579
    -0.25463
    -0.12220
    -0.15336
    -0.12999
    -0.27021
    -0.13778
     0.22834
     0.24392
     0.22055
     0.12707
     0.13486
     0.11928
     0.22055
     0.08033
     0.32181
     0.38413
     0.26729
     0.22834
     0.31402
     0.41529
     0.30623
     0.16602
     0.49319
     0.48540
     0.36076
     0.33739
     0.25950
     0.13486
     0.15823
     0.12707
    -0.02872
    -0.30137
    -0.34031
    -0.41821
    -0.53506
    -0.59738
    -0.73759
    -0.67527
    -0.76875
    -0.58180
    -0.76096
    -0.77654
    -1.02581
    -0.92454
    -0.79212
    -0.73759
    -0.71422
    -0.70643
    -0.53506
    -0.65190
    -0.57401
    -0.53506
    -0.49611
    -0.85444
    -0.75317
    -0.48053
    -0.62074
    -0.67527
    -0.53506
    -0.73759
    -0.71422
    -0.50390
    -0.49611
    -0.45716
    -0.44158
    -0.29358
     0.01022
     0.20497
     0.25171
     0.29065
    -0.31694
    -0.66748
    -0.77654
    -0.69864
    -0.58180
    -0.74538
    -0.77654
    -1.29066
    -1.60225
    -2.19427
    -1.95279
    -2.10079
    -1.59446
    -0.56622
    -0.70643
    -0.94012
    -1.18939
     0.20497
     0.74246
     0.12707
    -0.97907
    -1.76583
    -0.93233
     0.74246
     2.02776
     2.30041
     1.74733
     0.90604
     0.36855
     0.22834
     0.52435
     0.66456
     0.40750
     0.89046
     1.21763
     1.31111
     1.35785
     1.36564
     1.43574
     1.34227
     1.40459
     1.23321
     1.21763
     1.20205
     0.98394
     0.84373
     1.02289
     0.89825
     0.45424
     0.38413
     0.63340
     0.48540
     0.32960
     0.34518
     0.22055
     0.04917
    -0.00536
    -0.05988
     0.14265
    -0.12220
    -0.16115
    -0.21568
    -0.25463
    -0.28579
    -0.35589
    -0.44158
    -0.38705
    -0.30137
    -0.33252
    -0.28579
    -0.48832
    -0.39484
    -0.36368
    -0.37926
    -0.27800
    -0.24684
    -0.30915
    -0.17673
    -0.16894
    -0.12999
    -0.18452
    -0.24684
    -0.07546
     0.08033
    -0.15336
    -0.05209
    -0.04430
    -0.01315
    -0.12999
    -0.05988
     0.10370
     0.09591
     0.15044
     0.04917
    -0.07546
     0.18939
     0.13486
     0.06475
    -0.00536
     0.15823
     0.20497
     0.34518
     0.30623
     0.30623
     0.17381
     0.22055
     0.18160
     0.35297
     0.32960
     0.32181
     0.05696
     0.21276
     0.20497
     0.08033
    -0.03651
     0.18939
     0.01022
    -0.07546
    -0.03651
     0.01801
    -0.16894
    -0.33252
    -0.29358
    -0.18452
    -0.05988
    -0.16115
    -0.12220
    -0.23126
     0.04138
    -0.14557
    -0.21568
    -0.01315
    -0.01315
    -0.13778
    -0.03651
     0.11928
     0.01022
     0.09591
     0.04917
     0.07254
     0.16602
     0.06475
     0.08033
    -0.05209
    -0.02872
     0.08812
    -0.09883
     0.17381
     0.05696
    -0.05209
    -0.09883
    -0.18452
    -0.24684
    -0.21568
    -0.18452
    -0.27800
    -0.18452
    -0.09883
    -0.13778
    -0.20789
    -0.21568
    -0.12999
    -0.32473
    -0.14557
     0.04138
    -0.34810
    -0.37147
    -0.29358
    -0.30137
    -0.24684
    -0.28579
    -0.65190
    -0.79212
    -1.17382
    -0.89338
    -0.67527
    -0.34031
     0.04138
     0.46982
    -1.29845
    -2.51365
    -2.64607
    -2.08521
    -1.64899
    -1.97616
    -2.49807
    -2.54481
    -1.46204
    -0.53506
    -0.45716
    -0.95570
    -1.23613
    -0.86223
    -0.57401
     0.05696
     0.73467
     1.68502
     2.17577
     2.10566
     2.19135
     2.37830
     2.75221
     2.97811
     3.06380
     2.66652
     2.04334
     1.87197
     2.16798
     2.12903
     1.94987
     1.78628
     1.44353
     1.17868
     1.27995
     0.85930
     0.92162
     0.99952
     0.84373
     0.71130
     0.60224
     0.40750
     0.37634
     0.37634
     0.19718
    -0.03651
    -0.30137
    -0.21568
    -0.46495
    -0.37147
    -0.13778
    -0.40263
    -0.51948
    -0.31694
    -0.37926
    -0.40263
    -0.60516
    -0.56622
    -0.60516
    -0.36368
    -0.41821
    -0.51169
    -0.70643
    -0.60516
    -0.66748
    -0.62074
    -0.42600
    -0.51948
    -0.60516
    -0.59738
    -0.56622
    -0.42600
    -0.54285
    -0.44158
    -0.41821
    -0.31694
    -0.02872
    -0.18452
    -0.12999
    -0.01315
    -0.02872
    -0.05209
     0.25171
     0.29065
     0.11149
     0.26729
     0.32181
     0.44645
     0.39192
     0.22834
     0.12707
     0.10370
     0.15823
     0.16602
    -0.00536
    -0.00536
    -0.13778
    -0.30915
    -0.22347
     0.17381
    -0.18452
    -0.25463
    -0.28579
    -0.22347
    -0.23905
    -0.34810
    -0.36368
    -0.26242
    -0.23126
     0.01022
    -0.14557
    -0.02872
    -0.11441
    -0.31694
    -0.09104
     0.03359
    -0.09883
    -0.24684
    -0.20010
     0.07254
     0.04917
     0.08812
     0.01022
    -0.05209
     0.20497
     0.08033
     0.03359
     0.10370
     0.11928
    -0.00536
    -0.05988
     0.19718
     0.16602
    -0.02093
     0.02580
    -0.25463
    -0.26242
    -0.23126
    -0.23905
    -0.34031
    -0.37147
    -0.43379
    -0.61295
    -0.52727
    -0.56622
    -0.55843
    -0.91675
    -0.81549
    -0.63632
    -0.99465
    -1.46204
    -1.51656
    -1.51656
    -1.17382
    -1.17382
    -1.43867
    -1.84373
    -1.90605
    -1.76583
    -1.86710
    -2.25659
    -1.96837
    -1.48540
    -0.93233
    -0.84665
    -0.41042
     0.60224
     1.31111
     0.80478
    -1.10371
    -3.23809
    -4.41434
    -2.83303
     0.29844
     2.04334
     1.33448
     0.49319
    -0.55064
    -1.12708
    -1.32182
    -0.82328
    -0.34031
     0.15823
     0.57887
     1.35785
     1.90313
     2.50294
     2.58084
     2.43283
     2.49515
     2.51852
     2.20693
     2.05892
     1.73175
     1.80186
     1.56038
     1.63828
     1.19426
     0.85930
     0.70351
     0.36076
     0.56329
     0.43866
     0.38413
     0.29065
     0.35297
     0.38413
     0.43866
     0.60224
     0.50098
     0.36076
    -0.00536
     0.29065
     0.53214
     0.46203
     0.32960
     0.17381
     0.06475
     0.34518
     0.22834
     0.18160
    -0.01315
    -0.03651
    -0.07546
    -0.20010
    -0.14557
    -0.12999
    -0.37147
    -0.09104
     0.16602
     0.02580
    -0.17673
    -0.39484
    -0.55843
    -0.20010
    -0.12999
    -0.17673
    -0.18452
    -0.02093
    -0.07546
     0.03359
     0.09591
    -0.01315
    -0.07546
    -0.24684
     0.20497
     0.15823
    -0.02093
    -0.03651
     0.01022
     0.12707
     0.01801
    -0.12220
     0.06475
     0.01801
     0.02580
     0.13486
     0.25171
    -0.09883
    -0.16894
    -0.51169
    -0.19231
    -0.15336
    -0.19231
    -0.05209
    -0.15336
    -0.12220
    -0.12999
    -0.34031
    -0.31694
    -0.16894
    -0.15336
    -0.24684
    -0.02872
    -0.01315
     0.03359
    -0.30137
     0.09591
     0.30623
     0.48540
     0.92941
     0.53993
    -1.37635
    -2.07742
    -0.42600
     0.28286
     0.20497
    -0.12999
    -0.48832
    -0.76875
    -0.95570
    -1.03360
    -1.32182
    -1.18160
    -0.65969
    -0.48053
    -0.54285
    -0.53506
    -0.67527
    -0.43379
    -0.16115
    -0.26242
    -0.35589
    -0.56622
    -0.43379
    -0.26242
     0.21276
     0.10370
     0.21276
     0.03359
    -0.15336
    -0.79212
    -0.55843
    -0.14557
    -0.11441
    -0.02093
     0.07254
     0.09591
     0.29844
     0.25171
     0.02580
    -0.12220
    -0.36368
    -0.44158
    -0.62853
    -1.21276
    -1.32182
    -0.79991
    -0.23126
    -0.80770
    -1.78141
    -2.24101
    -2.34227
    -2.06184
    -1.71910
    -1.32182
    -0.76875
    -0.51948
    -0.59738
    -0.23905
    -0.29358
    -0.61295
    -0.28579
     0.27507
     0.67235
     0.81257
     0.73467
     0.72688
     0.71909
     0.69572
     0.22055
    -0.00536
     0.55551
     0.85151
     0.54772
     0.57887
     0.50877
     0.28286
     0.41529
     0.58666
     0.73467
     0.96836
     1.32669
     1.31890
     1.16310
     0.96836
     0.82815
     1.01510
     1.03068
     0.81257
     0.68014
     0.67235
     0.51656
     0.47761
     0.17381
     0.39971
     0.43087
     0.41529
     0.25950
     0.43087
     0.49319
     0.39971
     0.48540
     0.42308
     0.53214
     0.53214
     0.47761
     0.37634
     0.37634
     0.52435
     0.39192
     0.41529
     0.57887
     0.52435
     0.46982
     0.44645
     0.39971
     0.04917
     0.15044
    -0.01315
     0.04138
     0.26729
     0.20497
     0.02580
    -0.04430
     0.11928
    -0.03651
    -0.03651
     0.03359
     0.05696
     0.06475
     0.12707
     0.07254
    -0.02872
     0.08033
     0.02580
     0.22055
     0.21276
     0.21276
    -0.08325
    -0.04430
     0.15044
    -0.13778
    -0.25463
     0.11928
    -0.18452
    -0.26242
    -0.25463
     0.01022
    -0.34810
    -0.29358
    -0.39484
    -0.28579
    -0.16115
    -0.19231
    -0.23126
    -0.25463
    -0.26242
    -0.12999
    -0.41042
    -0.13778
    -0.05209
    -0.34031
    -0.06767
    -0.23126
    -0.08325
    -0.26242
    -0.48832
    -0.24684
    -0.23905
    -0.06767
    -0.23905
    -0.33252
    -0.27021
    -0.22347
    -0.49611
    -0.32473
    -0.25463
    -0.42600
    -0.30137
    -0.32473
    -0.28579
    -0.37926
    -0.41821
    -0.51948
    -0.34810
    -0.27021
    -0.33252
    -0.53506
    -0.46495
    -0.41042
    -0.58180
    -0.53506
    -0.21568
    -0.38705
    -0.38705
    -0.31694
    -0.42600
    -0.30137
    -0.41042
    -0.33252
    -0.37147
    -0.13778
    -0.02872
    -0.27021
    -0.36368
    -0.37926
    -0.12999
    -0.41042
    -0.16894
    -0.16115
    -0.24684
    -0.24684
    -0.09104
    -0.10662
    -0.05988
    -0.07546
     0.14265
     0.53214
     0.53214
     0.52435
     0.80478
     1.49806
     2.17577
     2.61199
     2.92358
     1.38122
    -1.10371
    -3.60421
    -5.19332
    -5.86323
    -2.56818
    -0.75317
    -0.41821
    -1.01802
    -2.80187
    -5.19332
    -5.20890
    -4.15728
    -3.26146
    -2.85640
    -3.20693
    -3.24588
    -1.54772
     0.39971
     1.53701
     2.03555
     1.49806
     1.03847
     1.42017
     1.28774
     0.96057
     0.84373
     0.90604
     1.07742
     1.20205
     1.59933
     2.12124
     2.56526
     2.01997
     1.61491
     1.66165
     1.73954
     1.84081
     1.73175
     1.79407
     1.76291
     1.89534
     1.81744
     1.55259
     1.18647
     1.13195
     0.96836
     0.70351
     0.92941
     0.86709
     0.52435
     0.41529
     0.34518
     0.24392
     0.14265
    -0.03651
    -0.20010
     0.00243
     0.15823
     0.10370
    -0.10662
    -0.09104
    -0.07546
    -0.29358
    -0.09104
     0.14265
    -0.14557
    -0.12999
     0.08033
     0.02580
     0.11928
    -0.05209
    -0.11441
     0.04138
     0.05696
     0.04138
     0.08812
    -0.17673
    -0.05988
    -0.02872
    -0.06767
     0.12707
    -0.02093
    -0.13778
    -0.12999
    -0.01315
    -0.03651
    -0.12999
    -0.25463
    -0.13778
    -0.16894
     0.04138
    -0.09104
    -0.14557
    -0.19231
    -0.30915
    -0.43379
     0.05696
     0.08033
    -0.37926
    -0.24684
    -0.16894
    -0.10662
    -0.30915
    -0.30137
    -0.35589
    -0.23126
    -0.09104
    -0.10662
    -0.21568
    -0.30137
    -0.49611
    -0.44937
    -0.23905
    -0.20789
    -0.32473
    -0.37147
    -0.30137
    -0.27800
    -0.35589
    -0.37926
    -0.51948
    -0.30915
    -0.34031
    -0.36368
    -0.30915
    -0.49611
    -0.52727
    -0.63632
    -0.41821
    -0.20010
    -0.31694
    -0.46495
    -0.43379
    -0.40263
    -0.30137
    -0.23126
    -0.08325
    -0.24684
    -0.00536
     0.08033
     0.11149
     0.29844
     0.26729
     0.31402
     0.34518
     0.77362
     0.79699
     0.78141
     0.88267
     0.98394
     1.19426
     1.18647
     1.36564
     1.27216
     1.25658
     1.32669
     1.36564
     1.43574
     1.48248
     1.24879
     0.68793
     0.88267
     0.29065
    -0.52727
     0.28286
     1.20984
     1.15531
     0.32960
    -0.52727
    -1.29066
    -1.82036
    -2.11637
    -2.44354
    -1.91384
    -1.23613
    -1.78920
    -2.89535
    -3.73664
    -3.79116
    -3.07451
    -2.59934
    -2.77850
    -3.09009
    -2.85640
    -2.91093
    -2.45133
    -1.74247
    -1.11150
    -0.94012
    -0.90117
    -0.90896
     0.11149
     0.22834
     0.22055
     0.01022
    -0.66748
    -0.60516
     0.17381
     0.60224
     0.74246
     0.31402
     0.26729
     0.15044
     0.10370
     0.32960
     0.58666
     0.57887
     0.58666
     0.35297
     0.16602
     0.94499
     1.50585
     1.35785
     1.34227
     1.00731
     1.00731
     1.02289
     0.94499
     1.27216
     1.17868
     1.58375
     1.77849
     2.13682
     1.73954
     0.65677
    -0.13778
     1.00731
     1.80186
     1.74733
     1.57596
     1.14752
     0.97615
     0.64898
     0.53214
     0.35297
     0.37634
     0.41529
     0.09591
     0.25171
     0.22055
    -0.09104
    -0.23905
    -0.05209
    -0.02872
    -0.16894
    -0.21568
    -0.43379
    -0.52727
    -0.66748
    -0.62074
    -0.78433
    -0.69864
    -0.84665
    -0.68306
    -0.78433
    -0.79991
    -0.90896
    -0.94012
    -1.05697
    -0.54285
    -0.71422
    -0.69085
    -0.60516
    -0.62853
    -0.59738
    -0.42600
    -0.46495
    -0.33252
    -0.46495
    -0.26242
    -0.30915
    -0.20789
    -0.10662
    -0.20789
    -0.38705
     0.00243
     0.04138
     0.04138
     0.08033
    -0.05209
     0.21276
     0.08033
     0.12707
     0.30623
     0.37634
     0.26729
     0.30623
     0.39192
     0.36076
     0.41529
     0.18160
     0.57887
     0.58666
     0.63340
     0.60224
     0.37634
     0.38413
     0.43087
     0.50877
     0.40750
     0.43087
     0.38413
     0.34518
     0.27507
     0.30623
     0.37634
    -0.02872
     0.09591
     0.18160
     0.15823
    -0.07546
    -0.04430
    -0.07546
    -0.09883
    -0.15336
    -0.04430
    -0.01315
     0.22834
     0.02580
     0.10370
     0.25950
     0.20497
     0.22834
     0.32181
     0.72688
     0.89046
     0.74246
     0.81257
     1.02289
     1.36564
     1.70060
     1.97324
     1.20205
     0.23613
    -1.13487
    -2.32670
    -2.05405
    -1.95279
    -2.01511
    -3.02777
    -3.26925
    -3.72885
    -3.98591
    -4.64025
    -4.57014
    -4.74151
    -5.23226
    -5.38806
    -4.80383
    -3.86127
    -3.06672
    -2.24101
    -1.78141
    -1.28287
    -1.01802
    -1.01023
    -0.34810
     0.06475
     0.12707
     0.27507
     0.54772
     0.39971
     0.47761
     0.46982
     0.46203
     0.77362
     0.68014
     0.86709
     0.82036
     0.74246
     0.82815
     0.60224
     0.92162
     1.05405
     0.85151
     0.89825
     0.98394
     1.30332
     1.35785
     1.44353
     1.59154
     1.67723
     1.38901
     1.22542
     1.03068
     0.72688
     0.78141
     0.68014
     0.56329
     0.89825
     0.58666
     0.45424
     0.52435
     0.22055
     0.18939
    -0.12220
    -0.13778
     0.09591
     0.10370
     0.15044
    -0.04430
     0.05696
     0.18939
     0.08812
    -0.02872
     0.21276
     0.36076
     0.07254
     0.11928
     0.11149
     0.07254
     0.01801
    -0.07546
    -0.06767
     0.12707
     0.04138
    -0.04430
    -0.02872
    -0.08325
     0.01801
    -0.04430
    -0.10662
     0.00243
    -0.01315
     0.00243
     0.11928
     0.11149
     0.01801
    -0.04430
     0.15823
     0.27507
     0.22834
     0.26729
     0.22834
     0.22834
     0.11149
     0.18160
     0.18939
     0.29844
     0.32960
     0.12707
     0.34518
     0.15823
     0.18160
     0.21276
     0.00243
     0.20497
     0.40750
     0.60224
     0.27507
     0.29065
     0.54772
     0.49319
     0.48540
     0.83594
     0.78920
     0.57887
     0.80478
     1.28774
     1.37343
     0.73467
     0.21276
     0.32960
     0.68793
     0.70351
     0.18939
     0.13486
     0.08033
     0.01801
    -0.37147
    -0.04430
    -0.30137
    -0.46495
    -0.49611
    -0.43379
    -0.65969
    -0.51948
    -0.41042
     0.01022
    -0.09883
    -0.89338
    -1.05697
    -0.40263
     0.01022
    -0.43379
    -1.24392
    -1.39972
    -0.66748
    -0.97907
    -0.72980
    -0.56622
    -0.61295
    -1.25171
    -1.62562
    -1.59446
    -1.24392
    -1.41530
    -1.39972
    -1.16603
    -0.96349
    -0.42600
    -0.51948
    -0.50390
    -0.71422
    -0.94791
    -0.88560
    -1.27508
    -1.15824
    -0.68306
    -0.37147
    -0.16115
    -0.25463
    -0.34810
    -0.56622
    -0.67527
    -0.84665
    -0.70643
    -0.48053
    -0.46495
     0.19718
     0.01801
    -0.62074
    -0.17673
     0.53214
     0.96836
     0.53214
    -1.58667
    -1.51656
     0.06475
     0.38413
     0.39192
     0.42308
     0.30623
    -0.20010
    -0.55064
    -0.19231
     0.15044
    -0.03651
     0.31402
     0.43087
     0.75025
     0.70351
     0.71909
     0.66456
     0.82036
     1.18647
     1.21763
     1.17089
     1.02289
     0.92162
     0.74246
     0.85151
     1.03068
     0.77362
     0.61782
     0.51656
     0.52435
     0.42308
     0.43087
     0.24392
     0.25950
     0.32181
     0.28286
     0.39192
     0.25950
     0.22834
     0.22834
     0.31402
     0.39192
     0.26729
     0.01801
     0.09591
     0.29844
     0.18160
     0.21276
     0.16602
     0.25171
     0.36076
     0.40750
     0.48540
     0.68793
     0.64898
     0.67235
     0.41529
     0.36076
     0.36855
     0.56329
     0.76583
     1.06184
     1.20205
     1.03847
     0.72688
     0.71130
     0.90604
     1.40459
     1.36564
     1.04626
     0.99173
     0.78141
     0.49319
     1.06963
     1.77849
     1.94987
     2.12903
     1.41238
     0.91383
     0.36076
    -0.24684
    -0.22347
    -0.04430
    -0.09883
     0.22055
     0.32181
     0.03359
    -0.42600
    -1.50877
    -1.52435
    -1.12708
    -1.24392
    -1.41530
    -1.67236
    -1.51656
    -1.46983
    -1.47761
    -1.55551
    -1.61004
    -1.37635
    -1.46204
    -1.53214
    -1.34519
    -1.26729
    -1.46983
    -1.50098
    -1.34519
    -1.20497
    -1.12708
    -1.08813
    -0.85444
    -0.45716
    -0.60516
    -0.62853
    -0.79212
    -0.54285
    -0.22347
    -0.17673
     0.03359
     0.01801
     0.00243
    -0.20010
     0.15044
     0.32960
     0.31402
     0.34518
     0.24392
     0.39971
     0.32960
     0.25950
     0.22055
     0.37634
     0.39971
     0.35297
     0.17381
     0.18160
     0.02580
    -0.09104
    -0.02093
     0.34518
     0.08033
    -0.13778
    -0.09104
     0.11928
    -0.05209
    -0.09883
    -0.38705
    -0.29358
    -0.12220
     0.06475
    -0.01315
    -0.29358
    -0.63632
    -0.73759
    -0.99465
    -0.69085
    -0.55843
    -0.65190
    -0.64411
    -0.78433
    -0.92454
    -1.06476
    -1.11150
    -0.94791
    -1.09592
    -1.20497
    -1.22055
    -1.01802
    -1.11150
    -1.46204
    -1.96837
    -1.26729
    -1.56330
    -1.55551
    -1.41530
    -1.32182
    -1.52435
    -1.44646
    -1.51656
    -1.47761
    -1.64899
    -1.38414
    -0.74538
    -0.20010
    -0.01315
    -0.04430
    -0.20789
     0.26729
     0.42308
     0.60224
     0.97615
     1.02289
     1.12416
     1.45911
     1.58375
     1.70839
     1.78628
     2.03555
     1.89534
     1.94987
     1.90313
     1.59933
     1.47469
     1.42017
     1.62270
     1.52143
     1.42796
     1.42796
     1.29553
     0.98394
     0.27507
    -0.10662
     0.12707
     0.23613
     0.04917
     0.11149
     0.13486
    -0.19231
    -0.43379
    -0.83886
    -0.44937
    -0.30915
    -0.24684
    -0.39484
    -0.59738
    -0.93233
    -1.29066
    -1.13487
    -1.14266
    -0.97907
    -0.88560
    -1.23613
    -1.15824
    -1.39193
    -1.34519
    -1.86710
    -1.55551
    -1.50877
    -1.47761
    -1.35298
    -1.34519
    -1.18939
    -1.10371
    -0.99465
    -0.70643
    -0.71422
    -0.55064
    -0.55064
    -0.44158
    -0.36368
    -0.32473
    -0.49611
    -0.58959
    -0.24684
    -0.20789
    -0.15336
    -0.20789
    -0.47274
    -0.38705
    -0.41821
    -0.37147
    -0.37147
    -0.50390
    -0.50390
    -0.54285
    -0.34810
    -0.40263
    -0.62853
    -0.77654
    -0.40263
    -0.53506
    -0.66748
    -0.49611
    -0.52727
    -0.62074
    -0.58180
    -0.61295
    -0.40263
    -0.28579
    -0.03651
     0.34518
     0.53993
    -0.58959
    -1.91384
    -1.42309
    -0.54285
    -0.06767
    -0.30915
    -0.30137
    -0.71422
    -0.86223
    -1.01023
    -1.15824
    -1.19718
    -1.06476
    -1.08813
    -1.10371
    -0.96349
    -0.92454
    -0.87781
    -1.01802
    -0.80770
    -0.68306
    -0.74538
    -0.59738
    -0.55064
    -0.74538
    -0.65969
    -0.76875
    -0.70643
    -0.51169
    -0.59738
    -0.59738
    -0.66748
    -0.69085
    -0.46495
    -0.65190
    -0.74538
    -0.46495
    -0.37147
    -0.24684
     0.09591
     0.23613
     0.25950
     0.53214
     1.00731
     1.35785
     1.17089
     0.76583
     0.51656
     0.04917
    -0.44158
    -1.18939
    -1.75805
    -1.76583
    -2.78629
    -3.33157
    -4.07938
    -2.94208
    -2.03848
    -3.13683
    -3.65874
    -4.38318
    -4.42992
    -3.28483
    -3.09009
    -3.49516
    -3.32378
    -2.91093
    -1.50877
     0.18160
     0.65677
     0.06475
    -0.08325
    -0.15336
    -0.20789
    -0.34031
    -0.09883
    -0.08325
     0.48540
     1.74733
     2.49515
     2.37051
     1.47469
     1.19426
     0.98394
     1.24100
     1.02289
     1.09300
     1.49027
     1.70060
     1.81744
     1.31111
     1.03068
     0.64898
     0.72688
     0.61003
     0.71130
     0.85151
     0.69572
     0.63340
     0.44645
     0.28286
     0.39192
     0.94499
     1.06184
     1.16310
     1.12416
     0.91383
     0.74246
     0.74246
