# Supplementary material for: Software algorithm and hardware design for real-time implementation of new spectral estimator
Source: Biomed Eng Online. 2014 May 9;13:61. doi: 10.1186/1475-925X-13-61 (PMC4057578; doi:10.1186/1475-925X-13-61)
Supplement: Additional file 2 — txtfiles.zip. [file 1475-925X-13-61-S2.zip › FILE073.TXT]

     4.94871
     4.25376
     2.91089
     1.59414
     0.03704
    -0.53250
    -1.49393
    -2.25681
    -2.47104
    -2.93608
    -2.96743
    -2.72185
    -2.22023
    -1.88582
    -1.26925
    -0.88781
    -0.52728
    -0.11971
     0.11019
     0.33488
     0.30353
     0.35578
     0.49163
     0.45506
     0.37145
     0.44461
     0.39758
     0.42893
     0.34010
     0.30353
     0.36100
     0.54388
     0.48118
     0.50208
     0.48118
     0.37145
     0.46551
     0.40803
     0.62749
     0.63271
     0.78947
     0.75289
     0.83127
     0.93055
     0.98802
     0.84694
     0.84694
     0.88875
     1.01938
     0.95145
     0.80514
     0.52298
     0.41326
     0.19380
     0.39758
     0.03704
    -0.47502
    -0.63701
    -0.51683
    -0.40710
    -0.55863
    -0.80944
    -1.07069
    -1.07592
    -1.13340
    -1.15430
    -1.05502
    -1.03412
    -0.95574
    -1.04457
    -0.68403
    -0.65791
    -0.62655
    -0.72583
    -0.48025
    -0.50638
    -0.49070
    -0.51160
    -0.57430
    -0.63178
    -0.39665
    -0.30782
    -0.28692
    -0.34440
    -0.32349
    -0.35485
    -0.28169
    -0.10926
    -0.07791
    -0.14061
    -0.07269
    -0.10926
    -0.00476
     0.02137
     0.03182
     0.08407
     0.03182
     0.06317
     0.06317
     0.11019
     0.04227
    -0.04134
    -0.03611
     0.06839
     0.14677
     0.02659
     0.02659
     0.01614
     0.01092
    -0.06224
    -0.04656
     0.01614
    -0.01521
     0.04749
     0.01614
     0.07884
     0.02137
    -0.00998
    -0.08836
     0.05794
     0.05794
     0.08929
     0.00569
     0.03182
     0.03704
    -0.14584
    -0.19809
    -0.27124
    -0.30259
    -0.27647
    -0.30782
    -0.34962
    -0.38620
    -0.37052
    -0.48547
    -0.72061
    -0.57953
    -0.61610
    -0.62133
    -0.60043
    -0.70493
    -0.66836
    -0.66313
    -0.71538
    -0.68403
    -0.82511
    -0.78331
    -0.90871
    -0.88781
    -0.94007
    -0.62655
    -0.07791
     0.52298
     0.55433
     0.09452
    -0.25557
    -0.25034
    -0.06224
     0.15200
     0.50731
     0.54388
     0.59614
     0.62226
     0.50731
     0.47073
     0.34010
     0.16245
    -0.06746
    -0.03611
    -0.07791
    -0.24512
    -0.31304
    -0.37575
    -0.33394
    -0.43845
    -0.30259
    -0.20854
    -0.36530
    -0.42800
    -0.50638
    -0.44890
    -0.81989
    -1.27448
    -1.59844
    -1.80744
    -1.97465
    -1.95897
    -1.87015
    -1.91195
    -1.89105
    -1.48871
    -0.80944
    -0.15106
     0.38190
     2.22117
     3.39160
     3.56926
     4.26943
     3.11989
     2.32567
     3.13557
     3.73647
     4.25898
     4.06043
     3.95070
     3.51178
     2.66530
     1.80315
     0.68496
    -0.20854
    -1.02889
    -1.18042
    -1.52006
    -1.58276
    -1.87015
    -1.82312
    -1.66636
    -1.15430
    -0.84601
    -0.73628
    -0.60565
    -0.37575
    -0.15106
    -0.00998
     0.06317
     0.01614
     0.11542
     0.09452
     0.16245
     0.15722
     0.11542
     0.10497
     0.02137
     0.05794
     0.23560
     0.22515
     0.13632
     0.20947
     0.09452
     0.17290
     0.21470
     0.25650
     0.24605
     0.44983
     0.41326
     0.45506
     0.46028
     0.43416
     0.50208
     0.49686
     0.62226
     0.62749
     0.49163
     0.25127
     0.05272
    -0.19809
    -0.05179
     0.08929
    -0.20854
    -0.56908
    -0.34962
    -0.40710
    -0.50115
    -0.50115
    -0.75196
    -0.81989
    -0.76241
    -0.50638
    -0.59520
    -0.52205
    -0.48547
    -0.34440
    -0.22422
    -0.19287
    -0.13016
    -0.14061
    -0.09881
    -0.05701
    -0.20332
    -0.11971
    -0.09359
    -0.18764
    -0.23467
    -0.07791
    -0.17196
    -0.12494
    -0.13539
    -0.14061
    -0.14584
    -0.16151
    -0.13539
    -0.05701
    -0.11971
    -0.07269
    -0.12494
    -0.04134
    -0.05179
    -0.10926
    -0.06224
    -0.04134
    -0.04656
    -0.03611
    -0.06746
    -0.03088
    -0.08836
    -0.08836
    -0.10926
    -0.02566
    -0.05179
    -0.03611
    -0.05701
    -0.07791
    -0.03611
    -0.11449
    -0.13539
    -0.02043
    -0.02043
     0.01092
    -0.10926
    -0.07269
    -0.06746
    -0.03088
    -0.11449
    -0.05179
     0.00569
    -0.02043
    -0.10926
    -0.00998
     0.05272
    -0.09359
    -0.21377
    -0.10404
    -0.14061
    -0.15106
    -0.10926
    -0.16151
    -0.15106
    -0.16151
    -0.27124
    -0.32872
    -0.31827
    -0.27124
    -0.26079
    -0.30782
    -0.46980
    -0.24512
    -0.46980
    -0.33394
    -0.39665
    -0.43322
    -0.48025
    -0.51160
    -0.48547
    -0.46980
    -0.24512
     0.07362
     0.20947
     0.15200
     0.05272
    -0.01521
     0.00047
     0.13632
    -0.01521
     0.26172
     0.34533
     0.41326
     0.35578
     0.27218
     0.17812
     0.04749
     0.03182
    -0.00476
    -0.06224
    -0.19287
    -0.16151
    -0.37575
    -0.34440
    -0.33917
    -0.37575
    -0.37575
    -0.23989
    -0.33917
    -0.44367
    -0.59520
    -0.73628
    -0.79899
    -1.16997
    -1.36330
    -1.46781
    -1.34240
    -1.45736
    -1.58799
    -1.54619
    -1.47826
    -1.27448
    -0.84079
    -0.62133
     0.44461
     1.05595
     1.11343
     1.90243
     3.08332
     3.24007
     3.13557
     2.78548
     3.11989
     3.28188
     3.23485
     3.02062
     2.62873
     2.52423
     2.16891
     1.46874
     0.67451
     0.04227
    -0.32349
    -0.64746
    -0.92961
    -1.52006
    -1.65069
    -1.47826
    -1.14907
    -0.99754
    -0.77808
    -0.68926
    -0.56908
    -0.40187
    -0.31827
    -0.11971
    -0.02566
    -0.00998
     0.07362
     0.10497
     0.20947
     0.06839
     0.17812
     0.10497
     0.16767
     0.17812
     0.19380
     0.22515
     0.15722
     0.14155
     0.21470
     0.27740
     0.26695
     0.35578
     0.32443
     0.46028
     0.41848
     0.44983
     0.47596
     0.36623
     0.51776
     0.53866
     0.39235
     0.16767
    -0.09881
    -0.29737
    -0.16151
     0.03704
    -0.19287
    -0.54818
    -0.46457
    -0.45412
    -0.57953
    -0.67358
    -0.66313
    -0.72583
    -0.61610
    -0.65791
    -0.52205
    -0.50638
    -0.39665
    -0.41755
    -0.23467
    -0.18241
    -0.13539
    -0.02566
    -0.08836
    -0.02043
    -0.15106
    -0.02043
    -0.13016
    -0.17196
    -0.05179
    -0.15629
    -0.14584
    -0.09881
    -0.14061
    -0.17719
    -0.14584
    -0.09359
    -0.18764
    -0.17196
    -0.08314
    -0.19809
    -0.07269
    -0.13539
    -0.13016
    -0.09359
    -0.16674
    -0.03088
    -0.03088
     0.05272
     0.00047
     0.06317
    -0.10404
    -0.02043
    -0.08314
     0.00047
     0.15200
    -0.11971
    -0.01521
    -0.06224
     0.00569
     0.05272
    -0.03611
    -0.08836
    -0.02043
    -0.03611
     0.12587
    -0.01521
    -0.03088
    -0.04134
    -0.03088
     0.00047
     0.18857
     0.08929
    -0.07269
    -0.10926
    -0.09359
    -0.12494
    -0.32349
    -0.22422
    -0.37052
    -0.26079
    -0.34962
    -0.24512
    -0.42800
    -0.42800
    -0.63178
    -0.56385
    -0.50638
    -0.56908
    -0.63701
    -0.63701
    -0.52205
    -0.52728
    -0.64746
    -0.70493
    -0.74673
    -0.66313
    -0.31827
     0.10497
     0.30875
     0.31398
     0.04227
    -0.18241
     0.04227
     0.13632
     0.28263
     0.27740
     0.48641
     0.47073
     0.53866
     0.35578
     0.23560
     0.19380
     0.12587
    -0.01521
    -0.18241
    -0.20854
    -0.15629
    -0.33917
    -0.39665
    -0.31827
    -0.39665
    -0.46457
    -0.48547
    -0.44367
    -0.02043
     0.60136
    -0.04134
    -0.71538
    -1.26925
    -1.79177
    -1.88582
    -1.82312
    -2.10528
    -2.37176
    -2.05303
    -2.09483
    -2.13140
    -1.55664
    -0.81989
     0.98802
     1.78225
     1.58369
     2.86386
     5.74293
     5.52348
     4.31646
     3.45953
     3.72079
     4.08133
     4.66132
     4.61952
     4.42096
     3.64241
     2.45107
     1.21271
     0.06317
    -0.57430
    -1.59844
    -1.93807
    -2.40834
    -2.73230
    -2.37699
    -2.20456
    -1.59321
    -1.16997
    -0.84079
    -0.50115
    -0.05701
     0.19902
     0.39235
     0.47596
     0.51776
     0.60136
     0.44983
     0.41326
     0.37145
     0.19380
     0.08929
     0.09452
    -0.00476
    -0.04656
    -0.15106
    -0.16674
    -0.22422
    -0.14061
    -0.26602
    -0.29737
    -0.33917
    -0.30259
    -0.30782
    -0.21377
    -0.11971
    -0.00476
    -0.11971
     0.04227
     0.21992
     0.31920
     0.34010
     0.30875
     0.13632
     0.29308
     0.21470
     0.17812
     0.15722
     0.26695
    -0.02043
    -0.33917
    -0.23989
    -0.04656
    -0.02043
     0.00047
    -0.20854
    -0.29737
    -0.38620
    -0.27647
    -0.29737
    -0.22944
     0.00047
    -0.02566
     0.08929
     0.14155
     0.21470
     0.29308
     0.25650
     0.16767
     0.11019
     0.18335
     0.06317
     0.07362
     0.11019
     0.06839
    -0.02043
    -0.11971
     0.02137
    -0.05179
    -0.03611
    -0.03611
    -0.07269
    -0.09359
    -0.05701
     0.03182
    -0.07269
     0.03182
     0.00047
     0.01092
    -0.02566
    -0.06746
    -0.10404
    -0.05701
     0.07362
     0.05272
     0.04227
     0.07362
    -0.04134
     0.02137
    -0.04134
     0.08407
     0.03182
     0.04749
     0.01092
     0.11542
     0.07884
     0.03704
    -0.04134
     0.06839
     0.07362
     0.11019
     0.00047
    -0.04134
     0.08929
    -0.00998
     0.04227
    -0.00476
     0.07362
    -0.02043
    -0.00476
    -0.02043
    -0.03611
    -0.20332
    -0.22944
    -0.46457
    -0.43322
    -0.29214
    -0.43845
    -0.42277
    -0.46980
    -0.57953
    -0.68926
    -0.69448
    -0.67881
    -0.73106
    -0.71016
    -0.75718
    -0.78331
    -0.76241
    -0.78854
    -0.92439
    -1.01322
    -0.85646
    -1.01322
    -0.79376
    -0.44890
     0.23560
     0.40803
     0.18857
    -0.17196
    -0.23467
    -0.24512
     0.03182
     0.27740
     0.58569
     0.55956
     0.57524
     0.49163
     0.49686
     0.37668
     0.26172
     0.12065
     0.02659
    -0.10404
    -0.21377
    -0.25557
    -0.29214
    -0.34962
    -0.30259
    -0.38620
    -0.22422
    -0.43845
    -0.52205
    -0.53773
    -0.58998
    -1.04457
    -1.31105
    -1.64546
    -1.68727
    -1.88582
    -1.92762
    -1.99033
    -1.88582
    -1.85447
    -1.44691
    -0.68926
    -0.46457
     1.01938
     2.76981
     2.74368
     3.44386
     3.62151
     2.63395
     2.70188
     3.23485
     3.55358
     3.70511
     3.67899
     3.89845
     3.15647
     2.30999
     1.31199
     0.41848
    -0.51160
    -0.94007
    -1.27448
    -1.54619
    -1.69249
    -1.99555
    -1.78654
    -1.47303
    -1.13340
    -0.92961
    -0.72061
    -0.61088
    -0.39142
    -0.09881
    -0.02043
    -0.00998
     0.10497
     0.08407
     0.18335
     0.14677
     0.13632
     0.17812
     0.20947
     0.17290
     0.20425
     0.21992
     0.07362
     0.11542
     0.07884
     0.15722
     0.23037
     0.19902
     0.23560
     0.19380
     0.36623
     0.23560
     0.50731
     0.44983
     0.35055
     0.32443
     0.47073
     0.50731
     0.47073
     0.42893
     0.19380
     0.03182
    -0.05179
    -0.10926
    -0.01521
    -0.18764
    -0.61610
    -0.64223
    -0.29214
    -0.46980
    -0.65791
    -0.60565
    -0.70493
    -0.63701
    -0.63178
    -0.62133
    -0.53773
    -0.39142
    -0.32349
    -0.32872
    -0.22422
    -0.22422
    -0.05701
    -0.01521
    -0.06224
    -0.01521
    -0.02566
    -0.02566
    -0.02566
    -0.15629
    -0.10926
    -0.11449
    -0.23467
    -0.04134
    -0.03611
     0.03704
     0.03704
    -0.01521
    -0.01521
    -0.04134
    -0.03088
    -0.02566
     0.10497
    -0.03611
     0.04749
     0.06839
     0.14155
    -0.06224
     0.08407
     0.11542
     0.18857
     0.13110
     0.03182
    -0.01521
     0.07362
     0.02659
     0.05794
    -0.03088
     0.02137
    -0.13539
    -0.08836
     0.03182
    -0.03611
    -0.05179
    -0.19809
    -0.14061
    -0.25557
    -0.00476
    -0.10404
    -0.13016
    -0.15629
    -0.11449
    -0.15629
    -0.06746
    -0.02043
    -0.12494
    -0.16151
    -0.12494
    -0.03088
    -0.10404
    -0.10404
    -0.17196
    -0.04656
    -0.09881
     0.01614
    -0.08836
    -0.08836
    -0.16674
    -0.21377
    -0.20854
    -0.06746
    -0.11971
    -0.20332
    -0.10926
    -0.13539
    -0.18764
    -0.25034
    -0.29737
    -0.32349
    -0.43322
    -0.39665
    -0.33917
    -0.14061
     0.27740
     0.39758
     0.19380
     0.10497
     0.08407
     0.06839
     0.13632
     0.23560
     0.30353
     0.30353
     0.39235
     0.45506
     0.24605
     0.28263
     0.22515
     0.17812
    -0.07269
    -0.11971
    -0.17196
    -0.26602
    -0.20854
    -0.37575
    -0.28692
    -0.40187
    -0.24512
    -0.33394
    -0.43322
    -0.63701
    -0.75196
    -0.76241
    -1.16475
    -1.42601
    -1.66636
    -1.56186
    -1.60889
    -1.60366
    -1.68727
    -1.66636
    -1.65591
    -1.13340
    -0.88781
     0.03182
     1.45829
     1.64117
     2.15846
     3.10944
     2.96314
     2.91089
     2.74891
     2.92656
     3.31323
     3.24007
     3.13557
     2.87431
     2.51900
     2.03828
     1.39036
     0.39235
    -0.07791
    -0.68403
    -0.98709
    -1.21700
    -1.38420
    -1.70294
    -1.62456
    -1.12817
    -1.16997
    -0.98709
    -0.69971
    -0.58998
    -0.50638
    -0.29214
    -0.20332
    -0.17719
    -0.06224
    -0.07791
    -0.08836
    -0.07269
    -0.08836
     0.02137
    -0.06224
    -0.03611
    -0.02043
    -0.06224
     0.08407
     0.16245
     0.07362
     0.14155
     0.08929
     0.26172
     0.28263
     0.29830
     0.28263
     0.43938
     0.47596
     0.54911
     0.50208
     0.61181
     0.49163
     0.39235
     0.27740
     0.21470
    -0.08836
     0.02659
     0.04227
    -0.19287
    -0.63178
    -0.39665
    -0.39665
    -0.56385
    -0.48025
    -0.55340
    -0.62655
    -0.67358
    -0.68926
    -0.71538
    -0.58998
    -0.34440
    -0.17719
    -0.28692
    -0.17196
    -0.03611
     0.01614
     0.11542
    -0.06746
    -0.07269
    -0.09359
    -0.00476
     0.06317
    -0.01521
    -0.00476
    -0.07269
    -0.07269
     0.01614
     0.01614
     0.06317
    -0.08314
     0.01614
    -0.05701
    -0.04656
     0.05794
     0.06839
     0.04227
     0.13110
     0.07884
     0.15200
     0.20947
     0.12587
     0.01092
     0.14155
     0.25127
     0.28263
     0.29308
     0.28785
     0.36100
     0.42371
     0.32443
     0.39758
     0.41848
     0.40280
     0.58046
     0.62226
     0.62226
     0.48118
     0.35578
     0.41848
     0.38190
     0.44983
     0.34533
     0.24605
     0.15200
    -0.00476
    -0.13539
    -0.26602
    -0.45935
    -0.39665
    -0.45412
    -0.58998
    -0.68926
    -0.78331
    -0.77286
    -0.96619
    -0.83034
    -0.84601
    -1.07592
    -0.99232
    -0.88781
    -0.88781
    -0.87736
    -0.85646
    -0.88259
    -0.80944
    -0.71538
    -0.73628
    -0.84079
    -0.91394
    -1.00799
    -0.99754
    -0.58998
    -0.03088
     0.37145
     0.40803
     0.21470
    -0.05701
    -0.09359
     0.12587
     0.30353
     0.38190
     0.54388
     0.69541
     0.73199
     0.66929
     0.53343
     0.18335
     0.16767
     0.24605
     0.03704
    -0.00998
    -0.09359
    -0.12494
    -0.23989
    -0.32349
    -0.38097
    -0.37575
    -0.27124
    -0.26602
    -0.33394
    -0.40710
    -0.51160
    -0.77808
    -1.09160
    -1.38943
    -1.80744
    -2.01645
    -2.23068
    -2.76365
    -2.84203
    -2.65915
    -2.62780
    -2.26726
    -1.19087
     0.11019
     2.06964
     3.07809
     3.32368
     3.94025
     4.06565
     2.82206
     2.91611
     3.67899
     4.71357
     4.83898
     4.71880
     4.31123
     3.76259
     2.75936
     1.55757
     0.17290
    -0.77808
    -1.34763
    -1.88582
    -1.96942
    -2.14186
    -2.18888
    -2.02168
    -1.76564
    -1.45213
    -1.30060
    -0.85646
    -0.60043
    -0.36007
    -0.11971
    -0.00998
     0.12065
     0.04227
     0.11019
     0.04227
     0.02659
    -0.09359
    -0.03611
     0.08929
     0.08929
     0.08407
     0.04749
     0.08407
     0.12065
     0.14677
     0.16245
     0.10497
     0.18857
     0.25650
     0.27740
     0.28263
     0.51253
     0.34533
     0.36623
     0.47596
     0.60136
     0.61181
     0.55433
     0.48641
     0.47073
     0.46551
     0.23037
     0.27218
     0.11019
     0.25650
     0.24605
    -0.37575
    -0.64223
    -0.48025
    -0.38620
    -0.47502
    -0.45935
    -0.51160
    -0.61610
    -0.61088
    -0.69448
    -0.66836
    -0.61610
    -0.46457
    -0.37052
    -0.31304
    -0.20854
    -0.12494
    -0.16674
    -0.00998
    -0.08836
    -0.15629
     0.01092
    -0.03088
    -0.07269
    -0.07269
     0.05272
    -0.05179
    -0.14584
    -0.11449
    -0.10404
    -0.02043
    -0.04134
    -0.09881
     0.02137
    -0.07791
    -0.04134
    -0.08314
    -0.00476
    -0.08314
    -0.03088
    -0.00998
    -0.00476
     0.05272
    -0.06746
     0.09974
     0.06317
     0.09452
     0.14155
     0.06839
     0.02659
     0.19380
     0.02659
    -0.08836
     0.06839
     0.11019
     0.04749
     0.08929
     0.07362
    -0.01521
     0.04227
     0.00569
     0.00047
     0.04227
     0.04749
    -0.00476
    -0.02566
     0.07362
     0.01614
    -0.08314
     0.13632
     0.08407
     0.01092
     0.06839
     0.05272
     0.04749
    -0.10404
    -0.09881
    -0.07791
    -0.04656
    -0.06746
    -0.06224
    -0.11971
    -0.13539
    -0.08836
    -0.26079
    -0.40710
    -0.28169
    -0.42277
    -0.40187
    -0.41232
    -0.42800
    -0.58475
    -0.68926
    -0.67881
    -0.65791
    -0.52728
    -0.31827
     0.06317
     0.17290
     0.01092
    -0.10926
    -0.11449
    -0.02566
     0.11019
     0.15200
     0.28263
     0.39758
     0.47073
     0.40803
     0.29308
     0.23560
     0.17290
     0.15200
     0.01092
    -0.16674
    -0.20854
    -0.27647
    -0.38620
    -0.33917
    -0.26602
    -0.26079
    -0.43322
    -0.41232
    -0.53773
    -0.55863
    -0.81466
    -1.04979
    -1.19087
    -1.34240
    -1.51483
    -1.42601
    -1.18565
    -1.47303
    -1.53051
    -1.49393
    -1.01322
    -0.65791
    -0.28692
     0.95667
     1.49487
     1.42171
     2.33089
     2.61828
     2.73323
     2.64963
     2.43540
     2.90044
     2.85341
     2.95791
     2.54513
     2.19504
     1.78748
     1.45306
     0.63271
    -0.13016
    -0.38620
    -0.84079
    -0.96097
    -1.39466
    -1.68727
    -1.58276
    -1.24835
    -1.06547
    -1.00799
    -0.74151
    -0.58998
    -0.66836
    -0.44367
    -0.18764
    -0.18764
    -0.14584
     0.00047
     0.08407
     0.05794
     0.00047
     0.07884
     0.10497
     0.16245
     0.00047
    -0.03611
    -0.02566
     0.05272
    -0.04134
     0.12587
     0.20425
     0.12065
     0.09974
     0.24605
     0.32443
     0.27740
     0.23560
     0.28785
     0.29308
     0.44461
     0.44983
     0.49163
     0.38190
     0.31398
    -0.07791
    -0.00476
    -0.28169
    -0.16151
    -0.11971
    -0.28692
    -0.47502
    -0.39665
    -0.42800
    -0.58998
    -0.70493
    -0.58998
    -0.54295
    -0.49593
    -0.49070
    -0.54295
    -0.48025
    -0.45412
    -0.21377
    -0.09359
    -0.05701
    -0.03611
    -0.08314
    -0.05179
    -0.07791
     0.00047
    -0.15106
    -0.09359
    -0.02566
    -0.06746
    -0.11449
    -0.16674
    -0.16151
    -0.18241
    -0.09881
    -0.13016
    -0.09359
    -0.16674
    -0.22422
    -0.15106
    -0.13539
    -0.20854
    -0.18764
    -0.08836
    -0.02043
    -0.03611
    -0.04134
    -0.04656
    -0.00998
    -0.04134
     0.03182
    -0.02043
    -0.10404
    -0.01521
     0.08407
     0.14155
    -0.05179
     0.00569
    -0.06224
     0.01614
     0.00047
     0.00047
    -0.02566
     0.00569
    -0.05701
    -0.11449
    -0.02043
    -0.02566
    -0.01521
    -0.00998
    -0.02566
    -0.01521
    -0.03088
     0.00569
    -0.05179
    -0.08314
    -0.06746
     0.07884
    -0.00476
    -0.04656
    -0.05179
    -0.09359
    -0.15629
     0.05272
     0.03182
    -0.14584
    -0.21899
    -0.22422
    -0.18764
    -0.18241
    -0.29214
    -0.26079
    -0.33917
    -0.31827
    -0.36530
    -0.46457
    -0.55340
    -0.56385
    -0.79899
    -0.66836
    -0.32349
     0.01092
     0.21470
     0.12065
     0.00047
    -0.04656
    -0.07269
    -0.03611
     0.18335
     0.31920
     0.40803
     0.46551
     0.48641
     0.42893
     0.20947
     0.23037
     0.21470
     0.14155
     0.02659
     0.01092
    -0.05701
    -0.11449
    -0.31304
    -0.25557
    -0.17196
    -0.17196
    -0.17196
    -0.20854
    -0.26602
    -0.32872
    -0.62133
    -0.84601
    -0.96619
    -1.14385
    -1.54096
    -1.52006
    -1.60889
    -1.70817
    -1.61411
    -1.53573
    -1.70817
    -1.15430
    -0.60043
     0.43416
     1.53144
     1.25973
     2.03306
     4.49934
     5.39807
     4.72925
     3.73124
     3.36025
     3.68421
     4.02385
     3.99772
     3.67376
     3.42296
     2.92134
     1.67775
     0.57524
     0.08929
    -0.91916
    -1.52006
    -2.18366
    -2.54419
    -2.65915
    -2.48149
    -2.17321
    -2.18888
    -1.73952
    -1.50438
    -1.27448
    -1.04979
    -0.88781
    -0.78331
    -0.48547
    -0.40710
    -0.23989
    -0.28169
    -0.44367
    -0.23989
    -0.17196
    -0.13539
    -0.04134
    -0.08836
     0.07362
    -0.08836
     0.07884
     0.18857
     0.22515
     0.23560
     0.21992
     0.26695
     0.37145
     0.49686
     0.44461
     0.36623
     0.59614
     0.59091
     0.67451
     0.60659
     0.40280
     0.31920
     0.22515
     0.14677
     0.23037
     0.27740
     0.12065
    -0.44890
    -0.57430
    -0.37052
    -0.43322
    -0.50638
    -0.47502
    -0.44890
    -0.54818
    -0.71538
    -0.69971
    -0.59520
    -0.52728
    -0.48025
    -0.43845
    -0.27647
    -0.17196
    -0.17196
    -0.04656
     0.00569
     0.15200
    -0.17196
    -0.10404
    -0.05701
     0.01614
     0.00047
    -0.04134
     0.00569
    -0.02043
    -0.13016
    -0.00998
    -0.20332
    -0.13539
    -0.06746
    -0.09359
    -0.07791
    -0.08836
    -0.15629
    -0.24512
    -0.02043
     0.00569
    -0.10926
    -0.06746
    -0.06224
    -0.13539
    -0.08314
     0.02659
     0.03704
    -0.02043
     0.04227
     0.01614
     0.04227
     0.10497
    -0.05179
    -0.17196
     0.01614
    -0.07269
     0.00569
    -0.06746
    -0.08314
    -0.04134
    -0.03088
    -0.05701
    -0.14061
     0.04227
    -0.09359
    -0.10404
    -0.10926
    -0.10404
    -0.05179
    -0.15106
    -0.06224
     0.05272
    -0.13016
    -0.03611
    -0.16674
    -0.09881
    -0.14584
    -0.09881
    -0.26602
    -0.06746
    -0.06746
    -0.11971
    -0.11449
    -0.21899
    -0.17719
    -0.22422
    -0.17719
    -0.21899
    -0.30782
    -0.28692
    -0.29737
    -0.35485
    -0.47502
    -0.52205
    -0.46980
    -0.20854
     0.17290
     0.35055
     0.37668
     0.04227
     0.06317
    -0.08836
    -0.02043
     0.14677
     0.46551
     0.34533
     0.53866
     0.47596
     0.42893
     0.21992
     0.21470
     0.12587
    -0.02043
    -0.05701
    -0.09881
    -0.15629
    -0.15106
    -0.26602
    -0.34440
    -0.29214
    -0.20854
    -0.25034
    -0.34440
    -0.38097
    -0.47502
    -0.56908
    -0.83034
    -0.99754
    -1.20132
    -1.33195
    -1.41033
    -1.68727
    -1.59844
    -1.44168
    -1.41556
    -1.23790
    -0.83034
    -0.28692
     0.36623
     0.55956
     0.53343
     1.40604
     2.80116
     3.39160
     3.37070
     2.60783
     2.94746
     3.22962
     3.34980
     2.91089
     2.31522
     2.32044
     2.28909
     1.64640
     0.78947
     0.26695
    -0.25557
    -0.76763
    -1.23267
    -1.59844
    -1.70817
    -1.49393
    -1.23790
    -1.39466
    -1.09160
    -0.94529
    -0.84079
    -0.67881
    -0.46980
    -0.28692
    -0.17196
    -0.04134
     0.14155
     0.05272
     0.15200
     0.16767
     0.18857
     0.19380
     0.21470
     0.28263
     0.12587
     0.01614
     0.09452
     0.14155
     0.12587
     0.19902
     0.16767
     0.14155
     0.28785
     0.24082
     0.25650
     0.29830
     0.33488
     0.35055
     0.30875
     0.38190
     0.40803
     0.39235
     0.15722
    -0.18241
    -0.41232
    -0.57953
    -0.48547
    -0.34440
    -0.36007
    -0.29214
    -0.20332
    -0.48025
    -0.85124
    -0.75196
    -0.71538
    -0.58998
    -0.50638
    -0.36530
    -0.18764
    -0.13016
    -0.11971
    -0.05701
     0.07884
    -0.04134
     0.04749
     0.16767
     0.07884
    -0.04134
    -0.06224
     0.01092
    -0.05179
    -0.06746
    -0.08836
    -0.22944
    -0.12494
    -0.07269
    -0.19809
    -0.14061
    -0.11449
    -0.19809
    -0.16151
    -0.09881
    -0.17196
    -0.11449
    -0.23989
    -0.22944
    -0.14584
    -0.04656
     0.00047
    -0.16151
    -0.11971
    -0.06224
    -0.05701
    -0.07791
    -0.03088
    -0.11971
    -0.12494
    -0.02566
     0.00047
    -0.02043
    -0.03611
    -0.03088
    -0.05701
     0.04749
     0.03182
    -0.05701
    -0.04656
    -0.05701
    -0.08314
    -0.01521
    -0.05179
    -0.00998
     0.01614
    -0.00998
     0.01614
    -0.10404
    -0.17719
    -0.21899
    -0.08836
    -0.14061
    -0.17719
    -0.20332
    -0.18241
    -0.23467
    -0.27124
    -0.27124
    -0.27647
    -0.19287
    -0.33394
    -0.22422
    -0.20854
    -0.26602
    -0.29737
    -0.32872
    -0.16674
    -0.18764
    -0.18764
    -0.21377
    -0.21377
    -0.32872
    -0.28692
    -0.42800
    -0.27647
    -0.27647
    -0.18241
     0.03704
     0.14677
     0.17812
     0.08929
     0.00047
     0.02659
     0.01614
     0.15200
     0.23560
     0.28263
     0.18335
     0.23037
     0.13632
     0.23560
     0.23037
     0.03704
    -0.04656
    -0.07269
    -0.13016
    -0.23467
    -0.25557
    -0.29214
    -0.32872
    -0.26079
    -0.20332
    -0.33394
    -0.38620
    -0.38097
    -0.63701
    -0.88781
    -0.75718
    -1.02889
    -1.09682
    -1.08637
    -1.07592
    -1.08114
    -1.08637
    -1.20655
    -1.03412
    -0.58475
    -0.44890
     0.28785
     0.31920
     0.26695
     1.05073
     1.93901
     2.76981
     2.69143
     2.40927
     2.88476
     2.82729
     2.59738
     1.98081
     1.78748
     2.11144
     2.03828
     1.56802
     0.88352
     0.53866
     0.16245
    -0.46980
    -1.00277
    -1.38943
    -1.42601
    -1.42601
    -1.53051
    -1.31628
    -1.12295
    -0.96097
    -0.97142
    -0.84601
    -0.65791
    -0.54818
    -0.39142
    -0.10926
    -0.24512
    -0.03088
    -0.11449
    -0.01521
     0.07884
     0.06839
     0.05794
     0.02659
     0.21470
     0.17290
     0.22515
     0.06839
     0.17290
     0.18857
     0.28263
     0.35578
     0.41326
     0.38190
     0.49163
     0.52298
     0.69019
     0.74767
     0.74244
     0.75289
     0.88352
     0.60136
     0.40280
     0.13632
    -0.25034
     0.06317
     0.28263
     0.21992
     0.35578
     0.44461
     0.01092
    -0.31304
    -0.24512
    -0.19809
    -0.18241
    -0.04134
     0.06839
     0.07884
     0.19902
     0.18335
     0.14677
     0.04227
     0.13110
     0.13110
     0.08929
    -0.15629
    -0.16151
    -0.38620
    -0.43322
    -0.37052
    -0.43845
    -0.54295
    -0.64223
    -0.62655
    -0.64223
    -0.78331
    -0.64746
    -0.71016
    -0.61610
    -0.54818
    -0.46457
    -0.53773
    -0.43322
    -0.48547
    -0.36007
    -0.22944
    -0.27647
    -0.14584
    -0.19287
    -0.16674
    -0.06224
    -0.01521
    -0.02566
     0.02659
     0.03182
     0.07884
     0.06317
     0.13110
     0.05794
     0.13110
    -0.09359
     0.11019
     0.05794
     0.09974
     0.07884
    -0.07791
    -0.05179
     0.02659
     0.03182
     0.02659
    -0.09881
    -0.03611
    -0.05179
    -0.05701
    -0.08314
    -0.11971
    -0.16674
    -0.11971
    -0.03088
    -0.06224
    -0.12494
    -0.09881
    -0.20332
    -0.13016
    -0.20854
    -0.17196
    -0.16151
    -0.15106
    -0.11449
    -0.11971
    -0.21377
    -0.19287
    -0.36530
    -0.26602
    -0.20854
    -0.23989
    -0.34440
    -0.36007
    -0.28169
    -0.41755
    -0.46457
    -0.43845
    -0.46980
    -0.40187
    -0.15629
     0.03704
     0.14155
     0.12065
    -0.08836
    -0.05701
    -0.03088
     0.03704
     0.07362
     0.25650
     0.25650
     0.28785
     0.19902
     0.25650
     0.14155
     0.07362
    -0.03088
    -0.03088
    -0.13539
    -0.23467
    -0.23467
    -0.32872
    -0.25557
    -0.22944
    -0.34962
    -0.32872
    -0.26079
    -0.41755
    -0.54295
    -0.70493
    -0.80944
    -0.92439
    -1.19610
    -1.31105
    -1.24835
    -1.36853
    -1.32673
    -1.44691
    -1.43646
    -1.36330
    -1.10205
    -0.89826
    -0.23467
     0.21470
     0.11542
     0.57001
     1.72477
     2.90044
     3.15647
     2.67576
     2.73323
     3.16692
     3.04674
     2.64440
     2.10099
     2.42495
     2.42495
     2.23162
     1.54189
     1.06118
     0.53866
    -0.08836
    -0.61610
    -1.19087
    -1.41033
    -1.32150
    -1.11250
    -1.26925
    -1.12295
    -1.03934
    -0.95052
    -0.84601
    -0.57430
    -0.54818
    -0.54818
    -0.36530
    -0.32349
    -0.20332
    -0.20332
    -0.10404
    -0.03088
    -0.08314
    -0.14061
     0.00569
     0.00569
    -0.02043
    -0.18764
     0.02659
     0.05794
     0.08929
     0.13110
     0.17812
     0.12587
     0.23037
     0.23037
     0.28263
     0.42371
     0.27740
     0.31398
     0.33488
     0.19902
    -0.14584
    -0.47502
    -0.68403
    -0.65791
    -0.42277
    -0.23467
    -0.27124
    -0.10404
    -0.39665
    -0.72061
    -0.84601
    -0.70493
    -0.60043
    -0.53250
    -0.28169
    -0.16674
    -0.02043
    -0.06746
     0.02137
     0.17290
     0.06317
     0.14155
     0.16245
     0.12065
     0.10497
    -0.04134
     0.05272
    -0.05701
    -0.13539
    -0.07791
    -0.15106
    -0.10926
    -0.14584
    -0.12494
    -0.22944
    -0.09359
    -0.11971
    -0.19287
    -0.17719
    -0.17196
    -0.09359
    -0.28692
    -0.07791
    -0.14584
    -0.10926
    -0.05701
    -0.05179
    -0.10404
     0.04227
    -0.04656
    -0.05701
    -0.00476
    -0.03088
    -0.05179
    -0.03611
    -0.08314
    -0.02566
     0.03704
    -0.15106
    -0.14584
    -0.08314
    -0.09359
    -0.05701
    -0.19809
    -0.11971
    -0.18764
    -0.14061
    -0.22422
    -0.13539
    -0.19287
    -0.19287
    -0.14061
    -0.14061
    -0.15106
    -0.23467
    -0.18764
    -0.15629
    -0.15106
    -0.09881
    -0.18764
    -0.27124
    -0.14584
    -0.22944
    -0.22944
    -0.10404
    -0.13539
    -0.18764
    -0.14584
    -0.21899
    -0.11971
    -0.22422
    -0.28169
    -0.19287
    -0.13539
    -0.19809
    -0.10404
    -0.15106
    -0.25557
    -0.20854
    -0.31304
    -0.25034
    -0.26602
    -0.28169
    -0.17719
    -0.05179
     0.06317
    -0.04134
    -0.04134
    -0.11449
     0.05794
     0.06317
     0.11019
     0.04227
    -0.00476
     0.12587
     0.09974
     0.09974
     0.05272
    -0.00998
    -0.02043
    -0.05179
     0.01092
    -0.15106
    -0.25034
    -0.30782
    -0.27124
    -0.24512
    -0.33917
    -0.28169
    -0.30782
    -0.37052
    -0.47502
    -0.51160
    -0.48547
    -0.64223
    -0.82511
    -0.88259
    -0.90871
    -0.84601
    -0.84079
    -0.85124
    -0.87736
    -0.88781
    -0.71538
    -0.63178
    -0.46457
    -0.28169
     0.06839
     0.11019
     0.47073
     0.78424
     1.28063
     1.75090
     1.81883
     2.20549
     2.36747
     2.21071
     1.86063
     1.24406
     1.46874
     1.75612
     1.76135
     1.43739
     0.98802
     0.84172
     0.20947
    -0.15106
    -0.63178
    -0.96619
    -0.96097
    -0.69448
    -0.92439
    -1.01844
    -0.91916
    -0.89304
    -0.85646
    -0.73106
    -0.76763
    -0.60565
    -0.53773
    -0.27124
    -0.24512
    -0.07269
    -0.12494
    -0.05701
     0.03182
    -0.05701
     0.10497
    -0.00998
     0.06317
     0.00569
     0.15200
     0.14677
     0.15722
     0.13632
     0.24082
     0.27218
     0.29308
     0.37668
     0.42371
     0.36623
     0.39758
     0.39235
     0.35055
     0.00047
    -0.31304
    -0.66836
    -0.88781
    -0.64746
    -0.41755
    -0.22422
    -0.21899
    -0.19287
    -0.65268
    -0.87736
    -0.87736
    -0.87214
    -0.61088
    -0.36007
    -0.24512
    -0.03611
    -0.07791
    -0.00998
     0.08407
     0.26172
     0.15200
     0.16767
     0.09452
    -0.00476
    -0.03088
     0.09452
     0.01614
    -0.09359
    -0.04134
    -0.07791
    -0.03088
    -0.11971
    -0.08836
    -0.11971
    -0.12494
    -0.11971
     0.01614
    -0.16151
    -0.11449
    -0.14061
    -0.11449
    -0.16674
    -0.07269
    -0.07269
    -0.08836
    -0.08314
    -0.05701
    -0.02043
    -0.01521
    -0.08314
    -0.11449
    -0.03088
     0.03182
     0.05272
    -0.09359
     0.00569
    -0.03611
    -0.04656
     0.09452
    -0.04134
    -0.02043
    -0.06746
    -0.05179
     0.11019
     0.11542
     0.02137
    -0.12494
    -0.04134
     0.08407
     0.09974
    -0.01521
     0.10497
     0.08407
    -0.01521
     0.15200
     0.16245
     0.11542
     0.01614
    -0.03088
     0.12065
     0.20947
     0.14677
     0.09974
     0.16245
     0.18857
     0.25650
     0.25650
     0.12587
     0.14155
     0.13110
     0.19380
     0.27218
     0.07362
    -0.02566
     0.01614
     0.08407
     0.05794
    -0.06224
     0.01614
     0.05272
     0.00047
    -0.02043
    -0.18241
    -0.14584
    -0.29214
    -0.29214
    -0.25034
    -0.14061
    -0.26602
    -0.37575
    -0.38620
    -0.45412
    -0.45935
    -0.54818
    -0.54818
    -0.70493
    -0.58475
    -0.76241
    -0.59520
    -0.68403
    -0.63701
    -0.66313
    -0.64746
    -0.67358
    -0.58998
    -0.62133
    -0.55863
    -0.48547
    -0.49593
    -0.61088
    -0.62655
    -0.71538
    -0.86691
    -0.88781
    -0.91916
    -0.89826
    -1.12295
    -1.12295
    -1.11250
    -0.92961
    -0.74151
    -0.73628
    -0.40710
    -0.02043
    -0.20854
     0.11542
     0.51253
     1.31199
     1.97558
     2.39360
     2.45107
     3.48566
     4.06565
     3.50133
     1.79270
     1.46874
     2.20549
     2.48765
     2.26297
     2.29954
     1.98603
     0.74244
    -0.15106
    -0.73106
    -1.14907
    -1.39988
    -1.12817
    -1.19610
    -1.49916
    -1.54096
    -1.57231
    -1.47826
    -1.15952
    -1.05502
    -0.88259
    -0.64746
    -0.38097
    -0.21899
    -0.16151
     0.08407
     0.02659
     0.02659
    -0.03611
     0.17812
     0.27218
     0.14155
    -0.02043
    -0.00998
     0.10497
     0.24605
     0.04749
     0.14677
     0.12587
     0.17812
     0.16767
     0.15200
     0.34010
     0.33488
     0.42893
     0.26695
     0.47073
     0.38713
     0.42371
     0.28263
     0.10497
    -0.09881
    -0.45412
    -0.72061
    -0.53773
    -0.30259
    -0.27124
    -0.29737
    -0.14584
    -0.58998
    -0.77286
    -0.83556
    -0.75718
    -0.55863
    -0.49070
    -0.49070
    -0.21377
    -0.19809
    -0.07269
     0.01092
     0.13110
     0.12587
     0.06317
    -0.02566
    -0.00476
    -0.04134
     0.05794
    -0.04656
    -0.00998
    -0.02043
    -0.02566
    -0.15629
    -0.07791
    -0.05179
     0.01092
     0.00569
    -0.04134
    -0.04656
    -0.08314
    -0.02043
    -0.11449
    -0.02043
    -0.01521
    -0.05701
     0.02659
     0.02659
     0.02137
     0.02137
    -0.12494
     0.06317
     0.11542
     0.07362
     0.00569
    -0.03611
     0.08407
     0.01614
     0.05794
     0.00569
     0.08407
    -0.02566
    -0.08836
     0.04227
    -0.11449
    -0.02043
    -0.11449
    -0.01521
    -0.00998
    -0.05179
    -0.16674
    -0.06224
    -0.00476
    -0.11971
    -0.10404
    -0.08836
     0.05272
    -0.10926
    -0.15106
    -0.06746
     0.02137
    -0.07791
    -0.04134
    -0.15106
    -0.03088
    -0.13539
    -0.07269
    -0.08314
    -0.06224
    -0.10926
    -0.21377
    -0.20854
    -0.15106
    -0.06746
    -0.15106
    -0.04656
    -0.17719
    -0.26602
    -0.23989
    -0.14061
    -0.15106
    -0.13016
    -0.06746
     0.12065
     0.08407
     0.05794
     0.01614
     0.11542
     0.08407
     0.13110
     0.15722
     0.16767
     0.19902
     0.14155
     0.12587
    -0.00476
     0.04227
     0.05794
     0.05794
    -0.05701
    -0.17196
    -0.13539
    -0.23467
    -0.20854
    -0.27647
    -0.26602
    -0.20332
    -0.29737
    -0.28692
    -0.33917
    -0.33917
    -0.50115
    -0.66313
    -0.58475
    -0.69448
    -0.54295
    -0.52205
    -0.58998
    -0.71538
    -0.70493
    -0.62655
    -0.46457
    -0.39665
    -0.22422
    -0.02566
    -0.03088
     0.15200
     0.17812
     0.40803
     0.87307
     1.05595
     1.35901
     1.89720
     2.33612
     1.85018
     1.35379
     1.35901
     1.76135
     1.67252
     1.99126
     1.31199
     0.98280
     0.33488
    -0.09359
    -0.23467
    -0.41755
    -0.44890
    -0.33917
    -0.81989
    -1.04457
    -1.02367
    -1.31628
    -1.31628
    -1.09682
    -1.08637
    -0.90349
    -0.62133
    -0.34962
    -0.22944
    -0.15106
    -0.03611
     0.05794
     0.11019
     0.09452
     0.00047
     0.07884
     0.04749
    -0.01521
     0.12065
    -0.04134
     0.02137
     0.01092
    -0.02043
     0.04227
     0.07884
     0.05794
     0.03182
     0.10497
     0.25650
     0.13110
     0.13110
     0.17812
     0.11019
     0.15200
     0.09974
    -0.23467
    -0.65791
    -0.81466
    -1.10205
    -1.08114
    -0.55340
    -0.09881
     0.07362
    -0.22944
    -0.72583
    -0.97664
    -0.84601
    -0.67881
    -0.45935
    -0.14061
    -0.01521
     0.03704
     0.10497
     0.19380
     0.25127
     0.21470
     0.18857
     0.16245
     0.01614
    -0.03088
     0.07884
     0.04749
    -0.15629
    -0.05179
    -0.00476
    -0.04656
    -0.07269
    -0.14061
    -0.06746
    -0.12494
    -0.02043
     0.01614
    -0.04134
    -0.09359
    -0.02043
    -0.07269
     0.00047
     0.07884
     0.05272
    -0.08836
    -0.06746
     0.09974
     0.05794
     0.03182
     0.03182
     0.01614
     0.06839
     0.08929
     0.08929
    -0.00476
     0.05272
    -0.03611
     0.04227
     0.18335
    -0.04134
    -0.11449
     0.03704
     0.00569
     0.12587
     0.14677
    -0.05701
     0.03704
    -0.00998
     0.07884
    -0.00476
     0.04749
    -0.02043
     0.02659
    -0.09359
     0.14677
    -0.00998
     0.08929
    -0.04656
    -0.00998
     0.00047
    -0.07269
    -0.05701
    -0.06224
    -0.03611
    -0.00476
    -0.03088
    -0.08314
    -0.05701
    -0.11449
    -0.19287
    -0.01521
    -0.09359
    -0.11971
    -0.16674
    -0.15629
    -0.19287
    -0.28692
    -0.22422
    -0.31304
    -0.20854
    -0.12494
    -0.19809
    -0.16674
    -0.15629
    -0.14061
    -0.16151
    -0.11971
    -0.00476
    -0.04134
    -0.04134
    -0.05179
     0.03704
     0.12065
     0.07884
     0.02659
     0.00569
     0.05794
     0.06839
    -0.01521
    -0.08836
    -0.20854
    -0.19287
    -0.16674
    -0.05179
    -0.08836
    -0.17719
    -0.32872
    -0.26079
    -0.34440
    -0.40710
    -0.56908
    -0.64746
    -0.67358
    -0.62655
    -0.56385
    -0.61610
    -0.78331
    -0.87214
    -0.86691
    -0.66836
    -0.62133
    -0.68403
    -0.41232
    -0.26602
    -0.22422
    -0.03611
     0.12587
     0.46028
     0.87830
     1.22838
     1.77703
     2.71233
     2.87954
     1.79793
     0.95145
     1.43216
     2.04873
     2.23162
     2.09576
     1.79270
     1.45306
     0.31920
    -0.03088
    -0.41232
    -0.67358
    -0.53250
    -0.57953
    -1.03412
    -1.00277
    -1.32150
    -1.50438
    -1.37375
    -1.23267
    -1.22222
    -0.95052
    -0.75196
    -0.48547
    -0.43845
    -0.23467
    -0.20854
     0.03704
    -0.04656
     0.13110
    -0.03611
     0.02659
    -0.11449
    -0.15629
    -0.13016
    -0.02043
    -0.04656
    -0.03088
     0.06317
     0.05272
     0.14677
     0.23037
     0.20425
     0.18335
     0.19380
     0.27218
     0.22515
     0.02659
    -0.31304
    -0.70493
    -1.27970
    -1.56186
    -1.26403
    -0.31304
     0.06317
    -0.07269
    -0.64223
    -1.25358
    -1.44168
    -1.22222
    -1.04979
    -0.66836
    -0.42800
    -0.18764
    -0.13539
    -0.03088
    -0.09881
    -0.11971
     0.04227
    -0.19287
    -0.07269
    -0.10926
    -0.30259
    -0.31304
    -0.39142
    -0.46980
    -0.44367
    -0.43322
    -0.41232
    -0.39142
    -0.37052
    -0.36530
    -0.48025
    -0.49070
    -0.25034
    -0.16674
    -0.18241
    -0.11971
    -0.14061
    -0.10926
    -0.08314
    -0.05179
    -0.07791
    -0.02566
     0.11019
     0.08929
     0.13632
     0.18857
     0.15722
     0.18857
     0.23560
     0.22515
     0.18335
     0.20425
     0.21470
     0.27740
     0.16767
     0.18335
     0.27740
     0.35055
     0.21470
     0.29830
     0.23037
     0.25127
     0.17290
     0.17812
     0.26172
     0.28263
     0.13632
     0.32965
     0.19902
     0.24605
     0.27740
     0.20947
     0.16245
     0.17290
     0.18335
     0.16767
     0.15200
     0.21992
     0.15722
    -0.04134
     0.13632
     0.15200
     0.18857
     0.05272
     0.13110
     0.04749
     0.07884
     0.14677
     0.05794
     0.09452
     0.11019
     0.15200
     0.37145
     0.23560
     0.18857
     0.08407
     0.13632
     0.25127
     0.27740
     0.31398
     0.39235
     0.28263
     0.33488
     0.43416
     0.38190
     0.42893
     0.39758
     0.37145
     0.39235
     0.26172
     0.30353
     0.35578
     0.36100
     0.31398
     0.19902
     0.23560
     0.29308
     0.14677
     0.16245
     0.05794
    -0.01521
    -0.02566
     0.05272
     0.00569
    -0.08836
    -0.14061
    -0.10926
    -0.09881
    -0.25557
    -0.28692
    -0.39665
    -0.35485
    -0.37575
    -0.49593
    -0.58998
    -0.45935
    -0.51160
    -0.56908
    -0.45935
    -0.30259
    -0.07269
    -0.05179
    -0.07791
    -0.07269
     0.09974
     0.42371
     0.87307
     1.16045
     1.91288
     3.69466
     3.92457
     2.57125
     1.66730
     2.06441
     2.38837
     2.95791
     2.90044
     3.24007
     2.04873
     0.98280
     0.49163
    -0.14061
     0.12587
     0.67451
    -0.08836
    -0.83556
    -1.09682
    -1.34763
    -1.59844
    -1.39988
    -1.32673
    -1.09160
    -0.78854
    -0.47502
    -0.21377
     0.04749
     0.21470
     0.13632
     0.15200
     0.35578
     0.29308
     0.40280
     0.35578
     0.17290
     0.26172
     0.17812
     0.13110
     0.12587
     0.08407
    -0.06224
    -0.08836
    -0.00476
     0.07362
     0.11019
     0.04749
     0.02137
     0.02137
     0.07362
     0.09452
    -0.11971
    -0.51160
    -0.87214
    -1.12817
    -1.50961
    -1.44168
    -0.89304
    -0.23989
    -0.15629
    -0.32349
    -0.95574
    -1.26403
    -1.10205
    -0.91394
    -0.53773
    -0.41755
    -0.13539
     0.16767
     0.21992
     0.18857
     0.32443
     0.33488
     0.36623
     0.24082
     0.19902
     0.00569
     0.06839
    -0.05179
    -0.00476
     0.01092
    -0.07269
    -0.17196
    -0.19287
    -0.07791
    -0.13539
    -0.19287
    -0.22944
    -0.22944
    -0.22944
    -0.28692
    -0.13539
    -0.18241
    -0.21377
    -0.38620
    -0.23467
    -0.15106
    -0.24512
    -0.16674
    -0.27647
    -0.18241
    -0.23989
    -0.28169
    -0.24512
    -0.20332
    -0.14584
    -0.19809
    -0.19287
    -0.14584
    -0.08836
    -0.19287
    -0.23467
    -0.10926
    -0.23467
    -0.18764
    -0.21377
    -0.07269
    -0.11971
    -0.33917
    -0.21377
    -0.06746
    -0.07269
    -0.17719
    -0.23989
    -0.23989
    -0.26079
    -0.20332
    -0.29737
    -0.16674
    -0.25557
    -0.27124
    -0.16151
    -0.20854
    -0.19287
    -0.27647
    -0.27124
    -0.21377
    -0.31304
    -0.11449
    -0.14061
    -0.19287
    -0.16674
    -0.18241
    -0.19809
    -0.03088
    -0.02566
    -0.16151
    -0.16151
    -0.00998
    -0.05701
    -0.10404
    -0.03088
    -0.13539
    -0.17196
    -0.03611
     0.02137
    -0.03611
     0.00569
    -0.00998
     0.04227
     0.07884
     0.18335
     0.03182
     0.09974
     0.02137
     0.08929
     0.15200
     0.17290
     0.19380
     0.11019
     0.13632
     0.04227
     0.07362
     0.05272
     0.03182
    -0.05701
    -0.18241
    -0.16674
    -0.00476
    -0.13016
    -0.18241
    -0.16674
    -0.25034
    -0.37052
    -0.38620
    -0.36530
    -0.51160
    -0.49070
    -0.52728
    -0.54818
    -0.52205
    -0.41755
    -0.55863
    -0.62133
    -0.57953
    -0.67881
    -0.44367
    -0.48025
    -0.09359
    -0.12494
    -0.07791
     0.11542
     0.13110
     0.31920
     0.37668
     0.44983
     0.84172
     1.74567
     1.89720
     1.79270
     2.11666
     2.56603
     2.21071
     2.50855
     2.71233
     1.32766
    -0.00998
    -1.14385
     0.00047
     0.85739
     1.00892
     0.93577
    -0.01521
    -1.13340
    -1.21177
    -1.65069
    -1.44691
    -1.44168
    -1.49916
    -1.22222
    -0.77286
    -0.37575
    -0.30259
    -0.07269
     0.11019
     0.13632
     0.32965
     0.46551
     0.39758
     0.18335
     0.15722
     0.08407
     0.19902
     0.14155
     0.27218
     0.13110
     0.11019
     0.14155
     0.24082
     0.27218
     0.11542
    -0.03611
    -0.15629
    -0.26079
    -0.50638
    -0.77808
    -0.88781
    -1.19610
    -1.21177
    -1.14907
    -0.85646
    -0.44890
    -0.50115
    -0.39665
    -0.65791
    -0.83034
    -0.79376
    -0.43322
     0.00569
     0.25127
     0.55956
     0.61181
     0.89397
     0.77379
     0.78947
     0.74244
     0.69541
     0.72154
     0.54388
     0.43938
     0.39758
     0.22515
     0.13110
     0.11019
     0.12065
     0.21470
     0.03182
    -0.13539
    -0.04134
    -0.13539
    -0.13539
     0.05272
    -0.05179
    -0.14584
    -0.12494
    -0.04134
     0.01614
    -0.00476
    -0.09881
    -0.15106
    -0.08836
     0.05794
     0.00047
     0.01092
    -0.06746
    -0.18241
    -0.11971
     0.05794
     0.04749
    -0.05179
    -0.06224
    -0.10926
     0.02137
    -0.04134
    -0.08836
    -0.09359
    -0.06224
    -0.09359
    -0.06224
     0.05272
     0.02659
    -0.09359
    -0.14584
    -0.04656
    -0.08836
    -0.05179
    -0.08314
    -0.06746
    -0.05701
    -0.06224
    -0.10926
     0.04749
    -0.04656
    -0.13539
    -0.12494
     0.06839
    -0.14584
    -0.03088
    -0.10926
    -0.21377
    -0.11449
    -0.10404
    -0.12494
    -0.10404
    -0.19809
    -0.16151
    -0.15106
    -0.09881
    -0.19809
    -0.02043
     0.10497
    -0.14061
    -0.23467
    -0.15629
    -0.03611
    -0.00998
     0.03704
     0.01092
    -0.09881
    -0.00998
     0.05272
     0.03182
     0.06317
    -0.04134
     0.00569
    -0.00998
     0.10497
     0.07362
     0.04749
     0.05794
     0.03182
    -0.10404
     0.08407
     0.01092
     0.05272
    -0.06746
    -0.07791
    -0.03611
     0.00569
    -0.10926
    -0.15629
    -0.19809
    -0.14584
    -0.19287
    -0.23467
    -0.13016
    -0.36530
    -0.37052
    -0.34440
    -0.32349
    -0.39665
    -0.41755
    -0.49593
    -0.46457
    -0.49593
    -0.50638
    -0.52205
    -0.41755
    -0.43322
    -0.36007
    -0.30782
    -0.04134
    -0.02566
    -0.01521
    -0.03088
     0.00569
     0.02137
     0.28785
     0.36100
     0.52298
     0.78424
     0.93055
     0.77902
     1.64640
     2.05918
     1.93901
     1.63072
     2.35179
     1.81883
     1.53667
     0.92532
     0.61181
     0.59091
    -0.11449
    -0.05179
     0.84172
    -0.16151
    -0.13539
    -0.51160
    -0.94007
    -1.07069
    -1.47303
    -1.69249
    -1.46258
    -1.22222
    -0.87214
    -0.67881
    -0.30782
    -0.08314
     0.05794
     0.08407
     0.11542
     0.28785
     0.25650
     0.21470
     0.21992
     0.20947
     0.36623
     0.30875
     0.21992
     0.19902
     0.22515
     0.11542
     0.21992
     0.25127
     0.13632
    -0.06746
    -0.13016
    -0.24512
    -0.37052
    -0.66836
    -0.80944
    -1.09160
    -1.36330
    -0.95052
    -0.27124
     0.04749
    -0.06224
    -0.52205
    -0.90871
    -0.64746
    -0.39665
    -0.17196
     0.12065
     0.20425
     0.28785
     0.41848
     0.60136
     0.50731
     0.44461
     0.37145
     0.23560
     0.19902
     0.24082
     0.11542
     0.03182
     0.03182
    -0.05701
    -0.11971
    -0.09881
    -0.06746
    -0.16151
    -0.17196
    -0.16151
    -0.05701
    -0.05179
    -0.19809
    -0.21377
    -0.10404
    -0.12494
    -0.05179
    -0.07791
     0.02137
     0.05272
     0.07884
     0.06839
     0.27740
     0.26695
     0.21470
     0.25650
     0.25650
     0.26172
     0.25127
     0.26695
     0.24082
     0.28785
     0.12065
     0.15200
     0.12587
     0.18335
     0.09452
    -0.01521
     0.03182
    -0.04656
    -0.08836
    -0.10404
    -0.18241
    -0.14584
    -0.14584
    -0.01521
    -0.11971
    -0.04134
    -0.17196
    -0.25557
    -0.16151
    -0.12494
    -0.08836
    -0.10926
    -0.13539
    -0.14061
    -0.07269
    -0.09881
    -0.17196
    -0.15106
    -0.16151
    -0.10404
    -0.15106
    -0.13016
    -0.18764
    -0.20332
    -0.17719
    -0.27124
    -0.00998
    -0.11971
    -0.08314
    -0.18241
    -0.15629
    -0.20332
    -0.08314
    -0.04134
    -0.00476
     0.04749
     0.00047
     0.06839
     0.18335
     0.15200
     0.09452
     0.11542
     0.17812
     0.10497
     0.25650
     0.19902
     0.21992
     0.16245
     0.12587
     0.06317
     0.22515
     0.22515
     0.14677
     0.07362
     0.14155
     0.09452
     0.12587
    -0.00998
    -0.02043
    -0.14584
    -0.05701
    -0.08836
     0.03704
    -0.21899
    -0.40187
    -0.49593
    -0.44890
    -0.48547
    -0.60043
    -0.83556
    -0.67881
    -0.83034
    -0.80421
    -0.73628
    -0.64746
    -0.61610
    -0.65791
    -0.60565
    -0.68926
    -0.75718
    -0.67881
    -0.76241
    -0.65791
     0.07884
     1.05073
     1.13433
     1.53144
     2.21594
     2.40405
     2.16891
     2.60783
     2.06441
     2.53990
     1.58892
     1.12388
     0.04227
    -0.19287
     1.16568
     1.83973
     0.81037
     0.19902
    -0.45935
    -1.37898
    -1.88060
    -1.87015
    -1.97465
    -1.76042
    -1.43646
    -0.94007
    -0.77286
    -0.35485
    -0.26602
    -0.19287
    -0.04134
     0.06317
     0.15200
     0.13632
     0.04749
     0.05794
     0.09452
     0.18335
     0.08929
     0.02659
     0.04227
     0.08929
     0.06317
     0.01614
     0.20947
     0.23560
     0.25127
     0.20425
     0.34010
     0.42371
     0.43938
     0.36100
     0.18857
    -0.25034
    -0.59520
    -1.26403
    -1.40511
    -0.83034
    -0.14584
     0.17290
     0.36623
    -0.05701
    -0.84079
    -0.99232
    -1.02889
    -0.57430
    -0.16674
     0.11019
     0.26172
     0.34533
     0.40280
     0.49163
     0.59091
     0.69541
     0.60659
     0.42371
     0.25650
     0.31398
     0.26172
     0.25127
     0.13632
     0.12065
     0.19380
     0.15200
     0.18335
     0.08407
     0.09452
     0.08929
     0.03704
     0.09452
     0.01092
    -0.02043
     0.05272
     0.09452
     0.06317
     0.05272
     0.11019
     0.11019
     0.12065
     0.11019
     0.09974
     0.07362
     0.13110
     0.11019
     0.10497
     0.18335
     0.20947
     0.16245
     0.11542
     0.06317
     0.07884
    -0.06224
     0.01092
    -0.01521
     0.13110
     0.13110
     0.09452
     0.07884
     0.01614
     0.09452
     0.13110
     0.08407
     0.25650
     0.05272
     0.07884
     0.19902
     0.18857
     0.13632
     0.07362
     0.13632
     0.19902
     0.15722
     0.19902
     0.14677
     0.04749
     0.01092
     0.02659
     0.06317
     0.23037
     0.10497
     0.11019
     0.08407
     0.21470
     0.15722
     0.12587
     0.06317
     0.03704
     0.03182
     0.07884
     0.10497
     0.08407
    -0.02043
    -0.09359
    -0.07269
     0.21992
     0.14155
     0.06317
     0.13110
     0.05272
     0.16767
     0.17290
     0.08929
     0.06317
     0.12587
     0.21992
     0.18857
     0.33488
     0.26695
     0.14155
     0.06839
     0.14677
     0.19380
     0.11019
    -0.10926
     0.01614
    -0.00998
    -0.03611
    -0.11449
    -0.04134
    -0.08836
    -0.12494
    -0.15106
    -0.12494
    -0.34440
    -0.36530
    -0.53773
    -0.43845
    -0.32872
    -0.24512
    -0.25557
    -0.32872
    -0.42800
    -0.45412
    -0.50115
    -0.39665
    -0.31304
    -0.09359
     0.12587
     0.04227
     0.19902
     0.13632
     0.15200
     0.46551
     0.74767
     0.78424
     1.16568
     1.89198
     1.69865
     1.74045
     2.05396
     2.25252
     2.01738
     2.80638
     2.12189
     1.74567
     0.70064
     0.18335
    -0.15106
    -0.05179
     0.63794
     0.91487
    -0.15106
    -0.46457
    -0.75718
    -1.25880
    -1.29015
    -1.45736
    -1.50438
    -1.20655
    -0.84601
    -0.54818
    -0.28169
    -0.07269
    -0.04656
     0.02659
     0.21992
     0.38713
     0.36100
     0.29308
     0.19902
     0.21992
     0.18335
     0.25650
     0.17812
     0.26695
     0.23560
     0.28263
     0.35578
     0.43416
     0.46028
     0.18335
     0.15200
     0.17812
     0.15722
    -0.04134
    -0.51683
    -0.66836
    -1.30060
    -1.46258
    -1.01844
    -0.31827
     0.25650
     0.01614
    -0.34962
    -0.93484
    -1.02367
    -0.81466
    -0.45412
    -0.10404
     0.18857
     0.36100
     0.52821
     0.54911
     0.55956
     0.34010
     0.49686
     0.41326
     0.33488
     0.17812
     0.20947
     0.13632
     0.05794
    -0.00998
    -0.05701
     0.08929
     0.02137
    -0.00476
    -0.15629
     0.01614
    -0.09881
     0.02659
    -0.04134
    -0.15106
    -0.04656
     0.03704
     0.11019
     0.04227
    -0.06746
    -0.05701
    -0.15629
    -0.04134
     0.05272
     0.05272
    -0.06224
    -0.02566
    -0.06224
     0.12587
     0.03182
     0.05794
    -0.03611
    -0.07791
     0.03182
     0.03704
     0.03704
    -0.03611
    -0.13016
    -0.06746
     0.03704
     0.08407
     0.20947
     0.18335
    -0.09359
    -0.04134
    -0.06224
     0.09452
     0.02137
     0.06317
     0.07884
     0.03704
     0.09452
     0.07362
    -0.07269
    -0.04134
    -0.04134
     0.12065
    -0.07791
    -0.09359
    -0.00476
    -0.06746
    -0.10404
    -0.10404
     0.11019
     0.06317
     0.00569
     0.01092
    -0.02043
     0.02137
     0.12587
    -0.04134
     0.09452
     0.04227
     0.09452
     0.11019
     0.18857
     0.14155
     0.02137
     0.08407
     0.02659
     0.01614
     0.16245
     0.20947
     0.19380
     0.15722
     0.16245
     0.16245
     0.17290
     0.36100
     0.23560
     0.17290
     0.24605
     0.19380
     0.21470
     0.16767
     0.17290
     0.23037
     0.05272
     0.13110
     0.07362
     0.03182
    -0.09881
    -0.05701
    -0.45412
    -0.25034
    -0.14061
    -0.18764
    -0.25034
    -0.28169
    -0.44367
    -0.41755
    -0.31827
    -0.50638
    -0.83556
    -0.67358
    -0.62133
    -0.56385
    -0.63701
    -0.62655
    -0.68926
    -0.52205
    -0.52205
    -0.33917
    -0.00998
    -0.07269
     0.04749
     0.05794
     0.53343
     0.97757
     1.28586
     1.87630
     2.79071
     3.05719
     2.32567
     1.35379
     1.63595
     2.09576
     2.47720
     2.37792
     2.18459
     2.00693
     0.81037
     0.49686
    -0.16151
    -0.53773
    -0.29214
    -0.10404
    -0.70493
    -0.79376
    -1.10205
    -1.25358
    -1.27970
    -1.08637
    -1.13862
    -0.90871
    -0.64223
    -0.42800
    -0.17196
    -0.11449
    -0.09359
    -0.00476
     0.08407
     0.23560
     0.11019
     0.12065
     0.13110
     0.19380
     0.07362
     0.19380
     0.31920
     0.36100
     0.25650
     0.41848
     0.46551
     0.42371
     0.61181
     0.57524
     0.57524
     0.69541
     0.52821
     0.11542
    -0.19287
    -0.82511
    -1.14907
    -0.69448
    -0.06746
     0.27740
     0.10497
    -0.07269
    -0.72061
    -1.01322
    -0.88259
    -0.73106
    -0.36530
    -0.16674
    -0.05179
     0.01092
     0.14155
     0.27740
     0.42371
     0.32443
     0.31398
     0.17290
     0.17290
     0.14155
     0.12587
     0.04749
    -0.05179
    -0.08836
    -0.01521
     0.05272
     0.05794
     0.01092
    -0.10926
     0.04227
    -0.03611
    -0.05701
    -0.02043
     0.06317
     0.03704
    -0.03088
    -0.07791
     0.17290
    -0.00476
    -0.03611
    -0.03611
     0.12065
     0.18857
     0.22515
     0.06839
    -0.02043
     0.08929
     0.03182
     0.07362
     0.09974
     0.13110
    -0.00998
     0.06839
     0.19380
     0.15722
     0.05794
     0.02137
     0.07884
     0.04749
     0.12065
     0.10497
     0.00047
     0.11019
     0.09974
     0.10497
     0.19380
     0.29308
     0.11542
     0.05272
     0.11019
     0.25127
     0.07884
     0.04227
     0.16767
     0.08929
     0.10497
     0.04227
    -0.06746
    -0.01521
    -0.09881
    -0.23989
    -0.11449
    -0.15106
    -0.07269
    -0.07791
     0.01092
     0.05272
    -0.03611
    -0.00476
     0.11019
    -0.08836
     0.03182
     0.15722
     0.23037
     0.24082
     0.34010
     0.17290
     0.24082
     0.28785
     0.24082
     0.14677
     0.21470
     0.12065
     0.02659
    -0.06746
    -0.13016
    -0.23989
    -0.10926
    -0.19809
    -0.33394
    -0.55340
    -0.40710
    -0.44890
    -0.66836
    -0.56908
    -0.71016
    -0.69448
    -0.55863
    -0.65268
    -0.58475
    -0.68926
    -0.79376
    -0.67881
    -0.49070
    -0.49070
    -0.58998
    -0.73628
    -0.89826
    -0.94007
    -0.93484
    -0.95052
    -0.93484
    -1.13862
    -0.98187
    -0.91394
    -0.74673
    -0.73106
    -0.39665
    -0.13539
    -0.24512
    -0.28169
     0.21470
     1.39559
     2.72801
     3.41773
     3.18782
     4.33214
     5.05843
     3.96115
     1.55757
     1.27541
     2.20026
     3.00494
     2.83251
     2.85341
     2.52945
     1.05073
     0.05794
    -0.75196
    -1.52528
    -1.71862
    -1.64546
    -1.66114
    -1.72907
    -1.74474
    -1.55141
    -1.49393
    -1.04979
    -0.86169
    -0.71538
    -0.53250
    -0.31304
    -0.11971
    -0.18764
     0.03182
    -0.00998
    -0.02043
     0.15200
     0.09452
     0.21992
     0.18335
     0.08407
     0.15200
     0.14155
     0.20425
     0.21470
     0.06317
     0.16245
     0.25127
     0.43416
     0.40280
     0.51776
     0.41326
     0.53866
     0.53866
     0.67451
     0.65884
     0.58569
     0.38713
     0.25650
     0.17812
    -0.13016
    -0.25557
    -0.05179
    -0.05701
    -0.20854
     0.12065
    -0.14584
    -0.43845
    -0.57953
    -0.61088
    -0.53773
    -0.43845
    -0.22422
    -0.31827
    -0.30259
    -0.23989
    -0.02566
     0.14677
     0.11542
    -0.00998
    -0.00998
    -0.10404
     0.06839
    -0.03611
    -0.18764
    -0.21377
    -0.16674
    -0.04134
     0.01092
    -0.09359
    -0.16674
    -0.14061
    -0.22422
    -0.11449
    -0.17196
    -0.18764
    -0.13539
    -0.06224
    -0.04134
     0.04749
     0.12065
     0.00569
    -0.00476
     0.04749
     0.12065
     0.09974
     0.07884
     0.11542
     0.11019
     0.02659
     0.08929
     0.11019
     0.15722
     0.07884
     0.09452
     0.11542
     0.06317
     0.11019
    -0.02566
    -0.01521
     0.10497
     0.03182
    -0.02043
     0.14677
     0.08407
     0.00569
     0.02659
     0.01614
     0.00569
     0.01092
     0.00047
     0.00047
     0.06317
    -0.10926
    -0.03088
    -0.00476
     0.03182
     0.00047
    -0.14061
    -0.21899
    -0.20332
    -0.15629
    -0.10926
    -0.29214
    -0.10404
    -0.10926
    -0.18241
    -0.16151
    -0.19287
    -0.17196
    -0.29737
    -0.27124
    -0.10404
    -0.14061
    -0.17196
    -0.18764
    -0.21377
    -0.30259
    -0.05701
    -0.05701
     0.09974
    -0.00476
     0.00047
     0.10497
     0.05272
     0.13632
     0.09452
     0.02137
     0.17812
     0.17812
     0.20425
     0.21992
     0.12065
     0.08407
    -0.06224
    -0.06746
    -0.00998
    -0.09881
    -0.27124
    -0.28692
    -0.25557
    -0.28692
    -0.19809
    -0.33394
    -0.33394
    -0.36007
    -0.35485
    -0.45935
    -0.42277
    -0.72061
    -0.76241
    -0.83034
    -0.73106
    -0.67881
    -0.65791
    -0.71016
    -0.79899
    -0.71538
    -0.74673
    -0.52728
    -0.48025
    -0.00998
     0.04749
    -0.00476
     0.32443
     0.76334
     1.60982
     1.90243
     2.08531
     2.90566
     2.99449
     2.96836
     2.04873
     1.45306
     1.83973
     2.08009
     2.02783
     1.78748
     1.85540
     0.94100
     0.04749
    -0.44890
    -0.90349
    -0.98709
    -0.81466
    -1.02889
    -1.21177
    -1.21700
    -1.31105
    -1.12817
    -0.99232
    -0.80944
    -0.66313
    -0.54295
    -0.14061
    -0.03611
     0.08929
     0.17290
     0.20947
     0.20947
     0.29308
     0.36100
     0.24605
     0.18335
     0.18857
     0.19902
     0.21470
     0.27218
     0.20947
     0.21470
     0.29830
     0.44461
     0.44983
     0.49686
     0.56479
     0.42371
     0.47073
     0.47073
     0.59091
     0.53866
     0.44983
     0.00047
    -0.39142
    -0.88781
    -0.88781
    -0.64746
    -0.33394
    -0.07269
    -0.11449
    -0.20332
    -0.83556
    -0.98709
    -1.05502
    -0.84079
    -0.42800
    -0.20332
    -0.09359
    -0.06224
     0.14155
     0.20947
     0.27218
     0.31920
     0.31920
     0.19902
     0.19902
     0.25127
     0.19380
     0.15722
     0.13632
     0.09452
    -0.05179
     0.03704
     0.01614
     0.06317
     0.05794
     0.03704
     0.01092
    -0.06224
    -0.04134
     0.08407
     0.03704
     0.00047
     0.00047
    -0.00998
    -0.02566
     0.04749
     0.07362
     0.08929
     0.07362
     0.12065
     0.11019
     0.18857
     0.21470
     0.08407
     0.08929
     0.11542
     0.06839
     0.15722
     0.19380
     0.13632
     0.05272
     0.07362
     0.11542
     0.21470
     0.10497
     0.05272
     0.04227
     0.02659
     0.06317
     0.17812
     0.02137
     0.08929
     0.07362
     0.09452
     0.19902
     0.07362
    -0.07791
    -0.09881
    -0.03088
    -0.10926
    -0.02043
    -0.06746
    -0.18241
    -0.17196
    -0.12494
    -0.11449
    -0.20854
    -0.15629
    -0.15106
    -0.30782
    -0.20854
    -0.25034
    -0.20854
    -0.08836
    -0.26079
    -0.21377
    -0.17719
    -0.15629
    -0.12494
    -0.37575
    -0.29214
    -0.26079
    -0.11449
     0.01614
     0.18857
     0.02137
    -0.00998
     0.08407
     0.12065
     0.24605
     0.04227
     0.13110
     0.18335
     0.28263
     0.34010
     0.27740
     0.18335
     0.13632
     0.05272
    -0.03088
     0.17812
     0.00047
    -0.10404
    -0.09881
    -0.27647
    -0.13016
    -0.27124
    -0.17719
    -0.19287
    -0.31304
    -0.32872
    -0.52205
    -0.60565
    -0.74151
    -1.01844
    -1.17520
    -1.10727
    -1.10205
    -1.34763
    -1.21700
    -1.16475
    -1.20655
    -1.09160
    -0.87214
    -0.34440
    -0.11449
    -0.49593
     0.09452
     1.44261
     3.36548
     3.79917
     2.87954
     3.17737
     3.71556
     3.14602
     2.28387
     1.66207
     2.26819
     2.75936
     2.53990
     1.85018
     1.50009
     1.00370
    -0.22422
    -0.95052
    -1.59844
    -1.85970
    -1.80222
    -1.45736
    -1.49916
    -1.35285
    -1.35808
    -1.07069
    -0.94007
    -0.55340
    -0.57430
    -0.44367
    -0.18241
    -0.02043
     0.16767
     0.08929
     0.09452
     0.01614
     0.18857
     0.12587
     0.20425
     0.22515
     0.12587
     0.18335
     0.14155
     0.32443
     0.31920
     0.32443
     0.30353
     0.46551
     0.53866
     0.59091
     0.62226
     0.65884
     0.63794
     0.68496
     0.75289
     0.76334
     0.44461
     0.15200
    -0.22422
    -0.33917
     0.00047
     0.16767
    -0.12494
     0.10497
     0.02659
    -0.29214
    -0.44367
    -0.39142
    -0.30259
    -0.32872
    -0.11971
     0.00047
    -0.02566
    -0.03611
     0.18857
     0.30875
     0.40803
     0.20947
     0.25650
     0.28263
     0.11542
     0.11542
     0.00569
     0.00569
    -0.08836
     0.01092
    -0.06746
     0.01092
    -0.10404
    -0.09881
    -0.03611
     0.03704
     0.00047
    -0.09881
    -0.08314
    -0.05179
     0.11542
     0.02137
     0.16245
    -0.03088
     0.01092
     0.10497
     0.06839
     0.28263
     0.15722
     0.09452
     0.00569
     0.11542
     0.17812
     0.14677
     0.14155
     0.08929
     0.15200
     0.24082
     0.23037
     0.28785
     0.23037
     0.21470
     0.08407
     0.30875
     0.34533
     0.25650
     0.16245
     0.16767
     0.28263
     0.34533
     0.16245
     0.21470
     0.16767
     0.27218
     0.17290
     0.12065
     0.11019
    -0.03088
    -0.25557
    -0.17196
    -0.21899
    -0.14061
    -0.12494
    -0.25557
    -0.34962
    -0.38620
    -0.39142
    -0.54818
    -0.50638
    -0.59520
    -0.60565
    -0.69971
    -0.75718
    -0.67358
    -0.78854
    -0.83556
    -0.77286
    -0.76763
    -0.62133
    -0.45935
    -0.40187
    -0.45412
    -0.53773
    -0.58475
    -0.53773
    -0.50115
    -0.34440
    -0.38620
    -0.20332
    -0.32349
    -0.22422
    -0.31827
    -0.20332
    -0.33394
    -0.37052
    -0.46457
    -0.34962
    -0.40710
    -0.39142
    -0.42800
    -0.52205
    -0.42277
    -0.40187
    -0.34440
    -0.43845
    -0.44367
    -0.43322
    -0.53250
    -0.54818
    -0.60043
    -0.90871
    -1.40511
    -1.45736
    -1.62979
    -1.79177
    -2.10005
    -1.94852
    -1.94852
    -1.99033
    -1.55664
    -0.98709
     0.24082
     0.19902
    -0.87214
     0.43416
     4.41051
     7.51949
     6.76184
     3.16692
     2.77503
     3.37593
     3.92457
     3.84097
     3.92980
     4.07610
     4.25898
     3.18260
     2.14279
     1.01938
    -0.31304
    -1.01322
    -1.85447
    -2.35086
    -2.47627
    -2.17843
    -1.77087
    -1.79177
    -1.55664
    -1.13862
    -0.83034
    -0.63178
    -0.34440
    -0.40187
    -0.28169
    -0.04656
    -0.00998
    -0.11449
    -0.03088
     0.12065
    -0.03611
     0.13632
     0.07362
     0.17290
     0.14677
     0.16245
     0.20425
     0.24605
     0.24605
     0.23037
     0.30353
     0.15722
     0.30353
     0.19902
     0.33488
     0.50208
     0.43416
     0.38190
     0.38713
     0.52821
     0.65884
     0.56479
     0.59614
     0.59091
     0.46551
     0.38190
     0.20947
     0.22515
     0.39758
    -0.06224
    -0.42277
    -0.26602
    -0.13539
    -0.22422
    -0.28169
    -0.42277
    -0.45412
    -0.46980
    -0.58998
    -0.56908
    -0.60043
    -0.42277
    -0.41755
    -0.09359
    -0.06224
    -0.10404
    -0.12494
    -0.02043
     0.06839
     0.07884
     0.00569
    -0.14061
    -0.05179
    -0.08314
     0.02659
    -0.01521
    -0.05179
    -0.08314
    -0.15106
    -0.11449
    -0.09359
    -0.14061
    -0.16151
    -0.15106
    -0.05179
     0.04227
    -0.06224
     0.04749
     0.07884
     0.03182
    -0.03611
     0.09452
     0.07362
     0.18857
     0.09974
     0.08929
     0.14677
     0.17812
     0.28263
     0.18857
     0.09452
     0.25650
     0.04749
     0.23037
     0.21992
     0.09974
    -0.00476
     0.16245
     0.06317
     0.09452
    -0.00476
    -0.04656
    -0.03611
    -0.07791
    -0.18241
    -0.19809
    -0.25557
    -0.19809
    -0.19809
    -0.30259
    -0.26079
    -0.20332
    -0.29737
    -0.30782
    -0.27124
    -0.40187
    -0.36530
    -0.34962
    -0.25034
    -0.30259
    -0.27647
    -0.40187
    -0.18241
    -0.26602
    -0.27647
    -0.28692
    -0.30259
    -0.27647
    -0.34440
    -0.30259
    -0.37575
    -0.31827
    -0.33394
    -0.43845
    -0.22422
    -0.03088
     0.15200
     0.09974
     0.01614
     0.05794
     0.00047
     0.08407
     0.04227
     0.11542
     0.15722
     0.22515
     0.26172
     0.27740
     0.18335
     0.04227
    -0.03088
    -0.08836
    -0.17196
    -0.23989
    -0.34440
    -0.37052
    -0.42277
    -0.39665
    -0.40187
    -0.37052
    -0.41232
    -0.57953
    -0.64746
    -0.64746
    -0.80421
    -0.90349
    -1.10205
    -1.24835
    -1.16475
    -1.12295
    -1.06024
    -1.08114
    -1.25880
    -1.24835
    -0.98187
    -0.65268
    -0.28169
     0.17290
    -0.03088
     0.28785
     1.40081
     2.98927
     3.84097
     3.21395
     2.94224
     3.27665
     2.75936
     3.03629
     2.70188
     2.51900
     2.79071
     2.60260
     1.93901
     1.31721
     1.03505
     0.12587
    -0.56908
    -1.22222
    -1.61411
    -1.59844
    -1.46258
    -1.61934
    -1.58276
    -1.48871
    -1.22745
    -1.09160
    -0.94529
    -0.86169
    -0.72061
    -0.48547
    -0.30259
    -0.23989
    -0.09359
    -0.07269
    -0.05701
     0.08407
     0.06317
     0.09452
     0.07884
    -0.00476
     0.05272
     0.14155
     0.12587
     0.21470
     0.26172
     0.17290
     0.23560
     0.35055
     0.46028
     0.42893
     0.44461
     0.39758
     0.47073
     0.52298
     0.54911
     0.28785
     0.10497
    -0.19809
    -0.57430
    -0.42800
    -0.10404
    -0.10926
    -0.46457
    -0.33394
    -0.32349
    -0.63701
    -0.70493
    -0.78331
    -0.74673
    -0.57953
    -0.42800
    -0.31304
    -0.23467
    -0.01521
    -0.10926
    -0.08314
     0.12587
     0.19902
     0.14155
    -0.04656
     0.04227
     0.04227
     0.11542
     0.19902
     0.15200
     0.11542
     0.03704
     0.05794
     0.00569
     0.17812
     0.15722
     0.00047
     0.07884
     0.11019
     0.15200
     0.14155
     0.02659
     0.13110
     0.03182
     0.23560
     0.37145
     0.19902
     0.11019
     0.14677
     0.04749
     0.20947
     0.22515
     0.24082
     0.20425
     0.24605
     0.18857
     0.11542
     0.06839
     0.13110
     0.12065
     0.07884
     0.03704
     0.01614
     0.02659
     0.06839
     0.02659
     0.02659
     0.09974
    -0.03088
    -0.01521
    -0.04656
     0.04227
    -0.00476
    -0.03611
    -0.09359
    -0.09359
    -0.19809
     0.02137
     0.09974
    -0.03611
    -0.08314
    -0.15106
    -0.12494
    -0.37052
    -0.48025
    -0.41755
    -0.19809
    -0.19287
    -0.30259
    -0.38620
    -0.44367
    -0.46980
    -0.45935
    -0.37052
    -0.40187
    -0.46980
    -0.50115
    -0.48547
    -0.49070
    -0.34962
    -0.37575
    -0.30782
    -0.04656
     0.25650
     0.20947
     0.06317
     0.00569
    -0.04134
     0.04749
     0.22515
     0.17812
     0.27218
     0.23037
     0.24082
     0.13110
     0.06839
     0.18335
    -0.05179
    -0.12494
    -0.20332
    -0.12494
    -0.33394
    -0.30259
    -0.40187
    -0.39665
    -0.34440
    -0.31827
    -0.40187
    -0.50638
    -0.41755
    -0.52728
    -0.69448
    -0.78854
    -1.12817
    -1.29538
    -1.60366
    -1.59844
    -1.71339
    -1.95375
    -1.90672
    -1.74997
    -1.50438
    -1.20132
    -0.62655
     0.21470
     1.15523
     0.67974
     1.29108
     3.78872
     5.64365
     5.30402
     4.18061
     3.49088
     4.07088
     4.14403
     3.97160
     3.49611
     3.49611
     3.40205
     2.59215
     1.34856
     0.59091
    -0.33394
    -1.26403
    -1.68204
    -2.25158
    -2.53897
    -2.59645
    -1.99555
    -1.91717
    -1.73429
    -1.53573
    -1.30060
    -1.04979
    -0.63701
    -0.49593
    -0.45935
    -0.28692
    -0.22944
    -0.26079
     0.12065
     0.07362
     0.11019
     0.13110
     0.08929
     0.23560
     0.25650
     0.26172
     0.20425
     0.21992
     0.32443
     0.41326
     0.57001
     0.45506
     0.51776
     0.44983
     0.60136
     0.74244
     0.72154
     0.66929
     0.62226
     0.69019
     0.49686
     0.34010
     0.10497
    -0.28169
    -0.07791
     0.09452
    -0.10926
    -0.30259
    -0.10404
    -0.33917
    -0.59520
    -0.51160
    -0.61088
    -0.50115
    -0.50638
    -0.46980
    -0.41232
    -0.34962
    -0.23989
    -0.16151
    -0.02043
    -0.04134
     0.15200
    -0.00998
    -0.03611
     0.07884
    -0.03611
    -0.06224
     0.00047
    -0.10404
    -0.06224
    -0.11449
     0.03182
    -0.06224
    -0.09359
    -0.07269
    -0.03088
     0.00569
    -0.03611
    -0.13016
    -0.02043
    -0.12494
    -0.11449
    -0.03611
     0.17812
     0.02659
     0.01614
     0.01092
     0.10497
     0.15722
     0.12065
     0.01614
    -0.04134
     0.05794
     0.14155
     0.19902
     0.19380
     0.12587
     0.09452
     0.07362
     0.15200
     0.13632
     0.19902
     0.09452
     0.04749
     0.14155
     0.20947
     0.23560
     0.07884
     0.05794
     0.18335
     0.18335
     0.21992
     0.15200
     0.05272
     0.03182
     0.15200
     0.16245
     0.09974
     0.14155
     0.02659
    -0.00998
     0.03182
    -0.05179
    -0.17719
    -0.16151
    -0.42800
    -0.33917
    -0.43845
    -0.56385
    -0.57430
    -0.82511
    -0.77808
    -0.78854
    -0.79899
    -0.58475
    -0.36007
    -0.13016
    -0.08314
    -0.19287
    -0.23467
    -0.11449
    -0.02043
     0.04749
     0.20425
     0.28785
     0.44461
     0.24082
     0.29830
     0.28785
     0.08929
     0.08929
    -0.10404
    -0.11971
    -0.29737
    -0.33917
    -0.40187
    -0.32349
    -0.33917
    -0.22944
    -0.29214
    -0.34962
    -0.48547
    -0.59520
    -0.53250
    -0.37052
    -0.59520
    -0.73628
    -0.90349
    -1.14385
    -1.49393
    -1.83357
    -2.15231
    -2.48149
    -2.66960
    -2.22546
    -2.23591
    -1.99033
    -1.42601
    -0.26079
     1.37991
     1.02983
     1.00892
     3.60061
     7.56652
     7.90093
     6.34383
     4.09700
     4.11268
     4.77105
     5.58095
     5.37717
     5.22042
     4.57249
     3.75737
     2.24729
     1.36424
    -0.18764
    -1.38943
    -1.93285
    -2.69050
    -2.96221
    -3.10851
    -2.80023
    -2.33519
    -2.09483
    -1.71862
    -1.07069
    -0.90871
    -0.51160
    -0.45412
    -0.36007
    -0.26079
    -0.11971
    -0.17196
    -0.24512
    -0.25034
    -0.17719
    -0.21899
    -0.26602
    -0.41232
    -0.32349
    -0.23989
    -0.25034
    -0.32349
    -0.29737
    -0.28692
    -0.26602
    -0.29214
    -0.25557
    -0.22944
    -0.17196
    -0.07791
    -0.04656
     0.08407
     0.06317
     0.17812
     0.07884
     0.27740
     0.41326
     0.50731
     0.50208
     0.51253
     0.31920
     0.34533
     0.22515
     0.37145
     0.38713
    -0.20854
    -0.52205
    -0.30782
    -0.12494
    -0.09881
    -0.25034
    -0.42277
    -0.53250
    -0.61610
    -0.52728
    -0.52728
    -0.46457
    -0.46457
    -0.40187
    -0.26602
    -0.06746
    -0.05701
     0.03704
     0.01092
    -0.03611
    -0.12494
    -0.06224
    -0.11449
    -0.10404
    -0.13539
    -0.08836
    -0.14061
    -0.16151
    -0.15106
    -0.20332
    -0.27124
    -0.24512
    -0.13016
    -0.22422
    -0.13016
    -0.07269
    -0.18241
    -0.07791
    -0.03611
     0.01614
     0.00047
     0.02659
     0.04227
     0.00047
     0.03182
     0.09974
     0.07362
     0.02137
     0.09974
     0.08407
     0.08407
     0.15200
     0.12065
     0.11019
     0.27218
     0.16767
     0.12065
     0.13632
     0.18857
     0.01092
     0.13110
     0.15200
     0.09974
     0.15200
     0.18857
     0.07884
     0.01092
     0.03182
     0.01614
     0.07362
    -0.08314
    -0.10404
     0.04749
    -0.08836
    -0.07791
    -0.11971
    -0.08314
    -0.08314
    -0.26602
    -0.20854
    -0.21899
    -0.34440
    -0.46980
    -0.53250
    -0.63178
    -0.37052
    -0.02566
     0.42893
     0.49163
     0.21992
    -0.06224
    -0.30259
    -0.11971
    -0.00998
     0.12587
     0.29830
     0.40280
     0.41326
     0.17812
     0.25650
     0.17812
    -0.11449
    -0.29214
    -0.38620
    -0.34440
    -0.39142
    -0.29737
    -0.41232
    -0.40187
    -0.39142
    -0.30782
    -0.41232
    -0.38620
    -0.38097
    -0.50115
    -0.38620
    -0.38620
    -0.48547
    -0.69448
    -0.87736
    -1.25880
    -1.51483
    -1.47826
    -1.69772
    -1.73952
    -1.84925
    -1.54096
    -1.67159
    -1.28493
    -0.66836
    -0.28169
     1.01415
     1.36424
     1.02983
     2.64963
     4.46276
     4.10223
     3.61629
     2.86386
     3.69989
     4.00817
     4.24331
     4.10745
     3.19305
     2.88999
     2.44062
     1.62550
     0.60136
     0.20947
    -0.35485
    -0.88259
    -1.35285
    -1.83357
    -1.70817
    -1.45736
    -1.21700
    -1.22222
    -1.18042
    -0.88781
    -0.76763
    -0.53250
    -0.31827
    -0.37052
    -0.18241
    -0.08836
    -0.02043
     0.03182
     0.01092
    -0.00998
     0.03704
     0.05272
     0.07884
     0.09974
     0.08929
     0.01092
     0.15722
     0.15722
     0.09974
     0.15722
     0.19380
     0.04227
     0.22515
     0.14155
     0.35578
     0.29308
     0.39758
     0.35578
     0.38713
     0.52298
     0.56479
     0.49686
     0.54911
     0.43938
     0.12065
    -0.00998
    -0.28692
    -0.47502
     0.02659
    -0.33917
    -0.50638
    -0.11971
    -0.34962
    -0.60043
    -0.71538
    -0.79376
    -0.72583
    -0.68403
    -0.60565
    -0.48547
    -0.34962
    -0.26079
    -0.17196
    -0.19287
    -0.04134
    -0.02043
    -0.02566
    -0.05701
    -0.02043
    -0.03088
    -0.06224
     0.00569
    -0.04134
     0.00569
    -0.18764
    -0.05701
    -0.17196
    -0.16151
    -0.07269
    -0.15629
    -0.25557
    -0.14584
    -0.05701
    -0.12494
    -0.19809
    -0.16674
    -0.06746
    -0.03611
    -0.09881
    -0.17719
    -0.11449
    -0.01521
    -0.18764
    -0.11449
     0.04749
    -0.01521
    -0.08836
    -0.13539
    -0.00998
    -0.02566
    -0.06224
    -0.05179
    -0.03088
    -0.07791
     0.04749
    -0.06224
    -0.03611
    -0.11449
    -0.11449
    -0.04134
     0.06317
    -0.07269
    -0.12494
    -0.16674
    -0.07791
    -0.04656
     1.08730
     1.44261
    -0.69971
    -0.43322
    -0.30259
     0.08929
     0.19902
     0.21470
     0.08407
     0.09974
     0.06839
    -0.14061
    -0.37052
    -0.39142
    -0.50638
    -0.51160
    -0.57953
    -0.55340
    -0.56385
    -0.45412
    -0.13016
     0.17290
     0.14677
     0.12065
     0.02659
    -0.08314
     0.16767
     0.32965
     0.26695
     0.44461
     0.42893
     0.59614
     0.44461
     0.50208
     0.33488
     0.28263
     0.28263
     0.27740
     0.18335
     0.14677
     0.10497
     0.06317
     0.00569
     0.11019
     0.08929
    -0.00476
    -0.10404
     0.01092
    -0.05701
    -0.12494
    -0.27647
    -0.41755
    -0.55340
    -0.68926
    -0.83034
    -1.11250
    -1.25358
    -1.47826
    -1.67159
    -1.37898
    -1.20655
    -1.19087
    -1.08637
    -0.65791
     0.00047
     0.60659
     0.32965
     1.06118
     2.44585
     3.51701
     3.55881
     2.98404
     2.76458
     3.09377
     3.25052
     3.09899
     2.41972
     2.24729
     2.37270
     2.02261
     1.14478
     0.36623
    -0.07791
    -0.68403
    -1.15952
    -1.45213
    -1.78132
    -1.89627
    -1.63501
    -1.37375
    -1.43123
    -1.18042
    -0.98709
    -0.83034
    -0.72061
    -0.58998
    -0.53250
    -0.45935
    -0.27124
    -0.11449
    -0.17719
    -0.21899
    -0.15629
    -0.20854
    -0.11449
    -0.16151
    -0.14584
    -0.05179
     0.07362
     0.07362
     0.06839
     0.03182
     0.01614
     0.19380
     0.18335
     0.22515
     0.34010
     0.32443
     0.37145
     0.46028
     0.42371
     0.54388
     0.48118
     0.32965
     0.37145
     0.30353
    -0.04656
    -0.20332
    -0.20854
    -0.04656
    -0.30259
    -0.29214
    -0.23989
    -0.43322
    -0.51683
    -0.52205
    -0.58475
    -0.60043
    -0.60565
    -0.56385
    -0.38620
    -0.26602
    -0.30259
    -0.25557
    -0.11449
    -0.00476
    -0.05701
    -0.04656
    -0.02566
    -0.11971
     0.06317
    -0.13016
    -0.10404
    -0.02043
    -0.00998
    -0.25034
    -0.10404
    -0.09359
    -0.03088
    -0.07791
    -0.15629
    -0.09359
    -0.10926
    -0.08836
    -0.04134
    -0.00998
    -0.05179
    -0.00998
    -0.00476
     0.13110
    -0.02043
    -0.04656
    -0.05179
     0.04749
     0.03704
     0.04749
     0.04749
    -0.00998
    -0.02566
    -0.00998
    -0.04656
    -0.00476
     0.03182
     0.07362
     0.02137
     0.04227
     0.02659
     0.00047
    -0.02043
     0.09974
     0.13632
     0.03182
     0.09974
     0.07362
     0.08929
     0.08929
     0.03704
     0.06839
     0.02659
    -0.04656
    -0.05179
    -0.05179
    -0.08836
    -0.05179
    -0.23467
    -0.11449
    -0.08836
    -0.16151
    -0.28692
    -0.23467
    -0.15106
    -0.28692
    -0.32349
    -0.42277
    -0.34962
    -0.39665
    -0.42800
    -0.45935
    -0.20332
    -0.07269
     0.27218
     0.35578
     0.19902
     0.18335
    -0.02566
     0.18335
     0.24605
     0.38713
     0.37668
     0.46551
     0.54911
     0.56479
     0.46551
     0.31920
     0.15200
     0.18857
     0.01092
    -0.01521
    -0.05179
    -0.10404
    -0.13539
    -0.06224
    -0.13539
    -0.26602
    -0.49593
    -0.40710
    -0.38620
    -0.49593
    -0.63178
    -0.92961
    -1.15952
    -1.49393
    -1.86492
    -2.17321
    -2.20456
    -2.42924
    -2.42401
    -2.26203
    -2.32474
    -1.81789
    -1.35808
     0.24082
     1.38514
     1.05073
     1.90765
     5.42942
     7.35229
     6.20275
     4.42096
     3.60584
     3.83052
     4.57249
     4.81285
     4.52024
     4.06043
     3.30278
     2.11666
     0.83649
     0.11019
    -1.30583
    -2.17321
    -2.85770
    -3.33319
    -3.31752
    -3.08239
    -2.50239
    -2.11573
    -1.56709
    -1.26403
    -0.81989
    -0.53773
    -0.04134
    -0.00998
     0.13110
     0.20947
     0.40803
     0.28785
     0.37145
     0.27218
     0.35055
     0.37145
     0.25650
     0.26695
     0.32443
     0.25650
     0.29830
     0.28263
     0.34533
     0.42371
     0.28263
     0.34533
     0.44461
     0.53866
     0.50208
     0.59091
     0.62226
     0.55433
     0.66929
     0.52298
     0.57524
     0.58569
     0.55433
     0.27740
     0.17812
    -0.01521
    -0.39142
    -0.27124
    -0.11449
     0.07362
    -0.14584
    -0.43845
    -0.61610
    -0.64223
    -0.56385
    -0.67358
    -0.44890
    -0.38620
    -0.40187
    -0.24512
    -0.16151
    -0.03611
    -0.08314
    -0.05701
    -0.07269
    -0.17196
    -0.10926
    -0.21899
    -0.31304
    -0.43845
    -0.39142
    -0.40187
    -0.43322
    -0.42277
    -0.38097
    -0.56385
    -0.54818
    -0.54818
    -0.63178
    -0.75196
    -0.58998
    -0.46457
    -0.34962
    -0.25557
    -0.30782
    -0.25034
    -0.21377
    -0.12494
    -0.26079
    -0.11449
    -0.05701
    -0.05701
     0.05272
     0.03704
     0.01092
     0.05272
    -0.05179
     0.05272
     0.04227
     0.11542
     0.04749
     0.06317
    -0.05179
     0.07884
    -0.07269
     0.08929
    -0.04656
    -0.10404
    -0.10404
    -0.03611
    -0.06224
    -0.04656
    -0.24512
    -0.19287
    -0.11449
    -0.11971
    -0.17196
    -0.20332
    -0.21899
    -0.25557
    -0.19287
    -0.06746
    -0.13016
    -0.22422
    -0.15629
    -0.12494
    -0.05701
    -0.16674
    -0.25034
    -0.27124
    -0.10404
    -0.21899
    -0.04656
    -0.28692
    -0.26602
    -0.34440
    -0.31827
    -0.45412
    -0.34962
    -0.39142
    -0.45412
    -0.59520
    -0.57953
    -0.66313
    -0.63178
    -0.31827
    -0.03088
     0.33488
     0.42893
     0.19380
     0.03182
    -0.25034
     0.02137
     0.24082
     0.59614
     0.65884
     1.44784
     1.64117
     0.99325
     0.52821
     0.39758
     0.30353
     0.33488
     0.34533
     0.29830
     0.19380
    -0.11971
    -0.14061
    -0.48025
    -0.69971
    -0.68403
    -0.81466
    -1.04979
    -1.31105
    -1.52006
    -1.60366
    -1.92762
    -2.16276
    -2.27248
    -2.25681
    -2.18366
    -2.20978
    -2.25681
    -2.18888
    -2.12095
    -1.50961
    -0.90871
     0.50731
     2.70711
     2.98404
     4.28511
     5.40852
     4.76582
     3.48043
     3.78349
     4.07610
     4.02908
     3.60061
     4.38439
     4.08655
     3.25575
     1.85540
     0.70064
    -0.19287
    -0.57430
    -1.58276
    -2.18888
    -2.59645
    -2.95698
    -2.91518
    -2.40834
    -1.94330
    -1.61934
    -1.20655
    -0.85124
    -0.56385
    -0.31304
    -0.12494
    -0.19809
    -0.03611
     0.14155
     0.07362
     0.10497
    -0.00998
     0.18335
     0.21992
     0.19902
     0.26695
     0.23037
     0.35578
     0.38190
     0.45506
     0.48641
     0.58046
     0.59091
     0.63271
     0.73199
     0.60659
     0.41326
     0.39758
     0.39758
     0.26695
    -0.06224
    -0.31304
    -0.25557
     0.05794
     0.03182
    -0.08314
    -0.30782
    -0.43845
    -0.56385
    -0.51160
    -0.29737
    -0.33917
    -0.21377
    -0.12494
     0.03704
     0.12065
     0.21470
     0.21470
     0.26695
     0.26172
     0.39758
     0.38713
     0.43938
     0.41326
     0.39235
     0.27740
     0.46028
     0.38190
     0.35055
     0.26695
     0.23037
     0.25650
     0.21470
     0.17812
     0.19902
     0.15200
     0.15200
     0.01092
    -0.04134
    -0.05179
    -0.13539
    -0.21899
     0.01092
     0.03182
    -0.17719
    -0.31827
    -0.40710
    -0.50115
    -0.50115
    -0.64746
    -0.76241
    -0.83034
    -0.97142
    -0.98187
    -0.97142
    -0.95574
    -0.96619
    -1.09682
    -1.23267
    -1.11772
    -1.06024
    -1.11250
    -0.98187
    -0.82511
    -0.80421
    -0.60565
    -0.52205
    -0.39142
    -0.27647
    -0.27647
    -0.09359
    -0.09881
    -0.24512
    -0.14061
    -0.17719
     0.04227
    -0.03088
     0.03182
    -0.04134
    -0.00476
    -0.04134
    -0.10404
    -0.11449
    -0.16674
    -0.21899
    -0.24512
    -0.11971
    -0.17719
    -0.16674
    -0.17719
    -0.32349
    -0.26602
    -0.05179
    -0.26602
    -0.33917
    -0.30259
    -0.33394
    -0.32349
    -0.38097
    -0.40710
    -0.46980
    -0.50115
    -0.43322
    -0.10404
     0.42893
     0.64839
     0.62749
     0.31398
     0.21992
     0.16767
     0.21992
     0.35055
     0.52298
     0.67974
     0.70586
     0.59091
     0.48118
     0.38713
     0.04227
    -0.05179
    -0.15106
    -0.30259
    -0.33917
    -0.43322
    -0.41755
    -0.52205
    -0.70493
    -0.66313
    -0.65268
    -0.80421
    -0.78331
    -0.69448
    -0.55863
    -0.60043
    -0.88259
    -1.03412
    -1.24313
    -1.70817
    -2.01123
    -2.20978
    -2.43446
    -2.74798
    -2.49194
    -2.04258
    -1.97987
    -0.96097
     0.69541
     1.82405
     3.31845
     3.74692
     3.86709
     4.81808
     4.51502
     3.75737
     4.25898
     4.56727
     4.93826
     4.88078
     4.74492
     4.09178
     3.20872
     2.08009
     0.87307
    -0.49593
    -1.45736
    -2.17321
    -2.23068
    -2.53897
    -2.73230
    -2.57032
    -2.21501
    -1.80222
    -1.34240
    -1.08637
    -0.84079
    -0.55340
    -0.37052
    -0.16151
    -0.10926
     0.00569
     0.05272
     0.25650
     0.31920
     0.34010
     0.28785
     0.41326
     0.37145
     0.49686
     0.51776
     0.53343
     0.50731
     0.50208
     0.38713
     0.41848
     0.35578
     0.39758
     0.07362
    -0.26602
    -0.34440
    -0.11971
    -0.23467
    -0.15106
    -0.32872
    -0.38097
    -0.57430
    -0.52728
    -0.44367
    -0.46980
    -0.55340
    -0.33917
    -0.23467
    -0.30782
    -0.17196
    -0.00998
     0.02659
     0.08929
     0.01092
     0.04227
     0.04227
     0.06317
    -0.09359
    -0.04656
     0.00569
     0.06839
    -0.01521
    -0.04656
    -0.02043
    -0.07791
    -0.08836
    -0.13016
    -0.08836
    -0.01521
    -0.09359
    -0.04656
    -0.07791
    -0.04656
    -0.16674
    -0.17196
    -0.00998
    -0.13539
    -0.02566
    -0.09881
    -0.13539
    -0.00998
    -0.19287
    -0.04656
    -0.14584
    -0.05701
    -0.12494
    -0.06224
    -0.10404
    -0.03088
    -0.12494
    -0.05701
     0.05272
     0.05272
    -0.03088
     0.00569
     0.01092
    -0.02566
    -0.05179
    -0.04134
    -0.00476
     0.00047
    -0.04134
     0.01092
    -0.02043
    -0.08314
    -0.07269
    -0.09881
    -0.16151
    -0.14584
    -0.20854
    -0.19287
    -0.21377
    -0.11971
    -0.19809
    -0.30782
    -0.32872
    -0.22944
    -0.17719
    -0.37052
    -0.32872
    -0.33394
    -0.32872
    -0.31304
    -0.22422
    -0.25034
    -0.41232
    -0.22944
    -0.14061
    -0.11971
    -0.12494
    -0.22422
    -0.12494
    -0.14061
    -0.09881
    -0.00476
    -0.06224
    -0.12494
     0.03704
     0.13110
     0.29830
     0.69019
     0.72677
     0.53343
     0.38713
     0.42371
     0.28263
     0.38190
     0.42893
     0.49163
     0.51253
     0.59091
     0.48641
     0.32965
     0.10497
     0.01092
    -0.21377
    -0.06224
    -0.17196
    -0.16674
    -0.21377
    -0.14061
    -0.10404
    -0.25557
    -0.33394
    -0.25034
    -0.23467
    -0.29214
    -0.29214
    -0.49070
    -0.57430
    -0.74151
    -0.89304
    -1.12817
    -1.33718
    -1.49916
    -1.70817
    -1.89627
    -1.86492
    -1.62979
    -1.57231
    -1.13862
    -0.55863
     0.45506
     0.73722
     0.53866
     1.31199
     2.74368
     3.37070
     3.36548
     2.82729
     3.01017
     3.33413
     3.57449
     3.46476
     2.65485
     2.51900
     2.35179
     1.69342
     0.93577
     0.32965
    -0.07791
    -0.64746
    -0.89826
    -1.52006
    -1.78654
    -1.66636
    -1.36330
    -1.21700
    -1.12817
    -0.94007
    -0.69448
    -0.60565
    -0.51160
    -0.28692
    -0.08314
     0.07362
     0.18857
     0.44983
     0.44461
     0.47596
     0.34533
     0.40803
     0.35055
     0.37668
     0.12587
    -0.14584
    -0.10404
    -0.07791
    -0.13539
     0.01092
    -0.18764
    -0.17719
    -0.40710
    -0.36007
    -0.49593
    -0.36007
    -0.50638
    -0.32349
    -0.08836
    -0.19809
    -0.07269
     0.03704
    -0.03088
     0.13632
     0.08407
     0.15722
     0.19380
     0.09452
     0.11019
     0.08929
     0.03704
     0.06839
     0.01092
     0.06839
     0.03182
    -0.03088
    -0.10404
    -0.08314
    -0.03611
    -0.07791
    -0.22944
    -0.18241
    -0.18764
    -0.14061
    -0.17196
    -0.15629
    -0.19287
    -0.12494
    -0.19809
    -0.16674
    -0.11971
    -0.08836
    -0.16674
    -0.17196
    -0.13016
    -0.00998
    -0.06224
    -0.13539
    -0.01521
    -0.00998
    -0.05701
    -0.02566
     0.03704
    -0.16151
    -0.11449
    -0.10404
     0.02659
     0.05794
     0.02659
    -0.11971
    -0.03611
    -0.00476
     0.02659
    -0.05701
    -0.08314
    -0.06224
     0.01614
     0.03182
    -0.07269
    -0.07269
     0.04749
    -0.15629
     0.00569
     0.07884
    -0.03611
    -0.16151
    -0.05701
    -0.03611
    -0.01521
    -0.07269
    -0.04134
    -0.11449
    -0.05701
    -0.02043
     0.05794
    -0.02043
     0.02659
    -0.16674
    -0.15629
    -0.15629
    -0.13016
    -0.30782
    -0.22944
    -0.28692
    -0.25557
    -0.33394
    -0.33394
    -0.41232
    -0.50115
    -0.47502
    -0.51683
    -0.45935
    -0.36007
    -0.32349
    -0.36007
    -0.31827
    -0.36007
    -0.36530
    -0.30259
    -0.40710
    -0.08836
     0.34010
     0.72677
     0.80514
     0.54911
     0.34010
     0.45506
     0.29308
     0.46551
     0.59091
     0.61181
     0.66406
     0.66406
     0.55956
     0.43938
     0.25650
     0.28263
     0.25650
     0.20425
    -0.04656
    -0.15629
    -0.21377
    -0.25557
    -0.26602
    -0.33917
    -0.44890
    -0.49070
    -0.65268
    -0.72061
    -1.05502
    -1.44168
    -1.92240
    -2.07915
    -2.11050
    -2.38221
    -2.53374
    -2.13663
    -2.16798
    -1.79699
    -0.90871
    -0.32349
     1.30153
     1.88153
     1.95991
     4.03953
     5.56528
     4.74492
     4.29556
     3.65809
     4.18061
     4.20673
     4.45754
     4.56727
     4.00295
     3.19305
     2.35702
     1.09775
    -0.01521
    -0.63178
    -1.45736
    -1.73429
    -2.10528
    -2.47104
    -2.37699
    -1.91717
    -1.50961
    -1.25358
    -0.88781
    -0.67881
    -0.40187
     0.13110
     0.46551
     0.59614
     0.76857
     0.78424
     0.78947
     0.74767
     0.55956
     0.30353
     0.27740
     0.35055
     0.09974
     0.13632
     0.20425
    -0.00476
    -0.23467
    -0.42277
    -0.51683
    -0.57953
    -0.67358
    -0.66836
    -0.76241
    -0.70493
    -0.51683
    -0.44890
    -0.51160
    -0.48025
    -0.49070
    -0.47502
    -0.48547
    -0.42277
    -0.41755
    -0.42277
    -0.42277
    -0.45412
    -0.39665
    -0.39665
    -0.40187
    -0.38097
    -0.28692
    -0.20854
    -0.20332
    -0.28692
    -0.17719
    -0.07269
    -0.11449
    -0.10404
    -0.09359
    -0.14584
    -0.06224
    -0.06746
     0.04749
    -0.05701
    -0.04134
    -0.07269
    -0.00476
     0.03704
    -0.00476
     0.00047
    -0.06746
    -0.07269
    -0.08836
     0.05272
    -0.02043
    -0.06224
    -0.00476
     0.02659
    -0.01521
     0.13632
     0.04749
     0.02137
    -0.09359
     0.07362
     0.01092
     0.09452
     0.07362
     0.14155
     0.02137
     0.10497
     0.08407
     0.14677
     0.07884
     0.12587
    -0.07269
     0.07884
     0.07362
    -0.00998
     0.03704
     0.06839
     0.08407
     0.04227
    -0.01521
     0.01092
     0.03182
    -0.00476
    -0.04656
    -0.05701
     0.07884
     0.00569
     0.04749
    -0.04656
     0.05272
    -0.02566
    -0.02566
    -0.03088
    -0.08836
    -0.15106
    -0.09359
    -0.13016
    -0.11971
    -0.23989
    -0.17196
    -0.25034
    -0.21377
    -0.32872
    -0.33394
    -0.33917
    -0.25034
    -0.30259
    -0.46980
    -0.38097
    -0.38620
    -0.31304
    -0.38620
    -0.27124
    -0.34962
    -0.37052
    -0.26602
    -0.13539
     0.38713
     0.83649
     0.84694
     0.50731
     0.27218
     0.25650
     0.24605
     0.41326
     0.45506
     0.48641
     0.35578
     0.35578
     0.22515
     0.09452
    -0.26602
    -0.39142
    -0.57953
    -0.61610
    -0.63178
    -0.65268
    -0.52728
    -0.46980
    -0.56908
    -0.70493
    -0.64746
    -0.73628
    -0.67358
    -0.64746
    -0.54295
    -0.55863
    -0.80421
    -1.01844
    -1.27448
    -1.59844
    -1.89627
    -2.01645
    -2.30906
    -2.56509
    -2.41879
    -2.06348
    -2.00078
    -1.24313
    -0.00998
     1.80315
     3.08854
     2.97359
     3.13035
     4.09178
     3.87755
     3.75214
     3.92457
     4.56204
     4.60384
     4.50457
     4.29033
     3.71034
     3.18260
     2.39882
     1.18658
    -0.23467
    -0.97664
    -1.48871
    -1.77087
    -1.94330
    -2.18888
    -2.10528
    -2.02168
    -1.44691
    -1.24313
    -1.01322
    -0.76241
    -0.55863
    -0.30259
     0.05272
     0.07362
     0.16245
     0.26695
     0.49163
     0.32443
     0.19380
     0.13632
    -0.10926
     0.10497
     0.21470
    -0.37575
    -0.63701
    -0.38097
    -0.32872
    -0.43322
    -0.49070
    -0.51683
    -0.58998
    -0.55863
    -0.55340
    -0.62655
    -0.49593
    -0.36530
    -0.20332
    -0.14584
    -0.04656
     0.04749
     0.06317
     0.03182
     0.06839
    -0.05701
     0.09452
     0.05272
    -0.01521
     0.02659
     0.00047
     0.09452
    -0.02043
    -0.07791
    -0.07269
     0.01614
     0.01614
    -0.09359
    -0.06224
    -0.16674
    -0.07269
    -0.17719
    -0.09359
    -0.03611
    -0.06746
    -0.10404
    -0.04656
    -0.18241
    -0.07791
    -0.18764
    -0.18241
    -0.14061
    -0.06224
    -0.09359
    -0.09881
    -0.08314
    -0.08314
    -0.05179
    -0.15106
    -0.00476
    -0.13539
    -0.10404
    -0.08314
    -0.04656
    -0.01521
    -0.07791
    -0.10404
    -0.06224
    -0.00476
     0.01614
    -0.02043
     0.00047
    -0.13539
    -0.07269
    -0.10926
    -0.02043
     0.06317
    -0.06746
    -0.03088
    -0.01521
     0.00569
    -0.02043
    -0.08314
     0.03182
    -0.06224
     0.00047
    -0.01521
     0.00569
    -0.00476
     0.00569
    -0.06746
     0.02659
     0.02137
     0.02137
     0.00569
     0.03182
    -0.07269
    -0.11449
    -0.14584
    -0.09881
    -0.11449
    -0.15629
    -0.04134
    -0.14584
    -0.26079
    -0.28692
    -0.47502
    -0.43322
    -0.40710
    -0.56908
    -0.73628
    -0.66313
    -0.86691
    -0.78331
    -0.68926
    -0.42800
    -0.07791
     0.12587
     0.01092
    -0.25557
    -0.08314
    -0.02043
     0.15200
     0.38190
     0.66929
     0.72154
     0.78424
     0.77902
     0.79469
     0.67974
     0.61181
     0.47073
     0.38190
     0.18857
     0.09452
     0.07884
    -0.04656
    -0.14584
    -0.26079
    -0.39142
    -0.32349
    -0.29737
    -0.51683
    -0.50638
    -0.55863
    -0.46457
    -0.77286
    -0.85646
    -0.95574
    -1.14385
    -1.32150
    -1.55141
    -1.72384
    -2.05825
    -2.41356
    -2.60167
    -2.26203
    -2.10528
    -1.81789
    -1.19610
    -0.32349
     1.20748
     1.50532
     1.39036
     2.53468
     3.95070
     3.83574
     3.63719
     3.22440
     3.68421
     4.03430
     4.16493
     3.92457
     3.32368
     2.86909
     2.09576
     1.02460
     0.13110
    -0.65268
    -1.33195
    -1.69249
    -1.89105
    -2.17321
    -2.23068
    -2.12618
    -1.75519
    -1.59844
    -1.36330
    -1.23267
    -0.84601
    -0.56385
    -0.39142
    -0.22944
    -0.08836
     0.19380
     0.29830
     0.35055
     0.40803
     0.47073
     0.57524
     0.71109
     0.65361
     0.49163
     0.44461
     0.17290
     0.16245
     0.39235
     0.36100
     0.11542
    -0.42277
    -0.25034
    -0.17196
    -0.27124
    -0.34962
    -0.51160
    -0.38097
    -0.40187
    -0.30782
    -0.37052
    -0.29214
    -0.30782
    -0.19287
     0.03704
    -0.03088
     0.05272
     0.00569
     0.28263
     0.32965
     0.04227
    -0.00476
    -0.01521
     0.00569
     0.05794
     0.06839
     0.08929
    -0.02566
    -0.16151
    -0.18764
    -0.05179
    -0.08314
    -0.15629
    -0.16674
    -0.14061
    -0.15629
    -0.09359
    -0.16151
    -0.22944
    -0.13539
    -0.11449
    -0.11971
    -0.05179
    -0.13016
    -0.03088
    -0.17196
    -0.00998
     0.04227
    -0.06746
    -0.13539
    -0.04656
    -0.02566
    -0.09359
    -0.10404
    -0.10404
    -0.08314
    -0.00998
    -0.03611
    -0.05701
    -0.10926
     0.02137
    -0.08314
    -0.09881
     0.05272
    -0.08836
    -0.07791
    -0.05701
     0.00047
    -0.01521
     0.05794
    -0.03088
     0.06317
     0.00047
     0.04749
     0.07362
     0.39235
    -0.02043
     0.03704
    -0.05701
     0.03704
     0.02659
    -0.03611
    -0.08314
    -0.09881
    -0.09359
    -0.18764
    -0.30259
    -0.42800
    -0.36530
    -0.38097
    -0.49070
    -0.53250
    -0.48547
    -0.57430
    -0.81466
    -0.68926
    -0.69448
    -0.85124
    -0.85646
    -0.76241
    -0.38620
     0.00047
     0.02137
     0.00047
    -0.23467
    -0.27647
    -0.25557
    -0.11971
    -0.14061
     0.02137
    -0.00998
     0.16245
     0.25650
     0.19380
     0.06839
    -0.04656
    -0.08836
    -0.11449
    -0.12494
    -0.15106
    -0.16674
    -0.28169
    -0.15629
    -0.14061
    -0.11971
    -0.00476
    -0.10926
    -0.06746
    -0.04656
    -0.21377
    -0.27124
    -0.59520
    -0.87214
    -1.07592
    -1.38420
    -1.89627
    -2.12095
    -2.64347
    -2.96743
    -2.76365
    -2.76365
    -2.58599
    -2.06870
    -1.70817
     0.13110
     1.55234
     1.31721
     1.63595
     4.21196
     7.05968
     7.07535
     6.12960
     4.25898
     4.21196
     4.90690
     5.27267
     5.01663
     4.85465
     4.02908
     2.70711
     1.16045
     0.13632
    -1.26925
    -2.38221
    -2.80023
    -3.25482
    -3.45860
    -3.62058
    -3.24959
    -2.76888
    -2.28293
    -1.99555
    -1.43646
    -1.15430
    -0.71016
    -0.61088
    -0.44890
    -0.19809
    -0.13016
    -0.11971
    -0.14584
    -0.06224
    -0.00476
     0.01614
     0.02659
     0.15200
     0.20947
     0.26695
     0.30875
     0.35578
     0.48118
     0.32965
     0.31920
     0.53343
     0.68496
     0.66929
     0.69019
     0.66406
     0.54911
     0.42893
     0.19902
     0.28785
     0.48641
     0.14677
    -0.37575
    -0.38097
    -0.14061
    -0.09881
    -0.22422
    -0.37575
    -0.30782
    -0.41755
    -0.52728
    -0.51160
    -0.50115
    -0.48547
    -0.30782
    -0.22944
     0.05794
     0.05794
     0.05272
     0.11542
     0.15722
     0.08407
     0.23037
     0.15200
     0.20947
     0.25127
     0.19902
     0.26172
     0.42371
     0.42893
     0.34533
     0.26695
     0.31398
     0.46028
     0.30353
     0.12587
     0.12065
     0.07884
    -0.06224
     0.11019
    -0.02566
    -0.05179
    -0.05701
    -0.13539
    -0.28692
    -0.45935
    -0.52728
    -0.53250
    -0.52205
    -0.41232
    -0.47502
    -0.46980
    -0.49070
    -0.39142
    -0.46457
    -0.58475
    -0.31304
    -0.43322
    -0.32349
    -0.30782
    -0.29737
    -0.30259
    -0.21377
    -0.23467
    -0.22422
    -0.13539
    -0.10926
    -0.19287
    -0.05179
    -0.12494
    -0.10404
    -0.16151
    -0.09359
    -0.00998
    -0.08314
    -0.07791
    -0.09881
     0.00047
    -0.16674
    -0.27124
    -0.20854
    -0.29737
    -0.25034
    -0.34440
    -0.49070
    -0.53773
    -0.64746
    -0.85646
    -0.78331
    -0.64223
    -0.39142
     0.06317
     0.34533
     0.02659
    -0.15629
    -0.52205
    -0.34962
    -0.17719
     0.01614
     0.14677
     0.15722
     0.13110
     0.05272
    -0.12494
    -0.14061
    -0.34440
    -0.51683
    -0.66313
    -0.74673
    -0.84079
    -0.90349
    -0.94007
    -0.95052
    -0.85646
    -0.72583
    -0.69448
    -0.71016
    -0.80944
    -0.55340
    -0.55340
    -0.53773
    -0.25557
    -0.13016
    -0.35485
    -0.44890
    -0.80421
    -1.15430
    -1.57754
    -1.88582
    -2.36654
    -2.93608
    -3.06149
    -2.80023
    -2.92563
    -2.24113
    -0.50115
     1.93901
     3.94547
     3.88277
     3.30278
     3.59539
     3.95070
     3.72079
     4.15970
     5.18384
     6.08779
     5.87356
     5.20474
     4.60907
     3.79394
     2.69666
     1.59414
    -0.38097
    -1.27970
    -2.15753
    -2.69572
    -2.68005
    -2.84203
    -2.98833
    -2.84203
    -2.61735
    -1.95375
    -1.66114
    -1.44691
    -1.03412
    -0.67881
    -0.62655
    -0.45412
    -0.33917
    -0.30259
    -0.05701
    -0.04656
    -0.28169
    -0.11971
    -0.07791
    -0.13539
    -0.11971
    -0.09881
     0.02659
    -0.06224
     0.01614
     0.10497
    -0.06224
     0.08929
     0.01614
     0.00047
     0.12587
     0.13110
     0.07362
     0.08407
     0.14155
     0.13110
     0.25127
     0.29830
     0.25650
     0.20947
     0.40803
     0.40803
     0.47596
     0.44461
     0.24605
     0.12065
     0.17290
     0.15722
     0.18857
     0.15200
    -0.53250
    -0.75718
    -0.48547
    -0.40710
    -0.42277
    -0.52205
    -0.55863
    -0.63701
    -0.74673
    -0.84079
    -0.67358
    -0.73628
    -0.52205
    -0.32872
    -0.26602
    -0.24512
    -0.22422
    -0.17719
    -0.06224
    -0.04134
    -0.14061
    -0.09359
    -0.10404
    -0.07269
    -0.13016
    -0.17719
    -0.16151
    -0.18241
    -0.20332
    -0.16151
    -0.14061
    -0.20332
    -0.27647
    -0.23989
    -0.20332
    -0.21377
    -0.32349
    -0.29737
    -0.39665
    -0.31304
    -0.25034
    -0.36530
    -0.38620
    -0.41755
    -0.52205
    -0.36530
    -0.23989
    -0.38097
    -0.46457
    -0.37052
    -0.30259
    -0.30782
    -0.32872
    -0.31827
    -0.20854
    -0.19287
    -0.13016
    -0.13016
    -0.18241
    -0.07791
    -0.14061
    -0.04134
     0.02137
    -0.08836
    -0.16151
     0.06839
     0.21470
    -0.04134
    -0.13539
    -0.18764
    -0.13539
    -0.09881
    -0.07269
    -0.16151
    -0.24512
    -0.39142
    -0.54818
    -0.49593
    -0.51683
    -0.48025
    -0.45412
    -0.14061
     0.23037
     0.15722
     0.08929
    -0.21377
     0.00047
     0.01614
     0.06839
     0.06317
     0.21992
     0.32443
     0.28785
     0.17812
     0.12065
     0.13110
    -0.19809
    -0.28169
    -0.46980
    -0.51160
    -0.66836
    -0.65791
    -0.73628
    -0.83556
    -0.59520
    -0.75718
    -0.60043
    -0.53773
    -0.59520
    -0.72061
    -0.49593
    -0.38097
    -0.44367
    -0.53250
    -0.49593
    -0.77808
    -0.95574
    -1.10727
    -1.26925
    -1.43646
    -1.68204
    -1.43646
    -1.43123
    -1.24835
    -0.95052
    -0.56908
     0.51776
     1.26496
     0.90965
     1.46874
     2.79071
     3.32368
     3.03629
     2.71233
     2.76981
     3.47521
     3.80962
     3.83052
     3.07809
     2.65485
     2.41972
     1.56279
     0.74244
     0.26695
    -0.27124
    -0.79899
    -1.04457
    -1.42078
    -1.75519
    -1.74997
    -1.63501
    -1.45213
    -1.39466
    -1.20132
    -1.09160
    -0.85646
    -0.80421
    -0.58475
    -0.67358
    -0.48547
    -0.24512
    -0.18764
    -0.18764
    -0.08836
    -0.12494
    -0.09881
     0.07362
    -0.04656
     0.00047
    -0.03611
     0.14677
     0.00047
     0.16245
     0.08407
     0.07884
     0.04749
     0.25127
     0.13110
     0.14677
     0.14677
     0.13110
     0.24082
     0.17812
     0.28785
     0.27218
     0.38713
     0.32965
     0.39758
     0.46551
     0.43416
     0.42893
     0.40280
     0.53343
     0.20947
     0.15722
    -0.08314
    -0.14061
     0.11542
    -0.14584
    -0.54295
    -0.37575
    -0.31827
    -0.41232
    -0.48547
    -0.58475
    -0.68403
    -0.69971
    -0.72583
    -0.58475
    -0.39665
    -0.37575
    -0.34440
    -0.30259
    -0.07791
    -0.09359
    -0.01521
    -0.12494
    -0.05179
     0.03704
     0.03704
    -0.04134
    -0.07269
     0.04749
    -0.14061
    -0.12494
    -0.05179
    -0.06224
    -0.11449
    -0.09359
    -0.19809
    -0.19287
    -0.10926
    -0.07269
    -0.22422
    -0.11971
    -0.14584
    -0.08314
    -0.13539
    -0.16674
    -0.20332
    -0.16151
    -0.05179
    -0.11449
    -0.12494
    -0.19809
    -0.01521
    -0.10404
    -0.10926
    -0.11449
    -0.07269
    -0.16151
    -0.15106
    -0.01521
     0.00047
    -0.06746
    -0.12494
    -0.02566
     0.01092
    -0.04134
    -0.09881
    -0.05179
    -0.16151
    -0.06746
    -0.14061
    -0.13016
    -0.18764
    -0.24512
    -0.28692
    -0.20854
    -0.23467
    -0.33917
    -0.34962
    -0.45935
    -0.47502
    -0.34962
    -0.41232
    -0.48025
    -0.48025
    -0.41755
    -0.56908
    -0.62133
    -0.52728
    -0.66836
    -0.52205
    -0.18241
     0.23037
     0.62749
     0.62749
     0.14677
     0.07362
     0.14677
     0.20425
     0.47073
     0.41848
     0.57001
     0.50731
     0.57524
     0.31398
     0.17812
     0.00569
    -0.20332
    -0.30259
    -0.36007
    -0.56908
    -0.61088
    -0.68403
    -0.43322
    -0.55863
    -0.57430
    -0.47502
    -0.55863
    -0.60565
    -0.75196
    -0.81466
    -1.06024
    -1.34763
    -1.55664
    -1.66636
    -2.07393
    -2.14186
    -1.94330
    -2.07393
    -1.53573
    -0.86169
     0.20425
     1.75612
     1.96513
     2.04873
     3.64241
     4.38439
     3.80962
     3.53268
     3.36025
     3.92457
     4.14925
     4.40529
     4.07088
     3.45431
     2.71756
     1.82405
     0.59614
    -0.27124
    -0.80421
    -1.41556
    -1.70294
    -2.24113
    -2.48672
    -2.37699
    -1.97465
    -1.72907
    -1.46258
    -1.15952
    -0.91394
    -0.83556
    -0.49070
    -0.33917
    -0.22422
    -0.21377
    -0.15106
    -0.04134
    -0.03088
    -0.11449
    -0.09881
    -0.03611
     0.11542
    -0.00476
     0.15200
     0.19380
     0.20947
     0.21992
     0.24082
     0.27740
     0.32443
     0.35055
     0.26172
     0.42371
     0.50208
     0.53343
     0.44983
     0.51776
     0.57001
     0.67451
     0.61704
     0.71632
     0.87830
     0.96712
     0.86262
     0.94622
     0.85739
     0.63794
     0.67974
     0.51253
     0.36623
     0.10497
    -0.26079
    -0.07791
     0.05794
     0.02659
    -0.30782
    -0.49070
    -0.76763
    -0.73628
    -1.00277
    -0.87214
    -0.92439
    -0.87214
    -0.84601
    -0.64746
    -0.72583
    -0.62133
    -0.63178
    -0.63178
    -0.65268
    -0.61610
    -0.64746
    -0.64746
    -0.66836
    -0.67881
    -0.68403
    -0.61610
    -0.48025
    -0.57953
    -0.61088
    -0.54818
    -0.61088
    -0.53250
    -0.57430
    -0.49070
    -0.46980
    -0.33917
    -0.27647
    -0.39665
    -0.27124
    -0.32349
    -0.28169
    -0.23467
    -0.17196
    -0.16151
    -0.20854
    -0.16151
    -0.09359
    -0.15106
    -0.09359
    -0.19287
    -0.03088
    -0.04656
    -0.00998
    -0.07791
    -0.02566
    -0.10404
    -0.07269
    -0.11971
     0.02659
     0.02137
    -0.11449
     0.09452
    -0.04134
     0.05794
     0.09452
     0.05272
    -0.03611
     0.01614
     0.05272
     0.08407
    -0.02566
     0.03704
     0.04227
    -0.03088
    -0.02043
    -0.17719
    -0.15106
    -0.28692
    -0.19287
    -0.24512
    -0.35485
    -0.34440
    -0.49070
    -0.50638
    -0.54295
    -0.58475
    -0.73628
    -0.74673
    -0.74151
    -1.06547
    -0.98709
    -1.06024
    -0.99232
    -0.64746
    -0.20332
     0.24082
     0.30875
     0.00569
    -0.28692
    -0.27124
    -0.16674
     0.06317
     0.30875
     0.41326
     0.44983
     0.42371
     0.24605
     0.23560
     0.05272
    -0.09359
    -0.23989
    -0.27647
    -0.42277
    -0.38097
    -0.49593
    -0.38097
    -0.39665
    -0.32349
    -0.25034
    -0.13016
    -0.23467
    -0.22422
    -0.40710
    -0.34440
    -0.54818
    -1.09682
    -1.45213
    -1.53051
    -1.81789
    -2.03213
    -2.19411
    -2.07915
    -2.19411
    -1.33195
     0.15722
     1.10820
     2.97359
     3.79394
     3.79394
     4.00295
     2.57648
     2.25252
     3.27665
     4.35304
     4.91736
     4.42096
     4.23808
     3.82529
     2.94224
     1.78748
     0.79992
    -0.55340
    -1.23267
    -1.73952
    -1.95375
    -2.06870
    -2.36131
    -2.19933
    -2.08438
    -1.57231
    -1.43646
    -1.22222
    -0.99232
    -0.72061
    -0.65268
    -0.41755
    -0.22422
    -0.25034
    -0.22944
    -0.14584
    -0.31827
    -0.20854
    -0.01521
     0.00047
    -0.07791
    -0.06746
    -0.04134
     0.05794
     0.00047
     0.08929
     0.05272
     0.12587
     0.15200
     0.16245
     0.21992
     0.15722
     0.17812
     0.24605
     0.42371
     0.35055
     0.37145
     0.29308
     0.44461
     0.49163
     0.51253
     0.52298
     0.24082
     0.23037
    -0.02043
     0.05272
     0.22515
     0.09974
    -0.51160
    -0.65791
    -0.38620
    -0.28692
    -0.41755
    -0.53773
    -0.57430
    -0.51683
    -0.65268
    -0.62133
    -0.55863
    -0.50638
    -0.40187
    -0.30782
    -0.11449
    -0.06224
    -0.17719
    -0.04656
    -0.09881
    -0.06224
     0.04227
    -0.02566
    -0.06224
    -0.13016
    -0.16151
    -0.03088
    -0.10404
    -0.12494
    -0.18764
    -0.13539
    -0.22944
    -0.26079
    -0.30259
    -0.26079
    -0.30259
    -0.18764
    -0.13016
    -0.19809
    -0.25557
    -0.24512
    -0.23467
    -0.12494
    -0.14584
    -0.18241
    -0.14584
    -0.17719
    -0.06224
    -0.06224
    -0.09359
    -0.08836
    -0.22422
    -0.14584
     0.04749
    -0.10926
    -0.04656
    -0.09881
    -0.05179
    -0.13539
    -0.08836
    -0.18764
    -0.19809
    -0.16674
     0.02137
    -0.09881
    -0.09359
    -0.04134
    -0.11449
    -0.15106
    -0.07791
    -0.00476
    -0.02566
    -0.10926
    -0.11971
    -0.14061
    -0.16674
    -0.13539
    -0.02566
    -0.16151
    -0.20854
    -0.08314
    -0.25557
    -0.21899
    -0.36530
    -0.38097
    -0.39665
    -0.42800
    -0.51160
    -0.54295
    -0.71016
    -0.72061
    -0.45935
    -0.30259
     0.10497
     0.10497
    -0.07791
    -0.27124
    -0.22944
    -0.19287
    -0.06224
    -0.10404
     0.17290
     0.16767
     0.17290
     0.05794
    -0.04134
    -0.12494
    -0.21899
    -0.36530
    -0.43845
    -0.51160
    -0.83556
    -0.69448
    -0.60565
    -0.48025
    -0.48547
    -0.52205
    -0.62655
    -0.42277
    -0.35485
    -0.25557
    -0.36530
    -0.41755
    -0.48547
    -0.50638
    -0.75718
    -1.00799
    -1.14907
    -1.26925
    -1.52528
    -1.77609
    -1.58799
    -1.33195
    -1.45213
    -1.01322
    -0.44367
     0.55433
     1.73000
     1.83450
     2.30477
     3.27143
     3.30278
     3.23485
     3.13035
     3.43863
     3.86187
     3.93502
     3.89322
     3.36025
     2.93701
     2.45630
     1.74045
     0.70586
    -0.00998
    -0.64223
    -0.87736
    -1.20655
    -1.65591
    -1.76042
    -1.64024
    -1.36853
    -1.22222
    -1.08114
    -1.04457
    -0.84601
    -0.73628
    -0.56908
    -0.45935
    -0.37052
    -0.21377
    -0.10926
    -0.14584
    -0.07791
     0.00047
    -0.06746
     0.01092
     0.08929
     0.12587
     0.13110
     0.15722
     0.13632
     0.13632
     0.18857
     0.20425
     0.20947
     0.22515
     0.22515
     0.30875
     0.32443
     0.37668
     0.32443
     0.44983
     0.36623
     0.49686
     0.46551
     0.48641
     0.49686
     0.49686
     0.23037
     0.02137
    -0.07791
     0.00569
     0.17290
    -0.07791
    -0.51160
    -0.57430
    -0.39665
    -0.40710
    -0.48547
    -0.50638
    -0.67881
    -0.55340
    -0.65268
    -0.53250
    -0.64223
    -0.45412
    -0.28169
    -0.26079
    -0.23467
    -0.01521
    -0.10404
    -0.15629
    -0.18764
    -0.22944
    -0.20332
    -0.05179
    -0.10926
    -0.19287
    -0.15629
    -0.19809
    -0.32349
    -0.19809
    -0.20332
    -0.25557
    -0.33394
    -0.20332
    -0.23989
    -0.17719
    -0.31304
    -0.23989
    -0.15106
    -0.17719
    -0.20854
    -0.07269
    -0.16674
    -0.10926
    -0.15629
    -0.06224
    -0.00998
    -0.07791
    -0.00998
    -0.06224
     0.02137
    -0.01521
     0.00047
    -0.09881
     0.04227
     0.03182
     0.02659
    -0.11971
     0.11019
    -0.00476
    -0.02566
    -0.04656
     0.03704
     0.04749
    -0.05701
     0.09452
    -0.08314
     0.02137
    -0.10926
    -0.11449
    -0.13016
    -0.16151
    -0.13539
    -0.20332
    -0.27647
    -0.34962
    -0.33917
    -0.39665
    -0.34962
    -0.48547
    -0.51683
    -0.68403
    -0.65791
    -0.80944
    -0.90871
    -0.71538
    -0.43322
     0.09452
     0.29830
     0.15200
    -0.17196
    -0.38097
    -0.26079
    -0.22422
     0.06317
     0.24082
     0.23560
     0.23560
     0.13110
     0.15200
     0.02659
    -0.11449
    -0.34440
    -0.40187
    -0.44367
    -0.53250
    -0.63701
    -0.75718
    -0.73106
    -0.62133
    -0.62655
    -0.49070
    -0.42277
    -0.57430
    -0.51683
    -0.46457
    -0.37575
    -0.54818
    -0.73106
    -0.85646
    -1.09682
    -1.19610
    -1.53573
    -1.69772
    -2.15753
    -2.01645
    -2.12095
    -1.84402
    -1.49916
    -0.91916
     0.83649
     1.76135
     1.63072
     1.97036
     4.67177
     6.44833
     5.97807
     4.27466
     3.87232
     4.18583
     4.92258
     5.03753
     4.56727
     4.43664
     3.72079
     2.43540
     0.87830
     0.12587
    -0.90871
    -1.69249
    -2.33519
    -2.90473
    -3.06149
    -3.06671
    -2.58599
    -2.26726
    -2.04258
    -1.72907
    -1.50961
    -1.29538
    -0.96619
    -0.83556
    -0.80944
    -0.77808
    -0.58998
    -0.60043
    -0.66836
    -0.57953
    -0.41755
    -0.39142
    -0.37052
    -0.32349
    -0.34440
    -0.23989
    -0.17719
    -0.09359
     0.01092
     0.09974
     0.09452
     0.15200
     0.21992
     0.31398
     0.43416
     0.25650
     0.32965
     0.36623
     0.46028
     0.52821
     0.46551
     0.43938
     0.51253
     0.59091
     0.67974
     0.67451
     0.48641
     0.34010
     0.40803
     0.58569
     0.50731
     0.48118
     0.04749
    -0.31827
    -0.40187
     0.07884
     0.20425
     0.28785
     0.09452
    -0.16151
    -0.17719
    -0.21899
    -0.16674
    -0.19809
    -0.13539
    -0.02043
     0.09974
     0.13110
     0.06317
     0.08929
     0.17290
     0.12065
     0.02137
     0.01614
    -0.19287
    -0.27124
    -0.30782
    -0.05179
    -0.19287
    -0.30782
    -0.36007
    -0.27647
    -0.32349
    -0.39142
    -0.47502
    -0.30259
    -0.38097
    -0.27124
    -0.24512
    -0.21377
    -0.19809
    -0.08836
    -0.30259
    -0.08314
    -0.07791
    -0.13016
    -0.03611
    -0.04134
    -0.06224
    -0.05701
    -0.14061
    -0.03088
     0.00047
     0.01092
     0.10497
     0.02659
     0.13110
    -0.01521
    -0.14584
     0.01614
    -0.00476
    -0.00998
    -0.01521
    -0.02043
     0.03182
     0.04749
     0.02659
    -0.10404
    -0.10926
    -0.08314
    -0.09881
    -0.04656
    -0.23467
    -0.29214
    -0.39665
    -0.36007
    -0.28169
    -0.25034
    -0.37575
    -0.49593
    -0.49593
    -0.56385
    -0.57430
    -0.62133
    -0.80944
    -0.75718
    -0.76241
    -0.76763
    -0.80944
    -0.71016
    -0.39665
    -0.04656
     0.23560
     0.17812
    -0.07791
    -0.27124
    -0.19809
    -0.06224
     0.09974
     0.20947
     0.25127
     0.33488
     0.30875
     0.08929
    -0.07269
    -0.19809
    -0.34440
    -0.55340
    -0.59520
    -0.61088
    -0.74673
    -0.76763
    -0.74673
    -0.80421
    -0.79376
    -0.74151
    -0.85124
    -0.67881
    -0.73106
    -0.83034
    -0.88781
    -0.95574
    -1.13340
    -1.48871
    -1.43646
    -1.33195
    -1.36330
    -1.47303
    -1.39466
    -1.29538
    -0.84079
    -0.59520
     0.11019
     1.31721
     1.45306
     1.52099
     2.76458
     3.32890
     3.46998
     2.87431
     2.66008
     3.47521
     3.45431
     3.53268
     3.06764
     2.62873
     2.39882
     1.76135
     0.83127
    -0.05701
    -0.32349
    -0.80421
    -1.12295
    -1.73952
    -1.89627
    -1.79177
    -1.59321
    -1.38943
    -1.27970
    -1.14907
    -0.86169
    -0.79899
    -0.59520
    -0.44367
    -0.32872
    -0.18764
    -0.07791
    -0.02566
     0.07362
     0.06317
     0.12065
     0.09452
     0.02137
     0.06317
     0.10497
     0.07362
     0.07362
     0.13632
     0.02137
     0.10497
     0.14155
     0.28263
     0.13632
     0.26172
     0.23037
     0.22515
     0.19380
     0.32965
     0.27740
     0.40803
     0.37668
     0.41326
     0.49686
     0.52821
     0.45506
     0.21470
    -0.02566
    -0.12494
    -0.48547
    -0.36007
    -0.11971
    -0.36530
    -0.34440
    -0.07269
    -0.39142
    -0.58998
    -0.66313
    -0.62655
    -0.62655
    -0.56908
    -0.32872
    -0.34440
    -0.13016
    -0.15106
    -0.03611
     0.01092
     0.10497
     0.11542
     0.06839
     0.17812
     0.04749
    -0.10404
     0.06317
     0.14677
    -0.08314
    -0.07791
    -0.02566
     0.02137
    -0.00998
    -0.06224
    -0.13539
    -0.06746
    -0.13539
    -0.11971
    -0.09359
    -0.19287
    -0.14061
    -0.18764
    -0.16151
     0.01092
    -0.01521
    -0.10926
    -0.09359
    -0.13539
    -0.10404
    -0.10404
    -0.02043
    -0.00476
    -0.07269
    -0.00476
    -0.01521
     0.17812
     0.09452
    -0.04134
    -0.05701
    -0.04656
     0.02137
    -0.09359
    -0.07269
    -0.18764
    -0.22422
    -0.28169
    -0.25557
    -0.15629
    -0.16674
    -0.22944
    -0.35485
    -0.31304
    -0.34962
    -0.22944
    -0.33394
    -0.26602
    -0.15106
    -0.20854
    -0.16674
    -0.05179
    -0.05179
    -0.06746
    -0.13539
    -0.15629
     0.00569
    -0.04656
    -0.09881
    -0.15106
    -0.10404
    -0.23989
    -0.14584
    -0.07269
    -0.18241
    -0.19809
    -0.31827
    -0.39142
    -0.34962
    -0.23989
    -0.08314
     0.05272
     0.08929
     0.12587
     0.18857
     0.14677
    -0.02043
     0.13632
     0.00047
     0.14155
     0.23560
     0.35578
     0.26172
     0.13110
     0.07362
     0.02137
    -0.15106
    -0.24512
    -0.34962
    -0.38097
    -0.41755
    -0.41755
    -0.42277
    -0.36007
    -0.47502
    -0.49593
    -0.44890
    -0.34440
    -0.30782
    -0.46980
    -0.72583
    -0.73106
    -0.88781
    -0.89304
    -0.91394
    -0.74673
    -0.87214
    -0.98709
    -0.96097
    -0.69971
    -0.45412
    -0.28692
     0.43416
     0.57001
     0.64839
     1.28586
     2.22117
     2.89521
     2.79593
     2.47720
     2.86386
     2.80638
     2.78548
     2.17414
     2.14279
     2.39360
     2.30999
     1.59937
     1.08208
     0.57524
     0.09452
    -0.37052
    -0.69971
    -1.21700
    -1.33718
    -1.23267
    -1.11772
    -1.22745
    -0.95052
    -1.02889
    -0.85646
    -0.76763
    -0.56908
    -0.49070
    -0.41232
    -0.19809
    -0.08836
    -0.16151
    -0.11971
    -0.07791
     0.00047
     0.02659
     0.12587
     0.02137
     0.17290
     0.18335
     0.19380
     0.15722
     0.18335
     0.26172
     0.21470
     0.30875
     0.41326
     0.37668
     0.47073
     0.45506
     0.46551
     0.54388
     0.54911
     0.54911
     0.60136
     0.47596
     0.28263
    -0.05701
    -0.28692
    -0.21899
    -0.10926
    -0.18764
    -0.38097
    -0.06224
    -0.19809
    -0.48547
    -0.53773
    -0.68926
    -0.67358
    -0.55340
    -0.38620
    -0.25557
    -0.11971
    -0.22944
    -0.11449
     0.12065
     0.08929
     0.12587
     0.17290
     0.11542
     0.08929
    -0.01521
     0.16767
     0.11019
     0.06317
    -0.06746
     0.03704
     0.12587
     0.16245
     0.03704
     0.01614
    -0.03611
    -0.08314
     0.03182
     0.11019
     0.00569
     0.00569
     0.04749
     0.18335
     0.15722
     0.14677
     0.10497
     0.16245
     0.17812
     0.19902
     0.26695
     0.31398
     0.26172
     0.16245
     0.28263
     0.36100
     0.49163
     0.46028
     0.43938
     0.43938
     0.44983
     0.35578
     0.39758
     0.41848
     0.34010
     0.38713
     0.35578
     0.43938
     0.29830
     0.21470
     0.07884
     0.15200
     0.00569
    -0.02043
    -0.12494
    -0.24512
    -0.36007
    -0.37575
    -0.53773
    -0.55863
    -0.67881
    -0.75718
    -0.85124
    -0.90349
    -0.91916
    -0.92439
    -1.08637
    -0.93484
    -0.90349
    -0.85124
    -0.91916
    -0.86691
    -0.88259
    -0.79376
    -0.79376
    -0.66313
    -0.39142
    -0.03611
     0.17290
     0.21470
     0.21992
     0.24082
     0.25127
     0.23037
     0.38713
     0.52298
     0.44461
     0.55956
     0.57524
     0.58046
     0.44983
     0.23037
     0.25127
     0.23560
     0.17812
    -0.04134
    -0.07791
    -0.30259
    -0.35485
    -0.27647
    -0.26079
    -0.20854
    -0.25034
    -0.39665
    -0.35485
    -0.30782
    -0.34440
    -0.32349
    -0.61610
    -0.61610
    -0.90349
    -0.91916
    -1.04979
    -1.21700
    -1.59844
    -1.58276
    -1.35285
    -1.25880
    -1.18565
    -1.09160
    -0.31304
     0.25127
    -0.20854
    -0.15106
     1.23883
     3.74692
     5.00618
     3.83574
     2.79071
     3.14080
     3.69466
     3.31323
     2.80638
     3.24007
     3.33935
     2.98927
     2.18459
     1.55757
     0.53866
    -0.04656
    -0.55340
    -1.26925
    -1.74997
    -1.75519
    -1.69772
    -1.72384
    -1.75519
    -1.65591
    -1.37898
    -1.10205
    -0.88781
    -0.66313
    -0.60043
    -0.52205
    -0.30259
    -0.50638
    -0.42800
    -0.38620
    -0.23467
    -0.23989
    -0.13539
    -0.18764
    -0.10404
    -0.04134
    -0.11971
    -0.01521
     0.09452
     0.05272
     0.01614
     0.06317
     0.14677
     0.16245
     0.14155
     0.15200
     0.27218
     0.44983
     0.48641
     0.38713
     0.50731
     0.32443
     0.35055
     0.46551
     0.43416
     0.14677
    -0.02043
    -0.22944
    -0.11449
     0.11542
    -0.28169
    -0.58475
    -0.29214
    -0.28692
    -0.49593
    -0.54818
    -0.50115
    -0.67881
    -0.51160
    -0.62133
    -0.40187
    -0.16151
    -0.24512
    -0.14584
    -0.09359
    -0.00476
     0.01092
    -0.00998
     0.09452
    -0.03088
    -0.04656
     0.04227
    -0.01521
     0.03182
    -0.03088
    -0.17719
    -0.14584
    -0.08836
    -0.24512
    -0.25034
    -0.10926
    -0.16674
    -0.32872
    -0.19287
    -0.17196
    -0.23467
    -0.19809
    -0.10926
    -0.18241
    -0.23467
    -0.19809
    -0.16151
    -0.16151
    -0.10404
    -0.11449
     0.00569
     0.04749
     0.04749
     0.00047
    -0.08314
    -0.14584
    -0.03088
    -0.07269
     0.03704
     0.00047
     0.05794
    -0.02043
    -0.08836
    -0.03088
     0.08929
     0.00047
    -0.08314
    -0.06224
    -0.01521
    -0.04134
     0.01092
    -0.04656
    -0.06224
    -0.03088
     0.05794
    -0.01521
     0.00047
    -0.02043
    -0.06224
    -0.09881
    -0.06746
     0.05272
    -0.12494
    -0.05179
    -0.18764
    -0.08314
    -0.05701
    -0.07269
    -0.10404
    -0.20332
    -0.11449
    -0.18241
    -0.15629
    -0.19809
    -0.18241
    -0.34962
    -0.18764
     0.01614
     0.18857
     0.26172
     0.19902
     0.11542
     0.09974
     0.13110
     0.16245
     0.20947
     0.21992
     0.12587
     0.30875
     0.40803
     0.30353
     0.16767
     0.00569
    -0.01521
    -0.01521
    -0.20854
    -0.15106
    -0.18764
    -0.25557
    -0.37575
    -0.32349
    -0.22422
    -0.20854
    -0.22944
    -0.37575
    -0.43322
    -0.46457
    -0.45935
    -0.71016
    -0.62655
    -0.62655
    -0.56908
    -0.55340
    -0.61088
    -0.53773
    -0.65268
    -0.48547
    -0.33917
    -0.17719
     0.27218
     0.59614
     0.43416
     0.54911
     1.14478
     1.73522
     2.11144
     2.10099
     2.57648
     2.82206
     2.60783
     2.08531
     1.48442
     1.87108
     1.92333
     1.87630
     1.45829
     1.19181
     0.92010
     0.15200
    -0.18764
    -0.84079
    -0.99754
    -0.92961
    -0.67358
    -0.97142
    -0.97142
    -0.99754
    -0.92439
    -0.86691
    -0.60043
    -0.61610
    -0.49593
    -0.31304
    -0.10926
    -0.06224
    -0.00998
    -0.02566
     0.08407
     0.17812
     0.20425
     0.14677
     0.18857
     0.11542
     0.08929
     0.04749
     0.13110
     0.15200
     0.23560
     0.20425
     0.18857
     0.27740
     0.27740
     0.29830
     0.25650
     0.36100
     0.41326
     0.43416
     0.32443
     0.51776
     0.37145
     0.46028
     0.24605
     0.10497
    -0.21377
    -0.51160
    -0.71538
    -0.47502
    -0.22422
    -0.10404
    -0.04134
    -0.18764
    -0.62655
    -0.76241
    -0.69971
    -0.56908
    -0.22422
    -0.19287
    -0.03611
     0.00047
     0.08929
     0.19380
     0.25650
     0.23560
     0.16767
     0.23037
     0.08407
     0.09452
     0.20425
     0.04749
     0.03182
     0.02137
     0.01614
    -0.08314
    -0.13016
    -0.13016
    -0.13539
    -0.12494
    -0.03611
    -0.05179
    -0.03088
    -0.03611
    -0.11449
    -0.21899
    -0.05179
    -0.05701
    -0.05701
    -0.00998
    -0.04656
    -0.07269
    -0.05179
    -0.00998
     0.03182
     0.00569
     0.01614
    -0.05701
    -0.00476
    -0.06746
    -0.03611
    -0.08836
    -0.02043
     0.00569
     0.01092
    -0.08836
     0.02137
    -0.05701
    -0.11971
    -0.13016
    -0.08314
    -0.04134
    -0.00476
     0.06317
    -0.07269
    -0.09359
    -0.06224
    -0.06224
    -0.03611
    -0.03088
    -0.14061
    -0.06746
    -0.05701
    -0.05701
    -0.10404
    -0.20854
    -0.08836
    -0.04656
     0.01092
    -0.04134
    -0.10926
    -0.07791
    -0.10404
    -0.12494
    -0.05701
    -0.00476
    -0.04656
    -0.17719
    -0.03611
    -0.04656
    -0.10926
    -0.11449
    -0.08314
     0.04749
     0.28785
     0.22515
     0.20947
     0.17812
     0.16245
     0.06839
     0.16767
     0.38190
     0.29830
     0.26172
     0.32965
     0.27740
     0.18857
     0.12587
     0.04749
     0.08929
    -0.01521
    -0.11971
    -0.08314
    -0.13539
    -0.13539
    -0.17196
    -0.25034
    -0.17719
    -0.19809
    -0.15106
    -0.23989
    -0.29737
    -0.29737
    -0.39142
    -0.51683
    -0.55863
    -0.54295
    -0.54818
    -0.66836
    -0.72061
    -0.62655
    -0.71538
    -0.74151
    -0.66313
    -0.40710
     0.01614
     0.08929
    -0.03611
     0.16767
     0.90965
     1.88675
     2.32567
     2.66530
     3.66331
     3.84097
     2.99449
     1.53144
     1.37469
     2.35702
     2.75413
     2.40405
     2.26297
     2.16369
     0.90965
     0.29308
    -0.48025
    -1.09682
    -1.12817
    -0.94007
    -1.14385
    -1.19087
    -1.25358
    -1.39466
    -1.35285
    -1.15952
    -0.97142
    -0.71538
    -0.46457
    -0.41232
    -0.32349
    -0.03611
    -0.00998
     0.02659
     0.05794
     0.02137
    -0.02566
     0.05272
     0.08407
     0.07884
     0.09452
    -0.01521
     0.08407
     0.17290
     0.35055
     0.24082
     0.24082
     0.28785
     0.42893
     0.50208
     0.48118
     0.53343
     0.65361
     0.58569
     0.69019
     0.50208
     0.05272
    -0.17196
    -0.79376
    -0.80944
    -0.32349
    -0.04134
     0.15200
     0.31920
    -0.28169
    -0.74673
    -0.81989
    -0.75718
    -0.49070
    -0.34440
    -0.03088
     0.03704
     0.05272
     0.22515
     0.23560
     0.27740
     0.35055
     0.28263
     0.19902
     0.21470
     0.06839
    -0.01521
    -0.10404
    -0.05701
    -0.09359
    -0.15106
     0.01092
    -0.16151
    -0.13016
    -0.18764
    -0.18241
    -0.09359
     0.01092
     0.02137
    -0.10926
    -0.07791
    -0.01521
     0.01614
    -0.00476
     0.00569
    -0.13016
     0.01092
     0.07362
     0.05794
     0.02137
     0.01092
    -0.07269
    -0.18764
    -0.07269
     0.02137
    -0.02566
    -0.20854
    -0.11449
    -0.04134
     0.03182
    -0.05701
    -0.21377
    -0.16151
    -0.26079
    -0.16151
    -0.20332
    -0.14061
    -0.23467
    -0.27124
    -0.20332
    -0.17719
    -0.26079
    -0.20854
    -0.40710
    -0.31304
    -0.51683
    -0.50638
    -0.42277
    -0.61088
    -0.68403
    -0.53250
    -0.43845
    -0.46457
    -0.45935
    -0.54295
    -0.57953
    -0.49593
    -0.52728
    -0.49070
    -0.43845
    -0.34440
    -0.43845
    -0.41755
    -0.19809
    -0.31827
    -0.17196
    -0.16674
    -0.10926
    -0.06224
    -0.03611
     0.07884
    -0.04134
     0.14155
     0.16245
     0.14677
     0.26172
     0.26172
     0.24605
     0.28785
     0.20425
     0.16245
     0.09452
     0.17812
     0.14677
     0.05272
    -0.03088
    -0.08836
    -0.12494
    -0.09881
    -0.02566
    -0.10926
    -0.19809
    -0.14061
    -0.06224
    -0.03088
     0.00569
     0.00569
    -0.07791
     0.01092
    -0.11449
    -0.19287
    -0.29214
    -0.42277
    -0.60565
    -0.68403
    -0.58998
    -0.52728
    -0.64223
    -0.64746
    -0.81989
    -0.52205
    -0.38620
    -0.38620
    -0.54818
    -0.30259
     0.41848
     1.34856
     2.38315
     2.39360
     2.83774
     3.76782
     3.77304
     1.71432
     1.07685
     1.76135
     2.46152
     2.33612
     2.49810
     2.39882
     1.25451
     0.42893
    -0.27647
    -1.03412
    -1.29538
    -1.07592
    -1.35285
    -1.83879
    -1.83879
    -1.50438
    -1.43123
    -1.29538
    -1.06024
    -0.93484
    -0.76241
    -0.48025
    -0.36530
    -0.08836
    -0.12494
    -0.02566
     0.07884
     0.11542
     0.00047
     0.04749
     0.17290
     0.18335
     0.11542
     0.13632
     0.17812
     0.22515
     0.08929
     0.17290
     0.27218
     0.18335
     0.32965
     0.34010
     0.38713
     0.47596
     0.42371
     0.41326
     0.53866
     0.64839
     0.66406
     0.52298
     0.48641
     0.27218
     0.19380
    -0.05701
    -0.08836
     0.15722
     0.06839
    -0.28169
    -0.18241
    -0.04656
    -0.31827
    -0.32872
    -0.50638
    -0.29214
    -0.26602
    -0.22422
    -0.14584
    -0.00998
    -0.05179
     0.24082
     0.22515
     0.29830
     0.37668
     0.26695
     0.32965
     0.33488
     0.24605
     0.24082
     0.11542
     0.07884
     0.17290
     0.06839
     0.13632
     0.04749
    -0.04656
    -0.16151
    -0.10404
    -0.15629
    -0.07791
    -0.08314
    -0.16151
    -0.12494
    -0.11449
     0.02659
    -0.08314
    -0.10926
    -0.05179
    -0.08314
    -0.02043
    -0.09359
    -0.04134
    -0.08836
    -0.08836
     0.01092
     0.00047
     0.00047
     0.00047
    -0.01521
    -0.05179
    -0.04134
     0.01092
    -0.06224
     0.04749
     0.26172
     0.14677
    -0.05701
     0.05794
     0.08407
     0.03182
    -0.01521
    -0.02043
     0.09974
     0.02659
     0.10497
    -0.04134
    -0.13016
    -0.06746
    -0.13016
    -0.10404
     0.02659
    -0.08314
    -0.13016
    -0.29737
    -0.12494
    -0.22944
    -0.15106
    -0.15629
    -0.16151
    -0.12494
    -0.15629
    -0.07269
    -0.15629
    -0.15629
    -0.29214
    -0.23467
    -0.14061
     0.00047
     0.07362
     0.13632
     0.19902
     0.06839
     0.18857
     0.14155
     0.19380
     0.11542
     0.22515
     0.14677
     0.21992
     0.20947
     0.14677
     0.02659
     0.21470
     0.07884
    -0.04656
    -0.07791
    -0.10404
    -0.21899
    -0.30259
    -0.29214
    -0.23989
    -0.30782
    -0.28692
    -0.32872
    -0.28169
    -0.33917
    -0.27124
    -0.42277
    -0.48025
    -0.53773
    -0.56908
    -0.45935
    -0.42277
    -0.38097
    -0.48547
    -0.55340
    -0.48025
    -0.23467
    -0.18764
    -0.02043
     0.15200
     0.24605
     0.38713
     0.34533
     0.73722
     1.04550
     1.18136
     1.48964
     2.15846
     2.83251
     2.55035
     1.76658
     1.66730
     1.89720
     1.95468
     2.21594
     1.80838
     1.50009
     0.36100
     0.03704
    -0.13539
    -0.16151
    -0.28169
    -0.21377
    -0.84601
    -1.06547
    -1.29015
    -1.39466
    -1.45736
    -1.29015
    -1.37375
    -1.01844
    -0.71538
    -0.51683
    -0.31304
    -0.19809
    -0.23989
    -0.08836
     0.05794
     0.04749
     0.03704
     0.11542
     0.06317
     0.07362
     0.00047
     0.09974
     0.18335
     0.14155
     0.10497
     0.16245
     0.25127
     0.16767
     0.17290
     0.26172
     0.43416
     0.35055
     0.39235
     0.36100
     0.30875
     0.27740
     0.14155
     0.09974
    -0.21377
    -0.55863
    -1.02889
    -1.43123
    -1.16475
    -0.38620
     0.25650
     0.25127
    -0.14061
    -0.78331
    -0.97664
    -0.89304
    -0.47502
    -0.13016
     0.07362
     0.32443
     0.39758
     0.60136
     0.69019
     0.69019
     0.53866
     0.48118
     0.35578
     0.38713
     0.27218
     0.24082
     0.12065
     0.12587
     0.16245
     0.10497
     0.11019
     0.07884
    -0.05701
    -0.02043
     0.03182
    -0.04134
     0.04749
     0.00569
     0.03704
    -0.04134
     0.04227
     0.15722
     0.40280
     0.28785
    -0.04656
     0.06839
     0.15200
     0.18335
     0.26695
     0.23037
     0.29830
     0.26172
     0.24082
     0.33488
     0.15200
     0.05272
     0.20947
     0.11542
     0.14677
    -0.02566
     0.06317
    -0.10404
     0.03182
    -0.03611
     0.00569
     0.05272
    -0.05701
     0.01614
    -0.10926
    -0.11971
    -0.04134
    -0.14061
    -0.07791
     0.01092
     0.02659
    -0.09359
     0.05794
    -0.02566
     0.00047
     0.02137
    -0.19809
    -0.07269
    -0.04134
     0.00047
    -0.02566
    -0.07791
    -0.04656
    -0.07269
    -0.04134
    -0.02566
     0.00569
    -0.20854
    -0.00998
    -0.09881
    -0.08314
    -0.07791
    -0.13016
    -0.11971
    -0.04656
     0.13632
     0.12587
     0.06317
     0.05272
     0.07362
    -0.00998
     0.08407
     0.17290
     0.08407
     0.07362
     0.12587
     0.15722
     0.14155
     0.04749
    -0.05701
     0.02659
    -0.02043
    -0.08314
    -0.13016
    -0.26602
    -0.28169
    -0.28692
    -0.20854
    -0.08836
    -0.18241
    -0.24512
    -0.37575
    -0.38097
    -0.38620
    -0.40187
    -0.48547
    -0.39142
    -0.31827
    -0.41755
    -0.49593
    -0.36007
    -0.33917
    -0.39142
    -0.27647
    -0.22422
    -0.06224
     0.13110
     0.13110
     0.20947
     0.20425
     0.50208
     0.59614
     0.92532
     1.27018
     1.85540
     2.04351
     1.58369
     1.24406
     1.54189
     1.85540
     1.80315
     2.17936
     1.64117
     1.80838
     1.04550
     0.74767
     0.31398
    -0.37575
    -0.41755
     0.18857
    -0.25034
    -0.23467
    -0.62133
    -0.98709
    -1.14907
    -1.17520
    -1.15952
    -1.11250
    -0.90871
    -0.71016
    -0.55340
    -0.43322
    -0.20332
    -0.16151
    -0.15106
    -0.10926
     0.04749
     0.18335
     0.20425
     0.07362
     0.17812
    -0.09881
     0.07884
     0.20425
     0.20947
     0.25650
     0.17812
     0.25127
     0.47073
     0.41326
     0.39758
     0.28785
     0.37145
     0.47596
     0.39758
     0.32443
    -0.20854
    -0.60043
    -1.14907
    -1.44168
    -0.96619
    -0.08314
     0.32965
     0.25127
    -0.34962
    -0.98709
    -1.11250
    -0.88781
    -0.62655
    -0.32872
    -0.05701
     0.30353
     0.36100
     0.40803
     0.41326
     0.50208
     0.52821
     0.34533
     0.25127
     0.27740
     0.05272
     0.00569
    -0.05179
     0.17812
    -0.02043
    -0.05701
    -0.17719
    -0.25034
    -0.25557
    -0.16151
    -0.24512
    -0.21899
    -0.16674
    -0.17719
    -0.20854
    -0.21899
    -0.02043
    -0.14584
    -0.15106
    -0.22944
    -0.13016
    -0.15106
    -0.08314
    -0.12494
    -0.01521
    -0.08836
    -0.05179
    -0.13016
    -0.08836
     0.00569
    -0.11971
    -0.11449
    -0.13539
    -0.07269
    -0.09359
    -0.12494
    -0.11449
    -0.12494
    -0.07791
    -0.00998
    -0.02566
    -0.10926
    -0.16674
    -0.26079
    -0.09359
    -0.14061
    -0.10926
    -0.22422
    -0.18764
    -0.28169
    -0.22422
    -0.20854
    -0.18764
    -0.26079
    -0.21899
    -0.25034
    -0.20854
    -0.23989
    -0.16674
    -0.30259
    -0.16674
    -0.18764
    -0.05179
     0.02137
     0.05272
     0.00047
     0.06317
    -0.08836
     0.07884
     0.06839
     0.14677
     0.13632
     0.04749
     0.20947
     0.36623
     0.29308
     0.21470
     0.29830
     0.28785
     0.19380
     0.25650
     0.37145
     0.29830
     0.15200
     0.21992
     0.28263
     0.33488
     0.26172
     0.16245
     0.07362
     0.05272
     0.00569
    -0.17719
     0.05272
    -0.03088
    -0.15629
    -0.10926
    -0.12494
    -0.00998
    -0.10404
    -0.20332
    -0.24512
    -0.34962
    -0.33917
    -0.34440
    -0.28169
    -0.34440
    -0.37575
    -0.47502
    -0.42800
    -0.31304
    -0.29214
    -0.38620
    -0.38620
    -0.27124
    -0.03611
    -0.02043
     0.13110
    -0.00476
     0.25650
     0.49163
     0.72677
     0.75289
     1.97036
     3.34980
     3.15125
     2.33612
     1.98081
     2.30477
     2.41450
     2.74891
     2.77503
     3.21917
     1.94423
     0.75289
     0.13110
    -0.28169
     0.46551
     0.74244
    -0.02043
    -0.82511
    -1.22745
    -1.49393
    -1.80744
    -1.61934
    -1.61411
    -1.51483
    -1.19610
    -0.73106
    -0.67881
    -0.49593
    -0.18241
    -0.11449
    -0.04656
    -0.03088
     0.19902
     0.05272
     0.00569
     0.09452
     0.03182
     0.01614
     0.08929
     0.15722
     0.11019
     0.09974
     0.18335
     0.16767
     0.35578
     0.32443
     0.41326
     0.43416
     0.40803
     0.44983
     0.33488
     0.50208
     0.46551
     0.10497
    -0.31827
    -0.64746
    -1.22222
    -1.29015
    -0.65791
     0.21992
     0.39758
     0.20425
    -0.50638
    -0.96619
    -0.95574
    -0.83034
    -0.47502
    -0.08836
     0.30875
     0.36623
     0.53343
     0.48641
     0.56479
     0.51253
     0.46028
     0.39758
     0.26172
     0.22515
     0.00569
     0.13632
     0.02659
     0.06839
    -0.16151
    -0.25557
    -0.18241
    -0.27647
    -0.32349
    -0.29214
    -0.25557
    -0.23989
    -0.31827
    -0.26602
    -0.19287
    -0.14584
    -0.18241
    -0.25034
    -0.22944
    -0.05701
    -0.15106
    -0.16674
    -0.07791
    -0.00998
    -0.08836
     0.06839
    -0.03088
    -0.02566
    -0.05179
    -0.06224
    -0.06746
     0.02137
     0.01092
    -0.01521
    -0.04656
    -0.11971
     0.09974
    -0.00998
    -0.02566
    -0.05701
     0.05272
    -0.06746
    -0.05701
     0.04749
    -0.16151
    -0.04134
    -0.08836
    -0.04656
    -0.03088
    -0.01521
    -0.09881
    -0.15106
    -0.18764
    -0.22422
    -0.20854
    -0.15629
    -0.17196
    -0.31304
    -0.28692
    -0.18764
    -0.21899
    -0.20332
    -0.30782
    -0.22422
    -0.19809
    -0.16674
    -0.17719
    -0.19809
    -0.08836
    -0.16151
    -0.16151
    -0.06224
     0.01614
     0.04749
    -0.00998
     0.09452
     0.11019
     0.02137
    -0.10926
     0.12587
     0.17812
     0.26172
     0.21992
     0.13632
     0.14155
     0.13110
    -0.04656
     0.07362
     0.12065
     0.12065
     0.11542
    -0.00476
    -0.02043
    -0.13539
    -0.11971
    -0.12494
    -0.07269
    -0.00998
    -0.13539
    -0.08314
    -0.06746
    -0.14061
    -0.18241
    -0.13539
    -0.02566
    -0.19287
    -0.30782
    -0.09881
    -0.15106
    -0.11971
    -0.16674
    -0.38097
    -0.33394
    -0.15106
    -0.21899
    -0.16151
    -0.09359
     0.12065
     0.06317
     0.12065
     0.20947
     0.25127
     0.32965
     0.59091
     0.82604
     1.42171
     2.48765
     2.84296
     2.14279
     1.94946
     2.52945
     2.41450
     2.83774
     2.71756
     3.10422
     1.99126
     1.24928
     0.72677
    -0.24512
     0.15722
     0.87830
     0.39758
    -0.32872
    -0.66313
    -1.36853
    -1.76042
    -1.80222
    -1.84402
    -1.80744
    -1.65591
    -1.31105
    -1.21700
    -0.90349
    -0.81466
    -0.52728
    -0.53773
    -0.41755
    -0.32349
    -0.36530
    -0.37575
    -0.38620
    -0.29737
    -0.14061
    -0.22944
    -0.06224
    -0.05179
     0.03704
     0.04227
     0.06839
     0.14677
     0.27740
     0.29308
     0.27740
     0.37145
     0.35578
     0.34533
     0.25650
     0.21470
    -0.09881
    -0.28692
    -0.73106
    -0.99232
    -0.86169
    -0.56908
    -0.23989
     0.15722
     0.07362
    -0.63178
    -0.90349
    -0.85646
    -0.53250
    -0.34440
    -0.19809
     0.02659
     0.15200
     0.30353
     0.43416
     0.33488
     0.28785
     0.18857
     0.13110
     0.16245
     0.16245
     0.06317
    -0.04656
    -0.08314
    -0.11449
    -0.27124
    -0.24512
    -0.36530
    -0.24512
    -0.20854
    -0.15106
    -0.26079
    -0.19287
    -0.33917
    -0.26602
    -0.19287
    -0.20854
    -0.20332
    -0.19809
    -0.27124
    -0.11971
    -0.06746
    -0.07269
    -0.08836
    -0.05179
    -0.10404
     0.04749
    -0.09359
    -0.00998
    -0.04134
    -0.07791
    -0.11449
     0.01092
    -0.02566
     0.04227
    -0.02043
     0.03704
    -0.10404
    -0.04656
    -0.07791
     0.02137
    -0.02566
     0.05794
    -0.02043
     0.02137
    -0.07269
     0.00047
    -0.06746
     0.01614
    -0.01521
    -0.06224
     0.00047
    -0.05701
     0.01614
    -0.08314
    -0.05701
    -0.14061
    -0.09881
    -0.02566
    -0.00998
    -0.16151
    -0.09881
    -0.12494
    -0.24512
    -0.07269
    -0.06746
    -0.14584
    -0.22422
    -0.04656
    -0.15106
    -0.15629
    -0.11449
    -0.14061
     0.06317
     0.00047
     0.02137
     0.04227
     0.14677
     0.06839
    -0.02043
     0.14155
     0.20947
     0.12587
     0.05272
     0.09974
     0.15722
     0.06839
    -0.00476
    -0.05179
    -0.08314
    -0.07269
    -0.09359
    -0.08314
    -0.14584
    -0.19287
    -0.31304
    -0.23989
    -0.23989
    -0.17196
    -0.29737
    -0.30259
    -0.32872
    -0.30259
    -0.32872
    -0.31827
    -0.40187
    -0.27647
    -0.36530
    -0.36530
    -0.45935
    -0.44890
    -0.30259
    -0.36530
    -0.22422
    -0.16151
    -0.03088
     0.08407
     0.09452
     0.02659
     0.03182
     0.04227
     0.21992
     0.44461
     0.61704
     1.30676
     1.16045
     1.37991
     2.22639
     2.42495
     2.02783
     2.52945
     2.47197
     1.85018
     1.19703
     0.21992
     0.34010
     0.31920
     0.31398
     0.86785
     0.70064
    -0.50115
    -0.50115
    -1.06024
    -1.50438
    -1.60366
    -1.65069
    -1.56709
    -1.31105
    -0.99754
    -0.70493
    -0.49593
    -0.13539
    -0.02043
     0.04749
     0.14677
     0.19380
     0.25127
     0.15200
     0.10497
     0.14677
    -0.05179
     0.08929
     0.20425
     0.24605
     0.18857
     0.07362
     0.12065
     0.17290
     0.20425
     0.15200
     0.15200
    -0.02043
    -0.19809
    -0.20332
    -0.36007
    -0.37575
    -0.74673
    -1.12295
    -1.21700
    -1.21700
    -1.09160
    -0.54295
    -0.18241
    -0.15106
    -0.39665
    -0.74151
    -0.68403
    -0.49070
    -0.16674
     0.02659
     0.37145
     0.53866
     0.62226
     0.51776
     0.51253
     0.55433
     0.39758
     0.35055
     0.20425
     0.12587
     0.09452
    -0.16674
    -0.10926
    -0.18764
    -0.09359
    -0.24512
    -0.21899
    -0.18764
    -0.19287
    -0.13539
    -0.21377
    -0.09359
    -0.10926
    -0.09881
    -0.11449
    -0.01521
    -0.02043
    -0.02043
    -0.05701
    -0.17196
     0.02137
     0.08929
     0.01614
     0.04749
     0.02137
    -0.07791
    -0.02043
     0.05272
     0.09974
     0.08929
    -0.10404
     0.12587
     0.16245
     0.15200
     0.01092
     0.06839
     0.11542
     0.14155
     0.07362
     0.17290
     0.08929
     0.05794
     0.05794
     0.20425
     0.15200
     0.24082
     0.16767
     0.18335
    -0.02043
     0.12587
     0.11019
     0.02137
     0.11542
     0.17812
     0.05272
     0.09452
     0.12065
     0.17290
    -0.02566
     0.05794
     0.07362
     0.04227
     0.07362
     0.11542
     0.07362
    -0.03611
    -0.05179
    -0.01521
     0.03182
     0.11019
    -0.03611
    -0.01521
     0.04749
    -0.03611
     0.10497
     0.04227
     0.05272
     0.12065
     0.20425
     0.08407
     0.11542
     0.18857
     0.20425
     0.12065
     0.14677
     0.16767
     0.19902
     0.12065
     0.14677
     0.01092
     0.15722
     0.00569
    -0.05701
     0.01614
    -0.10926
    -0.14061
    -0.06224
    -0.14584
    -0.17196
    -0.17719
    -0.25557
    -0.16151
    -0.22944
    -0.16674
    -0.39142
    -0.34440
    -0.22422
    -0.25557
    -0.31304
    -0.21899
    -0.32872
    -0.64223
    -0.52728
    -0.26079
    -0.10926
     0.09452
    -0.06746
     0.01092
    -0.11971
    -0.08314
     0.04227
     0.21992
     0.48641
     0.81037
     0.90442
     0.76334
     1.13955
     1.73522
     1.92333
     1.69865
     2.32044
     1.98081
     2.01738
     1.46352
     1.17091
     0.87307
     0.08407
    -0.08836
     0.63794
     0.26172
     0.16767
     0.21992
    -0.44367
    -0.94007
    -1.15430
    -1.43646
    -1.43123
    -1.36330
    -1.04457
    -0.69971
    -0.50638
    -0.38097
    -0.22944
    -0.03088
    -0.03611
     0.00047
     0.09974
     0.16245
     0.22515
     0.05794
     0.15722
     0.18335
     0.15200
     0.24605
     0.15200
     0.09452
     0.34010
     0.21470
     0.39758
     0.27740
     0.27740
     0.18857
     0.23560
     0.36623
     0.14677
    -0.34962
    -0.65791
    -0.96097
    -1.49916
    -1.41556
    -0.57430
     0.30875
     0.36100
     0.00569
    -0.77286
    -1.04457
    -0.87736
    -0.50115
    -0.23467
     0.09974
     0.35055
     0.50208
     0.58046
     0.64316
     0.64316
     0.49686
     0.44983
     0.42371
     0.26695
     0.27740
     0.24605
     0.15200
     0.05272
     0.01092
    -0.08836
    -0.06746
    -0.00476
     0.04749
     0.03182
    -0.04134
    -0.00998
     0.04227
    -0.04134
    -0.04134
    -0.01521
    -0.03088
     0.09452
     0.00569
    -0.00998
     0.00569
     0.07884
     0.00047
     0.09452
     0.11542
     0.03182
    -0.02566
     0.07884
     0.18335
     0.03182
     0.06317
     0.03182
     0.13110
     0.12587
     0.07362
     0.04227
    -0.01521
     0.05272
    -0.00476
    -0.01521
     0.02659
    -0.03088
    -0.17719
    -0.04656
    -0.01521
    -0.06746
    -0.09359
    -0.28169
    -0.13539
    -0.12494
    -0.10404
    -0.15106
    -0.22422
    -0.16674
    -0.20854
    -0.21377
    -0.18241
    -0.16674
    -0.26602
    -0.25034
    -0.16674
    -0.14061
    -0.22422
    -0.25557
    -0.22422
    -0.17719
    -0.20332
    -0.08836
    -0.09881
    -0.14584
    -0.12494
    -0.29737
    -0.22422
    -0.01521
    -0.10404
    -0.05701
    -0.13016
     0.03704
     0.03182
     0.05794
     0.04227
     0.06839
     0.07362
    -0.01521
     0.15722
     0.03182
     0.09974
    -0.01521
    -0.00998
     0.07362
     0.04749
    -0.01521
    -0.07269
    -0.13016
    -0.17719
    -0.31827
    -0.31304
    -0.21899
    -0.18764
    -0.26602
    -0.24512
    -0.31827
    -0.38620
    -0.34440
    -0.41232
    -0.48025
    -0.50638
    -0.49593
    -0.52728
    -0.37052
    -0.52728
    -0.53250
    -0.55863
    -0.54818
    -0.46980
    -0.45935
    -0.20854
    -0.10404
    -0.25557
    -0.31827
    -0.30259
     0.02137
     0.06839
     0.09452
     0.44983
     2.16891
     4.04998
     3.33935
     2.02783
     1.94423
     2.09576
     2.48242
     2.41450
     3.28188
     2.55035
     1.22316
     0.71632
    -0.30259
     0.06839
     0.79992
     0.36100
    -0.69971
    -1.27970
    -1.72907
    -2.24636
    -2.29339
    -2.25158
    -1.96942
    -1.55664
    -1.20132
    -0.95052
    -0.72583
    -0.49593
    -0.23989
    -0.10926
    -0.05179
     0.01614
     0.03182
     0.05794
     0.06839
     0.09452
     0.02137
     0.04749
     0.16767
     0.16767
     0.19380
     0.26695
     0.27218
     0.41848
     0.39235
     0.60136
     0.56479
     0.64316
     0.61181
     0.63271
     0.48118
     0.27218
    -0.11449
    -0.60565
    -1.23267
    -1.00277
    -0.27124
    -0.00476
     0.12587
     0.27218
    -0.64223
    -0.96097
    -1.02889
    -0.79376
    -0.49593
    -0.28169
    -0.03088
     0.18857
     0.35578
     0.33488
     0.42371
     0.42893
     0.45506
     0.31920
     0.23560
     0.23037
     0.17290
     0.19380
     0.12587
     0.12587
     0.04749
    -0.06224
     0.00047
    -0.03088
    -0.07269
    -0.06746
    -0.02043
    -0.06746
    -0.00476
    -0.05179
    -0.05701
    -0.02566
    -0.06746
     0.06839
     0.04227
     0.11542
     0.07884
     0.05272
     0.03704
     0.12065
     0.15200
     0.23037
     0.23037
     0.20947
     0.28785
     0.20425
     0.31398
     0.34010
     0.18335
     0.03182
     0.25127
     0.16767
     0.04749
     0.03182
     0.05794
     0.08929
     0.08929
     0.00569
     0.05272
    -0.07791
     0.04227
     0.04227
    -0.02566
    -0.03611
    -0.07269
    -0.15629
    -0.00998
     0.06839
    -0.02043
    -0.05701
    -0.07269
    -0.08314
    -0.15106
    -0.02043
    -0.16674
    -0.11449
    -0.12494
    -0.16674
    -0.04656
    -0.03088
     0.01614
    -0.19809
    -0.03088
    -0.09359
     0.02137
    -0.11449
    -0.09359
    -0.09881
    -0.13016
     0.00569
    -0.16151
    -0.07791
     0.01614
     0.09974
     0.06317
     0.12065
     0.09974
     0.04749
     0.06839
     0.20947
     0.24082
     0.15200
     0.14155
     0.16245
     0.17290
     0.14155
     0.09452
     0.03182
    -0.01521
    -0.06746
    -0.06224
    -0.15106
    -0.20332
    -0.20332
    -0.29214
    -0.18764
    -0.28692
    -0.23989
    -0.25557
    -0.26602
    -0.27647
    -0.26602
    -0.33394
    -0.39665
    -0.45935
    -0.53773
    -0.54295
    -0.56908
    -0.51683
    -0.69971
    -0.66313
    -0.67358
    -0.63178
    -0.64223
    -0.56908
    -0.26602
    -0.19287
    -0.35485
    -0.37052
    -0.11971
     0.39758
     1.25451
     1.79793
     2.87954
     4.78150
     4.95393
     1.90765
     0.89920
     1.91811
     2.86386
     2.98404
     2.93701
     3.49611
     2.17936
     1.25973
     0.42893
    -0.37052
    -0.52205
    -0.30259
    -0.81989
    -1.42078
    -1.53051
    -1.71862
    -1.78654
    -1.53573
    -1.34763
    -1.36330
    -1.05502
    -0.79376
    -0.58998
    -0.43845
    -0.29737
    -0.14061
    -0.12494
     0.09452
     0.02137
     0.03182
    -0.04656
     0.14155
     0.05272
     0.07362
     0.13110
     0.15200
     0.21470
     0.24082
     0.30875
     0.37145
     0.36100
     0.59614
     0.51776
     0.54911
     0.66406
     0.64839
     0.59614
     0.47596
     0.18335
    -0.00998
    -0.23989
    -0.68926
    -0.27647
    -0.18764
    -0.34962
    -0.17719
     0.05794
    -0.56908
    -0.83556
    -0.80421
    -0.67358
    -0.54295
    -0.41755
    -0.22422
    -0.13016
    -0.07269
     0.06839
     0.16767
     0.17812
     0.05272
     0.08929
     0.13110
     0.04749
    -0.00476
    -0.08314
    -0.07791
    -0.15629
    -0.13016
    -0.07791
    -0.20854
    -0.17719
    -0.19809
    -0.24512
    -0.17196
    -0.20854
    -0.18241
    -0.05701
    -0.18764
    -0.18241
    -0.26079
    -0.16151
    -0.06746
    -0.08314
    -0.12494
    -0.15106
    -0.02043
     0.06317
    -0.03088
     0.03182
     0.12065
    -0.07791
     0.04227
     0.04227
     0.01614
     0.03182
     0.01614
     0.05794
     0.08407
     0.08407
     0.09452
     0.02137
     0.04749
     0.04227
     0.00569
    -0.04656
     0.17290
     0.08929
     0.14677
     0.14677
     0.08929
     0.00569
    -0.01521
    -0.00476
    -0.00998
    -0.02043
    -0.11971
    -0.03088
    -0.14061
    -0.07791
    -0.10926
     0.00047
    -0.06224
     0.00047
    -0.19809
    -0.14061
    -0.18764
    -0.16674
    -0.19287
    -0.21899
    -0.17196
    -0.09881
    -0.07791
     0.08929
     0.07362
     0.03704
     0.15722
     0.04749
     0.15722
     0.14155
     0.17812
     0.17812
     0.28263
     0.23037
     0.18857
     0.09974
     0.21470
     0.23037
     0.17290
    -0.00998
    -0.03088
    -0.16674
    -0.21377
    -0.30259
    -0.40187
    -0.35485
    -0.39665
    -0.38097
    -0.42277
    -0.41755
    -0.45412
    -0.48547
    -0.55863
    -0.39665
    -0.42800
    -0.50638
    -0.61610
    -0.69971
    -0.83556
    -0.98187
    -0.84601
    -0.94529
    -1.06024
    -0.99754
    -0.99754
    -1.01322
    -0.96097
    -0.72583
    -0.28692
    -0.55340
    -0.55340
    -0.45412
     0.67451
     2.66530
     3.98727
     3.65809
     4.71357
     5.12114
     3.39160
     1.17613
     1.66207
     2.96836
     3.87232
     3.67376
     3.68421
     3.15647
     1.68820
     0.71109
    -0.30782
    -1.16475
    -1.37375
    -1.27448
    -1.45736
    -1.80744
    -1.67681
    -1.66636
    -1.52528
    -1.21177
    -1.20132
    -1.16475
    -1.00799
    -0.84601
    -0.66836
    -0.64746
    -0.61610
    -0.50638
    -0.52205
    -0.36530
    -0.54818
    -0.53773
    -0.44890
    -0.45935
    -0.55863
    -0.36007
    -0.45935
    -0.29737
    -0.34440
    -0.19809
    -0.16151
    -0.23467
     0.00047
     0.03704
     0.15722
     0.22515
     0.17290
     0.33488
     0.55433
     0.48641
     0.49163
     0.47073
     0.44983
     0.21992
     0.17812
     0.02659
     0.04749
     0.27218
     0.05272
    -0.31827
    -0.25557
    -0.31304
    -0.28692
    -0.36530
    -0.33917
    -0.36530
    -0.42800
    -0.44890
    -0.40710
    -0.26602
    -0.34440
    -0.20854
    -0.14061
     0.00569
    -0.02043
    -0.00998
     0.01614
    -0.08314
    -0.09881
    -0.10404
    -0.10404
     0.04227
    -0.13016
    -0.04134
    -0.11449
    -0.06746
    -0.06746
    -0.04134
    -0.03088
    -0.07269
    -0.04134
    -0.03088
    -0.00476
     0.01092
    -0.00998
    -0.00998
     0.00047
     0.13632
     0.13632
     0.04227
     0.08407
     0.10497
     0.14155
     0.07362
     0.07884
     0.01092
     0.12587
     0.05272
     0.10497
     0.02137
     0.10497
     0.00047
    -0.04134
     0.10497
     0.07884
    -0.03611
    -0.07791
     0.04749
     0.05794
     0.04227
    -0.10404
    -0.06746
    -0.06224
     0.11542
     0.09974
     0.00569
    -0.03611
    -0.08836
    -0.05701
     0.04749
    -0.01521
    -0.08314
    -0.04134
    -0.08836
    -0.14061
    -0.10404
    -0.24512
    -0.32872
    -0.37575
    -0.37575
    -0.31827
    -0.42277
    -0.57953
    -0.55863
    -0.79899
    -0.57953
    -0.33917
    -0.19809
    -0.17196
    -0.08314
     0.06317
     0.00569
    -0.07791
    -0.00476
     0.08407
     0.10497
     0.27740
     0.27218
     0.35055
     0.31398
     0.23037
     0.06839
     0.13110
    -0.03088
    -0.14061
    -0.21899
    -0.23467
    -0.25557
    -0.32349
    -0.30259
    -0.34962
    -0.23989
    -0.26602
    -0.19809
    -0.33394
    -0.31304
    -0.43845
    -0.63178
    -0.65791
    -0.63701
    -0.67358
    -0.74151
    -0.85646
    -0.74673
    -0.78331
    -0.86691
    -0.61610
    -0.52728
    -0.08314
     0.18335
     0.04749
     0.23560
     0.98280
     2.10621
     2.66008
     2.48242
     2.70188
     3.30278
     3.17215
     2.80116
     1.70910
     1.62550
     2.13756
     2.24207
     1.97036
     1.53667
     1.21793
     0.18857
    -0.39142
    -1.06547
    -1.54619
    -1.32673
    -1.20655
    -1.35808
    -1.43646
    -1.36853
    -1.18042
    -1.08637
    -0.95574
    -0.90349
    -0.72061
    -0.44890
    -0.32872
    -0.28169
    -0.21899
    -0.17196
    -0.20854
    -0.04656
    -0.05701
    -0.00476
     0.03704
    -0.06746
    -0.08836
    -0.03088
     0.04749
    -0.03088
     0.01092
     0.07884
     0.11019
     0.09452
     0.18857
     0.16245
     0.07362
     0.32965
     0.43416
     0.34010
     0.41326
     0.42893
     0.37668
     0.24605
    -0.12494
    -0.45412
    -0.83034
    -1.12817
    -0.71538
    -0.37052
    -0.27124
     0.03704
    -0.52205
    -1.02367
    -0.99754
    -1.09160
    -0.90871
    -0.66313
    -0.42277
    -0.29737
    -0.18241
    -0.01521
    -0.00476
     0.02659
    -0.02566
     0.00569
     0.13632
     0.04749
    -0.03088
    -0.17196
    -0.03611
    -0.18241
    -0.13539
    -0.17196
    -0.18241
    -0.28169
    -0.30782
    -0.33394
    -0.19809
    -0.23467
    -0.20332
    -0.34440
    -0.26602
    -0.19287
    -0.35485
    -0.34440
    -0.23989
    -0.13016
    -0.29737
    -0.20854
    -0.16674
    -0.17196
    -0.13016
    -0.12494
    -0.08314
    -0.10926
    -0.02566
    -0.07791
    -0.11449
     0.03704
    -0.04656
    -0.03611
     0.00047
    -0.03088
     0.01092
     0.09974
     0.01092
     0.00047
    -0.06224
    -0.05179
     0.01092
     0.06317
     0.01092
     0.05272
     0.05794
     0.02137
     0.06317
    -0.11971
     0.00047
     0.15722
     0.00569
     0.07884
     0.09452
    -0.01521
    -0.01521
    -0.03088
     0.00569
     0.13632
     0.03182
     0.06839
    -0.11449
    -0.02566
    -0.00998
     0.00047
    -0.06746
    -0.04134
    -0.10926
    -0.09359
    -0.04656
    -0.08314
    -0.18764
    -0.17719
    -0.21377
    -0.07791
    -0.05179
     0.13110
     0.14155
     0.19380
     0.15200
     0.23560
     0.15722
     0.19902
     0.27740
     0.18335
     0.23037
     0.33488
     0.31920
     0.21470
     0.11019
     0.16767
     0.10497
    -0.02043
    -0.04656
    -0.08836
    -0.16674
    -0.13539
    -0.16151
    -0.08836
    -0.09359
    -0.21899
    -0.17719
    -0.13539
    -0.08314
     0.62226
     0.42893
    -0.06224
    -0.31304
    -0.38097
    -0.32349
    -0.09359
    -0.18764
    -0.07791
    -0.20854
    -0.03611
    -0.00998
     0.09452
     0.31920
     0.24082
     0.29830
     0.67451
     1.54189
     2.06441
     2.03828
     2.40927
     2.69666
     2.53990
     2.03306
     1.33811
     1.63072
     2.11666
     2.28387
     1.71432
     1.43739
     1.13955
     0.50208
    -0.08836
    -0.62133
    -1.14385
    -1.15430
    -0.76763
    -0.86691
    -1.01322
    -1.00799
    -0.98709
    -0.94529
    -0.91394
    -0.76763
    -0.55863
    -0.45935
    -0.36530
    -0.11449
    -0.20332
    -0.13539
    -0.15629
     0.01614
     0.05272
     0.14155
     0.13110
     0.09452
     0.11019
     0.12065
     0.14677
     0.24605
     0.20947
     0.25650
     0.30353
     0.42371
     0.45506
     0.51253
     0.46551
     0.40280
     0.52821
     0.55433
     0.43938
     0.09452
    -0.22944
    -0.51160
    -0.56908
    -0.23467
    -0.01521
    -0.34440
    -0.23467
    -0.21377
    -0.50638
    -0.67881
    -0.74151
    -0.60565
    -0.49593
    -0.34440
    -0.20854
    -0.03611
     0.05794
    -0.01521
     0.12587
     0.06839
     0.12065
     0.17290
     0.17290
     0.04227
     0.10497
     0.12587
     0.04227
    -0.03611
    -0.04134
     0.02659
     0.08929
    -0.05701
    -0.02043
    -0.03611
     0.00047
    -0.04656
    -0.05179
    -0.01521
     0.07884
    -0.04134
     0.04227
     0.03704
     0.02659
     0.06839
     0.08407
     0.06839
     0.08929
     0.12587
     0.01614
     0.11019
     0.31920
     0.31398
     0.23560
     0.17812
     0.14155
     0.11542
     0.14677
     0.17812
     0.13110
     0.09974
     0.04227
    -0.00476
     0.08407
     0.06839
    -0.05179
    -0.14584
    -0.11971
    -0.12494
    -0.10404
    -0.05701
    -0.09881
    -0.16674
    -0.23989
    -0.08314
    -0.10926
    -0.09359
    -0.23467
    -0.01521
    -0.11971
    -0.02043
    -0.06746
    -0.21377
    -0.21899
    -0.18241
    -0.14584
    -0.11971
    -0.06224
    -0.20854
    -0.16674
    -0.16674
    -0.08836
    -0.19809
    -0.27647
    -0.33917
    -0.15106
    -0.20332
    -0.04134
     0.12587
     0.26172
     0.22515
     0.17290
     0.25650
     0.21470
     0.30875
     0.18857
     0.24082
     0.35055
     0.37145
     0.20425
     0.29308
     0.21470
     0.12065
     0.14677
    -0.01521
    -0.13539
    -0.18764
    -0.39665
    -0.40710
    -0.38097
    -0.34440
    -0.36530
    -0.30782
    -0.36530
    -0.36007
    -0.38097
    -0.40710
    -0.46457
    -0.51683
    -0.54295
    -0.83034
    -0.97142
    -1.14385
    -1.25880
    -1.38943
    -1.35285
    -1.24313
    -1.26925
    -1.35285
    -1.19087
    -0.85646
     0.05272
    -0.43845
    -0.99754
    -0.57953
     2.64440
     6.67301
     7.58742
     4.08133
     3.05719
     3.34458
     3.50133
     2.67053
     2.74368
     3.40205
     3.78349
     3.10422
     2.83251
     1.89720
     0.25650
    -0.77808
    -1.89105
    -2.54419
    -2.70095
    -2.40834
    -2.27771
    -2.24113
    -1.91195
    -1.54096
    -1.37375
    -1.14907
    -0.92961
    -0.64223
    -0.43845
    -0.31304
    -0.36530
    -0.14584
    -0.18241
    -0.07791
    -0.10926
    -0.00476
     0.09452
     0.11542
     0.16767
     0.30875
     0.46028
     0.34533
     0.40280
     0.37145
     0.49686
     0.55956
     0.58569
     0.69019
     0.75289
     0.78424
     0.85217
     0.90965
     0.88352
     0.88875
     0.79469
     0.84694
     0.74767
     0.49163
     0.23037
     0.13110
     0.30353
     0.19380
    -0.10404
    -0.25557
    -0.11971
    -0.17719
    -0.19809
    -0.42277
    -0.41755
    -0.44367
    -0.47502
    -0.30782
    -0.13539
    -0.12494
    -0.09359
     0.07362
     0.08407
     0.16767
     0.14155
     0.06839
     0.23560
     0.26695
     0.20425
     0.32443
     0.17290
     0.24082
     0.14677
     0.12065
     0.11542
     0.28263
     0.25650
     0.12587
     0.29830
     0.29308
     0.41326
     0.31920
     0.27740
     0.29830
     0.27740
     0.25650
     0.32443
     0.31920
     0.25650
     0.17290
     0.07884
     0.19902
     0.06317
    -0.02043
    -0.09881
    -0.00476
    -0.12494
    -0.18241
    -0.18764
    -0.30782
    -0.34440
    -0.42277
    -0.48025
    -0.37052
    -0.49070
    -0.57430
    -0.54295
    -0.48547
    -0.51683
    -0.41755
    -0.56908
    -0.56385
    -0.68403
    -0.68926
    -0.67358
    -0.66836
    -0.53250
    -0.67881
    -0.42800
    -0.54818
    -0.55340
    -0.65791
    -0.56385
    -0.48025
    -0.47502
    -0.39142
    -0.44367
    -0.33917
    -0.41232
    -0.36007
    -0.34440
    -0.37575
    -0.46980
    -0.46457
    -0.43845
    -0.25034
    -0.11449
     0.14677
     0.37145
     0.35055
     0.15200
     0.02659
     0.06839
     0.18857
     0.24605
     0.30875
     0.36623
     0.30353
     0.34533
     0.27218
     0.22515
    -0.00998
    -0.09881
    -0.30782
    -0.48025
    -0.47502
    -0.53773
    -0.62655
    -0.74673
    -0.78331
    -0.66313
    -0.69448
    -0.66313
    -0.55863
    -0.68926
    -0.69971
    -0.60565
    -0.65268
    -0.64746
    -0.92439
    -1.08637
    -1.26403
    -1.36330
    -1.60889
    -1.89105
    -2.15231
    -1.84402
    -1.91195
    -1.91717
    -1.37898
    -0.54295
     1.11343
     1.41649
     0.97235
     2.29954
     5.28834
     6.05644
     4.73970
     2.86909
     3.14602
     3.55881
     3.97682
     3.69989
     3.55881
     3.48043
     2.95269
     1.58369
     0.61704
    -0.60043
    -1.45736
    -1.81267
    -2.41879
    -2.74798
    -2.75320
    -2.17843
    -1.84402
    -1.66114
    -1.24835
    -0.83034
    -0.56385
    -0.32872
    -0.21377
    -0.04134
    -0.00998
     0.11019
     0.08929
    -0.00998
     0.09974
     0.03182
     0.05272
     0.01614
     0.08929
     0.10497
     0.16767
     0.13632
     0.13632
    -0.00476
     0.00047
     0.03182
     0.09974
     0.20425
     0.19380
     0.16767
     0.15722
     0.18857
     0.20947
     0.28785
     0.41848
     0.37145
     0.44983
     0.42371
     0.37668
     0.45506
     0.55956
     0.57001
     0.61704
     0.42371
     0.30875
     0.23037
     0.18335
     0.35055
     0.17290
    -0.56385
    -0.56908
    -0.37575
    -0.11971
    -0.29737
    -0.31827
    -0.46980
    -0.56908
    -0.61088
    -0.62133
    -0.56908
    -0.47502
    -0.37575
    -0.32349
    -0.18764
    -0.15629
    -0.18241
    -0.06224
     0.01614
    -0.16151
    -0.21899
    -0.26079
    -0.23467
    -0.26602
    -0.31304
    -0.21899
    -0.18764
    -0.15106
    -0.28692
    -0.26602
    -0.23989
    -0.14584
    -0.22944
    -0.17196
    -0.25557
    -0.18764
    -0.15629
    -0.04656
    -0.07269
    -0.18764
    -0.17196
    -0.20332
    -0.10404
    -0.10926
    -0.18241
    -0.32349
    -0.34440
    -0.50638
    -0.65268
    -0.70493
    -0.63701
    -0.72061
    -0.80944
    -0.73628
    -0.82511
    -0.76241
    -0.65791
    -0.50115
    -0.46457
    -0.52728
    -0.53250
    -0.51683
    -0.55863
    -0.60565
    -0.49593
    -0.29214
    -0.16151
    -0.18764
    -0.14584
     0.02659
     0.20947
     0.08929
    -0.02043
    -0.12494
    -0.13016
     0.00569
     0.06839
     0.13110
     0.26695
     0.25650
     0.24082
     0.11019
     0.15200
     0.09974
    -0.01521
     0.08929
     0.08929
     0.27740
     0.11019
    -0.05179
    -0.23467
    -0.23989
    -0.26602
    -0.31304
    -0.33394
    -0.41232
    -0.36007
    -0.40187
    -0.41232
    -0.25557
    -0.54818
    -0.56908
    -0.69448
    -0.74151
    -0.89304
    -0.83556
    -0.80944
    -0.78854
    -0.67358
    -0.71016
    -0.59520
    -0.70493
    -0.57953
    -0.63178
    -0.69971
    -0.71016
    -0.82511
    -0.96619
    -1.16475
    -1.03412
    -1.12295
    -1.26403
    -1.24835
    -1.07592
    -1.09160
    -0.75718
    -0.45935
    -0.11449
     0.52821
     0.46028
     0.50208
     1.85018
     3.22440
     3.53268
     2.89521
     2.48765
     2.96836
     3.13557
     3.10422
     2.45107
     2.42495
     2.61305
     2.24207
     1.45829
     0.61181
     0.21992
    -0.33394
    -0.74151
    -1.20132
    -1.70294
    -1.71862
    -1.47826
    -1.34240
    -1.47826
    -1.36330
    -1.11772
    -1.03934
    -0.79376
    -0.57430
    -0.50638
    -0.36007
    -0.18764
    -0.22422
    -0.11971
     0.05272
    -0.01521
    -0.08314
    -0.02566
     0.14677
     0.08929
     0.03704
     0.02137
     0.01092
     0.07884
     0.06317
     0.06317
     0.14155
     0.10497
     0.10497
     0.22515
     0.27218
     0.23037
     0.36100
     0.34010
     0.32443
     0.41848
     0.41848
     0.40803
     0.49686
     0.53866
     0.61181
     0.62749
     0.58046
     0.41326
     0.19902
     0.06839
    -0.04134
     0.13632
     0.14677
    -0.23467
    -0.32872
    -0.04134
    -0.18764
    -0.33394
    -0.34962
    -0.41232
    -0.37052
    -0.33394
    -0.27647
    -0.32349
    -0.20332
    -0.16674
    -0.03088
    -0.00998
     0.12065
     0.06317
     0.07884
     0.12587
     0.05794
     0.02137
    -0.02043
    -0.13016
    -0.01521
    -0.09359
    -0.05701
    -0.10926
    -0.09881
    -0.16151
    -0.08314
    -0.07269
    -0.13539
    -0.10404
    -0.11971
    -0.18241
    -0.13539
    -0.09359
    -0.19287
    -0.11449
    -0.01521
    -0.02043
     0.00569
     0.03704
    -0.08314
    -0.23467
    -0.21377
    -0.15106
    -0.11449
    -0.17719
    -0.18241
    -0.17719
    -0.27647
    -0.29737
    -0.28692
    -0.37052
    -0.30782
    -0.31827
    -0.33917
    -0.23467
    -0.32349
    -0.33394
    -0.28169
    -0.31827
    -0.15106
    -0.19809
    -0.18241
    -0.09359
    -0.09881
    -0.25034
    -0.11449
    -0.13539
    -0.13016
     0.00047
    -0.06224
    -0.01521
    -0.13539
    -0.08836
    -0.15629
    -0.08836
    -0.00998
    -0.10404
    -0.22422
    -0.42800
    -0.25557
    -0.17719
    -0.17719
    -0.25034
    -0.31304
    -0.27124
    -0.41755
    -0.30782
    -0.16151
     0.18857
     0.36623
     0.50208
     0.41326
     0.21992
     0.32443
     0.26695
     0.51776
     0.57524
     0.64316
     0.64316
     0.50208
     0.43938
     0.31398
     0.20425
    -0.00998
     0.01092
    -0.18764
    -0.43845
    -0.38620
    -0.34962
    -0.47502
    -0.68926
    -0.77286
    -0.84601
    -0.81989
    -0.99754
    -1.19610
    -1.48348
    -1.75519
    -1.81267
    -2.23591
    -2.19933
    -2.26726
    -2.30384
    -2.39266
    -2.18888
    -1.69249
    -1.17520
     0.02137
     0.25127
     0.53343
     2.12711
     3.60061
     3.65286
     3.11989
     2.43017
     3.16170
     2.95269
     3.22962
     3.01539
     3.04152
     2.82729
     2.43540
     1.45306
     0.59614
     0.00047
    -0.85124
    -1.26925
    -1.76042
    -2.09483
    -1.97987
    -1.50438
    -1.53573
    -1.48348
    -1.02889
    -1.00799
    -0.89304
    -0.49593
    -0.43322
    -0.44890
    -0.36530
    -0.28692
    -0.26079
    -0.19809
    -0.23989
    -0.14061
    -0.13539
    -0.07269
    -0.04656
    -0.09359
    -0.02043
    -0.11971
    -0.11449
     0.05794
     0.16767
     0.05794
     0.12065
     0.20947
     0.15200
     0.19380
     0.26172
     0.27740
     0.20425
     0.29308
     0.28785
     0.33488
     0.35578
     0.38713
     0.11019
     0.12065
     0.08407
    -0.06224
     0.07884
     0.02137
    -0.44367
    -0.64746
    -0.41755
    -0.42277
    -0.43845
    -0.45412
    -0.53250
    -0.61610
    -0.58998
    -0.52728
    -0.63701
    -0.50638
    -0.43845
    -0.31827
    -0.29737
    -0.20854
    -0.23989
    -0.17196
    -0.19287
    -0.23989
    -0.21377
    -0.08836
    -0.18241
    -0.27124
    -0.26602
    -0.31827
    -0.18764
    -0.33917
    -0.17196
    -0.26079
    -0.14061
    -0.21899
    -0.16674
    -0.28169
    -0.21899
    -0.27647
    -0.13016
    -0.13539
    -0.08314
    -0.05179
    -0.04656
    -0.11971
    -0.07269
    -0.13016
    -0.04656
    -0.05701
    -0.02566
    -0.14584
    -0.04134
    -0.03088
    -0.07269
    -0.03088
    -0.05701
    -0.05179
    -0.06224
     0.00569
    -0.10926
    -0.07269
    -0.03611
    -0.17196
    -0.16151
    -0.03088
     0.09452
     0.16245
    -0.00476
    -0.11971
    -0.23467
    -0.14061
    -0.26079
    -0.23989
    -0.23467
    -0.31827
    -0.22422
    -0.31827
    -0.29214
    -0.50115
    -0.61610
    -0.44890
    -0.48025
    -0.43845
    -0.47502
    -0.54295
    -0.50638
    -0.47502
    -0.42277
    -0.37575
    -0.33394
    -0.29214
    -0.27124
    -0.27647
    -0.24512
    -0.33394
    -0.25557
    -0.30259
    -0.34962
    -0.45412
    -0.49070
    -0.32349
    -0.26079
     0.04227
     0.32443
     0.33488
     0.00569
    -0.01521
    -0.00998
    -0.07791
    -0.04656
     0.20947
     0.15200
     0.18857
     0.36623
     0.18335
     0.14155
    -0.02043
    -0.08836
    -0.24512
    -0.29737
    -0.33917
    -0.24512
    -0.27124
    -0.30259
    -0.28692
    -0.38097
    -0.38620
    -0.43845
    -0.55340
    -0.56908
    -0.78331
    -1.03412
    -1.20655
    -1.35285
    -1.47303
    -1.77609
    -1.67159
    -1.60889
    -1.43646
    -1.29538
    -0.78331
    -0.17719
     0.76334
     0.89397
     1.19181
     2.23162
     2.90566
     3.01017
     2.71756
     2.55558
     3.18782
     3.08854
     2.98927
     2.62350
     2.48242
     2.23162
     1.76658
     0.92010
     0.19380
    -0.31827
    -0.75718
    -1.18042
    -1.58276
    -1.82312
    -1.83879
    -1.34763
    -1.41556
    -1.33718
    -1.21177
    -1.03412
    -0.89304
    -0.67358
    -0.57430
    -0.61610
    -0.45935
    -0.21899
    -0.28169
    -0.23467
    -0.23467
    -0.17719
    -0.31304
    -0.13539
    -0.15629
    -0.14061
    -0.20854
    -0.17196
    -0.09881
    -0.13539
    -0.15629
    -0.22944
    -0.04134
    -0.03611
     0.03704
    -0.04134
     0.06839
    -0.02043
    -0.16151
    -0.15629
    -0.07269
    -0.17196
    -0.53250
    -0.99232
    -1.23267
    -1.16475
    -1.12817
    -1.37375
    -1.81267
    -1.58276
    -1.37898
    -1.53573
    -1.58276
    -1.60366
    -1.68204
    -1.39466
    -1.12817
    -0.93484
    -0.78854
    -0.40187
    -0.18241
     0.11542
     0.44461
     0.53343
     0.52821
     0.73199
     0.65884
     0.76334
     0.83127
     0.87307
     0.76334
     0.74244
     0.77379
     0.71632
     0.59614
     0.65361
     0.52298
     0.47596
     0.40280
     0.32965
     0.19902
     0.17812
     0.20425
     0.13632
     0.06317
     0.14677
     0.13632
    -0.03088
     0.04749
     0.01614
    -0.00476
    -0.04134
    -0.07791
    -0.07791
    -0.03611
     0.03704
    -0.05179
    -0.08314
    -0.32872
    -0.27124
    -0.29214
    -0.36007
    -0.25034
    -0.47502
    -0.46457
    -0.34962
    -0.41232
    -0.57953
    -0.57430
    -0.53773
    -0.51160
    -0.47502
    -0.50115
    -0.55863
    -0.50638
    -0.48025
    -0.51160
    -0.26079
    -0.27124
    -0.41232
    -0.36530
    -0.39142
    -0.38620
    -0.38097
    -0.51160
    -0.55863
    -0.40710
    -0.49070
    -0.34440
    -0.52728
    -0.57953
    -0.63701
    -0.68926
    -0.61610
    -0.58475
    -0.67358
    -0.76241
    -0.83556
    -0.73106
    -0.77808
    -0.86691
    -0.87214
    -0.72583
    -0.15106
     0.00047
     0.05794
    -0.06746
    -0.26079
    -0.30782
    -0.26079
     0.04227
     0.09452
     0.23560
     0.20425
     0.20425
     0.25650
     0.23560
     0.00569
    -0.08314
    -0.21377
    -0.27647
    -0.23467
    -0.31304
    -0.28692
    -0.39665
    -0.26079
    -0.22944
    -0.21899
    -0.28169
    -0.32872
    -0.39142
    -0.42800
    -0.56385
    -0.80944
    -0.84079
    -1.24835
    -1.45213
    -1.55664
    -1.76042
    -2.07393
    -1.95897
    -1.85970
    -1.94330
    -1.60889
    -1.10727
     0.12065
     1.10298
     0.93055
     1.96513
     4.21196
     5.12114
     4.63520
     3.18782
     3.26097
     3.69989
     3.85664
     3.87232
     3.72602
     3.61629
     3.27665
     2.11144
     0.93055
     0.15200
    -0.73106
    -1.33195
    -1.87015
    -2.53897
    -2.72185
    -2.36654
    -2.05825
    -2.08438
    -1.71862
    -1.66114
    -1.68727
    -1.39988
    -0.96619
    -1.09682
    -1.06547
    -1.05502
    -0.90349
    -0.79376
    -0.84079
    -0.71016
    -0.76241
    -0.63701
    -0.45935
    -0.44890
    -0.31827
    -0.39665
    -0.32349
    -0.44367
    -0.15106
     0.00047
    -0.03611
     0.12065
     0.17290
     0.17812
     0.32443
     0.38190
     0.29830
     0.40803
     0.39758
     0.44983
     0.43938
     0.39235
     0.29308
     0.13110
     0.17812
     0.33488
     0.26172
    -0.12494
    -0.66836
    -0.54295
    -0.42800
    -0.37052
    -0.44890
    -0.52728
    -0.51160
    -0.67881
    -0.69448
    -0.67881
    -0.66313
    -0.65268
    -0.61088
    -0.25034
    -0.28692
    -0.10926
    -0.26079
    -0.16151
    -0.09881
    -0.18241
    -0.18764
    -0.11449
    -0.06746
    -0.05701
     0.02659
    -0.15106
    -0.29214
    -0.17719
    -0.19809
     0.00047
    -0.07791
    -0.10404
    -0.06746
    -0.04134
    -0.04656
    -0.03088
    -0.14584
    -0.01521
    -0.06224
    -0.06746
    -0.01521
     0.04749
     0.02137
    -0.01521
    -0.02043
     0.00047
    -0.02043
    -0.00476
    -0.02043
     0.04227
    -0.04134
    -0.08836
    -0.05701
    -0.06224
     0.06317
    -0.02043
     0.02659
     0.00569
     0.09974
     0.04227
    -0.15629
    -0.06224
    -0.04134
     0.01092
    -0.07269
     0.00569
     0.03704
    -0.01521
     0.01092
     0.00569
    -0.05179
    -0.13016
    -0.05701
     0.02659
    -0.07791
    -0.06224
    -0.13539
    -0.14584
    -0.08836
    -0.19287
    -0.19287
    -0.21899
    -0.26079
    -0.36007
    -0.48547
    -0.50115
    -0.55340
    -0.58475
    -0.67881
    -0.49070
    -0.13539
     0.24082
     0.05272
    -0.14061
    -0.32872
    -0.19287
    -0.20854
    -0.14584
     0.06317
     0.12065
     0.15200
     0.14155
     0.14677
     0.02137
    -0.07791
    -0.17196
    -0.26602
    -0.42277
    -0.49593
    -0.46980
    -0.53773
    -0.38097
    -0.45935
    -0.38097
    -0.39142
    -0.39665
    -0.27647
    -0.32349
    -0.33917
    -0.40187
    -0.52205
    -0.53250
    -0.84601
    -0.99754
    -1.28493
    -1.48348
    -1.72907
    -1.99033
    -1.82312
    -1.66114
    -1.55664
    -1.15952
    -0.51160
     0.89397
     1.41649
     1.05073
     2.00693
     3.42296
     3.71556
     3.52746
     2.87431
     3.29233
     3.62674
     3.92980
     3.71034
     3.10422
     2.90044
     2.32044
     1.39559
     0.42893
    -0.28692
    -0.86169
    -1.20655
    -1.53573
    -1.96942
    -2.03735
    -1.90150
    -1.64546
    -1.52528
    -1.22222
    -1.03934
    -0.90871
    -0.56908
    -0.55340
    -0.32872
    -0.33917
    -0.25557
    -0.06224
    -0.19809
    -0.04134
    -0.00476
    -0.01521
    -0.02566
    -0.00476
    -0.06746
     0.04749
     0.03182
     0.03182
     0.02659
     0.04227
     0.07884
     0.13110
     0.04749
     0.08929
     0.18857
     0.35578
     0.23560
     0.20947
     0.28785
     0.29830
     0.31398
     0.29830
     0.41326
     0.38190
     0.31920
     0.07884
     0.03182
    -0.17719
    -0.38097
    -0.13539
    -0.19287
    -0.50638
    -0.35485
    -0.46457
    -0.66313
    -0.77286
    -0.67881
    -0.70493
    -0.60043
    -0.78331
    -0.55340
    -0.44367
    -0.46457
    -0.41232
    -0.27124
    -0.29214
    -0.10926
    -0.14584
    -0.09359
    -0.02566
    -0.06746
     0.02137
    -0.10404
    -0.16674
    -0.08836
    -0.14061
    -0.04134
    -0.20332
    -0.01521
    -0.17719
    -0.17719
    -0.24512
    -0.13016
    -0.25034
    -0.13539
    -0.19287
    -0.29737
    -0.34440
    -0.25034
    -0.36530
    -0.25034
    -0.25557
    -0.39142
    -0.31827
    -0.37052
    -0.42277
    -0.50638
    -0.55863
    -0.72061
    -0.66836
    -0.72583
    -0.77286
    -0.74673
    -0.86691
    -0.90871
    -0.77808
    -0.56908
    -0.77286
    -1.02889
    -0.93484
    -0.81989
    -0.37052
     0.00569
     0.13632
     0.08929
     0.11019
     0.18335
     0.11019
     0.36623
     0.44461
     0.62226
     0.43416
     0.34010
     0.52298
     0.37145
     0.36623
     0.55433
     0.57001
     0.53343
     0.28785
     0.02137
    -0.20332
    -0.00998
     0.18857
     0.28785
     0.16767
     0.06839
    -0.16151
    -0.37575
    -0.22422
    -0.13016
    -0.00476
     0.13632
     0.30875
     0.07884
    -0.03611
     0.05794
    -0.05701
     0.08407
     0.08407
    -0.08836
    -0.05701
     0.30875
     0.41848
     0.34010
     0.29308
     0.21470
    -0.25034
    -0.14584
    -0.01521
    -0.00476
    -0.13016
    -0.37575
    -0.45412
    -0.40710
    -0.32349
    -0.44890
    -0.54818
    -0.75196
    -0.65268
    -0.56908
    -0.76763
    -0.91394
    -1.39466
    -1.82312
    -1.73429
    -1.57231
    -1.54096
    -1.35808
    -1.48871
    -1.47826
    -0.90871
    -0.23989
     1.13955
     1.97036
     2.00171
     2.75413
     3.54836
     3.37070
     3.24530
     2.76458
     3.41250
     3.46998
     3.20872
     3.01017
     2.76981
     2.47720
     2.00693
     1.11865
    -0.04134
    -0.94007
    -1.34763
    -1.43646
    -1.66114
    -1.85970
    -1.86492
    -1.69772
    -1.45213
    -1.26403
    -0.87736
    -0.48025
    -0.42277
    -0.44367
    -0.36007
    -0.13539
    -0.00476
    -0.01521
    -0.00998
    -0.14584
    -0.19287
    -0.11971
    -0.09881
     0.11019
     0.13110
     0.16245
     0.06317
    -0.18764
    -0.15629
     0.01092
     0.25650
     0.40280
     0.64839
     0.51776
     0.49163
     0.53343
     0.58569
     0.79992
     1.02983
     1.04028
     0.77902
     0.81559
     0.90965
     1.00370
     0.93055
     0.68496
     0.44983
     0.43938
     0.49163
     0.81037
     0.51776
     0.13632
     0.01614
    -0.02566
     0.27218
     0.29830
     0.15722
     0.29308
     0.36623
     0.30875
     0.15722
     0.18857
     0.33488
     0.42371
     0.48641
     0.30875
     0.28785
     0.16767
    -0.03611
    -0.04134
    -0.21377
    -0.31827
    -0.21899
    -0.33917
    -0.38097
    -0.63701
    -0.97142
    -1.10205
    -0.90349
    -0.87214
    -0.75718
    -0.60565
    -0.59520
    -0.60043
    -0.71016
    -0.81466
    -0.73628
    -0.60565
    -0.55863
    -0.72061
    -0.58475
    -0.36530
    -0.31827
    -0.22944
    -0.30782
    -0.16674
    -0.08314
     0.02137
    -0.13539
    -0.10404
    -0.18764
     0.18335
     0.28785
     0.47596
     0.30875
     0.21992
     0.19902
     0.32965
     0.34533
     0.46028
     0.29830
     0.27218
     0.16245
     0.09974
     0.18857
     0.24082
     0.15200
     0.25650
     0.04749
     0.00047
     0.09974
     0.00047
    -0.13016
    -0.06224
    -0.30782
    -0.49070
    -0.50638
    -0.44367
    -0.34962
    -0.32872
    -0.44367
    -0.46457
    -0.43845
    -0.38620
    -0.33394
    -0.38620
    -0.29214
    -0.38620
    -0.14061
    -0.09881
     0.00047
     0.03182
    -0.24512
    -0.24512
    -0.13539
    -0.17719
     0.20425
     0.49686
     0.88352
     0.63271
     0.39235
     0.04749
     0.04749
    -0.04656
     0.20425
     0.39235
     0.30875
     0.21992
     0.07362
    -0.13539
    -0.31304
    -0.42277
    -0.44367
    -0.38620
    -0.40187
    -0.53773
    -0.52205
    -0.87736
    -0.75718
    -0.51683
    -0.43322
    -0.27647
    -0.24512
    -0.46980
    -0.50638
    -0.43845
    -0.56385
    -0.97142
    -1.27448
    -1.70817
    -1.67681
    -1.76042
    -1.90672
    -1.87537
    -2.06870
    -1.56709
    -0.44890
     0.58046
     2.46675
     3.15125
     3.08854
     3.75737
     3.25052
     2.58170
     3.13557
     3.72602
     4.15448
     3.79917
     3.59539
     3.32890
     2.88476
     2.06964
     1.35901
     0.07884
    -0.89304
    -1.64024
    -2.02690
    -1.83357
    -2.01645
    -1.95375
    -1.80744
    -1.30060
    -1.20132
    -0.74151
    -0.45412
    -0.30259
    -0.38620
    -0.03611
     0.14155
     0.17812
     0.23037
     0.08929
     0.06839
     0.15200
     0.14155
     0.06317
    -0.03088
    -0.06746
    -0.05701
    -0.12494
    -0.17719
    -0.34440
    -0.32349
    -0.10926
     0.11019
     0.16245
     0.13110
    -0.04134
    -0.10404
     0.08929
     0.39758
     0.51776
     0.69541
     0.72677
     0.53866
     0.70064
     0.71632
     0.57524
     0.28263
     0.02137
     0.34533
     0.42371
    -0.17196
    -0.08314
    -0.25034
    -0.43322
    -0.41232
    -0.62133
    -0.58998
    -0.80421
    -0.86691
    -0.82511
    -0.80421
    -0.72061
    -0.59520
    -0.38620
    -0.17719
    -0.09359
    -0.28169
    -0.48547
    -0.28169
     0.09974
     0.17812
     0.16245
     0.21992
     0.04749
     0.16245
     0.24605
     0.35578
     0.25127
     0.12065
     0.09974
     0.17812
     0.26695
     0.18857
     0.01614
    -0.01521
     0.02659
     0.00569
    -0.02566
    -0.14584
    -0.14061
    -0.19287
    -0.22944
    -0.29737
    -0.36007
    -0.37052
    -0.55863
    -0.45412
    -0.32872
    -0.24512
    -0.34962
    -0.45935
    -0.67358
    -0.62655
    -0.39142
    -0.10926
    -0.05701
    -0.03088
    -0.27124
    -0.28692
     0.00047
     0.08407
     0.14155
     0.04749
     0.11019
     0.21992
     0.21992
     0.30875
     0.17812
     0.06317
     0.16245
     0.17812
     0.22515
     0.12587
    -0.04656
     0.04227
     0.02659
    -0.08836
    -0.21377
    -0.18241
    -0.34962
    -0.29214
    -0.48025
    -0.40710
    -0.29737
    -0.25034
    -0.16674
    -0.23467
    -0.35485
    -0.45412
    -0.35485
    -0.15629
    -0.02566
     0.07362
    -0.09359
    -0.21899
    -0.03611
     0.08929
     0.02659
    -0.12494
    -0.11971
     0.08929
     0.40280
     0.64839
     0.59091
     0.34533
     0.26172
     0.23560
     0.24082
     0.27740
     0.30353
     0.31398
     0.46028
     0.42893
     0.26695
     0.14677
     0.09452
     0.05794
    -0.05701
    -0.28692
    -0.31827
    -0.27647
    -0.32872
    -0.43322
    -0.60565
    -0.60565
    -0.67881
    -0.81989
    -0.73628
    -0.73628
    -0.65791
    -0.81989
    -1.15430
    -1.60366
    -1.85970
    -1.55141
    -1.46258
    -1.39466
    -1.50961
    -1.59321
    -1.45213
    -0.74151
    -0.26079
     0.62749
     1.46352
     1.59414
     2.32567
     2.97882
     3.13035
     3.11989
     2.78548
     3.10422
     3.31845
     3.30800
     3.13557
     2.85341
     2.67053
     2.21071
     1.51054
     0.41848
    -0.03611
    -0.41755
    -0.80944
    -1.35285
    -1.69772
    -1.81789
    -1.72907
    -1.41033
    -1.55141
    -1.41033
    -1.27970
    -1.30583
    -1.27448
    -1.13862
    -1.07592
    -0.92439
    -0.77286
    -0.38620
    -0.27647
    -0.36007
    -0.55863
    -0.54295
    -0.17196
     0.03704
     0.19902
     0.19902
     0.17290
     0.29830
     0.55956
     0.67974
     0.69019
     0.61181
     0.55956
     0.76857
     0.83649
     0.81559
     0.60659
     0.65884
     0.48641
     0.17812
    -0.14584
    -0.26079
     0.01614
     0.08929
    -0.27647
    -0.60565
    -0.50638
    -0.60043
    -0.74673
    -0.96097
    -0.92961
    -0.84601
    -0.99232
    -0.98187
    -0.80421
    -0.58998
    -0.38097
    -0.26602
    -0.29214
    -0.29737
    -0.38620
    -0.20854
     0.11019
     0.18335
     0.27218
     0.03182
    -0.02043
     0.28785
     0.35578
     0.44983
     0.26695
     0.13632
     0.25650
     0.22515
     0.24082
     0.14155
     0.06317
    -0.01521
     0.10497
    -0.07269
    -0.13539
    -0.19809
    -0.39665
    -0.27647
    -0.33917
    -0.39142
    -0.27647
    -0.06224
    -0.01521
    -0.11449
    -0.33394
    -0.42800
    -0.22422
     0.09452
     0.25650
     0.18335
     0.18335
     0.05794
     0.12587
     0.39758
     0.50208
     0.37145
     0.24082
     0.24605
     0.31398
     0.44461
     0.29308
     0.17812
     0.04227
     0.07362
     0.07884
    -0.11449
    -0.16674
    -0.30782
    -0.51683
    -0.27124
    -0.30782
    -0.30782
    -0.31304
    -0.36530
    -0.45412
    -0.67358
    -0.59520
    -0.45935
    -0.25557
    -0.01521
    -0.07791
    -0.34962
    -0.33917
    -0.18241
     0.03182
     0.08929
    -0.06746
    -0.33917
    -0.42800
    -0.42277
    -0.33394
    -0.01521
     0.28785
     0.52298
     0.52821
     0.43938
     0.35578
     0.31398
    -0.01521
     0.22515
     0.53866
     0.75289
     0.84172
     0.81559
     0.43416
     0.31398
     0.29830
     0.30353
     0.15200
    -0.20332
    -0.38097
    -0.50115
    -0.67881
    -0.71016
    -0.76241
    -0.55340
    -0.54818
    -0.42800
    -0.33917
    -0.44890
    -0.55863
    -0.89826
    -0.87214
    -0.66836
    -0.67358
    -0.83034
    -1.13340
    -1.56709
    -1.95897
    -2.03213
    -2.39789
    -2.46582
    -2.30906
    -2.70617
    -2.60167
    -2.07915
    -1.29015
     0.57524
     0.78424
     0.86262
     2.80638
     6.73049
     7.10670
     5.58095
     3.10944
     2.88999
     3.89322
     4.84943
     4.90168
     4.75015
     4.40529
     3.33413
     1.72477
     1.06118
    -0.56385
    -1.54096
    -2.30906
    -3.09284
    -3.31229
    -3.39590
    -2.98833
    -2.53897
    -2.16276
    -1.83357
    -1.37375
    -0.90349
    -0.62133
    -0.38620
    -0.41232
    -0.60565
    -0.30259
    -0.03088
     0.29308
     0.37668
     0.13632
     0.00569
     0.21470
     0.42371
     0.51776
     0.46551
     0.18857
     0.14155
     0.16245
     0.21992
     0.18857
     0.11019
     0.04227
     0.01092
     0.19380
     0.25650
     0.29830
     0.50731
     0.60659
     0.46551
     0.31398
    -0.00476
     0.17290
     0.32443
     0.26695
     0.48641
     0.15722
    -0.28169
    -0.24512
     0.03182
     0.08929
    -0.18764
    -0.48025
    -0.69971
    -0.68403
    -0.72583
    -0.86169
    -0.87736
    -0.80944
    -0.55863
    -0.50115
    -0.35485
    -0.10404
    -0.07791
    -0.19287
    -0.56385
    -0.37575
    -0.05701
     0.22515
     0.24605
     0.18857
     0.06839
     0.15200
     0.53866
     0.31920
     0.09974
    -0.04656
    -0.22422
    -0.17719
    -0.12494
    -0.33917
    -0.38620
    -0.23989
    -0.18764
    -0.26602
    -0.26079
    -0.19809
    -0.16674
    -0.28169
    -0.32349
    -0.30782
     0.00569
     0.19380
     0.24082
     0.28785
     0.26695
     0.22515
     0.35055
     0.26172
     0.09452
     0.03182
    -0.00476
    -0.18241
    -0.23989
    -0.21899
    -0.19287
    -0.16151
    -0.10926
    -0.18241
    -0.17196
    -0.02566
    -0.00476
     0.03704
    -0.30259
    -0.06746
     0.13632
     0.37668
     0.34010
     0.27740
     0.07884
     0.16767
     0.20425
     0.08929
    -0.17719
    -0.34440
    -0.44367
    -0.73106
    -0.80944
    -0.77286
    -1.03934
    -1.22222
    -1.47826
    -1.57231
    -1.52528
    -1.19610
    -0.74673
    -0.33917
    -0.28692
    -0.56385
    -0.87736
    -0.56385
    -0.25034
    -0.05701
     0.03182
     0.19380
     0.28263
     0.37668
     0.25650
     0.11019
    -0.07791
    -0.31827
    -0.43845
    -0.55863
    -0.65791
    -0.55863
    -0.73106
    -0.78854
    -0.79899
    -0.75196
    -0.51160
    -0.37052
    -0.32872
    -0.48547
    -0.41232
    -0.05179
    -0.01521
    -0.18241
    -0.40710
    -0.60565
    -0.86169
    -1.15952
    -1.64024
    -2.12618
    -2.84203
    -3.08239
    -2.85770
    -3.02491
    -2.36654
    -1.82312
     0.01614
     2.21594
     2.00171
     2.34657
     4.26943
     6.19230
     6.14527
     4.69267
     3.87755
     4.33214
     4.67177
     5.43987
     5.48690
     4.86510
     3.81484
     2.05918
     0.67451
    -0.54295
    -2.13663
    -2.82113
    -3.34887
    -3.65716
    -3.69896
    -3.65716
    -3.10329
    -2.67482
    -2.10005
    -1.50438
    -0.96097
    -0.49070
    -0.03611
    -0.16151
     0.00569
     0.46551
     0.76857
     0.91487
     0.69019
     0.48118
     0.54388
     0.55956
     0.49686
     0.32443
     0.22515
     0.12065
     0.01092
     0.18335
     0.10497
    -0.05179
    -0.22944
    -0.19287
    -0.03088
     0.12065
     0.20425
     0.31398
     0.33488
     0.22515
     0.44983
     0.77902
     0.89920
     0.99325
     0.84694
     0.87307
     0.80514
     0.80514
     0.53343
     0.30875
     0.14677
     0.12065
     0.03704
    -0.35485
    -0.87214
    -0.72061
    -0.66836
    -0.58998
    -0.48547
    -0.53250
    -0.61610
    -0.74151
    -0.74673
    -0.68403
    -0.38620
    -0.06746
     0.04227
     0.15200
     0.04749
     0.11019
     0.17812
     0.08929
    -0.02043
    -0.18241
    -0.15629
    -0.12494
     0.01614
    -0.30259
    -0.44890
    -0.56908
    -0.44890
    -0.34962
    -0.15106
    -0.23467
    -0.25557
    -0.27647
    -0.17719
    -0.00476
     0.24605
     0.26172
     0.17290
     0.14677
     0.01092
     0.00569
     0.09452
    -0.05179
    -0.13539
    -0.16151
     0.14155
     0.03182
    -0.10926
    -0.26079
    -0.36530
    -0.22422
     0.11542
     0.24605
     0.24605
     0.27740
     0.31398
     0.15722
     0.34010
     0.74767
     0.88352
     0.66406
     0.56479
     0.59614
     0.52298
     0.41848
     0.28785
     0.21992
     0.32965
     0.60659
     0.43416
     0.34533
    -0.05179
     0.03182
    -0.02566
     0.10497
     0.31920
     0.23037
     0.18857
     0.09452
    -0.06746
     0.07362
     0.11542
     0.06317
    -0.22422
    -0.56908
    -0.64223
    -0.64223
    -0.42277
    -0.08314
    -0.11971
    -0.26602
    -0.37052
    -0.84079
    -1.07069
    -1.06547
    -1.01322
    -0.94529
    -0.85646
    -0.60043
    -0.54295
    -0.49593
    -0.80421
    -1.07069
    -1.05502
    -0.99232
    -1.05502
    -1.13862
    -1.21177
    -1.27448
    -1.15952
    -1.23790
    -1.21700
    -1.15952
    -1.18565
    -0.88781
    -0.77808
    -0.94007
    -1.03934
    -1.25880
    -1.47303
    -1.71862
    -1.88060
    -2.17321
    -2.39789
    -2.53374
    -2.07393
    -1.94330
    -1.66114
     0.19380
     1.34334
     2.85864
     4.03953
     4.38961
     5.40330
     4.45231
     3.15125
     3.32368
     4.58294
     5.47122
     4.93303
     4.10223
     4.49934
     4.16493
     2.75413
     1.62550
     0.26695
    -0.86169
    -1.77087
    -1.87537
    -1.67681
    -2.04780
    -2.07915
    -1.90150
    -1.29538
    -0.71538
    -0.48025
     0.01092
     0.09452
     0.27740
     0.45506
     0.66406
     0.51253
     0.55433
     0.47073
     0.37668
     0.35055
     0.26695
     0.20425
     0.21470
     0.09452
     0.11542
     0.14677
     0.17812
     0.22515
     0.17290
     0.08929
     0.13110
     0.16245
     0.09452
    -0.01521
     0.05794
     0.11019
     0.11019
     0.17290
     0.16767
     0.16767
     0.08929
     0.03704
     0.07884
     0.19902
     0.19380
     0.39758
     0.39758
     0.41326
     0.23560
     0.02137
     0.11542
     0.32965
     0.14677
    -0.29214
    -0.42800
    -0.34440
    -0.19287
    -0.24512
    -0.14584
    -0.14061
    -0.53773
    -0.51683
    -0.60043
    -0.41755
    -0.32872
    -0.35485
    -0.33917
    -0.19287
    -0.06746
     0.06317
    -0.00998
    -0.10926
    -0.09359
    -0.08836
    -0.12494
     0.01614
    -0.06224
    -0.20332
    -0.31304
    -0.46457
    -0.38620
    -0.53773
    -0.58475
    -0.52728
    -0.41232
    -0.21899
    -0.16674
    -0.24512
    -0.44890
    -0.52205
    -0.43845
    -0.05179
     0.07362
     0.11542
     0.09452
     0.07884
     0.11019
     0.19380
     0.33488
     0.23560
     0.24605
     0.27218
     0.19380
     0.20425
     0.20947
     0.16767
     0.03704
     0.03704
     0.10497
     0.13632
     0.12065
     0.06317
     0.02137
    -0.05701
    -0.13016
    -0.12494
    -0.11449
    -0.11449
    -0.17719
    -0.18764
    -0.26079
    -0.27124
    -0.33917
    -0.33917
    -0.43845
    -0.44367
    -0.34440
    -0.15106
    -0.15629
    -0.26079
    -0.52728
    -0.51683
    -0.34962
    -0.04134
    -0.07791
    -0.01521
    -0.04656
    -0.15106
    -0.20854
    -0.10926
     0.17290
     0.08407
    -0.09359
    -0.27647
    -0.10404
    -0.10926
    -0.06224
    -0.23989
    -0.16674
     0.01614
     0.42893
     0.49163
     0.44983
     0.24082
     0.04749
     0.00569
     0.29830
     0.43938
     0.36623
     0.42893
     0.28263
     0.29830
     0.25650
     0.17812
     0.09452
     0.02659
    -0.26079
    -0.18241
    -0.08314
     0.00569
    -0.22944
    -0.45935
    -0.42800
    -0.29737
    -0.26602
    -0.37575
    -0.61088
    -0.88781
    -1.11250
    -1.06547
    -0.91394
    -0.92961
    -1.09160
    -1.28493
    -1.22222
    -1.02889
    -0.63178
    -0.50638
     0.33488
     0.86785
     0.66929
     1.57847
     2.56080
     3.17215
     2.91611
     2.35702
     2.95269
     2.79071
     3.07809
     2.65485
     2.37270
     2.39360
     2.11144
     1.29631
     0.69541
     0.48641
    -0.02566
    -0.62655
    -1.21700
    -1.55141
    -1.59321
    -1.41556
    -1.36853
    -1.43646
    -1.24313
    -1.05502
    -1.00277
    -0.81466
    -0.80944
    -0.65791
    -0.65268
    -0.22422
    -0.19287
    -0.22944
    -0.25034
    -0.23467
    -0.05179
    -0.02566
     0.00569
    -0.07791
    -0.04656
    -0.08314
     0.07362
    -0.00476
     0.13632
     0.10497
     0.03704
     0.15200
     0.25650
     0.30353
     0.32965
     0.34533
     0.27218
     0.31398
     0.25650
     0.13110
    -0.07269
    -0.30259
    -0.66313
    -0.36530
    -0.11449
    -0.41232
    -0.52728
    -0.17196
    -0.51160
    -0.74151
    -0.89826
    -0.97664
    -0.81466
    -0.88781
    -0.76763
    -0.64746
    -0.36530
    -0.34962
    -0.29737
    -0.28692
    -0.29737
    -0.13016
    -0.05179
    -0.03088
     0.12587
     0.04227
    -0.03088
     0.18335
     0.26695
     0.35578
     0.34010
     0.32443
     0.37668
     0.38190
     0.20425
     0.46028
     0.34533
     0.34010
     0.27740
     0.25650
     0.36100
     0.38190
     0.29308
     0.18857
     0.16245
     0.14155
     0.21470
     0.17290
     0.23560
     0.13110
     0.14155
     0.26695
     0.18335
     0.09974
     0.21470
     0.00047
     0.07884
     0.14155
     0.15722
     0.08407
     0.04227
     0.02659
     0.00569
     0.01092
    -0.08314
    -0.09359
    -0.17196
    -0.23467
    -0.35485
    -0.43845
    -0.42277
    -0.45412
    -0.38097
    -0.48025
    -0.46980
    -0.15106
    -0.20854
    -0.26079
    -0.51683
    -0.44890
    -0.18764
     0.05272
     0.26172
     0.13632
     0.04227
     0.06839
     0.34010
     0.44983
     0.36623
     0.36100
     0.38190
     0.26172
     0.35055
     0.39758
     0.34010
     0.24082
     0.15722
     0.28785
     0.31920
     0.25650
     0.18857
     0.11019
    -0.08836
     0.00047
    -0.17719
    -0.13539
    -0.18764
    -0.05179
     0.10497
     0.38713
     0.44461
     0.17812
     0.02659
    -0.07269
     0.01614
     0.04749
     0.13110
     0.15722
     0.13632
    -0.02043
    -0.02566
    -0.17196
    -0.21899
    -0.38620
    -0.57430
    -0.39142
    -0.44367
    -0.51683
    -0.70493
    -0.69448
    -0.72061
    -0.51160
    -0.44367
    -0.44890
    -0.54295
    -0.76241
    -0.81989
    -1.00799
    -1.07069
    -1.12817
    -1.29538
    -1.43646
    -1.70817
    -1.55141
    -1.50438
    -1.27448
    -0.72583
    -0.08836
     1.36424
     1.95991
     2.00171
     3.04674
     3.59539
     3.18782
     3.36025
     3.30800
     4.10745
     3.86187
     3.57971
     3.24007
     3.20872
     2.83251
     2.10099
     1.08208
     0.32965
    -0.41232
    -1.12817
    -1.46258
    -1.88060
    -2.32996
    -1.97987
    -1.57754
    -1.67681
    -1.69249
    -1.47303
    -1.35808
    -1.26925
    -1.05502
    -0.95574
    -0.67881
    -0.31304
    -0.22944
    -0.12494
    -0.18241
    -0.20332
    -0.25557
    -0.21377
    -0.00998
     0.08407
     0.26172
     0.47596
     0.71632
     0.76857
     0.66406
     0.58046
     0.54911
     0.75289
     0.96190
     0.92532
     1.01415
     0.81037
     0.77902
     0.49163
     0.20947
    -0.02043
     0.07362
     0.14155
    -0.15106
    -0.58998
    -0.40187
    -0.46980
    -0.53250
    -0.63701
    -0.56908
    -0.59520
    -0.67881
    -0.76241
    -0.54818
    -0.51160
    -0.20332
     0.00569
     0.13110
     0.28263
     0.15200
     0.01614
     0.13110
     0.27740
     0.38190
     0.37145
     0.45506
     0.32443
     0.19380
     0.10497
     0.18857
     0.18335
     0.22515
     0.37145
     0.33488
     0.25650
     0.22515
     0.25650
     0.36100
     0.36100
     0.43416
     0.49163
     0.55433
     0.41326
     0.30353
     0.50731
     0.65361
     0.81559
     0.81559
     0.94100
     0.78424
     0.66406
     0.64316
     0.67974
     0.72154
     0.71109
     0.79469
     0.74767
     0.55956
     0.35578
     0.31920
     0.41848
     0.16767
     0.00569
    -0.14061
    -0.20854
    -0.28169
    -0.43322
    -0.43845
    -0.43322
    -0.47502
    -0.49070
    -0.66313
    -0.87736
    -0.91394
    -0.88781
    -0.84601
    -0.81989
    -0.96619
    -1.08114
    -1.18565
    -1.08637
    -0.83556
    -0.51683
    -0.58475
    -0.61088
    -0.58475
    -0.60565
    -0.48547
    -0.39665
    -0.31304
    -0.21377
    -0.09881
     0.08929
     0.08407
     0.03704
     0.13110
     0.34010
     0.86785
     1.08208
     0.93577
     0.83649
     0.55956
     0.49163
     0.66929
     0.75812
     0.91487
     0.90442
     0.76857
     0.79469
     0.66406
     0.48118
     0.31920
     0.08407
     0.01614
    -0.08836
    -0.19809
    -0.30259
    -0.37052
    -0.42800
    -0.59520
    -0.55340
    -0.60565
    -0.53773
    -0.37052
    -0.07791
    -0.28169
    -0.25557
    -0.32872
    -0.35485
    -0.43845
    -0.58998
    -0.77808
    -1.23267
    -1.55664
    -1.72907
    -2.11050
    -2.72707
    -2.77933
    -2.74798
    -2.87338
    -2.38221
    -1.64546
     0.23037
     2.58170
     2.93701
     3.05197
     3.93502
     4.85988
     4.55159
     4.14403
     4.03430
     4.81285
     4.72402
     4.91736
     4.91213
     4.37394
     3.60584
     1.98081
     0.58569
    -0.67881
    -1.84925
    -2.13663
    -2.22023
    -2.63302
    -2.78978
    -2.69050
    -2.24636
    -1.83357
    -1.43646
    -1.18565
    -0.84079
    -0.51683
    -0.27647
    -0.13539
    -0.18241
    -0.01521
    -0.09359
    -0.16674
    -0.05179
    -0.01521
    -0.07791
    -0.03611
    -0.01521
     0.04227
    -0.03611
     0.12065
     0.16767
     0.23560
     0.14677
     0.11019
     0.16767
     0.14677
     0.30875
     0.13110
     0.31920
     0.45506
     0.44983
     0.42893
     0.47073
     0.47596
     0.42371
     0.47596
     0.51253
     0.47596
     0.31398
     0.28263
     0.31398
     0.31398
     0.22515
    -0.32349
    -0.70493
    -0.39665
    -0.27647
    -0.34440
    -0.46457
    -0.48025
    -0.67358
    -0.67881
    -0.64746
    -0.76241
    -0.63178
    -0.50115
    -0.31304
    -0.30782
    -0.20854
    -0.29214
    -0.11971
    -0.06746
    -0.02043
    -0.01521
    -0.03088
    -0.03611
    -0.01521
     0.00569
    -0.02043
    -0.08836
    -0.11971
    -0.05701
    -0.11449
    -0.11971
    -0.07269
    -0.11971
    -0.19809
    -0.10404
     0.05794
     0.05272
    -0.09359
    -0.04134
    -0.09359
    -0.07269
    -0.09881
    -0.07791
     0.03182
    -0.06224
     0.03182
     0.04749
     0.02659
     0.04749
    -0.03611
    -0.06746
     0.06317
    -0.03088
     0.03704
     0.06839
     0.04227
    -0.07791
    -0.15106
     0.04227
     0.01092
    -0.04134
    -0.05701
    -0.07269
    -0.04134
    -0.13016
    -0.18764
    -0.35485
    -0.19287
    -0.22422
    -0.22422
    -0.32872
    -0.21377
    -0.31304
    -0.39142
    -0.51160
    -0.46457
    -0.39142
    -0.39665
    -0.43322
    -0.52205
    -0.61088
    -0.57430
    -0.71016
    -0.58998
    -0.61088
    -0.55863
    -0.32349
     0.14155
     0.15722
    -0.05701
    -0.15629
    -0.32349
    -0.37575
    -0.40710
    -0.21899
     0.00569
     0.04749
     0.07362
     0.06839
    -0.09359
    -0.06224
    -0.18241
    -0.36007
    -0.38620
    -0.47502
    -0.29214
    -0.34962
    -0.18764
    -0.32872
    -0.24512
    -0.14061
    -0.14061
    -0.02043
    -0.19809
    -0.20854
    -0.13539
    -0.09359
    -0.18764
    -0.25034
    -0.58475
    -0.88259
    -1.10727
    -1.10205
    -1.38420
    -1.55141
    -1.22222
    -1.27448
    -0.94529
    -0.62133
    -0.01521
     1.20748
     1.52099
     1.53144
     2.43017
     3.72079
     3.69989
     3.39683
     2.96314
     3.30278
     3.85664
     4.05520
     3.78349
     3.31323
     2.96836
     2.25252
     1.19181
     0.21992
    -0.39665
    -0.75718
    -1.10727
    -1.54096
    -1.95897
    -1.91195
    -1.81267
    -1.65069
    -1.68204
    -1.35285
    -1.17520
    -1.02367
    -0.87736
    -0.60565
    -0.50115
    -0.36007
    -0.36530
    -0.09359
    -0.04656
    -0.04656
    -0.13016
    -0.21377
    -0.21899
    -0.24512
    -0.19809
    -0.28169
    -0.32872
    -0.30259
    -0.36530
    -0.38097
    -0.36530
    -0.25557
    -0.20854
    -0.17719
    -0.15629
    -0.09881
    -0.05701
     0.01092
     0.12587
     0.29308
     0.46028
     0.59614
     0.59091
     0.71109
     0.82604
     0.80514
     0.77902
     0.82082
     0.65884
     0.39235
     0.27740
     0.14677
     0.40803
     0.32965
    -0.17719
    -0.21377
    -0.06746
    -0.20332
    -0.30782
    -0.42277
    -0.33917
    -0.41755
    -0.42800
    -0.34440
    -0.11449
    -0.10926
    -0.12494
    -0.02566
     0.08407
    -0.03611
     0.17812
     0.09974
     0.17812
     0.10497
     0.01092
     0.12587
     0.10497
     0.12587
    -0.00476
    -0.00998
     0.01092
    -0.05179
    -0.20332
     0.01092
    -0.05701
    -0.04134
     0.02659
     0.08929
    -0.10404
    -0.03088
    -0.06746
    -0.00998
     0.02659
     0.02659
     0.01092
     0.02137
     0.09974
    -0.06746
    -0.00476
     0.15200
     0.09974
     0.06317
     0.15200
     0.06317
     0.06839
     0.00047
     0.06317
     0.05794
     0.03704
     0.12587
     0.13110
     0.16767
     0.12587
     0.03182
    -0.00998
     0.03704
     0.02137
     0.03182
     0.11542
     0.03704
     0.05272
     0.09452
     0.07884
     0.08929
     0.05794
    -0.03611
    -0.03611
    -0.06224
    -0.03611
     0.20425
    -0.11971
    -0.11971
    -0.13016
    -0.14061
    -0.18764
    -0.26079
    -0.29737
    -0.39665
    -0.75718
    -0.62655
    -0.53773
     0.01092
     0.27740
     0.27740
    -0.06746
    -0.07791
    -0.16674
    -0.27124
    -0.03088
     0.04749
     0.08929
     0.24605
     0.35578
     0.16767
     0.08407
    -0.17719
    -0.17196
    -0.18241
    -0.24512
    -0.32872
    -0.58998
    -0.66313
    -0.64223
    -0.65268
    -0.61610
    -0.60043
    -0.61610
    -0.69971
    -0.85646
    -0.83034
    -1.08637
    -1.47303
    -1.69772
    -1.74997
    -2.04258
    -2.32474
    -2.29861
    -2.36131
    -2.61212
    -2.06870
    -1.18565
     0.07362
     1.59414
     1.74567
     2.41450
     3.97160
     3.97160
     3.42818
     3.15125
     3.45431
     3.97160
     4.27466
     4.55682
     4.23808
     3.82007
     3.06242
     1.93901
     0.77902
     0.00047
    -0.81466
    -1.09160
    -1.64546
    -1.89105
    -1.97465
    -1.84402
    -1.37898
    -1.17520
    -0.83556
    -0.66836
    -0.41755
    -0.03611
     0.15722
     0.40803
     0.46028
     0.59614
     0.65884
     0.69019
     0.77902
     0.62226
     0.61704
     0.72677
     0.73722
     0.71632
     0.74244
     0.65361
     0.65361
     0.53343
     0.52298
     0.51253
     0.65361
     0.65361
     0.34010
     0.48118
     0.39758
     0.31398
     0.37145
     0.25650
     0.17812
     0.29830
     0.26172
     0.29308
     0.28785
     0.09974
     0.17812
     0.02659
    -0.07269
    -0.25557
    -0.43322
    -0.66313
    -0.50115
    -0.67358
    -0.90349
    -0.81466
    -0.71016
    -0.87736
    -0.97142
    -0.89304
    -0.98187
    -1.01322
    -0.98709
    -0.87214
    -0.77286
    -0.50115
    -0.33394
    -0.32349
    -0.11449
    -0.05179
    -0.03088
     0.05794
    -0.01521
     0.05272
     0.03704
    -0.00998
     0.07884
     0.16767
     0.00569
     0.00047
    -0.14061
    -0.04656
    -0.09359
    -0.08836
    -0.00998
    -0.10404
    -0.17719
    -0.23989
    -0.13539
     0.02659
    -0.04656
     0.05272
    -0.14584
    -0.07269
    -0.04656
    -0.07791
    -0.08314
    -0.03611
     0.04227
     0.08929
     0.06839
     0.07884
     0.11019
     0.08929
     0.05272
    -0.00476
     0.03704
     0.12587
     0.15200
     0.13110
     0.09974
     0.06839
     0.04749
     0.06839
     0.12587
     0.02137
     0.01614
     0.06317
     0.04227
     0.05272
     0.02137
     0.01092
    -0.06746
     0.06317
     0.16245
     0.05272
    -0.02566
     0.02659
    -0.10404
     0.01614
     0.11542
     0.14155
    -0.02043
    -0.06224
     0.01092
     0.03182
    -0.02566
    -0.11971
     0.00047
    -0.15629
    -0.10926
    -0.22944
    -0.29214
    -0.28169
    -0.51683
    -0.62655
    -0.62133
    -0.68926
    -0.62133
    -0.23989
     0.27218
     0.49686
     0.19380
    -0.06746
    -0.34962
    -0.30259
    -0.23989
    -0.04656
     0.13110
     0.25127
     0.21470
     0.11542
    -0.09881
    -0.20332
    -0.37575
    -0.54295
    -0.65268
    -0.76763
    -0.80421
    -0.69448
    -0.71538
    -0.59520
    -0.72061
    -0.73628
    -0.84079
    -0.82511
    -1.03934
    -1.19610
    -1.53051
    -1.45213
    -1.72907
    -1.97465
    -1.84925
    -1.65069
    -1.78132
    -1.18565
    -0.06224
     0.86785
     2.93701
     3.52746
     3.53791
     3.79394
     2.72801
     2.59738
     3.31323
     4.22763
     4.78673
     4.41051
     4.18061
     3.56926
     2.76981
     1.95468
     0.90965
    -0.15106
    -0.90871
    -1.41033
    -1.58799
    -1.81267
    -2.16276
    -2.34041
    -2.21501
    -1.65069
    -1.46258
    -1.22745
    -1.03412
    -0.86691
    -0.76241
    -0.37052
    -0.30782
    -0.20332
    -0.14584
    -0.19287
    -0.04134
    -0.07791
     0.00569
    -0.02043
    -0.12494
     0.44461
     0.93577
    -0.07791
    -0.09359
     0.04227
     0.19902
     0.14677
     0.25127
     0.30353
     0.31398
     0.29830
     0.21992
     0.21470
     0.24082
     0.28263
     0.24082
     0.17290
     0.31398
     0.24082
     0.26695
     0.39235
     0.21470
    -0.00998
    -0.21377
    -0.44890
    -0.17719
    -0.06746
    -0.42800
    -0.75718
    -0.30259
    -0.46457
    -0.72583
    -0.77286
    -0.72583
    -0.69448
    -0.72061
    -0.60565
    -0.50115
    -0.38097
    -0.39665
    -0.28169
    -0.26602
    -0.08836
    -0.02566
     0.07362
    -0.09359
    -0.10926
    -0.10404
    -0.08314
    -0.07791
     0.08407
    -0.02043
    -0.10926
    -0.13016
    -0.16674
    -0.19809
    -0.20854
    -0.09359
    -0.13016
    -0.15629
    -0.17196
    -0.04134
    -0.07791
     0.00047
    -0.15629
    -0.15629
    -0.04134
    -0.04656
    -0.07791
     0.09974
     0.03182
    -0.04656
     0.00047
     0.11019
     0.08929
     0.14155
     0.01614
     0.07362
     0.07362
     0.03182
     0.08407
    -0.06746
     0.11542
     0.09974
     0.10497
     0.13110
     0.01092
     0.02659
    -0.03611
     0.09452
     0.02659
     0.01092
     0.12065
    -0.05701
    -0.02043
     0.10497
     0.05794
    -0.00998
     0.00569
     0.01092
    -0.04134
    -0.01521
     0.07362
    -0.05179
    -0.05179
    -0.11971
    -0.00476
     0.07884
     0.05272
     0.09974
    -0.10404
    -0.04134
    -0.13016
     0.01092
     0.02659
    -0.00476
    -0.08314
    -0.05179
    -0.10926
    -0.07791
    -0.13539
    -0.13539
    -0.41232
    -0.30782
    -0.27647
    -0.36530
    -0.30259
    -0.11971
     0.11542
     0.12587
     0.13110
     0.09974
     0.04227
    -0.06746
    -0.05701
     0.05272
     0.13632
     0.21992
     0.23037
     0.20425
     0.12587
     0.01092
     0.01614
     0.05272
    -0.10404
    -0.16151
    -0.26602
    -0.21377
    -0.22944
    -0.26602
    -0.29214
    -0.30782
    -0.26602
    -0.46457
    -0.49593
    -0.46457
    -0.66836
    -0.92439
    -1.22222
    -1.18042
    -1.20655
    -1.09682
    -1.31628
    -1.36853
    -1.30060
    -0.83556
    -0.57953
    -0.17196
     0.83127
     1.17613
     1.42694
     1.95991
     2.55035
     2.94224
     2.73846
     2.60260
     3.00494
     2.97359
     3.04152
     2.62350
     2.46675
     2.17414
     1.75612
     1.04028
     0.61181
     0.05794
    -0.42800
    -0.83034
    -1.26925
    -1.46258
    -1.38420
    -1.14385
    -1.07069
    -1.25358
    -1.09160
    -0.99232
    -0.77808
    -0.63701
    -0.55863
    -0.43845
    -0.24512
    -0.14584
     0.03182
     0.00569
    -0.02043
    -0.00998
     0.06839
     0.13110
     0.16245
     0.12065
     0.21992
     0.11542
     0.35055
     0.41326
     0.33488
     0.49163
     0.51776
     0.49163
     0.51253
     0.60136
     0.67974
     0.58569
     0.74244
     0.62749
     0.40280
     0.26695
    -0.04134
    -0.03088
     0.29830
     0.15722
    -0.19287
    -0.02043
     0.06839
     0.03182
    -0.02566
    -0.04134
    -0.04656
     0.06839
     0.06317
     0.06317
     0.13632
     0.19380
     0.18335
     0.10497
     0.12065
     0.00047
    -0.09881
    -0.12494
    -0.07269
    -0.15106
    -0.29214
    -0.50638
    -0.57953
    -0.64223
    -0.58475
    -0.45412
    -0.46457
    -0.43845
    -0.42277
    -0.31304
    -0.20854
    -0.17719
    -0.06224
    -0.18241
