# Supplementary material for: Software algorithm and hardware design for real-time implementation of new spectral estimator
Source: Biomed Eng Online. 2014 May 9;13:61. doi: 10.1186/1475-925X-13-61 (PMC4057578; doi:10.1186/1475-925X-13-61)
Supplement: Additional file 2 — txtfiles.zip. [file 1475-925X-13-61-S2.zip › FILE074.TXT]

    -0.30728
    -0.25834
    -0.39119
    -0.38419
    -0.48907
    -0.30029
    -0.30029
    -0.34224
    -0.33525
    -0.33525
    -0.33525
    -0.39119
    -0.32826
    -0.18143
    -0.32127
    -0.37021
    -0.25834
    -0.25834
    -0.31427
    -0.11850
    -0.27232
    -0.18842
    -0.10452
    -0.06256
    -0.21639
    -0.18842
    -0.09752
    -0.35623
    -0.27932
    -0.09053
    -0.06956
    -0.13948
    -0.18842
    -0.27932
    -0.08354
    -0.04159
    -0.17444
    -0.16045
    -0.23037
    -0.18143
    -0.11850
    -0.09752
    -0.09053
    -0.16744
    -0.27232
    -0.00663
    -0.06256
    -0.18143
    -0.11850
    -0.26533
    -0.14647
    -0.15346
    -0.17444
    -0.16744
    -0.27932
    -0.14647
    -0.10452
    -0.18842
    -0.20240
    -0.20940
    -0.43314
    -0.25834
    -0.21639
    -0.23736
    -0.45411
    -0.25135
    -0.44013
    -0.30029
    -0.37021
    -0.34923
    -0.23037
    -0.20240
    -0.15346
    -0.06956
     0.17516
     0.30102
     0.29403
     0.20313
     0.55972
     0.72053
     0.99322
     1.32184
     1.89518
     1.97909
     2.21681
     2.54544
     2.35665
     1.25892
     0.55273
    -0.34224
    -0.44013
     1.00021
     1.95112
     2.21681
     1.91616
     1.92315
     1.46168
    -0.44712
    -4.08993
    -6.65598
    -3.59350
    -0.13948
     0.91631
     1.76234
     0.28004
    -1.31412
    -2.08324
    -2.02730
    -1.78958
    -1.28616
    -0.71282
    -0.11151
     0.28004
     0.36394
     0.52476
     0.62265
     0.61566
     0.65062
     0.63663
     0.47582
     0.44785
     0.30102
     0.29403
     0.27305
     0.15419
    -0.07655
     0.05630
     0.14020
     0.22411
     0.14020
     0.05630
     0.21012
     0.11923
     0.00736
     0.16118
     0.18215
     0.09126
     0.00036
     0.07028
     0.13321
     0.17516
     0.00736
    -0.08354
    -0.02061
     0.00036
     0.01435
     0.01435
    -0.11850
    -0.10452
    -0.08354
    -0.09752
    -0.14647
    -0.02061
    -0.16045
    -0.15346
    -0.18143
    -0.10452
    -0.14647
    -0.18842
    -0.19541
    -0.16744
    -0.14647
    -0.15346
    -0.14647
    -0.14647
    -0.29330
    -0.25834
    -0.21639
    -0.18842
    -0.17444
    -0.25135
    -0.25834
    -0.28631
    -0.18842
    -0.37720
    -0.27932
    -0.29330
    -0.25834
    -0.26533
    -0.18842
    -0.25834
    -0.37021
    -0.41216
    -0.14647
    -0.31427
    -0.18842
    -0.22338
    -0.26533
    -0.34224
    -0.25135
    -0.32826
    -0.29330
    -0.21639
    -0.26533
    -0.26533
    -0.25834
    -0.24436
    -0.27932
    -0.34923
    -0.27232
    -0.32826
    -0.16744
    -0.31427
    -0.24436
    -0.30029
    -0.15346
    -0.32127
    -0.30029
    -0.18143
    -0.41216
    -0.19541
    -0.27232
    -0.24436
    -0.20940
    -0.34923
    -0.21639
    -0.22338
    -0.28631
    -0.15346
    -0.25135
    -0.26533
    -0.29330
    -0.13948
    -0.37720
    -0.30029
    -0.25834
    -0.36322
    -0.18143
    -0.27932
    -0.32127
    -0.46810
    -0.41216
    -0.24436
    -0.23736
    -0.27932
    -0.37720
    -0.34923
    -0.30728
    -0.34923
    -0.48907
    -0.25834
    -0.37720
    -0.37021
    -0.46111
    -0.39119
    -0.36322
    -0.34224
    -0.46810
    -0.48208
    -0.52403
    -0.48208
    -0.41915
    -0.58696
    -0.49607
    -0.61493
    -0.59395
    -0.56599
    -0.54501
    -0.66387
    -0.64989
    -0.68485
    -0.58696
    -0.65688
    -0.75477
    -0.79672
    -0.73379
    -0.68485
    -0.78274
    -0.94355
    -0.92957
    -0.73379
    -0.81770
    -0.71981
    -0.57298
    -0.45411
    -0.40517
    -0.18842
     0.22411
     0.28703
     0.30102
     0.58070
     1.07712
     1.65046
     2.11193
     2.16787
     2.46852
     2.90902
     3.08382
     1.93014
     0.77647
    -0.47509
    -0.02061
     1.30786
     2.11193
     2.34267
     1.73437
     2.57340
     2.09795
    -0.34923
    -3.18797
    -6.41126
    -5.60719
    -2.98520
     1.46867
     2.83910
     0.57370
    -1.25120
    -2.52373
    -2.69853
    -2.33495
    -1.82454
    -1.31412
    -0.71981
    -0.24436
     0.19614
     0.31500
     0.58769
     0.55273
     0.44785
     0.45484
     0.39890
     0.35695
     0.39890
     0.29403
     0.09126
     0.25907
     0.28004
     0.21012
     0.14719
     0.07028
     0.28703
     0.22411
     0.31500
     0.18215
     0.14020
     0.02134
     0.01435
    -0.02760
     0.04931
    -0.14647
    -0.22338
    -0.24436
    -0.27232
    -0.27932
    -0.41216
    -0.53802
    -0.60095
    -0.55899
    -0.53802
    -0.60095
    -0.65688
    -0.67086
    -0.74078
    -0.73379
    -0.41915
    -0.49607
    -0.59395
    -0.48907
    -0.55899
    -0.50306
    -0.41915
    -0.55200
    -0.53103
    -0.47509
    -0.32127
    -0.42615
    -0.38419
    -0.32826
    -0.46111
    -0.48907
    -0.34224
    -0.25135
    -0.34923
    -0.33525
    -0.35623
    -0.27932
    -0.14647
    -0.40517
    -0.18143
    -0.30029
    -0.05557
    -0.04159
    -0.11151
    -0.18143
    -0.25135
    -0.17444
    -0.19541
    -0.05557
    -0.18143
    -0.13948
    -0.16045
    -0.12549
    -0.01362
    -0.09053
    -0.24436
    -0.18143
    -0.13248
    -0.11151
    -0.04159
    -0.23037
    -0.11151
    -0.16045
    -0.12549
    -0.14647
     0.01435
    -0.12549
    -0.14647
    -0.33525
    -0.08354
    -0.17444
    -0.15346
    -0.20240
    -0.16744
    -0.14647
    -0.18143
    -0.14647
    -0.17444
    -0.32127
    -0.26533
    -0.21639
    -0.05557
    -0.31427
    -0.20240
    -0.32826
    -0.16744
    -0.07655
    -0.15346
    -0.35623
    -0.32127
    -0.14647
    -0.21639
    -0.18842
    -0.18842
    -0.30029
    -0.31427
    -0.18143
    -0.13948
    -0.14647
    -0.18143
    -0.30029
    -0.11850
    -0.27932
    -0.16744
    -0.13248
    -0.16045
    -0.16744
    -0.08354
    -0.09053
    -0.03460
    -0.17444
    -0.19541
    -0.25135
    -0.06256
    -0.05557
    -0.23037
    -0.22338
    -0.09752
    -0.23736
    -0.11151
    -0.20240
    -0.30728
    -0.25135
    -0.10452
    -0.17444
    -0.30029
    -0.43314
    -0.46111
    -0.38419
    -0.35623
    -0.37720
    -0.45411
    -0.51704
    -0.46810
    -0.44013
    -0.34923
    -0.23037
    -0.37021
    -0.16045
     0.09825
     0.18915
     0.23110
     0.25907
     0.47582
     0.86737
     1.72038
     2.46852
     2.75519
     2.74121
     2.16088
     0.83241
    -0.84566
    -1.09737
     0.44086
     1.93014
     2.68527
     2.02104
     3.15374
     4.62904
     2.53145
    -1.06241
    -4.63530
    -6.11061
    -4.56538
    -0.46810
     2.94398
     3.22365
     0.58769
    -1.23022
    -2.35593
    -2.54471
    -2.46780
    -1.91543
    -1.35608
    -0.94355
    -0.58696
    -0.27232
    -0.15346
     0.14719
     0.21711
     0.34996
     0.20313
    -0.04159
    -0.09053
     0.01435
    -0.16045
    -0.09752
    -0.16045
    -0.02061
    -0.13948
    -0.04858
    -0.11850
    -0.10452
    -0.20940
    -0.07655
     0.07727
     0.03532
    -0.01362
    -0.08354
    -0.14647
    -0.08354
    -0.04159
    -0.13948
     0.06329
    -0.06956
    -0.08354
    -0.13248
    -0.06956
    -0.27232
    -0.20940
    -0.24436
    -0.10452
    -0.20240
    -0.18842
    -0.20240
    -0.17444
    -0.25834
    -0.16045
    -0.25834
    -0.24436
    -0.29330
    -0.16744
    -0.25135
    -0.18143
    -0.20940
    -0.38419
    -0.25135
    -0.08354
    -0.24436
    -0.31427
    -0.16045
    -0.29330
    -0.21639
    -0.30029
    -0.30728
    -0.25834
    -0.31427
    -0.11850
    -0.18842
    -0.21639
    -0.26533
    -0.29330
    -0.40517
    -0.27232
    -0.16744
    -0.31427
    -0.26533
    -0.32826
    -0.27932
    -0.29330
    -0.33525
    -0.25834
    -0.26533
    -0.32826
    -0.40517
    -0.22338
    -0.21639
    -0.25135
    -0.51704
    -0.27932
    -0.20940
    -0.24436
    -0.19541
    -0.21639
    -0.28631
    -0.17444
    -0.23736
    -0.24436
    -0.17444
    -0.21639
    -0.22338
    -0.23736
     0.01435
    -0.13948
    -0.30728
    -0.16744
    -0.24436
    -0.19541
    -0.12549
    -0.35623
    -0.24436
    -0.21639
    -0.28631
    -0.23736
    -0.19541
    -0.17444
    -0.23037
    -0.28631
    -0.09752
    -0.29330
    -0.32826
    -0.28631
    -0.16045
    -0.17444
    -0.33525
    -0.17444
    -0.09752
    -0.18143
    -0.09053
    -0.28631
     0.15419
     0.05630
    -0.27232
    -0.30728
    -0.14647
    -0.13948
    -0.20240
    -0.39119
    -0.00663
    -0.16045
    -0.25135
    -0.37021
    -0.28631
    -0.33525
    -0.34224
    -0.34224
    -0.32127
    -0.52403
    -0.39818
    -0.34224
    -0.29330
    -0.41915
    -0.37021
    -0.48907
    -0.39119
    -0.44013
    -0.26533
    -0.43314
    -0.39818
    -0.53103
    -0.41216
    -0.27232
    -0.38419
    -0.16744
    -0.26533
    -0.17444
    -0.09752
     0.05630
     0.14719
    -0.01362
     0.09825
     0.35695
     0.69257
     1.52461
     1.90917
     1.79730
     2.35665
     2.17486
     1.42672
     0.19614
    -0.57997
    -0.81770
     0.55972
     2.07697
     2.41259
     1.82526
     2.38462
     3.16772
     1.27290
    -1.30014
    -4.32766
    -4.95693
    -2.98520
     0.11923
     2.65731
     2.55942
     0.35695
    -1.11835
    -1.88747
    -1.90145
    -1.67771
    -1.14632
    -0.84566
    -0.28631
    -0.10452
     0.10524
     0.20313
     0.45484
     0.39890
     0.35695
     0.23110
     0.17516
     0.07727
     0.08427
    -0.02760
     0.01435
    -0.10452
    -0.05557
    -0.11850
    -0.09752
     0.00036
     0.02134
     0.04231
    -0.01362
    -0.01362
    -0.09053
    -0.21639
    -0.06256
    -0.04159
     0.04931
    -0.11151
     0.02134
    -0.02061
    -0.08354
    -0.10452
    -0.20940
    -0.06956
    -0.24436
    -0.19541
    -0.20940
    -0.25135
    -0.23736
    -0.19541
    -0.13248
    -0.16744
    -0.05557
    -0.30029
    -0.20940
    -0.30029
    -0.30029
    -0.20940
    -0.27232
    -0.17444
    -0.27232
    -0.29330
    -0.13948
    -0.23736
    -0.13948
    -0.23037
    -0.34923
    -0.41216
    -0.24436
    -0.15346
    -0.23736
    -0.39119
    -0.38419
    -0.32826
    -0.37720
    -0.26533
    -0.32127
    -0.28631
    -0.37720
    -0.29330
    -0.32826
    -0.39119
    -0.28631
    -0.53802
    -0.30029
    -0.18842
    -0.10452
    -0.23037
    -0.24436
    -0.29330
    -0.27932
    -0.23736
     0.00036
    -0.27932
    -0.28631
    -0.07655
    -0.13948
    -0.11151
    -0.09752
    -0.11850
    -0.17444
    -0.08354
    -0.10452
    -0.11850
    -0.20940
    -0.00663
    -0.27232
    -0.16744
     0.12622
    -0.01362
    -0.09752
    -0.14647
    -0.04858
    -0.07655
    -0.16045
    -0.16744
    -0.03460
    -0.13248
     0.00736
     0.21711
     0.39890
    -0.13248
    -0.20940
    -0.09752
     0.02833
     0.07727
     0.02134
    -0.16045
    -0.01362
    -0.06956
    -0.16045
    -0.07655
    -0.20940
    -0.08354
    -0.13248
    -0.13248
    -0.32826
    -0.38419
    -0.16045
    -0.44712
    -0.21639
    -0.23037
    -0.45411
    -0.31427
    -0.31427
    -0.27232
    -0.37720
    -0.49607
    -0.44013
    -0.48907
    -0.38419
    -0.37720
    -0.49607
    -0.49607
    -0.57298
    -0.57298
    -0.45411
    -0.48208
    -0.57298
    -0.62891
    -0.65688
    -0.67086
    -0.76176
    -0.82469
    -0.92957
    -0.87363
    -0.76875
    -0.62891
    -0.51005
    -0.61493
    -0.54501
    -0.53802
    -0.28631
     0.04231
     0.06329
     0.21711
     0.58769
     1.15404
     1.93713
     2.18885
     2.01405
     2.72023
     2.67828
     1.88120
     0.93029
     0.40590
    -0.56599
     0.80444
     2.11193
     2.76918
     2.79715
     2.55243
     1.76234
    -0.11151
    -3.09707
    -7.10346
    -5.78198
    -3.08309
     0.11923
     2.32169
     0.76249
    -1.82454
    -2.97122
    -3.48163
    -3.43269
    -2.64959
    -1.92942
    -1.40502
    -0.83867
    -0.42615
    -0.18143
    -0.02760
     0.04931
     0.10524
    -0.00663
    -0.14647
     0.06329
    -0.13248
    -0.31427
    -0.23736
    -0.46111
    -0.32826
    -0.34923
    -0.48907
    -0.44712
    -0.47509
    -0.16045
    -0.27232
    -0.32826
    -0.47509
    -0.46810
    -0.42615
    -0.29330
    -0.40517
    -0.45411
    -0.51005
    -0.34224
    -0.39818
    -0.39119
    -0.38419
    -0.47509
    -0.62891
    -0.53103
    -0.43314
    -0.50306
    -0.55899
    -0.62192
    -0.60794
    -0.46810
    -0.46810
    -0.38419
    -0.56599
    -0.57298
    -0.72680
    -0.47509
    -0.44712
    -0.50306
    -0.54501
    -0.58696
    -0.53103
    -0.42615
    -0.48208
    -0.51704
    -0.51005
    -0.51704
    -0.61493
    -0.62192
    -0.46810
    -0.46111
    -0.64290
    -0.62192
    -0.53103
    -0.44013
    -0.44712
    -0.67086
    -0.60095
    -0.55899
    -0.54501
    -0.55200
    -0.53802
    -0.47509
    -0.52403
    -0.61493
    -0.46810
    -0.52403
    -0.41216
    -0.56599
    -0.47509
    -0.46810
    -0.51704
    -0.51704
    -0.34923
    -0.35623
    -0.27932
    -0.41915
    -0.40517
    -0.19541
    -0.26533
    -0.32826
    -0.15346
    -0.25135
    -0.23736
    -0.25135
    -0.11151
    -0.00663
    -0.14647
    -0.15346
    -0.11850
    -0.00663
     0.07727
    -0.07655
    -0.18143
    -0.13248
    -0.19541
    -0.07655
    -0.05557
    -0.22338
    -0.49607
    -0.55899
    -0.41915
    -0.26533
    -0.37021
    -0.60794
    -0.62192
    -0.60794
    -0.64989
    -0.64989
    -0.71282
    -0.83168
    -0.77574
    -0.79672
    -0.68485
    -0.55899
    -0.68485
    -0.80371
    -0.76875
    -0.55200
    -0.63590
    -0.65688
    -0.57997
    -0.58696
    -0.60794
    -0.59395
    -0.48208
    -0.47509
    -0.61493
    -0.47509
    -0.57298
    -0.43314
    -0.44712
    -0.54501
    -0.51704
    -0.51704
    -0.41216
    -0.45411
    -0.46810
    -0.39818
    -0.51704
    -0.41915
    -0.39818
    -0.34923
    -0.37720
    -0.37720
    -0.38419
    -0.44013
    -0.41216
    -0.29330
    -0.44712
    -0.34923
    -0.41915
    -0.35623
    -0.45411
    -0.50306
    -0.64290
    -0.55200
    -0.27932
    -0.26533
    -0.23736
    -0.06956
     0.00036
     0.13321
     0.32899
     0.37793
     0.34996
     0.69257
     1.27989
     1.58754
     1.75534
     2.02803
     2.07697
     2.63633
     2.73422
     2.53844
     1.62949
     0.67858
    -0.42615
     0.34996
     1.62949
     2.54544
     2.55243
     1.48266
     1.47567
     0.41988
    -2.35593
    -5.75402
    -5.53027
    -1.53088
    -0.23736
     0.53175
     0.88834
    -0.93656
    -2.21609
    -2.67056
    -2.24405
    -1.77559
    -1.18827
    -0.85965
    -0.02760
     0.21012
     0.37094
     0.63663
     0.72053
     0.65761
     0.48281
     0.44785
     0.57370
     0.39890
     0.29403
     0.22411
     0.14719
     0.13321
     0.33598
     0.00736
     0.19614
     0.09825
     0.26606
     0.30102
     0.32899
     0.27305
     0.23809
     0.21711
     0.16817
     0.26606
     0.16817
     0.29403
     0.28004
     0.29403
     0.20313
     0.28703
     0.27305
     0.21012
     0.23809
     0.16118
     0.14020
     0.21711
     0.23110
     0.07727
     0.09126
     0.14020
     0.21012
     0.36394
     0.28004
    -0.05557
     0.04931
     0.04931
    -0.02061
     0.06329
     0.04231
     0.00736
     0.14020
     0.00036
     0.07028
     0.01435
     0.00736
    -0.12549
    -0.12549
    -0.08354
    -0.14647
    -0.10452
    -0.13248
    -0.02061
    -0.32826
    -0.16744
    -0.05557
    -0.23037
    -0.22338
    -0.25135
    -0.32127
    -0.24436
    -0.38419
    -0.21639
    -0.21639
    -0.26533
    -0.25135
    -0.22338
    -0.06256
    -0.19541
    -0.32127
    -0.29330
    -0.17444
    -0.24436
    -0.11151
    -0.02760
    -0.17444
    -0.30029
    -0.31427
    -0.15346
     0.02833
     0.00036
    -0.11151
    -0.32826
    -0.25834
    -0.08354
    -0.18143
    -0.04858
    -0.09053
    -0.23736
    -0.14647
     0.01435
     0.07028
    -0.07655
    -0.26533
    -0.26533
    -0.06256
    -0.04159
    -0.02760
    -0.07655
    -0.12549
    -0.02760
    -0.01362
    -0.10452
     0.11223
     0.01435
    -0.18143
    -0.07655
    -0.06956
     0.02833
    -0.16045
    -0.04159
    -0.23736
     0.04231
     0.09126
    -0.02061
    -0.07655
    -0.06956
    -0.30728
    -0.15346
    -0.03460
     0.00736
    -0.05557
    -0.13948
    -0.06956
    -0.06256
    -0.11151
    -0.09053
    -0.12549
    -0.09053
    -0.07655
    -0.15346
    -0.17444
    -0.20940
    -0.11151
    -0.18842
    -0.26533
    -0.06256
    -0.21639
    -0.13248
    -0.20940
    -0.23736
    -0.35623
    -0.32127
    -0.37720
    -0.27232
    -0.31427
    -0.40517
    -0.36322
    -0.39119
    -0.18143
    -0.69184
    -0.24436
    -0.27232
    -0.18143
    -0.18143
    -0.05557
     0.01435
    -0.06256
    -0.10452
     0.08427
     0.46183
     1.13306
     1.90917
     2.06299
     2.44056
     2.30072
     1.32184
    -0.15346
    -0.90160
    -0.55899
     0.92330
     2.09795
     3.00690
     2.48950
     2.62934
     3.44740
     1.58754
    -0.90160
    -4.10391
    -4.75417
    -2.48178
     0.23809
     2.99292
     2.76918
     0.53175
    -0.93656
    -1.80356
    -2.02730
    -1.78259
    -1.20225
    -0.72680
    -0.51704
    -0.11850
     0.11923
     0.23809
     0.43386
     0.50378
     0.42687
     0.30801
     0.21711
     0.12622
     0.24508
     0.17516
    -0.04858
     0.14719
     0.04231
     0.11923
     0.11923
     0.09126
     0.16817
     0.12622
     0.20313
     0.14020
     0.24508
     0.07028
     0.02833
     0.04231
     0.15419
     0.18215
     0.23110
     0.16817
     0.14020
     0.12622
     0.10524
    -0.01362
    -0.02760
     0.08427
     0.15419
     0.05630
     0.06329
     0.09126
     0.10524
     0.07727
     0.02134
     0.08427
     0.01435
     0.04931
     0.04931
     0.22411
     0.07727
     0.04931
     0.00736
     0.09126
     0.25207
     0.25207
     0.04231
     0.01435
    -0.13948
    -0.06256
     0.20313
     0.18215
     0.01435
    -0.02061
     0.02833
     0.15419
     0.14020
     0.04931
    -0.00663
    -0.06956
     0.11923
     0.01435
     0.14719
     0.03532
    -0.04858
    -0.09053
     0.00036
     0.26606
     0.17516
     0.06329
     0.00036
    -0.04159
     0.02833
     0.04231
     0.02833
    -0.01362
     0.04931
     0.16817
     0.25907
     0.07727
    -0.04858
    -0.04159
    -0.13248
     0.07028
     0.18215
    -0.13948
    -0.02760
     0.07028
     0.11923
     0.03532
     0.03532
     0.05630
     0.00036
     0.07727
     0.07727
     0.04231
    -0.02061
     0.07028
     0.00736
    -0.00663
     0.07727
     0.07028
     0.07028
     0.11223
     0.09825
     0.00736
    -0.05557
    -0.03460
    -0.09752
     0.04931
     0.04931
     0.11223
     0.05630
     0.07727
     0.02833
     0.07028
     0.11223
     0.01435
     0.01435
    -0.04159
     0.08427
     0.11223
    -0.02760
    -0.04159
    -0.06956
     0.17516
     0.18215
     0.11923
    -0.06956
    -0.11151
    -0.09752
    -0.02061
    -0.01362
     0.04931
    -0.07655
    -0.12549
    -0.09752
     0.03532
     0.02134
    -0.10452
    -0.20240
    -0.14647
    -0.13248
    -0.19541
    -0.29330
    -0.26533
    -0.40517
    -0.36322
    -0.13248
    -0.11151
    -0.16045
    -0.12549
    -0.02760
     0.01435
     0.35695
     0.24508
     0.37094
     0.38492
     0.76249
     1.19599
     1.90218
     2.24478
     2.23080
     2.57340
     2.56641
     1.86722
     0.76948
     0.27305
    -0.32826
     0.82541
     2.37064
     2.38462
     2.41259
     3.30057
     3.46138
     1.32883
    -1.16729
    -5.35547
    -5.45336
    -3.09707
     0.52476
     3.55228
     2.61535
    -0.04858
    -1.57982
    -2.11121
    -2.31397
    -1.97137
    -1.34908
    -0.74078
    -0.23736
     0.15419
     0.33598
     0.47582
     0.48980
     0.69956
     0.54574
     0.50378
     0.46183
     0.34996
     0.21711
     0.27305
     0.08427
     0.16118
     0.11223
    -0.01362
     0.23110
     0.25207
     0.28004
     0.18915
     0.19614
     0.11923
     0.14020
     0.13321
     0.25207
     0.02134
     0.11923
     0.16118
     0.12622
     0.30801
     0.14020
     0.06329
     0.07028
     0.01435
     0.16817
     0.07727
     0.02833
     0.04231
    -0.05557
     0.01435
     0.29403
     0.18915
     0.14719
     0.00736
     0.02833
     0.07028
     0.07028
     0.09126
     0.20313
    -0.04858
     0.04231
     0.10524
     0.24508
     0.27305
    -0.16045
     0.07727
     0.15419
    -0.11151
     0.03532
     0.21012
     0.02134
     0.02833
    -0.05557
     0.01435
     0.09825
     0.08427
     0.06329
    -0.04858
    -0.02061
     0.00036
     0.03532
    -0.08354
     0.00036
    -0.03460
     0.00036
    -0.06956
     0.10524
    -0.00663
    -0.07655
    -0.16045
    -0.18143
    -0.11151
    -0.06256
    -0.15346
    -0.12549
    -0.22338
    -0.06256
    -0.11850
    -0.08354
    -0.06956
    -0.25135
    -0.16744
    -0.17444
    -0.13948
    -0.20240
    -0.21639
    -0.00663
    -0.15346
    -0.13948
    -0.11151
    -0.08354
    -0.15346
    -0.09053
    -0.31427
    -0.09053
    -0.12549
    -0.13248
    -0.12549
    -0.18143
    -0.18842
    -0.04858
    -0.05557
    -0.25834
    -0.07655
    -0.08354
    -0.11151
    -0.04858
    -0.08354
    -0.11850
    -0.11850
    -0.26533
    -0.09053
     0.06329
     0.02833
    -0.02760
    -0.10452
    -0.21639
    -0.20240
    -0.12549
    -0.11850
    -0.02760
    -0.14647
     0.02134
    -0.23037
    -0.02760
    -0.05557
    -0.23736
    -0.18143
    -0.19541
    -0.14647
    -0.09752
    -0.08354
    -0.14647
    -0.35623
    -0.20240
    -0.16045
    -0.15346
    -0.11151
    -0.25834
    -0.25834
    -0.30728
    -0.24436
    -0.27232
    -0.33525
    -0.43314
    -0.48208
    -0.27232
    -0.27932
    -0.09053
    -0.17444
    -0.23736
     0.02134
     0.09825
     0.30801
     0.48980
     0.58769
     0.63663
     0.99322
     1.54559
     2.09096
     2.48251
     2.37763
     2.76219
     3.00690
     2.74820
     1.76234
     0.77647
    -0.39119
     1.09111
     2.86007
     3.53130
     3.51732
     2.48251
     2.18185
     0.93729
    -1.11136
    -4.56538
    -4.68425
    -2.82439
    -0.73379
     2.60836
     2.37064
    -0.48208
    -2.05527
    -2.55170
    -2.39089
    -1.97137
    -1.42600
    -0.76176
    -0.23736
     0.14719
     0.32899
     0.58769
     0.72053
     0.69257
     0.70655
     0.60167
     0.56671
     0.42687
     0.25207
     0.37094
     0.25907
     0.34996
     0.14020
     0.23110
     0.21711
     0.29403
     0.30801
     0.27305
     0.26606
     0.16118
     0.23110
     0.18215
     0.21012
     0.11223
     0.09825
     0.10524
     0.28004
     0.37094
     0.19614
     0.04231
    -0.01362
    -0.06256
     0.08427
     0.02134
     0.00736
     0.05630
    -0.01362
    -0.00663
     0.09825
     0.07028
     0.00736
    -0.14647
    -0.13948
    -0.01362
     0.08427
     0.02134
    -0.04159
    -0.11850
    -0.16045
    -0.11850
     0.16118
     0.07028
    -0.16744
    -0.13948
    -0.00663
     0.09126
    -0.07655
    -0.03460
    -0.04159
    -0.08354
     0.06329
     0.09825
     0.14719
    -0.04159
     0.10524
    -0.05557
     0.17516
     0.17516
     0.09825
     0.13321
     0.17516
     0.27305
     0.22411
     0.23110
     0.19614
     0.31500
     0.32899
     0.36394
     0.23110
     0.20313
     0.26606
     0.16118
     0.14719
     0.22411
    -0.00663
     0.03532
     0.10524
     0.00036
    -0.11151
    -0.20240
    -0.27232
    -0.34923
    -0.26533
    -0.23037
    -0.28631
    -0.44712
    -0.41915
    -0.52403
    -0.32826
    -0.38419
    -0.33525
    -0.51704
    -0.34923
    -0.30728
    -0.39119
    -0.46111
    -0.44712
    -0.41915
    -0.09752
    -0.06956
    -0.03460
    -0.21639
    -0.46111
    -0.33525
    -0.34224
    -0.10452
    -0.11850
    -0.34224
    -0.21639
    -0.20240
    -0.09752
    -0.07655
    -0.23037
    -0.30728
    -0.20240
    -0.09752
    -0.07655
    -0.16045
    -0.21639
    -0.20940
    -0.27232
     0.02134
     0.13321
    -0.06956
    -0.11850
    -0.11850
    -0.21639
    -0.04159
    -0.13248
    -0.25834
    -0.22338
    -0.20940
    -0.04858
    -0.21639
    -0.11850
    -0.20240
    -0.41216
    -0.28631
    -0.27232
    -0.25834
    -0.37021
    -0.30029
    -0.39119
    -0.33525
    -0.39818
    -0.42615
    -0.29330
    -0.30728
    -0.21639
    -0.09752
    -0.16744
    -0.10452
     0.03532
     0.24508
     0.47582
     0.56671
     0.76249
     1.15404
     1.46867
     1.89518
     2.18885
     2.11193
     2.66430
     2.99991
     2.99292
     1.58754
     0.19614
    -0.32127
     0.43386
     2.13291
     2.62934
     2.23779
     2.88105
     2.97894
     1.80429
    -1.04144
    -5.01287
    -6.20849
    -3.42570
    -0.21639
     2.52446
     2.89503
     0.07028
    -1.66372
    -2.55869
    -2.29999
    -1.89446
    -1.25120
    -0.67086
    -0.30728
     0.00036
     0.40590
     0.74850
     0.86037
     0.69257
     0.64362
     0.53175
     0.56671
     0.66460
     0.34297
     0.37094
     0.28004
     0.14020
     0.40590
     0.47582
     0.30801
     0.18915
     0.33598
     0.28004
     0.32899
     0.28004
     0.29403
     0.19614
     0.32199
     0.30801
     0.36394
     0.39191
     0.14020
     0.19614
     0.09126
     0.25907
     0.18215
    -0.01362
     0.25207
     0.01435
     0.00736
     0.00036
     0.01435
     0.06329
    -0.02760
    -0.06956
    -0.02061
    -0.09752
    -0.11151
    -0.23037
    -0.04858
    -0.04159
    -0.04858
    -0.06956
    -0.10452
     0.04231
    -0.23037
    -0.37021
    -0.16045
    -0.25834
    -0.18842
    -0.21639
    -0.23736
    -0.24436
    -0.39818
    -0.27232
    -0.21639
    -0.28631
    -0.25834
    -0.42615
    -0.38419
    -0.36322
    -0.33525
    -0.25135
    -0.35623
    -0.45411
    -0.35623
    -0.33525
    -0.23736
    -0.41915
    -0.37720
    -0.54501
    -0.43314
    -0.34923
    -0.30728
    -0.32826
    -0.33525
    -0.47509
    -0.20940
    -0.25135
    -0.27932
    -0.57298
    -0.34923
    -0.44013
    -0.23037
    -0.20240
    -0.37720
    -0.37021
    -0.49607
    -0.37021
    -0.17444
    -0.15346
    -0.25135
    -0.33525
    -0.27232
    -0.32127
    -0.23736
    -0.26533
    -0.30029
    -0.23037
    -0.35623
    -0.20240
    -0.05557
    -0.21639
    -0.27932
    -0.28631
    -0.16744
    -0.12549
    -0.24436
    -0.20940
    -0.34224
    -0.20240
    -0.23736
    -0.12549
    -0.18143
    -0.12549
    -0.23736
    -0.20240
    -0.19541
    -0.20240
    -0.25834
    -0.32127
    -0.06256
    -0.14647
    -0.29330
    -0.03460
    -0.16744
    -0.19541
    -0.20940
    -0.20940
    -0.18842
    -0.20240
    -0.19541
    -0.18842
    -0.25834
    -0.25834
    -0.19541
    -0.28631
    -0.09752
    -0.16045
    -0.20940
    -0.29330
    -0.32826
    -0.22338
    -0.39119
    -0.29330
    -0.32826
    -0.39818
    -0.13248
    -0.30029
    -0.31427
    -0.34224
    -0.32826
    -0.72680
    -0.51005
    -0.32127
    -0.44712
    -0.45411
    -0.46111
    -0.46111
    -0.36322
    -0.18143
    -0.23736
    -0.16744
    -0.33525
    -0.47509
    -0.27932
    -0.10452
     0.38492
     1.07013
     1.97909
     2.11193
     2.60137
     2.18885
     0.74850
    -0.25135
    -0.68485
    -0.47509
     1.57355
     3.07682
     3.01390
     3.44740
     3.86691
     3.79700
     1.65746
    -1.83153
    -5.41840
    -4.43953
    -0.99949
     1.68542
     3.93683
     2.34966
    -0.24436
    -1.58681
    -2.06926
    -1.93641
    -1.61478
    -1.24420
    -0.80371
    -0.53103
     0.05630
     0.14719
     0.18215
     0.51078
     0.44086
     0.32899
     0.30102
     0.42687
     0.18915
     0.15419
     0.17516
     0.07028
     0.06329
     0.15419
     0.18215
     0.08427
     0.14719
     0.07727
     0.14719
     0.21012
     0.25207
     0.12622
     0.16118
     0.04931
     0.10524
     0.16817
     0.02134
     0.25907
     0.07028
     0.10524
     0.04931
     0.12622
     0.15419
     0.06329
    -0.05557
    -0.11850
     0.11923
     0.11223
     0.07028
    -0.06956
    -0.06256
     0.06329
    -0.02061
     0.07028
     0.02833
     0.07028
    -0.18143
    -0.04159
     0.02833
     0.07028
    -0.02760
    -0.07655
    -0.04858
     0.02134
     0.01435
    -0.00663
     0.06329
    -0.09053
    -0.11850
    -0.09752
     0.02833
     0.03532
    -0.11850
    -0.01362
    -0.15346
    -0.01362
     0.14020
    -0.07655
     0.00036
    -0.09752
    -0.11151
    -0.13948
     0.10524
     0.02134
     0.00736
    -0.16045
    -0.09752
     0.07727
     0.09825
     0.03532
    -0.04858
    -0.00663
    -0.04858
    -0.22338
     0.04231
     0.11923
    -0.05557
    -0.01362
     0.02134
     0.16817
     0.14719
     0.02833
    -0.09752
     0.03532
     0.02134
     0.04931
     0.04231
     0.05630
    -0.02760
    -0.03460
     0.00736
     0.14719
     0.07727
     0.06329
    -0.02760
    -0.01362
     0.09126
    -0.13248
    -0.03460
     0.06329
    -0.04159
     0.10524
     0.14020
     0.10524
    -0.09053
    -0.03460
    -0.06956
     0.01435
     0.01435
    -0.05557
     0.02134
     0.03532
    -0.04858
    -0.09053
     0.03532
     0.04931
     0.06329
     0.07028
    -0.07655
    -0.00663
    -0.08354
    -0.08354
    -0.13248
    -0.12549
    -0.01362
    -0.06956
     0.07727
     0.04231
    -0.06956
    -0.13948
    -0.31427
    -0.07655
    -0.11151
    -0.11151
    -0.14647
    -0.23736
    -0.12549
    -0.09053
    -0.21639
    -0.15346
    -0.15346
    -0.26533
    -0.34923
    -0.43314
    -0.30029
    -0.41915
    -0.40517
    -0.53103
    -0.33525
    -0.32127
    -0.13248
    -0.24436
    -0.43314
    -0.11850
    -0.16045
     0.17516
     0.02833
     0.14020
     0.21711
     0.69257
     1.57355
     2.31470
     2.22381
     2.66430
     2.48950
     1.46867
     0.50378
     0.21012
    -0.16744
     1.40575
     2.74121
     2.99991
     3.24463
     3.60821
     3.72708
     1.53160
    -1.33510
    -5.27856
    -5.08279
    -2.31397
     0.86737
     3.60821
     2.68527
    -0.20940
    -1.76860
    -2.41186
    -2.36292
    -2.23706
    -1.43998
    -0.93656
    -0.32826
     0.01435
     0.16118
     0.30102
     0.41289
     0.46882
     0.52476
     0.46882
     0.46882
     0.31500
     0.11923
     0.09825
     0.17516
     0.02833
     0.16118
     0.18215
     0.16118
     0.16118
     0.21711
     0.26606
     0.18915
     0.16817
     0.13321
     0.11223
     0.17516
     0.19614
     0.08427
     0.08427
     0.65062
     0.55972
    -0.16744
     0.16118
     0.15419
    -0.04858
     0.05630
     0.14020
     0.17516
     0.15419
    -0.00663
    -0.07655
    -0.01362
     0.10524
     0.09825
     0.00736
    -0.12549
    -0.05557
    -0.17444
     0.04931
     0.08427
    -0.04159
     0.02833
     0.10524
     0.03532
     0.30102
    -0.00663
    -0.07655
     0.07727
     0.19614
     0.16817
     0.14020
    -0.09053
    -0.02061
    -0.20940
    -0.07655
     0.05630
    -0.16045
    -0.23736
    -0.39119
    -0.40517
    -0.43314
    -0.55200
    -0.44712
    -0.68485
    -0.60095
    -0.53802
    -0.49607
    -0.69184
    -0.73379
    -0.76176
    -0.74778
    -0.57997
    -0.58696
    -0.74078
    -0.49607
    -0.57997
    -0.60095
    -0.51704
    -0.49607
    -0.45411
    -0.39119
    -0.46810
    -0.38419
    -0.29330
    -0.45411
    -0.41216
    -0.50306
    -0.25834
    -0.11850
    -0.37021
    -0.25834
    -0.14647
    -0.22338
    -0.17444
    -0.22338
    -0.24436
    -0.23037
    -0.13948
     0.03532
    -0.22338
    -0.09053
    -0.09053
    -0.20240
     0.03532
    -0.02760
    -0.02760
    -0.27232
    -0.10452
    -0.09752
    -0.06256
    -0.20940
    -0.18143
    -0.19541
    -0.04159
    -0.06256
     0.00036
    -0.22338
    -0.21639
    -0.38419
    -0.27232
    -0.02760
    -0.22338
    -0.27232
    -0.30728
    -0.27232
    -0.21639
    -0.20940
    -0.32826
    -0.34224
    -0.41915
    -0.24436
    -0.32127
    -0.24436
    -0.31427
    -0.54501
    -0.42615
    -0.31427
    -0.24436
    -0.44013
    -0.39119
    -0.41216
    -0.52403
    -0.54501
    -0.48907
    -0.55899
    -0.69883
    -0.55200
    -0.55899
    -0.46810
    -0.48907
    -0.42615
    -0.48907
    -0.25834
    -0.10452
     0.25907
     0.18915
     0.24508
     0.48281
     0.93729
     1.42672
     2.01405
     2.34966
     2.79715
     2.98593
     2.04901
     0.75549
    -0.65688
    -0.52403
     1.30786
     3.07682
     3.28658
     2.39161
     3.22365
     3.83196
     1.31485
    -1.67071
    -3.99204
    -4.88002
    -3.89416
    -0.66387
     3.63618
     3.08382
     0.23110
    -1.70567
    -2.50975
    -2.58666
    -2.27901
    -1.76860
    -1.13233
    -0.50306
    -0.22338
     0.23110
     0.39890
     0.37094
     0.51078
     0.48281
     0.54574
     0.55273
     0.21012
     0.22411
     0.02134
     0.18215
     0.25907
     0.29403
     0.14020
     0.19614
     0.16118
     0.23110
     0.31500
     0.24508
     0.32899
     0.23110
     0.22411
     0.32899
     0.25207
     0.08427
     0.09825
     0.25207
     0.23110
     0.27305
     0.21711
     0.18915
     0.08427
     0.00036
     0.01435
     0.14020
    -0.00663
    -0.02061
    -0.03460
    -0.01362
     0.02134
     0.05630
    -0.11151
     0.03532
    -0.10452
    -0.03460
    -0.02061
    -0.09752
    -0.05557
    -0.22338
    -0.16045
    -0.09752
    -0.02061
    -0.02061
    -0.21639
    -0.03460
    -0.21639
    -0.04159
    -0.32826
    -0.14647
    -0.09752
    -0.18143
    -0.26533
    -0.07655
    -0.15346
    -0.09053
    -0.16744
    -0.17444
    -0.25135
    -0.18143
    -0.21639
    -0.17444
    -0.20940
    -0.09752
    -0.27232
    -0.19541
    -0.04858
    -0.08354
    -0.13248
    -0.22338
    -0.11151
    -0.02061
    -0.11151
    -0.11151
     0.01435
    -0.06256
     0.07028
    -0.01362
     0.02833
    -0.01362
    -0.02760
    -0.10452
     0.08427
     0.13321
    -0.01362
     0.08427
    -0.02061
    -0.04858
    -0.03460
     0.18915
     0.18215
     0.07727
     0.09825
     0.06329
     0.04931
     0.07028
     0.11223
    -0.03460
    -0.04159
     0.00036
     0.14719
     0.23110
     0.19614
    -0.00663
    -0.05557
    -0.13248
    -0.02061
     0.11223
     0.07028
    -0.01362
     0.00736
     0.04231
     0.09825
     0.03532
     0.03532
     0.01435
     0.06329
    -0.10452
     0.12622
     0.00736
    -0.02061
    -0.06256
    -0.09752
     0.00736
     0.07028
     0.16118
    -0.06956
    -0.08354
    -0.10452
    -0.16045
    -0.18143
    -0.00663
    -0.16045
    -0.20240
    -0.11151
    -0.17444
     0.02833
    -0.18842
    -0.29330
    -0.45411
    -0.18842
    -0.23736
    -0.26533
    -0.33525
    -0.40517
    -0.44712
    -0.54501
    -0.39818
    -0.35623
    -0.40517
    -0.34224
    -0.38419
    -0.44013
    -0.38419
    -0.32127
    -0.09752
    -0.21639
    -0.21639
    -0.13948
    -0.11151
     0.41289
     1.28688
     2.16787
     2.64332
     3.10479
     2.45454
     0.91631
    -0.08354
    -0.69883
     0.02833
     2.06299
     3.56626
     3.83196
     4.51017
     4.45424
     3.67114
     1.15404
    -2.32796
    -5.42539
    -4.12489
    -0.46111
     2.13291
     3.79700
     2.14689
    -0.24436
    -1.83852
    -2.28601
    -2.41885
    -2.04828
    -1.29315
    -0.84566
    -0.48907
    -0.19541
     0.05630
     0.29403
     0.40590
     0.41289
     0.38492
     0.26606
     0.16118
     0.29403
     0.23809
     0.11923
     0.04931
    -0.01362
     0.04231
     0.28703
     0.29403
     0.09126
     0.09825
     0.24508
     0.15419
     0.19614
     0.22411
     0.17516
     0.11223
     0.16118
     0.22411
     0.22411
     0.15419
     0.11223
     0.07028
     0.21711
     0.15419
     0.11923
     0.02134
     0.02833
    -0.06256
    -0.01362
     0.20313
     0.18215
     0.09126
     0.00036
     0.02833
     0.10524
     0.00736
     0.09126
     0.04231
    -0.02760
     0.12622
     0.18915
     0.08427
     0.02833
    -0.03460
     0.00736
     0.14020
     0.13321
    -0.01362
     0.03532
    -0.00663
     0.03532
    -0.05557
     0.03532
     0.04931
     0.13321
     0.00736
     0.02833
    -0.14647
    -0.12549
     0.01435
    -0.13248
     0.04231
    -0.06256
    -0.13948
    -0.04858
     0.00036
     0.01435
     0.02134
    -0.24436
    -0.14647
    -0.18143
     0.05630
     0.04931
     0.02134
    -0.04159
    -0.18842
    -0.02760
     0.04231
     0.07028
    -0.11151
    -0.13948
    -0.08354
    -0.00663
     0.03532
    -0.06956
    -0.13948
    -0.02061
    -0.02061
     0.09825
     0.09126
    -0.06256
    -0.11850
    -0.13948
    -0.09053
     0.18915
     0.05630
    -0.11151
    -0.09053
    -0.12549
     0.26606
     0.38492
     0.05630
    -0.12549
    -0.02061
     0.04931
     0.03532
     0.15419
    -0.07655
    -0.00663
    -0.06956
     0.01435
     0.08427
     0.05630
    -0.04858
    -0.16744
    -0.04858
    -0.07655
    -0.17444
    -0.11151
    -0.07655
    -0.09752
     0.02134
     0.02833
     0.00736
     0.02134
    -0.07655
    -0.06256
    -0.04159
     0.02134
    -0.13248
    -0.04159
    -0.09752
    -0.10452
    -0.11850
    -0.09752
    -0.04159
     0.00736
    -0.03460
    -0.16744
    -0.25135
    -0.28631
    -0.29330
    -0.18842
    -0.16045
    -0.19541
    -0.44013
    -0.40517
    -0.32127
    -0.30029
    -0.53802
    -0.62891
    -0.60794
    -0.60095
    -0.34923
    -0.51704
    -0.51704
    -0.48208
    -0.41216
    -0.17444
     0.02833
    -0.06256
    -0.22338
    -0.08354
     0.31500
     0.91631
     1.74136
     2.37064
     2.52446
     3.17471
     2.66430
     1.51762
     0.72053
     0.39890
     0.41289
     2.09795
     3.59423
     4.18155
     3.91586
     3.72008
     3.24463
     1.11908
    -2.78244
    -6.01272
    -3.98505
    -0.97152
     2.13990
     3.70610
     1.42672
    -0.97851
    -2.35593
    -2.78943
    -2.43284
    -1.76860
    -1.17429
    -0.53103
    -0.30728
     0.04931
     0.25207
     0.48980
     0.53874
     0.60866
     0.48980
     0.50378
     0.38492
     0.32899
     0.23809
     0.06329
     0.06329
     0.25207
     0.05630
     0.08427
     0.06329
     0.19614
     0.22411
     0.18915
    -0.06956
     0.25207
     0.34297
     0.14719
     0.11223
     0.11923
     0.07727
     0.07028
     0.08427
     0.14719
     0.09825
     0.07727
    -0.09752
     0.07028
     0.02134
    -0.07655
    -0.04858
    -0.06256
    -0.11850
    -0.12549
    -0.04159
    -0.06256
    -0.16045
    -0.28631
    -0.20940
    -0.09053
     0.07727
    -0.09752
    -0.19541
    -0.20940
    -0.25135
    -0.29330
    -0.13948
    -0.23736
    -0.25135
    -0.30728
    -0.16744
    -0.14647
    -0.07655
    -0.28631
    -0.37021
    -0.30728
    -0.13948
    -0.09752
    -0.31427
    -0.23037
    -0.18143
    -0.16744
    -0.11151
     0.03532
    -0.12549
    -0.10452
    -0.02760
    -0.03460
    -0.02061
     0.09126
     0.03532
    -0.01362
     0.13321
     0.16817
     0.21012
     0.16817
     0.18915
     0.21711
     0.18215
     0.25207
     0.30102
     0.27305
     0.30801
     0.19614
     0.18215
     0.25907
     0.26606
     0.02833
     0.07727
    -0.00663
    -0.12549
     0.04931
    -0.21639
    -0.51005
    -0.67086
    -0.28631
    -0.24436
    -0.30029
    -0.42615
    -0.39119
    -0.51704
    -0.55200
    -0.60095
    -0.47509
    -0.48907
    -0.22338
    -0.32127
    -0.26533
    -0.09053
    -0.29330
    -0.16744
    -0.20240
    -0.13248
    -0.32127
    -0.22338
    -0.13948
    -0.10452
    -0.13248
    -0.18842
    -0.24436
    -0.25135
    -0.04858
    -0.00663
    -0.06956
    -0.16045
    -0.25834
    -0.20240
    -0.18143
    -0.11151
    -0.11850
    -0.14647
    -0.22338
    -0.15346
    -0.07655
    -0.13248
    -0.25834
    -0.35623
    -0.18143
    -0.11850
    -0.20940
    -0.30728
    -0.25834
    -0.34923
    -0.33525
    -0.22338
    -0.22338
    -0.40517
    -0.33525
    -0.45411
    -0.44013
    -0.39119
    -0.46810
    -0.59395
    -0.55899
    -0.57298
    -0.42615
    -0.31427
    -0.47509
    -0.42615
    -0.46111
    -0.16744
     0.14719
     0.29403
     0.37094
     0.51078
     0.84639
     1.62250
     2.09096
     2.75519
     3.05585
     3.25162
     2.11893
     0.45484
    -0.57298
     0.20313
     2.05600
     3.58724
     3.48236
     2.86007
     4.04171
     4.27245
     1.18900
    -1.66372
    -4.33465
    -4.72620
    -3.48163
     1.22396
     4.29342
     2.59438
    -0.20240
    -1.71966
    -2.60064
    -2.49576
    -2.05527
    -1.57283
    -0.99949
    -0.62192
    -0.30728
     0.18215
     0.37793
     0.30801
     0.35695
     0.33598
     0.32899
     0.29403
     0.18915
     0.23809
     0.01435
     0.07727
     0.09825
     0.20313
     0.28004
     0.15419
     0.17516
     0.25907
     0.37094
     0.30801
     0.11923
     0.35695
     0.29403
     0.24508
     0.25207
     0.41289
     0.30801
     0.21711
     0.09126
     0.14719
     0.31500
     0.27305
     0.16118
    -0.00663
     0.01435
     0.18215
     0.01435
     0.07028
     0.14719
     0.00736
     0.04231
     0.05630
     0.06329
    -0.01362
    -0.11850
    -0.18842
     0.06329
     0.04931
    -0.09752
    -0.17444
    -0.11850
    -0.28631
    -0.10452
    -0.09053
    -0.03460
    -0.10452
    -0.19541
    -0.17444
    -0.16045
    -0.12549
    -0.09053
    -0.27232
    -0.22338
    -0.13948
    -0.06256
    -0.09752
    -0.13948
    -0.33525
    -0.17444
    -0.38419
    -0.14647
    -0.19541
    -0.20240
    -0.32127
    -0.16045
    -0.16744
    -0.20240
    -0.30728
    -0.30728
    -0.18143
    -0.18143
    -0.16744
    -0.13948
    -0.18143
    -0.12549
    -0.16045
    -0.16045
    -0.09053
    -0.05557
    -0.13248
    -0.06956
    -0.07655
    -0.04159
    -0.13948
    -0.06256
    -0.16045
     0.01435
    -0.03460
    -0.18143
     0.02134
    -0.04858
    -0.01362
    -0.13948
    -0.02061
    -0.03460
    -0.10452
    -0.05557
     0.08427
    -0.09053
    -0.18143
    -0.13948
     0.00036
     0.04231
    -0.03460
    -0.04159
    -0.24436
    -0.11151
    -0.10452
    -0.08354
    -0.03460
    -0.18143
    -0.19541
    -0.11850
     0.01435
    -0.04858
    -0.18842
    -0.25135
    -0.21639
    -0.12549
     0.14020
    -0.16744
    -0.16045
    -0.18842
    -0.15346
    -0.19541
    -0.02061
    -0.06256
    -0.32826
    -0.18143
    -0.23736
    -0.26533
    -0.21639
    -0.25135
    -0.45411
    -0.35623
    -0.25135
    -0.19541
    -0.38419
    -0.44013
    -0.43314
    -0.53802
    -0.49607
    -0.44013
    -0.57298
    -0.51005
    -0.58696
    -0.43314
    -0.49607
    -0.60095
    -0.53802
    -0.54501
    -0.60794
    -0.23736
    -0.22338
    -0.44013
    -0.34923
    -0.69184
    -0.47509
     0.40590
     1.99307
     3.39845
     3.42642
     2.13990
     0.72053
    -1.02046
    -1.75462
    -0.25135
     2.54544
     4.30741
     4.09066
     3.78301
     5.20937
     5.03457
     1.79730
    -1.61478
    -3.25789
    -3.60049
    -1.97137
     2.11193
     4.62205
     3.20967
     0.41289
    -1.14632
    -1.93641
    -2.19511
    -2.15316
    -1.70567
    -1.39104
    -0.89461
    -0.56599
    -0.16744
     0.12622
    -0.00663
     0.01435
     0.30801
     0.16118
     0.01435
     0.07028
    -0.07655
    -0.04858
     0.02134
     0.08427
    -0.02061
     0.03532
    -0.10452
    -0.06956
    -0.06956
     0.18215
     0.02134
     0.01435
    -0.16744
    -0.03460
     0.00736
    -0.03460
     0.02134
     0.00036
     0.09825
    -0.09053
     0.06329
     0.09126
    -0.06956
    -0.13948
    -0.11850
     0.00036
     0.04931
    -0.02760
    -0.04159
    -0.11850
    -0.06956
     0.02134
     0.00036
    -0.03460
    -0.09053
    -0.11151
    -0.06956
     0.02833
    -0.06956
    -0.04159
    -0.19541
    -0.06256
    -0.04858
    -0.05557
    -0.18143
    -0.04159
    -0.06956
    -0.13248
    -0.20240
    -0.23736
    -0.07655
    -0.09053
     0.02833
     0.01435
    -0.15346
    -0.09053
    -0.35623
    -0.18842
     0.00736
    -0.16045
    -0.24436
    -0.09752
    -0.03460
    -0.11850
    -0.04858
    -0.13948
    -0.06956
    -0.13248
    -0.05557
    -0.07655
    -0.06256
    -0.09053
    -0.16045
    -0.13948
    -0.04858
     0.01435
    -0.03460
    -0.15346
    -0.04159
    -0.08354
     0.04931
    -0.10452
    -0.09053
    -0.09053
    -0.08354
    -0.00663
     0.04231
    -0.00663
    -0.16045
    -0.18143
     0.04931
     0.03532
    -0.01362
    -0.12549
    -0.06956
    -0.11151
    -0.02061
    -0.06256
     0.00036
    -0.04858
    -0.02760
    -0.11151
    -0.04858
     0.09126
    -0.13248
    -0.17444
    -0.09752
     0.09825
    -0.02061
    -0.06956
     0.01435
    -0.02061
    -0.18143
    -0.00663
    -0.03460
    -0.09752
    -0.09752
    -0.05557
    -0.02760
    -0.06256
    -0.06256
    -0.23037
    -0.17444
     0.04931
     0.00736
    -0.23736
    -0.15346
    -0.12549
    -0.08354
    -0.18143
    -0.09752
    -0.27932
    -0.19541
    -0.09752
    -0.41216
    -0.45411
    -0.18842
    -0.25834
    -0.37720
    -0.21639
    -0.21639
    -0.34224
    -0.34224
    -0.58696
    -0.44013
    -0.45411
    -0.30029
    -0.35623
    -0.25834
    -0.20940
    -0.25135
    -0.13248
    -0.09053
    -0.13948
    -0.11850
     0.09825
     0.11223
     0.14020
     0.26606
     0.69956
     1.55258
     2.69926
     2.81113
     3.32154
     3.03487
     2.09096
     0.41988
     0.18915
    -0.00663
     1.62949
     3.38447
     3.68512
     4.06968
     4.83880
     4.36334
     2.25876
    -1.16030
    -4.74717
    -5.11775
    -2.86634
     0.50378
     3.64317
     3.13975
     0.02833
    -1.57283
    -2.67756
    -2.83138
    -2.60064
    -1.92242
    -1.30713
    -1.02745
    -0.64290
    -0.20240
     0.01435
     0.05630
     0.16118
     0.26606
     0.20313
    -0.04159
     0.03532
    -0.00663
     0.03532
    -0.11151
    -0.11151
    -0.04858
    -0.04159
     0.05630
    -0.00663
    -0.08354
     0.09126
     0.02134
    -0.01362
     0.04231
     0.02833
    -0.09053
    -0.06256
     0.08427
     0.06329
    -0.01362
    -0.06956
    -0.04858
     0.05630
    -0.05557
    -0.09752
    -0.04159
    -0.07655
    -0.04159
    -0.02760
    -0.04159
    -0.00663
     0.02134
    -0.03460
    -0.00663
     0.02833
     0.03532
    -0.03460
     0.02134
     0.04931
     0.07727
     0.02833
     0.10524
     0.08427
     0.00736
     0.09825
    -0.06256
     0.09126
    -0.02061
     0.11223
     0.16118
     0.04931
     0.12622
    -0.11151
     0.11223
     0.05630
     0.14020
     0.08427
     0.02134
     0.01435
     0.07028
     0.06329
    -0.02061
     0.12622
     0.16817
     0.04931
     0.04231
    -0.02760
     0.24508
     0.07727
     0.00036
     0.01435
     0.16118
     0.05630
     0.19614
     0.09126
     0.06329
     0.03532
     0.11923
     0.29403
     0.06329
     0.06329
     0.08427
     0.09126
     0.14020
     0.19614
     0.12622
     0.11223
     0.28703
     0.16118
     0.26606
     0.26606
     0.16118
     0.14020
     0.20313
     0.25907
     0.22411
     0.34996
     0.28703
     0.36394
     0.25907
     0.25907
     0.24508
     0.24508
     0.33598
     0.33598
     0.20313
     0.30102
     0.34297
     0.29403
     0.18215
     0.28004
     0.22411
     0.38492
     0.30801
     0.25907
     0.16118
     0.22411
     0.24508
     0.30102
     0.20313
     0.20313
     0.11923
     0.37094
     0.18915
     0.15419
     0.09825
     0.03532
     0.20313
     0.21711
     0.06329
     0.15419
     0.00036
    -0.02061
     0.05630
    -0.06256
     0.02833
     0.04931
    -0.02061
    -0.01362
    -0.11151
    -0.13248
    -0.04858
    -0.29330
    -0.19541
    -0.16045
    -0.25135
    -0.24436
    -0.20940
    -0.33525
    -0.40517
    -0.54501
    -0.56599
    -0.44013
    -0.50306
    -0.44712
    -0.57997
    -0.51005
    -0.60794
    -0.48907
    -0.44013
    -0.34923
    -0.17444
    -0.30029
    -0.41216
    -0.28631
    -0.00663
     0.67858
     1.93014
     2.31470
     2.86707
     2.57340
     1.67843
     0.37094
    -0.20240
    -0.76875
     0.75549
     2.97194
     3.73407
     3.96480
     3.81797
     3.58724
     2.11893
    -0.74778
    -4.55839
    -5.32751
    -2.16015
     0.43386
     2.55243
     2.64332
     0.10524
    -1.71267
    -2.63560
    -2.74748
    -2.50975
    -1.91543
    -1.44697
    -0.95054
    -0.78973
    -0.42615
    -0.39119
    -0.11151
    -0.07655
    -0.18143
    -0.09752
    -0.15346
    -0.29330
    -0.30728
    -0.48208
    -0.44013
    -0.55899
    -0.39818
    -0.51005
    -0.44712
    -0.62891
    -0.55200
    -0.61493
    -0.54501
    -0.35623
    -0.57298
    -0.64290
    -0.53802
    -0.57298
    -0.57997
    -0.57997
    -0.62192
    -0.57298
    -0.53103
    -0.67786
    -0.50306
    -0.70582
    -0.60794
    -0.64989
    -0.73379
    -0.53103
    -0.60794
    -0.68485
    -0.64290
    -0.46810
    -0.59395
    -0.70582
    -0.67086
    -0.71282
    -0.47509
    -0.59395
    -0.49607
    -0.59395
    -0.69883
    -0.47509
    -0.79672
    -0.44712
    -0.50306
    -0.62192
    -0.68485
    -0.54501
    -0.49607
    -0.60794
    -0.57298
    -0.69184
    -0.63590
    -0.46810
    -0.53802
    -0.59395
    -0.63590
    -0.46810
    -0.63590
    -0.53103
    -0.53103
    -0.60794
    -0.64989
    -0.62192
    -0.43314
    -0.51005
    -0.45411
    -0.71981
    -0.62891
    -0.48208
    -0.38419
    -0.45411
    -0.53802
    -0.50306
    -0.42615
    -0.52403
    -0.44712
    -0.41915
    -0.52403
    -0.40517
    -0.32826
    -0.48208
    -0.30029
    -0.34923
    -0.51005
    -0.30728
    -0.30029
    -0.39818
    -0.34923
    -0.38419
    -0.32826
    -0.37021
    -0.27232
    -0.22338
    -0.36322
    -0.37021
    -0.27232
    -0.24436
    -0.28631
    -0.35623
    -0.41915
    -0.31427
    -0.29330
    -0.22338
    -0.35623
    -0.20940
    -0.32127
    -0.44013
    -0.21639
    -0.20940
    -0.32127
    -0.36322
    -0.25834
    -0.34923
    -0.20240
    -0.42615
    -0.29330
    -0.30728
    -0.18842
    -0.14647
    -0.20940
    -0.34224
    -0.30029
    -0.39818
    -0.22338
    -0.13948
    -0.24436
    -0.31427
    -0.36322
    -0.13248
    -0.25135
    -0.26533
    -0.48907
    -0.34923
    -0.34224
    -0.14647
    -0.27932
    -0.46810
    -0.42615
    -0.41216
    -0.44712
    -0.25135
    -0.23037
    -0.44013
    -0.47509
    -0.44013
    -0.41915
    -0.41915
    -0.59395
    -0.54501
    -0.65688
    -0.40517
    -0.41216
    -0.46810
    -0.50306
    -0.50306
    -0.46810
    -0.17444
    -0.09053
    -0.12549
    -0.22338
     0.00036
     0.39191
     0.93729
     1.75534
     2.32868
     2.35665
     2.67828
     2.34966
     1.20298
     0.28004
    -0.37720
     0.17516
     2.11193
     3.17471
     3.23065
     3.19569
     3.97879
     3.80399
     0.90233
    -2.17413
    -5.83792
    -4.69823
    -1.06941
     2.42657
     4.09066
     2.04901
    -0.55200
    -1.94340
    -2.25804
    -2.04129
    -1.55884
    -1.21624
    -0.54501
    -0.30029
     0.17516
     0.34996
     0.44785
     0.51078
     0.43386
     0.46882
     0.55273
     0.32199
     0.22411
     0.16817
     0.08427
     0.18215
     0.24508
     0.16817
     0.04931
     0.14020
     0.23110
     0.24508
     0.12622
     0.17516
     0.18915
     0.21012
     0.20313
     0.14020
     0.19614
     0.11923
    -0.02061
     0.16817
     0.25207
     0.14719
     0.10524
     0.04231
     0.07028
     0.02833
     0.07028
     0.04931
     0.04231
     0.13321
     0.13321
     0.17516
     0.21012
     0.07028
     0.02833
     0.09825
     0.28004
     0.33598
     0.25907
     0.22411
     0.11223
     0.21711
     0.33598
     0.31500
     0.37793
     0.28004
     0.32199
     0.29403
     0.38492
     0.30102
     0.17516
     0.24508
     0.34297
     0.39191
     0.25207
     0.20313
     0.18215
     0.08427
     0.13321
     0.04931
     0.04231
    -0.11850
    -0.18143
    -0.06256
    -0.09752
    -0.23037
    -0.27932
    -0.41216
    -0.27232
    -0.30029
    -0.48907
    -0.31427
    -0.46111
    -0.37720
    -0.50306
    -0.35623
    -0.37021
    -0.28631
    -0.27232
    -0.28631
    -0.27932
    -0.37021
    -0.25834
    -0.34224
    -0.23736
    -0.25135
    -0.15346
    -0.24436
    -0.29330
    -0.12549
    -0.19541
    -0.21639
    -0.18143
    -0.16045
    -0.15346
    -0.20240
    -0.20940
     0.51078
     1.39875
     0.52476
    -0.06256
    -0.17444
     0.06329
     0.14719
     0.30801
     0.41988
     0.31500
     0.31500
     0.17516
    -0.03460
    -0.03460
    -0.17444
    -0.44013
    -0.34224
    -0.30029
    -0.53103
    -0.56599
    -0.46810
    -0.29330
    -0.45411
    -0.33525
    -0.40517
    -0.37720
    -0.27932
    -0.44013
    -0.26533
    -0.36322
    -0.39818
    -0.35623
    -0.32826
    -0.33525
    -0.34224
    -0.47509
    -0.36322
    -0.20940
    -0.36322
    -0.25834
    -0.33525
    -0.40517
    -0.48907
    -0.42615
    -0.37720
    -0.30029
    -0.33525
    -0.45411
    -0.53103
    -0.44712
    -0.38419
    -0.55899
    -0.37720
    -0.48907
    -0.44013
    -0.36322
    -0.33525
    -0.32826
    -0.06256
     0.28703
     0.39890
     0.48980
     0.74151
     1.08412
     1.72738
     2.09795
     2.71324
     2.86007
     2.83211
     1.83226
     0.55273
    -0.51704
     0.38492
     2.08397
     2.98593
     2.39161
     1.88819
     3.82496
     4.46123
     1.73437
    -1.57283
    -3.56553
    -3.97107
    -4.06895
    -0.63590
     3.90887
     3.48935
     0.70655
    -1.13233
    -2.17413
    -2.36991
    -2.16714
    -1.57982
    -1.06241
    -0.49607
    -0.16045
     0.09825
     0.26606
     0.26606
     0.37094
     0.39191
     0.34297
     0.45484
     0.30801
     0.25207
     0.28703
     0.26606
     0.15419
     0.19614
     0.22411
     0.25907
     0.26606
     0.31500
     0.16118
     0.25907
     0.39890
     0.23809
     0.34996
     0.28004
     0.31500
     0.20313
     0.34297
     0.24508
     0.21012
     0.06329
     0.24508
     0.25907
     0.27305
     0.18915
     0.09126
     0.13321
     0.19614
     0.08427
     0.07028
     0.15419
     0.11223
     0.00736
     0.11223
     0.21012
     0.05630
     0.08427
     0.04931
     0.08427
     0.08427
     0.08427
     0.05630
     0.07727
     0.03532
     0.01435
     0.00736
     0.08427
     0.13321
     0.01435
     0.08427
     0.14020
     0.11923
    -0.06956
    -0.03460
    -0.08354
     0.03532
     0.10524
     0.06329
    -0.04858
    -0.00663
     0.05630
    -0.02760
     0.02134
    -0.03460
    -0.06256
    -0.11151
    -0.06256
     0.06329
    -0.02061
    -0.11151
    -0.11850
     0.02833
     0.01435
    -0.00663
     0.00036
    -0.06256
    -0.02061
    -0.18143
     0.02833
     0.11923
     0.01435
    -0.16045
     0.11223
     0.05630
     0.07028
     0.00036
    -0.02760
     0.04231
     0.00036
     0.15419
    -0.04159
     0.00036
     0.01435
    -0.08354
     0.05630
     0.09126
     0.04931
    -0.09752
     0.07727
     0.02134
     0.07028
    -0.11151
    -0.04159
    -0.14647
     0.16118
     0.14020
     0.04931
    -0.07655
     0.02134
    -0.03460
     0.01435
     0.08427
     0.05630
    -0.18143
    -0.00663
     0.03532
     0.07028
    -0.02061
    -0.04159
    -0.01362
    -0.02760
     0.07028
     0.06329
    -0.15346
    -0.13248
    -0.20240
     0.00036
    -0.02760
    -0.01362
    -0.04858
    -0.25834
    -0.00663
    -0.16045
    -0.09752
    -0.19541
    -0.26533
    -0.18143
    -0.25834
    -0.20240
    -0.18842
    -0.32127
    -0.29330
    -0.38419
    -0.30728
    -0.22338
    -0.32127
    -0.53802
    -0.49607
    -0.37021
    -0.44013
    -0.38419
    -0.40517
    -0.46111
    -0.25834
    -0.18143
    -0.06956
     0.05630
    -0.06256
    -0.11151
    -0.00663
     0.48980
     1.27989
     1.93713
     2.83910
     2.74121
     2.39860
     1.45469
    -0.11151
    -1.04144
     0.06329
     1.79030
     2.79015
     2.53145
     2.49649
     4.64302
     5.14644
     2.58039
    -1.28616
    -3.96408
    -4.49546
    -3.37675
     1.32883
     4.29342
     3.20967
     0.58769
    -0.95054
    -1.81755
    -2.04828
    -1.89446
    -1.64275
    -1.21624
    -0.85965
    -0.41216
    -0.08354
     0.00736
    -0.03460
     0.12622
     0.32199
     0.17516
     0.15419
     0.06329
     0.02833
     0.01435
     0.16817
     0.01435
     0.06329
    -0.09752
    -0.11850
    -0.02760
     0.21711
     0.18215
     0.09126
    -0.01362
     0.09126
     0.02833
     0.07028
    -0.01362
    -0.08354
    -0.04858
     0.06329
     0.09126
     0.02833
    -0.07655
    -0.13948
    -0.04858
     0.05630
     0.08427
    -0.01362
    -0.11850
    -0.02760
     0.00036
     0.02134
    -0.03460
    -0.07655
     0.02833
    -0.03460
     0.06329
     0.18915
    -0.08354
    -0.07655
    -0.21639
     0.01435
    -0.00663
     0.01435
     0.02134
    -0.00663
     0.00736
     0.03532
    -0.08354
    -0.09053
    -0.09053
    -0.05557
    -0.06956
    -0.04858
    -0.09053
    -0.06956
    -0.18842
    -0.02061
    -0.06956
    -0.09752
    -0.10452
    -0.20940
    -0.02061
    -0.11850
    -0.16045
    -0.14647
    -0.16045
    -0.18143
    -0.04858
    -0.06956
    -0.02760
    -0.11151
    -0.16045
    -0.06256
     0.04231
     0.02833
    -0.15346
    -0.10452
    -0.07655
     0.05630
    -0.02760
    -0.09053
     0.03532
     0.04231
     0.04231
     0.00736
     0.01435
     0.10524
    -0.13248
    -0.09053
    -0.04858
     0.11923
     0.07028
     0.02134
    -0.00663
     0.04231
    -0.07655
    -0.01362
     0.06329
    -0.01362
     0.02833
    -0.04858
     0.13321
     0.11223
     0.05630
    -0.09053
     0.00036
     0.11223
     0.15419
     0.02833
    -0.09053
     0.00036
     0.02134
     0.12622
    -0.04858
    -0.05557
     0.02833
     0.02134
     0.03532
     0.08427
     0.07727
    -0.02061
    -0.11151
    -0.04858
     0.16817
    -0.03460
     0.01435
     0.01435
    -0.02061
    -0.05557
    -0.12549
    -0.01362
    -0.02760
    -0.04159
    -0.18143
    -0.13948
    -0.18143
    -0.21639
    -0.27932
    -0.16744
    -0.11850
    -0.16045
    -0.32127
    -0.20940
    -0.34224
    -0.52403
    -0.48907
    -0.40517
    -0.72680
    -0.50306
    -0.62891
    -0.41915
    -0.48907
    -0.53103
    -0.46111
    -0.34923
    -0.25135
     0.00736
     0.20313
     0.10524
     0.42687
     0.75549
     1.53859
     2.20283
     2.77617
     2.81113
     3.44041
     3.37049
     2.57340
     1.36379
     0.76948
     0.83940
     2.06299
     3.06983
     3.68512
     3.86691
     4.43326
     3.84594
     1.99307
    -1.19526
    -5.24360
    -4.85205
    -3.29285
     0.51777
     4.00675
     3.11878
    -0.04159
    -1.87348
    -2.38389
    -2.25804
    -1.95738
    -1.33510
    -0.77574
    -0.26533
     0.17516
     0.41988
     0.71354
     0.82541
     0.79745
     0.65062
     0.65761
     0.42687
     0.42687
     0.09825
     0.04231
     0.07028
    -0.04159
    -0.11151
    -0.11850
    -0.11850
    -0.29330
    -0.16744
    -0.11850
    -0.20240
    -0.11151
    -0.25834
    -0.23736
    -0.23736
    -0.24436
    -0.23037
    -0.20940
    -0.08354
    -0.08354
    -0.11850
    -0.26533
    -0.13948
    -0.20940
    -0.22338
    -0.28631
    -0.13248
    -0.20240
    -0.12549
    -0.16744
    -0.16744
    -0.03460
    -0.22338
    -0.23037
    -0.06956
    -0.02760
    -0.13248
    -0.10452
    -0.10452
    -0.13248
    -0.14647
    -0.07655
    -0.02061
    -0.08354
    -0.14647
    -0.08354
    -0.11151
    -0.13948
    -0.35623
    -0.12549
    -0.11151
    -0.25834
    -0.20240
    -0.16744
    -0.13248
    -0.18143
    -0.11151
    -0.23037
    -0.13248
    -0.17444
    -0.10452
    -0.11151
    -0.16744
    -0.10452
    -0.02760
    -0.10452
    -0.11850
    -0.01362
     0.00036
     0.16118
    -0.13248
     0.00736
    -0.16744
    -0.20940
     0.02833
     0.02833
     0.05630
     0.09126
    -0.11850
    -0.04858
     0.00736
    -0.11850
    -0.09053
     0.00736
    -0.02760
    -0.07655
     0.16118
    -0.08354
    -0.05557
    -0.13948
     0.09126
    -0.08354
     0.01435
     0.00736
    -0.04858
    -0.02760
    -0.00663
    -0.14647
    -0.08354
     0.09126
     0.05630
    -0.05557
    -0.06956
     0.08427
     0.18215
    -0.03460
     0.09126
    -0.06256
    -0.04159
    -0.02760
     0.07727
     0.16118
     0.04931
    -0.00663
     0.08427
     0.16118
    -0.06256
     0.00036
     0.04931
     0.14020
     0.09825
     0.06329
     0.14020
    -0.00663
     0.10524
     0.18915
     0.14719
     0.11923
     0.04231
     0.01435
     0.05630
     0.01435
     0.15419
     0.00036
     0.04231
     0.06329
     0.09825
    -0.06256
     0.01435
    -0.10452
    -0.01362
     0.01435
    -0.14647
    -0.06256
    -0.24436
    -0.14647
    -0.18143
    -0.13948
    -0.18143
    -0.26533
    -0.19541
    -0.38419
    -0.39818
    -0.57997
    -0.49607
    -0.64290
    -0.46111
    -0.12549
    -0.24436
    -0.06956
    -0.05557
     0.19614
    -0.06956
     0.10524
     0.21711
     0.42687
     1.04216
     2.22381
     3.04886
     3.25861
     3.09081
     2.08397
     0.58769
    -0.23037
    -0.23037
     1.09810
     3.33553
     3.97879
     3.60821
     4.21651
     4.23050
     2.53145
    -0.64290
    -5.01986
    -5.08978
    -2.03430
     1.35680
     3.06983
     2.72723
     0.14020
    -1.41201
    -2.22308
    -2.41186
    -2.22308
    -1.71267
    -1.42600
    -0.61493
    -0.27232
    -0.26533
    -0.14647
     0.10524
     0.22411
     0.16817
     0.19614
     0.16118
     0.02833
     0.00736
     0.05630
    -0.09752
    -0.02061
    -0.05557
    -0.11151
    -0.14647
    -0.10452
     0.02134
     0.00036
     0.00736
     0.14719
    -0.01362
    -0.00663
    -0.06256
    -0.14647
     0.03532
     0.17516
    -0.09752
     0.06329
    -0.01362
    -0.09053
    -0.02760
    -0.04858
     0.04231
    -0.10452
    -0.11151
     0.04931
    -0.00663
    -0.10452
    -0.18842
    -0.18143
    -0.08354
     0.03532
     0.09825
    -0.15346
    -0.06956
    -0.11850
    -0.11151
    -0.11850
     0.02134
    -0.23736
    -0.20940
    -0.09752
    -0.01362
    -0.13948
    -0.24436
    -0.18143
    -0.10452
    -0.04858
    -0.16744
    -0.16045
    -0.28631
    -0.18143
    -0.27932
    -0.12549
    -0.13948
    -0.06956
    -0.21639
    -0.24436
    -0.08354
    -0.17444
    -0.13248
    -0.23037
    -0.27932
    -0.26533
    -0.13248
    -0.17444
    -0.14647
    -0.22338
    -0.28631
    -0.23037
    -0.12549
    -0.13248
    -0.27232
    -0.37720
    -0.31427
    -0.27932
    -0.27932
    -0.13948
    -0.27932
    -0.20240
    -0.13948
    -0.18143
    -0.25135
    -0.23037
    -0.41216
    -0.33525
    -0.11151
    -0.32127
    -0.25834
    -0.23037
    -0.17444
    -0.25135
    -0.28631
    -0.28631
    -0.28631
    -0.20940
    -0.25135
    -0.18143
    -0.27232
    -0.30029
    -0.29330
    -0.41915
    -0.18143
    -0.18842
    -0.27932
    -0.27932
    -0.34224
    -0.20940
    -0.31427
    -0.33525
    -0.37021
    -0.28631
    -0.18842
    -0.22338
    -0.23736
    -0.11850
    -0.21639
    -0.41216
    -0.22338
    -0.16045
    -0.27932
    -0.30728
    -0.26533
    -0.27232
    -0.26533
    -0.17444
    -0.26533
    -0.34224
    -0.30728
    -0.19541
    -0.30728
    -0.25135
    -0.40517
    -0.62192
    -0.49607
    -0.22338
    -0.25135
    -0.44013
    -0.40517
    -0.41216
    -0.24436
    -0.33525
    -0.49607
    -0.53103
    -0.60095
    -0.48907
    -0.45411
    -0.44013
    -0.42615
    -0.35623
    -0.47509
    -0.39119
    -0.23037
    -0.28631
    -0.27932
    -0.13948
    -0.02061
     0.02134
     0.27305
     0.32899
     0.96525
     1.69242
     1.97209
     2.12592
     2.41958
     2.00705
     0.74850
    -0.04858
    -0.51005
     0.18915
     1.46867
     2.06998
     2.21681
     2.55243
     3.59423
     3.16073
     0.60866
    -2.29300
    -5.58621
    -4.64929
    -1.71966
     2.01405
     3.59423
     1.75534
    -0.54501
    -1.64974
    -2.18812
    -2.02730
    -1.68470
    -1.23721
    -0.81070
    -0.49607
    -0.04858
     0.02134
     0.34996
     0.38492
     0.42687
     0.34996
     0.08427
     0.14719
     0.09126
     0.11223
     0.02134
     0.00036
    -0.17444
     0.09825
    -0.02061
     0.07028
     0.08427
     0.02134
    -0.00663
     0.08427
     0.14020
     0.10524
     0.04931
    -0.09053
    -0.02061
     0.19614
     0.11223
     0.09825
    -0.02061
     0.00036
     0.18915
    -0.02061
     0.04931
    -0.02760
    -0.04159
    -0.06256
    -0.00663
     0.14719
     0.03532
    -0.13948
    -0.02760
     0.17516
     0.21012
     0.04231
    -0.04858
    -0.06256
     0.05630
     0.03532
     0.00036
     0.17516
     0.07727
    -0.02061
     0.14020
     0.16118
     0.11223
    -0.05557
    -0.06956
    -0.02760
     0.17516
     0.12622
     0.10524
     0.04231
     0.04231
     0.05630
     0.09126
     0.18915
     0.10524
    -0.04159
     0.03532
     0.10524
     0.07028
     0.04931
     0.00736
     0.13321
     0.22411
     0.04931
     0.54574
     0.05630
     0.09825
    -0.11850
    -0.06956
     0.08427
     0.18915
     0.07727
     0.14020
     0.15419
     0.04931
     0.16817
    -0.20240
    -0.04159
     0.04231
    -0.09752
    -0.11151
    -0.01362
    -0.15346
    -0.01362
    -0.06256
    -0.09752
    -0.04159
     0.01435
     0.00036
    -0.18143
    -0.02760
    -0.15346
    -0.07655
    -0.17444
    -0.06956
    -0.05557
    -0.09053
     0.03532
    -0.12549
    -0.23037
    -0.11151
     0.00036
    -0.23037
    -0.02061
    -0.01362
    -0.12549
    -0.19541
    -0.00663
    -0.18842
    -0.12549
    -0.04858
    -0.09053
     0.04931
    -0.11850
    -0.15346
    -0.33525
    -0.26533
    -0.24436
    -0.13948
    -0.17444
    -0.22338
    -0.26533
    -0.29330
    -0.34224
    -0.25834
    -0.48907
    -0.41915
    -0.41915
    -0.44013
    -0.32127
    -0.43314
    -0.56599
    -0.49607
    -0.58696
    -0.57997
    -0.53802
    -0.61493
    -0.77574
    -0.86664
    -0.79672
    -0.82469
    -0.80371
    -0.71282
    -0.64989
    -0.69184
    -0.61493
    -0.28631
     0.07028
     0.09825
     0.11923
     0.31500
     0.94428
     1.72738
     2.20283
     2.32169
     2.72723
     3.19569
     2.94398
     2.04201
     1.20997
     0.11223
     0.81842
     2.06998
     2.55942
     2.83910
     2.60836
     3.97879
     3.17471
     0.78346
    -2.39788
    -4.81709
    -4.64929
    -3.76131
     0.56671
     3.30756
     1.81128
    -0.67086
    -2.09722
    -2.90130
    -2.85235
    -2.50975
    -1.91543
    -1.30014
    -0.97851
    -0.61493
    -0.31427
    -0.05557
    -0.09752
    -0.02760
    -0.02061
    -0.06256
     0.01435
    -0.20940
    -0.28631
    -0.22338
    -0.27932
    -0.35623
    -0.42615
    -0.30728
    -0.33525
    -0.23736
    -0.11850
    -0.17444
    -0.18143
    -0.13248
    -0.13948
    -0.18842
    -0.19541
    -0.23037
    -0.25834
    -0.06956
    -0.11151
     0.01435
    -0.14647
    -0.20240
    -0.19541
    -0.13248
    -0.16744
    -0.23037
    -0.20940
    -0.25135
    -0.13948
    -0.14647
    -0.05557
    -0.20240
    -0.13248
    -0.03460
    -0.11151
     0.05630
    -0.01362
    -0.22338
    -0.27932
    -0.05557
    -0.04159
    -0.09053
     0.04231
    -0.08354
     0.04231
     0.00036
    -0.07655
    -0.09752
     0.01435
    -0.15346
    -0.02760
    -0.10452
     0.02134
    -0.11850
     0.00036
    -0.07655
    -0.11151
    -0.04858
    -0.09752
    -0.01362
    -0.09053
    -0.19541
    -0.13248
    -0.11151
     0.04231
    -0.04159
    -0.08354
    -0.04858
    -0.00663
     0.17516
    -0.07655
    -0.06256
     0.01435
     0.12622
     0.10524
     0.00036
    -0.01362
     0.09126
     0.14719
     0.07028
     0.27305
     0.06329
     0.11923
     0.18915
     0.20313
     0.21711
     0.10524
     0.09126
     0.20313
     0.39890
     0.39890
     0.27305
     0.34297
     0.24508
     0.26606
     0.34297
     0.41988
     0.26606
     0.31500
     0.26606
     0.37094
     0.38492
     0.21711
     0.15419
     0.16118
     0.08427
     0.27305
     0.07028
    -0.11850
    -0.10452
    -0.23736
    -0.21639
    -0.15346
    -0.15346
    -0.27232
    -0.39119
    -0.32127
    -0.38419
    -0.34224
    -0.35623
    -0.48907
    -0.27232
    -0.27932
    -0.30728
    -0.32826
    -0.25135
    -0.29330
    -0.39119
    -0.15346
    -0.19541
    -0.27932
    -0.46810
    -0.39818
    -0.26533
    -0.24436
    -0.19541
    -0.34923
    -0.23037
    -0.24436
    -0.23037
    -0.32826
    -0.34923
    -0.51005
    -0.30728
    -0.34224
    -0.19541
    -0.32127
    -0.42615
    -0.41216
    -0.32127
    -0.20240
    -0.20240
    -0.17444
    -0.10452
    -0.03460
     0.18215
     0.35695
     0.60167
     0.71354
     0.99322
     1.30087
     1.86722
     2.31470
     2.32868
     2.41259
     2.90202
     3.06284
     2.02803
     0.84639
    -0.04159
     0.18215
     1.41274
     2.51747
     1.54559
     1.90218
     3.58024
     3.33553
     0.95826
    -2.33495
    -5.37645
    -5.38344
    -3.38374
     1.35680
     3.67813
     2.17486
    -0.39119
    -1.62177
    -2.11121
    -2.06926
    -1.63575
    -1.09038
    -0.67786
    -0.41216
     0.35695
     0.53175
     0.72753
     0.57370
     0.55273
     0.60167
     0.57370
     0.46882
     0.44785
     0.32899
     0.18915
     0.31500
     0.33598
     0.28703
     0.29403
     0.13321
     0.23110
     0.46882
     0.41988
     0.25207
     0.30801
     0.40590
     0.23110
     0.34996
     0.33598
     0.44785
     0.39191
     0.32899
     0.46183
     0.44086
     0.29403
     0.37094
     0.11223
     0.34297
     0.33598
     0.34297
     0.34996
     0.37793
     0.33598
     0.41988
     0.30102
     0.28703
     0.29403
     0.39890
     0.44785
     0.27305
     0.35695
     0.38492
     0.25207
     0.25207
     0.36394
     0.34297
     0.22411
     0.25207
     0.14020
     0.15419
     0.18915
    -0.05557
     0.07028
     0.07727
     0.08427
     0.02833
    -0.10452
    -0.04159
    -0.23736
    -0.18842
    -0.11850
    -0.10452
    -0.22338
    -0.15346
    -0.25834
    -0.13248
    -0.30728
    -0.19541
    -0.25834
    -0.14647
    -0.16744
    -0.09752
    -0.29330
    -0.22338
    -0.46111
    -0.16045
    -0.17444
    -0.06956
    -0.17444
    -0.16744
    -0.25834
    -0.20240
    -0.11850
    -0.25135
    -0.20940
    -0.31427
    -0.16045
    -0.19541
    -0.18842
    -0.09053
    -0.13248
    -0.27232
    -0.22338
     0.02134
    -0.08354
    -0.20940
    -0.25834
    -0.20940
    -0.23736
    -0.12549
    -0.09053
    -0.07655
    -0.18842
    -0.23736
    -0.15346
    -0.16045
    -0.16744
    -0.32127
    -0.10452
    -0.16744
    -0.18143
    -0.14647
    -0.11850
    -0.24436
    -0.16045
    -0.16744
    -0.23037
     0.00736
    -0.28631
    -0.17444
    -0.23037
    -0.11850
    -0.23037
    -0.32826
    -0.22338
    -0.05557
    -0.20240
    -0.10452
    -0.23037
    -0.15346
    -0.32826
    -0.34224
    -0.19541
    -0.32826
    -0.18842
    -0.11151
    -0.27932
    -0.14647
    -0.32127
    -0.29330
    -0.46111
    -0.39818
    -0.30728
    -0.23037
    -0.39119
    -0.34923
    -0.69883
    -0.42615
    -0.49607
    -0.44013
    -0.66387
    -0.48208
    -0.47509
    -0.50306
    -0.51704
    -0.34224
    -0.55899
    -0.48208
    -0.25834
    -0.13248
    -0.23736
    -0.09053
    -0.16045
    -0.02061
     0.52476
     1.44770
     2.20283
     2.44056
     2.57340
     2.07697
     0.97225
    -0.23037
    -0.88762
     0.09825
     1.86722
     3.11878
     3.07682
     3.30057
     4.20253
     3.74805
     1.25892
    -1.92242
    -4.63530
    -3.88716
    -2.09023
     1.44071
     3.87391
     2.61535
    -0.23037
    -1.62876
    -2.21609
    -2.43983
    -2.17413
    -1.62876
    -1.23721
    -0.88762
    -0.60095
    -0.25834
    -0.06256
     0.02134
     0.02134
    -0.04159
    -0.13948
    -0.06256
    -0.00663
    -0.25834
    -0.20240
    -0.16045
    -0.28631
    -0.08354
    -0.11850
    -0.23037
    -0.19541
    -0.16045
    -0.13948
    -0.18842
    -0.06956
    -0.07655
     0.00736
    -0.18143
    -0.20940
    -0.09752
    -0.20240
    -0.03460
    -0.13948
    -0.23037
    -0.09053
    -0.17444
    -0.16744
    -0.23736
    -0.22338
    -0.08354
    -0.08354
    -0.16744
    -0.20940
    -0.12549
    -0.19541
    -0.26533
    -0.19541
    -0.10452
    -0.18143
    -0.21639
    -0.16045
    -0.12549
    -0.21639
    -0.27232
    -0.17444
    -0.20240
    -0.17444
    -0.13248
    -0.33525
    -0.05557
    -0.18143
    -0.21639
    -0.14647
    -0.17444
    -0.17444
    -0.28631
    -0.16045
    -0.25135
    -0.30728
    -0.22338
    -0.34923
    -0.09752
    -0.16744
    -0.23037
    -0.21639
    -0.34224
    -0.16744
    -0.11151
    -0.39119
    -0.13248
    -0.26533
    -0.15346
    -0.23037
    -0.02061
    -0.09752
    -0.23037
    -0.17444
    -0.25834
    -0.04858
    -0.09752
    -0.09752
    -0.16045
    -0.23037
    -0.12549
    -0.18842
     0.01435
    -0.17444
    -0.12549
    -0.06956
    -0.11850
    -0.03460
    -0.21639
    -0.11850
    -0.16045
    -0.02760
    -0.00663
     0.00036
    -0.11151
    -0.13948
     0.07727
    -0.13248
    -0.06956
     0.08427
    -0.23037
    -0.06956
    -0.07655
     0.04931
    -0.20240
    -0.16045
    -0.06256
    -0.23037
    -0.48208
    -0.02760
    -0.06956
    -0.13948
    -0.14647
    -0.22338
    -0.21639
    -0.16744
    -0.10452
    -0.26533
    -0.04858
     0.02833
    -0.08354
     0.10524
    -0.05557
    -0.10452
     0.00036
     0.09126
     0.09825
     0.04231
    -0.04858
     0.00036
    -0.06256
     0.08427
    -0.01362
    -0.01362
    -0.09053
     0.00736
     0.02134
    -0.06956
    -0.11850
    -0.09752
    -0.11850
    -0.16045
    -0.12549
    -0.21639
    -0.18842
    -0.02760
    -0.38419
    -0.34923
    -0.37720
    -0.32826
    -0.41216
    -0.37720
    -0.34923
    -0.12549
    -0.24436
    -0.12549
    -0.04858
     0.25207
     0.21012
     0.18915
     0.24508
     0.55273
     0.72053
     1.45469
     2.08397
     2.16787
     2.35665
     2.57340
     2.24478
     1.31485
     0.94428
     0.24508
     0.01435
     1.78331
     2.90202
     3.13276
     2.74121
     2.84609
     2.33568
     0.37793
    -3.36976
    -6.09662
    -3.70537
    -0.29330
     1.76933
     3.16073
     0.81143
    -1.34908
    -2.36292
    -2.37690
    -1.87348
    -1.45396
    -0.92257
    -0.41216
    -0.11151
     0.18215
     0.52476
     0.62265
     0.56671
     0.60866
     0.57370
     0.58769
     0.42687
     0.33598
     0.22411
     0.27305
     0.28703
     0.37793
     0.25907
     0.25907
     0.23809
     0.18215
     0.33598
     0.53874
     0.39191
     0.43386
     0.37793
     0.53874
     0.61566
     0.27305
     0.37094
     0.46882
     0.54574
     0.55972
     0.60167
     0.53175
     0.39191
     0.38492
     0.23110
     0.35695
     0.40590
     0.18915
     0.04931
     0.17516
     0.14020
     0.03532
    -0.03460
    -0.21639
    -0.08354
    -0.00663
    -0.08354
    -0.20240
    -0.34923
    -0.28631
    -0.60095
    -0.16744
    -0.24436
    -0.25135
    -0.35623
    -0.33525
    -0.27232
    -0.37720
    -0.44013
    -0.37720
    -0.41216
    -0.21639
    -0.25135
    -0.33525
    -0.34923
    -0.51005
    -0.47509
    -0.38419
    -0.20940
    -0.38419
    -0.51704
    -0.34224
    -0.27932
    -0.41915
    -0.44013
    -0.39119
    -0.39818
    -0.30728
    -0.26533
    -0.30728
    -0.30029
    -0.27232
    -0.42615
    -0.39119
    -0.19541
    -0.23736
    -0.32127
    -0.35623
    -0.38419
    -0.27932
    -0.30728
    -0.27932
    -0.39119
    -0.48907
    -0.27932
    -0.30029
    -0.13948
    -0.36322
    -0.44712
    -0.34224
    -0.30029
    -0.26533
    -0.25834
    -0.33525
    -0.30728
    -0.23736
    -0.28631
    -0.27232
    -0.25834
    -0.38419
    -0.25135
    -0.17444
    -0.27932
    -0.18842
    -0.21639
    -0.30728
    -0.13948
    -0.02760
    -0.14647
    -0.17444
    -0.13948
    -0.10452
    -0.09053
    -0.09053
    -0.08354
    -0.07655
    -0.04858
    -0.12549
    -0.02061
    -0.02760
    -0.04858
    -0.21639
    -0.04159
     0.04231
    -0.10452
    -0.13948
    -0.08354
    -0.16045
    -0.08354
    -0.07655
    -0.27232
    -0.10452
    -0.09053
    -0.12549
    -0.16045
    -0.06256
    -0.20940
    -0.32826
    -0.20240
    -0.13948
    -0.13948
    -0.21639
    -0.22338
    -0.23037
    -0.27232
    -0.32127
    -0.23037
    -0.47509
    -0.32826
    -0.42615
    -0.32127
    -0.32127
    -0.19541
    -0.32826
    -0.41915
    -0.16045
     0.18915
     0.20313
     0.35695
     0.42687
     0.44785
     0.79045
     0.99322
     1.55957
     2.02104
     2.17486
     2.73422
     2.88105
     2.11893
     0.95826
    -0.06956
    -0.50306
     0.90233
     2.74820
     3.06983
     2.74820
     3.35650
     3.67114
     2.02803
    -0.51005
    -4.04099
    -4.53042
    -3.12504
    -0.25834
     3.16772
     3.18170
     0.40590
    -1.23022
    -2.25105
    -2.27901
    -2.18812
    -1.73364
    -1.25819
    -0.82469
    -0.34923
    -0.17444
     0.15419
     0.16118
     0.30801
     0.23110
     0.25907
     0.21012
    -0.00663
    -0.06956
     0.07028
     0.04931
    -0.02760
    -0.02760
     0.00736
    -0.16045
    -0.01362
    -0.04159
     0.08427
     0.03532
     0.04231
     0.12622
     0.04231
     0.08427
     0.00736
     0.03532
     0.05630
     0.17516
     0.14719
     0.00736
     0.03532
     0.02833
     0.01435
     0.09126
    -0.06956
    -0.05557
    -0.04858
     0.05630
    -0.02760
     0.05630
    -0.11151
    -0.09752
    -0.13248
    -0.02760
    -0.12549
    -0.01362
    -0.01362
     0.00736
    -0.16045
    -0.02061
    -0.12549
    -0.08354
    -0.11151
    -0.10452
    -0.13948
    -0.01362
     0.02833
    -0.12549
    -0.15346
    -0.03460
    -0.10452
    -0.13948
     0.02833
    -0.06256
    -0.23037
    -0.13948
    -0.08354
    -0.05557
    -0.08354
    -0.13248
    -0.11151
    -0.13948
    -0.09053
    -0.23037
    -0.27932
    -0.18842
    -0.13248
    -0.25834
    -0.11151
    -0.13248
    -0.23736
    -0.26533
    -0.28631
    -0.08354
    -0.19541
    -0.22338
    -0.17444
    -0.16744
    -0.13948
    -0.11850
    -0.25834
    -0.15346
    -0.04159
    -0.29330
    -0.01362
    -0.12549
    -0.23037
    -0.23736
    -0.24436
    -0.17444
    -0.17444
    -0.13248
    -0.20940
    -0.31427
    -0.20940
    -0.12549
    -0.38419
    -0.23037
    -0.32127
    -0.18143
    -0.23736
    -0.19541
    -0.21639
    -0.36322
    -0.31427
    -0.38419
    -0.29330
    -0.18143
    -0.22338
    -0.37021
    -0.32127
    -0.22338
    -0.37021
    -0.28631
    -0.23037
    -0.25834
    -0.30728
    -0.23037
    -0.26533
    -0.28631
    -0.37021
    -0.46111
    -0.27232
    -0.27932
    -0.28631
    -0.37720
    -0.34224
    -0.35623
    -0.37720
    -0.50306
    -0.34224
    -0.34224
    -0.32826
    -0.42615
    -0.44013
    -0.35623
    -0.43314
    -0.38419
    -0.53103
    -0.44013
    -0.45411
    -0.39119
    -0.48907
    -0.49607
    -0.38419
    -0.39818
    -0.31427
    -0.29330
    -0.30728
    -0.27932
     0.04931
     0.09825
     0.12622
     0.19614
     0.30801
     0.65761
     1.08412
     1.45469
     1.64347
     2.11193
     2.30771
     1.88120
     0.84639
    -0.40517
    -1.04144
     0.28703
     1.42672
     1.95811
     1.28688
     2.00705
     3.51033
     3.56626
     1.25192
    -2.50975
    -3.41171
    -3.64944
    -3.30683
     1.16103
     3.88789
     2.55942
     0.53874
    -0.99249
    -1.77559
    -1.67071
    -1.60779
    -1.20925
    -0.91558
    -0.41915
    -0.16045
     0.15419
     0.24508
     0.12622
     0.29403
     0.28703
     0.18215
     0.17516
     0.17516
    -0.00663
     0.05630
     0.02134
     0.10524
     0.04931
    -0.04858
    -0.04858
     0.09825
     0.20313
    -0.02760
     0.25207
     0.09825
     0.11923
    -0.02760
     0.00736
     0.09126
     0.02833
     0.14719
     0.23110
     0.12622
    -0.01362
     0.00736
    -0.08354
    -0.01362
     0.06329
     0.16118
    -0.09752
    -0.00663
     0.00036
    -0.05557
    -0.05557
     0.10524
    -0.02760
    -0.05557
    -0.06956
    -0.02061
     0.03532
    -0.02061
    -0.20940
    -0.13948
     0.10524
    -0.05557
    -0.09053
    -0.09752
    -0.02061
    -0.18143
     0.01435
    -0.06956
    -0.05557
    -0.09053
     0.03532
     0.04931
     0.01435
    -0.03460
    -0.12549
    -0.06256
    -0.02061
     0.02134
     0.03532
     0.02833
    -0.09752
     0.03532
    -0.14647
    -0.01362
     0.04231
     0.00036
    -0.12549
    -0.01362
     0.01435
    -0.00663
    -0.06956
    -0.04858
    -0.12549
    -0.03460
     0.07727
     0.00036
    -0.04858
     0.03532
    -0.18842
     0.05630
     0.02134
    -0.04159
    -0.09053
     0.00736
    -0.07655
     0.07028
    -0.06256
    -0.11151
    -0.16045
     0.00036
    -0.04858
     0.02134
    -0.14647
    -0.19541
    -0.11850
    -0.10452
     0.06329
    -0.13248
    -0.08354
    -0.18842
    -0.05557
    -0.09053
    -0.02061
    -0.23037
    -0.13948
    -0.08354
    -0.02061
    -0.15346
    -0.10452
    -0.21639
    -0.19541
    -0.21639
    -0.04858
    -0.12549
    -0.27932
    -0.18143
    -0.29330
    -0.11850
    -0.28631
    -0.19541
    -0.26533
    -0.32826
    -0.22338
    -0.29330
    -0.18143
    -0.32826
    -0.32826
    -0.46111
    -0.20940
    -0.27232
    -0.37720
    -0.55200
    -0.27232
    -0.39119
    -0.29330
    -0.37021
    -0.59395
    -0.61493
    -0.41915
    -0.51005
    -0.50306
    -0.59395
    -0.56599
    -0.63590
    -0.50306
    -0.34923
    -0.31427
    -0.26533
    -0.23736
     0.50378
     0.88135
     0.97924
     1.04216
     1.34981
     1.88819
     2.64332
     2.92999
     3.20268
     3.71309
     3.83196
     3.18870
     2.43356
     1.90917
     0.90233
     1.62949
     2.39161
     2.88105
     2.97194
     3.49634
     3.95781
     2.34267
    -0.14647
    -3.63545
    -4.83108
    -4.69124
    -2.71252
     2.02104
     3.25861
     0.88135
    -1.43998
    -2.74048
    -3.03415
    -2.81040
    -2.34194
    -1.66372
    -1.13233
    -0.74078
    -0.39818
    -0.11151
     0.02833
     0.06329
    -0.02760
    -0.07655
    -0.07655
    -0.01362
    -0.20240
    -0.14647
    -0.30728
    -0.26533
    -0.23736
    -0.11850
    -0.32826
    -0.30728
    -0.30029
    -0.18842
    -0.02760
    -0.05557
    -0.10452
    -0.24436
    -0.18842
     0.00036
     0.02833
    -0.12549
    -0.23037
    -0.06956
    -0.10452
    -0.11151
    -0.20240
    -0.25135
    -0.21639
    -0.24436
    -0.18143
    -0.16045
    -0.22338
    -0.18842
    -0.30728
    -0.07655
    -0.06956
    -0.11151
    -0.28631
    -0.21639
     0.04231
    -0.16045
    -0.09752
    -0.12549
    -0.09053
    -0.02760
     0.00036
    -0.09752
     0.00736
    -0.06256
    -0.15346
    -0.11151
    -0.01362
     0.08427
     0.03532
    -0.09053
    -0.05557
    -0.04159
    -0.22338
    -0.08354
    -0.06956
    -0.04858
    -0.16744
    -0.11151
    -0.10452
     0.00736
    -0.33525
    -0.17444
    -0.13248
    -0.15346
    -0.10452
    -0.30029
    -0.14647
    -0.27232
    -0.16744
    -0.27232
    -0.13248
    -0.19541
    -0.11151
    -0.06956
    -0.18842
    -0.10452
    -0.32826
    -0.27232
    -0.10452
    -0.13248
     0.00036
    -0.16744
    -0.11151
    -0.10452
    -0.06256
    -0.10452
    -0.01362
    -0.20240
    -0.01362
     0.02134
     0.13321
    -0.05557
    -0.04159
    -0.06956
     0.05630
     0.18915
     0.11923
     0.07028
     0.02134
     0.00736
     0.02833
     0.13321
    -0.01362
     0.18215
    -0.06956
     0.17516
     0.02833
     0.08427
     0.19614
    -0.05557
    -0.09053
     0.00736
     0.07028
     0.16118
     0.07028
    -0.11151
     0.00036
     0.05630
     0.04231
    -0.02061
     0.06329
     0.03532
    -0.09053
     0.00736
     0.00736
    -0.11151
    -0.09752
    -0.07655
     0.02833
    -0.18143
    -0.00663
    -0.18143
    -0.15346
    -0.18842
    -0.20240
    -0.09752
    -0.26533
    -0.24436
    -0.32826
    -0.37720
    -0.27932
    -0.31427
    -0.34923
    -0.29330
    -0.32127
    -0.34923
    -0.37021
    -0.52403
    -0.62192
    -0.62891
    -0.61493
    -0.38419
    -0.41216
    -0.20940
    -0.29330
    -0.24436
    -0.10452
     0.03532
    -0.09752
    -0.06956
     0.28703
     0.32199
     0.95127
     1.68542
     2.41259
     2.39860
     2.79715
     2.56641
     2.01405
     1.04216
     0.07028
    -0.18842
     1.79030
     3.24463
     3.82496
     3.87391
     2.97894
     2.90902
     1.48266
    -1.89446
    -4.60734
    -4.18782
    -1.24420
     0.69956
     2.69227
     1.88819
    -0.51005
    -2.00633
    -2.45381
    -2.41885
    -1.99234
    -1.70567
    -0.95753
    -0.51704
    -0.15346
     0.14719
     0.24508
     0.18215
     0.21012
     0.39191
     0.27305
     0.28703
     0.22411
    -0.05557
     0.04231
    -0.04858
     0.06329
    -0.18143
     0.04231
    -0.13248
    -0.08354
    -0.02061
     0.04931
     0.14719
    -0.01362
    -0.06256
    -0.16744
    -0.02061
     0.04931
    -0.13248
    -0.04858
    -0.06256
     0.05630
    -0.13948
    -0.06956
    -0.06256
    -0.22338
    -0.15346
    -0.23037
    -0.13948
    -0.10452
    -0.24436
    -0.25834
    -0.18842
    -0.04858
    -0.10452
    -0.15346
    -0.16045
    -0.25135
    -0.26533
    -0.16045
    -0.20240
    -0.21639
    -0.14647
    -0.20940
    -0.25834
    -0.17444
    -0.36322
    -0.37720
    -0.05557
    -0.18143
    -0.25834
    -0.37720
    -0.32127
    -0.20940
    -0.38419
    -0.36322
    -0.24436
    -0.16744
    -0.39818
    -0.21639
    -0.32127
    -0.30728
    -0.37720
    -0.34923
    -0.34923
    -0.35623
    -0.23736
    -0.32127
    -0.20940
    -0.27932
    -0.23736
    -0.36322
    -0.21639
    -0.39818
    -0.31427
    -0.26533
    -0.19541
    -0.18842
    -0.32127
    -0.32826
    -0.27232
    -0.13248
    -0.18143
    -0.23037
    -0.30029
    -0.32826
    -0.22338
    -0.30728
    -0.25135
    -0.19541
    -0.33525
    -0.27932
    -0.05557
    -0.15346
    -0.15346
    -0.30728
    -0.31427
    -0.30029
    -0.13948
    -0.18143
    -0.20240
    -0.33525
    -0.25834
    -0.24436
    -0.13248
    -0.11151
    -0.18842
    -0.35623
    -0.26533
    -0.30728
    -0.19541
    -0.03460
    -0.08354
    -0.37720
    -0.27932
    -0.16744
    -0.18842
    -0.27232
    -0.24436
    -0.23736
    -0.25135
    -0.12549
    -0.18842
    -0.31427
    -0.31427
    -0.19541
    -0.25834
    -0.18143
    -0.27232
    -0.27932
    -0.14647
    -0.24436
    -0.24436
    -0.33525
    -0.30728
    -0.25834
    -0.34224
    -0.24436
    -0.13948
    -0.24436
    -0.32826
    -0.41915
    -0.33525
    -0.34224
    -0.39119
    -0.53103
    -0.32127
    -0.41915
    -0.41915
    -0.61493
    -0.39119
    -0.50306
    -0.42615
    -0.33525
    -0.32826
    -0.43314
    -0.39119
    -0.14647
    -0.04858
     0.18915
     0.00736
     0.07727
     0.25207
     0.67159
     1.00021
     1.49664
     1.67144
     1.65046
     2.01405
     2.37064
     1.88819
     0.51078
    -0.42615
    -0.61493
     0.39890
     1.37778
     1.86022
     1.58754
     2.31470
     2.99991
     2.21681
    -0.22338
    -3.39773
    -5.88686
    -4.29969
    -1.02745
     2.58739
     3.58724
     0.88135
    -0.92957
    -1.90145
    -2.09722
    -1.83153
    -1.46096
    -1.09737
    -0.57298
     0.00036
     0.32199
     0.40590
     0.28004
     0.39191
     0.27305
     0.44086
     0.30801
     0.15419
     0.11923
     0.01435
     0.03532
     0.07028
     0.02134
     0.04231
    -0.02061
     0.09126
     0.01435
     0.11923
     0.01435
    -0.01362
     0.00036
    -0.00663
     0.14719
     0.09825
     0.11223
     0.02833
     0.15419
     0.00736
     0.02134
    -0.11850
     0.02833
    -0.02061
     0.09825
     0.02833
    -0.11850
     0.01435
    -0.03460
    -0.09053
     0.16118
     0.08427
    -0.05557
    -0.17444
     0.07028
     0.08427
     0.04931
     0.04231
    -0.13248
     0.07028
     0.09126
     0.08427
     0.11923
    -0.02061
    -0.06956
    -0.07655
     0.06329
     0.22411
     0.04231
    -0.11850
    -0.02760
     0.24508
     0.28703
     0.08427
     0.14020
     0.12622
     0.16118
     0.16817
     0.29403
     0.19614
     0.19614
    -0.04858
     0.27305
     0.34996
     0.37793
     0.17516
     0.00036
    -0.05557
     0.07028
    -0.05557
    -0.10452
    -0.06956
    -0.25834
    -0.25135
    -0.11151
    -0.27932
    -0.41915
    -0.46810
    -0.56599
    -0.34923
    -0.48907
    -0.48907
    -0.47509
    -0.48208
    -0.56599
    -0.47509
    -0.44712
    -0.39119
    -0.39818
    -0.37021
    -0.44013
    -0.41216
    -0.42615
    -0.37021
    -0.44712
    -0.39119
    -0.30728
    -0.30029
    -0.39818
    -0.41915
    -0.34224
    -0.34224
    -0.34224
    -0.32826
    -0.32826
    -0.37021
    -0.13248
    -0.29330
    -0.24436
    -0.32127
    -0.32127
    -0.23037
    -0.09053
    -0.14647
    -0.23736
    -0.23037
    -0.23037
    -0.20240
    -0.18143
    -0.35623
    -0.36322
    -0.27232
    -0.09752
    -0.20940
    -0.27932
    -0.39818
    -0.52403
    -0.37720
    -0.16045
    -0.31427
    -0.40517
    -0.46810
    -0.44013
    -0.34923
    -0.27232
    -0.51704
    -0.47509
    -0.71282
    -0.39119
    -0.49607
    -0.34923
    -0.44712
    -0.69883
    -0.68485
    -0.51704
    -0.42615
    -0.56599
    -0.60794
    -0.69883
    -0.58696
    -0.43314
    -0.37720
    -0.18143
    -0.10452
    -0.04858
     0.02134
     0.46183
     0.53874
     0.53874
     0.58070
     1.04916
     1.65046
     2.04201
     2.16088
     2.26576
     2.72723
     2.39860
     1.55957
     1.02818
     0.44785
    -0.11151
     1.06314
     2.00705
     2.15389
     2.32169
     2.65731
     2.61535
     0.82541
    -1.58681
    -5.41141
    -4.90799
    -2.90130
     0.69956
     3.11878
     2.04201
    -0.46111
    -1.88047
    -2.36292
    -2.18812
    -1.83153
    -1.33510
    -0.82469
    -0.23037
     0.14020
     0.36394
     0.42687
     0.60866
     0.38492
     0.52476
     0.44785
     0.27305
     0.25207
     0.17516
     0.28004
     0.23110
     0.12622
     0.12622
    -0.06256
     0.10524
     0.18915
     0.19614
     0.27305
     0.24508
     0.15419
     0.15419
     0.11223
     0.32899
     0.09825
     0.22411
     0.22411
     0.09126
     0.28703
     0.17516
     0.25907
     0.06329
    -0.01362
     0.18915
     0.27305
     0.21711
     0.18915
    -0.02061
     0.09126
     0.08427
     0.12622
     0.14020
     0.12622
    -0.04159
     0.16118
     0.18215
     0.14020
     0.10524
    -0.04858
    -0.00663
     0.09825
     0.07727
    -0.04159
     0.00036
    -0.06256
    -0.02760
    -0.04858
     0.11923
     0.00036
     0.03532
    -0.09752
    -0.06256
    -0.10452
    -0.07655
    -0.17444
    -0.02760
    -0.03460
    -0.10452
    -0.04858
     0.04931
    -0.06956
    -0.20240
    -0.22338
    -0.04858
    -0.06956
    -0.08354
    -0.09752
    -0.13248
    -0.03460
    -0.11151
    -0.11850
     0.02134
    -0.09752
    -0.14647
    -0.15346
    -0.04858
     0.00036
    -0.09752
    -0.09053
    -0.06256
    -0.04858
     0.00036
    -0.11151
     0.04931
    -0.06956
    -0.13248
    -0.27932
     0.00736
    -0.09053
    -0.07655
    -0.04858
    -0.16045
    -0.13248
    -0.06956
    -0.01362
     0.00036
    -0.02061
    -0.11850
    -0.21639
    -0.10452
     0.04231
    -0.06956
    -0.08354
    -0.12549
    -0.09053
     0.00036
    -0.02061
    -0.09053
    -0.06956
    -0.06256
    -0.21639
    -0.15346
    -0.04858
    -0.00663
    -0.14647
    -0.22338
    -0.13248
     0.04931
    -0.11850
    -0.22338
    -0.13248
    -0.14647
    -0.11850
    -0.04159
    -0.09053
    -0.10452
    -0.13948
    -0.30029
    -0.16045
    -0.06956
    -0.05557
    -0.12549
    -0.17444
    -0.25135
    -0.22338
    -0.30029
    -0.26533
    -0.16045
    -0.29330
    -0.34923
    -0.11850
    -0.21639
    -0.23736
    -0.48208
    -0.38419
    -0.38419
    -0.25135
    -0.44013
    -0.32127
    -0.54501
    -0.60095
    -0.55899
    -0.20240
    -0.08354
    -0.32826
    -0.39119
    -0.23736
    -0.07655
     0.06329
     0.06329
     0.09126
     0.30102
     0.58769
     0.90233
     1.55258
     2.02104
     2.05600
     2.21681
     2.30771
     1.88120
     1.00720
     0.10524
    -0.45411
     0.80444
     2.23779
     2.60836
     2.84609
     2.97894
     3.27260
     2.00006
    -0.73379
    -4.70522
    -5.41840
    -2.21609
     0.32899
     2.79015
     2.72723
     0.24508
    -1.39104
    -1.99934
    -2.13218
    -1.93641
    -1.46795
    -0.81070
    -0.37021
     0.02134
     0.20313
     0.28004
     0.36394
     0.58769
     0.50378
     0.43386
     0.32899
     0.22411
     0.11923
     0.28703
     0.09825
     0.07727
    -0.08354
     0.01435
     0.18915
     0.28703
     0.22411
     0.30102
    -0.07655
     0.13321
     0.18915
     0.14719
     0.39890
     0.08427
     0.11923
     0.02134
     0.42687
     0.32899
     0.17516
     0.06329
     0.10524
     0.17516
     0.14719
     0.04231
     0.04231
     0.03532
     0.08427
     0.07028
     0.32899
     0.17516
     0.02134
     0.07727
     0.04231
     0.17516
     0.02833
     0.04931
     0.04931
     0.16118
     0.15419
     0.16118
     0.07727
     0.24508
    -0.04159
    -0.05557
     0.37793
     0.29403
     0.08427
    -0.02061
     0.06329
     0.07727
     0.05630
     0.17516
     0.14020
     0.16817
     0.10524
     0.04231
     0.04931
     0.04931
    -0.10452
    -0.11850
    -0.05557
     0.04231
    -0.06256
     0.11223
     0.09126
     0.02134
    -0.08354
    -0.10452
    -0.07655
    -0.02061
     0.05630
     0.03532
     0.02833
    -0.05557
     0.01435
    -0.08354
     0.04931
     0.16118
     0.04231
    -0.09053
    -0.06256
     0.09126
     0.08427
    -0.01362
    -0.15346
    -0.05557
     0.11223
     0.16118
     0.19614
     0.05630
     0.07028
    -0.13948
    -0.04159
     0.08427
     0.14020
     0.03532
    -0.15346
     0.05630
     0.21711
     0.09126
    -0.06256
    -0.06956
    -0.09053
     0.06329
     0.07727
     0.07727
     0.00036
    -0.18842
    -0.04159
     0.18215
     0.14020
     0.06329
    -0.10452
    -0.05557
     0.00036
    -0.01362
    -0.05557
    -0.05557
    -0.13248
    -0.03460
    -0.10452
     0.00736
     0.13321
    -0.19541
    -0.18842
    -0.19541
     0.03532
    -0.13248
    -0.20940
    -0.20240
    -0.23037
    -0.13248
    -0.18143
    -0.20240
    -0.16045
    -0.18143
    -0.26533
    -0.25834
    -0.31427
    -0.29330
    -0.52403
    -0.38419
    -0.38419
    -0.38419
    -0.51704
    -0.32127
    -0.34923
    -0.26533
    -0.23736
    -0.16045
    -0.04159
     0.21711
     0.38492
     0.54574
     0.66460
     1.07712
     1.60152
     2.13990
     2.27974
     2.74820
     2.93698
     2.47552
     1.56656
     0.66460
    -0.05557
     1.07712
     1.88819
     2.04201
     2.32169
     2.62934
     3.81098
     3.33553
     0.93729
    -2.41186
    -3.78228
    -4.07595
    -3.38374
     0.97924
     3.77602
     2.37763
     0.04231
    -1.49592
    -2.18812
    -2.27202
    -1.84551
    -1.30713
    -0.79672
    -0.53802
    -0.17444
    -0.09752
     0.21012
     0.46882
     0.51078
     0.30102
     0.23809
     0.10524
     0.00036
     0.07727
    -0.01362
     0.13321
    -0.07655
     0.03532
     0.07727
     0.18215
     0.09825
    -0.09752
    -0.01362
     0.18215
     0.23110
     0.08427
     0.01435
     0.03532
    -0.09053
     0.07727
     0.03532
     0.28703
     0.09126
     0.04231
     0.09126
    -0.05557
     0.00736
    -0.13248
    -0.17444
     0.02833
    -0.03460
    -0.04858
     0.02833
     0.09126
     0.02833
    -0.02061
    -0.10452
    -0.05557
    -0.11151
    -0.03460
     0.06329
    -0.00663
    -0.11850
    -0.04159
    -0.11850
     0.04931
     0.02134
    -0.01362
    -0.10452
    -0.09752
    -0.07655
     0.00036
    -0.10452
    -0.05557
     0.02833
    -0.01362
    -0.01362
     0.07727
     0.07727
     0.05630
    -0.27932
     0.03532
    -0.02760
     0.08427
     0.04931
    -0.12549
     0.00036
     0.07028
    -0.00663
     0.00036
    -0.00663
    -0.05557
    -0.06956
    -0.09053
     0.02134
    -0.06256
    -0.15346
    -0.11850
    -0.06256
     0.02833
     0.10524
    -0.00663
    -0.20240
    -0.15346
    -0.06256
    -0.05557
    -0.02061
    -0.13948
    -0.16744
    -0.04858
     0.07028
     0.02833
     0.04231
    -0.20240
    -0.22338
     0.00736
    -0.09752
     0.01435
    -0.00663
    -0.09752
    -0.24436
    -0.23037
    -0.06956
     0.00036
     0.09825
    -0.17444
    -0.23736
    -0.15346
    -0.13248
    -0.18143
    -0.11850
    -0.12549
    -0.13248
    -0.15346
    -0.10452
    -0.09752
    -0.09752
    -0.39818
    -0.13948
    -0.13948
    -0.13948
    -0.22338
    -0.13948
    -0.21639
    -0.33525
    -0.20240
    -0.25135
    -0.05557
    -0.14647
    -0.29330
    -0.27932
    -0.23037
    -0.21639
    -0.34224
    -0.23037
    -0.04858
    -0.33525
    -0.20940
    -0.13948
    -0.13948
    -0.05557
    -0.21639
    -0.31427
    -0.23037
    -0.18143
    -0.11850
    -0.13948
    -0.09053
    -0.29330
    -0.29330
    -0.16045
     0.02134
    -0.09752
    -0.05557
     0.14020
     0.04231
     0.20313
     0.59468
     0.59468
     0.75549
     0.96525
     1.30087
     1.96510
     2.23779
     2.13291
     2.12592
     2.73422
     2.69926
     1.67144
     0.61566
    -0.32826
     0.19614
     1.14704
     2.06998
     1.64347
     1.63648
     3.29357
     2.56641
     0.21012
    -2.60764
    -5.25060
    -5.17368
    -4.04099
     0.57370
     3.58024
     1.83226
    -0.67786
    -2.06226
    -2.78244
    -2.64959
    -2.13218
    -1.61478
    -1.08339
    -0.60095
    -0.23736
     0.00036
     0.34996
     0.34996
     0.32899
     0.21711
     0.20313
     0.18215
     0.06329
     0.02134
    -0.03460
     0.00736
    -0.02061
    -0.02061
     0.02833
     0.11223
     0.00036
    -0.06956
    -0.06256
     0.10524
     0.09825
    -0.04858
    -0.01362
     0.13321
     0.00736
     0.00036
     0.09825
     0.13321
     0.04931
    -0.17444
     0.16118
     0.08427
    -0.04858
     0.09126
     0.06329
     0.07727
    -0.03460
    -0.06256
     0.02134
     0.08427
     0.16817
     0.00036
     0.04931
     0.07727
     0.01435
    -0.09053
     0.04231
     0.12622
     0.07028
     0.05630
     0.09825
     0.17516
    -0.04858
    -0.06956
    -0.09752
     0.10524
     0.14020
     0.09825
     0.01435
     0.02134
     0.10524
     0.13321
     0.09126
     0.12622
     0.07028
    -0.02061
     0.12622
     0.13321
     0.15419
     0.13321
     0.06329
     0.16817
     0.16118
     0.44785
     0.17516
     0.24508
     0.09126
     0.19614
     0.19614
     0.29403
     0.27305
     0.21012
     0.17516
     0.32199
     0.32899
     0.35695
     0.25907
     0.26606
     0.19614
     0.30102
     0.23809
     0.22411
     0.22411
     0.24508
     0.10524
     0.28004
     0.41988
     0.29403
     0.10524
     0.06329
     0.12622
     0.18215
     0.14719
     0.00736
     0.07727
     0.07028
     0.15419
     0.23809
     0.61566
    -0.01362
    -0.30728
    -0.09053
     0.03532
     0.04231
    -0.06956
     0.13321
    -0.07655
     0.01435
    -0.12549
    -0.23037
    -0.01362
    -0.13948
    -0.06956
    -0.23736
    -0.18143
    -0.23736
    -0.28631
    -0.15346
    -0.19541
    -0.20240
    -0.21639
    -0.17444
    -0.13948
    -0.21639
    -0.20940
    -0.25834
    -0.29330
    -0.22338
    -0.15346
    -0.18143
    -0.23736
    -0.33525
    -0.28631
    -0.33525
    -0.17444
    -0.18143
    -0.41915
    -0.33525
    -0.39818
    -0.32826
    -0.44712
    -0.37720
    -0.45411
    -0.43314
    -0.37021
    -0.30029
    -0.43314
    -0.67786
    -0.51005
    -0.77574
    -0.64290
    -0.51005
    -0.45411
    -0.49607
    -0.56599
    -0.34923
    -0.25135
    -0.19541
    -0.13948
    -0.29330
    -0.18842
     0.03532
     0.12622
     0.48281
     1.26591
     2.09096
     2.27275
     2.70625
     2.68527
     1.88120
     0.67858
     0.03532
    -0.37720
     0.97225
     2.86007
     3.42642
     4.17456
     3.79700
     3.83196
     2.68527
    -0.64989
    -4.39758
    -5.06880
    -2.17413
     0.66460
     3.30057
     3.14674
     0.41988
    -1.30014
    -2.34194
    -2.29999
    -2.20910
    -1.55884
    -1.04144
    -0.57298
    -0.27232
     0.03532
     0.11923
     0.28004
     0.46882
     0.37094
     0.26606
     0.22411
     0.19614
     0.20313
     0.09126
     0.08427
    -0.14647
     0.00036
     0.00736
     0.04931
     0.04231
    -0.05557
     0.00736
    -0.00663
     0.05630
     0.23110
    -0.02760
     0.07028
    -0.13248
     0.03532
     0.05630
     0.10524
    -0.00663
    -0.16045
    -0.11151
     0.10524
     0.00036
    -0.07655
    -0.13948
    -0.29330
    -0.16744
    -0.05557
    -0.00663
    -0.10452
    -0.27932
    -0.11850
    -0.09053
    -0.04858
    -0.11850
    -0.18842
    -0.16744
    -0.11850
    -0.13948
    -0.18842
    -0.11151
    -0.23037
    -0.32826
    -0.10452
    -0.02061
    -0.11850
    -0.20240
    -0.14647
    -0.23037
    -0.19541
    -0.18842
    -0.12549
    -0.26533
    -0.26533
    -0.15346
    -0.16045
    -0.07655
    -0.07655
    -0.27932
    -0.12549
    -0.18842
    -0.09053
    -0.16045
    -0.18842
    -0.12549
    -0.11151
    -0.10452
    -0.20240
    -0.13248
    -0.12549
    -0.10452
    -0.02760
    -0.09752
    -0.14647
    -0.28631
    -0.14647
    -0.11850
    -0.06956
    -0.07655
    -0.17444
    -0.10452
    -0.04159
    -0.41216
    -0.34224
    -0.09053
    -0.09053
    -0.11151
    -0.02760
    -0.05557
    -0.15346
    -0.27932
    -0.21639
     0.03532
     0.09126
    -0.05557
    -0.06956
     0.00736
    -0.06956
     0.04231
     0.00036
    -0.04858
    -0.09053
     0.09825
     0.05630
    -0.00663
     0.00036
    -0.18842
    -0.22338
    -0.04159
    -0.00663
    -0.07655
    -0.14647
    -0.10452
    -0.04159
    -0.12549
    -0.06256
    -0.13248
    -0.05557
    -0.08354
    -0.06256
    -0.10452
    -0.02760
    -0.03460
    -0.20240
    -0.14647
    -0.02061
     0.07028
     0.07727
    -0.02760
    -0.08354
    -0.09752
    -0.05557
    -0.11151
     0.03532
    -0.13948
    -0.08354
     0.00736
    -0.08354
    -0.06956
    -0.15346
    -0.24436
    -0.11850
    -0.20240
    -0.16045
    -0.20240
    -0.22338
    -0.25834
    -0.51704
    -0.30029
    -0.39119
    -0.21639
    -0.31427
    -0.32127
    -0.35623
    -0.20240
    -0.14647
    -0.27932
     0.02833
     0.06329
    -0.02061
     0.15419
     0.38492
     0.64362
     0.91631
     1.36379
     1.56656
     1.58754
     1.94413
     1.81128
     1.18200
     0.48980
     0.48281
    -0.48208
     0.31500
     1.70640
     1.87421
     1.91616
     2.72023
     2.86007
     1.37778
    -0.74778
    -4.72620
    -5.60019
    -3.14602
     0.69956
     3.39845
     2.86707
     0.06329
    -1.55185
    -2.26503
    -1.91543
    -1.61478
    -1.13233
    -0.53103
    -0.15346
     0.17516
     0.38492
     0.56671
     0.78346
     0.61566
     0.50378
     0.49679
     0.46183
     0.39890
     0.17516
     0.09825
     0.21711
     0.18215
     0.23809
     0.25907
     0.39191
     0.17516
    -0.05557
     0.09825
     0.15419
     0.23809
     0.21711
     0.14020
     0.23809
     0.00736
     0.25907
     0.09825
     0.14719
     0.06329
     0.04231
     0.00736
     0.13321
     0.17516
     0.08427
    -0.02061
     0.07727
     0.08427
     0.07727
     0.09126
     0.13321
     0.08427
     0.08427
     0.08427
    -0.00663
     0.11223
     0.09825
    -0.02061
     0.15419
     0.09825
     0.03532
    -0.01362
     0.07028
    -0.10452
    -0.07655
     0.00036
    -0.07655
     0.00036
    -0.13948
    -0.09752
    -0.25834
    -0.02061
    -0.15346
    -0.15346
    -0.16045
    -0.20240
    -0.22338
    -0.26533
    -0.33525
    -0.23037
    -0.30029
    -0.27932
    -0.30728
    -0.25135
    -0.33525
    -0.25834
    -0.32127
    -0.25135
    -0.34923
    -0.21639
    -0.39119
    -0.20240
    -0.36322
    -0.27232
    -0.30728
    -0.14647
    -0.09053
    -0.20240
    -0.26533
    -0.16744
    -0.18143
    -0.13248
    -0.06956
    -0.09053
    -0.04858
    -0.09752
     0.10524
     0.07028
     0.14719
     0.11223
     0.04931
     0.25907
     0.30102
     0.22411
     0.28703
     0.21711
     0.24508
     0.33598
     0.41988
     0.31500
     0.23110
     0.17516
     0.15419
     0.15419
     0.09825
    -0.04159
     0.08427
    -0.18842
    -0.08354
    -0.18143
    -0.18143
    -0.20240
    -0.39119
    -0.46810
    -0.40517
    -0.46111
    -0.39119
    -0.51005
    -0.51704
    -0.48208
    -0.41216
    -0.42615
    -0.53802
    -0.61493
    -0.48208
    -0.43314
    -0.40517
    -0.52403
    -0.41915
    -0.56599
    -0.60095
    -0.64989
    -0.25834
    -0.47509
    -0.47509
    -0.52403
    -0.53802
    -0.57298
    -0.67086
    -0.62891
    -0.54501
    -0.62192
    -0.48907
    -0.34224
    -0.48907
    -0.41915
    -0.13248
    -0.33525
    -0.06956
     0.28004
     0.46882
     0.60167
     0.86037
     1.10509
     1.53859
     1.82526
     1.89518
     2.52446
     2.74820
     2.35665
     1.62949
     0.79045
    -0.43314
     0.09126
     1.46867
     1.94413
     1.37778
     1.35680
     2.41958
     2.71324
     1.20997
    -1.62177
    -3.07610
    -3.16699
    -3.53757
    -1.30713
     1.79730
     2.83910
     0.97924
    -0.58696
    -1.61478
    -1.69868
    -1.64275
    -1.34209
    -1.02046
    -0.41216
     0.07028
     0.17516
     0.30801
     0.33598
     0.68557
     0.61566
     0.42687
     0.29403
     0.21711
     0.11923
     0.12622
     0.16817
     0.28703
     0.08427
     0.05630
     0.07727
     0.16118
     0.18915
     0.14719
     0.02134
     0.14719
     0.17516
     0.04931
     0.06329
     0.19614
     0.00036
     0.03532
     0.13321
     0.10524
     0.07727
     0.11223
     0.00036
     0.00736
    -0.04159
    -0.11151
    -0.09752
    -0.07655
     0.00036
     0.04931
    -0.04159
    -0.04159
     0.00736
    -0.10452
    -0.11151
     0.11923
     0.06329
    -0.06956
     0.04231
     0.05630
     0.00736
     0.03532
     0.07028
     0.02134
     0.12622
     0.25207
     0.18915
     0.07727
    -0.04159
     0.07727
     0.00736
     0.22411
     0.11923
     0.13321
     0.05630
     0.18215
     0.16118
     0.21711
     0.02833
     0.06329
     0.06329
     0.14719
     0.20313
     0.18215
    -0.02061
     0.11223
    -0.04159
     0.17516
     0.22411
     0.12622
    -0.00663
    -0.00663
     0.12622
     0.17516
     0.17516
    -0.02061
     0.12622
     0.11923
     0.24508
     0.23110
     0.04231
     0.09126
     0.04231
     0.16118
     0.27305
     0.16118
     0.22411
     0.18215
     0.12622
     0.21012
     0.18215
     0.11223
     0.16817
     0.19614
     0.28703
     0.14719
     0.21012
     0.13321
     0.05630
     0.04931
     0.27305
     0.38492
     0.07028
     0.16118
     0.05630
     0.16817
     0.10524
     0.02134
     0.11223
     0.10524
     0.09825
     0.21012
     0.07028
     0.16817
    -0.00663
     0.02134
     0.08427
     0.10524
     0.12622
     0.02134
    -0.09752
     0.16118
     0.04231
    -0.04858
    -0.05557
    -0.06256
     0.08427
     0.16118
    -0.00663
    -0.09752
    -0.13248
    -0.17444
    -0.05557
     0.07028
    -0.11151
    -0.25834
    -0.13948
    -0.05557
     0.04931
    -0.30029
    -0.17444
    -0.29330
    -0.14647
    -0.23736
    -0.29330
    -0.31427
    -0.41216
    -0.30029
    -0.22338
    -0.11151
    -0.07655
    -0.13248
     0.00036
     0.09825
     0.16118
     0.23110
     0.21711
     0.36394
     0.59468
     1.34981
     2.20982
     2.55243
     2.69926
     2.78316
     2.00006
     1.05615
     0.17516
    -0.39119
     0.80444
     2.69227
     3.14674
     2.83211
     4.00675
     4.45424
     3.10479
     0.18915
    -3.39074
    -4.81709
    -3.25789
    -0.32127
     3.06983
     3.81797
     1.40575
    -0.78973
    -1.86649
    -2.13218
    -1.94340
    -1.60079
    -1.04144
    -0.69184
    -0.32826
    -0.00663
     0.11223
     0.36394
     0.33598
     0.46183
     0.23809
     0.32899
     0.35695
     0.17516
     0.10524
     0.09126
     0.05630
    -0.05557
     0.09825
    -0.00663
     0.18915
     0.14719
     0.20313
     0.12622
     0.13321
     0.08427
     0.12622
    -0.07655
     0.04931
     0.18215
     0.21012
     0.15419
     0.11223
     0.14719
     0.14020
     0.10524
    -0.02061
     0.09825
     0.02134
     0.03532
     0.26606
    -0.02760
    -0.01362
    -0.03460
     0.15419
     0.15419
     0.15419
    -0.02061
     0.04231
    -0.08354
     0.07727
     0.02134
     0.03532
     0.02833
    -0.08354
     0.03532
     0.10524
     0.20313
     0.08427
    -0.22338
    -0.13248
     0.07727
     0.05630
     0.00036
     0.06329
    -0.06956
     0.03532
    -0.07655
     0.04931
    -0.04159
     0.02833
    -0.10452
    -0.07655
     0.02833
    -0.09752
    -0.20940
    -0.10452
    -0.06956
     0.03532
     0.00036
    -0.01362
     0.02134
    -0.19541
    -0.19541
    -0.06256
    -0.04858
     0.00036
    -0.09752
    -0.06256
    -0.06956
    -0.02760
    -0.00663
    -0.15346
    -0.06956
     0.05630
    -0.06956
    -0.04159
    -0.08354
    -0.11850
    -0.09053
    -0.13248
     0.02134
    -0.14647
     0.04231
    -0.01362
     0.02833
    -0.12549
    -0.13248
    -0.14647
    -0.09752
     0.03532
    -0.02061
    -0.10452
    -0.00663
    -0.00663
     0.02833
    -0.04858
    -0.01362
    -0.02760
    -0.02061
    -0.03460
    -0.04159
    -0.05557
     0.02833
    -0.16045
    -0.00663
     0.04231
    -0.04159
    -0.03460
    -0.08354
    -0.06256
    -0.10452
    -0.09053
    -0.02061
    -0.04159
     0.04231
    -0.03460
     0.00736
     0.37094
     0.34297
    -0.20240
    -0.12549
    -0.11850
     0.08427
     0.07028
     0.16817
     0.05630
     0.02134
    -0.16744
     0.04931
    -0.03460
     0.04231
    -0.09752
    -0.18143
    -0.08354
    -0.12549
    -0.17444
    -0.19541
    -0.11151
    -0.04159
    -0.27232
    -0.02760
    -0.22338
    -0.27232
    -0.32127
    -0.15346
    -0.13248
    -0.06256
    -0.09053
     0.15419
     0.17516
     0.21012
     0.36394
     0.37793
     0.69956
     1.01420
     1.32184
     1.72738
     2.10494
     2.20982
     2.81113
     2.45454
     1.73437
     0.93029
     0.61566
     0.15419
     1.14005
     2.41958
     2.62934
     3.04886
     3.17471
     3.02089
     1.46867
    -0.99949
    -5.04783
    -4.90100
    -2.83138
     0.51777
     3.55228
     2.84609
    -0.09752
    -1.79657
    -2.36991
    -2.35593
    -1.86649
    -1.31412
    -0.74078
    -0.25834
     0.09825
     0.36394
     0.59468
     0.58070
     0.63663
     0.30102
     0.48281
     0.44086
     0.29403
     0.26606
     0.11923
     0.16118
     0.10524
     0.08427
     0.04931
     0.09126
     0.10524
     0.00736
     0.23809
     0.11923
     0.17516
     0.04231
    -0.02760
     0.00736
     0.19614
     0.23110
     0.05630
     0.03532
     0.03532
     0.14719
    -0.01362
     0.09825
     0.04931
     0.00036
     0.06329
    -0.01362
     0.08427
     0.15419
    -0.00663
    -0.04159
     0.01435
     0.06329
     0.14719
     0.05630
    -0.04858
     0.04231
     0.01435
     0.07028
     0.14020
     0.07028
    -0.03460
    -0.02760
     0.07727
     0.11223
    -0.06256
    -0.10452
     0.00736
     0.04931
     0.20313
     0.13321
     0.03532
    -0.01362
     0.06329
    -0.20240
     0.16118
     0.00736
    -0.02061
    -0.13248
     0.04231
     0.07028
     0.08427
    -0.16045
    -0.02061
    -0.04858
     0.04931
    -0.11151
    -0.01362
    -0.17444
    -0.09053
    -0.14647
    -0.06956
    -0.04159
    -0.05557
    -0.07655
     0.04931
    -0.11850
    -0.20240
    -0.15346
    -0.09752
    -0.11151
    -0.04159
    -0.02760
    -0.06256
    -0.17444
    -0.03460
    -0.25135
     0.02134
    -0.07655
    -0.02760
    -0.16045
    -0.17444
    -0.01362
    -0.05557
    -0.20940
    -0.24436
    -0.04858
    -0.05557
    -0.04159
     0.02134
    -0.10452
    -0.13948
    -0.22338
    -0.17444
     0.07727
    -0.18143
    -0.07655
    -0.09053
     0.08427
    -0.03460
    -0.02760
    -0.08354
    -0.16045
     0.05630
     0.16118
     0.08427
     0.06329
    -0.04159
     0.05630
     0.04931
     0.24508
     0.28004
     0.04231
     0.09126
     0.14719
     0.24508
     0.18915
     0.09825
     0.06329
     0.19614
     0.21012
     0.25907
     0.03532
    -0.09053
    -0.04858
    -0.03460
    -0.06956
    -0.06256
    -0.20240
    -0.44013
    -0.45411
    -0.44712
    -0.49607
    -0.41216
    -0.54501
    -0.69883
    -0.68485
    -0.81770
    -0.85266
    -0.79672
    -0.69184
    -0.90160
    -0.76176
    -0.37720
    -0.37021
    -0.13948
    -0.17444
     0.28004
     0.22411
     0.42687
     0.53874
     1.12607
     1.73437
     2.20982
     2.04901
     2.49649
     2.92999
     2.55942
     1.55258
     1.04216
     0.18215
     0.35695
     1.70640
     2.86007
     2.98593
     2.86007
     2.66430
     2.00705
     0.35695
    -3.18797
    -5.76800
    -4.14587
    -1.50291
     2.12592
     3.09081
     0.93029
    -1.19526
    -2.37690
    -2.64959
    -2.33495
    -1.69169
    -1.05542
    -0.49607
    -0.23037
     0.07028
     0.39191
     0.60866
     0.74850
     0.54574
     0.50378
     0.17516
     0.55273
     0.52476
     0.30801
     0.11923
     0.17516
     0.13321
     0.19614
     0.21012
     0.12622
     0.09126
     0.18215
     0.33598
     0.25207
     0.32199
     0.10524
     0.11223
     0.07727
     0.25907
     0.24508
     0.23809
     0.29403
     0.04931
     0.21012
     0.03532
     0.12622
     0.12622
     0.00036
     0.16817
     0.12622
     0.07727
     0.02134
     0.03532
     0.02833
     0.07727
     0.21711
     0.23110
     0.04931
     0.11223
     0.11923
    -0.01362
     0.09126
     0.05630
     0.16118
     0.22411
     0.09126
     0.20313
     0.23110
     0.20313
     0.12622
     0.20313
     0.29403
     0.06329
     0.23809
     0.14020
     0.24508
     0.04231
     0.16817
     0.18215
     0.21711
     0.06329
     0.28004
     0.21012
     0.10524
    -0.02760
    -0.04858
     0.05630
     0.23110
     0.04231
    -0.03460
    -0.06256
    -0.02760
     0.15419
    -0.05557
    -0.04159
    -0.13948
    -0.22338
    -0.06256
     0.02833
    -0.01362
    -0.15346
    -0.30728
    -0.41216
    -0.11850
    -0.19541
    -0.09053
    -0.26533
    -0.28631
    -0.44013
    -0.29330
    -0.21639
    -0.40517
    -0.87363
    -0.79672
    -0.55200
    -0.35623
    -0.34224
    -0.42615
    -0.65688
    -0.61493
    -0.53103
    -0.52403
    -0.47509
    -0.37021
    -0.47509
    -0.46810
    -0.24436
    -0.27932
    -0.08354
    -0.21639
    -0.20940
    -0.01362
    -0.13248
    -0.09752
    -0.30029
    -0.18143
    -0.11151
    -0.16744
    -0.08354
    -0.11850
    -0.27232
    -0.18842
    -0.29330
    -0.31427
    -0.16744
    -0.23736
    -0.28631
    -0.30029
    -0.18842
    -0.16744
    -0.42615
    -0.28631
    -0.20240
    -0.29330
    -0.30728
    -0.39119
    -0.33525
    -0.39818
    -0.39119
    -0.26533
    -0.41216
    -0.27932
    -0.38419
    -0.41915
    -0.45411
    -0.44712
    -0.49607
    -0.68485
    -0.48907
    -0.43314
    -0.48208
    -0.57298
    -0.79672
    -0.73379
    -0.66387
    -0.58696
    -0.54501
    -0.64290
    -0.70582
    -0.57298
    -0.40517
    -0.32826
    -0.17444
    -0.35623
    -0.25834
     0.04231
     0.06329
     0.71354
     1.60851
     2.27974
     2.53145
     2.72723
     2.31470
     0.86737
     0.12622
    -0.57298
     0.38492
     2.41958
     3.62220
     3.54528
     4.00675
     4.25147
     3.83895
     1.08412
    -2.70552
    -5.94979
    -3.71936
    -0.36322
     2.66430
     4.17456
     1.65746
    -0.74078
    -2.10422
    -2.45381
    -2.22308
    -2.00633
    -1.39803
    -1.12534
    -0.45411
    -0.25834
     0.06329
     0.10524
     0.21012
     0.14719
     0.23110
     0.11223
     0.11923
     0.02833
     0.03532
    -0.10452
    -0.14647
    -0.04159
    -0.12549
    -0.17444
    -0.11850
    -0.11151
    -0.07655
    -0.07655
     0.06329
    -0.04159
    -0.09752
    -0.06256
    -0.05557
    -0.07655
    -0.07655
    -0.02760
    -0.02061
     0.00036
    -0.12549
    -0.27932
    -0.02760
    -0.14647
    -0.02061
    -0.22338
    -0.15346
    -0.11850
    -0.09752
    -0.15346
    -0.13248
    -0.17444
    -0.21639
    -0.04159
    -0.17444
    -0.19541
    -0.17444
    -0.25834
    -0.12549
    -0.13948
    -0.15346
    -0.18842
    -0.18143
    -0.14647
    -0.26533
    -0.17444
    -0.16045
    -0.20940
    -0.10452
    -0.23736
    -0.13948
    -0.13248
    -0.16744
    -0.12549
    -0.20240
    -0.20940
    -0.06956
    -0.11151
    -0.11850
    -0.15346
    -0.14647
    -0.22338
    -0.12549
    -0.01362
    -0.08354
    -0.16045
    -0.20240
    -0.18842
    -0.12549
    -0.23736
    -0.13948
    -0.05557
    -0.35623
    -0.11151
    -0.15346
    -0.08354
    -0.11850
    -0.22338
    -0.27232
    -0.13948
     0.00736
    -0.00663
    -0.11151
    -0.21639
    -0.22338
    -0.12549
     0.01435
    -0.11151
    -0.15346
    -0.13248
    -0.07655
    -0.04159
    -0.02760
    -0.16744
    -0.16045
    -0.16045
     0.06329
    -0.11151
     0.02833
    -0.20940
    -0.15346
    -0.04858
    -0.10452
    -0.09053
    -0.13948
    -0.06256
     0.03532
    -0.11151
    -0.04858
    -0.20240
    -0.08354
    -0.08354
    -0.02760
    -0.04858
    -0.13948
    -0.19541
    -0.05557
    -0.17444
    -0.27232
     0.01435
    -0.09053
    -0.14647
    -0.14647
    -0.08354
    -0.18143
    -0.20940
    -0.30029
    -0.22338
    -0.04858
    -0.14647
    -0.18842
    -0.24436
    -0.21639
    -0.22338
    -0.20240
    -0.25834
    -0.21639
    -0.30029
    -0.21639
    -0.29330
    -0.14647
    -0.34923
    -0.36322
    -0.38419
    -0.30029
    -0.22338
    -0.37720
    -0.34923
    -0.30728
    -0.38419
    -0.20940
    -0.18143
    -0.06956
    -0.02760
     0.05630
     0.30102
     0.32899
     0.49679
     0.69956
     0.93029
     1.65046
     1.79030
     2.03502
     2.30771
     1.96510
     1.19599
     0.42687
    -0.09053
     0.07727
     1.02119
     1.59453
     1.84624
     2.13291
     3.38447
     3.64317
     1.76234
    -0.78973
    -3.65643
    -4.04798
    -3.41870
    -0.13948
     3.83196
     3.53130
     0.73452
    -0.77574
    -1.67071
    -1.97137
    -1.59380
    -1.18827
    -0.75477
    -0.33525
    -0.16744
     0.11923
     0.33598
     0.45484
     0.46183
     0.37793
     0.18915
     0.20313
     0.21711
     0.23110
     0.21012
     0.07028
    -0.09752
     0.07028
     0.14719
     0.05630
    -0.07655
    -0.02760
     0.16817
     0.13321
     0.17516
     0.02134
     0.10524
     0.01435
    -0.06256
     0.13321
     0.07727
    -0.00663
    -0.01362
     0.00736
     0.04931
     0.03532
     0.06329
    -0.15346
    -0.06956
    -0.02760
    -0.01362
    -0.01362
    -0.06256
    -0.10452
    -0.11850
    -0.11151
     0.09126
     0.00036
    -0.13248
    -0.15346
    -0.06256
     0.00036
    -0.09053
    -0.08354
    -0.15346
    -0.18143
    -0.09752
    -0.09752
    -0.02760
    -0.16744
    -0.26533
    -0.30029
    -0.00663
    -0.11151
    -0.12549
    -0.17444
    -0.15346
    -0.23037
    -0.16744
    -0.25135
    -0.19541
    -0.20940
    -0.15346
    -0.06256
    -0.04159
    -0.25834
    -0.23037
    -0.20940
    -0.22338
    -0.17444
    -0.06256
    -0.22338
    -0.11151
    -0.09053
    -0.11850
    -0.15346
    -0.32826
    -0.17444
    -0.16045
    -0.00663
    -0.13248
     0.03532
    -0.18842
    -0.12549
    -0.18143
    -0.02760
    -0.11151
    -0.06956
    -0.06256
    -0.13948
     0.10524
    -0.04159
    -0.11850
    -0.13248
    -0.03460
     0.00036
     0.14719
    -0.16744
    -0.12549
    -0.06956
    -0.06256
    -0.01362
     0.12622
    -0.11151
    -0.18143
    -0.06956
    -0.02760
     0.02833
    -0.05557
    -0.11850
     0.01435
    -0.11850
     0.08427
    -0.06256
    -0.11850
    -0.04858
    -0.20940
    -0.12549
     0.07727
    -0.05557
    -0.21639
     0.04231
    -0.18143
    -0.21639
    -0.09752
    -0.14647
    -0.18143
    -0.14647
    -0.23037
    -0.05557
    -0.03460
    -0.24436
    -0.38419
    -0.24436
    -0.20940
    -0.20940
    -0.25834
    -0.36322
    -0.36322
    -0.36322
    -0.37021
    -0.51005
    -0.48208
    -0.45411
    -0.39818
    -0.45411
    -0.19541
    -0.27932
    -0.39119
    -0.25834
     0.08427
     0.54574
     0.48980
     0.53874
     0.81143
     1.18200
     1.86022
     2.09096
     2.62934
     2.88105
     3.24463
     2.60137
     1.62250
     0.51078
    -0.07655
     1.36379
     2.54544
     3.48935
     3.01390
     3.09780
     3.94383
     2.35665
     0.05630
    -1.91543
    -2.86634
    -3.57253
    -2.57967
     1.25192
     4.04871
     2.01405
    -0.03460
    -1.97137
    -2.38389
    -2.30698
    -1.77559
    -1.38404
    -0.88762
    -0.53103
    -0.10452
     0.21012
     0.29403
     0.39890
     0.34996
     0.35695
     0.44086
     0.28703
     0.17516
     0.09825
     0.18215
     0.25907
     0.23809
     0.06329
     0.26606
     0.12622
     0.16118
     0.18915
     0.16118
     0.26606
     0.14020
     0.20313
     0.25207
     0.28004
     0.11923
     0.28004
     0.06329
     0.35695
     0.18215
     0.18215
     0.09825
     0.09825
     0.04231
     0.14719
     0.13321
     0.07727
     0.11923
     0.08427
     0.13321
     0.11923
     0.27305
     0.42687
     0.81143
     1.00720
    -0.18842
    -0.02760
    -0.01362
     0.29403
     0.37793
     0.42687
     0.34297
     0.39890
     0.23809
     0.03532
    -0.05557
    -0.04159
    -0.18143
    -0.21639
    -0.28631
    -0.20940
    -0.14647
    -0.10452
    -0.19541
    -0.17444
    -0.19541
    -0.22338
    -0.16744
    -0.13248
    -0.09752
    -0.16045
    -0.02760
     0.01435
    -0.06956
    -0.04159
    -0.19541
    -0.12549
    -0.08354
     0.07727
    -0.11151
    -0.04858
    -0.02061
    -0.01362
    -0.11850
    -0.16744
     0.00736
    -0.03460
    -0.09752
    -0.04159
    -0.08354
    -0.12549
    -0.13948
    -0.17444
     0.04931
    -0.13948
    -0.07655
    -0.16744
    -0.07655
    -0.18143
     0.02134
    -0.18842
    -0.06256
    -0.06256
    -0.17444
    -0.17444
    -0.10452
    -0.01362
    -0.15346
    -0.13948
    -0.10452
    -0.07655
    -0.09752
    -0.12549
    -0.18143
    -0.04858
    -0.23736
    -0.18842
    -0.11850
    -0.09752
    -0.09053
    -0.16744
    -0.09752
    -0.04858
    -0.18143
    -0.25834
    -0.13248
    -0.23736
    -0.14647
    -0.18842
     0.00036
    -0.19541
    -0.23037
    -0.21639
    -0.17444
    -0.11850
    -0.13948
    -0.11850
    -0.19541
    -0.21639
    -0.26533
    -0.17444
    -0.27932
    -0.24436
    -0.20240
    -0.22338
    -0.20240
    -0.21639
    -0.32127
    -0.41915
    -0.30728
    -0.41216
    -0.29330
    -0.37021
    -0.34224
    -0.46111
    -0.48907
    -0.43314
    -0.66387
    -0.58696
    -0.60095
    -0.66387
    -0.55200
    -0.47509
    -0.46810
    -0.41915
    -0.34224
    -0.16744
    -0.05557
     0.14020
     0.18915
     0.32899
     0.74850
     1.11908
     1.56656
     2.02803
     2.15389
     2.51048
     2.98593
     3.13276
     2.18885
     1.41973
     0.59468
     0.57370
     2.28673
     3.36349
     4.17456
     3.42642
     2.27974
     2.16787
    -0.39818
    -4.02001
    -5.70507
    -3.13203
    -0.49607
     1.70640
     2.35665
     0.18915
    -1.96438
    -2.95024
    -2.75447
    -2.23706
    -1.68470
    -0.92257
    -0.34923
     0.02134
     0.43386
     0.62964
     0.76249
     0.71354
     0.64362
     0.73452
     0.72753
     0.57370
     0.42687
     0.37094
     0.32899
     0.32199
     0.31500
     0.23110
     0.02134
     0.17516
     0.07727
     0.16118
     0.09825
     0.07727
    -0.10452
    -0.01362
    -0.01362
    -0.15346
    -0.33525
    -0.25834
    -0.33525
    -0.20940
    -0.30728
    -0.36322
    -0.42615
    -0.40517
    -0.43314
    -0.41915
    -0.40517
    -0.41216
    -0.35623
    -0.37021
    -0.37021
    -0.20940
    -0.33525
    -0.32826
    -0.38419
    -0.34224
    -0.15346
    -0.14647
    -0.27232
    -0.23736
    -0.23037
    -0.23037
    -0.20240
    -0.18143
    -0.18842
    -0.20940
    -0.16045
    -0.20240
    -0.09053
    -0.13948
    -0.11850
    -0.11850
    -0.14647
    -0.06256
    -0.11850
    -0.19541
    -0.11151
    -0.16045
    -0.18143
    -0.05557
    -0.06956
    -0.20940
    -0.06256
    -0.12549
    -0.13248
    -0.16744
    -0.17444
    -0.16045
    -0.11151
     0.02833
     0.00036
    -0.12549
    -0.23736
    -0.11850
    -0.15346
     0.07727
    -0.13248
    -0.16744
    -0.18143
    -0.10452
     0.02134
    -0.08354
    -0.13248
    -0.18143
    -0.15346
    -0.01362
     0.11923
    -0.20240
    -0.11850
    -0.06956
    -0.16744
    -0.07655
    -0.06256
    -0.20940
    -0.21639
    -0.08354
    -0.11850
    -0.14647
    -0.13248
    -0.16744
    -0.20940
    -0.09053
    -0.04858
    -0.12549
    -0.13948
    -0.16045
    -0.13248
    -0.16744
     0.02134
    -0.04159
    -0.13948
    -0.13948
    -0.02061
    -0.00663
     0.01435
    -0.20240
    -0.07655
     0.00736
     0.07727
     0.03532
     0.06329
    -0.12549
    -0.05557
    -0.06956
     0.08427
     0.16118
    -0.06956
    -0.05557
    -0.00663
    -0.04159
     0.00036
     0.02134
    -0.16744
    -0.11850
    -0.10452
    -0.06956
    -0.13948
    -0.20240
    -0.06956
    -0.31427
    -0.23736
    -0.23037
    -0.37021
    -0.48907
    -0.32826
    -0.36322
    -0.35623
    -0.71981
    -0.49607
    -0.71282
    -0.64989
    -0.81770
    -0.66387
    -0.76176
    -0.85266
    -0.95054
    -0.72680
    -0.67086
    -0.51704
    -0.42615
    -0.39818
    -0.37021
    -0.37720
    -0.44013
    -0.31427
     0.23110
     1.39875
     2.11193
     2.63633
     2.72723
     2.02104
     0.80444
     0.05630
    -0.22338
     0.21012
     1.97909
     3.55927
     4.08367
     3.67114
     3.76204
     3.98578
     2.18185
    -1.48892
    -5.16669
    -3.99204
    -1.41900
     1.49664
     3.87391
     2.34267
    -0.23736
    -1.79657
    -2.62861
    -2.83138
    -2.32796
    -1.89446
    -1.32811
    -1.00648
    -0.57997
    -0.48907
    -0.18143
     0.02833
    -0.03460
    -0.03460
    -0.13248
    -0.34923
    -0.25135
    -0.10452
    -0.27932
    -0.30728
    -0.41216
    -0.25135
    -0.44712
    -0.32127
    -0.32127
    -0.16744
    -0.30728
    -0.35623
    -0.18842
    -0.18143
    -0.32127
    -0.53103
    -0.41915
    -0.32826
    -0.15346
    -0.24436
    -0.41915
    -0.34224
    -0.36322
    -0.37021
    -0.39818
    -0.41915
    -0.34224
    -0.43314
    -0.39818
    -0.32826
    -0.37021
    -0.52403
    -0.53103
    -0.32127
    -0.26533
    -0.46111
    -0.50306
    -0.48208
    -0.44013
    -0.42615
    -0.34224
    -0.39818
    -0.52403
    -0.41915
    -0.39818
    -0.40517
    -0.41915
    -0.47509
    -0.59395
    -0.48208
    -0.31427
    -0.42615
    -0.44712
    -0.48208
    -0.37720
    -0.47509
    -0.47509
    -0.37720
    -0.42615
    -0.37720
    -0.37021
    -0.37720
    -0.34224
    -0.34923
    -0.43314
    -0.46810
    -0.25834
    -0.36322
    -0.32127
    -0.32826
    -0.39119
    -0.26533
    -0.32127
    -0.27232
    -0.29330
    -0.15346
    -0.27932
    -0.25135
    -0.17444
    -0.15346
    -0.27232
    -0.36322
    -0.20240
    -0.13248
    -0.07655
    -0.22338
    -0.27932
    -0.19541
    -0.24436
    -0.22338
    -0.25834
    -0.18143
    -0.12549
    -0.32127
    -0.23736
    -0.25135
    -0.33525
    -0.37021
    -0.27932
    -0.13948
    -0.20940
     0.13321
     1.28688
     0.83940
    -0.13948
    -0.27232
    -0.22338
    -0.03460
     0.06329
     0.32899
     0.30102
     0.21711
    -0.00663
    -0.22338
    -0.30728
    -0.39119
    -0.51704
    -0.64290
    -0.78274
    -0.71282
    -0.68485
    -0.56599
    -0.62891
    -0.62192
    -0.62192
    -0.53802
    -0.54501
    -0.44013
    -0.58696
    -0.64290
    -0.57298
    -0.36322
    -0.39818
    -0.42615
    -0.56599
    -0.51704
    -0.54501
    -0.39818
    -0.48907
    -0.60794
    -0.60794
    -0.39119
    -0.53103
    -0.39119
    -0.61493
    -0.68485
    -0.71981
    -0.50306
    -0.42615
    -0.66387
    -0.51704
    -0.49607
    -0.53103
    -0.34224
    -0.28631
    -0.29330
    -0.31427
    -0.30728
     0.17516
     0.39191
     1.39875
     1.69941
     1.98608
     2.16787
     1.53160
     0.43386
    -0.28631
    -0.56599
     0.38492
     1.90917
     2.63633
     2.76918
     3.29357
     4.16757
     4.00675
     1.69941
    -0.85965
    -3.42570
    -3.56553
    -2.23007
     1.59453
     4.48920
     3.10479
     0.71354
    -1.02745
    -1.98535
    -2.16015
    -1.81755
    -1.36307
    -1.14632
    -0.68485
    -0.40517
    -0.12549
     0.07028
     0.03532
     0.06329
     0.04931
    -0.02061
    -0.04159
    -0.02760
    -0.15346
    -0.13948
    -0.26533
    -0.14647
    -0.04858
     0.00036
    -0.17444
    -0.23736
    -0.06256
    -0.21639
    -0.18143
    -0.09053
    -0.03460
     0.04231
    -0.09053
    -0.06956
    -0.03460
    -0.04159
    -0.11151
    -0.00663
    -0.11850
    -0.16744
    -0.16744
    -0.19541
    -0.07655
    -0.10452
    -0.13948
    -0.14647
    -0.20240
    -0.12549
    -0.06956
    -0.15346
    -0.11850
    -0.24436
    -0.09053
    -0.16744
    -0.11151
    -0.09752
     0.02833
    -0.15346
    -0.09752
    -0.20940
    -0.09752
    -0.11850
    -0.23037
    -0.00663
    -0.16744
    -0.12549
    -0.05557
    -0.09752
    -0.18143
    -0.13948
    -0.12549
    -0.00663
    -0.06256
    -0.04858
    -0.18143
    -0.25834
    -0.10452
    -0.09053
    -0.06256
    -0.09053
    -0.09053
    -0.04858
    -0.27932
    -0.32826
    -0.00663
    -0.16744
    -0.13948
    -0.16045
    -0.02061
    -0.08354
    -0.13248
    -0.11850
    -0.02061
    -0.01362
    -0.02760
     0.07727
     0.09825
     0.01435
    -0.05557
     0.08427
     0.09825
     0.12622
     0.07727
     0.07028
     0.10524
     0.18915
     0.03532
    -0.04159
     0.00736
    -0.02760
    -0.01362
     0.02833
     0.02134
    -0.06256
    -0.04858
     0.14719
     0.02134
     0.04931
    -0.09752
    -0.10452
    -0.05557
    -0.02760
     0.09825
     0.00036
    -0.02061
    -0.03460
    -0.08354
    -0.09053
     0.11223
     0.07028
    -0.08354
    -0.07655
     0.04231
    -0.12549
    -0.10452
    -0.11151
    -0.09053
    -0.02760
    -0.04159
    -0.14647
    -0.11850
    -0.18143
    -0.13248
    -0.26533
    -0.20240
    -0.21639
    -0.22338
    -0.27932
    -0.27232
    -0.30029
    -0.30029
    -0.30728
    -0.34224
    -0.44013
    -0.33525
    -0.44013
    -0.47509
    -0.72680
    -0.64290
    -0.77574
    -0.66387
    -0.66387
    -0.67086
    -0.86664
    -0.67086
    -0.59395
    -0.76875
    -0.76875
    -0.54501
    -0.19541
    -0.25834
    -0.11850
    -0.11850
     0.34297
     1.04916
     2.00705
     2.44056
     3.05585
     3.11178
     2.29372
     1.31485
     0.82541
     0.47582
     1.79730
     3.11878
     4.43326
     5.05555
     5.38417
     5.02758
     3.42642
     0.97924
    -2.56568
    -3.68440
    -2.54471
    -1.51689
     2.79715
     4.78286
     2.09096
    -0.55200
    -2.16015
    -2.85235
    -2.74048
    -2.23007
    -1.43299
    -1.04843
    -0.62891
    -0.22338
    -0.04858
     0.11223
     0.15419
     0.21711
     0.22411
     0.01435
    -0.09752
    -0.09053
    -0.21639
    -0.39818
    -0.36322
    -0.31427
    -0.24436
    -0.28631
    -0.30029
    -0.25834
    -0.24436
    -0.25135
    -0.26533
    -0.06256
    -0.09053
    -0.24436
    -0.14647
    -0.04858
    -0.06256
    -0.06256
    -0.06956
    -0.24436
    -0.02760
     0.00036
    -0.11850
    -0.11850
    -0.23736
    -0.25135
    -0.07655
     0.00036
    -0.04858
    -0.07655
    -0.10452
     0.05630
    -0.11151
    -0.16045
    -0.05557
    -0.14647
     0.03532
     0.02134
     0.04931
    -0.02760
    -0.09752
    -0.13948
     0.07028
    -0.02061
     0.07727
    -0.20240
    -0.16744
    -0.15346
    -0.03460
    -0.06256
     0.01435
    -0.13948
    -0.04858
    -0.06956
    -0.10452
    -0.04159
    -0.12549
    -0.25135
    -0.17444
     0.04931
     0.06329
    -0.17444
    -0.06256
    -0.11151
    -0.03460
     0.08427
    -0.05557
    -0.02760
    -0.23736
    -0.15346
     0.08427
     0.01435
    -0.05557
     0.00036
    -0.27232
     0.01435
     0.11223
    -0.03460
    -0.07655
    -0.06956
    -0.06256
     0.03532
    -0.10452
    -0.16744
    -0.04858
    -0.02061
     0.00036
    -0.01362
     0.07028
    -0.06956
    -0.19541
    -0.07655
    -0.12549
    -0.03460
    -0.09752
    -0.12549
    -0.04159
    -0.04858
    -0.09053
    -0.04858
    -0.13248
    -0.11151
    -0.02760
    -0.16045
    -0.06956
    -0.22338
    -0.16045
    -0.14647
    -0.06956
     0.16817
    -0.12549
    -0.10452
    -0.04159
    -0.22338
     0.00036
    -0.08354
    -0.10452
    -0.17444
    -0.04858
     0.09825
    -0.08354
    -0.09053
     0.11223
    -0.22338
     0.04931
     0.14719
     0.04931
    -0.05557
    -0.18842
    -0.13948
     0.00736
     0.05630
    -0.09752
    -0.00663
    -0.08354
    -0.07655
    -0.01362
    -0.19541
    -0.23037
    -0.34224
    -0.31427
    -0.13248
    -0.18143
    -0.24436
    -0.37720
    -0.23037
    -0.32127
    -0.33525
    -0.47509
    -0.62192
    -0.58696
    -0.55899
    -0.56599
    -0.39119
    -0.46810
    -0.62192
    -0.48208
    -0.24436
    -0.16045
    -0.12549
    -0.24436
    -0.20940
    -0.11151
     0.04231
     0.76249
     2.06998
     2.98593
     3.51732
     2.94398
     1.81827
     0.38492
    -0.42615
    -0.25135
     2.25177
     4.70595
     4.91571
     5.21636
     5.43311
     4.24448
     2.56641
    -1.34209
    -4.51644
    -3.57952
    -1.12534
     1.88120
     4.14659
     2.75519
    -0.09752
    -1.99234
    -2.64959
    -2.78244
    -2.55170
    -2.09023
    -1.53088
    -1.02745
    -0.74778
    -0.33525
    -0.24436
    -0.09053
    -0.04159
    -0.03460
     0.00036
    -0.13948
    -0.20240
    -0.16045
    -0.30029
    -0.03460
    -0.18842
    -0.27932
    -0.30029
    -0.38419
    -0.22338
    -0.15346
    -0.22338
    -0.15346
    -0.14647
    -0.13948
    -0.20240
    -0.21639
    -0.27232
    -0.22338
    -0.37021
    -0.19541
    -0.11151
    -0.13948
    -0.21639
    -0.20240
    -0.37021
    -0.25834
    -0.18842
    -0.13948
    -0.30728
    -0.21639
    -0.24436
    -0.18842
    -0.19541
    -0.25834
    -0.31427
    -0.20240
    -0.17444
    -0.10452
    -0.15346
    -0.19541
    -0.34923
    -0.27932
    -0.25135
    -0.19541
    -0.25135
    -0.18842
    -0.33525
    -0.11850
    -0.23736
    -0.18143
    -0.23736
    -0.36322
    -0.34923
    -0.31427
    -0.25834
    -0.18143
    -0.18842
    -0.35623
    -0.32826
    -0.39818
    -0.13948
    -0.34224
    -0.31427
    -0.27232
    -0.32826
    -0.37720
    -0.37720
    -0.32127
    -0.28631
    -0.21639
    -0.30728
    -0.27232
    -0.13248
    -0.28631
    -0.34224
    -0.33525
    -0.25834
    -0.08354
    -0.30029
    -0.27232
    -0.24436
    -0.19541
    -0.20940
    -0.25834
    -0.19541
    -0.05557
    -0.25834
    -0.13248
    -0.15346
    -0.20240
    -0.25834
    -0.19541
    -0.20940
    -0.03460
    -0.08354
    -0.16744
    -0.09752
    -0.22338
    -0.15346
    -0.16045
    -0.27932
    -0.18842
    -0.16045
    -0.03460
    -0.11850
    -0.11151
    -0.16045
    -0.18842
    -0.18842
    -0.08354
    -0.09752
    -0.20940
    -0.13248
    -0.13948
    -0.13248
    -0.19541
    -0.14647
    -0.11850
    -0.10452
    -0.06256
    -0.10452
     0.02134
    -0.13248
    -0.34923
    -0.34224
    -0.13948
    -0.07655
    -0.15346
    -0.21639
    -0.11850
    -0.09752
    -0.23037
    -0.27232
    -0.32127
    -0.23736
    -0.37021
    -0.31427
    -0.18842
    -0.32826
    -0.31427
    -0.35623
    -0.44013
    -0.17444
    -0.30029
    -0.43314
    -0.54501
    -0.44013
    -0.51005
    -0.55200
    -0.59395
    -0.49607
    -0.51005
    -0.53802
    -0.48907
    -0.39119
    -0.46111
    -0.37720
    -0.36322
    -0.27932
    -0.09752
    -0.32826
    -0.02760
     0.06329
     0.62964
     1.53859
     2.37763
     2.55942
     2.79015
     2.47552
     1.07013
    -0.16744
    -0.47509
     0.49679
     2.20283
     2.99292
     3.36349
     4.06269
     4.72693
     4.97864
     2.50348
    -0.51704
    -4.01302
    -4.68425
    -2.51674
     1.57355
     4.74790
     3.76204
     0.86037
    -1.07640
    -2.15316
    -2.39788
    -1.95039
    -1.71966
    -1.23022
    -0.92957
    -0.53103
    -0.20940
     0.01435
     0.21711
     0.16817
     0.10524
     0.23110
     0.22411
     0.03532
    -0.09752
    -0.06956
    -0.16045
     0.04231
     0.11923
     0.04931
     0.04231
     0.11223
     0.04231
     0.12622
     0.17516
     0.26606
    -0.01362
     0.11223
     0.03532
     0.13321
     0.10524
     0.08427
     0.16817
     0.04931
     0.19614
     0.14719
     0.15419
     0.01435
     0.04931
    -0.09053
    -0.02061
     0.16118
     0.10524
     0.11923
     0.13321
     0.21012
     0.21711
     0.03532
     0.05630
     0.04231
     0.14020
     0.20313
     0.11223
     0.16118
    -0.00663
     0.09126
     0.11923
     0.19614
     0.05630
     0.07727
    -0.01362
     0.04931
     0.02833
     0.07727
     0.01435
    -0.14647
     0.00736
     0.09126
     0.15419
    -0.05557
    -0.11151
    -0.06256
    -0.09053
     0.02134
    -0.01362
    -0.19541
    -0.07655
    -0.09752
     0.13321
    -0.11151
    -0.01362
    -0.10452
    -0.05557
     0.00736
    -0.05557
    -0.14647
    -0.05557
    -0.02061
    -0.12549
    -0.02760
    -0.01362
    -0.06956
    -0.15346
    -0.06256
    -0.01362
    -0.05557
    -0.18143
    -0.23736
    -0.18143
    -0.02061
    -0.09053
     0.02833
    -0.08354
    -0.18842
    -0.16045
    -0.04159
     0.14020
    -0.08354
    -0.08354
    -0.13948
     0.02833
     0.02833
    -0.05557
    -0.16045
     0.12622
     0.03532
     0.11223
     0.14719
     0.04931
     0.02833
     0.00036
     0.00736
     0.14719
     0.20313
     0.21711
     0.02134
     0.24508
     0.23809
     0.29403
     0.16817
     0.04931
     0.04231
     0.19614
     0.02134
     0.07727
     0.05630
    -0.12549
    -0.15346
    -0.08354
     0.02134
    -0.37720
    -0.36322
    -0.39818
    -0.38419
    -0.66387
    -0.55899
    -0.65688
    -0.53802
    -0.62192
    -0.56599
    -0.69184
    -0.74778
    -0.78973
    -0.89461
    -0.71981
    -0.76176
    -0.95753
    -0.93656
    -1.12534
    -1.02745
    -0.91558
    -0.95753
    -1.07640
    -1.08339
    -0.85266
    -0.86664
    -0.85266
    -0.67086
    -0.56599
    -0.53802
    -0.39818
    -0.22338
     0.01435
     0.23809
     1.36379
     2.28673
     2.44755
     3.21666
     2.88804
     1.85323
     0.86037
     0.81143
     0.72753
     1.99307
     3.46138
     4.60806
     4.89473
     4.76888
     4.49619
     3.37049
    -0.25135
    -4.16684
    -3.99204
    -2.09722
     0.54574
     3.43341
     3.53829
     0.55972
    -1.48892
    -2.46780
    -2.81739
    -2.71951
    -2.23007
    -1.49592
    -1.06241
    -0.57298
    -0.27232
    -0.19541
     0.05630
     0.09126
     0.07727
     0.07028
     0.00036
    -0.04858
    -0.13248
     0.14719
    -0.03460
    -0.04159
    -0.35623
    -0.17444
     0.03532
     0.02833
    -0.01362
    -0.02061
    -0.12549
    -0.18842
    -0.06256
    -0.07655
    -0.13248
    -0.06956
    -0.10452
     0.02833
    -0.02760
    -0.11151
    -0.32826
    -0.30029
    -0.12549
    -0.20940
    -0.24436
    -0.28631
    -0.31427
    -0.27232
    -0.32826
    -0.30029
    -0.28631
    -0.22338
    -0.31427
    -0.33525
    -0.20240
    -0.35623
    -0.34224
    -0.45411
    -0.27932
    -0.27232
    -0.20940
    -0.29330
    -0.30728
    -0.23037
    -0.26533
    -0.40517
    -0.28631
    -0.33525
    -0.35623
    -0.30029
    -0.22338
    -0.29330
    -0.34923
    -0.40517
    -0.35623
    -0.29330
    -0.25834
    -0.44013
    -0.30029
    -0.36322
    -0.39818
    -0.33525
    -0.26533
    -0.28631
    -0.32826
    -0.16744
    -0.20940
    -0.21639
    -0.27932
    -0.45411
    -0.27932
    -0.16045
    -0.13948
    -0.25834
    -0.24436
    -0.27232
    -0.16744
    -0.25135
    -0.18842
    -0.32826
    -0.28631
    -0.33525
    -0.20240
    -0.17444
    -0.11850
    -0.30029
    -0.37021
    -0.18143
    -0.09752
    -0.11151
    -0.16744
    -0.20240
    -0.23736
    -0.18842
    -0.25834
    -0.18842
    -0.09053
    -0.06956
    -0.27932
    -0.03460
    -0.01362
    -0.10452
    -0.41216
    -0.22338
    -0.13248
    -0.18842
    -0.15346
    -0.13248
    -0.15346
    -0.17444
    -0.19541
    -0.14647
    -0.18842
    -0.16045
    -0.20940
    -0.28631
    -0.17444
    -0.15346
    -0.24436
    -0.34923
    -0.09053
    -0.19541
    -0.18842
    -0.13948
    -0.12549
    -0.26533
    -0.23037
    -0.43314
    -0.24436
    -0.23736
    -0.27232
    -0.11850
    -0.19541
    -0.22338
    -0.44712
    -0.39119
    -0.29330
    -0.27932
    -0.37021
    -0.34923
    -0.38419
    -0.46111
    -0.31427
    -0.42615
    -0.45411
    -0.39818
    -0.36322
    -0.46810
    -0.43314
    -0.61493
    -0.66387
    -0.76176
    -0.75477
    -0.62192
    -0.56599
    -0.57298
    -0.70582
    -0.66387
    -0.55200
    -0.46111
    -0.32127
    -0.52403
    -0.58696
    -0.58696
    -0.51005
     0.27305
     1.68542
     2.80414
     3.52431
     2.72723
     1.68542
    -0.09053
    -0.64290
    -0.50306
     1.68542
     4.27245
     4.53814
     5.11847
     6.24418
     5.69881
     3.46837
    -0.09053
    -3.07610
    -4.23676
    -2.06926
     1.29388
     4.59408
     4.23749
     1.30087
    -0.99249
    -2.29300
    -2.61463
    -2.46780
    -2.06226
    -1.60079
    -1.16030
    -0.95753
    -0.48208
    -0.17444
    -0.15346
    -0.06956
    -0.04858
    -0.08354
    -0.11850
    -0.03460
    -0.10452
    -0.20240
    -0.30029
    -0.27232
    -0.35623
    -0.18842
    -0.26533
    -0.21639
    -0.24436
    -0.04159
    -0.23736
    -0.34224
    -0.09752
    -0.19541
    -0.17444
    -0.27932
    -0.13948
    -0.18842
    -0.16045
    -0.16045
    -0.19541
    -0.21639
    -0.06256
    -0.07655
    -0.23736
    -0.21639
    -0.03460
    -0.27232
    -0.21639
    -0.18842
    -0.16045
    -0.15346
    -0.09752
    -0.15346
    -0.09053
    -0.24436
    -0.30728
    -0.12549
    -0.13948
    -0.23037
    -0.11151
    -0.24436
    -0.20940
    -0.09752
    -0.26533
    -0.20940
    -0.30029
    -0.23037
    -0.18143
    -0.11151
    -0.20940
    -0.38419
    -0.27932
    -0.32826
    -0.13948
    -0.23037
    -0.19541
    -0.39119
    -0.16744
    -0.16045
    -0.24436
    -0.19541
    -0.27932
    -0.29330
    -0.13248
    -0.26533
    -0.12549
    -0.18143
    -0.33525
    -0.25834
    -0.16744
    -0.12549
    -0.36322
    -0.23736
    -0.37720
    -0.22338
    -0.34923
    -0.30728
    -0.19541
    -0.23037
    -0.29330
    -0.16744
    -0.34224
    -0.15346
    -0.21639
    -0.32127
    -0.17444
    -0.17444
    -0.16744
    -0.24436
    -0.13248
    -0.17444
    -0.29330
    -0.19541
    -0.07655
    -0.13948
    -0.25135
    -0.27232
    -0.21639
    -0.11850
    -0.13948
    -0.27232
    -0.20940
    -0.14647
    -0.16744
    -0.14647
    -0.27932
    -0.13948
    -0.19541
    -0.28631
    -0.15346
    -0.13948
    -0.27232
    -0.28631
    -0.14647
    -0.17444
    -0.31427
    -0.17444
    -0.15346
    -0.33525
    -0.20240
    -0.34224
    -0.23736
    -0.37021
    -0.31427
    -0.32826
    -0.21639
    -0.31427
    -0.33525
    -0.33525
    -0.22338
    -0.30728
    -0.48208
    -0.51005
    -0.50306
    -0.42615
    -0.39119
    -0.27232
    -0.53802
    -0.41915
    -0.63590
    -0.59395
    -0.55200
    -0.57298
    -0.75477
    -0.67786
    -0.61493
    -0.47509
    -0.60794
    -0.57298
    -0.81070
    -0.45411
    -0.30029
    -0.16045
    -0.16744
    -0.19541
     0.06329
     0.46882
     1.23794
     2.04901
     2.52446
     2.38462
     2.02803
     1.02119
     0.04931
    -0.57997
     0.49679
     2.45454
     3.51732
     2.79015
     3.19569
     4.74790
     4.44725
     2.11893
    -0.89461
    -1.48193
    -1.05542
    -2.34893
    -0.66387
     3.38447
     3.60821
     1.66445
    -0.25135
    -1.51689
    -2.21609
    -2.06926
    -1.77559
    -1.55884
    -1.25819
    -0.97152
    -0.76875
    -0.53802
    -0.32826
    -0.23736
    -0.27932
    -0.20940
    -0.14647
    -0.19541
    -0.31427
    -0.34224
    -0.26533
    -0.19541
    -0.10452
    -0.26533
    -0.28631
    -0.13948
    -0.25834
    -0.20240
     0.07028
    -0.08354
    -0.09053
    -0.06256
    -0.15346
    -0.14647
    -0.19541
    -0.14647
    -0.06956
    -0.20940
    -0.04159
    -0.00663
    -0.05557
    -0.23736
    -0.29330
    -0.15346
    -0.20940
    -0.11850
    -0.28631
    -0.30029
    -0.16744
    -0.21639
    -0.19541
    -0.18842
    -0.23736
    -0.27232
    -0.22338
    -0.16744
    -0.19541
    -0.31427
    -0.35623
    -0.29330
    -0.13248
    -0.15346
    -0.34923
    -0.30029
    -0.25834
    -0.31427
    -0.25135
    -0.23037
    -0.40517
    -0.34224
    -0.43314
    -0.27932
    -0.25834
    -0.34224
    -0.41915
    -0.34224
    -0.42615
    -0.19541
    -0.36322
    -0.33525
    -0.33525
    -0.38419
    -0.32826
    -0.34224
    -0.36322
    -0.23736
    -0.23736
    -0.23736
    -0.28631
    -0.26533
    -0.24436
    -0.32127
    -0.34224
    -0.12549
    -0.16744
    -0.20940
    -0.12549
    -0.02061
     0.00736
    -0.06956
    -0.02061
    -0.04159
     0.04931
     0.05630
     0.05630
     0.18915
     0.08427
     0.02134
     0.16118
     0.23110
     0.23110
     0.11923
     0.03532
     0.00036
     0.13321
     0.04231
    -0.09053
    -0.09752
    -0.14647
    -0.13948
    -0.09752
    -0.29330
    -0.34224
    -0.36322
    -0.60095
    -0.50306
    -0.34224
    -0.47509
    -0.64290
    -0.58696
    -0.60095
    -0.60794
    -0.61493
    -0.64989
    -0.55200
    -0.59395
    -0.50306
    -0.60794
    -0.60794
    -0.57997
    -0.75477
    -0.74078
    -0.46810
    -0.44712
    -0.72680
    -0.73379
    -0.68485
    -0.48907
    -0.69184
    -0.68485
    -0.76875
    -0.69184
    -0.81070
    -0.72680
    -0.70582
    -0.60794
    -0.90160
    -0.79672
    -0.81070
    -0.87363
    -0.78973
    -0.87363
    -0.85266
    -0.93656
    -0.79672
    -0.67786
    -0.62192
    -0.67086
    -0.37021
     0.02833
    -0.07655
     0.14020
     0.21711
     0.68557
     1.42672
     1.97909
     2.25876
     2.52446
     3.06983
     2.57340
     1.39875
     0.20313
    -0.00663
     1.19599
     2.34966
     3.04186
     2.88105
     3.55927
     4.35635
     2.96495
     0.07028
    -2.28601
    -3.85920
    -3.69139
    -3.10407
     1.72738
     4.12562
     1.93713
    -0.46111
    -2.15316
    -2.60764
    -2.65658
    -2.11820
    -1.62177
    -1.12534
    -0.88762
    -0.46810
    -0.20240
    -0.04159
     0.16118
     0.03532
     0.00736
     0.03532
    -0.08354
    -0.13948
    -0.08354
    -0.17444
    -0.26533
    -0.09752
    -0.12549
    -0.20940
    -0.18143
    -0.31427
    -0.16744
    -0.12549
    -0.20940
    -0.09752
    -0.11850
    -0.26533
    -0.15346
    -0.09053
    -0.26533
    -0.19541
    -0.29330
    -0.23736
    -0.12549
    -0.23037
    -0.18842
    -0.36322
    -0.15346
    -0.18842
    -0.15346
    -0.16744
    -0.11850
    -0.30029
    -0.11850
    -0.29330
    -0.02061
    -0.05557
    -0.06256
    -0.23037
    -0.11850
    -0.05557
    -0.04858
    -0.13948
    -0.12549
    -0.00663
    -0.13948
    -0.20240
    -0.06956
    -0.05557
    -0.20940
    -0.25834
    -0.09752
    -0.08354
    -0.16045
    -0.13948
    -0.37720
    -0.20240
    -0.18143
    -0.20940
    -0.14647
    -0.14647
    -0.13948
    -0.25834
    -0.13248
    -0.14647
    -0.09752
    -0.23736
    -0.17444
    -0.12549
    -0.16045
    -0.09053
    -0.19541
    -0.13948
    -0.05557
    -0.18143
    -0.23736
    -0.23736
    -0.11151
    -0.09752
    -0.10452
    -0.20940
    -0.15346
    -0.09053
    -0.17444
    -0.02760
    -0.13248
    -0.09752
    -0.18842
    -0.08354
    -0.02061
    -0.16045
    -0.21639
    -0.21639
    -0.17444
    -0.15346
    -0.11850
     0.06329
    -0.15346
    -0.23037
    -0.18143
    -0.15346
    -0.22338
    -0.08354
    -0.20940
    -0.06256
    -0.21639
    -0.05557
    -0.19541
    -0.17444
    -0.03460
    -0.21639
    -0.06256
    -0.15346
    -0.18842
    -0.19541
    -0.31427
    -0.19541
    -0.09053
    -0.13248
    -0.17444
    -0.19541
    -0.20240
    -0.13248
    -0.16045
    -0.18143
    -0.13948
    -0.27932
    -0.18143
    -0.08354
    -0.14647
    -0.20940
    -0.13248
    -0.17444
    -0.08354
    -0.11850
    -0.19541
    -0.20240
    -0.18143
    -0.26533
    -0.20940
    -0.30029
    -0.16045
    -0.31427
    -0.35623
    -0.20940
    -0.28631
    -0.30728
    -0.49607
    -0.37720
    -0.40517
    -0.44013
    -0.43314
    -0.48208
    -0.60794
    -0.60095
    -0.62891
    -0.78973
    -0.69184
    -0.66387
    -0.78274
    -0.74778
    -0.71981
    -0.49607
    -0.60794
    -0.61493
    -0.37021
    -0.13948
    -0.14647
    -0.51704
    -0.44013
    -0.23037
     0.62964
     1.88120
     2.88804
     3.32853
     3.08382
     1.80429
     0.99322
     0.39890
     0.09825
     0.62964
     2.84609
     4.11163
     5.11148
     5.27230
     3.83895
     3.69911
     0.81842
    -3.60749
    -5.74702
    -2.42585
     1.23794
     2.54544
     3.28658
     1.10509
    -1.03445
    -2.27901
    -2.68455
    -2.40487
    -2.00633
    -1.43998
    -1.04843
    -0.67086
    -0.46810
    -0.04858
    -0.07655
     0.11223
     0.15419
    -0.11151
     0.00736
    -0.03460
     0.00736
    -0.16744
    -0.29330
    -0.27932
    -0.22338
    -0.16045
     0.25207
     0.05630
    -0.30029
    -0.09752
    -0.19541
    -0.03460
     0.05630
    -0.09752
    -0.04858
    -0.18143
     0.05630
     0.00736
    -0.18143
    -0.22338
    -0.24436
    -0.08354
    -0.17444
    -0.23736
    -0.24436
    -0.20940
    -0.38419
    -0.21639
    -0.09752
    -0.11151
    -0.26533
    -0.19541
    -0.13248
    -0.13248
    -0.02061
    -0.21639
    -0.09053
    -0.06256
    -0.06256
    -0.05557
    -0.06956
    -0.15346
    -0.16744
    -0.09752
    -0.00663
    -0.10452
    -0.20940
    -0.13948
    -0.16744
    -0.10452
    -0.07655
    -0.24436
    -0.25135
    -0.29330
    -0.17444
    -0.11850
    -0.32127
    -0.17444
    -0.27932
    -0.39818
    -0.06956
    -0.19541
    -0.20940
    -0.37021
    -0.15346
    -0.27232
    -0.19541
    -0.34923
    -0.27932
    -0.30029
    -0.21639
    -0.18143
    -0.23037
    -0.30029
    -0.33525
    -0.30029
    -0.13248
    -0.16744
    -0.29330
    -0.31427
    -0.33525
    -0.21639
    -0.13948
    -0.27932
    -0.37720
    -0.28631
    -0.23037
    -0.27232
    -0.14647
    -0.19541
    -0.34224
    -0.44712
    -0.30728
    -0.11850
    -0.23736
    -0.25834
    -0.34224
    -0.30029
    -0.25834
    -0.30728
    -0.28631
    -0.30728
    -0.24436
    -0.32826
    -0.25135
    -0.37021
    -0.39818
    -0.34923
    -0.37720
    -0.31427
    -0.18842
    -0.32826
    -0.34923
    -0.40517
    -0.27232
    -0.34224
    -0.45411
    -0.37021
    -0.35623
    -0.30728
    -0.26533
    -0.18143
    -0.42615
    -0.46810
    -0.55899
    -0.30728
    -0.13248
    -0.40517
    -0.38419
    -0.36322
    -0.44712
    -0.37021
    -0.30728
    -0.45411
    -0.55200
    -0.46810
    -0.34923
    -0.44712
    -0.37021
    -0.48208
    -0.56599
    -0.53103
    -0.37720
    -0.50306
    -0.60095
    -0.51005
    -0.56599
    -0.57298
    -0.74078
    -0.59395
    -0.71981
    -0.83168
    -0.56599
    -0.51704
    -0.70582
    -0.65688
    -0.65688
    -0.63590
    -0.21639
    -0.13948
     0.03532
    -0.01362
     0.08427
     0.33598
     1.15404
     1.73437
     2.06998
     2.39860
     2.90202
     2.70625
     1.79730
     0.54574
    -0.18143
     0.41988
     2.06998
     2.89503
     3.20967
     3.39146
     4.12562
     4.24448
     2.28673
    -0.56599
    -3.81724
    -4.21579
    -3.73334
     0.56671
     4.27245
     3.41943
     0.44086
    -1.45396
    -2.48877
    -2.49576
    -2.27901
    -1.94340
    -1.54486
    -1.18827
    -0.73379
    -0.29330
    -0.28631
    -0.06256
     0.01435
    -0.05557
    -0.06956
     0.01435
    -0.20940
    -0.29330
    -0.30029
    -0.07655
    -0.11151
    -0.18842
    -0.23736
    -0.18842
    -0.10452
    -0.14647
    -0.12549
    -0.10452
    -0.06956
    -0.11850
    -0.14647
    -0.01362
    -0.13948
    -0.13248
    -0.19541
    -0.15346
    -0.00663
    -0.17444
    -0.13248
    -0.12549
    -0.18143
    -0.18143
    -0.16045
    -0.11151
    -0.04858
    -0.13948
    -0.23736
    -0.11850
    -0.13948
    -0.08354
    -0.20240
    -0.11151
     0.00736
    -0.09752
    -0.16045
    -0.18842
     0.00036
    -0.25135
    -0.11850
    -0.01362
     0.02134
    -0.18842
    -0.16744
    -0.12549
    -0.04858
    -0.16744
    -0.27932
    -0.18842
    -0.09752
    -0.05557
    -0.15346
    -0.09752
    -0.24436
    -0.15346
    -0.26533
    -0.20940
    -0.17444
    -0.20240
    -0.24436
    -0.18842
    -0.06256
    -0.15346
    -0.20240
    -0.27232
    -0.18143
    -0.17444
    -0.22338
    -0.09752
    -0.18842
    -0.30029
    -0.26533
    -0.26533
    -0.09752
    -0.16045
    -0.11151
    -0.16045
    -0.18842
    -0.19541
    -0.18143
    -0.25834
    -0.16045
    -0.12549
    -0.16744
    -0.18143
     0.00036
    -0.23736
    -0.25135
    -0.20240
    -0.15346
    -0.13948
    -0.18143
    -0.18842
    -0.16744
    -0.18143
    -0.21639
    -0.36322
    -0.14647
    -0.18143
    -0.26533
    -0.13248
    -0.27932
    -0.22338
    -0.38419
    -0.30728
    -0.30029
    -0.19541
    -0.25834
    -0.34923
    -0.32127
    -0.24436
    -0.38419
    -0.27932
    -0.39119
    -0.43314
    -0.37021
    -0.33525
    -0.30728
    -0.32826
    -0.57997
    -0.48208
    -0.52403
    -0.50306
    -0.44712
    -0.42615
    -0.45411
    -0.58696
    -0.48208
    -0.59395
    -0.62192
    -0.35623
    -0.58696
    -0.49607
    -0.51704
    -0.57298
    -0.65688
    -0.62891
    -0.70582
    -0.67086
    -0.67786
    -0.62891
    -0.69883
    -0.52403
    -0.66387
    -0.51704
    -0.37021
     0.16817
     0.36394
     0.50378
     0.62964
     1.23095
     1.76234
     1.90917
     2.39860
     2.89503
     2.70625
     1.93713
     1.32184
     0.10524
     0.69257
     2.05600
     2.85308
     2.18885
     1.97909
     3.37049
     3.58724
     1.86022
    -0.52403
    -1.66372
    -1.87348
    -2.97821
    -1.99934
     1.04916
     2.63633
     1.77632
    -0.03460
    -1.46096
    -2.20210
    -2.14617
    -1.81755
    -1.51689
    -1.22323
    -0.81070
    -0.49607
    -0.44712
    -0.22338
    -0.26533
    -0.03460
    -0.04858
     0.01435
    -0.16744
    -0.23037
    -0.30728
    -0.14647
    -0.21639
    -0.09752
    -0.13248
    -0.20240
    -0.16045
    -0.04159
    -0.02061
    -0.14647
    -0.14647
    -0.06256
    -0.06256
    -0.10452
    -0.10452
    -0.03460
     0.00736
    -0.09752
    -0.11151
     0.02134
    -0.02760
    -0.10452
    -0.13948
    -0.09752
    -0.03460
    -0.16744
    -0.15346
    -0.25135
    -0.12549
    -0.02760
    -0.11151
    -0.09752
    -0.01362
    -0.04858
    -0.16744
    -0.18842
    -0.10452
    -0.11850
    -0.12549
    -0.07655
    -0.09752
    -0.08354
    -0.15346
    -0.09752
    -0.05557
    -0.06956
    -0.09752
    -0.06256
    -0.04159
    -0.13248
    -0.18143
    -0.13948
    -0.01362
     0.04231
    -0.13948
     0.04931
     0.07028
    -0.10452
    -0.06256
    -0.13948
    -0.18143
    -0.07655
     0.03532
    -0.06956
    -0.11850
    -0.09053
    -0.14647
    -0.25834
    -0.03460
    -0.08354
    -0.14647
    -0.12549
    -0.04858
    -0.16045
    -0.11151
    -0.18143
    -0.23736
    -0.07655
     0.00736
    -0.05557
    -0.18143
    -0.16744
    -0.22338
    -0.21639
    -0.01362
    -0.09752
    -0.27932
    -0.23037
    -0.07655
    -0.11151
    -0.06956
    -0.16744
    -0.18143
    -0.16045
    -0.13948
    -0.02061
    -0.00663
    -0.13948
    -0.20240
    -0.20940
    -0.03460
     0.00736
    -0.02760
    -0.19541
    -0.16744
     0.07727
     0.00036
    -0.09752
    -0.03460
    -0.02760
    -0.02061
     0.11923
     0.05630
     0.05630
    -0.01362
    -0.02061
    -0.04858
     0.15419
     0.17516
    -0.00663
     0.00036
     0.10524
     0.16118
     0.06329
     0.15419
     0.11923
     0.12622
     0.26606
     0.14020
     0.14020
     0.13321
     0.09825
     0.04931
     0.13321
     0.07028
    -0.08354
     0.02134
    -0.04159
    -0.09053
    -0.30029
    -0.43314
    -0.61493
    -0.56599
    -0.57997
    -0.57997
    -0.60794
    -0.50306
    -0.51005
    -0.62891
    -0.29330
    -0.06256
     0.00736
     0.16118
     0.31500
     0.90932
     1.36379
     1.88819
     2.30072
     2.28673
     2.71324
     3.34951
     3.38447
     2.11893
     1.00021
     0.13321
     0.49679
     2.09795
     3.03487
     3.01390
     3.94383
     3.69911
     2.51048
    -0.03460
    -2.96423
    -5.27856
    -4.68425
    -2.87333
     2.07697
     4.00675
     1.58754
    -1.09737
    -2.45381
    -2.77544
    -2.50276
    -1.99234
    -1.41201
    -0.83168
    -0.30029
    -0.08354
     0.18215
     0.44785
     0.43386
     0.53874
     0.46183
     0.58070
     0.21012
     0.23110
     0.09126
     0.06329
     0.16817
     0.15419
     0.00036
     0.02833
     0.00736
     0.09825
     0.09825
     0.07028
     0.13321
     0.14719
     0.11923
     0.14020
     0.02134
     0.07028
     0.00736
     0.14719
     0.22411
     0.23110
     0.11923
     0.06329
     0.24508
     0.02833
     0.02134
     0.07028
     0.02134
     0.07727
     0.09126
     0.10524
     0.15419
     0.11923
     0.11223
     0.06329
     0.21711
     0.23809
     0.11923
     0.10524
     0.15419
     0.04931
     0.13321
     0.10524
     0.07727
     0.11223
     0.13321
     0.25207
     0.24508
     0.08427
     0.04231
    -0.04159
     0.20313
    -0.15346
    -0.02061
     0.05630
     0.09126
     0.19614
     0.14719
     0.09825
     0.11223
    -0.02061
     0.16817
     0.18215
     0.28703
     0.25207
     0.22411
     0.07028
     0.38492
     0.41988
     0.34996
     0.32899
     0.35695
     0.23809
     0.29403
     0.14719
     0.28004
     0.24508
     0.26606
     0.21711
     0.24508
     0.18915
     0.25907
     0.02833
     0.14719
     0.12622
     0.17516
     0.07028
     0.07727
     0.00736
    -0.02061
     0.06329
     0.07727
     0.04931
     0.02134
    -0.07655
     0.05630
    -0.09752
     0.02833
    -0.15346
    -0.11151
    -0.02061
     0.07028
    -0.01362
    -0.04159
    -0.04159
    -0.02760
    -0.18143
    -0.10452
    -0.03460
    -0.09053
    -0.04159
    -0.09053
    -0.00663
    -0.12549
    -0.03460
    -0.18143
    -0.06956
    -0.02760
    -0.15346
    -0.12549
    -0.16744
    -0.02061
    -0.13948
    -0.21639
    -0.11850
    -0.18143
    -0.12549
    -0.09053
    -0.08354
    -0.17444
    -0.24436
    -0.34923
    -0.19541
    -0.16744
    -0.16045
    -0.29330
    -0.32127
    -0.27932
    -0.33525
    -0.19541
    -0.27932
    -0.31427
    -0.49607
    -0.46111
    -0.40517
    -0.26533
    -0.40517
    -0.62891
    -0.67786
    -0.52403
    -0.53802
    -0.53103
    -0.64989
    -0.56599
    -0.61493
    -0.59395
    -0.46111
    -0.35623
    -0.18143
    -0.21639
    -0.18842
    -0.04858
    -0.05557
    -0.07655
     0.53175
     1.89518
     2.44755
     2.75519
     3.08382
     2.26576
     1.36379
     0.80444
     0.52476
     0.37094
     2.22381
     4.02074
     4.79684
     4.69896
     3.69212
     3.62220
     2.04901
    -1.71966
    -4.69823
    -3.76131
    -1.09737
     1.46867
     3.83196
     2.50348
    -0.51005
    -2.11121
    -2.69853
    -2.54471
    -2.25105
    -1.69169
    -1.07640
    -0.86664
    -0.36322
    -0.11151
     0.21711
     0.17516
     0.29403
     0.12622
     0.09126
     0.01435
    -0.05557
    -0.09053
    -0.12549
    -0.13948
    -0.17444
    -0.15346
    -0.23037
    -0.06256
    -0.21639
    -0.28631
    -0.09752
    -0.06956
    -0.08354
    -0.06256
    -0.12549
     0.00036
    -0.11850
    -0.11850
     0.06329
    -0.02061
     0.03532
    -0.16744
     0.03532
    -0.00663
    -0.01362
    -0.27932
    -0.13248
     0.06329
     0.02833
     0.05630
    -0.12549
    -0.11850
    -0.13948
    -0.11850
     0.07727
    -0.07655
    -0.19541
    -0.14647
    -0.06256
    -0.06956
    -0.02061
     0.04931
     0.02833
    -0.26533
    -0.20240
    -0.23736
    -0.01362
    -0.09752
    -0.27232
    -0.18143
    -0.24436
    -0.07655
    -0.09752
    -0.18143
    -0.22338
    -0.36322
    -0.34224
    -0.34224
    -0.24436
    -0.20940
    -0.39818
    -0.32127
    -0.20240
    -0.16045
    -0.25834
    -0.40517
    -0.32826
    -0.26533
    -0.22338
    -0.28631
    -0.32826
    -0.28631
    -0.40517
    -0.28631
    -0.39119
    -0.30029
    -0.28631
    -0.39119
    -0.24436
    -0.32826
    -0.22338
    -0.42615
    -0.37720
    -0.37021
    -0.30728
    -0.24436
    -0.24436
    -0.28631
    -0.30029
    -0.36322
    -0.31427
    -0.30029
    -0.25834
    -0.34923
    -0.28631
    -0.36322
    -0.35623
    -0.23736
    -0.25834
    -0.29330
    -0.26533
    -0.27932
    -0.24436
    -0.45411
    -0.38419
    -0.34224
    -0.33525
    -0.32127
    -0.24436
    -0.29330
    -0.31427
    -0.21639
    -0.29330
    -0.27932
    -0.43314
    -0.30029
    -0.24436
    -0.09053
    -0.30728
    -0.34224
    -0.29330
    -0.23037
    -0.18143
    -0.12549
    -0.16045
    -0.34923
    -0.26533
    -0.27232
    -0.16045
    -0.18842
    -0.40517
    -0.37720
    -0.34224
    -0.14647
    -0.22338
    -0.22338
    -0.39818
    -0.41216
    -0.42615
    -0.39119
    -0.30728
    -0.46810
    -0.37021
    -0.41915
    -0.34923
    -0.27932
    -0.53802
    -0.64989
    -0.57997
    -0.48208
    -0.25135
    -0.41915
    -0.58696
    -0.36322
    -0.48907
    -0.28631
     0.02833
     0.12622
     0.02134
     0.24508
     0.34297
     0.63663
     1.35680
     1.61550
     1.79030
     2.07697
     2.53145
     2.24478
     1.12607
     0.57370
     0.00036
     0.51078
     1.41973
     1.84624
     2.29372
     2.83910
     3.69911
     3.60122
     1.74835
    -1.18827
    -3.91513
    -4.29969
    -3.17398
     1.18900
     4.19554
     3.08382
     0.50378
    -1.06941
    -2.03430
    -1.90145
    -1.78259
    -1.23022
    -0.70582
    -0.36322
     0.00736
     0.16817
     0.21711
     0.37094
     0.45484
     0.53175
     0.43386
     0.14020
     0.33598
     0.27305
     0.15419
     0.18215
     0.28703
     0.14719
     0.09825
     0.00036
     0.27305
     0.20313
     0.12622
     0.04931
     0.28703
     0.43386
     0.29403
     0.24508
     0.09126
     0.21012
     0.24508
     0.28703
     0.47582
     0.24508
     0.27305
     0.16118
     0.39890
     0.30102
     0.35695
     0.20313
     0.20313
     0.25907
     0.33598
     0.21012
     0.25207
     0.11923
     0.04231
     0.31500
     0.28004
     0.28004
     0.22411
     0.15419
     0.09825
     0.17516
     0.23110
     0.10524
     0.09825
     0.16118
     0.10524
     0.36394
     0.20313
     0.14020
     0.02134
     0.14020
     0.11223
     0.20313
     0.05630
     0.09825
     0.22411
     0.19614
     0.10524
     0.10524
     0.14020
     0.04931
     0.12622
     0.11223
     0.06329
     0.00036
     0.01435
     0.02833
     0.07028
     0.01435
    -0.09053
     0.04231
     0.05630
     0.19614
    -0.00663
    -0.09752
    -0.17444
    -0.10452
    -0.01362
     0.07028
     0.13321
    -0.09752
     0.02134
    -0.14647
     0.02134
     0.15419
     0.00036
    -0.15346
    -0.02760
     0.08427
     0.04231
     0.09825
    -0.09752
    -0.10452
     0.08427
     0.30102
     0.23809
     0.02134
     0.00036
    -0.02061
     0.01435
     0.21711
     0.16118
     0.07727
     0.04931
     0.12622
     0.23110
     0.22411
     0.25207
     0.14020
     0.10524
     0.25207
     0.20313
     0.04231
     0.14020
     0.04231
    -0.25834
     0.14020
     0.10524
    -0.18143
    -0.21639
    -0.37021
    -0.43314
    -0.53103
    -0.57298
    -0.55899
    -0.61493
    -0.71981
    -0.82469
    -0.69184
    -0.80371
    -0.78973
    -1.06941
    -0.92257
    -0.73379
    -0.81070
    -1.04144
    -0.99249
    -0.84566
    -0.98550
    -1.09038
    -1.02745
    -0.90859
    -0.83867
    -0.90859
    -0.84566
    -0.80371
    -0.62891
    -0.75477
    -0.18842
     0.09126
     0.15419
     0.32199
     0.61566
     1.23794
     1.79030
     1.77632
     2.20982
     2.46852
     2.81812
     2.26576
     1.47567
     0.44785
     0.06329
     1.14704
     1.86022
     2.48950
     2.39860
     2.79015
     3.42642
     2.42657
    -0.06256
    -2.16714
    -3.12504
    -3.77529
    -2.98520
     1.08412
     3.69911
     1.87421
    -0.14647
    -1.74763
    -2.46081
    -2.34194
    -1.89446
    -1.54486
    -0.99949
    -0.76875
    -0.53103
    -0.00663
     0.23110
     0.20313
     0.08427
     0.02833
     0.01435
     0.07028
     0.10524
     0.09825
    -0.15346
    -0.17444
     0.02134
     0.14020
     0.16817
     0.09126
    -0.06956
    -0.02760
     0.07028
     0.13321
     0.14020
     0.05630
     0.08427
    -0.02760
     0.19614
     0.24508
     0.16118
    -0.00663
     0.11923
     0.06329
     0.17516
    -0.00663
     0.02134
     0.10524
    -0.04858
    -0.15346
     0.12622
     0.10524
     0.00036
     0.04231
    -0.03460
     0.04231
     0.01435
    -0.02061
     0.07727
    -0.00663
    -0.08354
     0.03532
     0.09126
     0.10524
     0.01435
    -0.12549
     0.06329
    -0.02760
     0.08427
    -0.00663
     0.07028
    -0.05557
     0.01435
    -0.07655
     0.09126
     0.14719
     0.22411
     0.07028
    -0.00663
     0.03532
     0.02134
     0.09825
     0.20313
     0.14719
     0.10524
     0.21012
     0.28004
     0.29403
     0.10524
     0.09126
     0.11923
     0.27305
     0.21711
     0.25207
     0.21711
     0.25207
     0.18215
     0.25207
     0.28004
     0.30801
     0.11923
     0.22411
     0.21711
     0.30102
     0.16118
     0.23809
     0.02134
     0.12622
     0.28004
     0.28703
     0.26606
     0.21012
     0.08427
     0.15419
     0.03532
     0.14719
     0.18915
     0.14020
     0.03532
     0.09126
     0.19614
     0.16817
    -0.00663
     0.11223
    -0.01362
     0.11923
     0.02833
    -0.01362
     0.06329
    -0.03460
    -0.13248
     0.08427
     0.10524
     0.10524
     0.13321
    -0.00663
    -0.01362
     0.02134
    -0.14647
     0.05630
     0.02833
     0.12622
    -0.02061
     0.03532
    -0.00663
     0.08427
    -0.05557
     0.04931
    -0.06256
    -0.04159
    -0.08354
    -0.02061
     0.00736
    -0.09053
    -0.23736
    -0.01362
    -0.06956
    -0.02760
    -0.16045
    -0.06956
    -0.21639
    -0.26533
    -0.29330
    -0.18143
    -0.20240
    -0.16744
    -0.28631
    -0.30728
    -0.37021
    -0.28631
    -0.44013
    -0.44712
    -0.27232
    -0.35623
    -0.23037
    -0.14647
    -0.21639
    -0.06956
     0.12622
    -0.04858
     0.13321
     0.41289
     0.62265
     1.11208
     1.99307
     2.53145
     2.86707
     2.83211
     1.88120
     0.65062
    -0.07655
     0.12622
     1.45469
     3.14674
     3.39845
     3.63618
     4.95766
     4.95067
     3.19569
    -0.18143
    -3.22293
    -4.37660
    -2.65658
     0.51777
     4.09765
     4.11163
     1.05615
    -0.85266
    -1.94340
    -2.19511
    -2.11820
    -1.78958
    -1.45396
    -0.77574
    -0.34923
    -0.13248
     0.11923
     0.11223
     0.09825
     0.09825
     0.21711
     0.28703
     0.00036
    -0.08354
    -0.04858
    -0.02760
     0.00036
     0.06329
    -0.06256
    -0.10452
    -0.08354
     0.02833
     0.07028
    -0.05557
     0.21012
     0.07727
    -0.08354
     0.11923
     0.08427
     0.11923
     0.02833
     0.21711
     0.13321
     0.04231
     0.04931
     0.00736
     0.15419
     0.13321
     0.02134
     0.04931
     0.07727
     0.10524
     0.10524
     0.04931
     0.18915
    -0.00663
     0.18915
     0.00036
     0.16817
     0.15419
     0.03532
     0.11923
     0.21012
     0.17516
    -0.04159
     0.06329
     0.00736
     0.11923
     0.09825
     0.08427
    -0.01362
    -0.04858
     0.13321
     0.18915
     0.11223
    -0.02760
    -0.10452
    -0.12549
     0.04231
     0.07727
     0.02833
    -0.14647
    -0.11850
     0.02134
    -0.01362
    -0.03460
     0.10524
     0.02134
    -0.20940
     0.03532
    -0.03460
     0.11223
    -0.07655
    -0.24436
    -0.04858
    -0.00663
     0.20313
     0.09825
    -0.05557
    -0.15346
    -0.20940
    -0.12549
     0.05630
     0.04231
    -0.17444
    -0.17444
    -0.09752
     0.15419
     0.11923
    -0.01362
    -0.06956
    -0.11151
    -0.01362
    -0.03460
     0.00736
    -0.06956
    -0.02760
    -0.06256
     0.08427
     0.18915
     0.01435
    -0.04159
    -0.11151
     0.08427
     0.07028
    -0.00663
    -0.06256
    -0.04858
     0.04231
     0.04931
     0.01435
     0.12622
    -0.00663
    -0.02061
    -0.04159
     0.02833
    -0.07655
    -0.04159
     0.02134
     0.14719
    -0.04159
    -0.16045
    -0.04858
     0.01435
     0.14020
    -0.02061
     0.02134
    -0.16045
    -0.12549
    -0.16744
     0.02833
    -0.02760
    -0.04159
    -0.23037
    -0.05557
    -0.04858
    -0.04159
    -0.17444
    -0.25135
    -0.22338
    -0.09752
    -0.06956
    -0.14647
    -0.19541
    -0.28631
    -0.21639
    -0.11151
     0.00736
    -0.16045
    -0.25834
    -0.47509
    -0.44712
    -0.05557
    -0.03460
    -0.19541
    -0.07655
    -0.04858
     0.30102
     0.41289
     0.56671
     0.40590
     0.54574
     0.61566
     1.14704
     1.72038
     2.13291
     2.00705
     2.16787
     2.81812
     2.92300
     1.93014
     0.74850
     0.22411
     0.15419
     1.14704
     1.95811
     2.39860
     2.61535
     3.45439
     3.49634
     2.36364
    -0.13948
    -3.38374
    -4.56538
    -3.57253
    -0.53802
     3.46837
     4.17456
     1.27290
    -0.64290
    -1.82454
    -1.92942
    -1.76860
    -1.19526
    -0.74078
    -0.29330
     0.18915
     0.47582
     0.48281
     0.60866
     0.69257
     0.75549
     0.55972
     0.60866
     0.44785
     0.55273
     0.47582
     0.46882
     0.34297
     0.23110
     0.37793
     0.28703
     0.41988
     0.47582
     0.51777
     0.39890
     0.58769
     0.65062
     0.55972
     0.41988
     0.53874
     0.42687
     0.57370
     0.63663
     0.72753
     0.53175
     0.37793
     0.51078
     0.44785
     0.50378
     0.39890
     0.25207
    -0.02061
     0.22411
     0.16817
     0.07028
    -0.10452
    -0.09053
    -0.13248
     0.02833
     0.08427
    -0.03460
    -0.28631
    -0.41915
    -0.37021
    -0.14647
    -0.18842
    -0.14647
    -0.24436
    -0.46111
    -0.19541
    -0.11151
    -0.23736
    -0.15346
    -0.31427
    -0.22338
    -0.32826
    -0.15346
    -0.20940
    -0.34923
    -0.38419
    -0.19541
    -0.03460
    -0.02061
    -0.20240
    -0.17444
    -0.11850
    -0.20240
    -0.20240
    -0.13248
    -0.15346
    -0.07655
    -0.13948
    -0.02760
    -0.04159
    -0.00663
    -0.23037
     0.01435
    -0.08354
    -0.12549
    -0.14647
    -0.04858
    -0.14647
    -0.10452
    -0.15346
    -0.07655
    -0.12549
    -0.06956
    -0.08354
    -0.13948
    -0.24436
    -0.23037
    -0.30728
    -0.31427
    -0.08354
    -0.08354
    -0.24436
    -0.35623
    -0.18143
    -0.17444
    -0.20940
    -0.34224
    -0.20940
    -0.32127
    -0.24436
    -0.24436
    -0.21639
    -0.18143
    -0.21639
    -0.30728
     0.00036
    -0.01362
    -0.08354
    -0.20240
    -0.17444
    -0.19541
     0.00736
     0.00736
    -0.07655
    -0.09752
    -0.00663
     0.05630
     0.21711
     0.09825
    -0.03460
    -0.11850
    -0.03460
     0.11923
     0.08427
    -0.04159
    -0.08354
     0.00036
     0.06329
     0.03532
     0.00036
    -0.02760
    -0.14647
    -0.20940
    -0.05557
    -0.00663
    -0.05557
    -0.25135
    -0.16744
    -0.10452
     0.16118
     0.07727
    -0.20940
    -0.20240
    -0.27232
    -0.38419
    -0.26533
    -0.31427
    -0.32826
    -0.22338
    -0.28631
    -0.31427
     0.00736
     0.11923
     0.07727
     0.16118
     0.33598
     0.36394
     0.54574
     0.65062
     0.88834
     1.40575
     1.94413
     2.22381
     2.55942
     2.85308
     2.56641
     1.64347
     1.07712
     0.66460
     0.13321
     1.37079
     2.58039
     3.10479
     3.32853
     3.36349
     3.16073
     1.93713
    -0.60095
    -4.19481
    -4.23676
    -1.96438
     0.67858
     3.35650
     3.16073
     0.30801
    -1.42600
    -2.11820
    -1.91543
    -1.70567
    -1.21624
    -0.77574
    -0.40517
    -0.00663
     0.20313
     0.37793
     0.48281
     0.45484
     0.42687
     0.40590
     0.41988
     0.36394
     0.08427
     0.02833
    -0.00663
     0.04231
     0.11923
     0.11223
    -0.01362
     0.05630
    -0.01362
     0.25907
     0.18915
     0.05630
     0.04931
     0.02134
     0.15419
     0.11223
     0.11223
    -0.00663
    -0.00663
     0.17516
     0.10524
     0.28004
     0.10524
     0.01435
    -0.00663
    -0.01362
     0.07028
     0.11923
     0.09126
    -0.00663
     0.06329
     0.04231
     0.12622
     0.17516
     0.14020
     0.07028
    -0.06956
     0.05630
     0.07727
    -0.09752
     0.02833
     0.02833
    -0.04159
    -0.07655
     0.09825
    -0.00663
    -0.00663
    -0.01362
    -0.12549
    -0.29330
    -0.02760
    -0.06256
     0.00036
    -0.06956
    -0.19541
    -0.08354
    -0.10452
    -0.09053
    -0.15346
    -0.15346
    -0.10452
    -0.16744
    -0.14647
    -0.10452
    -0.22338
    -0.15346
    -0.27932
    -0.03460
    -0.08354
    -0.09752
    -0.18143
    -0.15346
    -0.23037
    -0.25834
    -0.27232
    -0.06256
    -0.11151
    -0.11850
    -0.14647
    -0.14647
    -0.02760
    -0.20940
    -0.27232
    -0.20240
    -0.08354
    -0.27932
    -0.12549
    -0.11850
    -0.24436
    -0.26533
    -0.18143
    -0.12549
    -0.06256
    -0.09752
    -0.30728
    -0.25834
    -0.20940
    -0.16045
    -0.22338
    -0.04858
    -0.16045
    -0.06256
    -0.09053
    -0.01362
    -0.10452
    -0.30728
    -0.23736
    -0.18143
    -0.09053
    -0.01362
    -0.11850
    -0.16045
    -0.44013
    -0.04858
    -0.13248
    -0.12549
    -0.07655
    -0.18842
    -0.16045
    -0.19541
    -0.09752
    -0.19541
    -0.20240
    -0.29330
    -0.25834
    -0.11850
     0.01435
    -0.12549
    -0.30728
    -0.28631
    -0.28631
    -0.13248
    -0.16045
    -0.32826
    -0.27232
    -0.48907
    -0.21639
    -0.22338
    -0.29330
    -0.37021
    -0.27932
    -0.31427
    -0.46111
    -0.37720
    -0.39119
    -0.50306
    -0.50306
    -0.56599
    -0.36322
    -0.41915
    -0.45411
    -0.49607
    -0.29330
    -0.42615
    -0.45411
    -0.23037
    -0.32826
    -0.13248
     0.11923
     0.09126
     0.01435
     0.18915
     0.39191
     0.64362
     1.08412
     1.55258
     1.65746
     1.81827
     2.39860
     2.14689
     0.97225
     0.32899
    -0.10452
     0.00036
     1.30087
     2.18885
     2.11193
     2.87406
     3.15374
     3.18170
     1.53160
    -1.48892
    -5.69109
    -4.85205
    -1.04144
     1.69242
     3.73407
     2.20283
    -0.21639
    -1.71267
    -2.00633
    -1.81755
    -1.42600
    -1.06941
    -0.77574
    -0.25135
     0.18215
     0.49679
     0.48980
     0.39890
     0.44086
     0.44785
     0.43386
     0.25207
     0.04931
     0.07028
     0.02134
     0.21012
     0.16817
     0.14020
    -0.02760
    -0.02760
     0.01435
     0.07028
     0.10524
     0.05630
     0.11923
     0.11923
     0.04231
     0.04231
     0.09825
     0.06329
     0.08427
     0.17516
     0.06329
     0.04231
     0.09126
    -0.01362
    -0.11151
     0.08427
     0.01435
     0.18915
     0.03532
     0.10524
    -0.02061
     0.15419
     0.11923
     0.01435
    -0.11151
     0.03532
     0.18215
     0.18215
     0.04231
     0.17516
     0.04931
     0.08427
     0.16817
     0.20313
     0.07727
     0.04931
     0.00736
     0.14719
     0.11223
    -0.09053
     0.18215
     0.15419
     0.19614
     0.08427
     0.13321
    -0.13248
    -0.04858
     0.00036
     0.16118
     0.22411
    -0.08354
     0.14020
     0.15419
     0.21711
     0.20313
    -0.08354
    -0.11850
     0.05630
     0.07028
     0.14719
     0.19614
    -0.07655
    -0.03460
    -0.00663
     0.23809
     0.14020
     0.04231
    -0.02061
    -0.01362
     0.07727
     0.11923
     0.05630
    -0.09752
     0.00736
     0.03532
     0.13321
     0.23809
     0.07727
     0.08427
    -0.24436
    -0.07655
     0.11223
     0.17516
     0.02134
    -0.15346
    -0.08354
     0.13321
     0.03532
     0.05630
    -0.13948
    -0.02760
    -0.15346
     0.11923
    -0.06256
    -0.05557
    -0.10452
    -0.18842
     0.00736
     0.02833
     0.00736
     0.02833
    -0.12549
    -0.09053
    -0.15346
    -0.13248
    -0.13948
    -0.09053
    -0.22338
    -0.19541
    -0.06256
    -0.10452
    -0.11151
    -0.14647
    -0.01362
    -0.13248
    -0.23037
    -0.33525
    -0.27932
    -0.17444
    -0.16744
    -0.25834
    -0.30728
    -0.23736
    -0.26533
    -0.21639
    -0.24436
    -0.30029
    -0.41216
    -0.52403
    -0.35623
    -0.31427
    -0.38419
    -0.49607
    -0.53802
    -0.56599
    -0.44013
    -0.46810
    -0.40517
    -0.61493
    -0.51704
    -0.32127
    -0.29330
    -0.04159
     0.20313
     0.28004
     0.48980
     0.79045
     1.14005
     1.69941
     2.11193
     2.20982
     2.73422
     2.99292
     2.92999
     2.01405
     1.28688
     0.21711
     1.16802
     2.27974
     2.44056
     2.61535
     2.94398
     4.16058
     3.91586
     1.76933
    -0.97851
    -2.99919
    -3.65643
    -3.85920
    -0.34224
     4.09765
     3.28658
     0.72753
    -1.12534
    -2.19511
    -2.33495
    -2.24405
    -1.68470
    -1.26518
    -0.70582
    -0.33525
    -0.04858
     0.14719
     0.09126
     0.18215
     0.09126
     0.26606
     0.50378
     0.10524
    -0.01362
     0.00736
     0.04931
     0.13321
     0.00736
     0.07727
     0.23110
     0.11923
     0.12622
     0.05630
     0.16817
     0.02134
     0.08427
     0.00736
     0.03532
     0.00036
     0.31500
     0.16118
     0.23809
     0.02134
    -0.06256
     0.18215
     0.17516
     0.28004
     0.14719
     0.04231
     0.22411
     0.34297
     0.34996
     0.25207
     0.20313
     0.11923
     0.14020
     0.23110
     0.08427
     0.14719
    -0.06256
    -0.18842
    -0.04159
     0.05630
     0.00036
    -0.15346
    -0.39119
    -0.50306
    -0.32127
    -0.32826
    -0.44013
    -0.43314
    -0.37021
    -0.41915
    -0.42615
    -0.33525
    -0.31427
    -0.49607
    -0.51005
    -0.25834
    -0.39119
    -0.37021
    -0.30029
    -0.27932
    -0.46111
    -0.15346
     0.18215
    -0.20940
    -0.51704
    -0.30728
    -0.37021
    -0.23037
    -0.16744
    -0.10452
    -0.21639
    -0.23736
    -0.23037
    -0.12549
    -0.09053
    -0.24436
    -0.23037
    -0.25135
    -0.18143
    -0.16045
    -0.05557
    -0.12549
    -0.20940
    -0.16045
    -0.04858
    -0.12549
    -0.12549
    -0.03460
    -0.03460
     0.00036
    -0.12549
     0.00036
    -0.11151
    -0.10452
    -0.14647
    -0.02061
    -0.10452
     0.01435
     0.04231
    -0.01362
    -0.12549
    -0.09053
    -0.17444
    -0.05557
    -0.02760
    -0.09053
     0.07028
    -0.05557
    -0.07655
     0.04931
    -0.02760
    -0.00663
    -0.11850
    -0.08354
    -0.01362
    -0.02760
    -0.11151
    -0.02760
    -0.13248
    -0.06956
    -0.02061
     0.02134
    -0.04159
    -0.04858
    -0.13948
    -0.12549
    -0.19541
    -0.13948
    -0.14647
    -0.09752
    -0.24436
    -0.09053
    -0.08354
    -0.11850
    -0.04159
    -0.18143
    -0.13248
    -0.16045
    -0.09053
    -0.06256
    -0.09053
    -0.11850
    -0.25834
    -0.15346
    -0.18842
    -0.06956
    -0.09053
    -0.12549
    -0.13248
    -0.00663
     0.16118
    -0.02061
     0.25207
     0.47582
     0.67159
     0.86037
     0.80444
     1.23095
     1.62949
     2.13291
     2.49649
     2.76918
     3.04886
     2.44755
     1.43371
     0.22411
    -0.06256
     1.27989
     2.53145
     2.86707
     2.53145
     3.27959
     5.09750
     3.95082
     1.08412
    -1.88747
    -2.62861
    -2.95024
    -2.52373
     1.90917
     4.72693
     2.84609
     0.64362
    -1.00648
    -1.92942
    -2.00633
    -1.73364
    -1.39803
    -1.06941
    -0.66387
    -0.38419
    -0.07655
     0.09825
     0.16118
     0.14719
     0.17516
    -0.04159
    -0.05557
     0.04231
    -0.11151
    -0.10452
    -0.11850
    -0.01362
    -0.01362
    -0.02061
    -0.13248
    -0.11850
    -0.13948
    -0.25834
     0.12622
    -0.06256
    -0.06956
    -0.14647
     0.00036
     0.02134
     0.04931
    -0.06956
    -0.12549
     0.00036
    -0.13948
     0.00736
    -0.06956
    -0.06956
    -0.13948
    -0.18143
    -0.18143
     0.03532
     0.16817
    -0.18143
    -0.10452
    -0.18842
    -0.15346
    -0.16744
     0.09825
    -0.01362
    -0.23736
    -0.25834
     0.00736
     0.07727
    -0.20940
    -0.22338
    -0.25135
    -0.18842
    -0.12549
    -0.06256
    -0.24436
    -0.27232
    -0.10452
    -0.27932
    -0.06256
    -0.13948
    -0.11151
    -0.31427
    -0.39119
    -0.12549
    -0.29330
    -0.20940
    -0.28631
    -0.26533
    -0.30029
    -0.02760
    -0.17444
    -0.20240
    -0.20940
    -0.37720
    -0.46111
    -0.11151
    -0.10452
    -0.30728
    -0.32127
    -0.30728
    -0.16045
    -0.15346
    -0.17444
    -0.20940
    -0.21639
    -0.25135
    -0.28631
    -0.26533
    -0.19541
    -0.25135
    -0.34224
    -0.05557
    -0.06256
    -0.22338
    -0.23037
    -0.20940
    -0.17444
    -0.23736
    -0.34224
    -0.36322
    -0.14647
    -0.09053
    -0.16744
    -0.20940
    -0.30728
    -0.11850
    -0.18143
     0.02833
    -0.19541
    -0.32127
    -0.33525
    -0.10452
    -0.10452
    -0.24436
    -0.20940
    -0.32826
    -0.10452
    -0.04858
    -0.25834
    -0.19541
    -0.21639
    -0.27232
    -0.28631
    -0.24436
    -0.13248
    -0.18143
    -0.31427
    -0.15346
    -0.11151
    -0.06956
    -0.23037
    -0.27232
    -0.27232
    -0.24436
    -0.25834
    -0.11850
    -0.24436
    -0.45411
    -0.44712
    -0.41915
    -0.06956
    -0.10452
    -0.27232
    -0.42615
    -0.42615
    -0.30728
    -0.37021
    -0.21639
    -0.19541
    -0.57298
    -0.41216
    -0.37021
    -0.23037
    -0.36322
    -0.53103
    -0.66387
    -0.49607
    -0.29330
    -0.35623
    -0.30728
    -0.57298
    -0.30728
    -0.15346
    -0.00663
    -0.09053
    -0.05557
    -0.04159
     0.23809
     0.53175
     0.92330
     1.79030
     1.81827
     2.13990
     2.60137
     2.04201
     0.81842
     0.33598
    -0.31427
     0.40590
     1.74835
     2.61535
     2.90202
     3.97879
     3.90887
     3.72708
     1.31485
    -1.37006
    -4.62132
    -3.69139
    -1.27916
     1.96510
     4.11163
     2.75519
     0.17516
    -1.29315
    -2.03430
    -2.03430
    -1.88047
    -1.21624
    -0.70582
    -0.31427
    -0.06956
     0.06329
     0.14020
     0.22411
     0.42687
     0.53175
     0.24508
     0.04231
     0.04931
     0.17516
     0.09126
     0.16118
    -0.11151
    -0.13248
    -0.06956
     0.02833
     0.06329
    -0.00663
     0.07028
    -0.13948
     0.04931
     0.22411
     0.29403
     0.02134
    -0.06956
     0.18215
     0.13321
     0.11923
     0.12622
     0.04231
     0.02833
     0.07727
     0.11923
     0.10524
     0.16817
    -0.09752
    -0.04159
     0.11923
     0.02134
     0.02134
     0.04931
    -0.00663
     0.00736
     0.11223
     0.10524
     0.09825
     0.04231
    -0.05557
     0.05630
     0.11223
     0.12622
    -0.03460
    -0.01362
    -0.01362
     0.05630
     0.07727
     0.04231
     0.06329
     0.04231
     0.07727
    -0.06256
     0.02134
    -0.03460
     0.03532
     0.02134
     0.09126
    -0.04858
     0.08427
    -0.18143
     0.00736
     0.15419
     0.02134
    -0.11850
    -0.07655
     0.09825
    -0.02760
    -0.03460
    -0.02760
    -0.06956
     0.06329
     0.05630
     0.00736
     0.02833
     0.02134
    -0.22338
    -0.04858
     0.13321
     0.09126
     0.00736
    -0.11151
     0.04231
     0.08427
     0.00036
     0.00736
    -0.16045
    -0.07655
     0.02134
     0.06329
     0.11923
    -0.05557
    -0.11850
    -0.11151
     0.06329
     0.09825
     0.01435
     0.05630
    -0.00663
    -0.18143
     0.02134
     0.10524
     0.02134
     0.04231
    -0.04159
     0.05630
     0.15419
     0.13321
     0.09825
    -0.16744
    -0.04858
     0.02833
     0.11923
     0.11223
     0.08427
     0.00736
    -0.06256
     0.08427
     0.14719
     0.18915
    -0.03460
     0.00036
     0.04231
     0.13321
    -0.04159
    -0.00663
    -0.01362
     0.12622
     0.03532
     0.05630
     0.15419
     0.00736
    -0.06256
     0.00736
     0.02134
    -0.13248
    -0.05557
    -0.05557
    -0.12549
    -0.02760
    -0.06956
    -0.18842
    -0.15346
    -0.16045
    -0.20240
    -0.31427
    -0.34923
    -0.39818
    -0.39818
    -0.39818
    -0.55899
    -0.66387
    -0.64989
    -0.61493
    -0.31427
    -0.30029
    -0.16744
    -0.13948
    -0.06956
     0.14719
     0.21711
     0.26606
     0.51777
     0.87436
     1.46867
     2.12592
     2.53145
     2.65731
     2.53145
     2.55243
     1.95811
     1.69941
     2.04201
     0.79045
     1.65746
     3.03487
     4.47521
     3.92285
     3.06983
     2.80414
     1.27989
    -2.54471
    -5.43239
    -3.67041
    -0.76875
     0.82541
     2.65731
     1.55258
    -1.20925
    -2.64260
    -3.11106
    -2.79642
    -2.31397
    -1.66372
    -0.83867
    -0.30029
    -0.11151
     0.18915
     0.28004
     0.42687
     0.45484
     0.46882
     0.28004
     0.12622
     0.14719
    -0.01362
     0.02134
    -0.14647
    -0.06256
    -0.24436
    -0.13948
    -0.09752
    -0.04858
    -0.04858
    -0.16045
    -0.16045
    -0.06956
    -0.06256
    -0.06956
    -0.06256
    -0.04159
    -0.08354
    -0.12549
    -0.05557
     0.00736
    -0.01362
    -0.13248
     0.05630
    -0.16744
    -0.07655
    -0.11850
    -0.14647
     0.02134
    -0.11850
     0.06329
     0.02134
     0.12622
    -0.02760
    -0.20940
    -0.44013
     0.00736
    -0.02760
     0.02833
    -0.03460
    -0.06956
    -0.18143
    -0.08354
    -0.08354
    -0.01362
    -0.02760
    -0.04159
    -0.08354
    -0.02061
     0.04931
    -0.00663
    -0.03460
    -0.02061
     0.12622
    -0.02760
     0.15419
     0.02833
     0.07727
    -0.13248
    -0.03460
    -0.14647
    -0.07655
     0.07028
    -0.00663
    -0.04159
    -0.14647
    -0.02760
    -0.03460
     0.02833
    -0.13248
    -0.03460
    -0.15346
     0.00736
    -0.02061
    -0.03460
    -0.11850
    -0.11151
    -0.04858
     0.15419
     0.12622
     0.04231
    -0.06956
    -0.11151
    -0.03460
    -0.02760
    -0.04858
     0.02833
    -0.00663
    -0.04159
     0.04231
     0.02833
    -0.02760
    -0.10452
    -0.02061
    -0.11151
     0.02833
     0.02134
    -0.13248
    -0.06956
    -0.02061
    -0.01362
     0.02833
     0.19614
    -0.07655
    -0.04858
    -0.01362
    -0.02760
     0.01435
    -0.04159
    -0.11850
    -0.07655
     0.07028
     0.07727
     0.04231
    -0.02061
    -0.00663
    -0.13948
    -0.03460
    -0.00663
    -0.06256
    -0.16045
     0.06329
    -0.05557
    -0.11151
    -0.13948
    -0.04159
    -0.07655
    -0.03460
    -0.00663
    -0.16744
    -0.06256
    -0.13948
    -0.16744
    -0.19541
     0.01435
    -0.18842
    -0.17444
    -0.11151
    -0.04159
    -0.03460
    -0.35623
    -0.29330
    -0.21639
    -0.13948
    -0.24436
    -0.13948
    -0.28631
    -0.30029
    -0.14647
    -0.32826
    -0.20240
    -0.29330
    -0.28631
    -0.48907
    -0.26533
    -0.33525
    -0.28631
    -0.48907
    -0.27932
     0.04231
     0.14719
     0.30102
     0.40590
     0.52476
     0.70655
     0.82541
     1.37079
     2.02104
     2.11193
     2.16787
     2.52446
     3.06284
     2.88804
     1.68542
     0.67858
     0.12622
     0.82541
     1.79030
     2.21681
     2.23080
     3.04186
     3.98578
     3.26561
     0.93729
    -2.67756
    -5.13173
    -4.89401
    -2.44682
     2.65031
     4.24448
     1.77632
    -0.58696
    -1.92242
    -2.31397
    -2.09722
    -1.81755
    -1.27217
    -0.86664
    -0.34224
     0.16817
     0.30102
     0.32899
     0.40590
     0.41289
     0.39191
     0.30102
     0.16817
     0.13321
     0.06329
     0.19614
    -0.04858
    -0.00663
    -0.11850
    -0.09053
    -0.06256
     0.00036
     0.07028
    -0.09053
     0.02134
     0.20313
     0.12622
    -0.08354
    -0.10452
    -0.07655
     0.07727
    -0.02061
     0.07028
     0.09825
    -0.08354
    -0.06956
    -0.06256
     0.12622
     0.05630
    -0.05557
    -0.09752
    -0.09053
     0.09126
    -0.07655
    -0.02760
    -0.04858
    -0.06956
     0.07727
     0.09825
     0.13321
     0.00736
    -0.08354
    -0.23037
     0.02134
     0.09126
     0.14719
    -0.09752
    -0.03460
     0.04231
     0.00736
     0.15419
     0.05630
    -0.06956
     0.02134
     0.04931
     0.07028
     0.16118
     0.00736
    -0.09053
    -0.05557
     0.09825
     0.20313
     0.18915
     0.03532
    -0.02061
     0.04931
     0.06329
     0.01435
    -0.03460
     0.00736
     0.07727
     0.10524
     0.03532
     0.09825
     0.08427
    -0.09053
     0.04931
     0.15419
    -0.05557
     0.00736
    -0.01362
     0.03532
    -0.06256
     0.22411
    -0.05557
     0.05630
    -0.01362
    -0.05557
     0.04931
     0.04231
     0.00036
    -0.05557
     0.09126
     0.07028
     0.04231
     0.02833
    -0.05557
    -0.37720
    -0.04858
     0.11223
     0.14719
     0.11223
     0.01435
     0.02833
    -0.00663
    -0.32826
    -0.11151
    -0.09752
     0.10524
     0.22411
     0.18215
     0.14719
    -0.04159
     0.19614
     0.14719
     0.24508
     0.18915
     0.16118
     0.20313
     0.33598
     0.44086
     0.37094
     0.34297
     0.21711
     0.11223
     0.39191
     0.31500
     0.23110
     0.11923
    -0.01362
    -0.06956
     0.07727
    -0.16045
    -0.16045
    -0.29330
    -0.39119
    -0.33525
    -0.42615
    -0.36322
    -0.58696
    -0.67086
    -0.75477
    -0.53103
    -0.48208
    -0.51005
    -0.51704
    -0.45411
    -0.46111
    -0.23037
    -0.06956
     0.34996
     0.58769
     0.65062
     0.90233
     1.24493
     1.79730
     1.51762
     2.04901
     2.60836
     2.60137
     2.04901
     1.48266
     0.63663
     0.14719
     0.93729
     1.69941
     1.49664
     1.16103
     1.62250
     2.74820
     2.34966
     0.96525
    -1.06941
    -2.02031
    -1.99934
    -2.15316
    -0.85965
     1.67843
     2.35665
     1.34981
     0.03532
    -1.09038
    -1.43998
    -1.44697
    -0.98550
    -0.83168
    -0.45411
    -0.26533
    -0.16744
    -0.04159
     0.19614
     0.23110
     0.28004
     0.20313
    -0.01362
     0.09825
     0.07727
     0.06329
    -0.02061
    -0.05557
     0.10524
     0.06329
     0.10524
     0.09126
     0.16817
    -0.06256
     0.03532
     0.11223
     0.05630
     0.09825
    -0.11151
    -0.06956
     0.02833
     0.09126
     0.11223
     0.00736
     0.09825
    -0.06956
    -0.24436
     0.03532
     0.02134
    -0.04858
    -0.13248
    -0.05557
     0.02833
     0.14719
     0.07727
    -0.07655
    -0.14647
    -0.04159
     0.03532
     0.08427
     0.21012
     0.08427
     0.11223
     0.11923
     0.23110
     0.04931
    -0.01362
     0.23809
     0.12622
     0.15419
     0.18215
     0.19614
     0.21012
     0.21711
     0.15419
     0.09126
     0.28004
     0.23110
     0.07727
     0.04231
     0.08427
     0.18215
     0.05630
     0.11923
     0.06329
    -0.00663
     0.02134
     0.03532
    -0.05557
     0.01435
    -0.16045
    -0.20240
    -0.09053
    -0.13248
    -0.04159
    -0.14647
    -0.10452
    -0.24436
    -0.34923
    -0.34224
    -0.11151
    -0.16045
    -0.31427
    -0.31427
    -0.32826
    -0.27232
    -0.30029
    -0.28631
    -0.32826
    -0.25135
    -0.27932
    -0.34923
    -0.39119
    -0.24436
    -0.39818
    -0.44013
    -0.44013
    -0.29330
    -0.37720
    -0.27232
    -0.32826
    -0.43314
    -0.44712
    -0.41216
    -0.34923
    -0.27932
    -0.39119
    -0.42615
    -0.43314
    -0.31427
    -0.41915
    -0.45411
    -0.45411
    -0.31427
    -0.36322
    -0.18842
    -0.31427
    -0.38419
    -0.49607
    -0.41216
    -0.40517
    -0.34923
    -0.20940
    -0.30029
    -0.44013
    -0.37021
    -0.27932
    -0.40517
    -0.37021
    -0.37021
    -0.57997
    -0.37021
    -0.32127
    -0.35623
    -0.34923
    -0.57997
    -0.53103
    -0.40517
    -0.30728
    -0.31427
    -0.45411
    -0.48907
    -0.54501
    -0.68485
    -0.56599
    -0.44712
    -0.46810
    -0.54501
    -0.32826
    -0.43314
    -0.18143
    -0.31427
    -0.18842
    -0.16045
    -0.25135
    -0.06256
    -0.01362
     0.22411
     0.97225
     1.69242
     1.83226
     2.24478
     2.13990
     1.39176
     0.69956
     0.63663
    -0.18143
     0.51078
     2.24478
     3.22365
     4.18155
     4.02074
     3.41244
     2.79015
     1.00021
    -2.14617
    -4.25774
    -2.56568
    -0.57997
     2.12592
     3.81098
     1.95811
    -0.57997
    -1.99934
    -2.43284
    -2.10422
    -1.78958
    -1.25120
    -0.90859
    -0.62192
    -0.19541
     0.09126
     0.13321
     0.22411
     0.19614
     0.13321
     0.14020
     0.10524
     0.02833
    -0.08354
    -0.28631
    -0.31427
    -0.16045
    -0.13948
    -0.03460
    -0.20240
    -0.32127
    -0.29330
    -0.09053
    -0.04858
    -0.16045
    -0.21639
    -0.22338
    -0.18143
    -0.04858
    -0.25135
    -0.04858
    -0.30029
    -0.10452
    -0.14647
    -0.09053
    -0.08354
    -0.14647
    -0.30728
    -0.17444
    -0.34923
    -0.10452
    -0.11151
    -0.23736
    -0.24436
    -0.20940
    -0.16045
    -0.07655
    -0.19541
    -0.27232
    -0.21639
    -0.25135
    -0.18143
    -0.09053
    -0.17444
    -0.28631
    -0.33525
    -0.10452
    -0.14647
    -0.21639
    -0.23037
    -0.15346
    -0.18143
    -0.30728
    -0.18842
    -0.22338
    -0.23736
    -0.18842
    -0.04159
    -0.28631
    -0.17444
    -0.26533
    -0.28631
    -0.23736
    -0.15346
    -0.18842
    -0.31427
    -0.28631
    -0.19541
    -0.18842
    -0.37021
    -0.27932
    -0.20240
    -0.23736
    -0.13948
    -0.27232
    -0.32826
    -0.31427
    -0.24436
    -0.26533
    -0.18842
    -0.08354
    -0.30029
    -0.26533
    -0.16045
    -0.18143
    -0.23037
    -0.39818
    -0.21639
    -0.23037
    -0.15346
    -0.15346
    -0.16045
    -0.27232
    -0.34224
    -0.30029
    -0.13248
    -0.14647
    -0.30728
    -0.32826
    -0.21639
    -0.13948
    -0.17444
    -0.16045
    -0.32127
    -0.20940
    -0.09053
    -0.01362
    -0.11151
    -0.26533
    -0.13948
    -0.31427
    -0.19541
    -0.09053
    -0.10452
    -0.09752
    -0.19541
    -0.19541
    -0.07655
    -0.15346
    -0.16045
    -0.27932
    -0.09752
    -0.11151
    -0.10452
    -0.14647
     0.00736
    -0.21639
    -0.05557
    -0.08354
    -0.05557
    -0.18143
    -0.09053
    -0.02760
    -0.23736
     0.02134
    -0.06256
    -0.16744
    -0.09752
    -0.04858
    -0.13248
    -0.12549
    -0.25834
    -0.18143
    -0.24436
    -0.02760
    -0.03460
    -0.32127
    -0.27232
    -0.25834
    -0.11850
    -0.13248
    -0.41915
    -0.34224
    -0.37021
    -0.34923
    -0.24436
    -0.17444
    -0.14647
    -0.13248
    -0.34224
    -0.06956
     0.28004
     0.12622
     0.12622
     0.21711
     0.35695
     0.68557
     0.82541
     1.27290
     1.53160
     1.58754
     1.90917
     2.13291
     1.89518
     1.05615
     0.69257
     0.19614
     0.34297
     1.44770
     2.34966
     2.96495
     2.70625
     2.41259
     1.82526
     0.05630
    -3.34878
    -5.26458
    -2.64260
    -0.02061
     1.72038
     2.79015
     1.01420
    -1.23022
    -1.93641
    -2.04828
    -1.76860
    -1.26518
    -0.63590
    -0.04159
     0.42687
     0.61566
     0.49679
     0.55972
     0.62964
     0.67858
     0.62265
     0.41988
     0.27305
     0.14719
     0.16118
     0.21711
     0.03532
    -0.09752
    -0.12549
     0.04231
     0.00036
    -0.07655
     0.01435
    -0.04858
     0.05630
     0.00736
     0.04231
     0.08427
     0.07028
    -0.32826
     0.09825
     0.11923
     0.16817
    -0.03460
    -0.02760
    -0.00663
     0.11223
    -0.01362
    -0.02760
    -0.06256
     0.00736
     0.07727
     0.01435
    -0.02061
     0.03532
    -0.07655
    -0.06956
     0.11923
     0.16817
    -0.01362
    -0.02760
    -0.02760
    -0.04159
    -0.05557
    -0.09053
    -0.04159
    -0.04858
    -0.04159
     0.09126
    -0.04858
    -0.04159
    -0.08354
    -0.14647
    -0.02760
     0.01435
    -0.06256
    -0.13948
    -0.05557
    -0.08354
    -0.16045
     0.02833
    -0.13248
    -0.11151
     0.01435
    -0.04159
    -0.05557
    -0.09752
    -0.04159
    -0.23736
    -0.13948
     0.02134
    -0.03460
    -0.13948
    -0.25135
    -0.00663
    -0.03460
    -0.08354
    -0.13948
    -0.04159
    -0.24436
    -0.23037
    -0.01362
    -0.02760
    -0.11850
    -0.24436
    -0.06256
    -0.06256
    -0.09053
    -0.13248
    -0.11850
    -0.18842
    -0.13248
    -0.09752
    -0.04159
     0.00036
    -0.13248
    -0.14647
    -0.00663
    -0.11850
     0.00736
    -0.16045
    -0.18842
    -0.14647
    -0.04159
    -0.06256
    -0.12549
    -0.13248
    -0.23037
    -0.04858
    -0.13248
    -0.04159
    -0.04159
    -0.07655
    -0.10452
    -0.00663
    -0.11151
    -0.06256
    -0.11850
    -0.07655
    -0.05557
    -0.02760
    -0.00663
    -0.01362
    -0.04159
    -0.17444
    -0.15346
    -0.06956
    -0.01362
    -0.03460
    -0.13948
    -0.06256
    -0.03460
    -0.06956
    -0.25834
    -0.11850
    -0.05557
    -0.17444
    -0.03460
    -0.08354
    -0.27932
    -0.14647
    -0.16045
    -0.11151
    -0.25135
    -0.09053
    -0.11850
    -0.16045
    -0.25135
    -0.34224
    -0.41216
    -0.28631
    -0.35623
    -0.22338
    -0.20240
    -0.21639
    -0.14647
    -0.00663
     0.10524
     0.30102
     0.60167
     0.87436
     0.85338
     1.00021
     1.46867
     1.80429
     2.39860
     2.50348
     3.04886
     3.32154
     3.28658
     2.43356
     1.66445
     0.53874
     0.65761
     1.66445
     2.68527
     3.02788
     2.93698
     3.68512
     3.37748
     1.33583
    -1.08339
    -4.38359
    -4.68425
    -4.07595
    -0.19541
     3.57325
     2.59438
    -0.27232
    -2.04129
    -2.97122
    -2.92927
    -2.55170
    -1.89446
    -1.50990
    -1.13233
    -0.62192
    -0.46111
    -0.09053
    -0.06956
     0.07028
     0.02833
    -0.06256
    -0.18143
    -0.30728
    -0.30029
    -0.23736
    -0.26533
    -0.34923
    -0.27932
    -0.33525
    -0.32127
    -0.23037
    -0.25135
    -0.21639
    -0.20240
    -0.20940
    -0.09752
     0.05630
    -0.11850
    -0.18842
    -0.15346
    -0.05557
    -0.06256
    -0.00663
     0.07028
     0.04231
    -0.04858
     0.04231
    -0.07655
    -0.06956
    -0.07655
     0.08427
    -0.16045
     0.03532
     0.00036
     0.09126
     0.09825
    -0.04858
    -0.04159
     0.14719
     0.05630
     0.11223
     0.05630
    -0.02760
     0.02833
     0.10524
     0.08427
     0.09825
     0.14719
     0.04931
     0.13321
     0.14719
     0.17516
     0.06329
    -0.03460
     0.09126
     0.17516
     0.25207
     0.15419
     0.00036
     0.09825
     0.13321
     0.12622
     0.10524
     0.21012
     0.05630
     0.18215
     0.22411
     0.13321
     0.07727
     0.02833
     0.17516
     0.15419
     0.16817
     0.25907
     0.14020
     0.20313
     0.17516
     0.00736
     0.16118
     0.37793
     0.06329
     0.11223
     0.14020
     0.25907
     0.10524
     0.15419
     0.08427
     0.14719
     0.18915
     0.20313
     0.26606
     0.21012
    -0.01362
     0.14719
     0.16817
     0.26606
     0.35695
     0.16817
     0.11923
     0.31500
     0.28703
     0.15419
     0.13321
     0.20313
     0.30102
     0.30801
     0.30801
     0.21012
     0.11223
     0.25207
     0.19614
     0.37793
     0.23110
     0.23110
     0.17516
     0.25207
     0.23110
     0.27305
     0.16118
     0.16817
     0.17516
     0.26606
     0.22411
     0.11223
     0.13321
     0.04231
     0.07727
     0.03532
     0.16817
    -0.02061
    -0.04159
    -0.02061
    -0.03460
    -0.02760
    -0.13248
    -0.13248
    -0.23037
     0.02833
    -0.06956
    -0.15346
    -0.27232
    -0.29330
    -0.23736
    -0.23037
    -0.16744
    -0.18143
    -0.39119
    -0.30029
    -0.44712
    -0.37021
    -0.37720
    -0.47509
    -0.42615
    -0.27932
    -0.21639
    -0.08354
    -0.07655
    -0.09752
     0.19614
     0.16118
     0.34297
     0.45484
     0.61566
     1.19599
     1.93014
     2.53844
     2.60137
     2.46153
     1.62250
     0.62265
    -0.35623
     0.07727
     1.46168
     2.58039
     2.65731
     2.89503
     4.20952
     4.98563
     3.18870
    -0.23037
    -2.37690
    -3.39074
    -3.65643
    -0.64989
     3.99976
     4.38432
     1.79030
    -0.29330
    -1.57982
    -2.21609
    -1.99234
    -1.70567
    -1.23022
    -0.69883
    -0.46810
    -0.41915
    -0.05557
     0.21012
     0.26606
     0.15419
     0.04931
     0.07028
    -0.02760
     0.21012
    -0.00663
    -0.12549
    -0.23736
    -0.11151
    -0.13248
    -0.01362
    -0.02061
    -0.09053
    -0.11151
     0.07028
     0.15419
     0.07727
    -0.15346
    -0.13948
    -0.06256
     0.11923
    -0.01362
     0.12622
    -0.01362
    -0.09053
    -0.07655
     0.03532
     0.04231
    -0.09752
    -0.19541
    -0.19541
    -0.13948
    -0.01362
    -0.20940
    -0.18143
    -0.16744
    -0.10452
    -0.11850
    -0.06956
    -0.09053
    -0.17444
    -0.24436
    -0.18842
     0.07727
    -0.16744
    -0.23736
    -0.16045
    -0.15346
    -0.10452
    -0.16045
    -0.30029
    -0.29330
    -0.17444
    -0.11151
    -0.21639
    -0.37021
    -0.27932
    -0.41915
    -0.23736
    -0.17444
    -0.25135
    -0.35623
    -0.30728
    -0.30728
    -0.30029
    -0.22338
    -0.24436
    -0.29330
    -0.34224
    -0.07655
    -0.17444
    -0.21639
    -0.21639
    -0.32127
    -0.32826
    -0.16744
    -0.13248
    -0.23037
    -0.37720
    -0.13248
    -0.23037
    -0.17444
    -0.24436
    -0.36322
    -0.23037
    -0.19541
    -0.22338
    -0.10452
    -0.23736
    -0.21639
    -0.32127
    -0.24436
    -0.10452
    -0.16045
    -0.16045
    -0.17444
    -0.30029
    -0.10452
    -0.04858
    -0.18842
    -0.24436
    -0.09053
    -0.17444
    -0.23037
    -0.14647
    -0.06256
    -0.25135
    -0.28631
     0.01435
     0.02134
    -0.32127
    -0.12549
    -0.15346
    -0.06956
    -0.07655
    -0.15346
    -0.14647
    -0.20940
    -0.07655
    -0.06956
    -0.03460
    -0.11850
    -0.30029
    -0.20240
    -0.13248
    -0.06956
    -0.02760
    -0.13948
    -0.27932
    -0.18842
    -0.10452
    -0.23736
    -0.13948
    -0.11850
    -0.26533
    -0.04858
    -0.15346
    -0.06256
    -0.39818
    -0.19541
     0.55273
     1.30087
     0.32899
    -0.21639
    -0.33525
    -0.27232
     0.04231
     0.00736
     0.21012
     0.25207
     0.01435
     0.09126
    -0.02760
    -0.16045
    -0.34224
    -0.26533
    -0.04159
     0.04931
    -0.00663
     0.21711
     0.34297
     0.78346
     1.16802
     1.69941
     1.83925
     2.20982
     2.34267
     1.62250
     0.69956
     0.37094
    -0.27232
     0.53874
     1.57355
     2.17486
     2.18185
     3.16073
     3.59423
     2.67828
     0.55273
    -1.81755
    -4.28571
    -3.49562
    -1.88047
     1.83925
     4.04871
     2.60137
     0.02833
    -1.34908
    -1.99234
    -1.76161
    -1.48193
    -0.98550
    -0.62192
    -0.25834
     0.02134
     0.24508
     0.48980
     0.44785
     0.48281
     0.35695
     0.36394
     0.23809
     0.18215
     0.09825
    -0.08354
    -0.02061
     0.24508
     0.16118
     0.09825
     0.00736
     0.12622
     0.07727
     0.09126
     0.14020
     0.17516
     0.14719
     0.00736
     0.06329
     0.06329
     0.23110
    -0.11850
     0.04231
     0.20313
     0.04931
    -0.00663
    -0.06256
    -0.04858
    -0.09053
    -0.11151
    -0.11151
    -0.06956
    -0.06256
    -0.03460
    -0.05557
    -0.15346
    -0.09752
     0.00036
    -0.13248
     0.00036
    -0.09053
     0.00036
    -0.07655
    -0.11850
    -0.12549
    -0.13948
    -0.03460
     0.02134
    -0.18143
    -0.09752
    -0.12549
    -0.04858
    -0.04858
    -0.04858
    -0.16045
    -0.07655
    -0.01362
    -0.05557
    -0.04858
    -0.07655
    -0.04858
    -0.09752
    -0.16744
    -0.11850
    -0.05557
    -0.05557
    -0.17444
    -0.08354
     0.04931
    -0.11850
    -0.13948
    -0.11850
    -0.07655
    -0.18842
    -0.11151
    -0.08354
    -0.19541
    -0.03460
    -0.12549
    -0.16045
     0.01435
     0.02833
    -0.10452
    -0.02061
    -0.13248
    -0.00663
    -0.13248
    -0.15346
    -0.02760
     0.03532
     0.02833
    -0.05557
     0.02833
    -0.14647
     0.00736
    -0.11151
    -0.16045
     0.07727
    -0.10452
    -0.09053
    -0.04858
    -0.18143
    -0.13948
    -0.13948
    -0.08354
    -0.08354
    -0.11151
    -0.06256
    -0.12549
    -0.08354
    -0.27932
    -0.18143
    -0.05557
    -0.06256
    -0.08354
    -0.13948
    -0.10452
    -0.09752
    -0.09053
    -0.25135
    -0.16744
    -0.14647
    -0.13248
    -0.15346
    -0.13948
    -0.13948
    -0.24436
    -0.17444
    -0.12549
    -0.20240
    -0.17444
    -0.20240
    -0.25834
    -0.37021
    -0.34923
    -0.29330
    -0.23037
    -0.34224
    -0.32127
    -0.42615
    -0.21639
    -0.31427
    -0.44712
    -0.54501
    -0.60095
    -0.48208
    -0.48907
    -0.56599
    -0.65688
    -0.76875
    -0.70582
    -0.67086
    -0.51704
    -0.41915
    -0.32127
    -0.36322
    -0.01362
     0.13321
     0.21711
     0.24508
     0.65062
     0.97924
     1.55258
     2.14689
     2.37064
     2.41958
     2.90902
     2.96495
     2.46153
     1.76234
     1.72738
     0.72053
     1.31485
     2.51048
     3.85992
     4.56611
     3.53130
     2.72023
     1.81827
    -0.80371
    -4.36961
    -4.88002
    -2.62162
    -0.27932
     2.25876
     3.11878
     0.01435
    -2.21609
    -3.06911
    -2.88731
    -2.48178
    -1.76161
    -1.03445
    -0.63590
    -0.37021
     0.22411
     0.39191
     0.39191
     0.54574
     0.34297
     0.37793
     0.32899
     0.17516
     0.06329
    -0.07655
    -0.02760
    -0.09053
    -0.18842
    -0.22338
    -0.26533
    -0.21639
    -0.16045
    -0.03460
    -0.11151
    -0.12549
    -0.18143
    -0.24436
    -0.11151
    -0.10452
    -0.16744
    -0.15346
    -0.13948
    -0.03460
    -0.13948
    -0.11850
    -0.33525
    -0.21639
    -0.17444
    -0.17444
    -0.12549
    -0.39818
    -0.27232
    -0.28631
    -0.12549
    -0.19541
    -0.13948
    -0.23736
    -0.32127
    -0.05557
    -0.08354
    -0.25135
    -0.15346
    -0.16744
    -0.04159
     0.06329
    -0.03460
    -0.09053
    -0.09752
    -0.17444
    -0.14647
     0.11923
     0.14719
    -0.09752
     0.04931
    -0.02061
     0.14719
     0.14020
     0.00736
     0.05630
     0.02833
     0.04931
    -0.02061
     0.00736
    -0.12549
    -0.10452
    -0.23037
    -0.20940
    -0.01362
    -0.32826
    -0.36322
    -0.39818
    -0.43314
    -0.42615
    -0.53103
    -0.55200
    -0.51005
    -0.44712
    -0.51005
    -0.53802
    -0.54501
    -0.51704
    -0.65688
    -0.55200
    -0.34923
    -0.48907
    -0.55200
    -0.48208
    -0.33525
    -0.51005
    -0.41216
    -0.42615
    -0.44013
    -0.32127
    -0.38419
    -0.30728
    -0.37720
    -0.51005
    -0.48907
    -0.53802
    -0.17444
    -0.17444
    -0.34224
    -0.27232
    -0.36322
    -0.24436
    -0.07655
    -0.42615
    -0.25135
    -0.35623
    -0.17444
    -0.06256
    -0.25135
    -0.10452
    -0.20240
    -0.23037
    -0.23736
     0.02134
    -0.25135
    -0.22338
    -0.29330
    -0.23037
    -0.25834
    -0.24436
    -0.16744
    -0.25834
    -0.20240
    -0.14647
    -0.05557
    -0.31427
    -0.25834
    -0.36322
    -0.23736
    -0.12549
    -0.21639
    -0.16045
    -0.37720
    -0.26533
    -0.09752
    -0.27232
    -0.23037
    -0.29330
    -0.18143
    -0.32826
    -0.30728
    -0.20940
    -0.36322
    -0.39119
    -0.36322
    -0.18842
    -0.04858
    -0.32127
    -0.41915
    -0.44712
    -0.34923
    -0.41915
    -0.46810
    -0.48208
    -0.55899
    -0.43314
    -0.41216
    -0.37720
    -0.41915
    -0.18143
    -0.16045
     0.05630
     0.21711
     0.24508
     0.32899
     0.39890
     0.79045
     1.11908
     1.54559
     2.02803
     2.19584
     2.44056
     2.91601
     2.83211
     1.72038
     1.08412
     0.23809
     0.55273
     2.11193
     3.25861
     3.51033
     3.52431
     2.96495
     2.91601
     0.52476
    -3.57952
    -5.87987
    -2.85235
     0.26606
     1.86022
     3.09780
     1.11208
    -1.30713
    -2.28601
    -2.21609
    -2.06226
    -1.65673
    -1.16729
    -0.56599
    -0.15346
     0.16118
     0.28703
     0.53175
     0.45484
     0.44086
     0.40590
     0.24508
     0.22411
    -0.01362
    -0.14647
     0.02833
    -0.02760
    -0.08354
    -0.09053
    -0.16744
    -0.09752
    -0.01362
    -0.00663
    -0.04159
    -0.08354
    -0.00663
    -0.01362
    -0.06256
    -0.13948
    -0.17444
    -0.22338
    -0.06256
     0.01435
     0.00736
    -0.08354
    -0.29330
    -0.30728
    -0.37720
    -0.27932
    -0.14647
    -0.43314
    -0.26533
    -0.33525
    -0.32826
    -0.33525
    -0.45411
    -0.43314
    -0.38419
    -0.51704
    -0.33525
    -0.38419
    -0.55200
    -0.49607
    -0.44712
    -0.60095
    -0.39119
    -0.48907
    -0.47509
    -0.50306
    -0.44013
    -0.60794
    -0.54501
    -0.59395
    -0.67086
    -0.58696
    -0.51005
    -0.49607
    -0.67086
    -0.45411
    -0.57997
    -0.51005
    -0.54501
    -0.53103
    -0.65688
    -0.51005
    -0.59395
    -0.52403
    -0.60095
    -0.64290
    -0.76875
    -0.54501
    -0.51704
    -0.46810
    -0.55200
    -0.59395
    -0.50306
    -0.74778
    -0.62192
    -0.51704
    -0.51005
    -0.46111
    -0.44013
    -0.37021
    -0.51005
    -0.44013
    -0.51704
    -0.40517
    -0.27932
    -0.28631
    -0.31427
    -0.41216
    -0.30029
    -0.30728
    -0.26533
    -0.20240
    -0.13948
    -0.21639
    -0.15346
    -0.29330
    -0.23736
    -0.06256
    -0.20940
    -0.32826
     0.00036
    -0.30029
    -0.08354
    -0.16744
    -0.04159
    -0.27932
    -0.32127
    -0.27232
    -0.17444
    -0.09752
    -0.30728
    -0.10452
    -0.15346
    -0.20240
    -0.26533
    -0.42615
    -0.37720
    -0.12549
    -0.37021
    -0.39818
    -0.34923
    -0.62891
    -0.57298
    -0.46111
    -0.44013
    -0.40517
    -0.68485
    -0.51005
    -0.48907
    -0.65688
    -0.45411
    -0.57997
    -0.55200
    -0.41915
    -0.40517
    -0.37021
    -0.40517
    -0.41915
    -0.51005
    -0.51704
    -0.48208
    -0.47509
    -0.64989
    -0.74078
    -0.90160
    -0.70582
    -0.52403
    -0.81770
    -0.84566
    -0.73379
    -0.61493
    -0.76875
    -0.69883
    -0.45411
    -0.46111
    -0.55899
    -0.45411
    -0.16045
     0.06329
     0.58070
     1.34282
     1.69941
     2.22381
     2.06998
