# Supplementary material for: Software algorithm and hardware design for real-time implementation of new spectral estimator
Source: Biomed Eng Online. 2014 May 9;13:61. doi: 10.1186/1475-925X-13-61 (PMC4057578; doi:10.1186/1475-925X-13-61)
Supplement: Additional file 2 — txtfiles.zip. [file 1475-925X-13-61-S2.zip › FILE076.TXT]

    -0.09685
     0.12219
     0.13132
     0.08569
     0.01267
    -0.33415
    -0.02384
     0.02180
    -0.00558
    -0.11511
    -0.27026
    -0.06034
    -0.37066
    -0.32502
    -0.37066
    -0.38891
    -0.45280
    -0.21550
    -0.49843
    -0.72660
    -0.64446
    -0.76311
    -0.79962
    -0.66272
    -0.46193
    -0.65359
    -0.67184
    -0.74486
    -0.76311
    -0.62621
    -0.71748
    -0.45280
    -0.31590
    -0.42542
    -0.34328
    -0.37978
    -0.09685
    -0.35240
    -0.27939
    -0.14249
    -0.13336
    -0.13336
    -0.16987
    -0.06947
    -0.06034
    -0.00558
    -0.08773
    -0.12423
    -0.12423
    -0.06947
     0.11307
     0.04918
     0.07656
    -0.13336
    -0.11511
     0.13132
     0.35036
     0.16783
     0.10394
     0.22259
     0.09481
     0.20433
     0.20433
     0.07656
     0.10394
     0.12219
    -0.00558
     0.14045
    -0.16987
    -0.26114
    -0.42542
    -0.49843
    -0.49843
    -0.73573
    -0.74486
    -0.98216
    -0.85438
    -0.98216
    -1.14644
    -1.24683
    -1.20120
    -1.24683
    -1.51151
    -1.40199
    -1.17382
    -1.27422
    -1.47501
    -1.33810
    -1.12819
    -1.41112
    -1.52064
    -1.26509
    -1.54802
    -1.73968
    -1.50239
    -1.83095
    -2.04087
    -1.88571
    -1.98611
    -2.50634
    -2.25079
    -1.52977
    -0.64446
     0.12219
     0.89797
     0.77020
     0.56941
     1.14440
     2.13923
     2.50430
     2.89675
     3.03366
     3.22532
     3.38048
     3.85507
     3.90071
     3.57214
     3.00628
     2.60470
     2.02058
     1.68288
     1.44559
     0.61504
     0.45989
     0.17695
    -0.12423
    -0.26114
    -0.47105
    -0.61708
    -0.57145
    -0.69010
    -0.63534
    -0.67184
    -0.47105
    -0.48018
    -0.58057
    -0.56232
    -0.27939
    -0.48931
    -0.55319
    -0.44367
    -0.33415
    -0.44367
    -0.39804
    -0.33415
    -0.33415
    -0.34328
    -0.49843
    -0.16987
    -0.29764
    -0.34328
    -0.39804
    -0.21550
    -0.16987
    -0.38891
    -0.17899
    -0.16987
    -0.27939
    -0.25201
    -0.41629
    -0.20637
    -0.17899
     0.02180
    -0.35240
    -0.19725
    -0.10598
    -0.16987
    -0.17899
    -0.44367
    -0.07860
    -0.12423
     0.05830
    -0.19725
    -0.15161
     0.00354
    -0.16074
    -0.14249
    -0.01471
     0.09481
     0.02180
    -0.06947
    -0.06947
    -0.02384
     0.01267
    -0.01471
     0.04918
     0.01267
     0.06743
    -0.06034
     0.01267
     0.04005
     0.06743
    -0.01471
    -0.03296
     0.00354
    -0.05122
     0.07656
     0.04005
     0.05830
     0.00354
    -0.02384
    -0.05122
     0.18608
     0.04005
    -0.05122
     0.05830
     0.18608
     0.09481
    -0.05122
     0.10394
    -0.04209
    -0.05122
     0.06743
     0.09481
     0.11307
     0.13132
     0.12219
    -0.01471
     0.11307
     0.08569
     0.04918
     0.20433
     0.08569
     0.14045
     0.03092
    -0.02384
     0.23171
     0.04005
     0.21346
     0.10394
     0.09481
     0.15870
     0.15870
    -0.03296
     0.23171
     0.22259
     0.09481
     0.24084
     0.11307
     0.24997
     0.02180
     0.14957
     0.26822
     0.19521
     0.27735
     0.07656
     0.22259
     0.06743
     0.43251
     0.14957
     0.32298
     0.35036
     0.26822
     0.34124
     0.33211
     0.55115
     0.35949
     0.38687
     0.30473
     0.47814
     0.49639
     0.53290
     0.56028
     0.53290
     0.62417
     0.45989
     0.46901
     0.49639
     0.49639
     0.35949
     0.46901
     0.45076
     0.18608
     0.17695
     0.06743
    -0.18812
    -0.16987
    -0.27939
    -0.47105
    -0.61708
    -0.78137
    -0.86351
    -0.69922
     0.77933
     0.38687
    -0.61708
    -0.90914
    -0.84525
    -0.68097
    -0.48018
    -0.29764
    -0.20637
    -0.25201
    -0.71748
    -0.82700
    -1.14644
    -1.29247
    -1.09168
    -1.27422
    -1.24683
    -1.45675
    -1.54802
    -1.51151
    -1.13731
    -0.96390
    -0.74486
    -0.28852
     0.59679
     1.02575
     1.58249
     1.89280
     2.05708
     2.11185
     2.47692
     2.81461
     3.26183
     3.09755
     3.21619
     3.17969
     3.28921
     3.18881
     2.70509
     2.23049
     2.01145
     1.79241
     1.37257
     1.00750
     1.05313
     0.80671
     0.48727
     0.37774
     0.17695
     0.14957
     0.13132
    -0.07860
    -0.14249
    -0.17899
    -0.07860
    -0.18812
    -0.26114
    -0.12423
    -0.05122
     0.07656
     0.08569
    -0.06947
    -0.19725
     0.16783
    -0.05122
     0.05830
     0.14045
     0.03092
    -0.02384
     0.00354
     0.21346
     0.07656
     0.07656
     0.13132
     0.29560
     0.07656
     0.24084
     0.02180
     0.17695
    -0.03296
     0.03092
     0.33211
     0.22259
     0.04918
     0.13132
     0.28648
     0.23171
     0.08569
     0.12219
    -0.06034
    -0.03296
     0.09481
     0.18608
     0.15870
     0.19521
     0.13132
     0.09481
     0.16783
     0.36862
     0.13132
     0.08569
     0.11307
     0.15870
     0.39600
    -0.04209
     0.13132
     0.16783
     0.32298
     0.35949
     0.32298
     0.15870
     0.13132
     0.19521
     0.15870
     0.29560
     0.24997
     0.24084
     0.17695
     0.32298
     0.38687
     0.20433
     0.13132
     0.18608
     0.27735
     0.27735
     0.38687
     0.19521
     0.31386
     0.27735
     0.12219
     0.39600
     0.42338
     0.24084
     0.24084
     0.34124
     0.30473
     0.39600
     0.11307
     0.23171
     0.15870
     0.38687
     0.32298
     0.62417
     0.16783
     0.22259
     0.23171
     0.27735
     0.35036
     0.30473
     0.05830
     0.45076
     0.40512
     0.41425
     0.41425
     0.25910
     0.34124
     0.35949
     0.50552
     0.35949
     0.32298
     0.27735
     0.31386
     0.41425
     0.56028
     0.60592
     0.37774
     0.48727
     0.44163
     0.46901
     0.44163
     0.43251
     0.45076
     0.41425
     0.51465
     0.55115
     0.71544
     0.36862
     0.60592
     0.48727
     0.74282
     0.59679
     0.43251
     0.50552
     0.39600
     0.46901
     0.47814
     0.24997
     0.07656
     0.17695
    -0.04209
    -0.00558
    -0.25201
    -0.43455
    -0.59883
    -0.90914
    -0.88176
    -0.67184
    -1.01866
    -0.94565
    -1.21033
    -0.97303
    -1.09168
    -1.09168
    -1.08255
    -0.98216
    -0.79049
    -0.89089
    -0.93652
    -0.89089
    -0.84525
    -0.93652
    -0.81787
    -0.51669
    -0.69010
    -0.81787
    -0.64446
    -0.68097
    -0.79962
    -0.59883
    -0.69922
    -0.65359
     0.05830
     0.71544
     1.19916
     1.60074
     1.67376
     1.63725
     1.96582
     2.27613
     2.65033
     3.01540
     2.96064
     3.07016
     3.09755
     2.96977
     2.86025
     2.69596
     2.44041
     2.13923
     1.88367
     1.31781
     1.05313
     0.77933
     0.43251
     0.45076
     0.28648
     0.04005
     0.04918
    -0.06947
    -0.02384
    -0.21550
    -0.04209
    -0.42542
    -0.29764
    -0.17899
    -0.14249
    -0.02384
    -0.09685
    -0.06947
    -0.33415
    -0.18812
     0.06743
     0.01267
    -0.19725
    -0.18812
    -0.06034
    -0.09685
    -0.01471
    -0.13336
     0.00354
    -0.06034
     0.02180
     0.12219
     0.14045
    -0.00558
    -0.20637
    -0.03296
     0.11307
     0.00354
     0.02180
     0.00354
     0.02180
     0.09481
     0.07656
    -0.16074
     0.08569
    -0.01471
     0.00354
    -0.06947
     0.05830
    -0.03296
    -0.21550
    -0.06947
    -0.03296
     0.08569
     0.05830
    -0.00558
     0.04005
    -0.00558
    -0.02384
    -0.05122
    -0.07860
     0.02180
    -0.06947
     0.18608
     0.14045
     0.14045
     0.08569
    -0.20637
     0.08569
     0.05830
     0.14957
     0.03092
    -0.07860
    -0.04209
     0.09481
     0.20433
     0.10394
    -0.04209
     0.06743
     0.06743
     0.18608
     0.04918
     0.05830
    -0.17899
     0.03092
     0.14045
     0.23171
     0.12219
     0.14045
     0.23171
    -0.05122
     0.04918
     0.19521
     0.01267
     0.03092
     0.00354
     0.04005
     0.05830
    -0.00558
    -0.17899
    -0.01471
     0.19521
     0.14045
     0.10394
    -0.09685
    -0.04209
    -0.07860
     0.06743
    -0.04209
     0.05830
     0.04005
     0.08569
     0.21346
     0.14045
     0.01267
     0.07656
    -0.08773
     0.11307
     0.14957
     0.08569
     0.07656
     0.21346
    -0.00558
     0.10394
     0.16783
     0.06743
     0.14957
     0.47814
     0.08569
     0.19521
     0.03092
     0.04005
    -0.00558
     0.38687
     0.34124
     0.22259
     0.33211
     0.35949
     0.11307
     0.05830
     0.04005
     0.01267
    -0.02384
    -0.01471
    -0.11511
    -0.25201
    -0.30677
    -0.53494
    -0.76311
    -0.86351
    -0.86351
    -1.00041
    -1.21033
    -1.10081
    -1.28334
    -1.40199
    -1.50239
    -1.51151
    -1.52064
    -1.63929
    -1.45675
    -1.47501
    -1.41112
    -1.58453
    -1.74881
    -1.72143
    -1.81270
    -1.46588
    -1.28334
    -1.31985
    -1.51151
    -1.52977
    -1.91309
    -1.55715
    -1.37461
    -1.54802
    -1.62104
    -0.72660
     0.12219
     0.99837
     1.34519
     0.96186
     0.75195
     1.28130
     2.03883
     2.87850
     2.67771
     2.86025
     2.88763
     2.59557
     2.81461
     2.92414
     2.81461
     2.34002
     1.85629
     1.66463
     1.09877
     0.64242
     0.58766
     0.30473
    -0.13336
    -0.39804
    -0.21550
    -0.31590
    -0.63534
    -0.69010
    -0.64446
    -0.51669
    -0.45280
    -0.58057
    -0.71748
    -0.71748
    -0.47105
    -0.58970
    -0.64446
    -0.44367
    -0.48018
    -0.44367
    -0.35240
    -0.39804
    -0.49843
    -0.53494
    -0.55319
    -0.37066
    -0.33415
    -0.29764
    -0.37066
    -0.30677
    -0.37978
    -0.42542
    -0.43455
    -0.18812
    -0.37066
    -0.25201
    -0.34328
    -0.37066
    -0.32502
    -0.16987
    -0.27026
    -0.19725
    -0.25201
    -0.11511
    -0.06947
    -0.21550
    -0.14249
    -0.14249
    -0.23375
    -0.16074
    -0.19725
    -0.04209
     0.17695
    -0.04209
     0.01267
    -0.10598
    -0.08773
     0.02180
    -0.09685
     0.01267
    -0.08773
    -0.12423
    -0.14249
    -0.18812
    -0.06034
    -0.07860
    -0.17899
    -0.13336
    -0.14249
    -0.09685
    -0.18812
    -0.38891
    -0.38891
    -0.29764
     0.00354
    -0.01471
    -0.10598
    -0.21550
    -0.21550
    -0.23375
    -0.18812
    -0.22463
    -0.09685
    -0.06947
    -0.11511
    -0.27026
    -0.06947
     0.00354
    -0.19725
    -0.27939
     0.05830
     0.07656
     0.06743
    -0.08773
    -0.02384
    -0.12423
    -0.17899
     0.04918
     0.01267
     0.16783
    -0.01471
    -0.04209
     0.06743
     0.03092
     0.12219
    -0.13336
    -0.07860
     0.05830
     0.01267
     0.24997
    -0.06034
     0.10394
    -0.00558
    -0.16987
     0.20433
     0.14957
    -0.08773
     0.15870
    -0.06034
    -0.01471
     0.11307
    -0.07860
     0.06743
    -0.06034
     0.12219
     0.23171
     0.24997
    -0.01471
     0.16783
    -0.11511
    -0.02384
     0.32298
     0.05830
     0.20433
     0.02180
     0.27735
     0.16783
     0.07656
     0.15870
     0.23171
     0.14957
     0.14045
     0.16783
     0.05830
     0.07656
     0.11307
     0.27735
     0.19521
     0.32298
     0.06743
     0.34124
     0.11307
     0.11307
    -0.07860
    -0.16987
    -0.15161
    -0.33415
    -0.16074
    -0.37066
    -0.61708
    -0.72660
    -0.79962
    -1.07342
    -1.00954
    -1.00954
    -1.24683
    -1.37461
    -1.20120
    -1.28334
    -1.39286
    -1.46588
    -1.29247
    -1.26509
    -1.21033
    -1.49326
    -1.41112
    -1.23771
    -1.42024
    -1.40199
    -1.38374
    -1.33810
    -0.83613
    -1.42937
    -1.48413
    -1.19207
    -0.99128
    -0.79962
    -0.79049
    -0.16987
     0.80671
     1.65550
     1.81066
     1.46384
     1.44559
     1.54598
     2.45867
     2.90588
     3.19794
     3.01540
     2.90588
     2.98802
     2.93326
     2.58644
     2.10272
     1.76503
     1.50947
     1.32694
     1.02575
     0.66980
     0.43251
     0.05830
    -0.26114
    -0.08773
    -0.25201
    -0.41629
    -0.35240
    -0.34328
    -0.44367
    -0.48018
    -0.39804
    -0.30677
    -0.23375
    -0.28852
    -0.35240
    -0.28852
    -0.41629
    -0.37978
    -0.43455
    -0.27026
    -0.06947
    -0.14249
    -0.25201
    -0.16074
    -0.08773
    -0.26114
    -0.15161
    -0.23375
    -0.17899
     0.05830
     0.00354
     0.03092
    -0.07860
    -0.04209
    -0.13336
    -0.00558
     0.07656
    -0.06034
    -0.03296
    -0.15161
     0.04918
     0.13132
    -0.06947
     0.04005
    -0.18812
    -0.04209
     0.15870
     0.02180
     0.00354
    -0.19725
    -0.18812
    -0.08773
     0.08569
     0.08569
     0.05830
    -0.19725
     0.08569
     0.16783
    -0.10598
    -0.12423
    -0.11511
    -0.03296
     0.16783
    -0.00558
     0.19521
    -0.03296
    -0.00558
    -0.27026
    -0.02384
     0.16783
    -0.09685
     0.02180
    -0.11511
    -0.03296
    -0.12423
    -0.16987
    -0.14249
    -0.09685
     0.01267
    -0.11511
     0.05830
    -0.08773
     0.04918
    -0.22463
    -0.05122
    -0.19725
    -0.15161
    -0.03296
     0.03092
     0.02180
    -0.13336
     0.13132
    -0.03296
     0.00354
    -0.21550
     0.05830
     0.07656
    -0.10598
    -0.10598
    -0.12423
    -0.08773
     0.05830
     0.04918
    -0.16987
    -0.10598
     0.04005
    -0.01471
    -0.07860
    -0.09685
     0.05830
    -0.10598
    -0.02384
     0.06743
    -0.00558
    -0.06034
     0.00354
    -0.15161
     0.11307
     0.06743
    -0.04209
     0.07656
     0.04005
     0.01267
     0.02180
     0.08569
     0.12219
     0.14045
     0.06743
     0.11307
     0.36862
     0.12219
     0.11307
    -0.16074
     0.26822
     0.20433
     0.26822
     0.14957
     0.20433
     0.16783
     0.33211
     0.27735
     0.10394
     0.20433
     0.18608
     0.15870
     0.21346
     0.13132
     0.14045
    -0.37066
     0.00354
    -0.33415
    -0.35240
    -0.79962
    -1.04604
    -1.34723
    -1.85833
    -2.00436
    -2.31468
    -2.29642
    -2.43333
    -2.57935
    -2.52459
    -2.49721
    -2.73451
    -2.71626
    -2.43333
    -1.85833
    -1.53889
    -0.98216
    -0.91827
    -0.87263
    -0.58970
    -0.08773
     0.46901
     1.01662
     1.08051
     1.29043
     1.42733
     1.43646
     1.18091
     1.14440
     1.29956
     1.39995
     1.76503
     1.54598
     2.12097
     2.40390
     2.60470
     2.34914
     1.91105
     1.48209
     1.75590
     1.95669
     2.29438
     2.08447
     2.18486
     1.89280
     1.65550
     1.50035
     1.42733
     1.02575
     0.68806
     0.45989
     0.24084
     0.16783
    -0.01471
     0.08569
    -0.02384
    -0.14249
    -0.34328
    -0.15161
    -0.17899
    -0.27939
    -0.39804
    -0.37978
    -0.24288
    -0.06947
    -0.19725
    -0.10598
    -0.15161
    -0.10598
    -0.23375
    -0.01471
    -0.09685
    -0.09685
    -0.06034
    -0.03296
     0.06743
     0.10394
     0.05830
    -0.03296
     0.23171
     0.12219
     0.24084
     0.10394
     0.19521
     0.12219
     0.04918
     0.19521
     0.25910
     0.24997
     0.26822
     0.26822
     0.26822
     0.37774
     0.14957
    -0.02384
     0.23171
     0.25910
     0.20433
     0.17695
     0.13132
     0.25910
     0.14957
     0.07656
     0.23171
     0.19521
     0.33211
    -0.04209
     0.15870
     0.12219
     0.17695
    -0.03296
    -0.03296
     0.24997
     0.02180
     0.17695
     0.30473
     0.07656
     0.19521
     0.09481
     0.11307
    -0.03296
    -0.00558
     0.17695
     0.01267
     0.24084
     0.26822
     0.00354
     0.01267
     0.24084
     0.07656
     0.12219
    -0.05122
     0.15870
     0.17695
     0.58766
     0.11307
     0.08569
     0.14045
     0.28648
     0.14045
     0.17695
     0.18608
     0.10394
     0.08569
     0.24084
     0.06743
     0.13132
     0.02180
     0.02180
     0.05830
    -0.18812
    -0.24288
    -0.09685
    -0.08773
     0.09481
    -0.08773
     0.02180
    -0.26114
    -0.00558
    -0.09685
     0.04005
     0.02180
     0.05830
    -0.06034
     0.04918
     0.08569
    -0.03296
     0.04918
     0.04005
    -0.02384
     0.19521
     0.24084
     0.00354
     0.17695
     0.18608
     0.09481
    -0.07860
     0.17695
     0.07656
     0.04005
     0.33211
     0.12219
     0.09481
     0.11307
     0.10394
     0.33211
     0.18608
     0.11307
     0.04918
     0.18608
     0.11307
     0.03092
     0.01267
    -0.06947
    -0.07860
    -0.17899
    -0.17899
    -0.15161
    -0.52581
    -0.71748
    -1.06430
    -1.15557
    -1.27422
    -1.19207
    -1.35636
    -1.34723
    -1.42937
    -1.60278
    -1.56627
    -1.44763
    -1.55715
    -1.62104
    -1.31985
    -1.13731
    -1.03692
    -1.35636
    -1.50239
    -1.38374
    -1.17382
    -0.86351
    -0.96390
    -0.80875
    -0.98216
    -1.21945
    -1.24683
    -1.03692
    -0.79049
    -0.93652
    -0.78137
     0.22259
     0.98924
     1.33606
     1.76503
     1.36344
     1.63725
     1.71026
     2.00232
     2.57731
     2.69596
     2.92414
     2.94239
     2.76898
     2.67771
     2.44041
     1.94756
     1.67376
     1.32694
     0.79758
     0.70631
     0.00354
    -0.01471
     0.15870
    -0.08773
    -0.25201
    -0.48018
    -0.40716
    -0.52581
    -0.52581
    -0.50756
    -0.65359
    -0.55319
    -0.50756
    -0.48018
    -0.08773
    -0.49843
    -0.62621
    -0.35240
    -0.27939
    -0.09685
    -0.37978
    -0.44367
    -0.41629
    -0.25201
    -0.30677
    -0.00558
    -0.19725
    -0.10598
    -0.23375
    -0.10598
    -0.04209
     0.01267
    -0.29764
    -0.19725
    -0.11511
     0.15870
     0.04005
    -0.12423
     0.01267
    -0.16074
     0.01267
    -0.09685
     0.18608
     0.00354
    -0.15161
    -0.10598
    -0.01471
    -0.05122
    -0.18812
     0.00354
     0.01267
    -0.19725
     0.00354
     0.02180
    -0.06947
    -0.18812
    -0.27939
    -0.12423
     0.16783
     0.48727
     0.77020
    -0.33415
    -0.09685
    -0.12423
     0.02180
     0.11307
     0.02180
     0.14045
    -0.02384
    -0.05122
    -0.08773
    -0.26114
    -0.26114
    -0.21550
    -0.24288
    -0.17899
    -0.34328
    -0.26114
    -0.28852
    -0.17899
    -0.43455
    -0.24288
    -0.36153
     0.00354
    -0.07860
    -0.07860
    -0.14249
    -0.23375
    -0.11511
    -0.22463
    -0.05122
     0.03092
    -0.24288
    -0.24288
    -0.06034
     0.07656
    -0.17899
    -0.16987
    -0.22463
    -0.13336
    -0.06947
    -0.14249
    -0.18812
    -0.17899
    -0.29764
    -0.41629
    -0.14249
    -0.04209
    -0.02384
    -0.26114
    -0.34328
    -0.03296
    -0.19725
    -0.12423
    -0.33415
    -0.11511
    -0.22463
    -0.16987
     0.00354
    -0.16987
    -0.11511
    -0.38891
    -0.01471
    -0.01471
     0.01267
    -0.07860
    -0.19725
    -0.30677
    -0.05122
    -0.00558
     0.09481
    -0.07860
    -0.11511
    -0.01471
    -0.04209
     0.07656
     0.04918
     0.00354
    -0.12423
     0.10394
     0.14045
    -0.02384
     0.11307
    -0.16987
     0.06743
    -0.18812
    -0.10598
    -0.14249
    -0.27939
    -0.51669
    -0.67184
    -0.68097
    -0.77224
    -1.13731
    -1.32898
    -1.15557
    -1.17382
    -1.26509
    -1.32898
    -1.54802
    -1.56627
    -1.73968
    -1.55715
    -1.51151
    -1.24683
    -1.18295
    -1.30160
    -1.47501
    -1.59366
    -1.60278
    -1.63929
    -1.61191
    -1.47501
    -1.60278
    -1.77619
    -1.83095
    -1.72143
    -1.15557
    -1.42024
    -1.07342
    -0.86351
     0.07656
     0.67893
     1.12615
     1.04400
     1.28130
     1.35432
     1.71026
     2.44041
     3.03366
     2.96977
     2.91501
     2.84199
     2.74160
     2.63208
     2.46779
     1.91105
     1.52773
     1.36344
     1.08964
     0.95274
     0.61504
     0.32298
    -0.08773
     0.09481
     0.11307
    -0.25201
    -0.40716
    -0.44367
    -0.38891
    -0.48018
    -0.58057
    -0.43455
    -0.48931
    -0.30677
    -0.45280
    -0.37978
    -0.39804
    -0.33415
    -0.57145
    -0.39804
    -0.27026
    -0.33415
    -0.30677
    -0.35240
    -0.33415
    -0.29764
    -0.19725
    -0.27939
    -0.46193
    -0.18812
    -0.29764
    -0.18812
    -0.11511
    -0.32502
    -0.27026
    -0.46193
     0.01267
    -0.21550
    -0.06034
    -0.21550
    -0.10598
    -0.13336
    -0.37978
    -0.20637
    -0.10598
    -0.15161
    -0.21550
    -0.13336
    -0.01471
    -0.15161
    -0.19725
    -0.32502
    -0.06947
     0.02180
    -0.22463
    -0.13336
    -0.23375
    -0.04209
    -0.12423
    -0.15161
    -0.12423
    -0.14249
     0.03092
    -0.08773
    -0.00558
    -0.18812
    -0.24288
    -0.15161
    -0.21550
     0.13132
    -0.03296
     0.08569
     0.00354
    -0.13336
    -0.23375
    -0.03296
    -0.12423
    -0.09685
    -0.07860
    -0.11511
     0.01267
     0.07656
    -0.14249
    -0.28852
    -0.07860
     0.04918
    -0.05122
    -0.01471
    -0.22463
    -0.14249
    -0.07860
    -0.27026
    -0.00558
    -0.06034
    -0.11511
     0.00354
    -0.06947
     0.15870
    -0.06034
    -0.25201
    -0.13336
    -0.09685
    -0.03296
    -0.00558
     0.01267
    -0.05122
    -0.14249
    -0.12423
    -0.09685
     0.09481
     0.04005
     0.00354
    -0.02384
    -0.06947
    -0.17899
    -0.01471
    -0.14249
     0.07656
     0.04918
     0.00354
     0.02180
     0.06743
     0.02180
     0.02180
    -0.17899
    -0.01471
    -0.05122
     0.14045
     0.12219
    -0.06034
     0.13132
     0.02180
     0.04918
     0.12219
     0.05830
     0.17695
     0.00354
    -0.06034
     0.17695
     0.14045
     0.00354
     0.31386
     0.11307
    -0.01471
     0.02180
     0.14045
     0.10394
     0.13132
    -0.16987
    -0.12423
     0.04005
    -0.20637
    -0.17899
    -0.24288
    -0.58057
    -0.57145
    -0.79962
    -0.69922
    -0.81787
    -0.75398
    -0.95478
    -0.97303
    -1.07342
    -1.11906
    -1.25596
    -1.13731
    -1.05517
    -0.96390
    -0.92740
    -0.99128
    -1.02779
    -1.18295
    -1.17382
    -1.08255
    -1.12819
    -1.20120
    -1.14644
    -1.41112
    -1.84921
    -1.31072
    -1.32898
    -1.96786
    -1.85833
    -1.51151
    -0.46193
     0.28648
     0.42338
     0.38687
     0.29560
     0.98924
     1.93844
     2.66858
     2.40390
     2.32176
     2.43129
     2.77811
     3.14318
     3.33484
     2.92414
     2.91501
     2.33089
     2.06621
     1.54598
     1.28130
     0.68806
     0.62417
     0.25910
     0.05830
    -0.05122
    -0.32502
    -0.26114
    -0.40716
    -0.37066
    -0.46193
    -0.41629
    -0.39804
    -0.23375
    -0.39804
    -0.28852
    -0.29764
    -0.37066
    -0.30677
    -0.21550
    -0.11511
    -0.25201
    -0.24288
    -0.16987
    -0.18812
    -0.17899
    -0.42542
    -0.24288
    -0.11511
    -0.12423
    -0.18812
    -0.30677
    -0.10598
    -0.08773
    -0.15161
    -0.27026
    -0.11511
    -0.32502
    -0.00558
    -0.09685
    -0.30677
    -0.15161
    -0.16074
    -0.22463
    -0.11511
     0.01267
    -0.11511
    -0.16074
    -0.21550
    -0.06034
    -0.26114
    -0.13336
    -0.28852
    -0.16987
     0.02180
    -0.09685
    -0.06947
    -0.17899
    -0.12423
    -0.10598
    -0.16074
    -0.03296
    -0.13336
    -0.07860
    -0.06034
     0.06743
     0.06743
    -0.20637
    -0.15161
     0.02180
     0.14957
     0.09481
     0.03092
    -0.13336
     0.02180
     0.12219
    -0.00558
     0.23171
     0.11307
     0.03092
     0.17695
     0.13132
     0.12219
     0.16783
     0.08569
     0.04005
     0.19521
     0.14045
     0.16783
     0.11307
     0.01267
     0.10394
     0.15870
     0.04918
     0.09481
    -0.06947
    -0.14249
    -0.07860
    -0.06947
    -0.06947
    -0.11511
    -0.24288
    -0.18812
    -0.17899
     0.00354
    -0.25201
    -0.24288
    -0.10598
    -0.32502
    -0.28852
    -0.01471
    -0.18812
    -0.24288
    -0.14249
     0.00354
    -0.02384
     0.03092
    -0.25201
    -0.17899
     0.03092
    -0.02384
    -0.30677
    -0.33415
    -0.11511
     0.02180
    -0.08773
    -0.01471
     0.04005
    -0.09685
    -0.09685
    -0.02384
    -0.01471
     0.03092
     0.01267
     0.07656
     0.28648
     0.14045
     0.15870
     0.25910
     0.34124
     0.03092
     0.23171
     0.38687
     0.21346
     0.14045
     0.20433
     0.22259
     0.28648
     0.04005
     0.20433
    -0.20637
     0.02180
     0.02180
    -0.10598
    -0.32502
    -0.49843
    -0.58970
    -0.56232
    -0.49843
    -0.52581
    -0.52581
    -0.74486
    -0.90914
    -0.64446
    -0.79049
    -1.00954
    -1.10081
    -1.00041
    -0.75398
    -0.53494
    -0.76311
    -0.79049
    -0.82700
    -1.10993
    -1.12819
    -0.66272
    -1.01866
    -1.29247
    -1.10081
    -1.48413
    -1.86746
    -1.68492
    -2.21428
    -2.91705
    -3.09046
    -2.73451
    -1.55715
    -0.95478
    -0.62621
    -0.51669
    -0.29764
     0.25910
     1.34519
     1.81066
     2.00232
     2.25787
     2.47692
     3.28008
     4.04674
     4.30229
     4.00110
     4.22927
     3.61778
     3.24357
     2.82374
     2.28526
     1.90193
     1.44559
     1.07138
     0.78845
     0.33211
    -0.01471
     0.16783
    -0.04209
    -0.35240
    -0.37066
    -0.26114
    -0.28852
    -0.15161
    -0.14249
    -0.24288
    -0.13336
    -0.38891
    -0.17899
     0.07656
    -0.20637
    -0.20637
    -0.05122
    -0.05122
    -0.02384
     0.04918
    -0.24288
    -0.05122
    -0.06034
     0.03092
     0.00354
    -0.06947
    -0.13336
    -0.16074
    -0.10598
     0.08569
    -0.00558
    -0.02384
    -0.15161
     0.12219
    -0.18812
     0.01267
    -0.09685
    -0.19725
    -0.15161
    -0.03296
    -0.01471
    -0.06947
    -0.11511
    -0.23375
    -0.13336
     0.02180
    -0.04209
    -0.12423
    -0.03296
    -0.15161
    -0.11511
     0.10394
    -0.20637
     0.05830
    -0.06947
    -0.06034
     0.03092
     0.02180
     0.08569
    -0.12423
    -0.12423
     0.04918
     0.01267
     0.05830
    -0.04209
    -0.03296
     0.15870
    -0.00558
     0.04918
    -0.08773
     0.07656
     0.13132
    -0.10598
     0.17695
    -0.06034
    -0.01471
    -0.16987
    -0.02384
     0.21346
    -0.08773
    -0.10598
    -0.05122
    -0.03296
    -0.13336
     0.02180
     0.02180
    -0.33415
     0.00354
     0.00354
     0.04005
     0.04005
     0.00354
    -0.36153
    -0.10598
     0.07656
    -0.12423
     0.02180
    -0.04209
    -0.12423
    -0.15161
     0.04918
    -0.12423
    -0.03296
    -0.06947
    -0.08773
     0.01267
    -0.01471
    -0.01471
    -0.06034
    -0.16074
     0.04005
     0.11307
     0.07656
    -0.00558
    -0.03296
     0.07656
    -0.06947
    -0.07860
     0.02180
     0.10394
     0.00354
     0.04005
     0.15870
     0.00354
     0.03092
    -0.19725
     0.16783
     0.11307
     0.04918
     0.08569
     0.10394
     0.08569
    -0.03296
     0.03092
     0.24084
     0.04918
     0.14045
     0.00354
     0.34124
     0.25910
     0.16783
     0.02180
    -0.12423
     0.09481
     0.05830
    -0.12423
    -0.12423
    -0.41629
    -0.28852
    -0.37066
    -0.57145
    -0.74486
    -0.75398
    -0.77224
    -0.90914
    -0.78137
    -0.75398
    -1.06430
    -1.11906
    -1.07342
    -1.05517
    -0.89089
    -0.80875
    -0.84525
    -1.05517
    -1.21033
    -1.28334
    -1.31985
    -1.12819
    -1.49326
    -1.95873
    -1.52064
    -2.01349
    -2.14127
    -1.68492
    -1.17382
    -1.37461
    -1.21033
    -0.81787
    -0.14249
     0.12219
     0.43251
     0.96186
     1.32694
     1.60987
     2.13923
     2.66858
     2.99715
     3.07929
     2.96977
     2.91501
     3.00628
     3.10667
     2.64120
     2.24875
     1.93844
     1.69201
     1.30868
     1.00750
     0.85234
     0.60592
     0.33211
     0.14957
    -0.23375
    -0.08773
    -0.19725
    -0.43455
    -0.59883
    -0.43455
    -0.56232
    -0.56232
    -0.55319
    -0.49843
    -0.54407
    -0.59883
    -0.61708
    -0.43455
    -0.39804
    -0.42542
    -0.60796
    -0.27939
    -0.44367
    -0.55319
    -0.35240
    -0.39804
    -0.35240
    -0.32502
    -0.27026
    -0.46193
    -0.38891
    -0.37066
    -0.59883
    -0.31590
    -0.35240
    -0.37978
    -0.54407
    -0.35240
    -0.44367
    -0.48018
    -0.62621
    -0.42542
    -0.58057
    -0.56232
    -0.55319
    -0.68097
    -0.62621
    -0.69922
    -0.65359
    -0.74486
    -0.64446
    -0.66272
    -0.77224
    -0.90001
    -0.72660
    -0.58057
    -0.76311
    -0.79962
    -0.51669
    -0.77224
    -0.69010
    -0.60796
    -0.79049
    -0.69010
    -0.84525
    -0.73573
    -0.68097
    -0.58057
    -0.59883
    -0.68097
    -0.72660
    -0.54407
    -0.79962
    -0.69010
    -0.50756
    -0.64446
    -0.55319
    -0.52581
    -0.51669
    -0.56232
    -0.69010
    -0.79049
    -0.54407
    -0.37066
    -0.41629
    -0.36153
    -0.54407
    -0.51669
    -0.53494
    -0.63534
    -0.30677
    -0.36153
    -0.51669
    -0.47105
    -0.37066
    -0.40716
    -0.44367
    -0.33415
    -0.49843
    -0.28852
    -0.27939
    -0.37066
    -0.46193
    -0.30677
    -0.40716
    -0.55319
    -0.18812
    -0.33415
    -0.20637
    -0.29764
    -0.25201
    -0.23375
    -0.37066
    -0.36153
    -0.20637
    -0.26114
    -0.07860
    -0.01471
    -0.07860
    -0.18812
    -0.05122
    -0.19725
     0.02180
     0.04005
    -0.05122
    -0.11511
    -0.02384
     0.07656
    -0.00558
    -0.03296
     0.02180
     0.12219
     0.17695
     0.13132
     0.24997
     0.20433
     0.03092
     0.00354
     0.19521
     0.14045
     0.25910
     0.00354
     0.15870
     0.04005
     0.03092
    -0.06034
    -0.21550
    -0.24288
    -0.20637
    -0.26114
    -0.42542
    -0.68097
    -0.71748
    -0.76311
    -0.85438
    -0.60796
    -0.73573
    -0.88176
    -0.99128
    -0.98216
    -0.90001
    -1.05517
    -1.08255
    -1.19207
    -0.86351
    -0.90001
    -1.03692
    -0.99128
    -1.11906
    -1.12819
    -1.34723
    -1.60278
    -1.48413
    -1.97698
    -2.01349
    -2.25992
    -2.91705
    -3.11784
    -2.93530
    -2.15039
    -1.42937
    -1.11906
    -0.78137
    -0.73573
    -0.13336
     0.58766
     1.10789
     1.50035
     1.81066
     2.17573
     2.60470
     3.59039
     3.67254
     3.80031
     3.75468
     3.46262
     2.84199
     2.59557
     2.20311
     1.89280
     1.42733
     0.76107
     0.66980
     0.44163
    -0.00558
     0.09481
    -0.35240
    -0.44367
    -0.44367
    -0.35240
    -0.58057
    -0.38891
    -0.30677
    -0.35240
    -0.49843
    -0.09685
    -0.37978
    -0.49843
    -0.35240
    -0.27939
    -0.11511
    -0.20637
    -0.28852
    -0.25201
    -0.21550
    -0.22463
    -0.40716
    -0.32502
    -0.22463
    -0.28852
    -0.13336
    -0.19725
    -0.12423
    -0.32502
    -0.28852
    -0.27939
    -0.18812
    -0.00558
    -0.16074
    -0.30677
    -0.08773
    -0.19725
    -0.17899
    -0.08773
    -0.26114
    -0.07860
    -0.27026
    -0.03296
     0.00354
    -0.00558
    -0.16987
    -0.30677
    -0.12423
    -0.01471
    -0.05122
     0.12219
    -0.06947
    -0.08773
     0.02180
    -0.10598
    -0.06947
    -0.01471
    -0.13336
     0.17695
    -0.02384
     0.04005
     0.14957
    -0.01471
    -0.06947
     0.18608
     0.21346
     0.17695
     0.00354
     0.06743
     0.25910
     0.07656
     0.11307
     0.23171
     0.01267
     0.18608
     0.24997
     0.16783
     0.09481
     0.16783
     0.01267
     0.24997
     0.28648
     0.20433
     0.16783
     0.23171
     0.24084
     0.30473
     0.19521
     0.27735
     0.20433
     0.46901
     0.48727
     0.24084
     0.24997
     0.18608
     0.19521
     0.34124
     0.53290
     0.38687
     0.34124
     0.30473
     0.35949
     0.45076
     0.41425
     0.35036
     0.33211
     0.46901
     0.61504
     0.42338
     0.51465
     0.29560
     0.31386
     0.40512
     0.57853
     0.56028
     0.14045
     0.20433
     0.28648
     0.41425
     0.19521
     0.32298
     0.25910
     0.21346
     0.11307
     0.23171
     0.35036
     0.22259
     0.05830
     0.09481
     0.14045
     0.24997
     0.14045
     0.12219
     0.10394
    -0.01471
     0.11307
     0.00354
    -0.04209
    -0.16987
    -0.25201
    -0.24288
    -0.19725
    -0.26114
    -0.49843
    -0.65359
    -0.48931
    -0.68097
    -0.61708
    -0.52581
    -0.56232
    -0.68097
    -0.74486
    -0.83613
    -0.75398
    -0.72660
    -0.62621
    -0.60796
    -0.52581
    -0.70835
    -0.61708
    -1.00954
    -0.75398
    -0.51669
    -0.56232
    -0.81787
    -0.74486
    -1.41112
    -1.41112
    -1.61191
    -2.15039
    -2.67975
    -3.18173
    -3.01744
    -2.37856
    -1.42937
    -0.89089
    -0.73573
    -0.48931
    -0.12423
     0.55115
     1.16265
     1.46384
     1.60074
     2.29438
     2.90588
     3.81857
     4.23840
     4.28404
     4.43007
     4.10150
     3.31659
     2.71422
     2.34914
     2.08447
     1.78328
     1.28130
     0.87059
     0.46901
     0.12219
    -0.11511
    -0.23375
    -0.39804
    -0.27939
    -0.43455
    -0.37066
    -0.34328
    -0.24288
    -0.40716
    -0.23375
    -0.57145
    -0.36153
    -0.26114
    -0.16987
    -0.29764
    -0.37066
    -0.31590
    -0.32502
    -0.12423
    -0.19725
    -0.10598
    -0.06947
    -0.28852
    -0.05122
    -0.19725
    -0.16074
    -0.36153
    -0.19725
    -0.11511
    -0.02384
     0.00354
    -0.06947
    -0.03296
    -0.16074
    -0.28852
    -0.05122
    -0.04209
    -0.15161
    -0.16987
    -0.02384
    -0.02384
    -0.00558
    -0.28852
    -0.19725
     0.05830
    -0.09685
    -0.10598
    -0.17899
     0.00354
     0.01267
    -0.02384
    -0.12423
    -0.12423
     0.02180
     0.07656
    -0.09685
     0.02180
     0.00354
     0.05830
    -0.22463
    -0.19725
     0.21346
    -0.02384
    -0.10598
    -0.13336
     0.10394
    -0.03296
     0.02180
    -0.16074
     0.01267
     0.05830
     0.10394
    -0.03296
    -0.07860
    -0.06034
    -0.22463
    -0.10598
     0.17695
     0.01267
     0.02180
     0.00354
    -0.04209
    -0.07860
    -0.10598
     0.08569
    -0.03296
    -0.00558
     0.08569
    -0.04209
     0.10394
     0.14045
    -0.01471
    -0.09685
     0.12219
     0.09481
     0.08569
     0.11307
     0.04005
    -0.03296
    -0.06034
     0.02180
     0.04005
     0.20433
     0.08569
    -0.05122
    -0.01471
     0.14045
    -0.01471
    -0.06947
    -0.00558
     0.03092
     0.04918
     0.04918
     0.08569
     0.06743
    -0.02384
     0.00354
     0.05830
     0.08569
    -0.02384
     0.14045
    -0.03296
     0.01267
     0.13132
     0.07656
     0.03092
     0.23171
     0.09481
     0.10394
    -0.02384
     0.15870
     0.04005
     0.01267
    -0.05122
     0.16783
     0.25910
     0.15870
     0.17695
     0.04918
     0.11307
     0.05830
     0.01267
     0.17695
     0.11307
    -0.15161
    -0.09685
    -0.02384
    -0.04209
    -0.39804
    -0.41629
    -0.56232
    -0.82700
    -0.78137
    -0.86351
    -0.79049
    -0.88176
    -0.99128
    -1.03692
    -1.26509
    -1.31072
    -1.23771
    -1.01866
    -1.14644
    -1.01866
    -1.08255
    -1.28334
    -1.36548
    -1.55715
    -1.66667
    -2.38769
    -2.70713
    -2.02262
    -2.90792
    -2.26904
    -1.38374
    -1.61191
    -1.77619
    -1.62104
    -0.81787
    -0.01471
     0.07656
     0.14045
     0.47814
     1.29043
     2.13010
     2.80549
     2.90588
     3.08842
     2.97890
     2.87850
     3.15231
     2.98802
     2.64120
     2.25787
     1.98407
     1.57336
     1.33606
     0.87972
     0.59679
     0.39600
     0.14957
     0.18608
    -0.10598
    -0.47105
    -0.46193
    -0.59883
    -0.53494
    -0.48018
    -0.61708
    -0.49843
    -0.47105
    -0.67184
    -0.58970
    -0.53494
    -0.66272
    -0.62621
    -0.43455
    -0.25201
    -0.40716
    -0.25201
    -0.39804
    -0.29764
    -0.34328
    -0.19725
    -0.27026
    -0.31590
    -0.27026
    -0.20637
    -0.05122
    -0.08773
    -0.21550
    -0.02384
    -0.06034
    -0.01471
     0.00354
    -0.20637
    -0.11511
    -0.12423
    -0.17899
    -0.09685
     0.04918
    -0.11511
     0.03092
    -0.03296
     0.06743
    -0.14249
    -0.31590
    -0.16987
    -0.13336
    -0.02384
    -0.13336
    -0.12423
    -0.03296
    -0.19725
    -0.10598
    -0.07860
    -0.03296
    -0.04209
    -0.25201
    -0.05122
    -0.02384
    -0.07860
    -0.10598
    -0.23375
    -0.16987
     0.00354
     0.02180
    -0.11511
     0.00354
    -0.30677
    -0.24288
    -0.21550
     0.05830
    -0.33415
    -0.35240
    -0.12423
    -0.04209
    -0.13336
    -0.28852
    -0.58970
    -0.26114
    -0.37978
    -0.28852
    -0.30677
    -0.25201
    -0.48931
    -0.52581
    -0.37978
    -0.26114
    -0.21550
    -0.37978
    -0.41629
    -0.42542
    -0.44367
    -0.43455
    -0.40716
    -0.39804
    -0.40716
    -0.22463
    -0.26114
    -0.23375
    -0.34328
    -0.40716
    -0.44367
    -0.39804
    -0.19725
    -0.38891
    -0.28852
    -0.36153
    -0.45280
    -0.19725
    -0.18812
    -0.28852
    -0.27939
    -0.23375
    -0.07860
    -0.38891
    -0.08773
    -0.29764
    -0.41629
    -0.33415
    -0.06947
     0.04005
    -0.17899
    -0.16987
     0.04005
    -0.01471
    -0.30677
    -0.15161
    -0.14249
    -0.07860
    -0.02384
    -0.03296
    -0.00558
     0.09481
     0.00354
    -0.04209
     0.07656
     0.04918
    -0.08773
     0.02180
     0.21346
     0.04005
     0.00354
    -0.21550
    -0.06034
     0.16783
     0.24997
     0.10394
     0.10394
    -0.06947
    -0.08773
    -0.24288
    -0.09685
    -0.06034
    -0.29764
    -0.26114
    -0.26114
    -0.42542
    -0.46193
    -0.45280
    -0.66272
    -0.60796
    -0.69010
    -0.70835
    -0.64446
    -0.82700
    -0.90001
    -1.07342
    -0.57145
    -0.51669
    -0.62621
    -0.70835
    -0.67184
    -0.91827
    -0.90001
    -0.62621
    -1.13731
    -1.34723
    -1.29247
    -1.37461
    -1.96786
    -1.81270
    -2.90792
    -3.54680
    -3.25474
    -2.06825
    -0.99128
    -0.69922
    -0.92740
    -1.20120
    -0.45280
     0.69718
     1.42733
     1.61900
     2.05708
     2.04796
     2.66858
     3.63603
     4.12888
     4.04674
     3.78206
     3.56301
     3.13405
     2.78723
     2.42216
     1.99320
     1.74677
     1.23567
     0.82496
     0.34124
     0.30473
     0.24997
     0.11307
     0.00354
    -0.01471
    -0.16987
    -0.16074
     0.00354
     0.11307
    -0.11511
    -0.03296
     0.01267
     0.14957
    -0.02384
     0.07656
    -0.09685
     0.04005
     0.14045
     0.15870
     0.07656
     0.04918
     0.11307
    -0.08773
    -0.06034
     0.15870
     0.00354
    -0.11511
     0.07656
     0.08569
     0.25910
    -0.04209
     0.01267
     0.06743
     0.03092
    -0.03296
     0.21346
     0.23171
     0.06743
    -0.13336
     0.09481
     0.41425
     0.26822
     0.26822
    -0.00558
     0.26822
     0.16783
     0.11307
     0.06743
     0.23171
     0.15870
     0.11307
     0.22259
     0.15870
     0.10394
     0.02180
    -0.14249
     0.03092
     0.02180
     0.01267
    -0.10598
     0.04918
    -0.28852
    -0.07860
    -0.18812
    -0.12423
     0.04005
    -0.05122
     0.00354
    -0.05122
    -0.22463
    -0.04209
    -0.09685
    -0.02384
    -0.04209
    -0.06034
     0.12219
     0.11307
    -0.03296
    -0.06947
     0.06743
    -0.02384
    -0.19725
     0.08569
     0.04918
     0.11307
    -0.02384
     0.14957
    -0.01471
     0.00354
     0.07656
     0.09481
     0.00354
     0.01267
    -0.02384
     0.24084
     0.04918
    -0.03296
     0.06743
     0.14957
     0.21346
     0.11307
     0.14045
     0.14957
     0.06743
     0.00354
     0.26822
     0.22259
     0.35949
     0.23171
    -0.04209
     0.20433
     0.27735
     0.21346
     0.22259
     0.21346
     0.04918
     0.16783
     0.14957
     0.21346
     0.20433
    -0.11511
     0.08569
     0.27735
     0.27735
     0.24997
     0.07656
     0.13132
     0.09481
     0.14957
     0.18608
     0.16783
     0.13132
     0.17695
    -0.02384
     0.30473
     0.24997
    -0.03296
    -0.13336
     0.02180
    -0.13336
    -0.18812
    -0.07860
    -0.27026
    -0.43455
    -0.58970
    -0.40716
    -0.32502
    -0.30677
    -0.55319
    -0.56232
    -0.44367
    -0.53494
    -0.77224
    -0.55319
    -0.71748
    -0.72660
    -0.66272
    -0.47105
    -0.48931
    -0.41629
    -0.81787
    -0.87263
    -0.74486
    -0.68097
    -0.53494
    -0.73573
    -1.04604
    -1.23771
    -1.00041
    -1.19207
    -1.26509
    -1.56627
    -2.34206
    -2.69800
    -1.89484
    -1.73968
    -1.68492
    -1.28334
    -0.64446
    -0.19725
     0.47814
     0.98924
     1.01662
     1.14440
     1.41821
     1.78328
     2.41303
     3.32572
     3.86420
     4.01936
     3.68166
     3.55389
     3.12493
     2.70509
     2.34002
     2.31264
     1.69201
     1.31781
     0.99837
     0.69718
     0.48727
     0.07656
    -0.25201
    -0.19725
    -0.25201
    -0.03296
    -0.12423
    -0.48931
    -0.56232
    -0.41629
    -0.35240
    -0.13336
    -0.28852
    -0.19725
    -0.36153
    -0.10598
    -0.22463
    -0.30677
    -0.20637
    -0.10598
    -0.22463
    -0.16074
    -0.12423
    -0.12423
    -0.06947
    -0.34328
    -0.38891
    -0.06034
     0.23171
     0.07656
    -0.20637
    -0.13336
    -0.08773
    -0.27939
    -0.19725
    -0.03296
    -0.05122
    -0.00558
    -0.10598
    -0.06947
     0.04005
    -0.05122
    -0.24288
    -0.27026
    -0.07860
     0.07656
    -0.07860
    -0.12423
    -0.16987
    -0.14249
    -0.19725
     0.14045
     0.03092
    -0.11511
    -0.18812
    -0.00558
     0.00354
    -0.00558
    -0.10598
    -0.14249
     0.00354
     0.03092
    -0.01471
     0.04918
     0.04005
     0.01267
     0.00354
    -0.13336
     0.07656
     0.04918
     0.03092
     0.01267
     0.03092
     0.01267
    -0.00558
     0.13132
     0.30473
     0.08569
     0.27735
     0.04918
    -0.10598
     0.05830
     0.15870
     0.08569
    -0.03296
     0.18608
     0.23171
     0.31386
     0.19521
     0.11307
    -0.06947
    -0.14249
    -0.06947
     0.26822
     0.30473
     0.10394
     0.10394
    -0.07860
     0.22259
     0.20433
     0.21346
     0.19521
    -0.09685
     0.15870
     0.27735
     0.21346
     0.23171
     0.01267
     0.05830
     0.22259
     0.36862
     0.44163
     0.12219
     0.09481
     0.04918
     0.09481
     0.36862
     0.26822
     0.16783
     0.14957
     0.24084
     0.38687
     0.28648
     0.38687
     0.13132
     0.14045
     0.36862
     0.29560
     0.32298
     0.22259
     0.07656
    -0.02384
     0.22259
     0.27735
     0.24084
    -0.11511
    -0.16074
    -0.27939
    -0.35240
    -0.54407
    -0.37066
    -0.45280
    -0.71748
    -0.66272
    -0.70835
    -0.58970
    -0.76311
    -1.01866
    -1.22858
    -1.07342
    -0.90001
    -0.79049
    -0.99128
    -1.12819
    -0.91827
    -1.23771
    -1.24683
    -1.09168
    -1.08255
    -1.58453
    -2.07738
    -1.88571
    -1.76707
    -1.90397
    -1.62104
    -1.42024
    -1.83095
    -1.73968
    -1.30160
    -0.79049
    -0.57145
    -0.28852
     0.01267
     0.49639
     0.96186
     1.74677
     2.20311
     2.24875
     2.31264
     2.47692
     2.76898
     3.20707
     3.20707
     2.92414
     2.46779
     2.48605
     2.30351
     1.97494
     1.35432
     1.21741
     0.98924
     0.83409
     0.66980
     0.25910
    -0.02384
    -0.24288
    -0.42542
    -0.44367
    -0.33415
    -0.24288
    -0.55319
    -0.56232
    -0.41629
    -0.27939
    -0.22463
    -0.49843
    -0.52581
    -0.56232
    -0.36153
    -0.25201
    -0.27939
    -0.33415
    -0.45280
    -0.52581
    -0.17899
    -0.12423
    -0.25201
    -0.43455
    -0.36153
    -0.08773
    -0.28852
    -0.27939
    -0.36153
    -0.41629
    -0.14249
    -0.22463
    -0.11511
    -0.09685
    -0.19725
    -0.49843
    -0.20637
    -0.21550
    -0.24288
    -0.31590
    -0.07860
    -0.19725
    -0.23375
    -0.16074
    -0.21550
     0.00354
    -0.27939
    -0.18812
    -0.16987
    -0.24288
    -0.08773
    -0.32502
    -0.06947
    -0.27939
    -0.18812
    -0.07860
     0.45076
     0.00354
    -0.14249
    -0.23375
    -0.17899
    -0.21550
    -0.03296
     0.04005
     0.06743
    -0.02384
    -0.17899
     0.00354
    -0.23375
     0.05830
    -0.12423
    -0.23375
    -0.16074
    -0.24288
    -0.25201
    -0.10598
    -0.22463
    -0.18812
    -0.26114
     0.11307
     0.07656
     0.03092
    -0.16987
    -0.17899
    -0.17899
    -0.09685
     0.07656
    -0.02384
    -0.06034
    -0.16987
     0.07656
     0.08569
     0.05830
    -0.18812
    -0.17899
    -0.04209
     0.02180
     0.08569
    -0.11511
     0.06743
    -0.32502
     0.01267
     0.10394
     0.16783
    -0.05122
    -0.07860
    -0.06947
    -0.14249
    -0.02384
    -0.00558
     0.01267
    -0.04209
    -0.01471
    -0.02384
     0.14045
     0.00354
     0.09481
    -0.06034
    -0.03296
    -0.02384
     0.08569
    -0.02384
     0.03092
    -0.07860
    -0.12423
     0.14045
     0.14957
     0.10394
     0.00354
     0.03092
     0.00354
    -0.00558
     0.02180
     0.00354
     0.16783
    -0.04209
     0.06743
     0.10394
     0.18608
     0.03092
    -0.19725
    -0.17899
    -0.21550
    -0.27939
    -0.15161
    -0.39804
    -0.37978
    -0.76311
    -0.76311
    -0.50756
    -0.57145
    -0.50756
    -0.83613
    -0.92740
    -0.94565
    -1.12819
    -0.89089
    -0.82700
    -0.89089
    -0.76311
    -0.75398
    -0.69922
    -0.90001
    -0.89089
    -0.83613
    -1.36548
    -1.40199
    -0.96390
    -1.68492
    -2.09563
    -1.88571
    -3.08133
    -3.93013
    -3.12697
    -2.15952
    -1.30160
    -1.03692
    -0.88176
    -1.11906
    -0.69922
     0.50552
     1.08051
     1.57336
     2.03883
     2.46779
     3.28008
     4.09237
     4.41181
     4.68562
     4.32054
     3.89158
     3.59952
     3.42611
     2.94239
     2.35827
     2.12097
     1.68288
     1.23567
     0.72456
     0.44163
     0.31386
     0.08569
    -0.15161
     0.04005
    -0.11511
    -0.28852
    -0.10598
    -0.07860
     0.14045
     0.09481
     0.12219
    -0.21550
    -0.00558
     0.04005
    -0.09685
    -0.04209
     0.14957
     0.02180
     0.06743
     0.18608
     0.12219
     0.10394
    -0.13336
    -0.03296
    -0.07860
    -0.03296
    -0.01471
     0.05830
    -0.04209
     0.05830
    -0.07860
     0.03092
     0.05830
     0.13132
    -0.15161
    -0.17899
    -0.02384
     0.01267
     0.14045
    -0.06034
    -0.07860
    -0.07860
     0.15870
     0.24084
     0.12219
     0.20433
    -0.04209
    -0.04209
     0.02180
     0.32298
     0.13132
     0.15870
     0.23171
     0.11307
     0.15870
     0.34124
     0.34124
     0.21346
     0.21346
     0.14045
     0.31386
     0.29560
     0.39600
    -0.13336
     0.11307
     0.29560
     0.34124
     0.43251
     0.01267
     0.05830
    -0.12423
    -0.00558
    -0.04209
     0.10394
     0.01267
    -0.07860
    -0.19725
     0.01267
     0.05830
     0.06743
    -0.07860
    -0.04209
    -0.05122
     0.01267
     0.03092
    -0.04209
     0.07656
     0.02180
    -0.11511
     0.17695
     0.11307
     0.26822
    -0.05122
     0.16783
     0.03092
    -0.13336
     0.08569
     0.28648
     0.06743
    -0.04209
     0.01267
     0.30473
     0.35949
     0.11307
     0.07656
    -0.07860
     0.16783
     0.14045
     0.25910
     0.18608
     0.29560
    -0.01471
     0.12219
     0.25910
     0.34124
     0.24084
     0.05830
     0.02180
     0.08569
     0.07656
     0.12219
     0.19521
     0.11307
     0.14045
     0.24997
     0.29560
     0.08569
     0.14957
     0.00354
     0.24084
     0.12219
     0.20433
     0.20433
     0.19521
     0.15870
     0.14957
     0.24997
     0.34124
     0.21346
     0.24084
     0.14957
     0.20433
     0.20433
     0.17695
     0.02180
     0.03092
     0.14957
    -0.07860
     0.13132
    -0.14249
     0.01267
    -0.25201
    -0.48018
    -0.72660
    -0.48018
    -0.40716
    -0.48931
    -0.59883
    -0.59883
    -0.57145
    -0.61708
    -0.82700
    -0.51669
    -0.64446
    -0.69922
    -0.61708
    -0.59883
    -0.44367
    -0.89089
    -0.86351
    -0.71748
    -0.79962
    -1.32898
    -1.20120
    -1.70318
    -2.40594
    -2.63412
    -3.02657
    -3.92100
    -4.32258
    -3.67458
    -2.25079
    -1.30160
    -1.12819
    -1.29247
    -1.31072
    -0.95478
     0.15870
     1.00750
     1.56423
     1.92931
     2.79636
     3.50825
     4.01936
     4.46657
     4.60348
     4.17451
     3.80031
     3.52651
     2.97890
     2.68684
     2.19399
     1.67376
     1.44559
     1.52773
     0.68806
     0.53290
     0.14957
     0.15870
    -0.16074
    -0.29764
    -0.01471
    -0.07860
    -0.16987
    -0.30677
    -0.34328
    -0.37066
    -0.33415
    -0.36153
    -0.28852
    -0.23375
    -0.20637
    -0.28852
    -0.32502
    -0.29764
    -0.38891
    -0.08773
    -0.22463
    -0.17899
    -0.19725
    -0.17899
    -0.06034
    -0.13336
    -0.21550
    -0.35240
    -0.22463
    -0.21550
    -0.00558
    -0.10598
    -0.26114
    -0.20637
    -0.14249
    -0.15161
    -0.10598
    -0.20637
    -0.15161
    -0.19725
     0.04005
     0.04918
    -0.24288
    -0.27026
    -0.24288
    -0.06947
     0.04005
     0.09481
     0.06743
    -0.21550
    -0.17899
    -0.20637
    -0.08773
     0.02180
     0.06743
    -0.32502
     0.02180
    -0.03296
     0.05830
     0.04005
     0.05830
    -0.24288
    -0.01471
    -0.00558
     0.04005
     0.17695
    -0.13336
    -0.12423
    -0.20637
     0.25910
     0.13132
     0.11307
     0.04005
     0.02180
     0.00354
     0.04918
    -0.06947
    -0.00558
    -0.00558
     0.04918
     0.13132
     0.11307
     0.00354
     0.05830
    -0.11511
     0.01267
     0.33211
     0.05830
    -0.01471
     0.10394
     0.10394
     0.01267
     0.03092
     0.12219
     0.30473
     0.21346
     0.11307
     0.10394
     0.05830
     0.17695
     0.07656
     0.15870
     0.24997
     0.13132
     0.09481
     0.34124
     0.29560
     0.19521
     0.05830
     0.08569
     0.24997
     0.14045
     0.31386
     0.14045
     0.17695
     0.19521
    -0.01471
     0.29560
     0.32298
     0.25910
     0.07656
     0.04005
     0.13132
     0.25910
     0.25910
    -0.04209
    -0.06947
     0.24084
     0.29560
     0.35036
     0.25910
     0.09481
    -0.09685
     0.11307
     0.27735
     0.27735
     0.06743
     0.07656
     0.12219
     0.16783
     0.23171
    -0.04209
    -0.04209
     0.06743
    -0.03296
    -0.09685
    -0.15161
    -0.30677
    -0.47105
    -0.66272
    -0.51669
    -0.47105
    -0.52581
    -0.65359
    -0.85438
    -0.96390
    -0.79962
    -1.01866
    -1.05517
    -1.10081
    -1.14644
    -0.99128
    -0.98216
    -0.69922
    -0.70835
    -1.20120
    -1.30160
    -1.14644
    -1.25596
    -2.15039
    -2.36944
    -2.02262
    -2.40594
    -2.17777
    -1.45675
    -1.53889
    -2.15039
    -1.92222
    -1.28334
    -0.58057
    -0.43455
    -0.37978
    -0.02384
     0.51465
     1.17178
     1.96582
     2.17573
     2.66858
     2.65033
     2.73247
     2.75985
     2.95152
     2.70509
     2.59557
     2.09359
     1.96582
     1.65550
     1.31781
     1.18091
     0.98012
     0.77020
     0.41425
     0.05830
    -0.04209
    -0.09685
    -0.22463
    -0.32502
    -0.26114
    -0.31590
    -0.33415
    -0.12423
    -0.16987
    -0.20637
    -0.19725
    -0.49843
    -0.14249
    -0.13336
    -0.17899
    -0.06947
    -0.19725
    -0.18812
    -0.06947
    -0.06947
    -0.00558
    -0.24288
    -0.21550
    -0.12423
    -0.14249
    -0.13336
    -0.04209
    -0.32502
    -0.25201
    -0.18812
     0.13132
    -0.01471
    -0.03296
    -0.23375
    -0.23375
    -0.32502
    -0.05122
    -0.06947
    -0.16987
    -0.37978
     0.00354
    -0.10598
    -0.01471
    -0.05122
    -0.09685
    -0.04209
    -0.15161
    -0.15161
    -0.23375
    -0.20637
    -0.13336
    -0.12423
    -0.16074
     0.14045
    -0.14249
     0.12219
    -0.09685
    -0.00558
    -0.05122
    -0.04209
    -0.11511
     0.05830
     0.11307
    -0.00558
    -0.11511
     0.10394
     0.35949
     0.15870
     0.04005
    -0.00558
    -0.10598
     0.25910
     0.19521
     0.10394
     0.03092
     0.11307
     0.04918
     0.20433
     0.35036
     0.25910
     0.18608
     0.07656
     0.21346
     0.09481
     0.30473
     0.20433
    -0.25201
    -0.33415
     0.16783
     0.30473
     0.38687
     0.19521
    -0.07860
    -0.09685
     0.02180
     0.24997
     0.21346
     0.18608
     0.13132
     0.17695
     0.22259
     0.51465
     0.41425
     0.28648
     0.26822
     0.48727
     0.19521
     0.52377
     0.24084
     0.24084
     0.24997
     0.43251
     0.39600
     0.56028
     0.49639
     0.14957
     0.25910
     0.31386
     0.35036
     0.51465
     0.38687
     0.34124
     0.43251
     0.44163
     0.30473
     0.38687
     0.55115
     0.42338
     0.47814
     0.44163
     0.42338
     0.46901
     0.54203
     0.51465
     0.69718
     1.32694
     0.80671
     0.45076
     0.31386
     0.35949
     0.50552
     0.56028
     0.58766
     0.67893
     0.19521
     0.17695
     0.08569
    -0.02384
    -0.18812
    -0.32502
    -0.36153
    -0.36153
    -0.39804
    -0.29764
    -0.50756
    -0.57145
    -0.79962
    -0.74486
    -0.63534
    -0.50756
    -0.44367
    -0.48931
    -0.37978
    -0.55319
    -0.61708
    -0.36153
    -0.31590
    -0.91827
    -1.07342
    -0.82700
    -1.11906
    -1.43850
    -1.75794
    -2.83491
    -3.73846
    -2.88967
    -2.05912
    -0.90001
    -0.79049
    -0.67184
    -0.59883
    -0.29764
     0.66068
     1.03488
     1.49122
     1.97494
     2.64120
     3.07016
     4.01936
     4.34792
     4.63086
     4.29316
     3.85507
     3.43524
     3.27096
     2.88763
     2.32176
     1.69201
     1.29956
     1.02575
     0.61504
     0.43251
     0.16783
    -0.14249
    -0.27939
    -0.16987
    -0.24288
    -0.13336
    -0.22463
    -0.29764
    -0.30677
    -0.09685
    -0.22463
    -0.06947
    -0.22463
    -0.26114
    -0.06947
     0.09481
     0.13132
     0.00354
    -0.14249
    -0.17899
    -0.20637
    -0.15161
     0.12219
     0.00354
    -0.08773
    -0.11511
    -0.00558
     0.03092
     0.07656
    -0.07860
    -0.07860
    -0.00558
    -0.00558
     0.13132
    -0.23375
     0.10394
    -0.18812
    -0.07860
     0.08569
     0.14045
    -0.08773
     0.21346
    -0.16987
    -0.05122
     0.02180
     0.02180
     0.05830
     0.12219
     0.02180
     0.08569
     0.01267
     0.34124
     0.17695
     0.03092
    -0.00558
     0.30473
     0.05830
     0.16783
     0.19521
     0.17695
     0.24084
    -0.07860
     0.24997
     0.16783
     0.22259
     0.25910
     0.15870
     0.08569
     0.25910
     0.26822
     0.14957
     0.15870
     0.19521
     0.25910
     0.39600
     0.49639
     0.27735
     0.08569
     0.14045
     0.35949
     0.37774
     0.43251
     0.24997
     0.27735
     0.24084
     0.46901
     0.26822
     0.49639
     0.35036
     0.34124
     0.29560
     0.31386
     0.29560
     0.22259
     0.17695
     0.36862
     0.36862
     0.44163
     0.35949
     0.42338
     0.33211
     0.18608
     0.14957
     0.39600
     0.36862
     0.32298
     0.24997
     0.26822
     0.31386
     0.26822
     0.33211
     0.42338
     0.05830
     0.34124
     0.30473
     0.20433
     0.25910
     0.31386
     0.00354
     0.23171
     0.43251
     0.35949
     0.36862
     0.24084
     0.26822
     0.31386
     0.14957
     0.20433
     0.32298
     0.21346
     0.34124
     0.22259
     0.39600
     0.14045
     0.21346
     0.09481
     0.24084
     0.23171
    -0.11511
    -0.02384
     0.07656
    -0.22463
    -0.24288
    -0.26114
    -0.37978
    -0.44367
    -0.38891
    -0.41629
    -0.65359
    -0.68097
    -0.63534
    -0.58970
    -0.47105
    -0.68097
    -0.96390
    -0.70835
    -0.56232
    -0.50756
    -0.69010
    -0.71748
    -0.79962
    -0.85438
    -0.75398
    -0.58970
    -0.32502
    -0.86351
    -0.86351
    -0.76311
    -1.24683
    -1.37461
    -2.17777
    -2.57935
    -3.48291
    -3.44641
    -3.32776
    -2.60674
    -1.85833
    -1.34723
    -0.83613
    -0.72660
    -0.20637
     0.04005
     0.66068
     1.08964
     1.62812
     2.34914
     3.00628
     3.98285
     4.69474
     4.78601
     4.84990
     4.40268
     3.42611
     3.21619
     2.75072
     2.48605
     1.98407
     1.57336
     1.06226
     0.65155
     0.25910
     0.22259
    -0.03296
    -0.09685
    -0.32502
    -0.27939
    -0.18812
    -0.41629
    -0.39804
    -0.32502
    -0.30677
    -0.29764
    -0.25201
    -0.24288
     0.01267
    -0.13336
    -0.41629
    -0.08773
    -0.15161
    -0.13336
    -0.15161
    -0.11511
     0.05830
    -0.12423
    -0.16074
    -0.08773
     0.02180
     0.04005
    -0.03296
    -0.09685
    -0.13336
    -0.05122
    -0.28852
    -0.06947
     0.14045
     0.03092
    -0.25201
    -0.04209
     0.14957
     0.08569
    -0.07860
    -0.28852
    -0.06947
    -0.02384
     0.09481
    -0.02384
     0.03092
    -0.23375
    -0.18812
    -0.00558
     0.18608
     0.03092
     0.00354
    -0.11511
    -0.06947
     0.07656
    -0.04209
    -0.01471
    -0.03296
     0.14045
    -0.04209
     0.14045
     0.14957
     0.13132
    -0.15161
    -0.06034
     0.05830
     0.15870
     0.09481
    -0.07860
     0.14045
     0.05830
     0.27735
     0.08569
     0.17695
     0.15870
     0.07656
     0.19521
     0.14957
     0.18608
     0.04918
     0.12219
     0.29560
     0.26822
     0.31386
     0.28648
     0.03092
     0.13132
     0.22259
     0.20433
     0.06743
     0.13132
     0.29560
     0.04918
     0.19521
     0.25910
     0.12219
     0.07656
     0.26822
     0.31386
     0.00354
     0.15870
     0.14045
     0.12219
     0.14045
     0.08569
     0.16783
     0.25910
     0.29560
     0.27735
     0.18608
     0.11307
     0.01267
     0.03092
     0.15870
     0.26822
     0.34124
     0.12219
     0.14045
     0.14957
     0.27735
     0.23171
     0.16783
     0.23171
     0.12219
     0.14957
     0.32298
     0.26822
     0.28648
    -0.09685
     0.18608
     0.32298
     0.39600
     0.20433
     0.20433
     0.04918
     0.01267
     0.07656
    -0.01471
    -0.02384
    -0.07860
    -0.18812
    -0.21550
    -0.18812
    -0.43455
    -0.39804
    -0.70835
    -0.56232
    -0.40716
    -0.44367
    -0.69010
    -0.76311
    -1.03692
    -0.87263
    -0.71748
    -0.81787
    -0.75398
    -0.69922
    -0.79049
    -1.00041
    -0.91827
    -0.66272
    -0.75398
    -1.21033
    -0.69922
    -0.82700
    -1.29247
    -1.73968
    -2.29642
    -3.12697
    -3.85711
    -3.76585
    -2.78015
    -1.50239
    -0.68097
    -0.59883
    -1.05517
    -0.29764
     0.34124
     0.76107
     1.53685
     1.92018
     2.10272
     3.05191
     4.02848
     4.71300
     5.23323
     4.95942
     4.43007
     3.81857
     3.50825
     3.27096
     2.72334
     1.83804
     1.57336
     1.02575
     0.86147
     0.46901
     0.18608
    -0.05122
    -0.17899
    -0.05122
    -0.18812
    -0.24288
    -0.37978
    -0.12423
    -0.14249
    -0.06947
    -0.06034
     0.02180
    -0.04209
    -0.08773
     0.02180
     0.04005
     0.12219
     0.25910
     0.11307
     0.12219
    -0.08773
     0.04918
     0.08569
     0.11307
     0.10394
    -0.01471
     0.02180
     0.14045
     0.10394
    -0.17899
    -0.17899
    -0.14249
    -0.10598
    -0.08773
    -0.06034
    -0.10598
    -0.18812
    -0.34328
    -0.21550
    -0.14249
    -0.04209
    -0.23375
    -0.15161
    -0.25201
    -0.21550
    -0.27026
    -0.39804
    -0.19725
    -0.14249
    -0.16074
     0.00354
    -0.17899
    -0.16987
    -0.25201
    -0.21550
    -0.06034
    -0.04209
    -0.10598
     0.05830
    -0.06947
     0.06743
    -0.14249
     0.02180
     0.09481
     0.16783
     0.05830
    -0.06034
     0.09481
     0.06743
     0.11307
    -0.06034
     0.10394
     0.11307
     0.23171
     0.26822
     0.06743
     0.01267
     0.07656
    -0.00558
     0.12219
     0.14957
     0.09481
     0.04005
     0.02180
     0.15870
     0.14045
     0.07656
     0.14957
    -0.07860
     0.17695
    -0.03296
     0.20433
     0.05830
     0.04918
    -0.13336
     0.05830
     0.08569
     0.23171
     0.13132
     0.07656
     0.07656
    -0.06034
     0.14957
    -0.08773
     0.09481
     0.01267
     0.18608
     0.11307
     0.11307
     0.15870
     0.14957
     0.04918
    -0.02384
     0.14957
     0.08569
    -0.07860
     0.32298
     0.04005
    -0.03296
     0.02180
     0.20433
     0.20433
     0.23171
     0.06743
    -0.03296
     0.04005
     0.26822
     0.19521
     0.01267
     0.08569
     0.12219
     0.09481
     0.29560
     0.29560
     0.13132
    -0.06034
     0.06743
     0.05830
     0.15870
     0.03092
     0.13132
    -0.07860
    -0.02384
    -0.15161
    -0.03296
     0.04005
    -0.20637
    -0.38891
    -0.66272
    -0.61708
    -0.52581
    -0.70835
    -0.67184
    -0.77224
    -0.61708
    -0.52581
    -0.89089
    -1.11906
    -1.01866
    -1.06430
    -0.96390
    -0.55319
    -0.61708
    -0.93652
    -0.85438
    -0.98216
    -0.91827
    -1.25596
    -2.09563
    -2.12301
    -2.20515
    -2.79840
    -1.84921
    -2.53372
    -3.26387
    -2.62499
    -1.52064
    -0.41629
    -0.47105
    -0.83613
    -0.90914
    -0.28852
     0.66068
     1.90193
     2.19399
     2.86937
     3.17969
     3.20707
     3.69079
     3.81857
     3.85507
     3.73642
     3.16143
     2.96064
     2.62295
     2.19399
     1.88367
     1.69201
     1.26305
     1.09877
     0.56028
     0.35949
     0.30473
     0.29560
     0.18608
     0.01267
    -0.05122
    -0.24288
    -0.08773
     0.10394
     0.11307
    -0.18812
    -0.02384
     0.01267
     0.18608
     0.15870
    -0.10598
    -0.16987
    -0.02384
     0.15870
     0.09481
     0.05830
    -0.09685
    -0.05122
    -0.16987
    -0.08773
     0.33211
     0.02180
    -0.14249
    -0.12423
    -0.09685
    -0.00558
     0.01267
    -0.07860
    -0.06034
    -0.03296
     0.02180
     0.08569
    -0.04209
     0.09481
    -0.34328
    -0.16987
    -0.00558
    -0.04209
    -0.02384
     0.00354
    -0.02384
    -0.06947
     0.00354
    -0.23375
    -0.03296
    -0.04209
     0.03092
    -0.02384
    -0.08773
    -0.18812
    -0.01471
    -0.13336
     0.03092
     0.04005
     0.01267
    -0.09685
     0.04918
     0.04918
    -0.03296
    -0.04209
    -0.17899
     0.04005
    -0.07860
    -0.00558
     0.04005
     0.09481
     0.04005
     0.08569
    -0.08773
     0.14957
     0.00354
    -0.09685
     0.04918
     0.09481
     0.00354
    -0.08773
    -0.06947
    -0.00558
     0.10394
     0.09481
     0.14957
    -0.17899
    -0.15161
    -0.34328
    -0.21550
     0.01267
    -0.09685
    -0.27939
    -0.37978
    -0.33415
    -0.13336
    -0.34328
    -0.39804
    -0.55319
    -0.41629
    -0.51669
    -0.32502
    -0.40716
    -0.50756
    -0.57145
    -0.65359
    -0.27026
    -0.10598
    -0.25201
    -0.43455
    -0.35240
    -0.27939
    -0.36153
    -0.31590
    -0.26114
    -0.22463
    -0.21550
    -0.03296
     0.08569
     0.14045
     0.00354
    -0.16074
    -0.27939
     0.08569
     0.14957
     0.00354
    -0.02384
    -0.04209
    -0.00558
     0.11307
     0.17695
     0.05830
     0.07656
    -0.00558
    -0.06034
     0.10394
     0.10394
    -0.06947
    -0.18812
    -0.00558
     0.02180
    -0.02384
    -0.14249
    -0.22463
    -0.45280
    -0.55319
    -0.59883
    -0.58970
    -0.68097
    -0.81787
    -0.89089
    -1.01866
    -1.13731
    -1.09168
    -1.23771
    -0.96390
    -1.12819
    -1.36548
    -1.45675
    -1.45675
    -1.20120
    -1.17382
    -1.20120
    -1.20120
    -0.94565
    -1.12819
    -1.18295
    -1.26509
    -1.12819
    -1.94048
    -2.49721
    -1.73968
    -1.86746
    -2.20515
    -1.57540
    -1.54802
    -2.13214
    -1.84921
    -1.63016
    -0.74486
    -0.45280
    -0.09685
    -0.07860
     0.40512
     0.98012
     1.80153
     1.98407
     2.25787
     2.65033
     2.85112
     2.96977
     3.04278
     2.85112
     2.75985
     2.65033
     2.23962
     2.03883
     1.52773
     1.46384
     1.17178
     0.93448
     0.76107
     0.46901
     0.13132
    -0.06034
     0.17695
    -0.06034
    -0.23375
    -0.29764
    -0.15161
    -0.09685
    -0.08773
    -0.16987
    -0.12423
    -0.17899
    -0.11511
    -0.22463
    -0.09685
    -0.08773
    -0.24288
    -0.06034
    -0.03296
    -0.14249
    -0.01471
     0.04005
    -0.15161
    -0.18812
    -0.23375
    -0.09685
    -0.05122
    -0.14249
    -0.09685
    -0.16074
    -0.17899
    -0.00558
    -0.11511
    -0.14249
    -0.05122
    -0.11511
    -0.15161
    -0.00558
    -0.18812
    -0.17899
    -0.01471
    -0.11511
    -0.22463
    -0.05122
    -0.06034
     0.13132
     0.04005
    -0.21550
    -0.18812
    -0.14249
     0.19521
    -0.14249
    -0.10598
     0.04005
    -0.04209
     0.15870
     0.01267
    -0.03296
    -0.03296
    -0.07860
     0.09481
     0.07656
     0.06743
     0.11307
     0.05830
    -0.13336
     0.17695
     0.28648
     0.14045
     0.19521
     0.03092
     0.15870
     0.03092
     0.27735
     0.02180
     0.16783
     0.18608
     0.18608
     0.33211
     0.27735
     0.33211
     0.05830
     0.24084
     0.27735
     0.23171
     0.20433
     0.28648
     0.15870
     0.05830
     0.32298
     0.15870
     0.39600
     0.43251
     0.15870
     0.29560
     0.02180
     0.16783
     0.34124
     0.12219
     0.25910
     0.19521
     0.24084
     0.24084
     0.29560
     0.22259
     0.04005
     0.16783
     0.12219
     0.24997
     0.03092
     0.29560
     0.20433
     0.31386
     0.28648
     0.24997
     0.37774
     0.22259
     0.16783
     0.32298
     0.41425
     0.32298
     0.31386
     0.21346
     0.24084
     0.25910
     0.55115
     0.50552
     0.50552
     0.49639
     0.32298
     0.24997
     0.54203
     0.63330
     0.56941
     0.35949
     0.51465
     0.45076
     0.27735
    -0.20637
     0.09481
     0.26822
     0.40512
     0.01267
    -0.08773
    -0.27026
    -0.33415
    -0.87263
    -0.91827
    -0.66272
    -0.37066
    -0.37978
    -0.48931
    -0.65359
    -0.90001
    -0.79962
    -0.71748
    -0.72660
    -0.71748
    -0.64446
    -0.41629
    -0.43455
    -0.29764
    -0.35240
    -0.10598
    -0.37978
    -0.84525
    -0.57145
    -0.63534
    -0.69922
    -1.18295
    -1.89484
    -2.72538
    -2.78927
    -2.36944
    -2.15952
    -1.16469
    -0.74486
    -0.20637
     0.01267
     0.28648
     0.84321
     0.92536
     1.29043
     1.99320
     2.69596
     3.49000
     4.40268
     4.35705
     4.77689
     4.50308
     4.13801
     3.59039
     3.35310
     2.76898
     2.31264
     2.00232
     1.80153
     1.27218
     0.78845
     0.35949
     0.46901
     0.17695
     0.12219
     0.01267
    -0.07860
     0.03092
     0.12219
     0.16783
     0.23171
     0.13132
     0.02180
    -0.04209
     0.12219
     0.27735
     0.19521
     0.29560
     0.19521
     0.32298
     0.30473
     0.15870
     0.29560
     0.24997
     0.29560
     0.28648
     0.25910
     0.34124
     0.14045
     0.19521
     0.27735
     1.85629
     2.14835
    -0.42542
    -0.06034
     0.14045
     0.46901
     0.48727
     0.76107
     0.71544
     0.63330
     0.44163
     0.31386
     0.16783
     0.01267
    -0.06947
    -0.20637
    -0.06034
    -0.13336
    -0.08773
    -0.14249
     0.15870
     0.00354
    -0.18812
    -0.06034
     0.22259
     0.14045
     0.04918
     0.09481
     0.20433
     0.15870
     0.05830
     0.14045
     0.28648
     0.15870
     0.08569
     0.22259
     0.20433
     0.37774
     0.24997
     0.08569
     0.08569
     0.21346
     0.34124
     0.35036
     0.30473
     0.23171
     0.19521
     0.15870
     0.35949
     0.43251
     0.24084
     0.21346
     0.24084
     0.37774
     0.35036
     0.09481
     0.20433
     0.16783
     0.26822
     0.32298
     0.29560
     0.24997
     0.13132
     0.13132
     0.04005
     0.24997
     0.24997
     0.20433
     0.17695
     0.11307
     0.14957
     0.05830
     0.21346
     0.24084
     0.04005
     0.27735
     0.14957
     0.12219
     0.02180
     0.12219
     0.14957
     0.17695
     0.21346
     0.18608
     0.14957
     0.36862
     0.21346
     0.09481
     0.12219
     0.18608
     0.20433
     0.28648
     0.30473
     0.36862
     0.40512
     0.22259
     0.14957
     0.16783
     0.42338
     0.53290
     0.36862
     0.49639
     0.42338
     0.48727
     0.49639
     0.27735
     0.39600
     0.53290
     0.55115
     0.32298
     0.36862
     0.11307
    -0.03296
    -0.06947
     0.10394
    -0.10598
    -0.33415
    -0.33415
    -0.48931
    -0.33415
    -0.43455
    -0.67184
    -0.43455
    -0.65359
    -0.69010
    -0.86351
    -0.82700
    -0.71748
    -0.72660
    -0.81787
    -0.58970
    -0.58057
    -0.81787
    -1.00954
    -0.90001
    -0.60796
    -0.78137
    -1.01866
    -0.85438
    -1.08255
    -1.63016
    -1.83095
    -2.19603
    -3.10871
    -3.55593
    -3.60156
    -2.49721
    -1.44763
    -1.10081
    -0.71748
    -0.70835
    -0.27939
     0.23171
     0.93448
     1.65550
     1.72852
     2.65033
     3.04278
     4.08324
     4.63086
     5.02331
     4.74038
     4.60348
     3.96460
     3.35310
     3.13405
     2.67771
     2.08447
     1.77415
     1.34519
     0.77933
     0.41425
     0.24084
     0.13132
     0.00354
    -0.11511
    -0.27939
    -0.25201
    -0.23375
    -0.20637
    -0.13336
    -0.29764
    -0.23375
    -0.25201
    -0.02384
    -0.09685
    -0.11511
    -0.16987
    -0.01471
     0.03092
     0.01267
    -0.01471
    -0.12423
     0.04918
    -0.24288
     0.11307
     0.09481
     0.13132
    -0.07860
    -0.10598
     0.14045
     0.03092
    -0.07860
     0.01267
    -0.09685
     0.04918
     0.09481
     0.14957
    -0.04209
     0.04005
    -0.18812
     0.02180
     0.25910
     0.06743
    -0.13336
    -0.11511
    -0.01471
     0.03092
    -0.12423
     0.01267
    -0.02384
    -0.05122
     0.00354
    -0.04209
     0.08569
    -0.06034
    -0.18812
    -0.06947
     0.16783
    -0.05122
    -0.06947
    -0.04209
    -0.06034
    -0.03296
     0.00354
     0.07656
     0.03092
    -0.00558
     0.04005
     0.17695
    -0.10598
    -0.02384
    -0.06947
    -0.08773
     0.06743
     0.16783
    -0.01471
    -0.02384
     0.04918
     0.06743
    -0.17899
    -0.02384
     0.07656
     0.02180
     0.02180
     0.23171
     0.02180
     0.08569
     0.04005
    -0.01471
    -0.01471
     0.19521
     0.24997
     0.11307
     0.03092
     0.10394
    -0.02384
     0.11307
     0.12219
     0.07656
     0.04005
     0.21346
     0.13132
    -0.00558
    -0.00558
    -0.21550
    -0.06034
     0.20433
     0.14957
     0.10394
    -0.03296
     0.01267
     0.06743
     0.08569
    -0.04209
     0.15870
    -0.14249
     0.01267
     0.15870
     0.13132
     0.09481
    -0.03296
    -0.08773
     0.13132
     0.14957
     0.21346
     0.18608
     0.04918
     0.18608
     0.17695
     0.08569
     0.35036
     0.32298
     0.25910
     0.34124
     0.17695
     0.23171
     0.39600
     0.05830
     0.23171
     0.30473
     0.23171
     0.14957
     0.06743
    -0.03296
    -0.18812
    -0.28852
    -0.14249
    -0.51669
    -0.50756
    -0.67184
    -0.83613
    -0.63534
    -0.64446
    -0.91827
    -0.92740
    -0.80875
    -0.96390
    -1.11906
    -1.16469
    -0.99128
    -0.93652
    -0.92740
    -0.72660
    -0.88176
    -1.24683
    -1.06430
    -1.21033
    -2.00436
    -2.16865
    -2.14127
    -2.38769
    -2.21428
    -1.62104
    -2.07738
    -2.98094
    -2.65237
    -1.90397
    -0.92740
    -0.57145
    -0.41629
    -0.36153
    -0.07860
     0.75195
     1.78328
     2.28526
     2.53168
     2.72334
     2.99715
     3.53563
     3.68166
     3.53563
     3.60865
     3.10667
     2.75072
     2.44954
     2.26700
     1.79241
     1.50035
     1.32694
     0.94361
     0.57853
     0.66068
     0.05830
     0.03092
     0.05830
    -0.13336
    -0.07860
    -0.15161
    -0.27939
    -0.24288
    -0.20637
    -0.27939
    -0.09685
    -0.16074
    -0.05122
    -0.18812
    -0.10598
     0.04918
    -0.20637
    -0.20637
     0.07656
    -0.19725
     0.04918
    -0.06034
    -0.13336
    -0.19725
    -0.06034
    -0.13336
    -0.19725
    -0.09685
    -0.12423
    -0.28852
    -0.16074
    -0.35240
    -0.31590
    -0.38891
     0.36862
    -0.17899
    -0.28852
    -0.27026
    -0.31590
    -0.29764
    -0.16074
    -0.36153
    -0.10598
    -0.09685
    -0.31590
    -0.34328
    -0.15161
    -0.13336
    -0.40716
    -0.41629
    -0.20637
    -0.37978
    -0.27026
    -0.24288
    -0.20637
    -0.18812
    -0.06947
    -0.30677
     0.01267
    -0.06034
     0.02180
     0.01267
    -0.10598
    -0.00558
    -0.01471
    -0.11511
     0.04005
     0.14957
    -0.06034
     0.10394
     0.04918
    -0.05122
     0.01267
    -0.03296
    -0.21550
    -0.03296
    -0.02384
    -0.12423
    -0.10598
    -0.12423
     0.06743
    -0.26114
    -0.06034
    -0.15161
    -0.04209
    -0.06947
    -0.26114
    -0.02384
    -0.22463
    -0.21550
    -0.16074
     0.02180
    -0.37978
     0.04005
    -0.18812
    -0.18812
    -0.16987
    -0.29764
    -0.36153
    -0.16074
    -0.24288
    -0.29764
    -0.11511
    -0.16987
    -0.22463
    -0.22463
    -0.33415
    -0.22463
    -0.11511
    -0.32502
    -0.27939
    -0.16987
    -0.16987
    -0.30677
    -0.19725
    -0.18812
    -0.16074
    -0.27026
    -0.19725
    -0.24288
    -0.19725
    -0.24288
    -0.26114
    -0.31590
    -0.08773
    -0.13336
    -0.16987
    -0.24288
    -0.21550
    -0.21550
    -0.13336
     0.01267
     0.04005
    -0.16074
    -0.06034
    -0.13336
     0.02180
    -0.09685
    -0.11511
    -0.05122
     0.04918
    -0.04209
    -0.05122
    -0.05122
    -0.06034
    -0.17899
    -0.29764
    -0.32502
     0.10394
    -0.36153
    -0.38891
    -0.53494
    -0.55319
    -0.57145
    -0.70835
    -0.68097
    -0.72660
    -0.85438
    -0.87263
    -0.81787
    -0.90001
    -0.93652
    -1.30160
    -1.00041
    -0.93652
    -0.89089
    -0.78137
    -0.76311
    -0.90001
    -0.90001
    -1.08255
    -1.06430
    -1.28334
    -1.47501
    -1.27422
    -1.70318
    -2.09563
    -2.00436
    -3.21823
    -3.82061
    -3.19998
    -2.08650
    -1.13731
    -1.09168
    -1.15557
    -1.25596
    -0.53494
     0.82496
     1.11702
     1.50947
     1.77415
     1.78328
     2.37652
     3.32572
     4.05586
     4.16539
     3.95547
     3.46262
     2.91501
     2.54081
     2.29438
     1.59162
     1.39082
     1.09877
     0.69718
     0.40512
     0.15870
     0.03092
    -0.27026
    -0.37066
    -0.28852
    -0.21550
    -0.26114
    -0.26114
    -0.25201
    -0.23375
    -0.37978
    -0.24288
    -0.04209
    -0.27939
    -0.14249
    -0.11511
    -0.08773
    -0.24288
     0.04005
    -0.11511
    -0.02384
    -0.26114
    -0.28852
    -0.07860
     0.02180
    -0.19725
    -0.10598
    -0.03296
    -0.08773
    -0.14249
    -0.14249
    -0.12423
    -0.00558
    -0.10598
     0.01267
    -0.02384
     0.00354
    -0.17899
    -0.11511
    -0.04209
     0.08569
    -0.07860
    -0.03296
     0.01267
     0.04918
     0.04918
    -0.11511
    -0.11511
    -0.12423
    -0.04209
     0.02180
     0.04918
    -0.16074
    -0.05122
    -0.16987
     0.07656
    -0.11511
    -0.06034
    -0.16074
    -0.29764
    -0.15161
    -0.18812
    -0.22463
    -0.28852
    -0.30677
    -0.16987
    -0.26114
    -0.09685
    -0.16074
    -0.18812
    -0.39804
    -0.41629
    -0.16074
    -0.18812
    -0.17899
    -0.17899
    -0.21550
    -0.20637
    -0.08773
    -0.05122
    -0.24288
    -0.15161
    -0.02384
     0.22259
    -0.05122
    -0.12423
    -0.13336
    -0.07860
     0.08569
     0.25910
    -0.01471
    -0.06034
    -0.06034
     0.12219
     0.04918
     0.02180
    -0.15161
    -0.03296
     0.06743
     0.05830
     0.07656
     0.06743
    -0.07860
    -0.09685
    -0.06947
     0.29560
     0.01267
     0.16783
    -0.25201
     0.13132
     0.11307
     0.04918
    -0.03296
    -0.02384
     0.11307
     0.21346
     0.01267
     0.19521
     0.00354
    -0.25201
    -0.05122
     0.32298
     0.07656
     0.07656
     0.03092
     0.14045
     0.14957
     0.07656
     0.04918
     0.11307
     0.14045
     0.20433
     0.19521
     0.14957
     0.24084
    -0.06947
     0.05830
     0.27735
     0.22259
     0.10394
    -0.06947
    -0.10598
    -0.01471
    -0.00558
    -0.30677
    -0.21550
    -0.27939
    -0.31590
    -0.47105
    -0.38891
    -0.47105
    -0.88176
    -0.73573
    -0.62621
    -0.55319
    -0.73573
    -0.75398
    -0.90914
    -0.95478
    -0.71748
    -0.86351
    -0.70835
    -1.04604
    -0.70835
    -0.67184
    -0.73573
    -0.63534
    -0.48018
    -0.83613
    -0.60796
    -1.04604
    -0.88176
    -0.74486
    -1.07342
    -1.47501
    -1.84921
    -2.87141
    -3.09046
    -2.78015
    -2.38769
    -1.63016
    -1.14644
    -0.69010
    -0.58057
    -0.06947
     0.56028
     0.80671
     0.98012
     1.47297
     1.93844
     2.65033
     3.78206
     4.22015
     4.24753
     4.08324
     3.95547
     3.65428
     3.09755
     2.63208
     2.34002
     1.81066
     1.19003
     1.14440
     1.15353
     0.46901
     0.14957
     0.04918
    -0.14249
    -0.06034
    -0.31590
    -0.31590
    -0.16987
    -0.24288
    -0.21550
    -0.16987
    -0.08773
    -0.20637
    -0.30677
    -0.10598
     0.06743
    -0.11511
    -0.10598
    -0.06947
    -0.02384
    -0.09685
    -0.04209
    -0.06034
    -0.14249
    -0.08773
    -0.07860
     0.07656
    -0.04209
     0.00354
    -0.10598
    -0.13336
    -0.05122
     0.01267
     0.04918
    -0.17899
    -0.08773
     0.03092
    -0.09685
     0.02180
    -0.02384
    -0.04209
     0.00354
     0.01267
    -0.10598
    -0.07860
    -0.05122
    -0.17899
     0.00354
     0.14957
    -0.00558
     0.02180
    -0.15161
     0.10394
    -0.03296
    -0.06947
     0.04918
    -0.01471
     0.07656
    -0.00558
     0.00354
     0.13132
     0.01267
    -0.14249
     0.00354
     0.05830
     0.04005
    -0.01471
     0.10394
     0.05830
    -0.03296
     0.07656
     0.03092
     0.18608
     0.10394
     0.12219
     0.20433
     0.03092
     0.17695
    -0.01471
     0.10394
     0.25910
     0.05830
     0.03092
     0.13132
     0.22259
     0.21346
     0.04918
    -0.01471
     0.13132
     0.16783
     0.10394
     0.08569
     0.16783
     0.15870
     0.06743
     0.09481
     0.22259
     0.09481
     0.23171
     0.16783
     0.13132
     0.07656
    -0.04209
     0.24997
     0.04005
     0.31386
     0.04918
     0.05830
     0.04005
     0.24997
    -0.01471
     0.04918
     0.11307
     0.17695
     0.12219
     0.23171
     0.23171
     0.18608
     0.19521
     0.03092
     0.07656
     0.41425
     0.18608
     0.24084
     0.27735
     0.22259
     0.21346
     0.18608
     0.24084
     0.23171
     0.18608
     0.25910
     0.24084
     0.14045
     0.14045
     0.03092
     0.08569
     0.03092
    -0.05122
    -0.16987
    -0.11511
    -0.41629
    -0.28852
    -0.61708
    -0.48931
    -0.48931
    -0.81787
    -0.27939
     1.06226
     0.83409
    -0.16987
    -0.80875
    -0.77224
    -0.58970
    -0.24288
    -0.30677
    -0.25201
    -0.18812
    -0.24288
    -0.52581
    -0.83613
    -0.80875
    -0.86351
    -1.39286
    -1.93135
    -1.60278
    -1.24683
    -1.86746
    -1.98611
    -1.80357
    -2.36031
    -2.48809
    -2.26904
    -2.06825
    -1.53889
    -0.98216
    -0.61708
    -0.20637
     0.00354
     0.75195
     1.26305
     1.63725
     1.60987
     1.69201
     2.27613
     3.20707
     3.59952
     3.65428
     3.44437
     3.29834
     3.06104
     2.65033
     2.14835
     1.84717
     1.76503
     1.29956
     1.06226
     0.73369
     0.47814
     0.19521
    -0.03296
    -0.27939
    -0.21550
    -0.16987
    -0.10598
    -0.27939
    -0.13336
    -0.27939
    -0.16987
    -0.19725
     0.05830
    -0.22463
    -0.21550
    -0.21550
    -0.14249
    -0.09685
    -0.15161
    -0.26114
    -0.16074
     0.03092
     0.02180
    -0.00558
    -0.06947
    -0.17899
    -0.05122
    -0.09685
     0.00354
    -0.01471
    -0.06947
     0.01267
    -0.02384
     0.10394
    -0.12423
    -0.08773
    -0.02384
     0.03092
    -0.02384
     0.04005
    -0.15161
    -0.15161
     0.07656
    -0.09685
     0.04005
     0.14045
    -0.03296
    -0.09685
     0.08569
    -0.00558
    -0.13336
    -0.22463
    -0.12423
    -0.02384
     0.06743
    -0.01471
     0.13132
     0.02180
    -0.06947
    -0.07860
    -0.06947
     0.07656
    -0.00558
    -0.14249
    -0.02384
     0.15870
    -0.11511
    -0.41629
    -0.09685
    -0.14249
     0.07656
     0.15870
    -0.02384
     0.05830
    -0.14249
     0.02180
    -0.07860
     0.07656
     0.25910
     0.06743
     0.27735
     0.25910
     0.33211
     0.35036
     0.17695
     0.07656
     0.32298
     0.19521
     0.32298
     0.31386
     0.26822
     0.05830
     0.25910
     0.26822
     0.30473
     0.23171
     0.14957
     0.20433
     0.09481
     0.28648
     0.18608
     0.10394
     0.37774
     0.31386
     0.14957
     0.36862
     0.04918
     0.18608
     0.16783
     0.18608
     0.11307
     0.17695
     0.12219
     0.14957
     0.42338
     0.32298
     0.14957
     0.24084
     0.35949
     0.19521
     0.30473
     0.40512
     0.24084
     0.18608
     0.13132
     0.32298
     0.38687
     0.51465
     0.27735
     0.30473
     0.39600
     0.36862
     0.30473
     0.17695
     0.29560
     0.29560
     0.36862
     0.24997
     0.30473
     0.04005
     0.06743
     0.01267
     0.06743
    -0.06034
    -0.37978
    -0.42542
    -0.45280
    -0.36153
    -0.37066
    -0.60796
    -0.62621
    -0.64446
    -0.66272
    -0.70835
    -0.88176
    -0.81787
    -0.83613
    -0.87263
    -0.76311
    -0.58057
    -0.64446
    -0.85438
    -0.86351
    -0.37978
    -0.69922
    -1.00954
    -0.99128
    -1.13731
    -1.46588
    -1.33810
    -2.23253
    -3.52855
    -3.99402
    -3.57418
    -2.21428
    -0.95478
    -0.80875
    -0.69922
    -0.66272
     0.08569
     0.70631
     1.11702
     1.42733
     1.96582
     2.54081
     3.59952
     4.71300
     4.94117
     5.29712
     4.95030
     4.19277
     3.96460
     3.39873
     3.25270
     2.56819
     2.13923
     1.61900
     1.26305
     0.94361
     0.55115
     0.34124
     0.18608
     0.14957
    -0.07860
    -0.09685
    -0.29764
    -0.15161
    -0.08773
     0.18608
    -0.16987
    -0.07860
    -0.07860
     0.05830
    -0.16987
    -0.04209
    -0.28852
    -0.18812
     0.00354
     0.00354
    -0.03296
    -0.03296
    -0.07860
    -0.28852
    -0.12423
    -0.00558
    -0.08773
    -0.25201
    -0.24288
    -0.20637
    -0.04209
    -0.11511
    -0.16987
    -0.23375
    -0.04209
    -0.15161
    -0.13336
    -0.09685
    -0.10598
    -0.34328
    -0.04209
     0.04005
    -0.15161
    -0.09685
    -0.09685
     0.05830
    -0.07860
     0.01267
    -0.01471
    -0.04209
    -0.06947
     0.05830
     0.17695
     0.02180
    -0.00558
    -0.07860
    -0.12423
     0.14045
     0.16783
     0.03092
     0.04005
     0.04918
     0.04005
    -0.04209
    -0.10598
     0.16783
     0.08569
     0.06743
     0.22259
    -0.02384
     0.11307
     0.05830
     0.01267
    -0.03296
     0.17695
     0.15870
     0.04005
     0.12219
     0.14045
     0.01267
     0.03092
     0.15870
     0.22259
     0.13132
     0.33211
     0.18608
     0.11307
     0.21346
    -0.09685
     0.14957
     0.28648
     0.38687
     0.23171
     0.16783
     0.31386
     0.16783
     0.26822
     0.14957
     0.17695
     0.22259
     0.10394
     0.31386
     0.20433
     0.28648
     0.10394
     0.01267
     0.25910
     0.14957
     0.23171
     0.08569
     0.02180
     0.12219
    -0.06034
     0.16783
     0.04918
     0.19521
     0.04005
     0.05830
     0.09481
     0.05830
    -0.06947
    -0.07860
    -0.06947
     0.13132
     0.12219
     0.06743
     0.06743
    -0.11511
    -0.05122
     0.04918
     0.08569
    -0.01471
     0.02180
    -0.01471
     0.01267
     0.04918
     0.05830
    -0.05122
     0.02180
     0.12219
     0.14957
     0.12219
     0.06743
    -0.05122
    -0.16987
    -0.08773
    -0.18812
    -0.06034
    -0.10598
    -0.19725
    -0.33415
    -0.46193
    -0.37978
    -0.59883
    -0.62621
    -0.63534
    -0.85438
    -0.56232
    -0.70835
    -0.72660
    -0.84525
    -0.79049
    -0.85438
    -0.87263
    -0.81787
    -0.70835
    -0.66272
    -0.83613
    -0.80875
    -1.11906
    -1.24683
    -0.69922
    -0.70835
    -1.09168
    -1.21945
    -1.31985
    -2.03174
    -2.52459
    -2.88967
    -4.14917
    -4.68766
    -4.60552
    -3.10871
    -2.14127
    -1.73968
    -1.38374
    -1.90397
    -0.93652
    -0.02384
     0.70631
     1.59162
     1.94756
     2.21224
     3.05191
     4.23840
     4.75863
     5.34275
     5.33362
     5.11458
     4.38443
     4.09237
     3.28921
     2.56819
     2.26700
     1.57336
     1.25392
     0.87972
     0.45076
     0.05830
    -0.05122
    -0.19725
    -0.29764
    -0.40716
    -0.37978
    -0.55319
    -0.48018
    -0.53494
    -0.27939
    -0.38891
    -0.29764
    -0.41629
    -0.41629
    -0.18812
    -0.18812
    -0.19725
    -0.35240
    -0.44367
    -0.29764
    -0.09685
    -0.25201
    -0.19725
    -0.21550
    -0.20637
    -0.21550
    -0.31590
    -0.27026
    -0.16074
    -0.27939
    -0.34328
    -0.27026
    -0.22463
    -0.17899
    -0.29764
    -0.32502
    -0.02384
    -0.13336
    -0.24288
    -0.13336
    -0.31590
    -0.13336
    -0.31590
    -0.27939
    -0.25201
    -0.03296
    -0.14249
     0.00354
    -0.17899
    -0.06947
    -0.23375
    -0.27939
    -0.25201
    -0.06034
    -0.16074
    -0.08773
    -0.15161
    -0.15161
     0.00354
    -0.18812
    -0.07860
    -0.14249
    -0.00558
    -0.16074
    -0.08773
    -0.06947
    -0.10598
    -0.14249
    -0.11511
    -0.05122
    -0.00558
    -0.01471
    -0.05122
     0.09481
    -0.06947
    -0.13336
    -0.09685
    -0.00558
    -0.05122
    -0.04209
     0.00354
    -0.04209
     0.06743
    -0.08773
    -0.00558
     0.13132
    -0.07860
     0.16783
    -0.01471
    -0.06947
    -0.02384
     0.08569
    -0.06947
     0.07656
     0.00354
     0.09481
     0.09481
     0.13132
    -0.01471
    -0.06947
     0.07656
    -0.00558
     0.04005
     0.15870
     0.16783
    -0.10598
    -0.02384
     0.26822
    -0.11511
     0.01267
     0.07656
     0.01267
     0.03092
    -0.11511
     0.12219
     0.10394
    -0.01471
    -0.13336
     0.04918
     0.18608
     0.06743
    -0.02384
     0.02180
     0.06743
    -0.07860
     0.12219
     0.13132
     0.14045
     0.04918
     0.05830
     0.22259
     0.24084
     0.04918
     0.15870
     0.06743
     0.35949
     0.21346
     0.10394
     0.11307
     0.20433
    -0.12423
     0.02180
     0.14045
     0.04005
    -0.16987
    -0.29764
    -0.36153
    -0.46193
    -0.58970
    -0.88176
    -0.54407
    -0.64446
    -0.48931
    -0.68097
    -0.70835
    -0.86351
    -1.06430
    -1.07342
    -1.02779
    -0.92740
    -1.10081
    -0.92740
    -0.90914
    -1.01866
    -1.28334
    -1.01866
    -0.83613
    -1.00954
    -0.98216
    -0.95478
    -1.44763
    -1.73968
    -2.07738
    -2.57023
    -3.35514
    -3.73846
    -3.62894
    -3.07220
    -2.01349
    -0.95478
    -0.69922
    -0.72660
    -0.06947
     0.97099
     1.59162
     1.92931
     1.69201
     2.17573
     3.50825
     4.04674
     5.11458
     5.24235
     4.94117
     4.43007
     4.02848
     3.47175
     2.93326
     2.29438
     1.50035
     1.18091
     0.67893
     0.51465
     0.08569
    -0.19725
    -0.37066
    -0.66272
    -0.57145
    -0.36153
    -0.35240
    -0.58970
    -0.41629
    -0.27939
    -0.35240
    -0.57145
    -0.38891
    -0.38891
    -0.21550
    -0.39804
    -0.17899
    -0.30677
    -0.15161
    -0.28852
    -0.15161
    -0.17899
     0.01267
    -0.09685
    -0.28852
    -0.15161
    -0.14249
    -0.11511
    -0.08773
    -0.27939
    -0.12423
     0.03092
    -0.12423
     0.04005
    -0.10598
    -0.05122
    -0.28852
    -0.32502
    -0.06947
    -0.14249
    -0.05122
    -0.12423
    -0.16987
    -0.06034
    -0.08773
    -0.18812
    -0.02384
    -0.13336
    -0.20637
     0.04005
    -0.16987
    -0.16074
    -0.27939
    -0.04209
    -0.08773
     0.02180
    -0.05122
     0.04005
    -0.11511
    -0.01471
    -0.06034
    -0.15161
    -0.09685
     0.01267
    -0.06034
     0.17695
    -0.02384
     0.04918
    -0.00558
     0.01267
     0.10394
     0.04918
     0.02180
    -0.00558
     0.03092
     0.23171
     0.20433
     0.15870
     0.14957
     0.14045
     0.26822
     0.32298
     0.31386
     0.19521
     0.22259
    -0.08773
     0.37774
     0.33211
     0.35949
     0.08569
     0.14045
     0.25910
     0.18608
     0.06743
     0.03092
     0.09481
     0.05830
     0.04918
     0.04918
    -0.10598
    -0.06947
    -0.30677
    -0.13336
     0.07656
     0.01267
    -0.06947
    -0.22463
    -0.13336
    -0.05122
    -0.04209
    -0.14249
    -0.19725
     0.03092
     0.07656
     0.12219
     0.03092
     0.06743
    -0.14249
    -0.09685
     0.00354
     0.09481
     0.00354
     0.07656
    -0.04209
     0.22259
    -0.01471
     0.07656
     0.15870
     0.23171
     0.07656
     0.11307
     0.18608
     0.20433
     0.02180
     0.03092
     0.24084
     0.18608
     0.14957
     0.04918
     0.03092
    -0.06034
    -0.16987
    -0.34328
    -0.40716
    -0.47105
    -0.53494
    -0.60796
    -0.62621
    -0.60796
    -0.80875
    -0.94565
    -0.83613
    -0.81787
    -1.02779
    -1.10993
    -1.12819
    -1.01866
    -1.00041
    -1.04604
    -1.03692
    -1.00041
    -1.10993
    -1.09168
    -0.75398
    -0.58057
    -0.82700
    -1.21033
    -0.94565
    -1.23771
    -1.32898
    -1.84008
    -2.67062
    -3.56505
    -3.73846
    -2.87141
    -2.03174
    -1.10993
    -0.98216
    -1.29247
    -0.91827
     0.57853
     1.13527
     1.52773
     1.29956
     1.55511
     2.46779
     3.54476
     4.20189
     4.53046
     4.52133
     4.32967
     3.83682
     3.43524
     3.18881
     2.54081
     1.81979
     1.25392
     1.01662
     0.60592
     0.05830
    -0.05122
    -0.06947
    -0.24288
    -0.47105
    -0.40716
    -0.33415
    -0.38891
    -0.22463
    -0.28852
    -0.14249
    -0.22463
    -0.22463
    -0.21550
    -0.32502
    -0.16987
    -0.24288
    -0.07860
    -0.16074
     0.04005
    -0.13336
    -0.24288
    -0.11511
    -0.16074
    -0.14249
    -0.07860
    -0.16987
    -0.10598
    -0.08773
    -0.03296
    -0.00558
    -0.01471
    -0.25201
    -0.29764
    -0.09685
     0.01267
    -0.15161
    -0.09685
    -0.22463
    -0.23375
    -0.04209
    -0.22463
    -0.11511
    -0.06947
    -0.14249
    -0.05122
    -0.10598
    -0.08773
    -0.20637
    -0.25201
    -0.22463
    -0.16987
    -0.09685
    -0.16987
     0.14045
    -0.18812
    -0.23375
    -0.04209
    -0.10598
    -0.08773
    -0.14249
    -0.16074
    -0.04209
    -0.06947
     0.14957
    -0.13336
    -0.07860
     0.01267
     0.04005
     0.00354
     0.05830
    -0.08773
     0.05830
    -0.16987
    -0.02384
    -0.02384
    -0.03296
    -0.03296
     0.00354
    -0.00558
     0.03092
    -0.14249
    -0.16074
     0.08569
     0.01267
    -0.03296
    -0.00558
     0.05830
    -0.09685
    -0.16074
    -0.08773
     0.01267
     0.00354
     0.00354
    -0.05122
     0.01267
    -0.08773
    -0.17899
    -0.13336
    -0.04209
     0.00354
    -0.15161
     0.16783
    -0.04209
    -0.07860
    -0.16074
    -0.05122
    -0.08773
    -0.02384
    -0.05122
    -0.05122
    -0.05122
    -0.07860
     0.05830
    -0.26114
     0.18608
     0.02180
    -0.02384
    -0.13336
    -0.07860
    -0.06947
    -0.02384
    -0.11511
    -0.00558
    -0.00558
     0.12219
     0.04918
     0.07656
     0.09481
     0.00354
    -0.15161
     0.02180
     0.16783
     0.09481
     0.11307
    -0.07860
    -0.03296
    -0.10598
    -0.18812
    -0.25201
    -0.26114
    -0.37978
    -0.63534
    -0.87263
    -0.69922
    -0.98216
    -1.23771
    -1.20120
    -1.01866
    -1.56627
    -1.31985
    -1.43850
    -1.45675
    -1.73056
    -1.64842
    -1.60278
    -1.18295
    -1.24683
    -1.22858
    -1.48413
    -1.47501
    -1.69405
    -1.76707
    -1.41112
    -1.78532
    -2.18690
    -2.08650
    -2.05912
    -2.09563
    -1.23771
    -1.26509
    -1.25596
    -1.17382
    -0.58057
     0.11307
     0.45076
     0.62417
     1.00750
     1.09877
     1.35432
     2.13010
     2.53168
     2.55906
     2.77811
     2.87850
     2.78723
     2.44041
     2.30351
     1.89280
     1.72852
     1.49122
     1.21741
     1.06226
     0.76107
     0.60592
     0.26822
     0.14957
     0.23171
    -0.02384
    -0.17899
    -0.33415
    -0.30677
    -0.36153
    -0.60796
    -0.33415
    -0.37066
    -0.30677
    -0.32502
    -0.44367
    -0.30677
    -0.32502
    -0.43455
    -0.54407
    -0.32502
    -0.34328
    -0.11511
    -0.22463
    -0.24288
    -0.28852
    -0.27939
    -0.27939
    -0.27939
    -0.16074
    -0.13336
    -0.26114
    -0.38891
    -0.24288
    -0.26114
    -0.21550
    -0.07860
    -0.24288
    -0.22463
    -0.10598
    -0.17899
    -0.24288
    -0.14249
    -0.36153
    -0.26114
    -0.23375
    -0.13336
    -0.19725
    -0.10598
    -0.28852
    -0.16987
    -0.26114
    -0.35240
    -0.11511
    -0.27939
    -0.35240
    -0.28852
    -0.23375
    -0.27026
    -0.20637
     0.15870
     0.52377
    -0.40716
    -0.26114
    -0.50756
    -0.37066
    -0.21550
    -0.15161
    -0.11511
    -0.10598
    -0.17899
    -0.34328
    -0.32502
    -0.41629
    -0.31590
    -0.53494
    -0.51669
    -0.37978
    -0.48931
    -0.33415
    -0.35240
    -0.35240
    -0.39804
    -0.32502
    -0.29764
    -0.27939
    -0.13336
    -0.24288
    -0.29764
    -0.43455
    -0.18812
    -0.29764
    -0.31590
    -0.32502
    -0.27026
    -0.09685
    -0.29764
    -0.30677
    -0.25201
    -0.27026
    -0.51669
    -0.35240
    -0.23375
    -0.36153
    -0.29764
    -0.25201
    -0.20637
    -0.35240
    -0.34328
    -0.34328
    -0.34328
    -0.20637
    -0.27026
    -0.53494
    -0.21550
    -0.39804
    -0.43455
    -0.12423
    -0.18812
    -0.33415
    -0.44367
    -0.27026
    -0.35240
    -0.38891
    -0.39804
    -0.26114
    -0.42542
    -0.33415
    -0.09685
    -0.32502
    -0.21550
    -0.19725
    -0.42542
    -0.20637
    -0.15161
    -0.37066
    -0.36153
    -0.44367
    -0.20637
    -0.22463
    -0.22463
    -0.31590
    -0.33415
    -0.28852
    -0.28852
    -0.27026
    -0.48018
    -0.56232
    -0.58057
    -0.75398
    -0.56232
    -0.64446
    -0.79049
    -0.89089
    -0.97303
    -1.13731
    -1.11906
    -1.29247
    -1.37461
    -1.48413
    -1.39286
    -1.31072
    -1.47501
    -1.60278
    -1.40199
    -1.48413
    -1.19207
    -1.09168
    -1.35636
    -1.22858
    -1.27422
    -1.34723
    -1.23771
    -1.31985
    -1.58453
    -1.61191
    -1.69405
    -1.97698
    -1.45675
    -1.79445
    -2.55197
    -2.50634
    -1.86746
    -0.83613
    -0.61708
    -0.24288
    -0.13336
    -0.00558
     0.64242
     1.39082
     1.38170
     1.59162
     1.86542
     1.99320
     2.62295
     2.79636
     2.81461
     2.46779
     2.08447
     2.19399
     1.78328
     1.19916
     0.80671
     0.57853
     0.14957
     0.05830
    -0.14249
    -0.40716
    -0.48018
    -0.42542
    -0.60796
    -0.65359
    -0.48931
    -0.63534
    -0.74486
    -0.48018
    -0.35240
    -0.51669
    -0.58057
    -0.58970
    -0.37978
    -0.41629
    -0.16987
    -0.39804
    -0.32502
    -0.27026
    -0.17899
    -0.19725
    -0.37066
    -0.41629
    -0.54407
    -0.06947
    -0.19725
    -0.05122
    -0.13336
    -0.33415
     0.02180
    -0.20637
    -0.03296
    -0.11511
    -0.07860
    -0.19725
    -0.16074
    -0.08773
     0.14045
    -0.08773
    -0.06947
     0.04005
     0.04005
    -0.10598
    -0.08773
     0.06743
    -0.10598
    -0.20637
    -0.14249
     0.00354
    -0.01471
    -0.06947
     0.04005
    -0.06947
    -0.00558
     0.08569
    -0.05122
    -0.27939
    -0.02384
     0.02180
    -0.12423
    -0.07860
    -0.01471
    -0.26114
    -0.02384
    -0.09685
    -0.02384
    -0.05122
    -0.02384
    -0.02384
    -0.11511
    -0.16074
    -0.14249
    -0.18812
    -0.01471
     0.14957
    -0.10598
     0.02180
     0.01267
    -0.05122
    -0.17899
    -0.01471
    -0.08773
     0.14957
     0.02180
     0.01267
     0.04005
     0.14957
    -0.06947
    -0.00558
    -0.03296
     0.14045
     0.04918
    -0.02384
     0.01267
    -0.03296
    -0.06947
     0.06743
     0.12219
     0.10394
    -0.06034
     0.00354
     0.04918
     0.14045
     0.04005
    -0.13336
     0.00354
     0.04918
     0.18608
     0.04005
     0.05830
     0.06743
     0.06743
    -0.03296
     0.09481
     0.05830
     0.05830
     0.05830
    -0.02384
     0.13132
     0.14957
     0.09481
    -0.00558
     0.12219
     0.24997
     0.21346
     0.17695
     0.01267
    -0.24288
     0.12219
     0.11307
     0.02180
     0.15870
     0.34124
     0.04918
     0.01267
     0.11307
     0.16783
     0.00354
     0.09481
     0.04918
     0.06743
     0.12219
     0.14957
     0.04005
    -0.03296
    -0.04209
    -0.06947
    -0.11511
    -0.18812
    -0.27939
    -0.51669
    -0.48931
    -0.65359
    -0.73573
    -0.84525
    -0.78137
    -0.82700
    -0.83613
    -1.08255
    -1.07342
    -1.21033
    -1.19207
    -1.42024
    -1.18295
    -1.21033
    -0.98216
    -1.15557
    -1.14644
    -0.99128
    -1.28334
    -1.24683
    -1.10993
    -1.21945
    -1.49326
    -1.10081
    -1.53889
    -1.69405
    -1.64842
    -1.31072
    -1.57540
    -1.90397
    -1.82183
    -1.11906
    -0.56232
    -0.23375
     0.16783
     0.07656
     0.46901
     0.90710
     1.74677
     2.42216
     2.40390
     2.31264
     2.42216
     2.73247
     3.09755
     3.17056
     2.94239
     2.57731
     2.33089
     2.16661
     1.69201
     1.19916
     1.03488
     0.73369
     0.45076
     0.37774
    -0.10598
    -0.14249
    -0.51669
    -0.37978
    -0.48931
    -0.35240
    -0.46193
    -0.19725
    -0.50756
    -0.46193
    -0.31590
    -0.40716
    -0.37066
    -0.27939
    -0.43455
    -0.31590
    -0.36153
    -0.24288
    -0.30677
    -0.31590
    -0.27939
    -0.40716
    -0.20637
    -0.32502
    -0.22463
    -0.30677
    -0.33415
    -0.24288
    -0.43455
    -0.24288
    -0.31590
    -0.15161
    -0.10598
    -0.31590
    -0.42542
    -0.20637
    -0.31590
    -0.27026
    -0.14249
    -0.14249
    -0.27939
    -0.28852
    -0.25201
    -0.37978
    -0.23375
    -0.08773
    -0.24288
    -0.35240
    -0.20637
    -0.16074
    -0.19725
    -0.28852
    -0.26114
    -0.27026
    -0.23375
    -0.19725
     0.00354
    -0.16074
    -0.24288
    -0.14249
    -0.36153
    -0.06034
    -0.16074
    -0.11511
    -0.19725
    -0.12423
    -0.12423
    -0.19725
    -0.12423
    -0.26114
    -0.16074
    -0.11511
    -0.14249
    -0.11511
    -0.27026
    -0.20637
    -0.16074
    -0.05122
    -0.01471
    -0.12423
    -0.17899
    -0.01471
    -0.10598
    -0.07860
    -0.27939
    -0.13336
    -0.06034
    -0.02384
    -0.02384
    -0.10598
    -0.22463
    -0.14249
    -0.15161
    -0.21550
     0.02180
     0.19521
    -0.26114
    -0.20637
    -0.13336
    -0.21550
    -0.04209
    -0.11511
    -0.07860
    -0.07860
     0.04005
    -0.10598
    -0.17899
    -0.33415
    -0.16074
    -0.27026
    -0.16074
    -0.16074
    -0.20637
     0.00354
    -0.20637
    -0.07860
    -0.07860
    -0.13336
    -0.31590
    -0.10598
    -0.09685
     0.05830
    -0.10598
    -0.20637
    -0.12423
    -0.23375
    -0.00558
     0.04005
     0.06743
    -0.06034
    -0.15161
     0.01267
     0.00354
    -0.15161
    -0.15161
     0.01267
    -0.00558
     0.04005
    -0.15161
    -0.06034
    -0.23375
    -0.36153
    -0.30677
    -0.27939
    -0.39804
    -0.45280
    -0.53494
    -0.62621
    -0.94565
    -0.93652
    -0.91827
    -1.14644
    -1.08255
    -1.21945
    -1.26509
    -1.30160
    -1.51151
    -1.48413
    -1.51151
    -1.31985
    -1.27422
    -1.40199
    -1.41112
    -1.25596
    -1.21945
    -1.31985
    -1.46588
    -1.26509
    -1.29247
    -1.44763
    -1.21033
    -1.27422
    -1.39286
    -1.42024
    -1.60278
    -2.05912
    -1.83095
    -1.69405
    -1.09168
    -0.50756
    -0.10598
     0.18608
     0.67893
     0.77020
     1.55511
     2.37652
     2.04796
     2.04796
     2.34002
     2.61382
     3.06104
     3.43524
     3.24357
     3.05191
     2.86937
     2.47692
     2.05708
     1.64638
     1.10789
     0.71544
     0.35036
     0.28648
     0.14957
     0.04918
    -0.06034
     0.13132
    -0.47105
    -0.51669
    -0.36153
    -0.35240
    -0.36153
    -0.37066
    -0.29764
    -0.42542
    -0.28852
    -0.36153
    -0.46193
    -0.40716
    -0.35240
    -0.38891
    -0.52581
    -0.38891
    -0.56232
    -0.50756
    -0.38891
    -0.35240
    -0.56232
    -0.37978
    -0.41629
    -0.44367
    -0.28852
    -0.40716
    -0.42542
    -0.33415
    -0.34328
    -0.23375
    -0.27939
    -0.27939
    -0.50756
    -0.38891
    -0.32502
    -0.21550
    -0.34328
    -0.35240
    -0.38891
    -0.43455
    -0.31590
    -0.26114
    -0.35240
    -0.37066
    -0.37978
    -0.12423
    -0.27939
    -0.26114
    -0.33415
    -0.49843
    -0.26114
    -0.13336
    -0.25201
    -0.35240
    -0.37978
    -0.27939
    -0.10598
    -0.29764
    -0.28852
    -0.15161
    -0.28852
    -0.15161
    -0.25201
    -0.18812
    -0.19725
    -0.21550
    -0.40716
    -0.07860
    -0.05122
    -0.15161
    -0.24288
     0.04918
    -0.07860
    -0.09685
     0.02180
    -0.10598
    -0.01471
    -0.00558
     0.04005
     0.18608
    -0.05122
     0.14957
    -0.06034
     0.05830
     0.19521
     0.24084
     0.14045
    -0.02384
     0.11307
     0.19521
     0.02180
     0.14045
     0.04005
     0.06743
     0.01267
     0.24997
     0.19521
     0.26822
    -0.24288
     0.04918
     0.24997
    -0.00558
     0.28648
     0.04005
     0.17695
     0.12219
     0.20433
     0.15870
     0.10394
     0.35036
     0.04005
     0.40512
     0.18608
     0.18608
     0.08569
     0.06743
     0.36862
     0.26822
     0.15870
     0.07656
     0.22259
     0.22259
    -0.00558
     0.27735
     0.11307
     0.20433
     0.27735
     0.15870
     0.08569
     0.17695
     0.16783
    -0.01471
    -0.00558
     0.09481
    -0.03296
    -0.07860
    -0.12423
    -0.25201
    -0.42542
    -0.46193
    -0.49843
    -0.62621
    -0.63534
    -0.85438
    -0.85438
    -0.86351
    -1.00954
    -1.21033
    -1.00954
    -0.98216
    -1.20120
    -1.13731
    -1.24683
    -1.24683
    -1.13731
    -1.18295
    -1.04604
    -1.21945
    -1.39286
    -1.30160
    -1.63016
    -1.51151
    -1.20120
    -1.33810
    -1.80357
    -1.35636
    -1.51151
    -1.94960
    -1.91309
    -2.34206
    -2.29642
    -2.15039
    -1.67580
    -0.98216
    -0.44367
     0.16783
     0.40512
     0.38687
     0.32298
     1.39082
     2.11185
     2.24875
     2.65033
     2.60470
     2.66858
     2.89675
     3.15231
     3.17969
     2.96977
     2.70509
     2.24875
     1.82891
     1.22654
     0.95274
     0.80671
     0.31386
    -0.03296
    -0.06947
    -0.35240
    -0.37978
    -0.44367
    -0.50756
    -0.55319
    -0.67184
    -0.55319
    -0.70835
    -0.41629
    -0.69922
    -0.49843
    -0.73573
    -0.58057
    -0.52581
    -0.64446
    -0.54407
    -0.48931
    -0.50756
    -0.50756
    -0.47105
    -0.48931
    -0.37066
    -0.58057
    -0.37066
    -0.40716
    -0.27026
    -0.24288
    -0.37066
    -0.29764
    -0.30677
    -0.25201
    -0.28852
    -0.17899
    -0.02384
    -0.22463
    -0.20637
    -0.28852
    -0.22463
    -0.10598
    -0.25201
    -0.10598
    -0.04209
    -0.08773
    -0.10598
    -0.12423
    -0.25201
    -0.18812
    -0.17899
     0.03092
    -0.12423
    -0.08773
    -0.18812
    -0.09685
     0.02180
    -0.21550
    -0.01471
    -0.07860
     0.03092
    -0.05122
     0.04918
    -0.01471
    -0.15161
     0.08569
    -0.17899
     0.00354
     0.26822
    -0.08773
     0.12219
     0.11307
     0.00354
     0.00354
     0.07656
     0.02180
     0.18608
     0.06743
     0.24997
     0.08569
     0.10394
     0.08569
     0.14045
     0.08569
     0.22259
     0.08569
     0.20433
     0.27735
     0.25910
     0.05830
    -0.03296
     0.04918
     0.28648
     0.13132
     0.17695
     0.11307
     0.35036
     0.13132
     0.09481
     0.13132
     0.12219
     0.16783
     0.14957
     0.06743
     0.22259
     0.23171
     0.18608
     0.04918
    -0.01471
     0.23171
     0.14045
     0.23171
     0.13132
    -0.08773
     0.18608
     0.09481
     0.22259
     0.07656
     0.07656
     0.04005
     0.07656
     0.04918
     0.11307
    -0.02384
    -0.06034
     0.24997
     0.24084
     0.24997
     0.14957
     0.10394
     0.07656
     0.09481
     0.24084
     0.31386
     0.11307
     0.25910
     0.30473
     0.36862
     0.09481
     0.18608
     0.13132
     0.20433
     0.05830
     0.14045
     0.02180
    -0.21550
    -0.16074
    -0.41629
    -0.48018
    -0.36153
    -0.63534
    -0.83613
    -0.82700
    -0.79049
    -0.98216
    -1.08255
    -1.09168
    -1.16469
    -1.18295
    -1.12819
    -1.22858
    -1.17382
    -1.20120
    -1.21033
    -1.41112
    -1.25596
    -1.40199
    -1.25596
    -1.41112
    -1.31985
    -1.22858
    -1.43850
    -1.60278
    -1.73056
    -1.53889
    -1.69405
    -2.12301
    -2.48809
    -1.60278
     0.58766
     0.84321
     1.38170
     0.55115
     0.07656
     0.69718
     2.38565
     3.17969
     3.58127
     3.82769
     3.31659
     3.07929
     3.43524
     3.59952
     3.40786
     3.44437
     2.99715
     2.19399
     1.73764
     1.43646
     1.09877
     0.49639
     0.15870
    -0.07860
    -0.34328
    -0.43455
    -0.82700
    -0.68097
    -0.72660
    -0.71748
    -0.65359
    -0.79049
    -0.69922
    -0.77224
    -0.75398
    -0.51669
    -0.45280
    -0.73573
    -0.67184
    -0.57145
    -0.41629
    -0.54407
    -0.54407
    -0.37978
    -0.35240
    -0.37978
    -0.29764
    -0.12423
    -0.47105
    -0.35240
    -0.33415
    -0.09685
    -0.10598
    -0.25201
    -0.21550
    -0.18812
    -0.05122
    -0.23375
    -0.20637
    -0.22463
    -0.16074
    -0.01471
    -0.06034
     0.01267
    -0.23375
    -0.06947
    -0.15161
     0.14045
    -0.09685
     0.02180
    -0.22463
    -0.11511
     0.05830
    -0.16987
    -0.09685
    -0.17899
    -0.03296
    -0.03296
     0.04005
    -0.08773
    -0.14249
    -0.00558
    -0.30677
    -0.04209
     0.14957
    -0.06947
    -0.02384
    -0.11511
     0.09481
    -0.06034
     0.00354
    -0.16987
    -0.01471
    -0.06947
     0.08569
    -0.12423
     0.08569
    -0.32502
    -0.22463
    -0.09685
     0.04918
     0.04005
    -0.06947
    -0.06947
    -0.09685
     0.02180
     0.04918
    -0.09685
    -0.11511
    -0.04209
     0.10394
     0.02180
     0.07656
     0.09481
    -0.16074
    -0.17899
    -0.02384
     0.12219
     0.00354
    -0.01471
    -0.10598
    -0.12423
    -0.02384
     0.01267
    -0.00558
    -0.04209
    -0.06034
     0.06743
     0.08569
    -0.02384
    -0.06034
    -0.07860
     0.09481
     0.11307
    -0.02384
     0.00354
     0.03092
     0.21346
    -0.09685
    -0.11511
     0.04918
     0.04918
     0.02180
     0.00354
    -0.09685
     0.09481
    -0.06034
    -0.07860
    -0.12423
     0.12219
    -0.02384
     0.01267
     0.00354
    -0.04209
    -0.08773
    -0.06947
     0.14957
    -0.12423
     0.18608
     0.27735
     0.13132
     0.12219
     0.08569
     0.09481
    -0.08773
     0.16783
     0.03092
    -0.09685
    -0.16074
    -0.31590
    -0.20637
    -0.48931
    -0.70835
    -0.78137
    -1.19207
    -1.15557
    -1.61191
    -1.62104
    -1.62104
    -1.65754
    -2.02262
    -1.85833
    -1.84008
    -2.05912
    -2.08650
    -1.84921
    -1.69405
    -1.72143
    -1.70318
    -1.59366
    -1.66667
    -1.25596
    -1.16469
    -0.93652
    -1.09168
    -0.89089
    -0.58970
    -0.70835
    -0.80875
    -0.14249
    -0.13336
    -0.00558
     0.14957
     0.70631
     1.53685
     2.01145
     2.34002
     2.01145
     1.64638
     1.92018
     2.49517
     2.75985
     2.64120
     2.68684
     2.53168
     2.60470
     2.34002
     2.00232
     1.63725
     1.41821
     0.96186
     0.58766
     0.39600
     0.17695
     0.33211
     0.04918
    -0.15161
    -0.03296
    -0.33415
    -0.43455
    -0.44367
    -0.21550
    -0.37978
    -0.44367
    -0.30677
    -0.30677
    -0.30677
    -0.50756
    -0.36153
    -0.11511
    -0.31590
    -0.27939
    -0.15161
    -0.19725
    -0.23375
    -0.34328
    -0.20637
    -0.10598
    -0.15161
    -0.23375
    -0.31590
     0.05830
    -0.21550
    -0.12423
    -0.01471
    -0.18812
    -0.02384
    -0.03296
    -0.11511
    -0.09685
     0.00354
    -0.16074
    -0.08773
     0.09481
     0.05830
    -0.37978
    -0.51669
    -0.01471
    -0.06034
    -0.07860
    -0.12423
    -0.28852
    -0.01471
    -0.16074
    -0.13336
     0.05830
     0.00354
     0.01267
    -0.06034
    -0.00558
     0.09481
     0.04005
     0.11307
     0.14045
     0.02180
     0.02180
     0.09481
     0.14045
     0.11307
     0.07656
    -0.01471
     0.19521
    -0.06034
     0.03092
    -0.10598
     0.18608
     0.03092
     0.01267
     0.14045
    -0.08773
     0.04918
    -0.09685
     0.06743
    -0.18812
     0.06743
     0.01267
    -0.14249
    -0.18812
    -0.01471
     0.04005
    -0.17899
     0.02180
    -0.14249
     0.05830
    -0.06947
    -0.19725
     0.10394
    -0.14249
    -0.09685
    -0.06034
    -0.13336
     0.04918
    -0.06034
    -0.06034
     0.04005
    -0.23375
    -0.17899
    -0.04209
     0.04005
    -0.11511
    -0.14249
    -0.18812
    -0.14249
    -0.06034
    -0.01471
    -0.05122
    -0.13336
    -0.07860
    -0.12423
    -0.02384
    -0.13336
    -0.00558
    -0.19725
    -0.22463
    -0.01471
    -0.03296
    -0.00558
    -0.18812
    -0.00558
    -0.05122
    -0.14249
    -0.04209
    -0.11511
     0.02180
     0.02180
    -0.01471
     0.01267
     0.14957
    -0.02384
    -0.10598
     0.12219
     0.11307
     0.10394
     0.16783
     0.26822
     0.00354
     0.08569
     0.16783
     0.06743
     0.23171
     0.17695
     0.04918
    -0.19725
    -0.25201
    -0.25201
    -0.54407
    -0.81787
    -0.84525
    -1.28334
    -1.63016
    -1.68492
    -1.92222
    -1.87659
    -2.13214
    -2.29642
    -2.39682
    -2.40594
    -2.36031
    -2.21428
    -2.05000
    -1.87659
    -1.82183
    -1.61191
    -1.26509
    -1.06430
    -0.76311
    -0.46193
    -0.30677
    -0.17899
     0.04918
     0.07656
     0.13132
     0.31386
     0.45076
     0.71544
     0.49639
     0.51465
     1.04400
     1.74677
     2.05708
     2.39478
     2.20311
     1.44559
     1.57336
     1.89280
     2.29438
     2.25787
     2.28526
     2.25787
     2.13923
     1.78328
     1.58249
     1.31781
     1.00750
     0.49639
     0.19521
     0.21346
    -0.08773
     0.04005
    -0.22463
    -0.28852
    -0.55319
    -0.60796
    -0.58970
    -0.64446
    -0.55319
    -0.56232
    -0.65359
    -0.37978
    -0.02384
    -0.54407
    -0.40716
    -0.48931
    -0.45280
    -0.43455
    -0.32502
    -0.21550
    -0.12423
    -0.42542
    -0.52581
    -0.08773
    -0.31590
    -0.35240
    -0.23375
    -0.43455
    -0.47105
    -0.37066
    -0.28852
    -0.17899
    -0.24288
    -0.41629
    -0.28852
    -0.08773
    -0.16074
    -0.16074
    -0.08773
    -0.34328
    -0.14249
    -0.25201
    -0.26114
    -0.07860
    -0.25201
    -0.30677
    -0.23375
    -0.09685
    -0.02384
    -0.33415
    -0.28852
    -0.32502
    -0.09685
    -0.19725
    -0.30677
    -0.27939
    -0.32502
    -0.28852
    -0.16987
    -0.18812
    -0.27026
    -0.24288
    -0.45280
    -0.16987
    -0.32502
    -0.34328
    -0.18812
    -0.41629
    -0.49843
    -0.35240
    -0.39804
    -0.34328
    -0.28852
    -0.30677
    -0.24288
    -0.44367
    -0.60796
    -0.42542
    -0.37978
    -0.45280
    -0.37978
    -0.52581
    -0.40716
    -0.31590
    -0.36153
    -0.38891
    -0.52581
    -0.53494
    -0.52581
    -0.37066
    -0.34328
    -0.58057
    -0.31590
    -0.37066
    -0.48018
    -0.47105
    -0.22463
    -0.45280
    -0.38891
    -0.42542
    -0.48018
    -0.28852
    -0.41629
    -0.45280
    -0.37066
    -0.36153
    -0.20637
    -0.14249
    -0.35240
    -0.31590
    -0.43455
    -0.32502
    -0.23375
    -0.08773
    -0.19725
    -0.27026
    -0.13336
    -0.29764
    -0.15161
    -0.26114
    -0.27026
    -0.10598
    -0.02384
    -0.15161
    -0.16987
    -0.13336
    -0.32502
    -0.19725
    -0.16074
     0.02180
    -0.04209
    -0.21550
    -0.12423
    -0.22463
    -0.14249
     0.02180
    -0.02384
    -0.27026
    -0.16987
    -0.04209
     0.16783
    -0.00558
     0.04005
    -0.20637
    -0.27939
    -0.16987
    -0.11511
    -0.28852
    -0.52581
    -0.41629
    -0.55319
    -0.65359
    -0.75398
    -0.90914
    -1.04604
    -0.96390
    -0.91827
    -0.99128
    -1.13731
    -1.12819
    -1.35636
    -1.32898
    -1.02779
    -1.06430
    -1.10081
    -1.11906
    -1.00954
    -1.42024
    -1.08255
    -1.51151
    -1.22858
    -1.13731
    -1.24683
    -1.51151
    -1.38374
    -1.61191
    -1.82183
    -1.42937
    -1.67580
    -2.21428
    -1.78532
    -1.29247
    -0.54407
     0.20433
     0.62417
     0.58766
     1.01662
     1.35432
     2.46779
     3.07929
     2.90588
     3.10667
     3.17056
     3.54476
     4.15626
     3.95547
     3.77293
     3.54476
     3.23445
     2.95152
     2.39478
     2.03883
     1.50035
     1.02575
     0.84321
     0.76107
     0.36862
     0.13132
    -0.17899
    -0.36153
     0.06743
    -0.18812
    -0.21550
    -0.21550
    -0.33415
    -0.16987
    -0.20637
    -0.27939
    -0.30677
    -0.21550
    -0.29764
    -0.10598
     0.03092
    -0.13336
    -0.19725
    -0.26114
    -0.03296
     0.02180
     0.04918
    -0.14249
     0.06743
     0.01267
    -0.02384
    -0.01471
     0.07656
     0.14957
     0.14045
     0.19521
     0.19521
     0.09481
    -0.03296
     0.09481
     0.14957
     0.32298
     0.11307
     0.11307
     0.24084
     0.11307
     0.09481
     0.26822
     0.14045
     0.13132
     0.05830
     0.36862
     0.20433
     0.25910
     0.08569
     0.14045
     0.13132
     0.23171
     0.36862
     0.12219
     0.10394
     0.02180
     0.10394
     0.25910
     0.14045
     0.14957
     0.00354
     0.27735
     0.23171
     0.21346
     0.17695
    -0.06947
     0.20433
     0.21346
     0.06743
     0.21346
     0.05830
     0.12219
     0.17695
     0.20433
     0.30473
     0.19521
     0.20433
     0.19521
     0.13132
     0.18608
     0.20433
     0.18608
     0.08569
     0.19521
     0.19521
     0.42338
     0.17695
     0.28648
     0.19521
     0.10394
     0.12219
     0.24084
     0.24997
     0.26822
     0.14957
     0.26822
     0.10394
     0.33211
     0.04005
     0.13132
     0.15870
     0.18608
     0.28648
     0.00354
     0.11307
     0.24084
    -0.06947
     0.21346
     0.12219
     0.38687
     0.24084
     0.05830
     0.09481
     0.11307
     0.00354
     0.09481
     0.32298
     0.24997
     0.18608
     0.23171
     0.26822
     0.19521
     0.12219
     0.30473
     0.13132
     0.42338
     0.15870
     0.24084
     0.48727
     0.26822
     0.20433
     0.35036
     0.39600
     0.46901
     0.26822
     0.26822
     0.33211
     0.10394
     0.08569
     0.27735
     0.02180
    -0.00558
    -0.08773
    -0.13336
    -0.09685
    -0.31590
    -0.58057
    -0.84525
    -0.60796
    -0.72660
    -0.84525
    -0.72660
    -0.69010
    -0.92740
    -0.99128
    -1.01866
    -0.99128
    -0.73573
    -1.05517
    -0.81787
    -0.89089
    -1.00041
    -1.26509
    -1.38374
    -1.69405
    -1.63016
    -1.73968
    -1.55715
    -1.92222
    -2.18690
    -2.12301
    -1.71230
    -1.64842
    -1.56627
    -0.97303
    -0.61708
    -0.48931
     0.02180
     0.68806
     1.04400
     1.37257
     1.80153
     2.23049
     2.90588
     3.31659
     3.17056
     3.46262
     3.22532
     3.01540
     3.05191
     2.98802
     2.76898
     2.44954
     1.99320
     1.73764
     1.36344
     1.09877
     0.88885
     0.88885
     0.49639
     0.21346
    -0.06947
     0.19521
    -0.00558
    -0.19725
    -0.25201
    -0.21550
    -0.13336
    -0.37066
    -0.16987
    -0.17899
    -0.28852
    -0.36153
    -0.19725
    -0.11511
    -0.22463
    -0.08773
    -0.22463
    -0.23375
    -0.27026
    -0.19725
    -0.08773
    -0.07860
    -0.09685
    -0.11511
    -0.16987
     0.14957
    -0.10598
    -0.16987
    -0.26114
    -0.03296
     0.03092
     0.10394
    -0.05122
    -0.21550
    -0.06034
    -0.02384
     0.04918
     0.17695
    -0.04209
     0.07656
    -0.06034
     0.12219
    -0.04209
     0.04005
     0.04005
     0.04005
    -0.02384
     0.02180
     0.16783
     0.14957
    -0.07860
    -0.05122
    -0.16074
     0.01267
     0.01267
     0.09481
     0.01267
     0.04005
    -0.05122
     0.05830
     0.01267
     0.04918
    -0.00558
    -0.05122
     0.05830
    -0.02384
     0.14957
     0.08569
    -0.16074
    -0.06947
     0.00354
     0.15870
     0.33211
     0.04005
    -0.01471
    -0.00558
    -0.02384
     0.05830
     0.19521
     0.06743
     0.07656
    -0.01471
     0.15870
     0.14957
     0.28648
     0.03092
    -0.14249
     0.07656
     0.11307
     0.00354
     0.12219
     0.02180
     0.05830
    -0.02384
     0.10394
     0.11307
     0.11307
     0.02180
    -0.04209
     0.09481
    -0.00558
    -0.12423
     0.06743
     0.00354
    -0.01471
    -0.01471
     0.13132
     0.05830
    -0.02384
    -0.16987
     0.04918
     0.02180
    -0.04209
     0.16783
     0.12219
     0.06743
    -0.05122
     0.04005
     0.21346
     0.21346
     0.06743
     0.05830
     0.04005
     0.10394
     0.15870
     0.01267
     0.03092
     0.07656
     0.06743
     0.06743
     0.12219
     0.24084
     0.06743
    -0.02384
     0.05830
    -0.00558
     0.04918
     0.08569
    -0.06947
    -0.19725
    -0.17899
    -0.27026
     0.04918
    -0.12423
    -0.48018
    -0.68097
    -0.58057
    -0.79962
    -0.73573
    -1.09168
    -1.14644
    -1.10993
    -1.11906
    -0.97303
    -1.23771
    -1.24683
    -1.56627
    -1.52977
    -1.36548
    -0.94565
    -1.10081
    -1.12819
    -1.32898
    -1.29247
    -1.20120
    -1.02779
    -1.55715
    -1.78532
    -1.47501
    -1.49326
    -1.92222
    -1.52064
    -1.40199
    -2.12301
    -2.12301
    -1.64842
    -0.77224
    -0.09685
    -0.17899
    -0.02384
     0.18608
     0.59679
     1.31781
     2.25787
     2.44041
     2.28526
     2.47692
     2.53168
     2.95152
     3.25270
     2.96977
     2.68684
     2.57731
     2.30351
     1.90193
     1.40908
     1.27218
     0.77933
     0.55115
     0.44163
     0.30473
     0.23171
     0.14045
    -0.27026
    -0.16987
    -0.20637
    -0.21550
    -0.18812
    -0.08773
    -0.09685
    -0.08773
    -0.03296
    -0.00558
     0.08569
    -0.12423
    -0.16987
     0.02180
     0.01267
     0.01267
     0.04918
    -0.06947
    -0.04209
    -0.10598
    -0.03296
     0.30473
     0.02180
    -0.01471
    -0.13336
     0.11307
     0.13132
     0.09481
    -0.10598
    -0.07860
     0.00354
     0.21346
     0.33211
     0.26822
     0.15870
    -0.06034
    -0.05122
     0.18608
     0.27735
     0.12219
     0.01267
    -0.03296
     0.27735
     0.10394
     0.29560
     0.24997
    -0.08773
     0.11307
     0.11307
     0.16783
     0.14045
    -0.00558
    -0.16987
     0.06743
     0.31386
     0.26822
     0.24084
     0.10394
    -0.01471
     0.14045
    -0.03296
    -0.06034
     0.08569
     0.11307
     0.26822
     0.18608
     0.22259
     0.10394
     0.13132
     0.20433
     0.30473
     0.05830
     0.22259
     0.18608
     0.22259
     0.26822
     0.26822
     0.27735
     0.31386
     0.46901
     0.32298
     0.37774
     0.31386
     0.21346
     0.33211
     0.32298
     0.42338
     0.57853
     0.33211
     0.26822
     0.48727
     0.50552
     0.57853
     0.42338
     0.36862
     0.44163
     0.41425
     0.53290
     0.58766
     0.38687
     0.56028
     0.24997
     0.52377
     0.78845
     0.54203
     0.40512
     0.47814
     0.46901
     0.52377
     0.54203
     0.46901
     0.33211
     0.32298
     0.75195
     0.67893
     0.70631
     0.45989
     0.24084
     0.35949
     0.45989
     0.56941
     0.37774
     0.62417
     0.44163
     0.40512
     0.70631
     0.56028
     0.54203
     0.42338
     0.39600
     0.43251
     0.64242
     0.70631
     0.43251
     0.13132
     0.58766
     0.63330
     0.67893
     0.64242
     0.51465
     0.22259
     0.38687
     0.37774
     0.35949
     0.24084
     0.13132
     0.14045
     0.15870
    -0.00558
    -0.16074
    -0.27939
    -0.10598
    -0.19725
    -0.09685
    -0.27026
    -0.40716
    -0.31590
    -0.56232
    -0.66272
    -0.36153
    -0.35240
    -0.19725
    -0.30677
    -0.43455
    -0.54407
    -0.60796
    -0.69922
    -0.51669
    -0.90001
    -0.85438
    -1.52064
    -2.32380
    -2.16865
    -3.06308
    -4.26782
    -4.21306
    -3.30038
    -1.67580
    -0.57145
    -0.67184
    -1.30160
    -1.26509
    -0.01471
     0.92536
     1.86542
     2.39478
     2.43129
     3.40786
     4.22927
     5.19672
     5.23323
     4.82252
     4.70387
     4.22015
     3.95547
     3.51738
     2.96977
     2.40390
     1.77415
     1.12615
     0.93448
     0.66068
     0.43251
     0.10394
     0.04918
    -0.12423
    -0.09685
    -0.12423
     0.21346
    -0.09685
    -0.15161
    -0.15161
    -0.07860
     0.00354
    -0.06947
    -0.09685
    -0.12423
     0.04918
     0.14957
    -0.00558
     0.04005
    -0.00558
    -0.23375
    -0.16074
    -0.07860
     0.05830
    -0.01471
    -0.08773
    -0.07860
    -0.19725
    -0.00558
    -0.06947
    -0.16074
    -0.06947
    -0.12423
    -0.09685
    -0.27026
    -0.16987
    -0.10598
    -0.25201
    -0.13336
    -0.16074
     0.00354
    -0.13336
    -0.20637
    -0.12423
    -0.15161
    -0.26114
    -0.35240
    -0.02384
    -0.14249
    -0.13336
    -0.13336
    -0.15161
     0.01267
    -0.07860
    -0.08773
    -0.27939
     0.00354
    -0.05122
     0.08569
    -0.04209
     0.02180
    -0.09685
    -0.18812
     0.14957
     0.23171
     0.16783
    -0.11511
     0.10394
     0.13132
     0.02180
     0.08569
     0.18608
     0.09481
     0.04918
     0.15870
     0.23171
     0.41425
     0.24084
     0.20433
     0.14045
     0.23171
     0.29560
     0.34124
     0.21346
     0.34124
     0.21346
     0.23171
     0.51465
     0.31386
     0.35036
     0.33211
     0.07656
     0.10394
     0.30473
    -0.05122
     0.24084
     0.15870
     0.23171
     0.04005
     0.19521
     0.09481
    -0.13336
    -0.00558
    -0.10598
     0.09481
     0.04918
    -0.11511
     0.07656
    -0.12423
    -0.02384
     0.00354
     0.04918
     0.17695
     0.01267
    -0.06947
     0.00354
     0.07656
     0.08569
     0.18608
    -0.01471
     0.02180
     0.17695
     0.30473
     0.24084
     0.22259
     0.04005
     0.14045
     0.05830
     0.28648
     0.24997
     0.18608
     0.19521
     0.24997
     0.35949
     0.29560
     0.33211
     0.35036
     0.19521
     0.32298
     0.28648
     0.38687
     0.24084
     0.30473
     0.08569
     0.17695
     0.45989
     0.28648
     0.22259
     0.01267
    -0.04209
    -0.14249
    -0.07860
    -0.29764
    -0.29764
    -0.30677
    -0.51669
    -0.58970
    -0.41629
    -0.37066
    -0.58970
    -0.64446
    -0.69922
    -0.67184
    -0.84525
    -0.64446
    -0.62621
    -0.79962
    -0.62621
    -0.65359
    -0.63534
    -0.85438
    -0.71748
    -0.81787
    -1.01866
    -1.02779
    -1.10993
    -1.71230
    -2.19603
    -2.25079
    -3.26387
    -4.08528
    -4.20393
    -3.37339
    -2.15039
    -2.03174
    -1.41112
    -1.45675
    -1.17382
    -0.71748
     0.32298
     1.21741
     1.95669
     2.10272
     2.93326
     4.01023
     4.30229
     4.68562
     4.92291
     5.03244
     4.59435
     4.01936
     3.60865
     3.23445
     2.61382
     2.26700
     1.79241
     1.21741
     0.77020
     0.24084
     0.20433
     0.02180
    -0.03296
    -0.24288
    -0.09685
    -0.07860
    -0.16074
    -0.20637
    -0.30677
    -0.23375
    -0.19725
    -0.09685
    -0.17899
    -0.06947
    -0.20637
    -0.25201
    -0.10598
     0.00354
     0.07656
    -0.11511
    -0.14249
     0.03092
    -0.05122
    -0.16074
    -0.21550
    -0.13336
    -0.00558
     0.03092
    -0.05122
    -0.17899
     0.09481
     0.07656
    -0.10598
     0.01267
    -0.00558
    -0.14249
    -0.03296
    -0.01471
    -0.02384
    -0.06947
    -0.10598
    -0.04209
     0.08569
     0.20433
     0.04918
    -0.07860
    -0.16074
     0.12219
    -0.19725
    -0.08773
     0.04918
     0.02180
     0.04005
     0.05830
     0.24997
     0.16783
    -0.21550
    -0.03296
     0.05830
     0.03092
     0.11307
     0.19521
     0.01267
    -0.06947
    -0.04209
     0.24997
     0.26822
     0.18608
    -0.06034
     0.01267
     0.14045
     0.12219
    -0.01471
     0.04005
    -0.08773
     0.12219
     0.45989
     0.51465
     0.17695
    -0.08773
    -0.01471
    -0.05122
     0.26822
     0.30473
     0.16783
     0.10394
     0.06743
     0.13132
     0.19521
     0.07656
     0.08569
    -0.02384
     0.02180
     0.01267
     0.00354
     0.12219
    -0.03296
    -0.13336
     0.03092
     0.14045
     0.08569
     0.11307
    -0.10598
     0.10394
    -0.00558
     0.01267
    -0.05122
     0.11307
     0.02180
    -0.14249
     0.10394
    -0.10598
     0.24084
     0.04005
     0.06743
     0.01267
    -0.06034
    -0.11511
    -0.05122
     0.04918
     0.04918
    -0.03296
    -0.10598
     0.07656
     0.06743
     0.04005
     0.08569
    -0.12423
    -0.14249
    -0.12423
    -0.16074
    -0.04209
     0.02180
    -0.27026
    -0.21550
    -0.29764
    -0.10598
    -0.27026
    -0.56232
    -0.65359
    -0.54407
    -0.72660
    -0.86351
    -0.78137
    -1.06430
    -0.94565
    -0.92740
    -0.91827
    -0.77224
    -1.15557
    -1.21945
    -1.17382
    -1.25596
    -0.79049
    -0.96390
    -1.10081
    -1.05517
    -0.93652
    -1.05517
    -1.20120
    -0.81787
    -1.32898
    -2.36031
    -2.06825
    -1.88571
    -1.88571
    -1.79445
    -1.34723
    -1.74881
    -1.84008
    -1.36548
    -0.89089
    -0.62621
    -0.31590
    -0.03296
     0.26822
     0.84321
     1.40908
     1.93844
     2.28526
     2.50430
     2.76898
     2.86937
     3.05191
     2.99715
     3.08842
     2.57731
     2.44041
     2.29438
     2.22137
     1.86542
     1.63725
     1.39082
     1.11702
     0.98924
     0.63330
     0.76107
     0.35949
     0.30473
     0.19521
    -0.04209
     0.26822
    -0.03296
     0.00354
     0.04918
     0.13132
     0.12219
     0.11307
     0.03092
    -0.26114
    -0.25201
    -0.10598
    -0.13336
     0.04005
    -0.22463
    -0.15161
    -0.08773
    -0.13336
    -0.07860
    -0.16074
    -0.22463
    -0.31590
    -0.33415
    -0.10598
    -0.24288
    -0.05122
    -0.32502
    -0.51669
    -0.19725
    -0.09685
    -0.18812
    -0.29764
    -0.33415
    -0.42542
    -0.24288
    -0.44367
    -0.29764
    -0.36153
    -0.31590
    -0.31590
    -0.14249
    -0.16074
    -0.12423
    -0.48931
    -0.32502
    -0.30677
    -0.24288
    -0.32502
    -0.24288
    -0.34328
    -0.32502
    -0.11511
    -0.14249
    -0.10598
    -0.12423
    -0.37978
    -0.27939
    -0.19725
    -0.16987
    -0.30677
    -0.39804
    -0.21550
    -0.16987
    -0.07860
    -0.17899
    -0.13336
    -0.08773
    -0.34328
    -0.27026
    -0.11511
    -0.15161
    -0.24288
    -0.27026
    -0.24288
    -0.17899
    -0.16987
     0.00354
     0.20433
    -0.26114
    -0.14249
    -0.31590
    -0.11511
    -0.14249
    -0.15161
    -0.16987
    -0.22463
    -0.16074
     0.00354
     0.07656
    -0.18812
    -0.05122
    -0.21550
    -0.38891
    -0.30677
     0.02180
     0.06743
    -0.11511
    -0.09685
    -0.00558
     0.01267
     0.02180
    -0.05122
    -0.07860
    -0.13336
     0.02180
     0.06743
     0.03092
     0.04918
    -0.11511
    -0.20637
     0.04918
     0.22259
     0.09481
    -0.09685
    -0.14249
     0.04918
    -0.10598
    -0.06947
     0.00354
    -0.06947
    -0.31590
    -0.06034
     0.00354
     0.04918
    -0.07860
    -0.26114
    -0.23375
    -0.05122
    -0.32502
    -0.04209
    -0.22463
    -0.16074
    -0.52581
    -0.23375
    -0.28852
    -0.27026
    -0.44367
    -0.52581
    -0.60796
    -0.73573
    -0.75398
    -0.78137
    -0.76311
    -0.79962
    -0.97303
    -0.79049
    -0.79049
    -1.01866
    -1.08255
    -1.13731
    -0.95478
    -0.71748
    -1.02779
    -0.79049
    -0.73573
    -1.02779
    -0.82700
    -0.72660
    -0.84525
    -1.05517
    -0.73573
    -1.04604
    -1.48413
    -1.28334
    -1.52064
    -2.88967
    -3.40990
    -3.00832
    -1.59366
    -0.17899
    -0.44367
    -0.58057
    -0.70835
    -0.07860
     0.92536
     1.29956
     1.82891
     1.66463
     2.35827
     3.06104
     4.01936
     4.07412
     4.28404
     4.02848
     3.90071
     3.13405
     2.86937
     2.45867
     2.28526
     1.84717
     1.20829
     0.95274
     0.66980
     0.50552
     0.31386
     0.20433
    -0.07860
    -0.07860
    -0.16074
    -0.30677
     0.04005
    -0.01471
    -0.19725
    -0.19725
     0.19521
     0.08569
    -0.07860
     0.06743
    -0.08773
    -0.08773
    -0.00558
     0.04918
     0.14045
    -0.03296
    -0.13336
    -0.01471
     0.23171
     0.16783
     0.08569
     0.00354
     0.02180
    -0.07860
     0.06743
     0.01267
     0.20433
     0.03092
    -0.04209
     0.15870
     0.07656
     0.07656
    -0.07860
    -0.06947
     0.00354
     0.04005
    -0.02384
    -0.06034
    -0.05122
    -0.09685
    -0.14249
     0.09481
    -0.01471
     0.11307
    -0.20637
    -0.11511
    -0.06947
    -0.08773
    -0.02384
    -0.12423
    -0.21550
    -0.04209
     0.04918
    -0.02384
     0.01267
     0.02180
    -0.06947
    -0.19725
    -0.10598
     0.00354
    -0.02384
    -0.01471
    -0.03296
     0.08569
    -0.03296
     0.12219
     0.01267
    -0.01471
    -0.16074
     0.04918
    -0.06034
     0.04918
     0.01267
    -0.07860
    -0.02384
     0.15870
    -0.04209
     0.29560
     0.14045
     0.04918
    -0.12423
    -0.06034
     0.18608
     0.02180
    -0.00558
     0.02180
     0.00354
     0.08569
     0.25910
     0.08569
    -0.00558
     0.13132
     0.05830
     0.04918
    -0.05122
     0.21346
     0.14045
    -0.10598
     0.02180
     0.23171
     0.14045
     0.19521
     0.15870
    -0.09685
     0.11307
     0.04918
    -0.06947
     0.21346
     0.14045
     0.00354
    -0.01471
     0.14957
     0.24997
     0.04918
     0.01267
     0.08569
     0.14045
     0.09481
     0.06743
    -0.02384
     0.09481
    -0.01471
     0.04918
     0.21346
     0.40512
     0.01267
    -0.04209
    -0.02384
     0.00354
     0.18608
     0.10394
     0.03092
     0.04005
     0.07656
     0.12219
     0.25910
     0.31386
     0.01267
    -0.22463
     0.04918
     0.17695
     0.11307
    -0.07860
    -0.14249
    -0.02384
    -0.12423
    -0.10598
    -0.13336
    -0.41629
    -0.41629
    -0.55319
    -0.38891
    -0.74486
    -0.61708
    -0.79049
    -0.79962
    -0.88176
    -0.82700
    -0.77224
    -0.92740
    -0.73573
    -0.79962
    -0.87263
    -0.89089
    -0.82700
    -0.98216
    -1.06430
    -1.03692
    -1.73056
    -2.00436
    -1.64842
    -2.46071
    -2.50634
    -2.09563
    -2.81665
    -3.45553
    -2.68888
    -1.82183
    -0.92740
    -1.05517
    -1.42937
    -1.19207
    -0.38891
     0.53290
     1.28130
     2.02970
     2.58644
     2.90588
     3.00628
     3.32572
     3.70904
     3.90071
     3.62690
     3.79119
     3.41698
     2.96977
     2.35827
     2.08447
     1.79241
     1.65550
     1.27218
     0.91623
     0.54203
     0.28648
     0.32298
     0.20433
     0.05830
    -0.10598
    -0.21550
    -0.19725
    -0.13336
    -0.17899
    -0.16987
    -0.20637
    -0.26114
     0.08569
     0.00354
    -0.03296
    -0.12423
    -0.19725
    -0.13336
    -0.02384
    -0.00558
    -0.06947
    -0.16987
    -0.16074
     0.11307
     0.66980
    -0.05122
    -0.28852
    -0.00558
    -0.15161
    -0.16074
    -0.01471
    -0.02384
    -0.01471
    -0.24288
    -0.25201
    -0.06034
    -0.17899
    -0.16074
    -0.19725
    -0.16987
    -0.34328
    -0.45280
    -0.24288
    -0.24288
    -0.07860
    -0.21550
    -0.06034
    -0.24288
    -0.15161
    -0.24288
    -0.15161
     0.11307
    -0.11511
    -0.17899
    -0.06947
    -0.06034
    -0.05122
    -0.20637
    -0.14249
    -0.06034
     0.00354
     0.08569
     0.05830
    -0.07860
    -0.08773
    -0.17899
    -0.14249
    -0.03296
     0.10394
    -0.21550
    -0.08773
     0.05830
     0.04005
     0.08569
    -0.06034
     0.01267
    -0.05122
     0.16783
    -0.02384
    -0.00558
    -0.06034
     0.05830
    -0.09685
     0.19521
     0.38687
     0.03092
     0.01267
    -0.02384
     0.00354
     0.05830
     0.04005
     0.07656
     0.14045
    -0.16074
     0.13132
     0.10394
     0.22259
     0.22259
    -0.16987
    -0.12423
     0.01267
     0.21346
     0.23171
     0.04918
     0.10394
     0.00354
     0.11307
     0.19521
     0.24997
     0.11307
     0.11307
     0.10394
     0.13132
     0.03092
     0.08569
    -0.03296
     0.14045
     0.26822
     0.22259
     0.24084
     0.17695
     0.09481
     0.04918
     0.04005
     0.16783
     0.28648
     0.12219
     0.25910
     0.20433
     0.22259
     0.03092
     0.26822
     0.13132
     0.34124
     0.22259
     0.19521
     0.14957
     0.40512
     0.14957
     0.18608
     0.19521
     0.27735
     0.22259
     0.42338
     0.16783
     0.14957
    -0.01471
    -0.15161
    -0.02384
     0.01267
    -0.02384
    -0.25201
    -0.34328
    -0.44367
    -0.30677
    -0.35240
    -0.53494
    -0.72660
    -0.52581
    -0.79049
    -0.56232
    -0.73573
    -0.90001
    -1.00041
    -0.80875
    -0.53494
    -0.65359
    -0.57145
    -0.58970
    -0.76311
    -0.65359
    -0.88176
    -1.16469
    -1.20120
    -1.07342
    -1.49326
    -1.42937
    -1.48413
    -2.34206
    -3.82061
    -3.84799
    -2.99006
    -1.96786
    -1.36548
    -0.85438
    -1.10081
    -0.99128
    -0.11511
     0.62417
     1.19003
     1.59162
     1.60074
     2.19399
     3.21619
     4.05586
     4.41181
     4.25665
     4.25665
     3.85507
     3.29834
     3.00628
     2.60470
     1.97494
     1.75590
     1.43646
     0.96186
     0.61504
     0.45989
     0.24084
     0.04005
    -0.14249
    -0.00558
    -0.35240
    -0.13336
     0.00354
    -0.16987
    -0.28852
    -0.02384
    -0.06947
    -0.14249
    -0.16987
    -0.09685
    -0.06034
    -0.03296
    -0.06034
     0.12219
    -0.23375
    -0.09685
    -0.26114
    -0.11511
    -0.00558
    -0.12423
    -0.04209
    -0.25201
    -0.20637
    -0.19725
    -0.09685
    -0.18812
    -0.06034
    -0.19725
    -0.20637
    -0.08773
    -0.36153
    -0.16074
    -0.26114
    -0.16987
    -0.16074
    -0.11511
    -0.02384
    -0.10598
    -0.09685
    -0.26114
    -0.18812
    -0.36153
    -0.14249
    -0.09685
    -0.09685
    -0.19725
    -0.02384
    -0.09685
    -0.04209
    -0.08773
    -0.19725
    -0.05122
    -0.19725
    -0.13336
    -0.05122
    -0.15161
    -0.16987
    -0.19725
    -0.10598
     0.11307
     0.12219
    -0.05122
    -0.20637
     0.02180
    -0.03296
    -0.23375
    -0.07860
     0.04005
    -0.02384
     0.08569
     0.07656
     0.06743
    -0.02384
    -0.03296
    -0.10598
    -0.06034
     0.13132
    -0.06034
     0.04918
     0.00354
    -0.14249
    -0.01471
     0.02180
     0.15870
     0.03092
    -0.04209
    -0.12423
    -0.02384
     0.04918
    -0.02384
    -0.14249
    -0.08773
    -0.03296
     0.07656
     0.03092
     0.08569
     0.01267
    -0.07860
    -0.22463
    -0.06947
     0.06743
     0.00354
    -0.03296
     0.03092
    -0.09685
     0.15870
     0.02180
    -0.01471
    -0.07860
     0.09481
    -0.09685
     0.12219
     0.12219
    -0.16074
    -0.07860
     0.00354
     0.15870
     0.03092
     0.21346
     0.06743
     0.11307
    -0.07860
     0.00354
     0.10394
     0.10394
     0.21346
     0.08569
     0.00354
     0.00354
     0.18608
    -0.10598
     0.05830
    -0.11511
    -0.09685
    -0.22463
    -0.15161
    -0.17899
    -0.47105
    -0.50756
    -0.62621
    -0.50756
    -0.51669
    -0.47105
    -0.59883
    -0.59883
    -0.61708
    -0.66272
    -0.69010
    -0.63534
    -0.75398
    -0.63534
    -0.56232
    -0.58970
    -0.39804
    -0.61708
    -0.80875
    -0.81787
    -0.59883
    -0.41629
    -0.21550
    -0.67184
    -0.76311
    -0.86351
    -0.82700
    -1.30160
    -1.77619
    -2.74364
    -3.31863
    -3.15435
    -3.50117
    -3.13609
    -1.89484
    -0.85438
    -0.52581
    -0.16987
     0.13132
     0.30473
     0.42338
     1.06226
     1.41821
     2.47692
     3.46262
     4.80427
     5.26973
     5.20585
     4.80427
     4.44832
     3.53563
     3.56301
     3.11580
     2.70509
     2.19399
     1.75590
     1.09877
     0.83409
     0.35949
    -0.06947
    -0.38891
    -0.03296
    -0.25201
    -0.21550
    -0.47105
    -0.52581
    -0.49843
    -0.60796
    -0.49843
    -0.37066
    -0.21550
    -0.40716
    -0.33415
    -0.24288
    -0.16074
    -0.23375
     0.05830
    -0.24288
    -0.31590
    -0.14249
    -0.14249
    -0.06947
    -0.23375
    -0.25201
    -0.12423
    -0.13336
     0.02180
    -0.01471
    -0.16987
    -0.23375
    -0.08773
    -0.23375
     0.03092
     0.13132
    -0.18812
    -0.23375
    -0.21550
    -0.03296
     0.08569
    -0.08773
    -0.17899
    -0.17899
    -0.16074
    -0.05122
     0.01267
    -0.16074
    -0.13336
    -0.26114
     0.09481
     0.18608
     0.04005
    -0.15161
    -0.12423
    -0.09685
    -0.03296
    -0.16074
    -0.03296
    -0.12423
    -0.14249
    -0.07860
     0.04005
    -0.01471
     0.04918
    -0.21550
    -0.06034
     0.06743
     0.08569
     0.04918
    -0.08773
    -0.06947
     0.03092
     0.02180
     0.03092
     0.06743
     0.21346
     0.15870
     0.09481
     0.06743
     0.05830
     0.07656
     0.02180
     0.17695
     0.21346
     0.23171
     0.04918
     0.26822
     0.08569
     0.22259
     0.11307
     0.14045
     0.02180
     0.11307
     0.31386
     0.23171
     0.04918
     0.14045
     0.19521
     0.24084
     0.21346
     0.11307
    -0.07860
     0.24084
     0.11307
     0.15870
     0.13132
     0.05830
     0.12219
     0.25910
     0.31386
     0.22259
     0.15870
     0.09481
    -0.01471
     0.13132
     0.33211
     0.28648
     0.19521
     0.06743
     0.20433
     0.35949
     0.31386
     0.24084
     0.12219
     0.27735
     0.42338
     0.22259
     0.20433
     0.40512
     0.10394
     0.22259
     0.47814
     0.45076
     0.16783
     0.22259
     0.06743
     0.16783
     0.06743
    -0.16074
     0.10394
    -0.04209
    -0.37978
    -0.24288
    -0.31590
    -0.34328
    -0.46193
    -0.65359
    -0.54407
    -0.36153
    -0.41629
    -0.70835
    -0.80875
    -0.82700
    -0.78137
    -0.69922
    -0.61708
    -0.49843
    -0.61708
    -0.96390
    -0.98216
    -0.64446
    -0.76311
    -1.11906
    -0.79049
    -0.68097
    -1.33810
    -1.73968
    -2.21428
    -2.88054
    -3.55593
    -3.94838
    -3.60156
    -2.09563
    -0.87263
    -0.37066
    -0.66272
    -0.73573
    -0.17899
     0.38687
     1.54598
     2.02058
     2.51343
     2.83287
     3.87333
     4.32054
     4.91379
     5.48878
     5.24235
     4.13801
     3.81857
     3.32572
     2.99715
     2.39478
     1.81066
     1.33606
     0.83409
     0.63330
     0.33211
     0.06743
    -0.25201
    -0.31590
    -0.13336
    -0.18812
    -0.20637
    -0.39804
    -0.29764
    -0.34328
    -0.22463
    -0.09685
    -0.14249
    -0.09685
    -0.27026
    -0.15161
     0.06743
     0.01267
     0.08569
     0.01267
    -0.07860
    -0.06034
     0.08569
     0.04918
     0.09481
     0.05830
    -0.04209
     0.14957
     0.25910
     0.22259
    -0.06947
     0.04005
     0.25910
     0.12219
     0.15870
     0.00354
     0.21346
     0.14957
     0.07656
    -0.03296
     0.12219
    -0.00558
     0.00354
     0.09481
    -0.02384
    -0.00558
    -0.12423
    -0.08773
    -0.19725
    -0.11511
    -0.19725
    -0.06034
    -0.04209
    -0.04209
    -0.17899
    -0.17899
    -0.06034
    -0.09685
    -0.14249
     0.01267
    -0.04209
    -0.21550
    -0.05122
    -0.17899
    -0.00558
     0.26822
    -0.10598
    -0.06947
    -0.11511
    -0.06947
    -0.08773
     0.04005
    -0.07860
     0.17695
     0.05830
     0.16783
     0.28648
     0.14045
     0.15870
    -0.05122
     0.08569
     0.33211
     0.12219
     0.21346
     0.24084
     0.31386
     0.22259
     0.20433
     0.27735
     0.20433
     0.34124
     0.19521
     0.29560
     0.28648
     0.24084
     0.02180
     0.17695
     0.28648
     0.23171
     0.20433
     0.25910
     0.21346
     0.06743
     0.10394
     0.11307
     0.32298
     0.16783
     0.04918
     0.14045
     0.19521
     0.26822
     0.15870
     0.09481
    -0.05122
     0.18608
     0.26822
     0.17695
     0.17695
     0.07656
    -0.02384
     0.21346
     0.21346
     0.24997
     0.22259
     0.07656
     0.02180
     0.14957
     0.17695
     0.08569
    -0.06947
    -0.23375
    -0.34328
    -0.30677
     0.08569
     0.14957
    -0.04209
    -0.00558
    -0.26114
    -0.34328
    -0.00558
    -0.13336
    -0.10598
     0.00354
    -0.21550
    -0.06034
    -0.20637
     0.05830
    -0.24288
    -0.29764
    -0.26114
    -0.18812
    -0.30677
    -0.27026
    -0.40716
    -0.56232
    -0.53494
    -0.53494
    -0.79962
    -0.40716
    -0.51669
    -0.62621
    -0.46193
    -0.42542
    -0.69010
    -0.69922
    -0.51669
    -0.98216
    -1.67580
    -1.45675
    -1.67580
    -2.29642
    -2.27817
    -2.51547
    -3.81148
    -3.30038
    -1.78532
    -0.93652
    -0.75398
    -0.95478
    -1.21033
    -0.91827
     0.03092
     1.06226
     1.64638
     2.35827
     2.61382
     2.90588
     3.62690
     4.08324
     3.89158
     3.98285
     3.66341
     3.42611
     2.98802
     2.74160
     2.32176
     1.89280
     1.47297
     1.41821
     1.04400
     0.57853
     0.42338
     0.38687
     0.31386
     0.23171
     0.12219
     0.02180
     0.04005
     0.13132
    -0.16987
     0.14045
     0.09481
    -0.01471
    -0.02384
     0.13132
     0.14957
     0.21346
     0.01267
    -0.09685
     0.04005
     0.06743
     0.24084
     0.15870
     0.04005
     0.10394
    -0.12423
     0.10394
     0.25910
     0.15870
    -0.00558
    -0.00558
     0.20433
     0.02180
     0.04005
    -0.12423
     0.05830
     0.11307
     0.06743
    -0.08773
     0.20433
     0.08569
     0.06743
    -0.14249
    -0.06947
     0.14045
     0.12219
    -0.10598
    -0.01471
    -0.04209
     0.14957
    -0.00558
     0.14957
     0.34124
     0.24997
    -0.08773
     0.16783
     0.14045
     0.21346
     0.03092
     0.13132
     0.41425
     0.24997
     0.10394
     0.41425
     0.22259
     0.14957
     0.01267
     0.12219
     0.14957
     0.14045
     0.29560
     0.01267
     0.00354
     0.04918
     0.00354
     0.14045
     0.25910
     0.00354
    -0.15161
     0.02180
     0.03092
     0.16783
     0.00354
    -0.03296
     0.02180
     0.09481
     0.30473
     0.04918
     0.06743
    -0.08773
     0.03092
     0.13132
     0.19521
     0.02180
    -0.00558
     0.11307
     0.21346
    -0.01471
    -0.00558
    -0.07860
    -0.02384
     0.03092
     0.07656
    -0.22463
     0.07656
    -0.04209
    -0.08773
    -0.17899
    -0.16987
     0.03092
    -0.08773
    -0.17899
    -0.08773
    -0.20637
    -0.10598
    -0.35240
    -0.21550
    -0.16074
     0.02180
    -0.28852
    -0.05122
    -0.16074
    -0.08773
    -0.34328
    -0.17899
    -0.19725
    -0.03296
    -0.19725
    -0.15161
    -0.11511
    -0.03296
    -0.18812
    -0.19725
    -0.01471
    -0.06034
    -0.07860
    -0.16987
     0.04918
    -0.06034
    -0.04209
    -0.15161
    -0.04209
     0.03092
    -0.20637
     0.03092
     0.02180
    -0.03296
    -0.27026
    -0.31590
    -0.28852
    -0.35240
    -0.35240
    -0.43455
    -0.65359
    -0.79049
    -0.79049
    -0.94565
    -0.79962
    -0.95478
    -1.07342
    -1.13731
    -1.25596
    -1.36548
    -1.30160
    -1.25596
    -1.13731
    -1.17382
    -0.92740
    -1.01866
    -1.35636
    -1.60278
    -1.35636
    -2.12301
    -2.67975
    -2.40594
    -2.36031
    -2.60674
    -1.83095
    -1.85833
    -2.56110
    -2.23253
    -2.04087
    -0.87263
    -0.48018
    -0.49843
    -0.51669
    -0.08773
     0.78845
     1.59162
     2.15748
     2.43129
     2.75072
     2.51343
     2.84199
     3.16143
     2.96064
     2.65946
     2.47692
     2.09359
     1.86542
     1.68288
     1.31781
     1.03488
     0.68806
     0.55115
     0.27735
    -0.01471
     0.08569
    -0.23375
    -0.27026
    -0.28852
    -0.27026
    -0.42542
    -0.47105
    -0.19725
    -0.24288
    -0.10598
    -0.24288
    -0.34328
    -0.29764
    -0.20637
    -0.25201
    -0.06947
    -0.13336
    -0.29764
    -0.24288
    -0.06034
    -0.01471
    -0.16074
    -0.37066
    -0.18812
    -0.34328
    -0.16987
     0.03092
    -0.13336
    -0.22463
    -0.18812
    -0.39804
    -0.12423
    -0.06947
    -0.11511
    -0.07860
    -0.20637
    -0.12423
    -0.19725
    -0.15161
    -0.11511
    -0.15161
    -0.28852
    -0.15161
     0.00354
    -0.22463
    -0.14249
    -0.33415
    -0.22463
    -0.23375
     0.01267
    -0.15161
    -0.25201
    -0.28852
    -0.11511
    -0.13336
    -0.13336
    -0.16074
    -0.13336
    -0.17899
    -0.16074
    -0.18812
    -0.06034
    -0.11511
    -0.28852
    -0.16074
     0.00354
     0.02180
    -0.14249
    -0.15161
    -0.13336
    -0.08773
    -0.18812
     0.02180
    -0.11511
     0.16783
    -0.12423
    -0.05122
    -0.08773
     0.02180
    -0.10598
    -0.09685
     0.03092
    -0.15161
     0.04005
     0.04918
    -0.00558
    -0.04209
    -0.06034
    -0.05122
    -0.02384
     0.06743
     0.32298
    -0.16987
     0.12219
     0.00354
    -0.16074
     0.13132
     0.12219
     0.06743
     0.06743
     0.01267
     0.02180
    -0.07860
     0.05830
    -0.01471
    -0.10598
    -0.06947
    -0.07860
     0.09481
    -0.06034
    -0.11511
    -0.31590
    -0.14249
    -0.01471
    -0.11511
    -0.10598
    -0.17899
    -0.23375
    -0.14249
    -0.06034
    -0.08773
    -0.12423
     0.01267
    -0.22463
    -0.06034
    -0.07860
    -0.03296
    -0.03296
    -0.31590
     0.02180
    -0.06034
     0.14045
    -0.09685
     0.05830
     0.09481
     0.10394
     0.02180
     0.14045
    -0.00558
     0.06743
     0.12219
     0.14045
     0.08569
     0.10394
    -0.17899
    -0.04209
    -0.11511
    -0.16074
    -0.03296
    -0.34328
    -0.34328
    -0.36153
    -0.50756
    -0.62621
    -0.54407
    -0.51669
    -0.53494
    -0.69922
    -0.72660
    -0.73573
    -0.85438
    -0.69010
    -0.58970
    -0.69010
    -0.66272
    -0.61708
    -0.76311
    -0.62621
    -0.49843
    -1.13731
    -1.02779
    -0.90914
    -0.90914
    -1.24683
    -1.29247
    -1.73056
    -2.78927
    -3.49204
    -3.06308
    -2.41507
    -1.84921
    -1.73968
    -1.11906
    -0.89089
    -0.64446
     0.03092
     0.52377
     0.89797
     1.14440
     1.35432
     2.10272
     3.31659
     3.81857
     3.94634
     3.85507
     3.95547
     3.68166
     3.14318
     2.70509
     2.35827
     1.87455
     1.56423
     1.40908
     1.00750
     0.77020
     0.44163
     0.22259
    -0.12423
    -0.13336
    -0.16074
    -0.07860
    -0.10598
    -0.17899
    -0.12423
    -0.12423
    -0.02384
    -0.08773
    -0.27939
    -0.06947
     0.04918
    -0.07860
    -0.14249
     0.02180
    -0.06034
    -0.11511
    -0.22463
     0.04005
    -0.09685
     0.02180
     0.07656
    -0.00558
    -0.15161
    -0.06034
    -0.15161
    -0.06947
    -0.12423
    -0.04209
    -0.04209
    -0.00558
    -0.01471
    -0.00558
    -0.18812
    -0.36153
    -0.15161
    -0.12423
    -0.11511
    -0.01471
    -0.16074
    -0.14249
    -0.18812
    -0.09685
    -0.16987
    -0.16987
     0.02180
    -0.24288
    -0.13336
    -0.24288
    -0.17899
    -0.31590
    -0.19725
    -0.08773
    -0.19725
    -0.13336
    -0.13336
    -0.16987
    -0.19725
    -0.08773
    -0.21550
    -0.06034
    -0.36153
    -0.07860
    -0.17899
     0.04005
     0.01267
    -0.16987
     0.00354
    -0.02384
    -0.01471
     0.09481
    -0.04209
     0.09481
     0.03092
     0.02180
    -0.08773
    -0.04209
     0.28648
     0.07656
    -0.00558
     0.14045
     0.03092
    -0.15161
     0.02180
    -0.03296
     0.02180
     0.04918
    -0.13336
     0.14957
     0.08569
    -0.06034
    -0.03296
    -0.00558
     0.11307
    -0.04209
    -0.03296
    -0.03296
     0.04005
    -0.21550
     0.09481
     0.02180
     0.20433
    -0.05122
    -0.00558
     0.01267
    -0.04209
    -0.08773
    -0.03296
     0.02180
     0.09481
     0.13132
     0.08569
     0.04005
     0.02180
     0.06743
     0.04005
     0.19521
     0.14045
     0.03092
     0.07656
     0.04005
     0.25910
     0.22259
    -0.02384
    -0.03296
     0.04918
     0.27735
     0.23171
     0.11307
     0.02180
     0.11307
     0.11307
    -0.04209
     0.23171
    -0.05122
    -0.09685
    -0.01471
    -0.06034
    -0.08773
    -0.27026
    -0.41629
    -0.29764
    -0.47105
    -0.42542
    -0.47105
    -0.71748
    -0.66272
    -0.79049
    -0.74486
    -0.59883
    -0.76311
    -0.93652
    -1.00954
    -0.98216
    -0.77224
    -1.05517
    -0.94565
    -0.79962
    -0.72660
    -1.02779
    -0.75398
    -0.68097
    -0.90914
    -1.46588
    -1.19207
    -0.86351
    -1.23771
    -1.42937
    -1.60278
    -2.43333
    -2.88054
    -2.63412
    -2.15952
    -1.64842
    -1.77619
    -1.01866
    -0.84525
    -0.48018
    -0.22463
     0.77020
     1.01662
     1.51860
     1.58249
     2.15748
     3.07016
     3.88245
     4.04674
     3.55389
     3.72730
     3.69079
     3.41698
     2.96977
     2.68684
     2.37652
     2.01145
     1.35432
     1.10789
     0.90710
     0.66068
     0.20433
     0.17695
    -0.09685
    -0.16074
    -0.01471
    -0.26114
    -0.27026
    -0.22463
    -0.05122
    -0.03296
    -0.14249
    -0.17899
    -0.17899
    -0.08773
    -0.22463
    -0.02384
    -0.05122
    -0.09685
    -0.16987
    -0.16987
    -0.00558
    -0.11511
    -0.15161
    -0.23375
    -0.08773
     0.00354
    -0.13336
     0.06743
    -0.08773
    -0.12423
    -0.29764
    -0.12423
     0.13132
    -0.04209
    -0.16987
    -0.15161
    -0.08773
    -0.00558
    -0.14249
    -0.18812
    -0.07860
    -0.16074
     0.03092
    -0.13336
    -0.19725
     0.03092
    -0.27939
    -0.13336
    -0.05122
    -0.16987
    -0.17899
    -0.03296
    -0.13336
    -0.10598
    -0.09685
    -0.25201
    -0.12423
    -0.09685
    -0.02384
    -0.06947
    -0.12423
    -0.03296
    -0.28852
    -0.14249
     0.20433
    -0.07860
    -0.01471
    -0.17899
     0.05830
    -0.03296
    -0.01471
    -0.01471
     0.04005
    -0.03296
     0.11307
     0.00354
     0.00354
     0.05830
    -0.10598
    -0.05122
     0.22259
     0.04005
     0.18608
    -0.16074
    -0.00558
     0.10394
     0.13132
    -0.08773
    -0.06034
    -0.06947
    -0.03296
     0.18608
     0.08569
    -0.00558
    -0.12423
    -0.12423
    -0.06034
     0.14045
     0.04005
    -0.09685
    -0.16987
     0.00354
     0.15870
    -0.06947
     0.14957
    -0.09685
     0.14045
     0.00354
     0.09481
     0.04005
     0.01267
    -0.12423
     0.14957
     0.14045
     0.21346
     0.10394
     0.09481
     0.03092
     0.10394
     0.19521
     0.01267
     0.00354
     0.16783
     0.12219
     0.11307
     0.29560
     0.14045
     0.15870
    -0.01471
     0.14045
     0.14045
     0.12219
     0.19521
     0.05830
     0.04918
     0.16783
    -0.04209
    -0.17899
    -0.00558
    -0.26114
    -0.06034
    -0.18812
    -0.35240
    -0.68097
    -0.83613
    -0.56232
    -0.52581
    -0.56232
    -0.74486
    -0.86351
    -0.87263
    -0.82700
    -0.93652
    -0.90914
    -0.82700
    -0.90914
    -0.77224
    -0.75398
    -0.84525
    -0.77224
    -0.94565
    -0.63534
    -0.35240
    -0.85438
    -1.09168
    -0.82700
    -0.90914
    -1.28334
    -1.70318
    -2.39682
    -3.75672
    -4.37734
    -4.06703
    -2.89879
    -1.94960
    -1.45675
    -1.09168
    -1.21945
    -0.71748
    -0.09685
     0.08569
     0.60592
     1.15353
     1.88367
     3.18881
     4.22927
     5.03244
     4.83165
     4.94117
     4.63086
     3.89158
     3.45349
     2.92414
     2.65946
     2.36740
     1.92018
     1.31781
     1.01662
     0.54203
     0.26822
    -0.14249
    -0.06947
    -0.23375
    -0.31590
    -0.19725
    -0.21550
    -0.37978
    -0.30677
    -0.39804
    -0.57145
    -0.07860
    -0.10598
    -0.50756
    -0.25201
    -0.36153
    -0.17899
    -0.25201
    -0.37978
    -0.27026
    -0.32502
    -0.23375
    -0.24288
    -0.27026
    -0.22463
    -0.31590
    -0.44367
    -0.17899
    -0.37066
    -0.21550
    -0.18812
    -0.28852
    -0.27939
    -0.21550
    -0.27939
    -0.25201
    -0.17899
    -0.36153
    -0.31590
    -0.01471
    -0.19725
    -0.21550
    -0.37978
    -0.23375
    -0.06034
    -0.18812
    -0.14249
    -0.14249
    -0.17899
    -0.18812
    -0.07860
    -0.24288
    -0.14249
    -0.16074
     0.07656
    -0.16074
    -0.00558
    -0.11511
    -0.09685
    -0.14249
    -0.13336
     0.06743
    -0.13336
    -0.00558
    -0.07860
    -0.06034
     0.02180
    -0.15161
     0.03092
    -0.06947
     0.07656
    -0.12423
     0.03092
     0.03092
     0.03092
    -0.16074
     0.06743
    -0.03296
     0.12219
     0.04918
     0.05830
    -0.01471
     0.12219
     0.01267
     0.05830
     0.13132
     0.05830
     0.12219
     0.06743
     0.05830
     0.32298
    -0.06947
     0.14957
     0.06743
     0.04005
     0.10394
     0.04918
     0.07656
     0.16783
     0.10394
     0.06743
     0.15870
     0.03092
     0.09481
     0.11307
     0.19521
     0.04918
     0.14957
     0.06743
     0.17695
     0.13132
     0.03092
     0.14045
     0.01267
     0.14957
     0.14957
     0.02180
     0.08569
     0.07656
     0.26822
    -0.06034
     0.08569
     0.07656
     0.21346
     0.07656
     0.04005
     0.11307
     0.16783
     0.18608
     0.14045
     0.19521
     0.13132
     0.14957
     0.08569
     0.13132
     0.31386
     1.83804
     2.13923
     0.79758
     0.36862
     0.13132
     0.27735
     0.64242
     0.66980
     0.66980
     0.66980
     0.36862
     0.23171
    -0.29764
    -0.37066
    -0.69010
    -0.89089
    -0.93652
    -1.01866
    -1.10081
    -1.00954
    -1.03692
    -1.01866
    -1.03692
    -0.98216
    -0.82700
    -0.74486
    -0.83613
    -0.65359
    -0.89089
    -0.97303
    -0.90914
    -0.67184
    -0.66272
    -1.00041
    -1.08255
    -1.09168
    -1.85833
    -2.27817
    -2.62499
    -3.63807
    -4.97059
    -5.39042
    -3.95751
    -2.53372
    -2.01349
    -1.64842
    -1.67580
    -1.48413
    -1.01866
    -0.06947
     0.67893
     1.23567
     2.07534
     2.70509
     3.81857
     4.89553
     5.26061
     5.60743
     5.42489
     5.05069
     4.12888
     3.80031
     3.16143
     2.74160
     2.37652
     2.01145
     1.42733
     1.02575
     0.67893
     0.32298
    -0.00558
     0.14957
    -0.20637
    -0.14249
    -0.35240
    -0.24288
    -0.26114
    -0.10598
    -0.41629
    -0.27026
    -0.27026
    -0.16074
    -0.00558
    -0.24288
    -0.28852
    -0.38891
    -0.27939
    -0.07860
    -0.01471
    -0.27026
    -0.09685
    -0.05122
    -0.02384
    -0.16987
    -0.03296
     0.01267
    -0.20637
    -0.10598
     0.06743
    -0.03296
     0.02180
    -0.08773
     0.02180
     0.14957
    -0.01471
    -0.05122
     0.01267
     0.00354
    -0.08773
    -0.16074
    -0.02384
    -0.23375
     0.09481
     0.17695
     0.07656
    -0.10598
     0.03092
    -0.00558
     0.03092
     0.03092
     0.04918
    -0.06034
     0.05830
    -0.02384
     0.27735
    -0.02384
     0.09481
     0.06743
     0.18608
     0.18608
     0.13132
     0.03092
     0.15870
     0.02180
     0.04918
     0.14045
     0.25910
     0.19521
    -0.02384
     0.24997
     0.18608
     0.28648
     0.13132
     0.00354
     0.08569
     0.10394
     0.21346
     0.16783
     0.14045
     0.16783
     0.17695
     0.30473
     0.29560
     0.32298
     0.14045
     0.07656
     0.21346
     0.31386
     0.22259
     0.27735
     0.14045
     0.21346
     0.32298
     0.38687
     0.15870
     0.18608
     0.05830
     0.08569
     0.16783
     0.25910
     0.19521
     0.18608
     0.17695
     0.17695
     0.26822
     0.16783
     0.14045
     0.13132
     0.14957
     0.27735
     0.14045
     0.18608
     0.35949
    -0.06034
     0.28648
     0.26822
     0.29560
     0.10394
     0.15870
     0.30473
     0.11307
     0.28648
     0.04005
     0.27735
     0.22259
     0.48727
     0.19521
     0.35036
     0.20433
     0.30473
     0.35949
     0.33211
     0.22259
     0.23171
     0.38687
     0.32298
     0.52377
     0.38687
     0.59679
     0.52377
     0.16783
     0.05830
     0.21346
     0.07656
    -0.03296
    -0.16987
    -0.20637
    -0.16074
    -0.18812
    -0.46193
    -0.58057
    -0.52581
    -0.47105
    -0.58057
    -0.85438
    -0.90001
    -0.99128
    -0.90001
    -0.74486
    -0.67184
    -0.83613
    -0.50756
    -1.01866
    -0.88176
    -0.37066
    -0.58057
    -1.02779
    -0.80875
    -0.72660
    -1.07342
    -1.91309
    -2.87141
    -3.66545
    -4.45949
    -4.21306
    -2.96268
    -1.74881
    -1.32898
    -1.06430
    -1.48413
    -1.12819
    -0.59883
     0.19521
     1.04400
     1.81979
     2.03883
     2.96977
     3.79119
     4.32054
     5.23323
     5.13283
     4.78601
     4.00110
     3.59039
     3.09755
     2.60470
     2.30351
     1.87455
     1.38170
     0.87972
     0.62417
     0.24997
    -0.00558
    -0.23375
    -0.27939
    -0.32502
    -0.16074
    -0.14249
    -0.20637
    -0.27939
    -0.22463
    -0.32502
    -0.26114
    -0.20637
    -0.21550
    -0.22463
    -0.08773
    -0.23375
    -0.06034
    -0.02384
     0.09481
    -0.16074
    -0.09685
    -0.11511
    -0.21550
    -0.19725
    -0.21550
    -0.16074
    -0.06947
     0.19521
    -0.06947
    -0.09685
    -0.24288
    -0.11511
    -0.06947
    -0.16074
    -0.06034
    -0.16987
    -0.25201
    -0.01471
    -0.15161
    -0.07860
    -0.13336
    -0.13336
    -0.02384
     0.06743
    -0.02384
    -0.18812
    -0.06947
    -0.24288
    -0.10598
    -0.05122
    -0.09685
    -0.18812
    -0.05122
    -0.02384
    -0.01471
    -0.04209
    -0.14249
    -0.07860
    -0.10598
    -0.11511
    -0.06034
    -0.08773
    -0.13336
    -0.02384
     0.02180
    -0.13336
    -0.00558
    -0.18812
    -0.10598
    -0.01471
    -0.04209
    -0.16987
     0.04918
    -0.03296
    -0.25201
     0.06743
     0.04918
     0.14957
    -0.04209
    -0.08773
    -0.06034
    -0.02384
    -0.01471
    -0.13336
    -0.06947
     0.09481
     0.02180
     0.12219
    -0.06034
     0.11307
    -0.10598
     0.11307
    -0.09685
    -0.02384
    -0.10598
    -0.02384
    -0.13336
     0.04918
    -0.06947
    -0.11511
     0.06743
     0.03092
    -0.04209
     0.07656
     0.03092
    -0.05122
     0.02180
    -0.24288
     0.03092
     0.12219
     0.03092
     0.08569
     0.12219
     0.13132
     0.06743
     0.01267
     0.05830
     0.09481
    -0.01471
     0.02180
     0.30473
     0.20433
     0.09481
     0.07656
     0.14957
     0.21346
     0.22259
     0.14957
     0.10394
     0.07656
     0.22259
     0.10394
     0.16783
     0.04005
     0.18608
     0.15870
     0.15870
    -0.06034
    -0.01471
    -0.17899
    -0.15161
    -0.16987
    -0.41629
    -0.30677
    -0.33415
    -0.54407
    -0.76311
    -0.63534
    -0.82700
    -0.79049
    -0.87263
    -0.74486
    -1.08255
    -0.86351
    -1.04604
    -1.15557
    -1.21945
    -1.04604
    -0.85438
    -1.02779
    -0.79049
    -0.79049
    -0.98216
    -0.91827
    -0.91827
    -0.77224
    -0.58057
    -1.00041
    -0.82700
    -1.00954
    -1.69405
    -2.66150
    -3.21823
    -3.90275
    -4.38647
    -3.02657
    -1.92222
    -0.92740
    -0.78137
    -1.35636
    -1.83095
    -1.04604
     0.03092
     0.63330
     1.50035
     1.66463
     2.34914
     3.28921
     3.61778
     4.41181
     4.43007
     4.00110
     3.65428
     3.11580
     2.81461
     2.32176
     1.96582
     1.35432
     1.15353
     0.66980
     0.19521
     0.11307
    -0.06034
    -0.21550
    -0.45280
    -0.33415
    -0.22463
    -0.20637
    -0.22463
    -0.40716
    -0.18812
    -0.40716
    -0.36153
    -0.16074
    -0.11511
     0.01267
    -0.11511
    -0.15161
    -0.10598
    -0.02384
    -0.24288
    -0.37978
    -0.19725
    -0.10598
    -0.19725
    -0.14249
    -0.06034
    -0.30677
    -0.22463
    -0.29764
    -0.08773
    -0.06034
    -0.07860
    -0.42542
    -0.11511
    -0.26114
    -0.36153
    -0.25201
     0.10394
    -0.19725
    -0.38891
    -0.14249
    -0.29764
    -0.21550
    -0.18812
    -0.28852
    -0.23375
    -0.17899
    -0.15161
    -0.15161
    -0.10598
    -0.07860
    -0.27939
    -0.09685
    -0.21550
    -0.08773
    -0.08773
    -0.18812
    -0.08773
    -0.07860
    -0.04209
    -0.03296
    -0.24288
     0.02180
    -0.05122
     0.09481
    -0.21550
    -0.00558
    -0.09685
    -0.25201
    -0.10598
     0.02180
    -0.08773
    -0.11511
     0.13132
    -0.01471
    -0.01471
    -0.10598
    -0.06947
     0.05830
    -0.02384
    -0.09685
    -0.01471
    -0.11511
     0.08569
    -0.06947
    -0.03296
     0.06743
     0.10394
     0.04005
    -0.09685
     0.06743
     0.26822
     0.21346
    -0.16987
    -0.03296
     0.22259
     0.07656
     0.23171
     0.24084
     0.24084
     0.17695
     0.00354
     0.14045
     0.01267
    -0.01471
     0.18608
     0.05830
     0.19521
     0.00354
    -0.06947
    -0.13336
     0.22259
     0.09481
     0.06743
    -0.06947
    -0.10598
    -0.11511
    -0.17899
     0.07656
     0.32298
    -0.09685
    -0.06947
     0.07656
     0.15870
     0.00354
    -0.06034
    -0.24288
     0.04005
     0.05830
     0.16783
     0.04005
     0.05830
    -0.02384
    -0.10598
     0.07656
     0.10394
    -0.00558
    -0.22463
    -0.27939
    -0.10598
    -0.17899
    -0.42542
    -0.35240
    -0.31590
    -0.58057
    -0.37066
    -0.61708
    -0.76311
    -0.92740
    -0.90001
    -0.90914
    -0.67184
    -0.83613
    -1.11906
    -1.21033
    -1.01866
    -0.93652
    -0.95478
    -1.11906
    -0.98216
    -0.97303
    -0.92740
    -1.12819
    -0.88176
    -1.25596
    -2.20515
    -2.88054
    -2.13214
    -1.97698
    -2.23253
    -2.19603
    -1.91309
    -2.83491
    -2.50634
    -1.80357
    -1.37461
    -1.00954
    -0.76311
    -0.58057
    -0.22463
     0.26822
     1.24479
     1.47297
     2.08447
     2.24875
     2.33089
     2.65946
     2.86937
     2.75072
     2.40390
     2.27613
     1.89280
     1.69201
     1.30868
     1.27218
     0.75195
     0.42338
     0.19521
    -0.20637
    -0.37978
    -0.25201
    -0.40716
    -0.81787
    -0.82700
    -0.68097
    -0.76311
    -0.78137
    -0.80875
    -0.83613
    -0.79049
    -0.64446
    -0.65359
    -0.59883
    -0.51669
    -0.57145
    -0.60796
    -0.39804
    -0.47105
    -0.53494
    -0.58057
    -0.52581
    -0.49843
    -0.39804
    -0.41629
    -0.42542
    -0.55319
    -0.33415
    -0.30677
    -0.39804
    -0.48018
    -0.47105
    -0.64446
    -0.34328
    -0.33415
    -0.58057
    -0.34328
    -0.47105
    -0.44367
    -0.29764
    -0.52581
    -0.48018
    -0.60796
    -0.45280
    -0.36153
    -0.58057
    -0.39804
    -0.51669
    -0.47105
    -0.49843
    -0.42542
    -0.37978
    -0.44367
    -0.53494
    -0.40716
    -0.27026
    -0.46193
    -0.62621
    -0.36153
    -0.29764
    -0.30677
    -0.33415
    -0.37066
    -0.14249
    -0.38891
    -0.36153
    -0.22463
    -0.34328
    -0.22463
    -0.38891
    -0.18812
    -0.11511
    -0.16987
    -0.24288
    -0.32502
    -0.16987
    -0.11511
    -0.22463
    -0.27026
    -0.32502
    -0.26114
    -0.39804
    -0.17899
     0.00354
    -0.22463
    -0.22463
    -0.14249
    -0.23375
    -0.16987
    -0.26114
    -0.27026
    -0.23375
    -0.20637
    -0.16987
    -0.16987
    -0.15161
    -0.24288
    -0.35240
    -0.27939
    -0.06034
    -0.29764
    -0.24288
    -0.32502
    -0.18812
    -0.40716
    -0.15161
    -0.15161
    -0.14249
    -0.16987
    -0.17899
    -0.06034
    -0.18812
    -0.16074
    -0.17899
    -0.31590
    -0.07860
     0.00354
    -0.10598
    -0.02384
    -0.21550
    -0.08773
    -0.08773
    -0.11511
    -0.14249
     0.03092
    -0.16074
    -0.09685
    -0.11511
    -0.14249
    -0.09685
    -0.16987
     0.01267
     0.21346
     0.04005
     0.01267
     0.04918
    -0.02384
    -0.16987
    -0.16074
    -0.16074
    -0.05122
    -0.25201
    -0.23375
    -0.25201
    -0.37978
    -0.41629
    -0.61708
    -0.53494
    -0.57145
    -0.70835
    -0.74486
    -0.79962
    -0.79962
    -0.91827
    -0.87263
    -0.79962
    -0.88176
    -0.74486
    -0.82700
    -0.80875
    -0.71748
    -0.72660
    -1.04604
    -0.57145
    -0.40716
    -0.71748
    -1.15557
    -0.97303
    -0.76311
    -1.01866
    -1.17382
    -1.73968
    -2.36944
    -3.41902
    -2.84403
    -2.33293
    -1.91309
    -1.54802
    -0.91827
    -0.63534
     0.21346
     0.52377
     0.27735
     0.41425
     0.71544
     1.17178
     2.14835
     3.44437
     3.74555
     3.49913
     3.78206
     3.59039
     3.27096
     2.76898
     2.38565
     1.96582
     1.69201
     1.39995
     1.18091
     0.61504
     0.52377
     0.24084
     0.30473
    -0.05122
     0.11307
     0.00354
    -0.10598
    -0.00558
    -0.14249
    -0.14249
    -0.01471
    -0.07860
     0.03092
     0.22259
     0.12219
     0.14045
     0.07656
     0.11307
     0.01267
    -0.15161
    -0.14249
    -0.06034
     0.04005
     0.13132
    -0.04209
    -0.06947
    -0.03296
    -0.22463
    -0.20637
    -0.00558
    -0.11511
    -0.12423
    -0.09685
     0.04918
     0.01267
    -0.16074
    -0.09685
    -0.16074
     0.09481
    -0.02384
    -0.12423
    -0.04209
    -0.16074
    -0.16987
    -0.07860
     0.01267
     0.12219
    -0.01471
     0.08569
    -0.04209
     0.14957
    -0.15161
     0.06743
     0.14045
     0.04918
     0.07656
     0.13132
     0.14045
     0.04005
     0.08569
     0.01267
     0.22259
     0.27735
     0.08569
     0.00354
     0.14045
     0.07656
    -0.02384
     0.02180
    -0.01471
     0.17695
     0.12219
     0.11307
     0.14957
     0.04918
     0.12219
    -0.08773
     0.17695
     0.07656
     0.04005
     0.11307
     0.19521
     0.24997
    -0.01471
     0.08569
     0.20433
     0.07656
     0.21346
     0.08569
     0.10394
     0.07656
     0.15870
     0.12219
     0.17695
     0.20433
     0.23171
     0.32298
     0.21346
     0.14957
     0.15870
     0.09481
     0.10394
     0.24084
     0.20433
     0.35036
     0.09481
     0.17695
     0.18608
     0.20433
     0.13132
     0.19521
     0.24997
     0.13132
     0.11307
     0.25910
     0.11307
     0.16783
     0.10394
     0.27735
     0.24084
     0.34124
     0.19521
     0.17695
     0.13132
     0.05830
     0.22259
     0.32298
     0.35949
     0.21346
     0.33211
     0.20433
     0.32298
     0.21346
     0.26822
     0.04005
     0.21346
     0.15870
     0.22259
     0.16783
     0.14045
     0.30473
     0.17695
     0.01267
     0.19521
     0.05830
    -0.12423
     0.00354
    -0.07860
    -0.15161
    -0.12423
    -0.36153
    -0.20637
    -0.43455
    -0.36153
    -0.37978
    -0.60796
    -0.42542
    -0.67184
    -0.83613
    -0.67184
    -0.90001
    -0.83613
    -0.68097
    -0.69010
    -0.60796
    -0.60796
    -0.79049
    -0.66272
    -0.83613
    -0.60796
    -0.94565
    -1.41112
    -1.19207
    -1.21033
    -1.54802
    -1.51151
    -1.95873
    -3.34601
    -3.82061
    -3.09046
    -1.74881
    -1.26509
    -1.13731
    -1.14644
    -1.15557
    -0.43455
     0.59679
     1.18091
     1.89280
     2.06621
     2.00232
     2.81461
     3.95547
     4.32967
     4.32054
     4.41181
     4.22015
     3.71817
     3.26183
     2.65033
     2.52255
     1.87455
     1.80153
     1.38170
     0.96186
     0.59679
     0.34124
     0.32298
     0.14045
    -0.01471
     0.14045
    -0.08773
    -0.09685
     0.03092
     0.01267
    -0.31590
    -0.04209
    -0.16987
    -0.06034
     0.06743
     0.04005
     0.00354
    -0.13336
    -0.16987
     0.09481
    -0.03296
     0.07656
     0.05830
     0.08569
    -0.22463
    -0.11511
    -0.04209
    -0.08773
     0.04918
    -0.02384
     0.20433
     0.06743
    -0.01471
    -0.12423
    -0.08773
    -0.09685
    -0.01471
    -0.13336
    -0.06034
     0.00354
     0.04918
    -0.01471
    -0.08773
    -0.15161
    -0.16074
     0.04005
     0.08569
    -0.12423
    -0.27026
    -0.02384
    -0.09685
     0.02180
    -0.06947
     0.01267
    -0.07860
     0.02180
     0.04918
    -0.16987
    -0.02384
    -0.23375
    -0.15161
     0.04918
     0.12219
     0.02180
    -0.12423
    -0.05122
    -0.06947
    -0.05122
     0.15870
     0.03092
    -0.13336
    -0.07860
    -0.02384
     0.04918
     0.05830
     0.03092
    -0.01471
     0.08569
     0.14045
     0.08569
     0.08569
     0.06743
    -0.04209
    -0.14249
     0.12219
     0.07656
     0.19521
     0.00354
     0.01267
     0.17695
     0.07656
     0.04918
     0.01267
    -0.14249
     0.11307
     0.08569
     0.06743
     0.03092
     0.08569
     0.00354
     0.04005
     0.30473
     0.05830
     0.14045
    -0.05122
     0.09481
     0.11307
     0.07656
     0.07656
     0.07656
     0.20433
     0.24084
     0.26822
     0.09481
     0.00354
     0.18608
     0.09481
     0.03092
     0.17695
     0.17695
     0.19521
     0.25910
     0.27735
     0.06743
     0.16783
     0.09481
     0.29560
     0.29560
     0.08569
     0.06743
     0.13132
     0.05830
     0.22259
     0.35036
     0.19521
     0.24084
     0.17695
     0.17695
     0.12219
     0.36862
     0.08569
     0.09481
     0.22259
     0.14957
     0.35949
     0.21346
     0.09481
     0.05830
    -0.14249
     0.08569
    -0.01471
    -0.11511
    -0.27939
    -0.37066
    -0.34328
    -0.41629
    -0.52581
    -0.46193
    -0.53494
    -0.44367
    -0.62621
    -0.51669
    -0.61708
    -0.86351
    -0.93652
    -0.60796
    -0.47105
    -0.68097
    -0.49843
    -0.51669
    -0.55319
    -0.43455
    -0.58057
    -0.90001
    -1.13731
    -0.87263
    -0.81787
    -1.48413
    -1.40199
    -2.08650
    -3.41902
    -3.34601
    -2.83491
    -1.83095
    -1.33810
    -1.01866
    -1.05517
    -1.34723
    -0.57145
     0.14045
     0.92536
     1.58249
     1.61900
     2.06621
     2.57731
     3.59952
     4.01023
     4.12888
     4.20189
     3.92809
     3.57214
     3.02453
     2.58644
     2.38565
     1.90193
     1.75590
     1.30868
     1.06226
     0.76107
     0.26822
     0.31386
    -0.03296
    -0.13336
     0.04918
    -0.02384
    -0.01471
    -0.18812
    -0.00558
    -0.19725
    -0.04209
    -0.16987
    -0.05122
    -0.24288
    -0.02384
    -0.00558
    -0.01471
     0.13132
     0.04005
    -0.18812
    -0.22463
    -0.03296
     0.10394
     0.14045
    -0.12423
    -0.02384
    -0.15161
    -0.12423
    -0.06034
    -0.04209
     0.03092
    -0.08773
    -0.04209
    -0.06034
    -0.00558
    -0.01471
    -0.30677
    -0.23375
    -0.10598
    -0.12423
    -0.06034
    -0.08773
    -0.04209
    -0.15161
    -0.28852
    -0.04209
    -0.18812
    -0.17899
    -0.15161
    -0.16987
    -0.17899
     0.00354
    -0.15161
    -0.23375
    -0.09685
     0.03092
    -0.27939
     0.02180
    -0.16074
    -0.16074
    -0.16987
    -0.08773
    -0.03296
    -0.01471
    -0.05122
     0.15870
    -0.03296
    -0.07860
     0.07656
    -0.15161
    -0.05122
     0.04918
    -0.09685
    -0.06947
     0.02180
     0.19521
    -0.10598
    -0.00558
     0.02180
     0.05830
     0.21346
    -0.03296
     0.03092
    -0.05122
     0.01267
    -0.16074
     0.04918
     0.21346
    -0.06947
     0.08569
    -0.00558
     0.04005
    -0.01471
    -0.05122
    -0.02384
     0.00354
    -0.03296
     0.03092
    -0.00558
    -0.01471
     0.14045
    -0.27026
     0.03092
     0.08569
    -0.02384
    -0.10598
     0.00354
    -0.07860
    -0.19725
     0.02180
    -0.03296
     0.00354
     0.02180
    -0.03296
     0.12219
     0.09481
     0.02180
     0.02180
    -0.17899
    -0.06034
     0.17695
     0.13132
     0.14957
     0.07656
     0.14957
    -0.12423
     0.15870
     0.20433
     0.13132
     0.16783
     0.00354
     0.01267
     0.07656
     0.06743
    -0.10598
     0.06743
    -0.06034
    -0.16987
    -0.17899
    -0.12423
    -0.27939
    -0.53494
    -0.60796
    -0.62621
    -0.61708
    -0.69010
    -0.48018
    -0.68097
    -0.68097
    -0.81787
    -0.75398
    -0.87263
    -0.79962
    -0.85438
    -0.95478
    -0.75398
    -0.90001
    -0.94565
    -0.71748
    -1.01866
    -0.97303
    -0.69922
    -0.60796
    -0.64446
    -0.75398
    -0.88176
    -0.79962
    -0.81787
    -0.75398
    -1.32898
    -2.14127
    -2.98094
    -3.50117
    -3.44641
    -4.28608
    -3.61069
    -2.32380
    -1.13731
    -0.72660
    -0.31590
    -0.44367
    -0.20637
     0.01267
     0.51465
     1.35432
     1.92931
     3.21619
     4.88641
     5.27886
     5.07807
     4.73125
     4.43007
     3.71817
     3.59039
     3.29834
     2.77811
     2.03883
     1.62812
     1.18091
     0.70631
     0.43251
     0.30473
    -0.14249
    -0.16987
    -0.21550
    -0.25201
    -0.26114
    -0.35240
    -0.39804
    -0.28852
    -0.30677
    -0.23375
    -0.30677
    -0.37066
    -0.20637
    -0.27026
    -0.16074
    -0.14249
    -0.20637
    -0.29764
    -0.09685
    -0.06947
    -0.15161
    -0.25201
    -0.44367
    -0.14249
    -0.00558
    -0.06947
    -0.06947
    -0.06947
    -0.21550
    -0.02384
    -0.16987
     0.00354
    -0.18812
    -0.06947
    -0.04209
     0.01267
    -0.16074
     0.01267
    -0.07860
    -0.06034
    -0.00558
    -0.00558
    -0.03296
    -0.07860
    -0.02384
    -0.18812
    -0.16074
    -0.06034
     0.06743
    -0.05122
    -0.06034
     0.04005
     0.04005
    -0.10598
    -0.14249
     0.04918
    -0.19725
     0.03092
    -0.16987
    -0.02384
     0.00354
     0.00354
     0.02180
     0.04005
     0.02180
     0.04918
     0.06743
     0.00354
    -0.06034
     0.09481
     0.11307
    -0.05122
     0.04005
     0.21346
     0.04918
     0.19521
     0.06743
    -0.03296
     0.10394
     0.14045
     0.04005
     0.07656
     0.07656
     0.10394
     0.16783
     0.11307
     0.08569
     0.01267
     0.03092
     0.05830
     0.22259
    -0.04209
     0.04918
     0.08569
     0.09481
    -0.11511
     0.21346
     0.15870
     0.03092
    -0.03296
     0.23171
     0.02180
     0.07656
    -0.05122
    -0.11511
     0.04005
     0.24997
     0.06743
     0.14957
     0.00354
     0.02180
     0.09481
     0.04005
     0.07656
     0.08569
    -0.01471
    -0.10598
     0.27735
     0.16783
     0.04918
     0.04918
     0.11307
     0.12219
     0.24997
     0.15870
     0.18608
     0.27735
     0.02180
     0.04005
     0.29560
     0.14957
     0.25910
     0.12219
     0.13132
    -0.04209
     0.09481
    -0.08773
    -0.12423
    -0.25201
    -0.13336
    -0.18812
    -0.34328
    -0.60796
    -0.60796
    -0.74486
    -0.32502
    -0.51669
    -0.68097
    -0.58057
    -0.69010
    -0.84525
    -0.76311
    -0.89089
    -0.80875
    -0.56232
    -0.66272
    -0.69922
    -0.72660
    -1.05517
    -0.85438
    -0.91827
    -0.61708
    -0.63534
    -0.95478
    -0.73573
    -1.05517
    -1.42024
    -1.67580
    -2.61586
    -3.08133
    -3.23649
    -3.69283
    -3.52855
    -2.44245
    -1.36548
    -0.51669
    -0.58057
     0.50552
     0.60592
     0.92536
     1.09877
     1.60987
     2.19399
     2.96977
     4.19277
     5.20585
     5.17847
     5.36100
     4.81339
     4.07412
     3.69079
     3.09755
     2.52255
     2.05708
     1.63725
     1.19916
     0.65155
     0.52377
     0.14957
    -0.00558
    -0.11511
    -0.24288
    -0.31590
    -0.30677
    -0.02384
    -0.23375
    -0.16987
    -0.38891
    -0.36153
    -0.59883
    -0.04209
    -0.27939
    -0.42542
    -0.18812
    -0.53494
    -0.32502
    -0.39804
    -0.21550
    -0.53494
    -0.31590
    -0.46193
    -0.24288
    -0.42542
    -0.46193
    -0.31590
    -0.41629
    -0.37978
    -0.27939
    -0.36153
    -0.21550
    -0.25201
    -0.30677
    -0.34328
    -0.27026
    -0.27939
    -0.19725
    -0.25201
    -0.09685
    -0.09685
    -0.20637
    -0.02384
    -0.27939
    -0.24288
    -0.08773
     0.03092
    -0.05122
    -0.18812
     0.00354
     0.01267
     0.02180
     0.04005
    -0.08773
     0.08569
     0.13132
     0.01267
     0.10394
    -0.01471
    -0.07860
    -0.02384
     0.11307
     0.10394
     0.10394
    -0.00558
     0.09481
    -0.02384
     0.16783
    -0.01471
     0.05830
    -0.01471
    -0.00558
     0.22259
     0.16783
    -0.08773
     0.04005
    -0.09685
     0.06743
     0.24084
     0.08569
     0.21346
     0.11307
     0.07656
     0.11307
     0.14045
     0.03092
     0.24084
     0.09481
     0.21346
     0.02180
     0.16783
     0.23171
    -0.09685
     0.05830
     0.23171
     0.23171
    -0.05122
     0.14045
     0.17695
    -0.03296
     0.03092
     0.22259
     0.07656
     0.15870
     0.14957
     0.09481
     0.14045
     0.13132
    -0.05122
     0.04918
     0.13132
     0.05830
     0.03092
     0.00354
     0.04918
    -0.00558
     0.00354
     0.01267
    -0.15161
     0.09481
     0.14045
     0.02180
     0.05830
     0.07656
    -0.08773
     0.00354
     0.13132
     0.17695
     0.25910
     0.17695
     0.36862
    -0.00558
     0.23171
    -0.01471
     0.24084
     0.15870
    -0.06947
     0.04918
    -0.01471
    -0.25201
    -0.14249
    -0.42542
    -0.37978
    -0.43455
    -0.48931
    -0.68097
    -0.53494
    -0.67184
    -0.70835
    -0.74486
    -0.93652
    -1.01866
    -1.16469
    -0.87263
    -0.85438
    -1.07342
    -0.92740
    -0.95478
    -0.83613
    -1.00954
    -1.05517
    -0.93652
    -1.35636
    -2.02262
    -1.87659
    -1.75794
    -2.02262
    -1.99524
    -1.83095
    -2.59761
    -3.12697
    -2.26904
    -1.49326
    -0.97303
    -0.62621
    -0.74486
    -0.37066
     0.26822
     0.87972
     1.56423
     2.04796
     2.38565
     2.43129
     3.00628
     3.71817
     3.82769
     3.49000
     3.39873
     3.19794
     3.12493
     2.44954
     2.37652
     2.16661
     1.50947
     1.00750
     0.98924
     0.69718
     0.46901
     0.24997
     0.17695
    -0.10598
    -0.05122
    -0.24288
    -0.22463
    -0.16074
    -0.21550
    -0.16987
    -0.27939
    -0.11511
    -0.16987
    -0.14249
    -0.25201
    -0.18812
    -0.11511
    -0.32502
    -0.18812
    -0.06947
    -0.08773
    -0.13336
    -0.17899
    -0.19725
     0.08569
    -0.34328
    -0.14249
    -0.06947
     0.12219
    -0.27939
    -0.18812
    -0.14249
     0.02180
    -0.27939
    -0.17899
    -0.02384
    -0.17899
    -0.11511
    -0.07860
    -0.30677
    -0.08773
    -0.27026
    -0.38891
    -0.14249
    -0.08773
    -0.20637
    -0.11511
    -0.19725
    -0.13336
    -0.14249
    -0.21550
    -0.16074
    -0.03296
    -0.17899
     0.00354
    -0.06947
    -0.08773
    -0.18812
    -0.08773
    -0.22463
    -0.02384
    -0.14249
    -0.15161
    -0.20637
     0.03092
    -0.22463
    -0.31590
    -0.05122
    -0.18812
    -0.07860
    -0.40716
    -0.18812
    -0.24288
    -0.24288
    -0.34328
    -0.27026
    -0.27939
    -0.36153
    -0.34328
    -0.46193
    -0.43455
    -0.58970
    -0.54407
    -0.61708
    -0.35240
    -0.46193
    -0.71748
    -0.59883
    -0.79049
    -0.75398
    -0.67184
    -0.80875
    -0.66272
    -0.90914
    -0.75398
    -0.90001
    -0.73573
    -0.99128
    -0.99128
    -0.97303
    -0.91827
    -0.78137
    -0.80875
    -0.92740
    -0.97303
    -0.89089
    -0.98216
    -0.97303
    -0.73573
    -0.86351
    -0.97303
    -0.73573
    -0.65359
    -0.95478
    -0.68097
    -1.00041
    -0.82700
    -0.69922
    -0.73573
    -0.77224
    -0.80875
    -0.76311
    -0.77224
    -0.87263
    -0.74486
    -0.71748
    -0.98216
    -0.75398
    -0.82700
    -0.87263
    -0.73573
    -0.98216
    -0.97303
    -0.90001
    -0.95478
    -0.82700
    -0.86351
    -0.98216
    -0.80875
    -1.00041
    -1.06430
    -0.87263
    -1.01866
    -1.09168
    -1.18295
    -1.07342
    -1.21945
    -1.22858
    -1.34723
    -1.38374
    -1.52064
    -1.42937
    -1.73056
    -1.86746
    -1.85833
    -1.89484
    -1.96786
    -1.79445
    -2.06825
    -2.17777
    -2.22341
    -2.30555
    -2.34206
    -1.98611
    -2.19603
    -2.09563
    -1.99524
    -1.75794
    -2.11389
    -2.27817
    -2.24166
    -2.29642
    -3.08133
    -2.66150
    -2.65237
    -2.78927
    -2.38769
    -2.09563
    -2.68888
    -2.83491
    -2.40594
    -1.41112
    -1.03692
    -0.72660
    -0.69922
    -0.56232
    -0.04209
     0.88885
     1.52773
     1.69201
     2.06621
     1.67376
     1.83804
     2.33089
     2.44041
     2.20311
     1.82891
     1.56423
     1.32694
     1.10789
     0.77020
     0.41425
    -0.06034
    -0.06947
    -0.38891
    -0.47105
    -0.55319
    -0.54407
    -0.87263
    -0.90001
    -0.85438
    -0.73573
    -0.85438
    -0.82700
    -0.76311
    -0.81787
    -0.73573
    -0.66272
    -0.58970
    -0.59883
    -0.84525
    -0.64446
    -0.55319
    -0.49843
    -0.58057
    -0.71748
    -0.45280
    -0.54407
    -0.59883
    -0.75398
    -0.54407
    -0.51669
    -0.37066
    -0.58970
    -0.40716
    -0.48018
    -0.41629
    -0.65359
    -0.53494
    -0.37066
    -0.44367
    -0.37066
    -0.23375
    -0.37066
    -0.39804
    -0.42542
    -0.34328
    -0.18812
    -0.27939
    -0.35240
    -0.27026
    -0.41629
    -0.17899
    -0.30677
    -0.08773
    -0.13336
    -0.23375
    -0.22463
    -0.11511
    -0.06034
    -0.01471
    -0.22463
    -0.19725
    -0.19725
    -0.00558
     0.08569
    -0.05122
     0.02180
     0.08569
    -0.14249
     0.07656
     0.14957
     0.15870
    -0.00558
     0.13132
     0.04005
     0.07656
    -0.02384
     0.07656
    -0.02384
     0.16783
     0.04005
     0.03092
     0.14045
    -0.02384
    -0.05122
    -0.10598
    -0.03296
     0.08569
    -0.02384
    -0.06947
    -0.02384
    -0.02384
     0.09481
    -0.16074
    -0.13336
    -0.06947
    -0.08773
     0.04005
    -0.00558
    -0.10598
    -0.16074
    -0.38891
    -0.06034
     0.04005
    -0.01471
    -0.23375
    -0.06947
    -0.12423
    -0.05122
    -0.16074
    -0.31590
    -0.23375
    -0.15161
    -0.04209
    -0.06947
    -0.06034
     0.01267
    -0.24288
    -0.10598
    -0.03296
    -0.08773
    -0.15161
    -0.07860
    -0.21550
    -0.08773
     0.01267
    -0.06034
    -0.09685
    -0.01471
     0.03092
     0.00354
    -0.09685
    -0.17899
    -0.17899
    -0.07860
     0.11307
     0.00354
    -0.09685
    -0.03296
    -0.06034
     0.05830
     0.01267
    -0.06034
     0.11307
    -0.06034
     0.05830
     0.07656
    -0.01471
    -0.06947
    -0.00558
    -0.01471
    -0.03296
     0.04005
    -0.01471
    -0.14249
    -0.30677
    -0.33415
    -0.35240
    -0.31590
    -0.55319
    -0.68097
    -0.65359
    -0.43455
    -0.69922
    -0.60796
    -0.52581
    -0.98216
    -0.90914
    -1.06430
    -0.96390
    -1.00954
    -0.94565
    -0.77224
    -0.66272
    -0.77224
    -0.97303
    -0.82700
    -0.90001
    -1.08255
    -1.32898
    -1.27422
    -1.63016
    -1.87659
    -2.33293
    -2.90792
    -4.22219
    -4.43210
    -3.61069
    -2.59761
    -1.38374
    -0.72660
    -0.75398
    -0.89089
    -0.27026
     0.42338
     0.93448
     1.82891
     2.22137
     2.89675
     4.15626
     4.94117
     5.05069
     5.25148
     4.87728
     4.21102
     3.87333
     3.26183
     2.96064
     2.33089
     2.02970
     1.51860
     1.01662
     0.66980
     0.40512
     0.14957
    -0.12423
    -0.05122
     0.01267
    -0.07860
    -0.02384
    -0.08773
    -0.06947
     0.02180
     0.02180
     0.02180
    -0.05122
     0.13132
    -0.06947
     0.20433
    -0.02384
     0.14045
    -0.00558
     0.12219
     0.17695
     0.18608
     0.16783
     0.05830
     0.02180
     0.14045
     0.24084
     0.01267
     0.04918
     0.31386
     0.07656
     0.14957
     0.12219
     0.14957
    -0.04209
     0.08569
     0.09481
     0.05830
     0.04918
    -0.01471
    -0.05122
    -0.03296
    -0.09685
    -0.00558
    -0.10598
     0.03092
    -0.01471
    -0.13336
    -0.00558
     0.00354
    -0.24288
    -0.22463
     0.01267
     0.09481
    -0.12423
    -0.01471
     0.02180
    -0.09685
    -0.16987
    -0.05122
    -0.02384
     0.02180
     0.01267
    -0.02384
    -0.07860
    -0.04209
     0.03092
     0.02180
     0.12219
     0.20433
     0.02180
     0.09481
    -0.00558
     0.03092
     0.03092
     0.16783
    -0.06034
     0.30473
     0.24997
     0.30473
     0.20433
     0.13132
     0.19521
     0.09481
     0.19521
     0.23171
     0.20433
     0.20433
     0.36862
     0.19521
     0.11307
     0.17695
     0.31386
     0.07656
     0.15870
     0.41425
     0.20433
     0.08569
     0.13132
     0.12219
     0.12219
     0.34124
     0.23171
     0.30473
     0.30473
     0.69718
     0.41425
     0.08569
     0.28648
     0.38687
     0.23171
     0.37774
     0.38687
     0.46901
     0.33211
     0.46901
     0.14957
     0.21346
     0.24084
     0.33211
     0.01267
     0.26822
     0.17695
     0.12219
     0.16783
     0.20433
     0.29560
     0.32298
     0.38687
     0.18608
     0.31386
     0.35036
     0.23171
     0.20433
     0.28648
     0.37774
     0.40512
     0.31386
     0.27735
     0.33211
     0.07656
     0.04005
     0.00354
     0.04005
     0.02180
    -0.15161
    -0.25201
    -0.35240
    -0.23375
    -0.43455
    -0.21550
    -0.43455
    -0.47105
    -0.43455
    -0.39804
    -0.39804
    -0.58057
    -0.73573
    -0.56232
    -0.26114
    -0.32502
    -0.30677
    -0.60796
    -0.75398
    -0.93652
    -0.73573
    -0.70835
    -0.62621
    -0.82700
    -0.75398
    -0.78137
    -0.87263
    -1.48413
    -1.60278
    -1.96786
    -2.43333
    -2.14127
    -2.82578
    -2.88967
    -2.51547
    -1.31072
    -0.55319
    -0.39804
    -0.38891
     0.66980
     1.95669
     2.15748
     1.81066
     2.17573
     2.72334
     3.50825
     4.41181
     4.88641
     5.12371
     4.85903
     4.42094
     3.84595
     3.32572
     2.97890
     2.44954
     1.88367
     1.50035
     1.06226
     0.58766
     0.38687
     0.57853
     0.12219
    -0.12423
    -0.11511
    -0.13336
    -0.14249
    -0.05122
    -0.16987
    -0.26114
    -0.01471
    -0.06947
    -0.22463
    -0.31590
    -0.22463
    -0.06947
    -0.37066
    -0.06034
    -0.48931
    -0.33415
    -0.09685
    -0.23375
    -0.22463
    -0.17899
    -0.51669
    -0.17899
    -0.13336
    -0.14249
     0.01267
    -0.24288
    -0.14249
    -0.09685
     0.04918
    -0.27939
    -0.11511
    -0.20637
    -0.06034
     0.14045
    -0.00558
     0.05830
    -0.08773
    -0.04209
    -0.19725
     0.05830
     0.10394
    -0.08773
    -0.05122
     0.13132
     0.13132
     0.08569
     0.03092
     0.21346
     0.12219
    -0.16987
     0.24997
     0.14045
     0.09481
     0.19521
    -0.04209
     0.25910
     0.23171
     0.17695
     0.24997
     0.17695
     0.19521
     0.10394
     0.09481
     0.22259
     0.17695
     0.28648
     0.28648
     0.15870
     0.19521
     0.19521
     0.34124
     0.19521
     0.27735
     0.22259
     0.15870
     0.19521
     0.18608
     0.23171
     0.09481
     0.24997
     0.28648
     0.22259
     0.35036
     0.22259
     0.11307
     0.17695
     0.08569
     0.13132
     0.35949
     0.21346
     0.09481
     0.17695
     0.38687
     0.17695
     0.22259
     0.07656
     0.07656
     0.17695
     0.31386
     0.26822
     0.06743
     0.01267
     0.23171
     0.12219
     0.11307
     0.43251
     0.22259
     0.14957
     0.01267
     0.31386
     0.25910
     0.26822
     0.04918
     0.14045
     0.26822
     0.34124
     0.42338
     0.33211
     0.03092
     0.06743
     0.04918
     0.29560
     0.25910
     0.09481
    -0.09685
    -0.06947
    -0.10598
    -0.02384
    -0.23375
    -0.43455
    -0.48931
    -0.47105
    -0.44367
    -0.77224
    -0.72660
    -0.72660
    -0.79049
    -0.62621
    -0.48931
    -0.86351
    -0.92740
    -1.00041
    -0.72660
    -0.90001
    -0.87263
    -1.02779
    -0.74486
    -0.89089
    -1.12819
    -1.00954
    -0.95478
    -1.19207
    -1.58453
    -1.22858
    -1.31985
    -1.32898
    -1.58453
    -1.24683
    -1.69405
    -1.99524
    -1.54802
    -0.96390
    -0.48018
    -0.33415
     0.05830
     0.29560
     0.64242
     0.96186
     1.57336
     2.30351
     2.53168
     2.39478
     2.32176
     2.79636
     3.36222
     3.38048
     3.19794
     2.83287
     2.85112
     2.54993
     2.15748
     1.65550
     1.45471
     1.12615
     0.70631
     0.66980
     0.54203
     0.45989
    -0.08773
    -0.12423
    -0.20637
    -0.14249
    -0.27939
    -0.30677
    -0.37978
    -0.24288
    -0.07860
    -0.18812
    -0.18812
    -0.21550
    -0.27939
    -0.39804
    -0.14249
    -0.10598
    -0.13336
    -0.25201
    -0.14249
    -0.14249
    -0.19725
     0.12219
    -0.20637
    -0.16074
    -0.18812
    -0.18812
    -0.09685
    -0.02384
    -0.22463
    -0.37066
    -0.06947
     0.00354
     0.08569
    -0.03296
    -0.16987
    -0.05122
    -0.07860
    -0.14249
    -0.06034
    -0.20637
     0.07656
    -0.06034
    -0.04209
     0.12219
     0.24997
    -0.11511
     0.04918
    -0.01471
     0.09481
    -0.07860
    -0.07860
     0.07656
     0.01267
    -0.25201
    -0.04209
    -0.13336
     0.20433
     0.14957
     0.03092
    -0.16987
    -0.06034
    -0.26114
    -0.23375
     0.20433
     0.07656
    -0.21550
     0.03092
    -0.04209
     0.02180
     0.00354
    -0.00558
    -0.14249
    -0.07860
    -0.14249
     0.03092
     0.03092
     0.00354
     0.14957
    -0.08773
     0.16783
     0.19521
     0.02180
     0.06743
     0.09481
     0.02180
    -0.12423
     0.09481
     0.11307
     0.12219
    -0.01471
    -0.15161
     0.24084
     0.26822
     0.02180
    -0.15161
    -0.09685
     0.14957
     0.18608
     0.04005
     0.09481
    -0.03296
     0.02180
     0.06743
     0.15870
     0.26822
    -0.03296
    -0.01471
     0.18608
    -0.00558
    -0.00558
     0.03092
    -0.02384
     0.00354
     0.12219
     0.05830
     0.07656
     0.18608
     0.04005
     0.01267
    -0.04209
     0.00354
     0.14957
     0.14045
     0.10394
    -0.08773
     0.05830
    -0.03296
     0.14957
     0.19521
     0.14045
     0.02180
     0.13132
     0.05830
     0.11307
     0.12219
    -0.06034
    -0.08773
    -0.04209
    -0.03296
     0.04918
    -0.16074
    -0.29764
    -0.44367
    -0.60796
    -0.58057
    -0.92740
    -0.99128
    -1.20120
    -1.19207
    -1.19207
    -1.09168
    -1.39286
    -1.37461
    -1.63016
    -1.68492
    -1.31072
    -1.41112
    -1.08255
    -1.36548
    -1.49326
    -1.27422
    -1.24683
    -1.05517
    -1.05517
    -1.27422
    -1.33810
    -1.11906
    -1.51151
    -1.24683
    -0.30677
    -0.78137
    -0.72660
    -0.50756
     0.16783
     0.87972
     0.86147
     0.95274
     1.19003
     1.45471
     1.84717
     2.54993
     2.55906
     2.39478
     2.30351
     2.55906
     2.63208
     2.45867
     2.34002
     1.80153
     1.74677
     1.38170
     1.07138
     0.83409
     0.56028
     0.31386
     0.04005
     0.11307
     0.00354
    -0.14249
    -0.36153
    -0.46193
    -0.37978
    -0.45280
    -0.29764
    -0.30677
    -0.45280
    -0.41629
    -0.26114
    -0.27026
    -0.16987
    -0.20637
    -0.36153
    -0.27939
    -0.13336
    -0.23375
    -0.26114
    -0.17899
    -0.32502
    -0.13336
    -0.06034
     0.04918
    -0.06947
    -0.16987
    -0.06034
    -0.25201
    -0.17899
    -0.03296
    -0.12423
    -0.08773
    -0.01471
    -0.27939
    -0.05122
    -0.16074
    -0.08773
    -0.18812
    -0.19725
    -0.06034
    -0.12423
    -0.17899
    -0.06947
    -0.04209
    -0.37978
    -0.08773
     0.07656
     0.00354
    -0.02384
    -0.13336
    -0.06947
    -0.11511
    -0.06034
     0.07656
    -0.06034
    -0.11511
     0.11307
    -0.06034
    -0.02384
     0.02180
    -0.07860
    -0.04209
     0.14045
    -0.05122
    -0.01471
    -0.01471
    -0.04209
    -0.16074
    -0.16987
     0.20433
     0.18608
     0.07656
     0.06743
    -0.06947
     0.15870
    -0.07860
    -0.01471
     0.13132
     0.09481
     0.04918
     0.16783
     0.14957
     0.12219
     0.10394
     0.05830
     0.05830
     0.14957
     0.14045
     0.25910
     0.15870
     0.23171
    -0.08773
     0.29560
     0.35949
     0.32298
     0.35036
     0.06743
     0.26822
     0.23171
     0.26822
     0.25910
     0.28648
     0.12219
     0.16783
     0.45989
     0.31386
     0.36862
     0.36862
     0.15870
     0.11307
     0.24997
     0.29560
     0.26822
     0.21346
     0.20433
     0.18608
     0.30473
     0.25910
     0.15870
     0.32298
     0.16783
     0.33211
     0.07656
     0.16783
     0.27735
     0.05830
     0.19521
     0.50552
     0.39600
     0.32298
     0.18608
     0.10394
     0.30473
     0.13132
     0.06743
     0.23171
     0.36862
     0.29560
     0.28648
     0.22259
     0.30473
     0.19521
     0.17695
     0.35036
     0.35036
     0.05830
     0.14957
     0.23171
     0.15870
    -0.09685
    -0.03296
    -0.05122
    -0.18812
    -0.60796
    -0.33415
    -0.43455
    -0.74486
    -0.90001
    -0.89089
    -0.81787
    -1.10081
    -1.05517
    -1.31072
    -1.12819
    -1.16469
    -1.55715
    -1.39286
    -1.15557
    -1.25596
    -0.96390
    -1.21033
    -1.25596
    -1.53889
    -1.75794
    -1.44763
    -1.63929
    -1.70318
    -1.94048
    -2.50634
    -2.59761
    -2.46071
    -3.13609
    -3.53767
    -3.11784
    -2.09563
    -0.73573
    -0.27939
    -0.42542
    -0.75398
    -0.15161
     0.90710
     1.88367
     2.34914
     2.53168
     2.43129
     3.28008
     3.77293
     4.01023
     4.00110
     3.76380
     3.32572
     2.69596
     2.30351
     1.93844
     1.55511
     0.95274
     0.50552
     0.35949
     0.27735
    -0.24288
    -0.12423
    -0.51669
    -0.41629
    -0.46193
    -0.60796
    -0.56232
    -0.58057
    -0.33415
    -0.35240
    -0.52581
    -0.25201
    -0.35240
    -0.27026
    -0.29764
    -0.26114
    -0.21550
    -0.28852
    -0.41629
    -0.16074
    -0.19725
    -0.40716
    -0.34328
    -0.11511
    -0.20637
    -0.07860
    -0.01471
    -0.21550
    -0.19725
    -0.40716
    -0.20637
     0.00354
     0.03092
    -0.29764
    -0.16987
    -0.05122
     0.09481
     0.05830
    -0.16987
    -0.16987
    -0.12423
    -0.05122
     0.07656
     0.08569
     0.02180
    -0.13336
    -0.14249
     0.10394
     0.15870
    -0.08773
     0.04005
    -0.04209
     0.07656
     0.03092
     0.02180
    -0.04209
    -0.03296
    -0.01471
    -0.01471
     0.20433
     0.12219
     0.09481
    -0.16074
    -0.14249
     0.07656
     0.12219
    -0.08773
     0.07656
    -0.08773
     0.01267
     0.00354
     0.01267
     0.08569
     0.14957
     0.00354
     0.02180
    -0.01471
     0.04918
     0.10394
    -0.09685
     0.02180
     0.24997
     0.07656
     0.06743
     0.09481
    -0.05122
     0.15870
    -0.12423
     0.15870
     0.05830
     0.18608
     0.03092
     0.09481
     0.11307
     0.25910
     0.14045
     0.23171
     0.28648
    -0.06947
     0.04918
     0.03092
     0.24084
     0.04005
     0.37774
     0.07656
     0.23171
     0.21346
     0.34124
     0.24084
     0.17695
     0.11307
     0.05830
     0.14957
     0.35949
     0.15870
     0.14045
     0.23171
     0.17695
     0.48727
     0.15870
     0.23171
     0.14045
     0.24997
     0.22259
     0.27735
     0.21346
     0.28648
     0.13132
     0.18608
     0.47814
     0.33211
     0.37774
     0.22259
     0.24997
     0.40512
     0.22259
     0.41425
     0.41425
     0.41425
     0.41425
     0.48727
     0.45989
     0.47814
     0.30473
     0.07656
     0.37774
     0.26822
     0.13132
     0.23171
     0.04005
    -0.27026
    -0.25201
    -0.20637
    -0.28852
    -0.35240
    -0.59883
    -0.67184
    -0.72660
    -0.68097
    -0.78137
    -0.79049
    -0.76311
    -0.81787
    -0.92740
    -0.64446
    -0.70835
    -0.58057
    -0.80875
    -1.06430
    -0.87263
    -1.07342
    -1.16469
    -0.99128
    -1.02779
    -0.95478
    -0.93652
    -1.42024
    -1.37461
    -1.32898
    -1.74881
    -2.12301
    -2.19603
    -1.93135
    -1.00041
    -0.64446
     0.10394
     0.36862
     0.43251
     0.56028
     1.56423
     2.65946
     2.54993
     2.63208
     2.69596
     3.17969
     3.57214
     3.73642
     3.66341
     4.01936
     3.69079
     3.11580
     2.45867
     2.09359
     1.68288
     1.44559
     0.89797
     0.65155
     0.33211
     0.03092
    -0.20637
    -0.13336
    -0.12423
    -0.34328
    -0.17899
    -0.36153
    -0.37066
    -0.45280
    -0.26114
    -0.18812
    -0.21550
    -0.43455
    -0.16987
    -0.16074
    -0.23375
     0.00354
    -0.32502
    -0.16074
    -0.12423
    -0.12423
    -0.10598
     0.01267
    -0.06947
    -0.14249
    -0.19725
     0.01267
     0.11307
     0.21346
    -0.06034
    -0.06034
    -0.05122
     0.09481
    -0.02384
    -0.06947
    -0.00558
     0.01267
     0.06743
     0.36862
     0.11307
     0.07656
     0.05830
    -0.01471
     0.14045
     0.04005
     0.19521
    -0.03296
     0.28648
     0.08569
     0.18608
     0.11307
     0.30473
     0.21346
     0.07656
     0.04918
     0.18608
     0.14957
     0.27735
     0.04918
     0.12219
     0.04005
     0.28648
     0.29560
     0.39600
     0.07656
     0.13132
     0.02180
     0.04005
     0.24084
     0.27735
     0.29560
     0.22259
     0.19521
     0.14045
     0.30473
     0.34124
     0.22259
     0.23171
     0.24997
     0.23171
     0.21346
     0.11307
     0.10394
     0.13132
     0.15870
     0.22259
     0.27735
     0.29560
    -0.00558
     0.01267
     0.12219
     0.03092
     0.07656
     0.08569
     0.26822
     0.17695
     0.18608
     0.21346
     0.05830
     0.04005
     0.36862
     0.14045
     0.23171
     0.23171
     0.19521
     0.18608
     0.04918
     0.08569
     0.32298
     0.37774
     0.30473
     0.12219
     0.14045
     0.17695
     0.02180
     0.10394
     0.21346
     0.16783
     0.18608
     0.12219
     0.51465
     0.36862
     0.24084
     0.06743
     0.21346
     0.31386
     0.41425
     0.26822
     0.27735
     0.16783
     0.38687
     0.29560
     0.27735
     0.36862
     0.10394
    -0.04209
     0.11307
    -0.03296
    -0.16987
    -0.18812
    -0.39804
    -0.56232
    -0.50756
    -0.62621
    -0.52581
    -0.76311
    -0.85438
    -1.10081
    -0.90001
    -0.90001
    -1.00041
    -1.36548
    -1.18295
    -1.10993
    -1.01866
    -0.98216
    -1.00954
    -1.23771
    -1.20120
    -1.33810
    -1.29247
    -1.15557
    -1.16469
    -1.18295
    -1.39286
    -1.55715
    -1.47501
    -1.46588
    -1.66667
    -2.14127
    -2.09563
    -1.31072
    -0.30677
     0.77020
     0.97099
     0.63330
    -0.06034
     0.32298
     2.55906
     2.87850
     3.09755
     3.41698
     3.13405
     2.94239
     3.23445
     3.22532
     3.44437
     3.38048
     2.89675
     2.63208
     1.89280
     1.47297
     1.07138
     0.90710
     0.10394
     0.04005
    -0.27026
    -0.24288
    -0.41629
    -0.56232
    -0.69010
    -0.47105
    -0.46193
    -0.28852
    -0.69922
    -0.53494
    -0.58057
    -0.37978
    -0.39804
    -0.37066
    -0.36153
    -0.43455
    -0.43455
    -0.28852
    -0.14249
    -0.20637
    -0.18812
    -0.39804
    -0.11511
    -0.21550
    -0.28852
    -0.16987
    -0.18812
    -0.22463
     0.05830
     0.04005
    -0.14249
    -0.08773
    -0.14249
    -0.17899
    -0.11511
     0.15870
    -0.09685
    -0.13336
    -0.16074
    -0.10598
    -0.16987
    -0.02384
     0.04005
     0.02180
    -0.16074
    -0.07860
    -0.05122
    -0.05122
    -0.18812
     0.06743
    -0.06034
    -0.06034
     0.00354
     0.10394
    -0.06034
     0.14045
    -0.05122
    -0.07860
    -0.19725
     0.13132
     0.05830
    -0.08773
     0.04005
    -0.03296
     0.02180
    -0.07860
     0.07656
     0.18608
    -0.13336
    -0.11511
    -0.04209
     0.14045
     0.14957
    -0.17899
    -0.07860
     0.03092
     0.00354
     0.24084
     0.32298
    -0.10598
     0.03092
    -0.09685
    -0.05122
     0.18608
     0.12219
    -0.04209
     0.08569
     0.10394
     0.17695
     0.19521
     0.05830
    -0.04209
     0.09481
     0.13132
     0.07656
     0.04005
    -0.06947
    -0.13336
    -0.04209
     0.21346
     0.20433
     0.03092
    -0.16987
     0.03092
    -0.05122
     0.09481
     0.01267
    -0.10598
    -0.18812
     0.17695
     0.14045
    -0.00558
    -0.06947
     0.10394
    -0.20637
     0.11307
     0.15870
     0.10394
     0.04918
    -0.07860
    -0.11511
     0.06743
     0.09481
     0.12219
     0.17695
     0.04005
     0.22259
     0.04918
     0.15870
     0.04005
     0.04005
     0.04918
     0.15870
     0.09481
     0.11307
     0.22259
     0.04005
    -0.19725
    -0.04209
    -0.31590
    -0.28852
    -0.43455
    -0.39804
    -0.75398
    -0.76311
    -0.83613
    -1.04604
    -0.79962
    -0.14249
    -0.64446
    -1.43850
    -1.49326
    -1.34723
    -1.41112
    -1.08255
    -1.09168
    -1.31072
    -1.30160
    -1.14644
    -1.31985
    -1.41112
    -1.32898
    -1.24683
    -1.50239
    -1.18295
    -1.18295
    -1.64842
    -1.68492
    -1.57540
    -1.94048
    -1.95873
    -1.31985
     0.19521
     0.92536
     1.60074
     0.70631
    -0.10598
    -0.27026
     1.68288
     2.43129
     3.27096
     4.12888
     3.24357
     2.57731
     2.79636
     2.65033
     2.57731
     2.81461
     2.99715
     2.23962
     1.39995
     1.18091
     1.17178
     0.52377
    -0.00558
    -0.45280
    -0.41629
    -0.31590
    -0.54407
    -0.61708
    -0.72660
    -0.57145
    -0.71748
    -0.53494
    -0.52581
    -0.30677
    -0.39804
    -0.33415
    -0.43455
    -0.43455
    -0.46193
    -0.35240
    -0.40716
    -0.22463
    -0.22463
    -0.31590
    -0.12423
    -0.19725
    -0.07860
    -0.07860
    -0.21550
    -0.15161
    -0.10598
    -0.11511
     0.04918
     0.05830
    -0.06034
     0.05830
    -0.01471
     0.18608
     0.11307
    -0.06947
    -0.13336
    -0.06947
    -0.01471
     0.12219
    -0.16987
    -0.06947
    -0.17899
    -0.05122
     0.03092
    -0.25201
    -0.14249
    -0.06947
    -0.44367
    -0.16987
    -0.07860
     0.04918
    -0.27026
    -0.16987
    -0.20637
    -0.17899
    -0.14249
    -0.06034
    -0.14249
    -0.18812
    -0.09685
    -0.18812
     0.04918
    -0.02384
    -0.23375
    -0.24288
     0.13132
     0.08569
     0.13132
    -0.00558
     0.05830
    -0.09685
    -0.09685
    -0.01471
     0.04918
     0.14957
    -0.17899
     0.03092
     0.17695
     0.13132
     0.02180
    -0.06947
    -0.11511
     0.21346
     0.02180
     0.01267
     0.09481
     0.07656
    -0.12423
    -0.03296
     0.13132
     0.32298
     0.09481
     0.05830
     0.06743
     0.13132
    -0.11511
    -0.08773
     0.08569
     0.03092
     0.07656
     0.08569
     0.16783
     0.12219
     0.01267
    -0.06947
    -0.14249
    -0.02384
     0.08569
     0.07656
    -0.00558
    -0.09685
    -0.00558
    -0.02384
     0.12219
     0.24997
     0.00354
     0.00354
    -0.12423
     0.00354
     0.02180
    -0.07860
     0.12219
     0.04918
     0.18608
     0.01267
     0.14957
     0.14957
     0.12219
    -0.02384
    -0.07860
     0.14957
     0.28648
     0.00354
     0.13132
     0.05830
     0.09481
     0.12219
     0.34124
     0.18608
     0.00354
    -0.09685
     0.12219
     0.16783
     0.05830
    -0.00558
    -0.15161
    -0.05122
    -0.10598
    -0.04209
    -0.31590
    -0.35240
    -0.78137
    -0.58057
    -0.73573
    -0.99128
    -0.98216
    -1.11906
    -1.13731
    -1.24683
    -1.14644
    -1.26509
    -1.47501
    -1.62104
    -1.45675
    -1.21945
    -1.50239
    -1.35636
    -1.31072
    -1.31072
    -1.35636
    -1.29247
    -1.00954
    -1.13731
    -1.13731
    -1.10081
    -1.53889
    -1.33810
    -1.00041
    -0.79049
    -0.84525
    -0.65359
     0.18608
     1.10789
     1.34519
     1.42733
     1.08964
     1.21741
     1.70114
     2.48605
     2.95152
     2.91501
     2.73247
     2.78723
     2.84199
     2.87850
     2.78723
     2.34002
     1.88367
     1.39995
     1.36344
     0.96186
     0.72456
     0.20433
     0.26822
     0.02180
     0.13132
    -0.21550
    -0.10598
    -0.33415
    -0.25201
    -0.56232
    -0.51669
    -0.30677
    -0.39804
    -0.39804
    -0.30677
    -0.24288
    -0.31590
    -0.22463
    -0.33415
    -0.22463
    -0.32502
    -0.21550
    -0.16987
    -0.16987
    -0.18812
    -0.35240
    -0.20637
    -0.01471
     0.04005
    -0.06947
    -0.02384
    -0.00558
    -0.22463
    -0.14249
    -0.02384
    -0.12423
    -0.01471
     0.03092
    -0.12423
    -0.06947
    -0.00558
     0.10394
    -0.24288
     0.12219
    -0.06034
    -0.14249
    -0.03296
     0.05830
    -0.06947
    -0.11511
    -0.14249
    -0.08773
     0.17695
     0.03092
     0.03092
    -0.02384
    -0.14249
     0.05830
    -0.07860
     0.14957
    -0.09685
    -0.02384
    -0.08773
     0.20433
     0.14045
    -0.14249
    -0.13336
     0.04005
    -0.06947
     0.09481
     0.03092
    -0.10598
     0.06743
    -0.08773
    -0.26114
     0.01267
     0.26822
    -0.02384
    -0.07860
     0.06743
    -0.15161
    -0.04209
     0.02180
    -0.15161
     0.03092
    -0.13336
     0.02180
     0.23171
     0.08569
    -0.02384
    -0.21550
    -0.08773
     0.17695
     0.01267
    -0.17899
     0.02180
    -0.03296
     0.02180
    -0.08773
    -0.01471
     0.18608
     0.06743
    -0.05122
    -0.07860
    -0.12423
     0.04918
     0.04005
    -0.14249
     0.11307
    -0.00558
     0.08569
    -0.00558
     0.34124
     0.10394
    -0.09685
    -0.06947
    -0.15161
     0.13132
     0.12219
     0.12219
    -0.05122
     0.13132
     0.12219
     0.18608
     0.23171
     0.16783
     0.11307
     0.10394
     0.17695
     0.25910
     0.72456
     2.02970
    -0.05122
    -0.06947
     0.24084
     0.45076
     0.66980
     0.53290
     0.60592
     0.36862
     0.51465
     0.19521
     0.34124
     0.12219
    -0.05122
     0.14957
     0.27735
     0.10394
    -0.05122
    -0.24288
    -0.04209
    -0.13336
    -0.06947
    -0.07860
    -0.35240
    -0.56232
    -0.60796
    -0.54407
    -0.67184
    -1.09168
    -1.22858
    -1.34723
    -1.16469
    -1.25596
    -1.51151
    -1.31985
    -1.57540
    -1.36548
    -1.34723
    -1.29247
    -1.08255
    -0.96390
    -1.14644
    -1.13731
    -1.12819
    -0.99128
    -0.94565
    -0.85438
    -0.66272
    -0.87263
    -0.79049
    -0.69010
    -0.69010
    -0.57145
    -0.02384
    -0.32502
    -0.16074
     0.45989
     0.89797
     1.55511
     1.79241
     1.70114
     1.65550
     1.92018
     2.26700
     2.61382
     2.48605
     2.46779
     2.29438
     2.58644
     2.25787
     2.13923
     1.51860
     1.31781
     0.77933
     0.81583
     0.63330
     0.32298
     0.07656
    -0.22463
    -0.14249
    -0.16074
    -0.36153
    -0.59883
    -0.38891
    -0.47105
    -0.31590
    -0.31590
    -0.35240
    -0.59883
    -0.53494
    -0.43455
    -0.21550
    -0.19725
    -0.50756
    -0.30677
    -0.39804
    -0.15161
    -0.13336
    -0.04209
    -0.40716
    -0.42542
    -0.35240
    -0.13336
    -0.09685
    -0.26114
    -0.28852
    -0.21550
    -0.06947
     0.01267
    -0.04209
    -0.12423
    -0.09685
     0.00354
    -0.26114
    -0.16074
     0.07656
     0.04005
     0.06743
    -0.18812
     0.04005
     0.12219
    -0.00558
    -0.08773
    -0.16987
     0.15870
    -0.10598
     0.06743
    -0.11511
    -0.04209
    -0.06947
    -0.04209
     0.00354
     0.03092
     0.24084
     0.08569
    -0.05122
    -0.06034
     0.02180
    -0.08773
     0.01267
     0.24084
    -0.00558
    -0.08773
     0.05830
     0.03092
     0.12219
     0.08569
    -0.19725
    -0.05122
    -0.00558
     0.05830
     0.04005
    -0.15161
    -0.14249
    -0.00558
     0.01267
     0.28648
    -0.05122
     0.05830
     0.04005
    -0.07860
     0.15870
    -0.02384
     0.09481
     0.04918
    -0.03296
     0.22259
     0.37774
     0.28648
     0.18608
     0.07656
    -0.02384
     0.16783
     0.29560
     0.24084
     0.11307
     0.03092
     0.00354
     0.34124
     0.24997
     0.35949
     0.35036
     0.13132
     0.14957
     0.14957
     0.21346
     0.35949
     0.10394
     0.21346
     0.32298
     0.46901
     0.45989
     0.21346
     0.27735
     0.35949
     0.26822
     0.49639
     0.45989
     0.45989
     0.31386
     0.57853
     0.44163
     0.54203
     0.49639
     0.31386
     0.63330
     0.50552
     0.32298
     0.51465
     0.51465
     0.55115
     0.34124
     0.38687
     0.71544
     0.65155
     0.53290
     0.26822
     0.36862
     0.38687
     0.34124
     0.10394
     0.32298
     0.12219
    -0.01471
    -0.09685
     0.05830
    -0.04209
    -0.49843
    -0.48018
    -0.54407
    -0.54407
    -0.66272
    -0.56232
    -0.63534
    -0.79049
    -0.86351
    -0.83613
    -0.34328
    -0.70835
    -1.04604
    -0.82700
    -1.00041
    -0.81787
    -0.92740
    -1.07342
    -0.89089
    -0.89089
    -1.28334
    -1.57540
    -1.31072
    -1.42024
    -1.59366
    -1.99524
    -2.29642
    -2.10476
    -2.16865
    -1.74881
    -1.47501
    -0.47105
    -0.04209
     0.10394
     0.43251
     0.76107
     1.97494
     2.17573
     2.06621
     2.30351
     2.70509
     3.34397
     3.48087
     3.66341
     3.66341
     3.58127
     3.24357
     2.59557
     2.01145
     1.67376
     1.47297
     1.00750
     0.83409
     0.45076
     0.10394
    -0.03296
    -0.17899
    -0.28852
    -0.31590
    -0.49843
    -0.32502
    -0.45280
    -0.51669
    -0.47105
    -0.52581
    -0.34328
    -0.53494
    -0.44367
    -0.30677
    -0.19725
    -0.38891
    -0.43455
    -0.38891
    -0.21550
    -0.37066
    -0.24288
    -0.16987
    -0.35240
    -0.06947
    -0.04209
    -0.12423
    -0.11511
    -0.08773
    -0.07860
     0.00354
     0.05830
    -0.06947
     0.11307
     0.02180
     0.05830
    -0.01471
     0.05830
     0.22259
     0.23171
     0.16783
     0.05830
     0.15870
     0.04918
     0.24997
     0.22259
     0.10394
     0.14957
     0.12219
     0.32298
     0.20433
     0.42338
     0.16783
     0.09481
     0.26822
     0.34124
     0.23171
     0.32298
     0.18608
     0.45989
     0.27735
     0.35036
     0.36862
     0.39600
     0.44163
     0.25910
     0.22259
     0.39600
     0.33211
     0.24084
     0.35949
     0.46901
     0.34124
     0.52377
     0.39600
     0.35036
     0.32298
     0.27735
     0.52377
     0.54203
     0.37774
     0.31386
     0.29560
     0.40512
     0.45076
     0.29560
     0.41425
     0.49639
     0.30473
     0.17695
     0.36862
     0.39600
