# Supplementary material for: Software algorithm and hardware design for real-time implementation of new spectral estimator
Source: Biomed Eng Online. 2014 May 9;13:61. doi: 10.1186/1475-925X-13-61 (PMC4057578; doi:10.1186/1475-925X-13-61)
Supplement: Additional file 2 — txtfiles.zip. [file 1475-925X-13-61-S2.zip › FILE077.TXT]

     0.95480
     0.91568
     0.87657
     0.79123
     0.62054
     0.43919
     0.34674
     0.31474
     0.35741
     0.13694
     0.05516
    -0.03730
    -0.03374
    -0.03019
    -0.00174
    -0.00885
    -0.14397
    -0.14042
    -0.19020
    -0.11908
    -0.18309
    -0.15820
    -0.21865
    -0.25065
    -0.19020
    -0.15109
    -0.21509
    -0.27199
    -0.27199
    -0.22932
    -0.28977
    -0.32888
    -0.33244
    -0.32177
    -0.28977
    -0.30043
    -0.25776
    -0.30043
    -0.33244
    -0.33955
    -0.40000
    -0.35022
    -0.39644
    -0.42489
    -0.39289
    -0.39289
    -0.43556
    -0.46045
    -0.38222
    -0.36088
    -0.34310
    -0.31821
    -0.41422
    -0.44267
    -0.44623
    -0.44267
    -0.35377
    -0.26487
    -0.32888
    -0.38933
    -0.26132
    -0.31821
    -0.30399
    -0.28977
    -0.37511
    -0.27199
    -0.25421
    -0.24710
    -0.21865
    -0.23287
    -0.21154
    -0.22220
    -0.10842
     0.03382
     0.09427
     0.05516
     0.05160
     0.11561
     0.26495
     0.36807
     0.33607
     0.05516
    -0.21509
    -0.08708
    -0.23998
    -0.17953
    -0.16175
    -0.22932
    -0.56001
    -0.86227
    -0.95472
    -0.87293
    -0.64891
    -0.50312
    -0.64891
    -0.70936
    -0.79826
    -1.27830
    -1.91837
    -2.33085
    -2.27751
    -1.90414
    -1.52366
    -1.47744
    -1.82591
    -1.78680
    -1.93970
    -1.87214
    -2.00371
    -1.84725
    -1.48810
    -1.18585
    -1.10762
    -0.99739
    -0.53157
    -0.25065
     0.08716
     0.45342
     0.51031
     0.67033
     1.10059
     0.96902
     1.40284
     1.40995
     0.88368
     0.66677
     0.53520
     0.50675
     0.51387
     0.52453
     0.43208
     0.25429
     0.05516
     0.13694
     0.00537
    -0.14397
    -0.41778
    -0.39644
    -0.03019
    -0.17242
    -0.45334
    -0.35733
    -0.23287
     0.02671
     0.14405
     0.15117
     0.13694
     0.35385
     0.43208
     0.27207
     0.36807
     0.26851
     0.30762
     0.22939
     0.22584
     0.31829
     0.20806
     0.10494
     0.11916
     0.12272
     0.17250
     0.15117
     0.15828
     0.20806
     0.13339
     0.14761
     0.14761
     0.22939
     0.20095
     0.08360
     0.21162
     0.30051
     0.42141
     0.43208
     0.39652
     0.43208
     0.35030
     0.42852
     0.47120
     0.63477
     0.58854
     0.55654
     0.57076
     0.57432
     0.60988
     0.53165
     0.54943
     0.68455
     0.73789
     0.74856
     0.76989
     0.60988
     0.71655
     0.85523
     0.80545
     0.72722
     0.61699
     0.62054
     0.68455
     0.56365
     0.62054
     0.54943
     0.42497
     0.68811
     0.92991
     0.94769
     0.80901
     0.65966
     0.69166
     1.05436
     1.37084
     1.62331
     1.57708
     1.86511
     2.01445
     1.64464
     1.38506
     1.53085
     1.48818
     1.34239
     1.38150
     1.23216
     1.04369
     0.95835
     0.70588
     0.38585
     0.09427
    -0.14397
    -0.22220
    -0.32177
    -0.49601
    -0.45334
    -0.47823
    -0.56713
    -0.61335
    -0.60980
    -0.49956
    -0.50668
    -0.57424
    -0.62402
    -0.65247
    -0.54935
    -0.60268
    -0.56713
    -0.58135
    -0.59557
    -0.58135
    -0.54223
    -0.44978
    -0.52446
    -0.56357
    -0.61335
    -0.50312
    -0.48890
    -0.41067
    -0.46400
    -0.51379
    -0.47112
    -0.48178
    -0.39644
    -0.31466
    -0.33955
    -0.40000
    -0.40000
    -0.35022
    -0.28621
    -0.23287
    -0.34666
    -0.25065
    -0.26132
    -0.17242
    -0.17598
    -0.11197
    -0.11908
    -0.01952
     0.00537
     0.12627
     0.24362
     0.28984
     0.48542
     0.54943
     0.70944
     0.70944
     0.69522
     0.77345
     0.95480
     0.94057
     0.36096
    -0.06574
    -0.51023
    -1.12185
    -1.81169
    -2.11394
    -2.13172
    -2.13528
    -2.17439
    -2.54420
    -2.85001
    -3.16649
    -3.47940
    -3.32294
    -3.15226
    -2.85712
    -2.66510
    -2.19573
    -1.64101
    -1.17874
    -0.92627
    -0.81248
    -0.49601
    -0.21865
    -0.16887
    -0.19020
    -0.10486
     0.04449
     0.21517
     0.30051
     0.48186
     0.70233
     0.34318
     0.21517
    -0.05508
    -0.21154
    -0.10842
     0.40363
     0.96191
     1.25705
     0.99391
     0.69877
     0.88724
     1.11837
     1.14682
     1.27838
     2.07846
     2.92476
     2.49806
     1.58419
     0.94057
     1.06147
     1.53441
     1.39928
     1.63042
     2.20647
     1.85444
     0.90857
     0.80189
     0.53520
     0.34674
     0.20806
     0.11561
     0.04093
     0.08005
     0.13339
     0.28984
     0.41430
     0.46764
     0.48542
     0.56365
     0.56365
     0.46764
     0.43208
     0.39652
     0.38585
     0.47120
     0.50675
     0.43208
     0.40008
     0.39652
     0.24362
     0.16894
     0.10138
    -0.03374
    -0.16175
    -0.06219
    -0.08708
    -0.02663
    -0.00174
    -0.07997
    -0.13686
    -0.16175
     0.03738
     0.00537
     0.10138
     0.18317
     0.24006
     0.09783
     0.00893
     0.23651
     0.28629
     0.29340
     0.28629
     0.28984
     0.30762
     0.34318
     0.29340
     0.38941
     0.44986
     0.31829
     0.42497
     0.48898
     0.46053
     0.49609
     0.50320
     0.46408
     0.42852
     0.51742
     0.57076
     0.48186
     0.45342
     0.53520
     0.54587
     0.51387
     0.53520
     0.50320
     0.52453
     0.58498
     0.40008
     0.48542
     0.68455
     0.80545
     0.77345
     0.83390
     0.82323
     0.82323
     0.63832
     0.49964
     0.44986
     0.54943
     0.56365
     0.51742
     0.42852
     0.39297
     0.30407
     0.28984
     0.45342
     0.39297
     0.28984
     0.18317
     0.23651
     0.56365
     0.83390
     0.77345
     0.77345
     0.53165
     0.13339
     0.19028
     0.28984
     0.51742
     0.62054
     0.43564
     0.12627
     0.00182
    -0.28265
    -0.39289
    -0.54223
    -0.48178
    -0.48534
    -0.53512
    -0.43556
    -0.53157
    -0.56357
    -0.52090
    -0.46045
    -0.31466
    -0.33244
    -0.42845
    -0.46045
    -0.42489
    -0.26487
    -0.06574
     0.04449
     0.03026
     0.05871
     0.13339
     0.25784
     0.29696
     0.40008
     0.42497
     0.30762
     0.15117
     0.20095
     0.22228
     0.10494
     0.16539
     0.12627
     0.10494
     0.00537
    -0.35733
    -0.61335
    -0.66669
    -0.66669
    -0.64536
    -0.52090
    -0.47112
    -0.49601
    -0.59913
    -0.60624
    -0.70225
    -0.82315
    -0.82315
    -0.89427
    -0.92983
    -0.88716
    -1.00450
    -1.02584
    -1.10407
    -1.22497
    -1.40276
    -1.72635
    -1.87214
    -1.94681
    -1.84725
    -1.71568
    -1.54500
    -1.56278
    -1.44543
    -0.94405
    -0.62758
    -0.42489
    -0.67380
    -0.87293
    -0.85515
    -0.59557
    -0.15820
    -0.04797
     0.03738
     0.15828
     0.33963
     0.40008
     0.16539
    -0.14042
    -0.32177
    -0.36444
    -0.29332
    -0.19731
    -0.22220
    -0.43200
    -0.45689
    -0.61335
    -0.71292
    -0.65958
    -0.96183
    -1.23208
    -1.46321
    -1.64456
    -1.80458
    -2.14594
    -2.49798
    -2.93535
    -3.28027
    -3.85277
    -3.77454
    -2.27396
    -0.23287
     0.70588
     0.81967
     1.32105
     2.30248
     3.17012
     3.20212
     3.69995
     5.21120
     6.05395
     6.62289
     6.92870
     7.16339
     7.02827
     6.75091
     6.21752
     5.50279
     4.56759
     3.67506
     2.93188
     2.12469
     1.47396
     0.87657
     0.38585
     0.00537
    -0.26132
    -0.53512
    -0.73781
    -0.75559
    -0.76626
    -0.82671
    -0.90849
    -0.88004
    -0.81604
    -0.81604
    -0.69869
    -0.68803
    -0.74136
    -0.92983
    -0.79115
    -0.66313
    -0.49601
    -0.55646
    -0.64891
    -0.61691
    -0.53157
    -0.61335
    -0.61691
    -0.59202
    -0.58135
    -0.58135
    -0.45689
    -0.42845
    -0.42845
    -0.51379
    -0.48178
    -0.46400
    -0.30043
    -0.28265
    -0.28977
    -0.32177
    -0.33955
    -0.21509
    -0.21509
    -0.16175
    -0.07997
    -0.15464
    -0.10130
    -0.05152
     0.03026
    -0.03019
    -0.04797
    -0.04441
     0.03026
     0.09427
     0.14050
     0.11561
     0.05160
    -0.06574
    -0.07286
     0.01604
    -0.02663
     0.03738
    -0.01952
    -0.06219
    -0.01596
    -0.11553
    -0.11553
    -0.09419
    -0.21154
    -0.09419
    -0.17953
    -0.20798
    -0.20087
    -0.23287
    -0.20087
    -0.15464
    -0.28977
    -0.20798
    -0.22576
    -0.17953
    -0.11553
    -0.13686
    -0.11553
     1.19660
     0.67744
    -0.58846
    -0.30755
    -0.10130
     0.15828
     0.31118
     0.37519
     0.45697
     0.43919
     0.46053
     0.32896
     0.27207
     0.17250
     0.32185
     0.54587
     0.86946
     0.99391
     1.10770
     1.34595
     1.18949
     1.10770
     1.09703
     1.29261
     0.81612
     0.05871
    -0.05152
    -0.38933
    -0.87649
    -1.10762
    -1.25341
    -1.35653
    -1.71924
    -1.95037
    -2.07838
    -1.95037
    -1.93615
    -1.56633
    -1.25697
    -1.19652
    -1.17874
    -0.90849
    -0.26487
    -0.48890
    -0.68447
    -0.72714
    -0.49601
    -0.58135
    -0.71292
    -1.26764
    -1.85080
    -1.64812
    -1.09340
    -0.59913
    -1.13963
    -1.98237
    -1.77257
    -1.36720
    -1.52722
    -1.71924
    -1.34942
    -0.57068
    -0.11908
     0.57787
     0.66677
     0.32540
     0.20450
     0.17606
     0.09427
     0.06582
     0.29696
     0.35030
     0.19028
     0.14761
    -0.08708
    -0.22932
    -0.30043
    -0.35733
    -0.51023
    -0.65247
    -0.90138
    -1.12896
    -1.44188
    -1.60545
    -1.76191
    -2.08549
    -2.54420
    -2.78245
    -2.26329
    -1.13963
    -0.57779
    -0.77337
    -1.08273
    -1.18585
    -1.13251
    -0.57068
     0.12627
     0.80545
     1.12904
     1.35661
     1.62686
     1.55219
     1.43840
     1.53441
     1.81177
     2.04646
     2.08202
     2.27403
     2.76830
     2.65096
     2.21714
     1.85088
     1.71931
     1.96823
     1.90067
     1.92556
     1.93978
     1.83310
     1.58419
     1.36373
     1.19660
     1.06503
     0.84812
     0.62766
     0.27562
     0.08005
    -0.03374
    -0.08352
     0.09783
     0.05516
    -0.06930
    -0.17598
    -0.11553
    -0.01596
     0.18672
     0.26851
     0.30051
     0.16894
     0.19384
     0.31118
     0.43208
     0.48186
     0.31829
     0.33252
     0.36807
     0.39297
     0.60988
     0.34674
     0.28984
     0.32540
     0.25784
     0.25429
     0.20806
     0.16183
     0.09783
     0.03738
    -0.07641
     0.00537
    -0.01241
    -0.10486
    -0.10130
    -0.08708
    -0.02663
    -0.10486
    -0.06219
     0.01249
     0.01960
     0.06582
     0.13339
     0.05160
     0.07294
     0.06227
     0.05160
     0.20095
     0.19739
     0.21517
     0.16539
     0.22228
     0.14050
     0.11205
     0.03026
     0.06938
     0.07294
     0.08716
     0.04804
    -0.01952
    -0.07286
    -0.06574
    -0.12264
    -0.05152
    -0.06219
    -0.10486
    -0.07997
    -0.07997
    -0.17242
    -0.04085
    -0.20442
    -0.14042
    -0.00529
    -0.03019
    -0.04085
     0.05160
     0.05871
     0.02315
     0.10138
     0.07294
     0.16183
     0.20450
     0.24362
     0.28273
     0.34318
     0.43208
     0.47475
     0.54587
     0.73078
     0.76278
     0.88724
     1.04369
     1.13259
     1.15748
     1.08281
     1.10770
     1.15037
     1.03658
     0.81256
     0.63121
     0.72722
     0.58143
     0.18672
     0.14761
    -0.01596
    -0.13686
    -0.30755
    -0.44623
    -0.66669
    -0.72359
    -0.80537
    -0.90138
    -0.90494
    -0.80537
    -0.83382
    -0.94405
    -1.08984
    -1.24986
    -1.26408
    -1.24275
    -1.18941
    -1.35653
    -1.61611
    -1.63389
    -1.40632
    -1.18941
    -0.92627
    -0.17242
     0.24362
     0.72011
     1.23927
     1.68020
     1.68731
     1.31039
     1.79043
     2.60118
     3.24479
     3.90975
     3.65017
     3.93108
     3.94886
     3.27680
     2.77542
     2.44827
     2.64385
     2.83231
     2.30248
     1.56997
     1.61264
     1.34595
     1.97534
     2.41271
     2.27048
     1.41351
     0.78767
     0.69166
     0.64188
     0.67033
     0.79478
     0.73433
     0.64543
     0.45697
     0.28629
     0.14405
    -0.11908
    -0.40355
    -0.35733
    -0.19020
    -0.40000
    -0.58135
    -0.50668
    -0.40000
    -0.37155
    -0.26487
    -0.19376
    -0.18309
    -0.22576
    -0.22220
    -0.22220
    -0.15464
    -0.19731
    -0.20442
    -0.26487
    -0.26487
    -0.36088
    -0.34310
    -0.35022
    -0.41422
    -0.30399
    -0.26487
    -0.32532
    -0.37866
    -0.43200
    -0.40355
    -0.36444
    -0.43556
    -0.59202
    -0.71292
    -0.73781
    -0.82315
    -0.83026
    -0.84804
    -0.81604
    -0.96894
    -0.96183
    -1.04362
    -1.04006
    -1.09695
    -1.06851
    -1.05428
    -1.14318
    -1.07206
    -1.03650
    -1.06495
    -1.02939
    -0.98317
    -1.00450
    -0.99383
    -0.87293
    -0.86938
    -0.90138
    -0.86227
    -0.81959
    -0.86227
    -0.74492
    -0.80181
    -0.78048
    -0.78404
    -0.67736
    -0.70581
    -0.69514
    -0.62402
    -0.64536
    -0.64180
    -0.49601
    -0.48534
    -0.43200
    -0.37511
    -0.33244
    -0.35022
    -0.28265
    -0.35377
    -0.25421
    -0.28265
    -0.21865
    -0.23287
    -0.25065
    -0.25065
    -0.27910
    -0.30399
    -0.28977
    -0.24354
    -0.42133
    -0.42845
    -0.33955
    -0.35022
    -0.36088
    -0.38933
    -0.38578
    -0.34666
    -0.33955
    -0.23287
    -0.36444
    -0.31466
    -0.24710
    -0.26843
    -0.19376
    -0.12975
    -0.19020
    -0.22932
    -0.14397
    -0.11553
    -0.12264
    -0.15109
    -0.18665
    -0.12975
    -0.13331
    -0.10130
    -0.05508
    -0.09775
    -0.07997
    -0.09419
    -0.05863
     0.09071
     0.01960
     0.04449
     0.00537
     0.04449
     0.21162
     0.22228
     0.30051
     0.34318
     0.60276
     0.72011
     0.89790
     0.97613
     0.99391
     1.09703
     1.18593
     1.32461
     1.66242
     1.64109
     1.81532
     1.96112
     1.92911
     1.69087
     1.43129
     1.19304
     1.00814
     1.03303
     0.75922
     0.33252
     0.01249
    -0.40711
    -0.57068
    -0.60268
    -0.87293
    -1.22852
    -1.65167
    -2.13883
    -2.71489
    -2.45886
    -2.06060
    -1.67301
    -1.49521
    -1.65523
    -1.75124
    -1.58767
    -1.27475
    -1.05428
    -0.92627
    -0.74136
    -0.32888
     0.07294
     0.13694
     0.11561
     0.21517
     0.34674
     0.42497
     0.32185
     0.40008
     0.56009
     0.88012
     0.70588
     0.72366
     0.67388
     0.50675
     0.44986
     0.56365
     0.57076
     0.47475
     0.55298
     0.92991
     1.28550
     1.53085
     2.06424
     2.71141
     3.02788
     2.54784
     2.06779
     1.99667
     2.22070
     2.47672
     3.17723
     3.59327
     3.65372
     3.40837
     3.09189
     2.75764
     2.66874
     2.34160
     2.25270
     2.19225
     2.25981
     2.19936
     1.87222
     1.67309
     1.01169
     0.30407
     0.14050
     0.14050
     0.27207
     0.16539
    -0.14397
    -0.53512
    -0.83737
    -1.18585
    -1.36009
    -1.54500
    -1.67657
    -1.64101
    -1.64456
    -1.57700
    -1.45254
    -1.44543
    -1.34587
    -1.44543
    -1.29608
    -1.15029
    -1.16096
    -1.15385
    -1.08984
    -1.08984
    -1.11473
    -1.10051
    -1.04006
    -1.10051
    -0.99383
    -0.98672
    -0.84804
    -0.69514
    -0.66669
    -0.82671
    -0.69158
    -0.41778
    -0.20442
    -0.25065
    -0.32177
    -0.40711
    -0.17598
     0.05160
    -0.12975
    -0.04085
     0.08716
     0.32185
    -0.06930
    -0.32888
    -0.42489
    -0.52446
    -0.58846
    -0.62046
    -0.52446
    -0.55646
    -0.69158
    -0.83737
    -0.89782
    -0.90849
    -0.97961
    -1.03295
    -0.94405
    -0.94049
    -0.87293
    -0.78404
    -0.78048
    -0.79826
    -0.75203
    -0.65958
    -0.56357
    -0.58491
    -0.58135
    -0.60624
    -0.56713
    -0.52090
    -0.52446
    -0.46756
    -0.51379
    -0.44267
    -0.48178
    -0.39289
    -0.41067
    -0.47823
    -0.51023
    -0.39644
    -0.35022
    -0.30755
    -0.36444
    -0.39644
    -0.32888
    -0.32888
    -0.33244
    -0.24710
    -0.38222
    -0.26487
    -0.25421
    -0.25776
    -0.20798
    -0.21154
    -0.25065
    -0.21154
    -0.14042
    -0.12264
    -0.15820
    -0.11553
    -0.13686
    -0.10130
    -0.04797
    -0.02663
     0.05871
     0.11561
     0.15472
     0.24362
     0.30762
     0.38230
     0.40363
     0.50320
     0.59210
     0.65966
     0.61343
     0.70944
     0.80901
     0.75211
     0.76633
     0.73433
     0.88012
     0.92279
     0.81256
     0.76989
     0.80901
     0.78056
     0.44630
     0.10138
     0.16539
     0.07649
     0.00893
     0.01249
     0.04449
    -0.09775
    -0.20798
    -0.41778
    -0.63824
    -0.81248
    -0.97961
    -0.91560
    -0.80893
    -0.84804
    -0.82315
    -0.90849
    -0.75914
    -0.64180
    -0.53868
    -0.23287
    -0.05863
     0.12272
     0.31829
     0.20095
    -0.09775
    -0.08708
    -0.25776
    -0.31110
    -0.43556
    -0.38578
    -0.50312
    -0.41422
    -0.33599
    -0.67736
    -1.02228
    -1.17163
    -1.12185
    -1.03295
    -1.07917
    -1.02584
    -1.00806
    -0.93338
    -0.89071
    -0.93694
    -0.92272
     0.04093
     1.33172
     2.50872
     2.48739
     1.64820
     1.44907
     2.14958
     3.11323
     3.80307
     4.45735
     4.82717
     4.47158
     4.62448
     4.98718
     4.98718
     4.62093
     4.22267
     3.84574
     3.30169
     2.76830
     2.45894
     2.00023
     1.58064
     1.06147
     0.44986
    -0.05863
    -0.46756
    -0.80537
    -1.05784
    -1.16807
    -1.24630
    -1.33876
    -1.50588
    -1.45966
    -1.39209
    -1.39921
    -1.37076
    -1.39921
    -1.28897
    -1.34942
    -1.26408
    -1.30675
    -1.19296
    -1.18585
    -1.16452
    -1.07206
    -1.12185
    -1.15029
    -1.08984
    -1.06140
    -0.99739
    -1.06140
    -1.03650
    -1.00095
    -1.05073
    -1.01517
    -0.92983
    -0.94405
    -1.00450
    -1.03295
    -1.00095
    -0.94405
    -0.94761
    -0.90849
    -0.98672
    -0.95116
    -0.90494
    -0.88004
    -0.85160
    -0.82315
    -0.84093
    -0.81604
    -0.73781
    -0.67025
    -0.78404
    -0.73070
    -0.69514
    -0.58135
    -0.56357
    -0.52446
    -0.58491
    -0.57068
    -0.48534
    -0.47112
    -0.46400
    -0.41422
    -0.45334
    -0.40711
    -0.30399
    -0.31466
    -0.24710
    -0.32177
    -0.35022
    -0.26487
    -0.20798
    -0.16887
    -0.12264
    -0.16531
    -0.18665
    -0.14042
    -0.08352
    -0.05863
    -0.06219
    -0.09064
     0.01604
    -0.00529
     0.00893
     0.05871
     0.03026
    -0.04797
     0.10494
     0.17250
     0.14761
     0.14405
     0.16894
     0.21517
     0.20450
     0.31118
     0.32185
     0.31829
     0.39652
     0.33963
     0.47475
     0.52098
     0.43919
     0.50320
     0.65255
     0.74500
     0.83390
     0.81967
     0.85168
     0.96191
     1.06147
     1.08637
     1.26416
     1.52018
     1.55574
     1.62331
     1.77265
     1.86511
     1.74065
     1.53796
     1.20015
     0.90146
     0.62410
     0.49253
     0.63477
     0.48186
     0.19384
    -0.13686
    -0.44978
    -1.20363
    -1.72990
    -1.42054
    -0.36444
     0.18317
     0.27562
    -0.35733
    -0.77692
    -0.58846
    -0.21154
     0.18317
     0.51387
     0.53165
     0.67033
     0.57787
     0.54587
     0.45342
     0.27918
     0.00893
    -0.13331
    -0.18665
    -0.36800
    -0.48534
    -0.53512
    -0.63469
    -0.46756
    -0.44267
    -0.32888
    -0.26487
    -0.16531
    -0.08352
     0.22228
     0.42852
     0.37874
     0.35030
     0.68811
     0.90146
     0.84812
     0.68455
     0.28629
     0.15472
    -0.02307
    -0.00529
     0.01604
    -0.46756
    -1.04717
    -2.48020
    -1.49166
     4.53914
     5.82282
     1.88644
     0.03738
     0.08005
     0.81612
     1.55219
     2.48028
     3.40481
     3.65017
     3.45104
     2.88920
     2.42338
     1.95756
     1.31750
     1.35306
     1.61619
     1.63753
     1.71576
     1.69087
     0.89435
     0.11205
    -0.34310
     0.00537
     0.52809
     0.84101
     0.48186
     0.32540
     0.13339
     0.08005
    -0.23287
    -0.52446
    -0.68803
    -0.94405
    -1.07917
    -1.28542
    -1.37431
    -1.37787
    -1.28897
    -1.25697
    -1.28186
    -1.11473
    -1.09695
    -0.89427
    -0.84093
    -0.81959
    -0.79470
    -0.79826
    -0.76981
    -0.63113
    -0.64536
    -0.69869
    -0.64180
    -0.63113
    -0.62758
    -0.61691
    -0.67380
    -0.67736
    -0.66313
    -0.59557
    -0.63113
    -0.56357
    -0.61691
    -0.64891
    -0.69158
    -0.54579
    -0.56713
    -0.57068
    -0.62402
    -0.60268
    -0.61691
    -0.57068
    -0.54223
    -0.59202
    -0.57779
    -0.57068
    -0.50668
    -0.51023
    -0.51023
    -0.54935
    -0.55646
    -0.52090
    -0.43556
    -0.48890
    -0.46756
    -0.52090
    -0.45689
    -0.47467
    -0.47467
    -0.44623
    -0.41778
    -0.41778
    -0.39289
    -0.33244
    -0.39644
    -0.40711
    -0.43911
    -0.37155
    -0.26487
    -0.29688
    -0.39289
    -0.32888
    -0.36088
    -0.26487
    -0.31466
    -0.27910
    -0.29332
    -0.29332
    -0.26487
    -0.21865
    -0.19376
    -0.20798
    -0.19731
    -0.26843
    -0.14397
    -0.09419
    -0.10842
    -0.14042
    -0.12264
    -0.04085
     0.01604
     0.00537
    -0.03730
     0.00182
     0.05516
     0.17961
     0.16183
     0.20095
     0.20806
     0.22228
     0.44630
     0.53520
     0.62410
     0.70588
     0.83390
     0.98680
     1.00458
     0.96902
     1.01525
     0.93702
     0.75211
     0.99391
     1.16460
     1.12192
     0.86590
     0.61343
     0.57432
     0.53876
     0.29340
     0.09783
     0.05516
     0.04093
     0.01249
     0.03026
    -0.19731
    -0.30043
    -0.36088
    -0.58846
    -0.46045
    -0.58491
    -0.52801
    -0.57068
    -0.54935
    -0.59557
    -0.61335
    -0.71292
    -0.86227
    -0.84093
    -0.76626
    -0.65247
    -0.51379
    -0.44267
    -0.27554
    -0.14397
    -0.03730
     0.16183
     0.12627
     0.11205
     0.01604
     0.15828
     0.33607
     0.30051
     0.25073
     0.10849
    -0.05152
    -0.10130
    -0.10842
    -0.14397
    -0.26132
    -0.51734
    -0.69514
    -1.01161
    -1.31031
    -1.49521
    -1.74413
    -1.56278
    -1.52722
    -1.76902
    -0.86938
     2.62251
     4.43246
     1.93267
     0.65255
     0.74856
     2.17447
     3.65017
     4.72405
     5.57746
     6.20330
     6.26731
     6.14640
     5.85482
     5.16142
     4.76316
     4.58892
     4.13377
     3.34436
     2.56562
     1.77977
     1.21438
     0.71300
     0.48542
    -0.17598
    -0.86938
    -1.15740
    -1.17518
    -1.08629
    -1.54144
    -1.64812
    -1.53077
    -1.06851
    -0.41778
    -0.31110
     0.16539
     0.90146
     0.83034
    -0.01241
     0.38941
     1.16460
     1.04014
    -0.27199
    -1.37787
    -1.28897
    -0.69869
    -0.34666
    -0.46045
    -1.01872
    -1.69079
    -2.15306
    -2.46597
    -2.68288
    -2.70066
    -2.58332
    -2.45531
    -2.33085
    -2.06060
    -1.95393
    -1.72990
    -1.55922
    -1.42410
    -1.31742
    -1.27830
    -1.22497
    -1.09340
    -1.07562
    -1.16452
    -1.09695
    -1.11473
    -1.04006
    -0.97250
    -0.99383
    -1.01517
    -1.07562
    -0.99383
    -1.05784
    -1.07917
    -1.08629
    -1.06140
    -1.04362
    -1.07562
    -1.08629
    -1.09340
    -1.01872
    -0.98672
    -1.03295
    -0.96539
    -0.92272
    -0.91205
    -0.90849
    -0.93694
    -0.79826
    -0.79826
    -0.78048
    -0.70581
    -0.62046
    -0.64891
    -0.59202
    -0.51379
    -0.47112
    -0.49245
    -0.48534
    -0.46400
    -0.40355
    -0.37866
    -0.33599
    -0.28621
    -0.22576
    -0.25065
    -0.24710
    -0.21509
    -0.19020
    -0.23287
    -0.17598
    -0.15820
    -0.09064
    -0.17598
    -0.16531
    -0.09775
    -0.01241
    -0.01241
    -0.04085
    -0.08708
     0.00537
     0.05160
     0.03382
     0.02671
     0.05871
     0.16894
     0.18672
     0.21517
     0.21517
     0.22228
     0.21162
     0.31829
     0.39652
     0.41786
     0.58498
     0.63121
     0.69877
     0.83034
     0.91213
     1.02947
     1.10770
     1.22149
     1.32105
     1.45262
     1.54863
     1.65886
     1.47040
     1.17526
     1.05436
     0.94769
     0.71300
     0.49609
     0.24362
     0.35385
     0.34318
     0.27562
     0.07294
    -0.03374
    -0.33599
    -0.62402
    -0.77692
    -0.81604
    -0.78048
    -0.65247
    -0.52446
    -0.52801
    -0.53512
    -0.40000
    -0.27910
    -0.23998
    -0.05152
     0.38585
     0.54943
     0.69522
     0.53165
     0.19739
     0.11205
     0.20450
     0.28273
     0.48898
     0.49253
     0.49609
     0.69877
     0.44275
     0.19739
    -0.00885
    -0.23643
    -0.32177
    -0.15464
    -0.21865
    -0.23287
    -0.44267
    -0.57779
    -0.52446
     0.31829
     2.41627
     2.11758
     0.81612
     1.09703
     1.24994
     1.55574
     1.89711
     2.11046
     2.07846
     2.18869
     2.30959
     2.35582
     1.89355
     1.77265
     1.54863
     1.28550
     1.45262
     1.41706
     0.98680
     0.64899
     0.69166
     0.73789
     0.47831
     0.36096
     0.40363
     0.06227
     0.15117
     0.19739
     0.11205
     0.08005
    -0.22932
    -0.30043
    -0.14397
    -0.20087
    -0.48890
    -1.02939
    -1.20008
    -1.05784
    -0.96183
    -1.10051
    -1.33520
    -1.49877
    -1.59834
    -1.60900
    -1.83302
    -1.71212
    -1.49521
    -1.40632
    -1.31031
    -1.38498
    -1.48455
    -1.38143
    -1.29608
    -1.15385
    -0.97250
    -0.65958
    -0.55646
    -0.57068
    -0.54579
    -0.49245
    -0.47112
    -0.47112
    -0.43911
    -0.42133
    -0.29332
    -0.30043
    -0.26132
    -0.26132
    -0.39289
    -0.35733
    -0.18309
    -0.49956
    -0.64536
    -0.54223
    -0.41422
    -0.22932
    -0.29688
    -0.07997
    -0.19020
    -0.56357
    -0.42489
    -0.37155
    -0.57424
    -0.89071
    -0.88360
    -0.75559
    -0.50312
    -0.45689
    -0.53157
    -0.65958
    -0.74136
    -0.67025
    -0.68803
    -0.67025
    -0.59557
    -0.56357
    -0.47467
    -0.40355
    -0.35377
    -0.41067
    -0.26843
    -0.25065
    -0.20798
    -0.16531
    -0.21509
    -0.22576
    -0.23998
    -0.27910
    -0.13686
    -0.19020
    -0.24354
    -0.28265
    -0.22576
    -0.21509
    -0.18665
    -0.27554
    -0.21154
    -0.16531
    -0.09775
    -0.06219
    -0.11908
    -0.12264
    -0.12264
    -0.03730
    -0.00529
     0.00537
    -0.08352
    -0.05152
     0.05871
     0.08360
     0.04804
     0.09071
     0.07294
     0.13339
     0.18672
     0.19028
     0.19384
     0.21873
     0.30407
     0.31829
     0.51742
     0.56365
     0.59210
     0.67744
     0.78411
     0.81967
     0.72366
     0.80901
     0.74500
     0.73078
     0.84101
     0.92279
     1.01880
     0.91924
     0.68455
     0.60632
     0.59565
     0.69166
     0.51031
     0.31474
     0.28984
     0.21162
     0.35741
     0.14050
    -0.14753
    -0.18309
    -0.22932
    -0.30755
    -0.39644
    -0.40355
    -0.53512
    -0.73070
    -0.59557
    -0.67736
    -0.81604
    -0.79470
    -0.78759
    -0.66669
    -0.55646
    -0.62402
    -0.39289
    -0.16887
     0.37874
     0.52809
     0.70233
     0.71300
     0.72722
     1.08992
     1.40284
     1.51307
     1.51307
     1.40284
     1.31039
     1.22505
     1.07925
     0.65255
     0.33607
     0.08005
    -0.26487
    -0.54223
    -0.59913
    -0.67380
    -0.23643
     0.79478
     1.72287
     1.10770
     0.20450
    -0.02663
     0.41075
     1.36017
     2.69363
     3.20923
     3.23768
     2.88565
     2.81453
     3.06344
     2.84653
     2.62251
     2.56562
     2.26337
     1.96112
     1.15037
     0.49609
     0.32896
    -0.03374
    -0.27910
    -0.52446
    -0.76981
    -0.94761
    -1.17163
    -1.45610
    -1.52366
    -1.55211
    -1.70146
    -1.69790
    -1.65167
    -1.53433
    -1.53789
    -1.36365
    -1.23563
    -1.24630
    -1.09695
    -1.05784
    -1.08984
    -0.94405
    -0.97250
    -0.94049
    -0.89427
    -0.88004
    -0.96894
    -0.90494
    -0.89782
    -0.85871
    -1.00450
    -0.79826
    -0.73781
    -0.81604
    -0.69869
    -0.87649
    -0.85871
    -0.81604
    -0.75559
    -0.78759
    -0.78759
    -0.62402
    -0.64891
    -0.62758
    -0.61691
    -0.63113
    -0.79826
    -0.82671
    -0.78404
    -0.70936
    -0.64180
    -0.71647
    -0.48534
    -0.47467
    -0.29688
    -0.15109
    -0.38222
    -0.35733
    -0.33244
    -0.25065
    -0.25065
    -0.12619
    -0.14042
    -0.12619
    -0.00174
     0.04093
     0.09783
     0.09427
    -0.05508
    -0.19731
    -0.17242
    -0.19020
    -0.23287
    -0.18665
    -0.11197
     0.04449
     0.03382
    -0.01596
    -0.08352
    -0.17242
    -0.06574
    -0.05863
    -0.03374
     0.00182
     0.09071
     0.06227
     0.09071
    -0.02307
     0.14405
     0.29696
     0.42141
     0.41430
     0.31474
     0.23295
     0.33252
     0.31118
     0.26851
     0.32540
     0.35030
     0.24362
     0.25073
     0.04093
     0.02315
    -0.02663
     0.16894
     0.14761
    -0.03374
    -0.04085
     0.00182
    -0.00174
     0.05160
    -0.06219
     0.03026
     0.16183
     0.31474
     0.51031
     0.64543
     0.68811
     0.71300
     0.76633
     0.85168
     1.08281
     1.32817
     1.44551
     1.45973
     1.54152
     1.72287
     1.59486
     1.25349
     1.15037
     1.17171
     1.10415
     0.91213
     0.52098
     0.23651
     0.15828
    -0.14753
    -0.19731
    -0.40000
    -0.54579
    -0.81604
    -1.01872
    -1.16096
    -1.18585
    -1.20363
    -1.03295
    -0.88360
    -0.67736
    -0.51734
    -0.46400
    -0.43556
    -0.36088
    -0.28977
    -0.03374
     0.07649
     0.14050
     0.13694
     0.34318
     0.34318
     0.19384
     0.10494
     0.19028
     0.17961
     0.17606
     0.17961
     0.12272
     0.03382
    -0.09775
    -0.36444
    -0.43556
    -0.47823
    -0.53868
    -0.78048
    -1.10407
    -1.24986
    -1.68723
    -2.04282
    -2.83579
    -3.97012
    -2.31307
     3.79240
     5.21476
     2.72208
     0.52809
     0.91924
     2.13891
     3.34792
     4.42535
     5.39255
     5.44589
     5.54190
     5.66280
     5.76592
     5.54190
     5.14720
     4.66004
     4.12310
     3.41903
     3.03855
     2.92121
     2.39849
     1.86866
     1.43484
     1.65175
     1.51307
     1.24994
     0.80545
     0.82323
     1.01880
     0.32540
     0.04804
    -0.09419
    -0.70581
    -0.90138
    -1.24986
    -1.67657
    -1.83302
    -2.08194
    -2.26329
    -2.27040
    -2.40908
    -2.44108
    -2.43753
    -2.29885
    -2.18506
    -2.09261
    -1.94326
    -1.61611
    -1.46677
    -1.35298
    -1.22497
    -1.09695
    -1.02939
    -0.84804
    -0.57424
    -0.44267
    -0.38222
    -0.37511
    -0.47823
    -0.48534
    -0.51734
    -0.56357
    -0.49956
    -0.56713
    -0.61691
    -0.55646
    -0.54935
    -0.66313
    -0.77692
    -0.90138
    -0.98317
    -0.88716
    -0.90138
    -0.83382
    -0.96539
    -0.87649
    -0.80537
    -0.63113
    -0.60268
    -0.67380
    -0.61691
    -0.49245
    -0.48534
    -0.39644
    -0.57424
    -0.60980
    -0.64180
    -0.54223
    -0.47112
    -0.29688
    -0.37155
    -0.38933
    -0.35022
    -0.19376
    -0.24710
    -0.32888
    -0.44978
    -0.63824
    -0.48178
    -0.24710
    -0.25421
    -0.28621
    -0.38578
    -0.31821
    -0.44267
    -0.38578
    -0.43200
    -0.44267
    -0.55646
    -0.57068
    -0.47112
    -0.40711
    -0.30043
    -0.37155
    -0.33599
    -0.26132
    -0.11908
    -0.18665
    -0.14397
    -0.11197
    -0.07286
    -0.05508
     0.02671
     0.03026
     0.08360
     0.15828
     0.15472
     0.26851
     0.37163
     0.47831
     0.50675
     0.57432
     0.77700
     0.90857
     0.92991
     0.91213
     0.88368
     0.82679
     0.82323
     0.86234
     0.96902
     0.97613
     0.85523
     0.57787
     0.50675
     0.47475
     0.27918
     0.14050
    -0.00529
    -0.01241
    -0.10842
    -0.12264
    -0.20087
    -0.27199
    -0.30399
    -0.32532
    -0.49956
    -0.56001
    -0.63113
    -0.69158
    -0.64536
    -0.68803
    -0.53512
    -0.73070
    -0.94405
    -1.21074
    -1.65167
    -1.82947
    -1.30320
     0.49609
     1.83310
    -0.15464
    -1.84369
    -2.01793
    -1.97526
    -1.05073
     0.05160
     0.24717
     0.10138
    -0.42133
    -0.84449
    -0.66313
    -0.72003
    -1.01517
    -1.05428
    -1.07206
    -0.96894
    -0.92983
    -0.89071
    -1.08984
    -1.34231
    -1.57700
    -1.62678
    -1.65879
    -1.84725
    -2.07483
    -2.35930
    -2.44464
    -2.43041
    -2.51220
    -2.28462
    -0.75203
    -0.18665
    -0.58846
    -0.79115
    -0.61691
    -0.20087
     0.23295
     1.06503
     1.55930
     2.46961
     2.78964
     2.73630
     3.10611
     3.02077
     3.21635
     3.63950
     3.68572
     3.79951
     3.71417
     3.35147
     2.93543
     2.37360
     1.93978
     1.29261
     1.01525
     1.18949
     1.52730
     2.00379
     2.07490
     1.27483
     0.47475
     0.12983
     0.11205
    -0.13686
     0.27207
     0.71655
     0.88012
     0.75922
     0.65966
     0.45697
     0.59565
     0.60276
     0.51031
     0.27562
     0.19028
    -0.01241
    -0.14753
    -0.28621
    -0.41067
    -0.61335
    -0.64536
    -0.65602
    -0.67380
    -0.74848
    -0.74492
    -0.81604
    -0.78759
    -0.71292
    -0.68091
    -0.80181
    -0.70225
    -0.75914
    -0.59557
    -0.61691
    -0.65247
    -0.64891
    -0.60624
    -0.56001
    -0.47112
    -0.45689
    -0.51379
    -0.53512
    -0.56713
    -0.43200
    -0.35733
    -0.37511
    -0.38933
    -0.38933
    -0.26843
    -0.21154
    -0.22932
    -0.21509
    -0.26487
    -0.15464
    -0.22932
    -0.12619
    -0.13331
    -0.16175
    -0.35377
    -0.29332
    -0.25776
    -0.29688
    -0.31821
    -0.34666
    -0.42133
    -0.41422
    -0.43556
    -0.51734
    -0.54223
    -0.50312
    -0.48178
    -0.39644
    -0.47823
    -0.42845
    -0.49245
    -0.48178
    -0.39289
    -0.32532
    -0.38578
    -0.32532
    -0.38222
    -0.30399
    -0.26843
    -0.31821
    -0.28265
    -0.30043
    -0.26132
    -0.27910
    -0.21509
    -0.20798
    -0.24354
    -0.24354
    -0.13331
    -0.01952
    -0.03019
     0.02315
    -0.03019
    -0.03374
     0.04449
     0.21517
     0.28273
     0.36807
     0.50675
     0.58143
     0.66677
     0.71300
     0.99036
     1.13615
     1.59486
     1.62331
     1.65175
     1.76554
     1.89711
     1.64109
     0.86234
     0.20450
    -0.01596
    -0.12264
    -0.02307
     0.37519
     1.12548
     1.05792
     0.32540
    -0.60268
    -0.97250
    -0.95116
    -0.95116
    -0.88360
    -0.73781
    -0.49245
    -0.19376
    -0.05508
    -0.30755
    -0.39289
    -0.52801
    -0.58491
    -0.60624
    -0.59913
    -0.57779
    -0.57068
    -0.52801
    -0.04441
     0.20806
     0.24006
     0.46408
     0.51031
     0.25784
     0.42141
     0.65966
     0.90501
     0.95124
     0.86946
     0.94769
     0.97969
     0.91568
     0.80545
     0.18317
    -0.20442
    -0.33599
    -0.46756
    -0.80537
    -1.00095
    -1.28897
    -1.60900
    -1.94326
    -2.09616
    -2.65444
    -3.35850
    -2.07483
     1.39928
     3.04211
     2.45539
     1.42773
     1.02947
     1.65531
     2.22781
     3.45459
     4.61381
     5.30366
     5.71970
     5.85127
     5.88327
     5.58457
     4.98363
     4.35779
     3.78885
     3.34792
     2.76475
     2.30959
     2.06779
     1.57352
     1.03658
     0.77345
     0.56009
     0.31118
     0.10494
    -0.07286
    -0.19731
    -0.36800
    -0.51379
    -0.64180
    -0.78048
    -0.82315
    -0.97250
    -0.97605
    -1.09695
    -0.98317
    -0.99739
    -0.96183
    -1.00806
    -0.96183
    -0.92272
    -0.99739
    -1.03650
    -0.96894
    -1.02584
    -1.10407
    -1.21074
    -0.99028
    -1.00450
    -1.02939
    -1.17518
    -1.10407
    -1.12540
    -1.15385
    -1.21430
    -1.18230
    -1.22852
    -1.23208
    -1.16452
    -1.12896
    -1.02228
    -1.12896
    -1.11829
    -1.04006
    -1.03650
    -1.03295
    -1.10762
    -1.09340
    -1.06140
    -0.98317
    -0.96183
    -0.89782
    -1.00806
    -0.96539
    -0.97605
    -0.92627
    -0.86227
    -0.80537
    -0.83382
    -0.87293
    -0.84804
    -0.72359
    -0.76981
    -0.83737
    -0.74492
    -0.65602
    -0.65247
    -0.64536
    -0.62046
    -0.65247
    -0.66313
    -0.66313
    -0.61335
    -0.60268
    -0.59557
    -0.55290
    -0.54579
    -0.47467
    -0.51734
    -0.48534
    -0.46400
    -0.47823
    -0.40000
    -0.33955
    -0.28265
    -0.24710
    -0.23287
    -0.19020
    -0.16887
    -0.10486
    -0.09419
    -0.05508
    -0.03730
     0.05871
     0.05871
    -0.07641
    -0.00174
     0.04804
     0.04093
     0.07649
     0.07294
    -0.00529
    -0.00885
    -0.05152
    -0.08352
    -0.04085
     0.03382
     0.02671
    -0.06930
     0.03382
     0.15117
     0.03382
     0.11916
     0.14761
     0.31829
     0.49964
     0.31118
     0.35741
     0.38585
     0.54231
     0.50320
     0.63832
     0.59210
     0.51742
     0.54231
     0.62410
     0.70588
     0.72722
     0.75567
     0.66321
     0.59210
     0.45697
     0.11916
    -0.52801
    -1.06495
    -1.13963
    -1.20719
    -1.42054
    -1.54500
    -1.71924
    -1.67301
    -1.43476
    -1.71924
    -2.15306
    -2.82868
    -2.98513
    -2.76823
    -2.49087
    -1.77257
    -1.50233
    -1.38854
    -1.25697
    -1.37787
    -1.51299
    -1.54855
    -1.32098
    -1.01517
    -0.76270
    -0.50312
    -0.57068
    -0.72714
    -0.80893
    -1.01517
    -1.17163
    -1.27119
    -1.08629
    -0.90849
    -0.70225
    -0.75203
    -0.98317
    -1.30320
    -1.41343
    -1.34942
    -1.29253
    -1.26408
    -1.31742
    -1.47388
    -1.39209
    -1.07206
    -0.90494
    -0.57779
     0.08360
     0.59565
     0.96191
     1.01169
     0.88368
     1.05792
     1.79043
     2.33093
     2.45894
     2.45894
     2.67229
     3.28035
     3.48659
     3.42259
     3.25191
     3.03144
     2.65096
     2.73630
     2.89987
     2.72208
     2.45183
     2.39494
     2.47672
     2.22425
     1.79754
     1.65886
     1.68731
     1.55219
     1.37795
     1.13615
     1.06503
     0.91568
     0.73433
     0.60632
     0.49964
     0.34318
     0.17606
     0.03738
    -0.02307
    -0.14397
    -0.19020
    -0.21509
    -0.33955
    -0.35022
    -0.38933
    -0.37511
    -0.39289
    -0.42133
    -0.49245
    -0.47467
    -0.43556
    -0.49601
    -0.53868
    -0.56357
    -0.60624
    -0.52801
    -0.42845
    -0.52090
    -0.58846
    -0.60980
    -0.61335
    -0.55646
    -0.47823
    -0.48890
    -0.62758
    -0.57424
    -0.54579
    -0.52446
    -0.52801
    -0.65247
    -0.52446
    -0.53157
    -0.42845
    -0.48178
    -0.49245
    -0.53157
    -0.44978
    -0.48890
    -0.40000
    -0.43556
    -0.43556
    -0.43200
    -0.41067
    -0.30755
    -0.31466
    -0.40355
    -0.33955
    -0.32177
    -0.26843
    -0.28977
    -0.30755
    -0.24710
    -0.24710
    -0.24354
    -0.18309
    -0.19376
    -0.19376
    -0.23643
    -0.22220
    -0.19376
    -0.17598
    -0.22576
    -0.17598
    -0.18309
    -0.12264
    -0.11553
    -0.07641
    -0.13331
    -0.16531
    -0.17242
    -0.10486
     0.02671
    -0.01241
    -0.10486
    -0.03019
    -0.02663
     0.01960
     0.08716
     0.07294
     0.12272
     0.09071
     0.19384
     0.18317
     0.20095
     0.18672
     0.28984
     0.26140
     0.51387
     0.64543
     0.70233
     0.77700
     0.87301
     1.02592
     1.30328
     1.32817
     1.49529
     1.63753
     1.70865
     1.32105
     0.90146
     0.53165
     0.14761
    -0.05508
    -0.19731
    -0.28977
    -0.26843
    -0.12975
    -0.07641
    -0.11553
    -0.51023
    -0.91205
    -1.00450
    -1.04006
    -0.89782
    -0.51734
    -0.09419
     0.32896
     0.50320
     0.47120
     0.56365
     0.48186
     0.51387
     0.40719
     0.25429
     0.02315
    -0.09419
    -0.22932
    -0.32532
    -0.42489
    -0.39644
    -0.51023
    -0.54223
    -0.65247
    -0.60624
    -0.47467
    -0.46400
    -0.35377
    -0.53512
    -0.67025
    -0.68091
    -0.67025
    -0.44978
    -0.16175
    -0.02307
     0.13694
    -0.15820
    -0.20442
    -0.22576
    -0.27910
    -0.20798
    -0.28977
    -0.49601
    -0.52446
    -0.67380
    -0.95827
    -0.86582
    -1.16807
    -1.61256
    -1.50944
    -1.61256
    -1.55211
    -0.74492
     0.92991
     1.66953
     1.82599
     1.65886
     1.96112
     2.98521
     4.08399
     5.12231
     5.80148
     6.37043
     6.07884
     5.58457
     5.41389
     5.64858
     5.49568
     5.31433
     4.69916
     4.20844
     3.10256
     2.28115
     1.54152
     0.85523
     0.11561
    -0.25776
    -0.41778
    -0.49601
    -0.65958
    -0.88004
    -0.69158
    -0.39289
    -0.40711
    -0.37866
    -0.20798
     0.48186
     0.41786
    -0.32888
    -0.22220
    -0.22932
     0.00893
     0.28629
     0.31474
     0.27562
     0.14405
     0.05160
    -0.03374
    -0.22220
    -0.27199
    -0.30043
    -0.40355
    -0.53512
    -0.62758
    -0.45334
    -0.35733
    -0.41422
    -0.50312
    -0.38222
    -0.26843
    -0.27554
    -0.37866
    -0.34310
    -0.32177
    -0.37155
    -0.35022
    -0.43200
    -0.38222
    -0.36444
    -0.35733
    -0.30399
    -0.34666
    -0.37155
    -0.42845
    -0.47112
    -0.42489
    -0.45334
    -0.51023
    -0.45334
    -0.48534
    -0.55290
    -0.57068
    -0.57424
    -0.63469
    -0.59557
    -0.68447
    -0.69158
    -0.73781
    -0.78759
    -0.79470
    -0.92272
    -0.86582
    -0.76626
    -0.84804
    -0.96539
    -0.91560
    -0.97250
    -0.92272
    -0.88360
    -0.88716
    -0.93338
    -0.93338
    -0.93338
    -0.87649
    -0.89427
    -0.86938
    -0.92272
    -0.85160
    -0.69514
    -0.79826
    -0.68447
    -0.74136
    -0.65958
    -0.60268
    -0.57424
    -0.47467
    -0.45334
    -0.42489
    -0.37155
    -0.31466
    -0.24710
    -0.28977
    -0.20798
    -0.22576
     0.00537
     0.08360
     0.03738
     0.20095
     0.18317
     0.21517
     0.40719
     0.53165
     0.58498
     0.43208
    -0.02307
    -0.44267
    -0.56001
    -0.57424
    -0.66669
    -0.87649
    -0.94405
    -1.18941
    -1.42054
    -1.19652
    -1.21074
    -1.39209
    -1.50588
    -1.66590
    -1.61256
    -1.32809
    -1.15029
    -1.29253
    -1.24986
    -1.44899
    -1.74057
    -1.42054
    -1.20008
    -1.13963
    -1.32809
    -1.53077
    -1.72279
    -1.94681
    -2.03927
    -2.05349
    -1.90414
    -1.78324
    -1.60545
    -1.27119
    -1.07917
    -0.80181
    -0.56357
    -0.80537
    -1.26764
    -1.56989
    -1.29253
    -0.95472
    -0.93694
    -1.06851
    -1.15385
    -1.11829
    -0.73781
    -0.83382
    -1.31742
    -1.44188
    -1.44188
    -1.28542
    -0.95116
    -0.85515
    -0.64891
    -0.47467
    -0.28621
    -0.27910
    -0.23287
    -0.17242
    -0.25421
    -0.35377
    -0.45689
    -0.61691
    -0.82671
    -0.78048
    -0.86938
    -1.02228
    -1.40632
    -1.62323
    -1.87570
    -2.29885
    -3.22338
    -4.00212
    -0.74848
     3.28746
     2.49450
     1.13259
     1.73709
     3.33725
     4.82717
     5.57035
     5.64858
     6.02550
     7.01404
     7.42297
     7.42297
     7.42297
     7.42297
     7.42297
     7.42297
     7.29851
     6.51266
     5.64858
     4.68138
     3.98086
     3.51860
     2.80031
     2.42694
     2.02157
     1.61619
     1.18593
     0.80545
     0.55298
     0.27207
     0.03026
    -0.26843
    -0.40711
    -0.52801
    -0.68803
    -0.72003
    -0.79115
    -0.70581
    -0.76270
    -0.81604
    -0.82315
    -0.80181
    -0.72003
    -0.79470
    -0.78048
    -0.68803
    -0.72003
    -0.68447
    -0.67736
    -0.70936
    -0.70225
    -0.74492
    -0.75203
    -0.67025
    -0.62402
    -0.71292
    -0.69158
    -0.72714
    -0.70225
    -0.71292
    -0.67025
    -0.69158
    -0.72003
    -0.69158
    -0.69869
    -0.69158
    -0.71647
    -0.70581
    -0.78404
    -0.73425
    -0.64180
    -0.65958
    -0.75203
    -0.70581
    -0.69869
    -0.67736
    -0.67736
    -0.67736
    -0.68803
    -0.69869
    -0.68803
    -0.67736
    -0.64536
    -0.71292
    -0.73070
    -0.68447
    -0.62402
    -0.64536
    -0.62046
    -0.64891
    -0.68803
    -0.68447
    -0.60268
    -0.65958
    -0.63824
    -0.67736
    -0.56713
    -0.56713
    -0.53512
    -0.56713
    -0.63113
    -0.63113
    -0.57424
    -0.41778
    -0.43200
    -0.51023
    -0.39289
    -0.46756
    -0.44978
    -0.40711
    -0.27554
    -0.26487
    -0.32888
    -0.20798
    -0.17598
    -0.07641
    -0.00885
     0.05516
     0.23651
     0.49609
     0.64543
     0.76633
     0.75211
     0.91213
     1.16460
     1.40284
     1.31750
     0.96191
     0.33963
    -0.41422
    -0.75203
    -1.08629
    -1.52722
    -2.00371
    -2.13528
    -2.01438
    -1.85792
    -1.90414
    -2.11750
    -2.67933
    -3.08470
    -3.08826
    -2.79312
    -2.47309
    -2.08549
    -1.63389
    -1.17163
    -0.83026
    -0.68091
    -0.50668
    -0.60268
    -0.61691
    -0.62758
    -0.50668
    -0.49956
    -0.57068
    -0.64891
    -0.75203
    -0.53157
    -0.18309
    -0.12619
    -0.32177
    -0.38578
    -0.30043
    -0.17598
     0.04093
     0.18672
     0.19739
     0.21517
     0.17961
     0.18672
     0.08005
     0.10494
     0.07649
     0.00537
     0.10849
    -0.02663
    -0.09064
    -0.12619
    -0.14397
    -0.23643
    -0.37866
    -0.50668
    -0.61335
    -0.69869
    -0.71647
    -0.88004
    -1.06140
    -1.17874
    -1.22852
    -1.33876
    -1.38854
    -1.51655
    -1.60900
    -1.37076
    -0.88716
    -0.47823
    -0.42489
    -0.50312
    -0.51023
    -0.39289
    -0.07997
     0.39297
     0.67033
     0.86590
     1.11481
     1.21082
     1.56641
     1.74421
     1.84733
     1.90778
     1.96823
     2.06779
     2.40205
     2.81809
     2.79675
     2.80742
     2.59762
     2.46605
     2.59407
     2.82164
     2.94965
     2.92832
     2.73274
     2.47672
     1.97534
     1.44907
     1.50952
     1.80821
     2.08557
     2.37004
     2.28115
     1.84733
     1.50596
     1.00458
     0.47120
     0.73433
     1.18593
     1.45618
     1.58064
     1.55574
     1.44551
     1.06147
     0.93702
     0.97969
     0.96902
     0.79478
     0.64543
     0.46764
     0.29340
     0.25429
     0.40719
     0.27562
     0.09783
     0.01604
    -0.01952
     0.01960
    -0.05508
    -0.25065
    -0.29332
    -0.41778
    -0.41422
    -0.39644
    -0.37511
    -0.43556
    -0.37866
    -0.40711
    -0.28621
    -0.22576
    -0.29688
    -0.33955
    -0.30043
    -0.23643
    -0.18309
    -0.19020
    -0.27199
    -0.26487
    -0.22220
    -0.25776
    -0.21509
    -0.33244
    -0.22220
    -0.35377
    -0.28977
    -0.24354
    -0.30399
    -0.27910
    -0.37511
    -0.38578
    -0.27910
    -0.30755
    -0.32888
    -0.34666
    -0.37866
    -0.35022
    -0.36088
    -0.37511
    -0.32532
    -0.38933
    -0.32888
    -0.21865
    -0.34666
    -0.36800
    -0.39644
    -0.39644
    -0.27554
    -0.26487
    -0.27910
    -0.30755
    -0.30755
    -0.33599
    -0.25421
    -0.19020
    -0.30043
    -0.28265
    -0.23998
    -0.19020
    -0.19020
    -0.05508
    -0.03374
    -0.15464
     0.05160
     0.14050
     0.28629
     0.31829
     0.36452
     0.32896
     0.38941
     0.45342
     0.25073
    -0.04441
    -0.07997
     0.06227
     0.01249
    -0.06574
    -0.23998
    -0.32177
    -0.62402
    -0.81248
    -0.92627
    -0.95827
    -0.56001
    -0.30043
    -0.18309
    -0.61691
    -1.95748
    -2.83579
    -3.19493
    -2.30240
    -1.53077
    -1.44188
    -1.77257
    -2.15306
    -2.58332
    -2.72555
    -2.71844
    -2.50153
    -2.13528
    -2.08194
    -1.95748
    -1.40987
    -1.23919
    -1.45254
    -1.77613
    -1.43832
    -1.30675
    -0.64180
     0.04804
    -0.05152
    -0.53868
    -0.94761
    -0.94405
    -1.01872
    -0.90494
    -0.86582
    -0.84093
    -0.70581
    -0.58135
    -0.53157
    -0.60268
    -0.62046
    -0.63824
    -0.62402
    -0.68803
    -0.77692
    -0.86227
    -0.82671
    -0.76981
    -0.85160
    -0.55290
    -0.33955
    -0.09775
    -0.06930
    -0.10842
     0.00537
     0.38585
     0.64899
     0.84812
     0.92279
     1.08281
     1.15748
     1.20015
     1.36017
     1.51663
     1.52730
     1.47396
     1.39573
     1.15748
     1.15393
     0.99036
     0.99036
     1.04014
     0.99036
     1.03658
     0.90146
     0.87301
     0.69522
     0.67033
     0.54231
     0.71655
     0.71655
     0.80545
     0.86946
     0.65966
     0.53520
     0.49609
     0.42141
     0.38941
     0.33607
     0.38941
     0.48186
     0.70944
     0.84812
     0.95124
     0.68455
     0.60632
     0.43208
     0.74500
     0.78056
     0.97969
     1.34950
     1.28905
     1.24638
     1.17526
     1.16815
     1.40284
     1.36017
     1.59486
     2.16025
     1.76554
     1.48818
     1.43840
     2.17091
     2.70074
     2.52295
     2.36649
     2.14958
     1.84022
     2.07846
     2.07490
     1.86866
     1.63397
     1.51307
     1.28905
     1.16104
     0.93346
     0.78411
     0.53165
     0.57787
     0.57432
     0.51742
     0.39652
     0.31118
     0.14761
     0.37874
     0.41786
     0.33607
     0.21162
     0.15828
     0.15117
     0.16539
     0.18672
     0.18317
     0.08716
     0.02671
    -0.17242
    -0.26132
    -0.38933
    -0.49601
    -0.49601
    -0.65247
    -0.65958
    -0.62402
    -0.62758
    -0.60624
    -0.62758
    -0.74492
    -0.71292
    -0.66313
    -0.69514
    -0.71292
    -0.63824
    -0.70936
    -0.63824
    -0.61335
    -0.60624
    -0.65602
    -0.65602
    -0.62402
    -0.55646
    -0.52801
    -0.48534
    -0.46756
    -0.45334
    -0.46045
    -0.47467
    -0.44267
    -0.30755
    -0.23287
    -0.13331
     0.04093
     0.18317
     0.31118
     0.41075
     0.57787
     0.73433
     0.85168
     0.90857
     0.99391
     0.80545
     0.04449
    -1.08273
    -1.64456
    -2.38774
    -2.86779
    -2.77178
    -2.59399
    -2.52642
    -2.49442
    -2.79667
    -3.42962
    -3.71409
    -3.84566
    -3.56119
    -3.25183
    -2.77178
    -2.13883
    -1.44899
    -0.86938
    -0.39289
    -0.31821
    -0.36444
    -0.20798
    -0.17242
    -0.24710
    -0.45689
    -0.61335
    -0.76270
    -0.92627
    -0.97605
    -1.15740
    -1.37787
    -1.44899
    -1.60545
    -1.62678
    -1.41698
    -1.09340
    -0.95827
    -1.32809
    -1.50588
    -1.76902
    -1.15029
    -0.43556
     0.35030
     0.63832
     0.55298
     0.30762
     0.48186
     1.42418
     2.04290
     2.46961
     1.91845
     1.61264
     1.50952
     2.21003
     2.48028
     2.45183
     1.93978
     1.32105
     1.27483
     1.13970
     0.92991
     0.78411
     0.49609
     0.15828
    -0.10842
    -0.32888
    -0.35733
    -0.32177
    -0.23643
    -0.30399
    -0.27910
    -0.17953
    -0.07997
    -0.01596
     0.04093
     0.22228
     0.37874
     0.47475
     0.54587
     0.51387
     0.49964
     0.60988
     0.57787
     0.71300
     0.78767
     0.89079
     0.86590
     0.83034
     0.71655
     0.70588
     0.54943
     0.58143
     0.64543
     0.49964
     0.49964
     0.40719
     0.27562
     0.21162
     0.24006
     0.31829
     0.26851
     0.18317
     0.10849
     0.10138
     0.14050
     0.07649
     0.11561
     0.14050
     0.25429
     0.18672
     0.03026
    -0.07997
     0.07649
     0.03382
     0.10138
     0.05160
     0.09071
     0.02671
     0.01249
     0.00182
     0.16539
     0.08716
     0.08005
     0.01249
     0.14761
     0.26140
     0.38230
     0.45342
     0.44986
     0.37163
     0.43564
     0.43208
     0.62410
     0.55298
     0.49253
     0.56720
     0.59921
     0.70233
     0.77700
     0.61343
     0.54231
     0.49609
     0.43564
     0.23651
     0.29340
     0.30407
     0.20450
     0.16894
     0.21517
     0.43919
     0.26140
     0.30051
     0.38230
     0.34318
     0.46408
     0.52453
     0.57432
     0.62766
     0.97258
     0.96902
     0.87301
     0.85523
     0.91568
     0.56720
     0.31474
     0.43564
     0.35030
     0.17606
     0.21162
     0.16183
    -0.07997
    -0.28977
    -0.46045
    -0.54935
    -0.59913
    -0.52801
    -0.56357
    -0.55646
    -0.42489
    -0.38222
    -0.36444
    -0.12264
    -0.06574
     0.04449
     0.10138
     0.21873
     0.22228
     0.25429
     0.34318
     0.21162
     0.06227
    -0.04085
    -0.32177
    -0.47467
    -0.62046
    -0.54579
    -0.79115
    -0.94049
    -1.08629
    -1.22141
    -1.39209
    -1.37076
    -1.24986
    -1.17518
    -1.12540
    -1.15029
    -1.12896
    -1.01517
    -1.02584
    -0.97961
    -1.10407
    -1.37787
    -1.13607
    -0.92272
    -0.65602
    -0.85515
    -1.00450
    -1.17874
    -1.44899
    -1.47032
    -1.57344
    -1.61611
    -1.64812
    -1.60189
    -1.45254
    -1.25341
    -1.23919
    -1.25697
    -1.19652
    -1.14318
    -0.90494
    -0.82315
    -0.84093
    -0.92627
    -0.97605
    -0.93338
    -1.09340
    -1.27475
    -0.19020
     0.82679
    -0.06574
    -0.54935
    -0.53157
    -0.31110
    -0.38578
    -0.51379
    -0.37866
     0.02671
     0.13694
     0.24362
     0.08360
     0.14761
     0.23651
    -0.02663
    -0.25776
    -0.30399
    -0.29688
    -0.36800
    -0.32888
    -0.37155
    -0.58491
    -0.73781
    -0.92983
    -0.94405
    -1.30675
    -1.56989
    -1.50233
    -1.40276
    -0.85871
     0.55298
     1.07570
     0.65966
     0.57432
     1.42062
     2.32737
     2.32026
     2.08202
     2.02868
     2.08557
     2.55139
     2.94965
     2.88565
     2.64740
     2.24559
     1.66242
     1.17171
     0.74856
     0.34674
     0.02671
    -0.29332
    -0.42845
    -0.53512
    -0.56001
    -0.57424
    -0.52801
    -0.40000
    -0.27910
    -0.22932
    -0.15820
    -0.15820
    -0.07641
    -0.03374
     0.03026
     0.02671
     0.01960
     0.04093
     0.07294
     0.09071
     0.09427
     0.03382
    -0.01241
     0.01960
     0.11916
     0.03738
    -0.01952
     0.01960
     0.01960
    -0.02307
     0.02671
     0.03382
    -0.02663
    -0.03374
    -0.02663
     0.02315
    -0.02307
    -0.06930
    -0.12619
    -0.04797
    -0.02307
     0.00537
    -0.03374
    -0.07641
    -0.02307
    -0.08708
    -0.02307
    -0.06574
    -0.04797
    -0.03730
    -0.06219
    -0.06574
    -0.04797
    -0.03730
    -0.03374
    -0.06219
    -0.03730
    -0.02663
    -0.00529
    -0.07286
    -0.09419
    -0.09775
    -0.15464
    -0.09064
    -0.08708
    -0.15820
    -0.11908
    -0.14042
    -0.07641
    -0.16175
    -0.15109
    -0.22932
    -0.15109
    -0.11197
    -0.11553
    -0.20087
    -0.14397
    -0.15109
    -0.12264
    -0.02663
     0.04093
    -0.03374
    -0.03019
    -0.04797
     0.01249
     0.05516
     0.12272
     0.14761
     0.22584
     0.52098
     0.64899
     0.74856
     0.88012
     0.90857
     1.01169
     1.28905
     1.47751
     1.52374
     1.58775
     1.89711
     1.85799
     1.87577
     1.28905
     0.24717
    -0.50668
    -1.60189
    -2.29885
    -2.69355
    -2.71133
    -2.69711
    -2.54065
    -1.80102
    -1.34942
    -1.66945
    -2.30596
    -3.12381
    -2.75400
    -1.86147
    -1.44899
    -1.05073
    -0.49956
     0.04449
     0.57432
     0.56009
     0.40008
     0.15472
    -0.22220
    -0.72359
    -0.99383
    -1.34231
    -1.43476
    -1.42054
    -1.33876
    -1.26408
    -1.19296
    -1.07206
    -0.98317
    -0.73781
    -0.44978
    -0.29688
    -0.03374
     0.12272
     0.22228
     0.23295
     0.15117
     0.09783
     0.11916
     0.15472
    -0.05508
    -0.14042
    -0.36800
    -0.45689
    -0.56713
    -0.67025
    -0.78404
    -0.83737
    -0.91916
    -1.00806
    -1.04362
    -1.05073
    -1.10407
    -1.11473
    -1.22141
    -1.22497
    -1.26764
    -1.25697
    -1.34587
    -1.24986
    -1.33520
    -1.53077
    -1.51655
    -1.47744
    -1.61967
    -1.48099
    -1.12540
    -1.04717
    -1.13251
    -1.29964
    -1.25341
    -1.14674
    -1.11118
    -1.02939
    -0.68447
    -0.15464
    -0.05863
    -0.38222
    -0.37511
    -0.25776
    -0.13686
     0.28273
     0.62054
     1.10059
     1.22860
     0.95480
     1.26060
     1.62331
     1.58419
     1.91133
     2.37716
     2.14958
     2.37360
     2.61896
     2.50872
     2.43761
     2.30248
     1.96467
     2.06424
     1.98956
     1.92200
     1.78332
     1.41706
     1.24638
     1.06859
     0.96902
     0.79834
     0.65255
     0.60988
     0.63121
     0.52453
     0.55654
     0.55654
     0.45697
     0.50675
     0.50320
     0.54231
     0.46764
     0.56009
     0.45697
     0.57787
     0.61699
     0.56365
     0.51742
     0.56720
     0.54587
     0.52098
     0.49964
     0.57787
     0.48542
     0.52098
     0.52809
     0.47831
     0.49253
     0.41430
     0.48186
     0.45697
     0.42497
     0.39652
     0.36096
     0.35030
     0.41075
     0.29340
     0.35030
     0.35741
     0.31829
     0.32185
     0.28629
     0.32540
     0.24717
     0.21162
     0.23651
     0.22228
     0.25429
     0.20450
     0.19739
     0.19028
     0.20806
     0.15472
     0.16183
     0.11916
     0.09071
     0.02315
     0.11205
     0.15828
     0.11205
     0.02315
     0.04804
     0.11561
     0.05871
     0.06227
     0.08005
     0.02671
     0.00182
     0.06227
     0.10494
     0.21517
     0.10138
     0.14050
     0.24006
     0.35030
     0.31829
     0.27918
     0.31474
     0.47475
     0.54231
     0.63832
     0.68455
     0.71300
     0.81967
     0.93346
     0.91213
     1.02947
     0.88724
     0.73433
     0.58143
     0.47475
     0.36096
     0.25429
     0.08716
     0.06938
    -0.19731
    -0.46756
    -0.71647
    -0.90849
    -0.85515
    -0.84449
    -0.68447
    -0.75914
    -0.92627
    -1.06140
    -1.04717
    -0.81959
    -0.74492
    -0.80537
    -0.86938
    -0.93694
    -0.79115
    -0.51734
    -0.66313
    -0.86938
    -0.81604
    -0.62758
    -0.41778
    -0.36800
    -0.35377
    -0.39644
    -0.06930
     0.46053
     0.80901
     0.78411
     1.08992
     1.08992
     1.11837
     1.32105
     1.49529
     1.29616
     1.88644
     1.53085
     1.32105
     1.07570
     1.22149
     1.30328
     1.07570
     0.70233
     0.62410
     0.46764
     0.14761
     0.12627
     0.05160
     0.14050
     0.46408
     0.45342
     0.04093
    -0.33599
    -0.21154
    -0.39644
    -0.22576
     0.17961
     0.36807
     0.32896
     0.47475
     0.42141
     0.17961
     0.15117
     0.15828
     0.36096
     0.61343
     0.67388
     0.58143
     0.62766
     0.62410
     0.57432
     0.57432
     0.51742
     0.29696
     0.15828
     0.13694
     0.12983
     0.05871
     0.03738
    -0.02663
     0.04449
     0.08360
     0.05160
     0.06582
     0.08716
     0.09783
     0.00893
     0.06227
     0.33252
     0.59921
     0.44630
     0.27207
     0.28629
     0.24717
     0.37519
     0.41075
     0.42497
     0.47120
     0.35741
     0.37519
     0.22939
     0.17250
     0.17961
     0.05160
     0.14761
     0.06227
    -0.03019
     0.00182
     0.01960
    -0.03730
    -0.00529
    -0.08708
    -0.09775
    -0.07286
     0.00537
    -0.01241
    -0.08352
    -0.13686
    -0.13686
    -0.09775
    -0.04085
    -0.04441
    -0.16531
    -0.16887
    -0.20087
    -0.11908
    -0.13686
    -0.12619
    -0.27199
    -0.20442
    -0.15464
    -0.11553
    -0.16531
    -0.21154
    -0.21509
    -0.26487
    -0.26843
    -0.19376
    -0.15820
    -0.21865
    -0.28977
    -0.19731
    -0.16531
    -0.19376
    -0.28977
    -0.24710
    -0.24710
    -0.20087
    -0.16175
    -0.24354
    -0.24354
    -0.37155
    -0.25776
    -0.20442
    -0.14397
    -0.23998
    -0.30043
    -0.35022
    -0.28621
    -0.28977
    -0.28977
    -0.24354
    -0.30755
    -0.37155
    -0.29332
    -0.26843
    -0.31110
    -0.33599
    -0.38933
    -0.31110
    -0.23643
    -0.25776
    -0.34666
    -0.24354
    -0.29332
    -0.23998
    -0.23643
    -0.27910
    -0.20087
    -0.15820
    -0.16175
    -0.12619
    -0.12619
    -0.07997
    -0.11197
    -0.01596
     0.10138
     0.10849
     0.20806
     0.34318
     0.53520
     0.73433
     0.85523
     0.96902
     1.04725
     1.15037
     1.39217
     1.70509
     1.76199
     0.90857
    -0.76981
    -2.27751
    -3.14871
    -3.82077
    -3.51852
    -2.65799
    -2.04282
    -1.75124
    -1.91125
    -2.75400
    -3.91678
    -4.59951
    -4.29370
    -3.40829
    -2.49442
    -1.66590
    -1.37431
    -1.05428
    -0.75559
    -0.35022
    -0.05863
    -0.06219
    -0.27554
    -0.41778
    -0.34666
    -0.67025
    -0.55646
    -0.51734
    -0.70225
    -0.69869
    -0.25065
     0.34674
     0.09071
     0.22939
     0.61699
     0.74856
     0.17250
    -0.06574
     0.09071
     0.39652
     0.37163
     0.99747
     1.81888
     1.31750
     0.20450
    -0.04085
     0.06582
     0.40719
     0.61343
     0.43564
     0.57787
     1.26772
     1.48818
     1.53796
     1.38150
     0.66677
     0.93702
     1.32817
     1.72643
     1.66598
     1.80466
     1.71931
     1.61975
     1.72287
     1.91489
     2.16025
     2.32026
     2.28115
     2.21714
     1.94689
     1.84733
     1.66598
     1.82599
     1.89000
     1.92556
     1.86866
     1.84733
     1.82599
     1.85799
     1.74421
     1.63042
     1.67664
     1.94689
     2.00734
     1.82955
     1.70865
     1.76910
     1.63397
     1.47751
     1.47396
     1.55574
     1.61264
     1.53796
     1.38150
     1.25349
     1.05792
     0.76278
     0.56720
     0.52809
     0.56009
     0.39652
     0.20450
     0.14761
    -0.01241
    -0.05863
    -0.11908
    -0.09419
    -0.21154
    -0.41422
    -0.49245
    -0.51734
    -0.54579
    -0.55646
    -0.52090
    -0.57068
    -0.51734
    -0.53157
    -0.54935
    -0.48890
    -0.43556
    -0.55646
    -0.56713
    -0.54579
    -0.53157
    -0.54935
    -0.51379
    -0.57424
    -0.61691
    -0.62758
    -0.51379
    -0.53157
    -0.55646
    -0.59202
    -0.53512
    -0.59913
    -0.54935
    -0.54223
    -0.60980
    -0.60268
    -0.62402
    -0.55646
    -0.53157
    -0.47467
    -0.62402
    -0.55290
    -0.59557
    -0.51379
    -0.59913
    -0.53868
    -0.56357
    -0.59202
    -0.57779
    -0.50312
    -0.54935
    -0.49956
    -0.55646
    -0.57424
    -0.50312
    -0.59913
    -0.49245
    -0.60980
    -0.53157
    -0.51023
    -0.48178
    -0.54579
    -0.42489
    -0.56713
    -0.49245
    -0.41778
    -0.46400
    -0.47112
    -0.48178
    -0.38578
    -0.37155
    -0.32888
    -0.28977
    -0.25776
    -0.22932
    -0.23287
    -0.16887
    -0.23643
    -0.03730
    -0.02663
     0.11916
     0.14405
     0.21517
     0.11205
     0.21873
     0.22939
     0.25784
     0.09427
    -0.05508
    -0.20442
    -0.54579
    -0.76981
    -0.90138
    -0.94405
    -0.96183
    -0.92627
    -1.08273
    -1.18585
    -1.30675
    -1.36009
    -1.36365
    -1.22852
    -1.03650
    -0.79115
    -0.64891
    -0.51023
    -0.48534
    -0.25421
    -0.04085
     0.10849
     0.01604
     0.04093
    -0.10842
    -0.40355
    -0.46400
    -0.38578
    -0.53512
    -0.76270
    -0.79115
    -1.04006
    -1.00450
    -1.05428
    -1.29608
    -1.40632
    -1.37076
    -1.39565
    -1.47744
    -1.42765
    -1.40276
    -1.00095
    -0.71292
    -0.71647
    -0.70581
    -0.57068
    -0.46400
    -0.30399
    -0.35733
    -0.20798
    -0.12619
    -0.00529
     0.02315
     0.14050
     0.16183
     0.25784
     0.23295
     0.15828
     0.04093
     0.03026
    -0.04797
    -0.19020
    -0.30755
    -0.35733
    -0.46400
    -0.63113
    -0.65247
    -0.76981
    -0.83382
    -0.61335
    -0.78048
    -0.73070
    -0.60268
    -0.43200
    -0.25776
     0.04449
    -0.36444
    -0.07997
     1.41351
     1.62331
     0.94769
     0.64543
     0.21873
     0.51031
     0.85879
     1.39573
     1.75132
     1.56641
     1.31750
     0.79123
     0.45342
     0.34674
     0.37874
     0.70588
     1.54863
     2.55495
     3.05633
     2.76830
     1.99312
     1.94334
     2.00379
     2.49806
     2.93188
     3.29102
     3.36214
     3.33369
     3.10256
     2.93543
     2.82875
     2.60118
     2.25981
     1.73709
     1.73354
     1.62686
     1.58775
     1.29972
     1.05792
     0.90857
     0.98324
     1.00458
     0.93346
     1.15393
     0.97969
     0.63832
     0.38585
     0.58854
     0.50320
     0.27918
     0.20450
     0.06582
     0.04804
     0.03382
     0.01249
    -0.03019
    -0.04085
     0.00893
     0.04093
    -0.07286
    -0.23287
    -0.30399
    -0.35733
    -0.28621
    -0.27554
    -0.26132
    -0.24710
    -0.16175
    -0.15109
    -0.13686
    -0.10842
    -0.14753
    -0.16531
    -0.21509
    -0.18309
    -0.22220
    -0.25065
    -0.27554
    -0.29332
    -0.28977
    -0.32177
    -0.31821
    -0.38933
    -0.36800
    -0.37155
    -0.37866
    -0.32532
    -0.47467
    -0.37866
    -0.51379
    -0.46045
    -0.37155
    -0.35733
    -0.40711
    -0.39644
    -0.21865
    -0.27554
    -0.31821
    -0.37155
    -0.23998
    -0.23643
    -0.19376
    -0.03019
    -0.06574
    -0.16175
     0.04093
     0.18317
     0.36096
     0.43564
     0.55654
     0.64899
     0.80545
     0.97969
     0.84456
     0.69522
     0.36807
    -0.19376
    -1.04717
    -2.26684
    -3.58608
    -4.31860
    -4.84487
    -4.91599
    -4.59596
    -4.11947
    -3.50074
    -3.75676
    -4.68130
    -5.22890
    -5.24668
    -5.05111
    -4.38260
    -3.74254
    -3.37984
    -3.16649
    -2.24551
    -0.95827
    -0.47112
    -0.70581
    -0.91916
    -1.17518
    -1.33876
    -1.53077
    -1.71924
    -1.61967
    -1.69079
    -1.69079
    -1.54144
    -1.43476
    -1.43476
    -1.28897
    -1.04362
    -0.87649
    -0.94049
    -0.95827
    -0.97250
    -1.00450
    -1.01872
    -1.05428
    -0.99383
    -0.86227
    -0.77337
    -0.66313
    -0.61691
    -0.43911
    -0.37155
    -0.32888
    -0.27910
    -0.23998
    -0.15109
    -0.21154
    -0.26132
    -0.15464
    -0.08708
    -0.15109
    -0.05508
    -0.07286
    -0.06219
    -0.00885
     0.00537
    -0.05508
    -0.09064
    -0.22220
    -0.21154
    -0.21154
    -0.29332
    -0.41067
    -0.50668
    -0.40000
    -0.43200
    -0.52801
    -0.69158
    -0.86582
    -0.94761
    -0.89071
    -0.92272
    -0.84449
    -0.87649
    -0.72003
    -0.62402
    -0.53868
    -0.64180
    -0.53157
    -0.53868
    -0.38578
    -0.02663
     0.03382
     0.02315
     0.04093
     0.03026
     0.21517
     0.47120
     0.94769
     1.07214
     0.88368
     1.09703
     1.43840
     1.14682
     1.35661
     1.70154
     1.87933
     2.00734
     2.24914
     2.31315
     2.41983
     2.62251
     2.78964
     2.84653
     2.71141
     2.51228
     2.58695
     2.56562
     2.35226
     2.22425
     2.14602
     2.25270
     2.35226
     2.27403
     2.19225
     1.92200
     1.74421
     1.56641
     1.53441
     1.49174
     1.66242
     1.81888
     1.91133
     2.02157
     1.96112
     1.89711
     1.81177
     1.72998
     1.80821
     1.98601
     2.08913
     2.05712
     1.87933
     1.98601
     2.03223
     1.92200
     1.66953
     1.48463
     1.48818
     1.45618
     1.32105
     1.19304
     1.11837
     0.99391
     0.72011
     0.72366
     0.65966
     0.51387
     0.40719
     0.35030
     0.30051
     0.27562
     0.19384
     0.12983
     0.12272
     0.06227
     0.02315
     0.07294
     0.04093
     0.01960
    -0.03374
    -0.19731
    -0.17953
    -0.15109
    -0.15820
    -0.17242
    -0.26132
    -0.25421
    -0.24710
    -0.27554
    -0.27554
    -0.35733
    -0.32177
    -0.38222
    -0.28621
    -0.31466
    -0.32177
    -0.30043
    -0.37155
    -0.22576
    -0.22220
    -0.16531
    -0.25065
    -0.24354
    -0.23998
    -0.18309
    -0.10486
     0.09427
     0.09427
     0.11205
     0.21517
     0.32896
     0.42141
     0.41075
     0.40363
     0.20806
    -0.22220
    -0.26132
    -0.29332
    -0.18665
    -0.03019
    -0.13686
    -0.54223
    -1.08273
    -1.12896
    -0.97961
    -0.68447
    -0.52090
    -0.89427
    -1.54500
    -1.31031
    -1.14318
    -1.06851
    -1.34231
    -1.49877
    -1.49166
    -1.36365
    -1.38498
    -1.65523
    -1.72635
    -1.76546
    -1.76191
    -1.67657
    -1.44899
    -1.22141
    -0.79826
    -0.46400
    -0.14397
    -0.40000
    -0.58846
    -0.64891
    -0.41778
    -0.17242
     0.13694
     0.16183
     0.26851
     0.58854
     0.14405
    -0.32177
    -0.39644
    -0.62758
    -0.80181
    -1.00095
    -1.11473
    -1.07917
    -1.01161
    -0.94049
    -0.95116
    -1.01161
    -1.11473
    -1.02228
    -0.98672
    -0.96894
    -1.00095
    -0.94405
    -0.96894
    -0.92272
    -0.84804
    -0.70225
    -0.69158
    -0.42489
    -0.40711
    -0.35022
    -0.26843
    -0.31821
    -0.29332
    -0.22220
    -0.04085
     0.11561
     0.17606
     0.28273
     0.19028
     0.20806
     0.22228
     0.29340
     0.24362
     0.24717
     0.19384
     0.21873
     0.21873
     0.35741
     0.33252
     0.34318
     0.37874
     0.32896
     0.39652
     0.62054
     0.46764
     0.56009
     0.77700
     0.62410
     0.44630
     0.53520
     0.66321
     0.76278
     0.66677
     0.61699
     0.60632
     0.52098
     0.55298
     0.35030
     0.32185
     0.52809
     0.44275
     0.51742
     0.55654
     0.56720
     0.54231
     0.28629
     0.18317
     0.39652
     0.68455
     0.86590
     0.69522
     0.47475
     0.48898
     0.89790
     1.21793
     1.39217
     1.59841
     1.43129
     0.95124
     1.09348
     1.23927
     1.18949
     1.23571
     1.34595
     1.34595
     1.44551
     1.44907
     1.39928
     1.20015
     1.12192
     1.07925
     1.18237
     1.29972
     1.68731
     1.87933
     1.81177
     1.65175
     1.77977
     1.92556
     1.89711
     1.69442
     1.66953
     1.68376
     1.50241
     1.41706
     1.34239
     1.21793
     1.01880
     0.72366
     0.43919
     0.16894
     0.00537
    -0.07997
    -0.10130
    -0.04797
    -0.20442
    -0.27554
    -0.32888
    -0.28621
    -0.23643
    -0.26487
    -0.28621
    -0.24354
    -0.30043
    -0.30043
    -0.27199
    -0.18665
    -0.31821
    -0.36088
    -0.29688
    -0.30755
    -0.26487
    -0.33955
    -0.34310
    -0.35733
    -0.31821
    -0.28621
    -0.30755
    -0.30399
    -0.27199
    -0.16531
     0.47120
    -0.14042
    -0.20798
    -0.06219
     0.17250
     0.37519
     0.58143
     0.78056
     0.64899
     0.71300
     0.66321
     0.72722
     0.74500
     0.30762
    -0.64536
    -1.49166
    -2.47309
    -3.05625
    -3.04914
    -2.57621
    -2.39841
    -2.37708
    -2.80378
    -3.19849
    -3.47940
    -3.77810
    -3.84566
    -3.73187
    -3.17715
    -2.44464
    -1.66234
    -1.10407
    -0.89071
    -0.74848
    -0.50668
    -0.44267
    -0.36088
    -0.37155
    -0.39644
    -0.53868
    -0.60268
    -0.77337
    -0.75559
    -0.78759
    -0.92627
    -0.99739
    -0.83026
    -0.67736
    -0.65247
    -0.46756
    -0.51734
    -0.52801
    -0.35733
    -0.12264
    -0.08708
    -0.00529
    -0.00174
     0.50675
     0.63832
     0.51387
     0.40363
     0.41075
     0.32185
     0.30762
     0.43564
     0.76633
     0.67033
     0.53876
     0.37163
     0.20806
     0.49253
     0.53520
     0.52453
     0.43208
     0.39297
     0.35030
     0.50675
     0.44630
     0.43919
     0.44630
     0.40008
     0.41786
     0.43919
     0.40363
     0.30762
     0.30051
     0.22584
     0.30051
     0.38230
     0.31118
     0.33963
     0.35741
     0.32896
     0.38941
     0.41786
     0.33607
     0.35741
     0.40363
     0.41075
     0.42497
     0.35030
     0.38941
     0.29696
     0.27562
     0.31474
     0.34318
     0.22228
     0.21517
     0.20450
     0.21517
     0.17606
     0.15117
     0.09783
     0.12272
     0.11916
     0.06227
     0.03026
    -0.05508
     0.00537
    -0.02307
     0.05160
     0.00182
     0.04804
    -0.05152
     0.03026
     0.03026
    -0.07641
    -0.01596
    -0.06574
     0.00893
     0.00182
    -0.01241
     0.04449
    -0.02307
     0.04449
    -0.00529
     0.04093
     0.10494
     0.07294
     0.01604
    -0.00885
     0.08005
     0.10849
     0.14761
     0.03382
     0.03382
     0.06582
     0.13339
     0.15117
     0.09783
     0.05871
     0.07294
     0.18672
     0.11561
     0.14405
     0.09071
     0.08005
     0.06582
     0.21517
     0.12272
     0.05871
     0.00182
    -0.00885
     0.11205
     0.06582
     0.03738
    -0.14042
    -0.21865
    -0.03374
     0.19739
     0.31474
     0.23651
     0.11561
     0.08360
     0.01604
     0.32540
     0.57076
     0.43564
     0.12983
     0.41430
     0.72011
     0.84101
     0.81967
     0.87301
     0.85879
     1.09703
     1.19660
     1.01169
     1.71576
     1.71220
     0.67388
     0.48542
     0.46053
     1.12904
     1.58419
     1.86511
     1.69442
     1.49174
     1.09348
     1.25705
     1.31394
     1.79043
     1.76910
     1.29261
     1.34595
     1.67309
     1.64820
     1.17526
     0.86946
     0.95835
     0.56009
     0.34674
     0.20095
     0.19739
    -0.20798
    -0.70936
    -1.00095
    -1.29608
    -1.36365
    -1.50944
    -1.88992
    -1.94326
    -1.72990
    -1.53077
    -1.50944
    -1.61256
    -1.69079
    -1.64812
    -1.43121
    -1.30675
    -1.25697
    -1.19652
    -1.22141
    -1.15740
    -1.11118
    -0.86938
    -0.85515
    -0.74492
    -0.73425
    -0.90849
    -0.91205
    -0.87293
    -0.78759
    -0.95116
    -0.95472
    -1.04362
    -0.96894
    -0.84449
    -0.79115
    -0.82315
    -0.69158
    -0.64180
    -0.75203
    -0.63469
    -0.61335
    -0.48534
    -0.40711
    -0.35377
    -0.20798
    -0.23643
    -0.37155
    -0.31821
    -0.43200
    -0.32888
    -0.30755
    -0.46045
    -0.62046
    -0.68091
    -0.81604
    -0.97250
    -1.03295
    -1.06140
    -1.12896
    -1.22852
    -1.32098
    -1.43832
    -1.51299
    -1.27475
    -0.59557
     0.53520
     0.47475
     0.20806
     0.54231
     1.32105
     1.91133
     1.44196
     1.23927
     1.40284
     1.79399
     1.97890
     1.92556
     2.11046
     1.81888
     1.66953
     1.26416
     0.92279
     0.62410
     0.27918
     0.03026
     0.00893
    -0.09419
    -0.07997
    -0.08352
    -0.08352
    -0.04085
     0.03026
     0.17606
     0.13339
     0.17250
     0.22584
     0.20095
     0.26140
     0.24006
     0.27562
     0.16183
     0.14405
     0.20806
     0.25073
     0.19739
     0.22228
     0.19384
     0.19028
     0.20095
     0.19384
     0.25073
     0.16183
     0.13339
     0.14405
     0.19384
     0.22228
     0.14761
     0.13339
     0.15828
     0.20095
     0.20450
     0.21873
     0.16183
     0.14405
     0.15117
     0.16894
     0.19739
     0.19384
     0.20806
     0.20450
     0.23295
     0.24362
     0.28629
     0.16183
     0.21162
     0.22228
     0.26495
     0.27207
     0.26851
     0.26851
     0.16539
     0.15472
     0.25073
     0.24362
     0.19028
     0.17606
     0.17961
     0.19028
     0.13694
     0.04804
     0.06227
     0.10849
     0.08005
     0.10849
     0.17250
     0.12983
     0.17250
     0.00537
     0.04449
     0.14761
     0.10138
     0.10138
     0.04093
     0.08716
     0.14050
     0.06938
     0.06938
     0.21517
     0.20450
     0.14050
     0.15472
     0.13694
     0.12627
     0.13339
     0.20806
     0.25073
     0.24717
     0.33963
     0.39297
     0.43919
     0.56365
     0.65966
     0.65255
     0.84456
     0.92635
     1.04014
     1.11481
     1.08992
     1.17526
     0.73433
     0.11205
    -1.05428
    -2.21706
    -3.36917
    -4.19770
    -3.65009
    -2.76467
    -1.94681
    -1.37787
    -1.80102
    -3.33361
    -4.51061
    -4.68841
    -3.99856
    -2.82868
    -1.45610
    -0.48890
    -0.04797
    -0.10486
     0.00182
     0.04804
     0.26140
     0.56365
     0.45342
     0.44986
     0.27918
     0.34674
    -0.03019
    -0.28265
    -0.01952
     0.31118
     0.62766
     1.36017
    -0.00174
     0.64899
     0.65255
     0.52809
     1.27127
     1.94334
     2.05001
     2.57273
     2.87498
     2.56917
     2.20647
     2.16025
     2.20647
     2.35226
     2.41627
     2.45894
     2.33093
     2.23848
     2.01445
     1.81532
     1.56641
     1.14682
     0.74500
     0.58498
     0.56720
     0.47831
     0.38585
     0.14761
    -0.12975
    -0.31110
    -0.43556
    -0.52446
    -0.49956
    -0.42845
    -0.42489
    -0.61691
    -0.66669
    -0.56001
    -0.57779
    -0.57779
    -0.55646
    -0.56001
    -0.53512
    -0.62758
    -0.51379
    -0.36088
    -0.32888
    -0.38222
    -0.42133
    -0.18665
    -0.00174
     0.00182
     0.11561
     0.30051
     0.56720
     0.52809
     0.45697
     0.38941
     0.48186
     0.52098
     0.51742
     0.60632
     0.60276
     0.55654
     0.36452
     0.38585
     0.26140
     0.32540
     0.18317
     0.15472
     0.12983
     0.03382
     0.07649
     0.09427
     0.21873
     0.14761
     0.11916
     0.12627
     0.19739
     0.24362
     0.19028
     0.16539
     0.21873
     0.21873
     0.33963
     0.25429
     0.21162
     0.16894
     0.12983
     0.15828
     0.23651
     0.17250
     0.09427
     0.11205
     0.12983
     0.21517
     0.07649
     0.12627
     0.06582
     0.00893
     0.03382
     0.03382
     0.04449
    -0.06574
    -0.05508
    -0.07286
    -0.00529
     0.00893
    -0.09064
    -0.06219
    -0.06930
    -0.09419
    -0.14042
    -0.10130
    -0.16887
    -0.11197
    -0.10842
    -0.10130
    -0.09064
    -0.10130
    -0.07286
    -0.13331
    -0.12619
    -0.05863
    -0.12264
    -0.12975
    -0.10842
    -0.07641
    -0.11197
    -0.11908
    -0.14753
    -0.07641
    -0.07997
    -0.06219
    -0.12619
    -0.17953
    -0.14397
    -0.15109
    -0.17242
    -0.01952
    -0.05863
    -0.14042
    -0.09775
    -0.06219
    -0.04797
    -0.11908
    -0.11553
    -0.04441
    -0.09419
     0.03026
     0.09071
    -0.00885
    -0.00885
    -0.00885
     0.04804
     0.14761
     0.26495
     0.19028
     0.22228
     0.35385
     0.38230
     0.51742
     0.58854
     0.60276
     0.63121
     0.74500
     0.76989
     0.38941
    -0.23643
    -0.35733
    -0.34666
     0.07294
     0.40363
    -0.06930
    -1.15029
    -1.33520
    -1.25341
    -1.81880
    -2.04638
    -1.66945
    -1.36720
    -1.48099
    -1.66234
    -1.77257
    -1.79035
    -1.88281
    -1.97882
    -2.01438
    -2.12105
    -1.91837
    -1.77257
    -1.48810
    -1.50588
    -1.51655
    -1.31386
    -1.29253
    -1.14318
    -0.85871
    -0.70936
    -0.53868
    -0.40711
    -0.39644
    -0.04085
     0.25073
     1.29616
     1.94334
     1.63753
     1.46685
     1.43840
     1.34950
     1.89000
     2.79675
     2.41627
     1.98601
     1.62331
     1.82955
     1.86155
     1.70154
     1.59841
     1.55574
     1.71931
     1.49174
     1.30328
     1.12904
     1.04014
     0.97969
     0.82323
     0.92635
     0.70233
     0.72011
     0.68099
     0.58854
     0.40719
     0.46764
     0.61343
     0.70233
     0.79478
     0.83034
     1.01880
     1.02236
     0.94413
     1.08281
     1.18949
     1.34595
     1.36373
     1.43840
     1.59130
     1.74065
     1.80110
     1.80821
     1.76199
     1.70509
     1.51663
     1.56641
     1.47040
     1.36373
     1.17526
     1.06147
     1.08281
     1.05081
     0.93702
     0.83034
     0.69522
     0.66677
     0.61343
     0.51031
     0.40008
     0.26851
     0.13339
     0.04804
     0.01604
    -0.04797
    -0.09064
    -0.16887
    -0.20798
    -0.30399
    -0.14753
     0.04449
    -0.45334
    -0.42133
    -0.44623
    -0.35733
    -0.28977
    -0.33244
    -0.41422
    -0.41422
    -0.33244
    -0.42845
    -0.41422
    -0.51379
    -0.51023
    -0.47823
    -0.46045
    -0.53512
    -0.49245
    -0.49956
    -0.40355
    -0.51734
    -0.44267
    -0.47112
    -0.57424
    -0.52801
    -0.38222
    -0.39644
    -0.47112
    -0.49245
    -0.48534
    -0.46045
    -0.38933
    -0.46400
    -0.42133
    -0.46400
    -0.47467
    -0.43556
    -0.36800
    -0.48178
    -0.47823
    -0.49601
    -0.35377
    -0.37511
    -0.37511
    -0.38578
    -0.42133
    -0.46045
    -0.41778
    -0.37511
    -0.38933
    -0.43556
    -0.42489
    -0.37866
    -0.30755
    -0.37511
    -0.39644
    -0.44978
    -0.39289
    -0.35377
    -0.37866
    -0.38222
    -0.41422
    -0.38222
    -0.30755
    -0.35733
    -0.25421
    -0.27199
    -0.30755
    -0.32177
    -0.26843
    -0.22220
    -0.22576
    -0.25776
    -0.23287
    -0.17242
    -0.10486
    -0.07997
    -0.06574
    -0.05863
    -0.09419
    -0.06219
    -0.01241
     0.02315
     0.12983
     0.16539
     0.22228
     0.32185
     0.47120
     0.62766
     0.68811
     0.65255
     0.77345
     0.71655
     0.74144
     0.68455
     0.28984
    -0.35377
    -1.12896
    -1.87570
    -2.33085
    -2.67933
    -2.67933
    -2.65088
    -2.67222
    -2.81090
    -3.09892
    -3.08470
    -3.19849
    -3.29805
    -3.46518
    -3.17360
    -2.90690
    -2.14239
    -1.49521
    -0.94761
    -0.73781
    -0.53157
    -0.34310
    -0.30755
    -0.30043
    -0.32532
    -0.46400
    -0.40355
    -0.35377
    -0.42845
    -0.36800
    -0.44267
    -0.61691
    -0.52446
    -0.47112
    -0.20442
     0.02671
     0.15117
    -0.00174
     0.02671
     0.16894
     0.44275
     0.43564
     0.39297
     0.45342
     0.51742
     0.56720
     0.72722
     0.84456
     1.00814
     0.97969
     0.58143
     0.51031
     0.53165
     0.54943
     0.74500
     0.41075
     0.25784
     0.46053
     0.53165
     0.65966
     0.04449
     0.33963
     0.04093
     0.26851
     0.37874
     0.85168
     0.93346
     0.74500
     1.06859
     1.63042
     1.98601
     2.08557
     2.11758
     1.85444
     2.15669
     2.45183
     2.76119
     3.13456
     3.39414
     3.44037
     3.43681
     3.23768
     2.97455
     2.65096
     2.54428
     2.45539
     2.15669
     2.38782
     2.50161
     2.42694
     2.17803
     2.01445
     1.69798
     1.33883
     1.39217
     1.50596
     1.70865
     1.57708
     1.47040
     1.29616
     1.21438
     1.17526
     1.18593
     1.16104
     0.85879
     0.56009
     0.75211
     0.64543
     0.57432
     0.36096
     0.26140
     0.21517
     0.16183
     0.09783
     0.05160
     0.10494
     0.16183
     0.04093
     0.01960
     0.07294
     0.16183
     0.25784
     0.09427
     0.05871
     0.11916
     0.09427
     0.06227
     0.06938
     0.05871
     0.02671
    -0.07997
    -0.09064
    -0.07997
    -0.03019
    -0.06930
    -0.16175
    -0.22576
    -0.16175
    -0.18309
    -0.21154
    -0.23643
    -0.16887
    -0.26843
    -0.22576
    -0.21154
    -0.23287
    -0.26487
    -0.34666
    -0.40000
    -0.23287
    -0.31821
    -0.27910
    -0.34666
    -0.38578
    -0.42133
    -0.40000
    -0.42489
    -0.39289
    -0.48890
    -0.44978
    -0.50312
    -0.37866
    -0.44267
    -0.50312
    -0.54223
    -0.47467
    -0.45689
    -0.46756
    -0.46756
    -0.46400
    -0.51023
    -0.44267
    -0.46400
    -0.50312
    -0.46045
    -0.45689
    -0.41778
    -0.42489
    -0.29332
    -0.36444
    -0.40711
    -0.34666
    -0.30399
    -0.20798
    -0.13331
    -0.12975
    -0.06219
     0.00537
     0.04093
     0.15828
     0.22584
     0.17606
    -0.04797
    -0.11908
    -0.30399
    -0.51379
    -0.49956
    -0.63824
    -0.65958
    -0.75914
    -0.93338
    -1.20008
    -1.31031
    -1.35298
    -1.49877
    -1.37431
    -1.16807
    -1.05784
    -1.53433
    -2.16017
    -2.90690
    -2.85357
    -2.06060
    -1.48099
    -1.33164
    -1.39209
    -1.61611
    -1.88992
    -2.05349
    -2.04282
    -1.86858
    -1.70857
    -1.57700
    -1.56633
    -1.63745
    -1.55211
    -1.44188
    -1.38143
    -1.31386
    -1.36720
    -1.27475
    -1.07206
    -1.03295
    -0.91205
    -1.11473
    -1.12896
    -1.22141
    -1.32098
    -1.16096
    -0.99383
    -0.91205
    -0.70581
    -0.70581
    -0.95472
    -0.77337
    -0.52090
    -0.48890
    -0.49245
    -0.38222
    -0.46756
    -0.66313
    -0.76626
    -0.73425
    -0.69869
    -0.44978
    -0.30399
    -0.47467
    -0.50668
    -0.59557
    -0.70936
    -0.85871
    -0.81604
    -0.59557
    -0.38222
    -0.33244
    -0.32888
    -0.28621
    -0.19731
     0.12627
     0.68099
     1.11837
     0.75567
     1.26060
     1.60197
     1.64464
     1.83666
     1.85799
     1.69442
     1.61264
     1.70509
     1.86511
     1.94334
     1.52730
     1.25349
     1.22149
     1.35306
     1.79399
     2.08202
     2.04646
     1.88289
     1.78332
     2.15313
     2.34160
     2.32382
     2.44116
     2.55495
     2.62607
     2.82875
     2.82520
     2.76475
     2.58340
     2.30959
     2.17091
     2.22781
     2.10691
     2.05712
     1.89000
     1.87222
     1.93622
     1.89000
     1.86511
     1.88289
     2.04646
     2.09268
     2.04290
     2.08557
     2.02512
     1.87222
     1.58419
     1.80110
     1.76199
     1.38150
     1.22860
     1.04369
     0.95480
     0.85168
     0.57076
     0.44275
     0.19739
     0.09783
     0.04804
     0.00893
    -0.07286
    -0.09775
    -0.19731
    -0.16887
    -0.12264
    -0.18665
    -0.17598
    -0.14397
    -0.10486
    -0.02663
    -0.03730
    -0.09419
    -0.09419
    -0.10130
    -0.09419
    -0.19376
    -0.20798
    -0.16175
    -0.04085
    -0.07997
    -0.12619
    -0.31110
    -0.62402
    -0.69158
    -0.47112
    -0.55646
    -0.33244
    -0.42133
    -0.60268
    -0.64536
    -0.49956
    -0.41067
    -0.51734
    -0.47112
    -0.50312
    -0.60980
    -0.73425
    -0.59913
    -0.68447
    -0.48890
    -0.37866
    -0.32888
    -0.57424
    -0.73781
    -0.59557
    -0.52090
    -0.44978
    -0.37866
    -0.28265
    -0.21154
    -0.15109
    -0.00529
     0.14405
     0.34318
     0.44986
     0.41430
     0.39652
     0.05516
    -0.90849
    -2.15306
    -3.01714
    -3.56475
    -3.88833
    -3.89189
    -3.69987
    -3.91678
    -4.40749
    -4.64574
    -4.81286
    -5.00133
    -4.97644
    -4.82709
    -4.35060
    -3.53630
    -2.74689
    -1.81880
    -1.10051
    -0.61335
    -0.28265
     0.07649
     0.37163
     0.37163
     0.43919
     0.46764
     0.46408
     0.42852
     0.32896
     0.05516
    -0.13331
    -0.30755
    -0.36800
    -0.41067
    -0.31110
    -0.37155
    -0.44267
    -0.48178
    -0.54935
    -0.57779
    -0.56001
    -0.28265
    -0.31110
    -0.37155
    -0.32177
    -0.27910
     0.01604
     0.03738
    -0.01596
    -0.01952
    -0.02307
     0.09783
     0.00537
    -0.03019
    -0.14042
    -0.20798
    -0.33955
    -0.35022
    -0.57068
    -0.75914
    -0.79826
    -0.87649
    -1.17874
    -1.33520
    -1.44899
    -1.65167
    -1.80102
    -2.07838
    -2.17795
    -2.30240
    -2.09972
    -1.51299
    -0.98317
    -0.97961
    -0.89071
    -0.67380
    -0.32177
    -0.05508
     0.60276
     1.12548
     1.36017
     1.72998
     2.00023
     2.05001
     2.31671
     2.43761
     2.33804
     2.12824
     2.19225
     2.20292
     2.18158
     1.99312
     1.76554
     1.43484
     1.24282
     1.24282
     1.31750
     1.53441
     1.59841
     1.72287
     1.54152
     1.30683
     1.11481
     1.07570
     1.35661
     1.79399
     1.90067
     1.41706
     1.28194
     1.24638
     1.41351
     2.07490
     1.99312
     0.94769
     0.88368
     0.99391
     1.19304
     1.43840
     1.39573
     1.22505
     1.11837
     0.91568
     0.88724
     1.04369
     0.98680
     0.96191
     1.05436
     0.99036
     0.91213
     0.87657
     0.83745
     0.84812
     0.81967
     0.95124
     1.21082
     1.31750
     1.34595
     1.25705
     1.37084
     1.11837
     0.91924
     0.90501
     0.83034
     0.81967
     0.79123
     0.77345
     0.53520
     0.53520
     0.37519
     0.23651
     0.23651
     0.24717
     0.19739
     0.15828
     0.16539
     0.13339
    -0.06930
     0.01249
     0.08005
     0.15117
     0.12627
     0.13339
     0.02671
    -0.03374
    -0.05863
    -0.15109
    -0.12264
    -0.14397
    -0.24354
    -0.21509
    -0.23287
    -0.27554
    -0.35022
    -0.36444
    -0.31466
    -0.32177
    -0.34666
    -0.28265
    -0.27554
    -0.34310
    -0.27910
    -0.27910
    -0.17242
    -0.28977
    -0.21154
    -0.22220
    -0.11197
    -0.07641
    -0.10486
    -0.10842
     0.10849
     0.11561
     0.17961
     0.27207
     0.32896
     0.35741
     0.41075
     0.20095
     0.01960
    -0.43911
    -0.82671
    -0.95116
    -0.92983
    -0.70581
    -1.02584
    -1.29608
    -1.42765
    -1.52011
    -1.32809
    -0.97605
    -1.21074
    -1.70501
    -1.85792
    -2.15661
    -2.33441
    -2.51220
    -2.84645
    -3.26249
    -2.20995
    -1.57344
    -1.37431
    -1.76191
    -2.34507
    -2.69355
    -2.89624
    -2.76111
    -2.39486
    -2.14239
    -1.87214
    -1.69079
    -1.33520
    -0.89427
    -0.60980
    -0.57424
    -0.65247
    -0.76626
    -0.75914
    -0.62402
    -0.74136
    -0.74848
    -0.62402
    -0.70225
    -0.70936
    -0.82671
    -1.26408
    -1.04717
    -0.67380
    -0.35022
    -0.41422
    -0.61335
    -0.68091
    -0.70936
    -0.57424
    -0.55646
    -0.44978
    -0.30399
    -0.33599
    -0.30399
    -0.36444
    -0.49245
    -0.60980
    -0.82671
    -1.05784
    -1.29608
    -1.58767
    -1.93615
    -2.41264
    -3.15937
    -3.62520
    -1.40276
     1.74065
     0.73078
    -0.11908
    -0.16531
     0.84456
     1.25705
     1.53796
     1.86866
     2.76119
     3.57194
     4.04843
     4.31867
     4.54270
     4.39690
     4.13732
     3.78885
     3.30169
     2.93899
     2.59051
     2.24203
     1.98956
     1.68376
     1.44551
     1.35306
     1.02236
     0.91924
     0.80901
     0.78767
     0.68811
     0.67033
     0.56365
     0.44275
     0.55298
     0.53165
     0.53876
     0.40363
     0.41786
     0.41075
     0.41430
     0.42852
     0.46053
     0.39652
     0.36807
     0.48542
     0.38941
     0.40363
     0.37163
     0.28984
     0.35030
     0.27207
     0.35030
     0.33607
     0.28984
     0.29340
     0.18672
     0.21162
     0.26495
     0.24717
     0.19028
     0.25429
     0.15828
     0.28629
     0.24362
     0.13694
     0.16539
     0.13694
     0.19384
     0.25429
     0.08360
     0.09071
     0.10138
     0.14050
     0.09783
     0.03026
    -0.04797
    -0.04441
    -0.06574
    -0.01241
    -0.06930
    -0.12264
    -0.10486
    -0.13331
    -0.14042
    -0.04797
    -0.14397
    -0.15464
    -0.12975
    -0.07997
    -0.17242
    -0.09775
    -0.12619
    -0.18309
    -0.08352
     0.00182
    -0.10842
    -0.12975
    -0.07997
    -0.14042
    -0.19731
    -0.11553
    -0.11908
    -0.15109
    -0.14753
    -0.14753
    -0.11553
    -0.13686
    -0.14397
    -0.09775
     0.01960
     0.05871
     0.04093
     0.09427
     0.18672
     0.25429
     0.25429
     0.41075
     0.62054
     0.40008
     0.50675
     0.51031
     0.47831
     0.64188
     0.75567
     0.58498
     0.62410
     0.72011
     0.65966
     0.92279
     1.18949
     1.37795
     1.47396
     1.75132
     1.77977
     1.53441
     1.34595
     1.06859
     1.18949
     1.26416
     0.81967
    -0.32177
    -1.56989
    -2.32729
    -2.55487
    -2.35219
    -1.97526
    -1.36720
    -1.18230
    -1.79391
    -2.32729
    -3.14515
    -3.17360
    -2.85001
    -2.41619
    -1.78324
    -1.13251
    -0.76626
    -0.59557
    -0.55290
    -0.43911
    -0.58491
    -0.53512
    -0.53157
    -0.63113
    -0.62046
    -0.51023
    -0.41422
    -0.78048
    -0.84804
    -0.67736
    -0.17598
     0.03382
     0.12627
     0.09071
     0.22939
     0.27918
     0.24717
     0.15828
     0.08005
    -0.04797
    -0.17598
    -0.16175
    -0.16531
    -0.31466
    -0.46045
    -0.46756
    -0.56357
    -0.65958
    -0.73070
    -0.81248
    -0.92983
    -0.94405
    -1.06851
    -1.12185
    -1.21785
    -1.28186
    -1.40987
    -1.47032
    -1.42765
    -1.34587
    -1.12896
    -0.71647
    -0.50668
    -0.33955
    -0.06219
     0.28984
     0.59565
     0.64543
     0.72722
     1.03303
     1.76910
     2.06068
     1.97890
     2.11402
     2.02868
     2.18158
     1.79754
     1.48107
     1.31394
     1.63042
     1.61264
     1.15748
     0.48898
     0.04804
    -0.11553
    -0.23287
    -0.11553
     0.34318
     1.09703
     1.20371
     0.82323
     0.16894
     0.11561
     0.34674
     0.64543
     0.90857
     1.17171
     1.29972
     1.28550
     1.19304
     1.12548
     1.08992
     0.94769
     0.87301
     0.66677
     0.52453
     0.46408
     0.50320
     0.47120
     0.41430
     0.20450
     0.21162
     0.37163
     0.36452
     0.36452
     0.33963
     0.35030
     0.35741
     0.39652
     0.37519
     0.27918
     0.33252
     0.34674
     0.49253
     0.48898
     0.48186
     0.41430
     0.42141
     0.46408
     0.48898
     0.42497
     0.44630
     0.35385
     0.42852
     0.44986
     0.43208
     0.35030
     0.42141
     0.32896
     0.35385
     0.40719
     0.37163
     0.28273
     0.26140
     0.23295
     0.29340
     0.30407
     0.27562
     0.16539
     0.24717
     0.21162
     0.15472
     0.14761
     0.12627
    -0.00885
     0.08360
     0.12272
     0.07649
     0.07649
    -0.06930
     0.00537
    -0.04441
    -0.08708
    -0.04085
    -0.09419
    -0.16175
    -0.09419
    -0.12264
    -0.12619
    -0.07641
    -0.20442
    -0.21509
    -0.13331
    -0.13686
    -0.14042
    -0.17598
    -0.11908
    -0.17242
    -0.05152
    -0.08708
    -0.11553
    -0.11908
    -0.06219
     0.01249
     0.08005
     0.14405
     0.09427
     0.12627
     0.18317
     0.29696
     0.25073
     0.21873
     0.29696
     0.29696
     0.35030
     0.31474
     0.04804
    -0.15820
    -0.16175
    -0.12619
    -0.22220
    -0.26132
    -0.13331
    -0.07997
    -0.21865
    -0.42845
    -0.62402
    -0.43200
    -0.43556
    -0.57779
    -0.58491
    -0.58491
    -0.55290
    -0.52801
    -0.60268
    -0.58491
    -0.70581
    -0.61335
    -0.66669
    -0.74136
    -0.78404
    -0.68091
    -0.70936
    -1.11473
    -1.07562
    -1.00450
    -1.30675
    -1.18585
    -1.20008
    -1.25697
    -0.90849
    -0.61335
    -0.27910
    -0.43911
    -0.66313
    -1.08984
    -0.96894
    -0.83026
    -0.44267
    -0.20442
    -0.36800
    -0.44978
    -0.89071
    -0.97961
    -0.06930
     0.05516
    -0.39644
    -0.74492
    -1.08273
    -1.21430
    -1.26764
    -0.99739
    -0.95827
    -1.13607
    -1.25341
    -1.49877
    -1.29253
    -1.00450
    -0.90138
    -0.77337
    -0.63469
    -0.60624
    -0.49956
    -0.12619
     0.29696
     0.38585
     0.69877
     1.23216
     1.15748
     1.08992
     1.28550
     1.70154
     1.86155
     1.94689
     1.96112
     1.93622
     1.71576
     1.58775
     1.33172
     1.29261
     1.03658
     0.94769
     0.88368
     0.91568
     0.63477
     0.59565
     0.46764
     0.33963
     0.19384
     0.20095
     0.15828
     0.10849
     0.07294
     0.21873
     0.20806
     0.17961
     0.15472
     0.15472
     0.18317
     0.27918
     0.31474
     0.21873
     0.18672
     0.31118
     0.36096
     0.39297
     0.36452
     0.40363
     0.31474
     0.24006
     0.21517
     0.36807
     0.40719
     0.16894
    -0.02663
     0.42141
     1.09703
     0.73433
     0.80901
     0.91924
     0.86234
     0.81612
     0.65255
     0.79834
     0.91213
     1.03303
     1.12904
     1.14682
     1.04725
     0.86234
     0.83034
     0.65966
     0.47831
     0.40363
     0.31829
     0.21162
     0.16539
     0.08716
     0.06227
     0.03382
    -0.06219
    -0.09775
    -0.13331
    -0.11553
    -0.01596
    -0.10486
    -0.17242
    -0.19731
    -0.14042
    -0.16887
    -0.20087
    -0.17598
    -0.20087
    -0.18665
    -0.21154
    -0.16887
    -0.22220
    -0.22220
    -0.26132
    -0.16175
    -0.20442
    -0.13331
    -0.16887
    -0.16887
    -0.14753
    -0.17598
    -0.06930
    -0.09419
    -0.07997
    -0.13686
    -0.00529
     0.04093
     0.03382
    -0.01241
    -0.00174
     0.09071
     0.14405
     0.23295
     0.29696
     0.37874
     0.43208
     0.51031
     0.56009
     0.84101
     0.87301
     0.97258
     0.86234
     0.85879
     0.73789
     0.10849
    -1.16452
    -1.93970
    -2.04282
    -1.96815
    -2.08549
    -1.61256
    -0.73781
    -0.49601
    -1.42765
    -2.34507
    -3.14871
    -3.21627
    -2.67933
    -2.17083
    -1.58411
    -0.89071
    -0.07286
     0.27562
     0.14050
    -0.30399
    -0.54223
    -0.67736
    -0.51023
    -0.22576
    -0.21865
    -0.31466
    -0.44267
    -0.59202
    -0.66313
    -0.49245
    -0.70225
    -0.68447
    -0.56357
    -0.53868
    -0.64891
    -0.49956
    -0.50312
    -0.65602
    -0.61335
    -0.55646
    -0.44267
    -0.47823
    -0.36088
    -0.35733
    -0.14753
    -0.17953
    -0.16175
    -0.03730
     0.00182
     0.34318
     0.56009
     0.65610
     0.69877
     0.79478
     1.29616
     0.98324
     0.67744
     0.69166
     0.91924
     1.04014
     0.91213
     0.85168
     0.60988
     0.32540
     0.26140
     0.12272
     0.04449
    -0.01952
     0.21162
     0.38230
    -0.02663
     0.14405
     0.36452
     0.78767
     1.70865
     2.15669
     2.36649
     2.05357
     1.76199
     2.02157
     2.44472
     3.07411
     3.35503
     3.14523
     3.00299
     2.93543
     2.68296
     2.62251
     2.40916
     2.27403
     1.99667
     1.91489
     1.53085
     1.24638
     1.17171
     1.11126
     0.99036
     0.81256
     0.60632
     0.46764
     0.40363
     0.38230
     0.31118
     0.21873
     0.13339
     0.17961
     0.07649
     0.14761
     0.11916
     0.05871
     0.06227
     0.15117
     0.15828
     0.16183
     0.13694
     0.05160
     0.16539
     0.11561
     0.16183
     0.14050
     0.01249
     0.09783
    -0.03019
     0.04093
     0.05871
     0.07649
    -0.07641
    -0.04441
    -0.00529
    -0.01596
    -0.03019
    -0.08352
    -0.10842
    -0.06574
     0.01604
    -0.00529
    -0.04085
    -0.09775
    -0.08352
    -0.11197
    -0.03374
    -0.00885
    -0.00174
    -0.05508
    -0.09419
    -0.06930
    -0.07286
    -0.08708
    -0.08352
    -0.05152
    -0.06574
    -0.04441
    -0.05152
    -0.10130
    -0.12975
    -0.12975
    -0.05863
    -0.10842
    -0.07641
     0.44630
     0.37519
    -0.12264
    -0.27554
    -0.31821
    -0.29332
    -0.25065
    -0.10842
    -0.21154
    -0.22932
    -0.41067
    -0.51379
    -0.68091
    -0.65958
    -0.77337
    -0.79115
    -0.84804
    -0.85515
    -0.80537
    -0.76981
    -0.81248
    -0.81604
    -0.70225
    -0.59913
    -0.62758
    -0.47467
    -0.46756
    -0.35022
    -0.25065
    -0.15464
     0.03382
     0.17250
     0.20806
     0.30051
     0.41786
     0.41430
     0.17961
    -0.16887
    -0.46756
    -0.46756
    -0.20798
    -0.17242
    -0.49245
    -0.89782
    -1.40632
    -1.29253
    -0.85515
    -0.86938
    -1.06495
    -1.24275
    -1.44543
    -1.36009
    -1.12540
    -1.35653
    -1.58411
    -1.93970
    -1.92192
    -1.60900
    -1.47388
    -1.40276
    -1.44899
    -1.78680
    -1.96104
    -2.11038
    -2.26684
    -2.26684
    -2.28107
    -2.13883
    -1.96104
    -1.92192
    -1.70501
    -1.64456
    -1.60189
    -1.39565
    -1.01161
    -0.81959
    -0.64180
    -0.43556
    -0.11197
     0.13339
     0.27562
     0.10849
     0.05160
     0.11205
     0.32896
     0.44630
     0.19384
     0.52098
     1.81532
     1.74065
     0.33963
    -0.07997
    -0.13686
     0.02671
     0.11205
     0.20806
     0.23295
    -0.10486
    -0.23998
    -0.35022
    -0.40355
    -0.52446
    -0.59913
    -0.70225
    -0.83737
    -0.83026
    -0.90849
    -0.91205
    -1.10051
    -1.12185
    -1.22852
    -1.15029
    -0.98672
    -0.72003
    -0.42133
    -0.04797
     0.26495
     0.58854
     0.95835
     1.64820
     2.83231
     2.62962
     2.63318
     3.42259
     4.31156
     4.70982
     4.28312
     4.70982
     4.79161
     4.89117
     4.63515
     3.92397
     3.74618
     3.73906
     3.26257
     3.07767
     2.69363
     2.38071
     2.12113
     2.15313
     1.64820
     1.05792
     0.62410
     0.56365
     0.78056
     0.85523
     0.78056
     0.71655
     0.58854
     0.43564
     0.32185
     0.19384
    -0.02663
    -0.24710
    -0.23643
    -0.37511
    -0.37866
    -0.45689
    -0.42845
    -0.52090
    -0.47823
    -0.51023
    -0.52446
    -0.51734
    -0.53868
    -0.58491
    -0.56713
    -0.58491
    -0.56357
    -0.54935
    -0.52801
    -0.57424
    -0.54935
    -0.52090
    -0.58135
    -0.57424
    -0.58135
    -0.58491
    -0.54223
    -0.57068
    -0.52801
    -0.59913
    -0.55646
    -0.63824
    -0.52090
    -0.51023
    -0.51734
    -0.57779
    -0.58491
    -0.59202
    -0.49245
    -0.61335
    -0.52801
    -0.50668
    -0.52446
    -0.48890
    -0.52090
    -0.51379
    -0.52801
    -0.54579
    -0.51023
    -0.54935
    -0.46045
    -0.56357
    -0.53512
    -0.49601
    -0.47467
    -0.51023
    -0.54223
    -0.50312
    -0.49601
    -0.47112
    -0.52801
    -0.44623
    -0.46045
    -0.46756
    -0.43200
    -0.39644
    -0.41778
    -0.37155
    -0.34310
    -0.28977
    -0.33599
    -0.35377
    -0.38933
    -0.22932
    -0.26487
    -0.20798
    -0.15464
    -0.14397
    -0.19731
    -0.12264
    -0.08352
     0.09783
     0.08005
     0.13694
     0.27918
     0.44986
     0.63477
     0.79123
     0.81612
     0.91924
     1.01525
     1.01880
     1.07925
     1.25705
     1.14326
     0.75922
     0.12272
    -0.35733
    -0.70225
    -1.04006
    -1.50233
    -1.73346
    -1.52011
    -1.13963
    -1.08629
    -1.36365
    -1.79747
    -2.16728
    -2.21351
    -2.01082
    -1.69790
    -1.56278
    -1.19296
    -0.96183
    -0.64536
    -0.72359
    -0.79115
    -1.01872
    -1.05784
    -1.19296
    -1.11829
    -0.96539
    -0.62402
    -0.30755
    -0.19731
    -0.28265
    -0.41422
    -0.93338
    -0.95827
    -0.65247
     0.00893
     0.56365
     0.61699
     0.10494
     0.06938
     0.40008
     0.38585
     0.10138
     0.10849
     0.07649
    -0.20087
    -0.62758
    -0.58491
    -0.49956
    -0.53868
     0.40008
     1.12904
     0.10494
    -0.20442
    -0.35377
    -0.52801
    -0.19376
     0.22939
     0.31118
     0.32540
     0.31829
     0.22584
     0.18317
     0.16894
     0.14761
     0.01249
     0.07294
     0.05516
     0.10138
     0.07294
     0.04449
     0.04093
    -0.00885
     0.05871
    -0.04797
    -0.08708
    -0.07997
    -0.10130
    -0.13331
    -0.11908
    -0.04085
    -0.05863
    -0.07997
    -0.12619
    -0.01596
     0.03738
     0.07294
     0.03026
     0.04093
     0.06227
     0.02671
    -0.00529
     0.08005
     0.17606
     0.15117
     0.17606
     0.21162
     0.48186
     0.64899
     0.81612
     1.05436
     1.19660
     1.43484
     1.32817
     1.67664
     2.38427
     2.90698
     3.30169
     3.68928
     3.50082
     2.89276
     2.63674
     2.66874
     2.56562
     2.62251
     2.60829
     2.50872
     2.43761
     1.96823
     1.64464
     1.18949
     0.77700
     0.44986
     0.12627
     0.06938
    -0.04441
    -0.15820
    -0.18309
    -0.15820
    -0.09419
    -0.19020
    -0.22220
    -0.34310
    -0.34310
    -0.43911
    -0.49245
    -0.60268
    -0.63469
    -0.64891
    -0.63113
    -0.60624
    -0.62402
    -0.63469
    -0.64891
    -0.62402
    -0.57424
    -0.56001
    -0.63469
    -0.55290
    -0.51734
    -0.52446
    -0.42489
    -0.45334
    -0.51734
    -0.55290
    -0.46756
    -0.44623
    -0.37866
    -0.43911
    -0.38933
    -0.50668
    -0.42489
    -0.40000
    -0.46756
    -0.48178
    -0.40711
    -0.42845
    -0.32532
    -0.33244
    -0.40711
    -0.32532
    -0.37511
    -0.33955
    -0.27554
    -0.22932
    -0.29688
    -0.32177
    -0.28621
    -0.15109
    -0.16887
    -0.19376
    -0.22932
    -0.16175
    -0.12619
    -0.05863
    -0.10842
    -0.10130
    -0.09064
    -0.04085
     0.07649
     0.26140
     0.35030
     0.28273
     0.35030
     0.41786
     0.45697
     0.41075
     0.32540
     0.33607
     0.36096
     0.41430
     0.50675
     0.42852
     0.37163
     0.04804
    -0.21865
    -0.17598
    -0.08708
    -0.05508
    -0.19376
    -0.31466
    -0.22220
    -0.36444
    -0.51379
    -0.60268
    -0.66313
    -0.70225
    -0.77337
    -0.81959
    -0.93338
    -1.01161
    -1.22497
    -1.21785
    -1.30675
    -1.54855
    -1.73702
    -1.80813
    -1.81525
    -1.69079
    -1.68012
    -1.37076
    -1.08629
    -0.97250
    -0.77337
    -0.64891
    -0.48890
     0.08360
     0.64543
     0.75211
     0.59210
     0.87301
     1.05081
     1.57352
     1.93978
     1.86511
     1.10415
     0.27918
     0.21873
     0.49253
     0.44630
     0.49253
     0.41075
     0.31118
     0.21873
    -0.17242
    -0.61335
    -0.20442
    -0.14042
    -0.34310
    -0.50668
    -0.31466
    -0.11908
     0.02315
     0.24362
     0.69166
     1.17882
     1.24994
     0.84101
     0.40363
     0.08005
     0.30407
     0.65255
     0.83745
     0.88724
     0.79478
     0.96191
     1.11837
     1.05792
     0.83390
     0.39652
     0.14405
     0.33252
     0.71300
     0.49609
     0.43919
     0.42497
     0.37163
     0.42497
     0.39652
     0.25073
     0.05160
     0.01604
     0.06938
     0.07649
     0.03382
     0.04804
    -0.05863
     0.00182
    -0.10130
    -0.14042
    -0.22576
    -0.29332
    -0.32888
    -0.35022
    -0.30043
    -0.40000
    -0.42133
    -0.57068
    -0.67025
    -0.60624
    -0.50668
    -0.37511
    -0.38578
    -0.40711
    -0.40711
    -0.46756
    -0.51379
    -0.40711
    -0.25421
    -0.00529
     0.23295
     0.36096
     0.35030
     0.21517
     0.22228
     0.20450
     0.53165
     1.01880
     1.41351
     1.82599
     1.53085
     1.74065
     2.42694
     2.22070
     1.89000
     1.92556
     2.26337
     2.29181
     2.32026
     2.10691
     1.81177
     1.41351
     1.24638
     1.15037
     0.91924
     0.61343
     0.33252
     0.01249
    -0.21154
    -0.38933
    -0.61335
    -0.73781
    -0.58491
    -0.43200
    -0.37866
    -0.36800
    -0.47467
    -0.46756
    -0.53868
    -0.65247
    -0.62758
    -0.48890
    -0.49956
    -0.59202
    -0.60624
    -0.70581
    -0.83382
    -0.96894
    -0.97605
    -0.96539
    -0.94049
    -0.93338
    -0.94049
    -0.94761
    -0.88360
    -0.81248
    -0.70581
    -0.68091
    -0.59202
    -0.57779
    -0.41067
    -0.27910
    -0.22932
    -0.13686
    -0.06574
     0.18317
     0.26495
     0.34674
     0.42852
     0.41430
     0.47831
     0.81612
     0.68455
     0.44275
     0.22584
     0.11561
    -0.05152
    -0.27554
    -0.82315
    -1.03650
    -1.24986
    -1.28542
    -1.40632
    -1.34231
    -1.54144
    -1.66590
    -1.67301
    -1.74768
    -1.96104
    -2.17439
    -2.30596
    -2.18861
    -1.82591
    -1.55922
    -1.34231
    -1.43832
    -1.48455
    -1.50588
    -1.50944
    -1.56989
    -1.53077
    -1.58411
    -1.47032
    -1.34942
    -1.14318
    -0.99028
    -0.83382
    -0.65247
    -0.56713
    -0.67736
    -0.78759
    -0.89071
    -0.89427
    -0.74848
    -0.44267
    -0.40000
    -0.26487
    -0.30755
    -0.45334
    -0.70581
    -0.65958
    -0.76270
    -0.65958
    -0.66669
    -0.59202
    -0.36088
    -0.21865
    -0.29332
    -0.37155
    -0.53157
    -0.51734
    -0.47467
    -0.63469
    -0.85515
    -0.90849
    -1.13251
    -1.23563
    -1.50588
    -1.90414
    -2.74333
    -3.23405
    -0.17953
     3.57194
     3.11678
     1.28905
     0.67033
     0.97258
     1.65175
     2.45894
     3.67506
     4.55692
     4.93384
     5.02274
     5.05119
     5.01919
     4.50358
     3.89197
     3.25546
     2.77897
     2.45539
     1.99312
     1.52018
     1.12192
     0.83390
     0.45342
     0.13339
     0.02671
    -0.23287
    -0.46756
    -0.53157
    -0.59557
    -0.57068
    -0.58135
    -0.60980
    -0.56713
    -0.57424
    -0.58491
    -0.54223
    -0.57068
    -0.53512
    -0.47823
    -0.57779
    -0.57068
    -0.55290
    -0.56357
    -0.60624
    -0.55290
    -0.51023
    -0.53157
    -0.51023
    -0.54579
    -0.51023
    -0.56713
    -0.49245
    -0.59913
    -0.54935
    -0.52090
    -0.50312
    -0.46400
    -0.50668
    -0.49601
    -0.55290
    -0.53157
    -0.41778
    -0.48534
    -0.48178
    -0.49601
    -0.49601
    -0.42845
    -0.32532
    -0.36800
    -0.31821
    -0.28977
    -0.35022
    -0.22220
    -0.14753
    -0.11553
    -0.18665
    -0.12619
    -0.03374
     0.11561
     0.17961
     0.13339
    -0.09419
     0.04449
     0.49609
     0.58854
     0.79834
     1.02592
     1.09703
     1.06859
     0.82323
     0.59921
     0.70233
     0.74144
     0.91568
     1.11481
     1.19660
     1.05081
     0.77700
     0.62410
     0.43564
     0.37519
     0.00893
     0.06227
     0.00893
     0.04804
     0.04093
     0.04449
     0.13694
     0.23295
     0.04804
     0.19028
     0.17250
     0.38230
     0.42141
     0.47120
     0.49609
     0.64543
     0.85879
     1.03658
     0.80901
     0.88724
     1.23216
     1.23927
     1.08992
     0.90857
     0.79478
     0.74500
     0.80901
     1.02236
     0.99747
     0.96191
     0.74144
     0.25784
     0.08005
    -0.04797
    -0.29688
    -0.47467
    -0.43556
    -0.38933
    -0.51734
    -0.81604
    -1.23919
    -1.31386
    -1.43832
    -1.56633
    -1.71568
    -1.92903
    -1.91837
    -2.03215
    -2.01438
    -1.97882
    -1.95393
    -2.08194
    -2.03571
    -1.94326
    -1.71212
    -1.51655
    -1.15029
    -0.83737
    -0.74848
    -0.79470
    -0.98317
    -1.33164
    -1.20719
    -0.57779
    -0.07286
    -0.07641
    -0.62758
    -0.65958
    -0.64536
    -0.69158
    -0.74492
    -0.85160
    -0.96894
    -1.04717
    -1.06851
    -1.03650
    -1.02584
    -1.05428
    -1.11118
    -1.17518
    -1.14674
    -1.07562
    -1.00806
    -1.03295
    -0.96539
    -1.06851
    -1.22852
    -1.31386
    -1.32453
    -1.36009
    -1.38498
    -1.42054
    -1.29608
    -1.15740
    -1.00450
    -0.97250
    -0.99383
    -0.81959
    -0.57779
    -0.36800
    -0.26132
    -0.30043
    -0.31821
    -0.25421
    -0.06930
     0.12983
     0.36807
     0.53165
     0.53520
     0.51387
     0.38941
     0.36096
     0.34318
     0.28984
     0.39652
     0.49253
     0.65966
     0.47831
     0.52098
     0.42852
     0.36452
     0.43564
     0.82679
     1.74776
     2.55851
     2.54784
     1.99312
     2.02512
     2.18158
     2.15313
     2.03935
     2.24203
     2.39138
     2.50517
     2.50517
     2.16380
     2.03579
     1.55930
     1.16460
     0.83745
     0.62766
     0.42852
     0.18672
     0.04804
    -0.09775
    -0.04441
    -0.06574
    -0.06219
    -0.12619
    -0.22932
    -0.32177
    -0.15464
    -0.15109
    -0.06930
    -0.13331
    -0.10842
    -0.14753
    -0.25421
    -0.27199
    -0.16887
    -0.30399
    -0.14753
    -0.28621
    -0.27910
    -0.29332
    -0.33244
    -0.48534
    -0.59913
    -0.62046
    -0.42489
    -0.17953
    -0.14753
    -0.09064
    -0.11908
    -0.04441
     0.03026
     0.09427
     0.11916
     0.14405
     0.13339
     0.26495
     0.41786
     0.47120
     0.43919
     0.46764
     0.34674
     0.26495
     0.04804
    -0.19020
    -0.12619
     0.11205
     1.11481
     1.98956
     1.61619
     0.83745
     0.21162
     0.37874
     0.84456
     1.06859
     1.32461
     1.52374
     1.65175
     1.66242
     1.42773
     1.22860
     1.13259
     1.00458
     0.90501
     0.69166
     0.61699
     0.48542
     0.43564
     0.55298
     0.63121
     0.74500
     0.66321
     0.54943
     0.40008
     0.42852
     0.48186
     0.40008
     0.47475
     0.54943
     0.69522
     0.63121
     0.72722
     0.74856
     0.70588
     0.70233
     0.82323
     0.86234
     0.67388
     0.65255
     0.82679
     0.61343
     0.52098
     0.29340
     0.19384
    -0.04085
    -0.19376
    -0.39644
    -0.38578
    -0.60268
    -0.80181
    -1.08629
    -1.01161
    -1.20719
    -1.40276
    -1.46677
    -1.33520
    -1.17874
    -1.18230
    -1.21785
    -1.47388
    -1.82947
    -1.80102
    -1.45610
    -0.61335
     0.15117
     0.42141
     0.20806
    -0.34310
    -0.53512
    -0.40000
    -0.23287
     0.15472
     1.38862
     2.65096
     2.51939
     1.75843
     1.27838
     1.04369
     1.01169
     0.54587
     0.23651
     0.26140
     0.24717
    -0.17242
    -0.49601
     0.17250
     0.60632
    -0.48890
    -1.11118
    -1.58056
    -1.97526
    -1.55922
    -0.47112
    -0.46045
    -0.68091
    -0.59913
    -0.53868
    -0.56713
    -0.37866
    -0.37866
    -0.30399
    -0.32888
    -0.39289
    -0.37155
    -0.21865
    -0.48890
    -0.70936
    -0.69158
    -0.73070
    -0.62758
    -0.53868
    -0.30399
    -0.49245
    -0.52090
    -0.53868
    -0.59913
    -0.53868
    -0.47112
    -0.45689
    -0.50668
    -0.47467
    -0.49601
    -0.49956
    -0.50312
    -0.60268
    -0.56357
    -0.53512
    -0.56713
    -0.55646
    -0.57779
    -0.46400
    -0.57779
    -0.54223
    -0.43200
    -0.43200
    -0.44267
    -0.36800
    -0.42845
    -0.38933
    -0.35377
    -0.35377
    -0.36444
    -0.38933
    -0.38933
    -0.25776
    -0.34666
    -0.27910
    -0.33599
    -0.40711
    -0.30043
    -0.21509
    -0.27199
    -0.30043
    -0.24354
    -0.28265
    -0.26487
    -0.21865
    -0.20087
    -0.22220
    -0.18665
    -0.13331
    -0.15464
    -0.11553
    -0.10842
    -0.26132
    -0.14753
    -0.11197
    -0.07641
    -0.07286
    -0.04797
    -0.07641
    -0.07997
    -0.06930
    -0.07286
    -0.02663
    -0.04441
    -0.06219
    -0.00174
     0.01960
     0.04093
    -0.09419
     0.00537
     0.03382
     0.04093
     0.09071
     0.07649
     0.05516
     0.00182
     0.03738
     0.11561
     0.12272
     0.11916
     0.10494
     0.10849
     0.07649
     0.24362
     0.10849
     0.16539
     0.20806
     0.22228
     0.26495
     0.30407
     0.28273
     0.30762
     0.29696
     0.31474
     0.29340
     0.23295
     0.38585
     0.45342
     0.51387
     0.47120
     0.35741
     0.17250
     0.28273
     0.35030
     0.37519
     0.42141
     0.34674
     0.41075
     0.64543
     0.68811
     0.96191
     1.34239
     1.32461
     1.07925
     0.98324
     1.08992
     1.24994
     0.91924
     1.06859
     1.91845
     2.69007
     2.46605
     1.98601
     2.45183
     2.93188
     2.26692
     2.06424
     1.85088
     1.98601
     2.26692
     2.40205
     2.16025
     1.49529
     1.58775
     1.66953
     1.61975
     1.44907
     1.65886
     1.16104
     0.54587
     0.03382
    -0.07641
    -0.14042
    -0.16175
    -0.12264
    -0.25421
    -0.32177
    -0.49956
    -0.50668
    -0.75203
    -0.96539
    -1.13963
    -1.21785
    -1.29253
    -1.13607
    -1.23919
    -1.28542
    -1.26053
    -1.21785
    -1.12540
    -1.23919
    -1.21785
    -1.26764
    -1.56989
    -1.40987
    -1.20719
    -1.22497
    -1.13607
    -0.72359
     0.10849
     0.29696
     0.17961
    -0.08352
     0.05871
     0.24717
     0.25784
     0.26851
     0.53520
     0.70233
     0.57787
     1.09703
     1.07570
     0.33252
     0.35030
    -0.05863
    -0.14753
    -0.35733
    -0.50668
    -0.56001
    -0.61691
    -0.55290
    -0.62758
    -0.70225
    -0.47112
    -0.38933
    -0.50668
    -0.58846
    -0.22576
     0.38230
     0.78056
     0.54943
    -0.06219
    -0.46045
    -0.77692
    -0.76626
    -0.56357
    -0.32888
    -0.33599
    -0.48178
    -0.76981
    -0.96539
    -1.24275
    -1.49166
    -1.56278
    -1.65879
    -1.59122
    -1.63745
    -1.51299
    -1.50233
    -1.39921
    -1.19296
    -1.17518
    -1.15385
    -1.09340
    -1.01161
    -0.95472
    -0.86582
    -0.90849
    -0.88360
    -0.95472
    -0.83026
    -0.88004
    -0.74136
    -0.72003
    -0.73425
    -0.76981
    -0.71292
    -0.65958
    -0.69158
    -0.69869
    -0.65247
    -0.61335
    -0.53157
    -0.53512
    -0.52801
    -0.48178
    -0.47467
    -0.46756
    -0.38222
    -0.39644
    -0.40711
    -0.39289
    -0.32532
    -0.30399
    -0.26132
    -0.29688
    -0.25776
    -0.31466
    -0.20442
    -0.16175
    -0.11553
    -0.16887
    -0.18665
    -0.13686
    -0.11908
    -0.03019
    -0.10130
    -0.04085
    -0.06574
     0.06938
     0.02671
     0.06227
     0.01604
     0.04449
     0.06227
     0.11916
     0.05871
     0.11561
     0.06938
     0.14761
     0.11561
     0.21517
     0.20806
     0.12272
     0.21162
     0.18317
     0.18672
     0.27562
     0.16183
     0.21873
     0.16894
     0.23651
     0.27207
     0.32896
     0.24362
     0.19028
     0.18672
     0.29340
     0.29696
     0.22939
     0.25073
     0.29696
     0.31474
     0.35385
     0.29340
     0.30762
     0.27207
     0.43208
     0.39297
     0.43564
     0.36096
     0.38941
     0.36807
     0.46053
     0.51742
     0.49609
     0.48186
     0.56365
     0.58143
     0.70233
     0.66677
     0.62054
     0.71300
     0.75567
     0.82323
     0.75922
     0.85879
     0.84101
     0.81256
     0.86234
     0.94057
     0.87657
     0.62054
     0.60276
     0.68099
     0.53876
     0.57076
     0.43564
     0.35030
     0.33252
     0.35385
     0.35385
     0.27918
     0.20806
     0.20450
     0.23651
     0.14405
     0.14050
     0.13694
     0.20450
     0.23295
     0.26140
     0.19384
     0.10849
    -0.06574
    -0.13686
    -0.15464
    -0.28265
    -0.50668
    -0.92627
    -1.18585
    -0.92272
    -0.17242
    -0.06219
    -0.26487
    -0.36800
     0.10494
     0.20806
    -0.23287
    -0.55646
    -0.24354
     0.44275
     0.86234
     1.13970
     1.60197
     1.58419
     1.18593
     0.85168
     1.26772
     1.50241
     1.53085
     1.28550
     1.13615
     1.19660
     1.23571
     0.95835
     0.48186
     0.19739
    -0.12264
    -0.29332
    -0.36088
    -0.53157
    -0.69514
    -1.08629
    -1.78324
    -2.02860
    -1.97170
    -1.21785
     0.75211
     2.02157
     2.17447
     1.53085
     0.58498
    -0.19376
    -0.88716
    -1.59122
     0.12983
     1.97178
     2.60473
     2.05357
     1.17171
     0.36452
    -0.40000
    -0.96539
    -1.25697
    -1.40276
    -1.38143
    -1.29253
    -1.16096
    -0.98317
    -0.74136
    -0.67736
    -0.51023
    -0.43911
    -0.37155
    -0.34310
    -0.41778
    -0.36444
    -0.27554
    -0.24710
    -0.20087
    -0.08352
    -0.00529
     0.11205
     0.10138
     0.35030
     0.22939
    -0.03730
    -0.09775
     0.08716
     0.14050
     0.21517
     0.18672
     0.20450
     0.51031
     0.48542
     0.27918
     0.25073
     0.31474
     0.03026
    -0.20798
    -0.17242
    -0.05508
     0.12272
     0.12272
     0.15828
     0.14761
     0.05160
    -0.10842
    -0.21154
    -0.10842
    -0.14397
    -0.20442
    -0.16887
    -0.30043
    -0.23287
    -0.17598
    -0.18665
    -0.14753
    -0.20087
    -0.14753
    -0.09775
    -0.10130
    -0.19020
    -0.14753
    -0.26132
    -0.11908
    -0.11553
    -0.10130
    -0.16175
    -0.16887
    -0.16175
    -0.16887
    -0.12264
    -0.19731
    -0.15820
    -0.16887
    -0.16175
    -0.11197
    -0.09419
    -0.15820
    -0.16531
    -0.16887
    -0.11197
    -0.03374
    -0.06219
    -0.06930
    -0.11553
    -0.11908
    -0.03374
    -0.00174
    -0.06930
     0.00893
     0.04093
     0.02671
     0.10849
     0.10494
     0.03382
     0.10849
     0.12983
     0.24362
     0.24362
     0.31118
     0.44275
     0.50320
     0.55654
     0.63832
     0.79123
     0.73078
     0.71655
     0.71300
     0.63121
     0.58854
     0.57432
     0.63477
     0.71300
     0.78056
     0.55298
     0.45697
     0.25429
     0.21517
     0.07649
     0.02671
    -0.06574
    -0.12975
    -0.05863
    -0.12975
    -0.15109
    -0.17242
    -0.23998
    -0.32888
    -0.36444
    -0.31110
    -0.32532
    -0.25065
    -0.27554
    -0.30043
    -0.28977
    -0.32888
    -0.34310
    -0.26132
    -0.13331
    -0.15464
    -0.11197
    -0.05863
     0.01604
     0.06938
     0.05516
     0.07649
     0.15828
     0.01249
    -0.00174
    -0.07997
    -0.05152
     0.03026
    -0.01952
    -0.12619
    -0.08708
    -0.20442
    -0.25065
    -0.28977
    -0.36088
    -0.35377
    -0.39644
    -0.41778
    -0.40711
    -0.37866
    -0.40711
    -0.24354
    -0.28621
    -0.25776
    -0.26487
    -0.15464
    -0.10486
    -0.05863
    -0.01596
     0.02315
     0.09071
     0.04093
    -0.05863
    -0.12619
    -0.11553
    -0.12619
    -0.16175
    -0.41422
    -0.52801
    -0.78404
    -0.82315
    -0.92983
    -0.95116
    -0.89071
    -0.89071
    -0.81604
    -0.50668
    -0.17598
     0.24006
     0.07649
    -0.13686
    -0.20798
     0.25429
     0.75211
     0.88012
     0.75211
     0.83745
     1.06859
     1.32105
     1.31394
     0.80189
     0.22228
    -0.19731
    -0.72714
    -0.83737
    -0.93338
    -1.29964
    -1.24630
    -0.60980
     0.03382
     0.14405
    -0.65958
    -1.04717
     0.54231
     0.26495
    -1.22497
    -1.98948
    -2.50509
    -1.76191
    -0.97961
    -0.97961
    -0.91560
    -0.59557
    -1.05073
    -1.46677
    -2.12461
    -2.67933
    -2.72200
    -2.56554
    -2.28462
    -1.95393
    -1.53077
    -1.22497
    -1.08629
    -0.93694
    -0.92983
    -0.79826
    -0.89782
    -0.87293
    -0.79826
    -0.56357
    -0.41422
    -0.81248
    -0.90138
    -0.87649
    -0.84804
    -0.64536
    -0.55646
    -0.48890
    -0.42845
    -0.56357
    -0.53157
    -0.51023
    -0.60980
    -0.65602
    -0.65958
    -0.62758
    -0.59557
    -0.53157
    -0.42845
    -0.32532
    -0.45334
    -0.74492
    -0.53157
    -0.97961
    -1.48099
    -1.31742
    -1.09340
    -1.21074
    -1.13607
    -0.98317
    -1.05073
    -1.21074
    -1.34587
    -1.23208
    -1.19296
    -1.16807
    -1.06140
    -0.93338
    -0.78048
    -0.59913
    -0.38578
    -0.27554
    -0.22576
    -0.07641
    -0.04085
     0.02315
     0.05871
     0.08005
     0.05871
     0.23295
     0.30051
     0.32896
     0.30762
     0.32896
     0.44630
     0.44630
     0.56009
     0.57076
     0.52098
     0.63121
     0.62766
     0.49964
     0.47475
     0.57432
     0.50675
     0.36096
     0.39297
     0.39652
     0.23295
     0.20095
     0.07294
     0.00182
    -0.11908
    -0.11908
    -0.12619
    -0.19020
    -0.27199
    -0.23287
    -0.33599
    -0.32177
    -0.31466
    -0.44267
    -0.49245
    -0.47823
    -0.47467
    -0.52090
    -0.47823
    -0.65958
    -0.50668
    -0.48178
    -0.44267
    -0.44978
    -0.38578
    -0.37511
    -0.38578
    -0.25065
    -0.35022
    -0.35377
    -0.33244
    -0.23643
    -0.20442
    -0.21865
    -0.23643
    -0.26132
    -0.26132
    -0.22220
    -0.19020
    -0.31466
    -0.41067
    -0.37155
    -0.48178
    -0.38222
    -0.37866
    -0.43911
    -0.41067
    -0.39644
    -0.42489
    -0.41067
    -0.46400
    -0.56001
    -0.56357
    -0.60268
    -0.54579
    -0.63469
    -0.74492
    -0.62402
     0.23295
     1.14682
     0.56009
    -0.31110
    -0.62046
    -0.46400
     0.25429
     0.73789
     0.71655
     0.83390
     0.79123
     0.76633
     0.62766
     0.52453
     0.46053
     0.47831
     0.46053
     0.37874
     0.39297
     0.32896
     0.24717
     0.15828
     0.19028
     0.15472
     0.14761
     0.09071
     0.07294
     0.09071
     0.19384
     0.21873
     0.21873
     0.18317
     0.22228
     0.31474
     0.33607
     0.28629
     0.29340
     0.30051
     0.32896
     0.44986
     0.34318
     0.48542
     0.45342
     0.44275
     0.37519
     0.36452
     0.32540
     0.28273
     0.32185
     0.05871
     0.07649
     0.14405
     0.20450
     0.15828
     0.12272
     0.05516
     0.01960
    -0.23287
    -0.38933
    -0.45334
    -0.51379
    -0.26132
     0.28984
     0.67033
     1.13259
     1.44907
     1.88289
     2.02157
     2.13891
     2.77897
     3.97020
     3.31591
     2.56562
     2.28826
     2.18514
     1.47396
     0.93346
    -0.40355
    -1.87570
    -1.93259
    -1.77613
    -2.01082
    -2.94602
    -3.79943
    -4.59240
    -5.12934
    -5.16134
    -4.58884
    -4.13369
    -3.52563
    -2.78245
    -2.12461
    -1.43121
    -0.84804
    -0.40000
     0.02671
     0.47475
     0.78056
     0.90501
     1.11481
     1.08637
     0.96547
     0.82323
     0.76278
     0.71655
     0.66677
     0.46408
     0.36807
     0.27918
     0.26851
     0.34318
     0.28984
     0.23651
     0.26851
     0.31118
     0.40363
     0.51031
     0.56365
     0.73078
     0.75567
     0.90146
     0.88724
     0.87301
     0.54943
     0.48898
     0.61343
     0.73433
     1.08281
     1.25705
     0.72366
     0.26851
     0.19384
     0.21517
     0.26140
     0.05871
    -0.06574
    -0.17953
    -0.16531
    -0.23643
    -0.37511
    -0.30755
    -0.39289
    -0.46400
    -0.44623
    -0.55290
    -0.55290
    -0.48178
    -0.47823
    -0.42489
    -0.36088
    -0.40711
    -0.28265
    -0.34310
    -0.19020
    -0.23643
    -0.13331
    -0.07286
    -0.12619
    -0.04441
    -0.03730
     0.11205
     0.08360
     0.08360
    -0.01241
     0.06938
     0.11561
     0.14761
     0.13694
     0.07294
     0.13339
     0.05516
     0.06938
     0.04093
     0.03382
     0.05160
     0.09071
     0.16894
     0.14761
     0.10849
     0.05871
     0.05160
     0.08005
     0.08005
    -0.11908
    -0.12619
    -0.11553
    -0.15109
    -0.12264
    -0.20087
    -0.20442
    -0.36800
    -0.35733
    -0.47823
    -0.54579
    -0.65602
    -0.75203
    -0.84449
    -0.67736
    -0.81248
    -0.96894
    -1.14674
    -1.40987
    -1.92548
    -1.11118
     1.78332
     0.75567
    -0.67380
    -1.37787
    -1.05784
    -0.29688
    -0.17598
    -0.35022
     0.12627
     0.36807
     0.50320
     0.36807
     0.20095
     0.07294
     0.00182
    -0.01952
    -0.04797
    -0.05508
    -0.00529
     0.01249
     0.01604
     0.13339
     0.08716
     0.10849
     0.06582
     0.13339
     0.19028
     0.24717
     0.15472
     0.22584
     0.13694
     0.24006
     0.17606
     0.18317
     0.23295
     0.15472
     0.17606
     0.21517
     0.25073
     0.23295
     0.24362
     0.24006
     0.32896
     0.35741
     0.37519
     0.33252
     0.31118
     0.36452
     0.33963
     0.37874
     0.37519
     0.31118
     0.33252
     0.21517
     0.22228
     0.24717
     0.15828
     0.03738
     0.14405
     0.15828
     0.10494
     0.12272
     0.06582
     0.11205
     0.21873
     0.16539
     0.23651
     0.20806
     0.30407
     0.40008
     0.40719
     0.43919
     0.33252
     0.31829
     0.29340
     0.36452
     0.45342
     0.44630
     0.35030
     0.40719
     0.38941
     0.28629
     0.22584
     0.25429
     0.20806
     0.27207
     0.26851
     0.30051
     0.37163
     0.21517
     0.12627
     0.22939
     0.28273
     0.29340
     0.44986
     0.27562
     0.08716
     0.08360
     0.13694
     0.19739
     0.38230
     0.73789
     1.14682
     0.62410
    -0.29688
    -0.96539
    -1.44188
    -1.40632
    -0.49601
     0.70588
     2.14958
     0.92991
    -0.52446
    -0.52446
    -0.05152
    -0.58491
    -1.15029
    -0.98317
    -0.04797
     0.69522
     0.93346
     0.84101
     0.84812
     0.79834
     0.46053
     0.16183
     0.13339
     0.20095
     0.36452
     0.41786
     0.59921
     0.68099
     0.59921
     0.55298
     0.41786
     0.29696
     0.25429
     0.09783
     0.00893
    -0.05508
    -0.12975
    -0.13686
    -0.23643
    -0.23287
    -0.35733
    -0.24354
    -0.22576
    -0.25065
    -0.32532
    -0.28977
    -0.10486
    -0.00885
     0.01249
    -0.05152
    -0.19020
    -0.16175
    -0.10486
    -0.03730
    -0.01241
    -0.05152
    -0.05508
    -0.12264
    -0.16175
    -0.07997
    -0.03730
    -0.08352
    -0.18309
    -0.13686
    -0.17242
    -0.10130
    -0.09064
    -0.16175
    -0.09064
    -0.20442
    -0.06574
    -0.05508
    -0.03019
    -0.11553
    -0.10842
    -0.21865
    -0.17242
    -0.12264
    -0.19020
    -0.24354
    -0.34310
    -0.40355
    -0.28265
    -0.34666
    -0.29688
    -0.37511
    -0.40711
    -0.46400
    -0.51734
    -0.45689
    -0.47467
    -0.53868
    -0.49956
    -0.48178
    -0.47823
    -0.51379
    -0.53157
    -0.49245
    -0.48534
    -0.50312
    -0.39289
    -0.42845
    -0.40355
    -0.35377
    -0.26132
    -0.04441
     0.07294
     0.21162
     0.32540
     0.32185
     0.21162
     0.32185
     0.42852
     0.50320
     0.60276
     0.60632
     0.54587
     0.62766
     0.51742
     0.49253
     0.42141
     0.40008
     0.30051
     0.26495
     0.17961
     0.12983
     0.08005
     0.00893
    -0.06574
    -0.03730
    -0.03730
    -0.09064
    -0.10842
    -0.15820
    -0.15820
    -0.23643
    -0.23643
    -0.14397
    -0.27910
    -0.31466
    -0.27199
    -0.22932
    -0.21509
    -0.19376
    -0.18665
    -0.23287
    -0.22932
    -0.23643
    -0.21509
    -0.21154
    -0.16175
    -0.17598
    -0.06219
    -0.07641
     0.05516
     0.00182
    -0.04797
     0.06582
     0.03026
     0.10138
     0.09427
     0.14405
     0.09071
     0.15117
     0.12272
     0.11916
     0.19739
     0.12627
     0.06938
     0.11916
     0.10138
     0.12272
     0.03382
    -0.05863
    -0.03019
    -0.04085
     0.06582
    -0.00529
    -0.01241
    -0.15820
    -0.11553
    -0.20087
    -0.04441
    -0.06930
    -0.07641
    -0.12619
    -0.13331
    -0.04085
    -0.06574
    -0.10486
    -0.09775
    -0.09419
    -0.00885
     0.05871
     0.09427
     0.06227
    -0.01596
    -0.13331
     0.13339
     0.24006
     0.26495
     0.22228
     0.14405
     0.10138
     0.07294
     0.01604
     0.14405
     0.17606
     0.22584
     0.16183
     0.15117
     0.00893
    -0.00529
     0.02315
     0.00182
    -0.11553
    -0.04441
     0.17250
     0.33963
     0.33607
     0.31829
     0.12983
     0.30762
     0.40363
     0.68811
     0.92279
     1.03658
     1.04014
     0.89079
     0.92991
     1.01525
     0.88724
     1.02236
     0.41075
    -0.32888
    -0.99383
    -1.14674
    -1.13963
    -1.15029
    -1.11118
    -1.53789
    -2.71489
    -3.22694
    -2.30240
    -0.73070
    -0.46045
    -1.45610
    -2.00726
    -1.06140
    -0.51734
     0.55654
     1.18593
    -0.23998
     1.36373
     2.51584
     1.23927
     0.84812
     1.80110
     1.17526
     1.34595
     1.10059
     0.71300
     0.34674
     0.27207
     0.15828
    -0.08708
    -0.21865
    -0.40355
    -0.44623
    -0.41422
    -0.37155
    -0.40355
    -0.47112
    -0.36800
    -0.35022
    -0.26843
    -0.40355
    -0.33244
    -0.44267
    -0.38578
    -0.34666
    -0.27910
    -0.43556
    -0.32888
    -0.38222
    -0.31466
    -0.33599
    -0.40711
    -0.30043
    -0.23287
    -0.15820
    -0.10130
    -0.00174
     0.09783
     0.35385
     0.48186
     0.54943
     0.41430
     0.27207
     0.35385
     0.42497
     0.50675
     0.49253
     0.52098
     0.61343
     0.48542
     0.39297
     0.40363
     0.19739
     0.19028
     0.08360
     0.00893
     0.14405
     0.15472
     0.01960
     0.00537
    -0.00529
     0.05160
     0.01960
     0.03026
    -0.01952
    -0.02307
    -0.03019
     0.01249
     0.00893
    -0.03730
    -0.15109
    -0.19376
    -0.10842
    -0.07641
    -0.07997
    -0.09775
    -0.19376
    -0.14397
    -0.21865
    -0.08708
    -0.13331
    -0.18309
    -0.24710
    -0.13686
    -0.09775
    -0.07641
    -0.15109
    -0.12619
    -0.20442
    -0.10842
    -0.05863
    -0.16175
    -0.13331
    -0.11908
    -0.09775
    -0.05152
     0.00893
    -0.05863
    -0.08708
    -0.07286
    -0.04797
    -0.06574
    -0.06219
    -0.04085
    -0.05152
    -0.03019
     0.04093
    -0.00529
     0.04449
    -0.06219
     0.01249
     0.01604
    -0.02663
     0.01960
    -0.01952
     0.04449
     0.08716
     0.32540
     0.06938
    -0.07997
    -0.06574
     0.02315
     0.16539
     0.09071
     0.04449
    -0.00885
     0.00893
     0.00537
     0.01249
     0.02671
     0.01249
    -0.05863
     0.00537
     0.04093
    -0.00885
    -0.07641
    -0.09775
    -0.07997
     0.00893
     0.03026
    -0.00885
     0.03026
     0.03382
     0.03026
     0.09427
     0.10138
     0.06938
    -0.01241
     0.07294
     0.18317
     0.16894
     0.18672
     0.15472
     0.16183
     0.28984
     0.35385
     0.32896
     0.29340
     0.34318
     0.33252
     0.40363
     0.44630
     0.48542
     0.54943
     0.66321
     0.78056
     0.92635
     1.05436
     1.08992
     1.03658
     1.20015
     1.31039
     1.17171
     1.16815
     1.24282
     1.22149
     1.01169
     0.86234
     0.70944
     0.58498
     0.53165
     0.55298
     0.40719
     0.25429
     0.14405
    -0.04441
    -0.20087
    -0.24354
    -0.33244
    -0.44267
    -0.43200
    -0.37155
    -0.35377
    -0.27199
    -0.39644
    -0.35022
    -0.33955
    -0.41067
    -0.50668
    -0.51379
    -0.51023
    -0.60980
    -0.59557
    -0.60980
    -0.46400
    -0.48534
    -0.42133
    -0.17242
    -0.20087
    -0.23287
    -0.37866
    -0.33244
    -0.32177
    -0.22932
    -0.06930
    -0.15109
    -0.13331
    -0.07997
    -0.60624
    -0.52090
    -0.24354
    -0.08352
    -0.00885
     0.06227
     0.26851
     0.26140
     0.20806
     0.26495
     0.14405
    -0.05152
    -0.03730
     0.30051
     0.57076
     1.23927
     0.80545
     1.24282
     0.95480
    -0.02663
     0.47475
     3.39770
     2.48028
     0.60276
    -0.19376
    -1.07917
    -1.40632
     0.52098
     3.39414
     3.00655
     0.42141
    -0.50312
    -0.70936
    -0.64891
    -0.45689
    -0.22932
    -0.20442
    -0.22576
    -0.24710
    -0.48534
    -0.44978
    -0.38222
    -0.35733
    -0.42845
    -0.45334
    -0.37155
    -0.36088
    -0.30755
    -0.23998
    -0.33244
    -0.27910
    -0.20798
    -0.19376
    -0.13331
    -0.09064
    -0.10130
    -0.11553
    -0.01596
    -0.06574
    -0.02663
    -0.10486
    -0.06219
    -0.11908
    -0.02307
    -0.04441
    -0.06219
    -0.03730
    -0.06574
    -0.06219
    -0.06574
    -0.09419
    -0.20798
    -0.19731
    -0.14397
    -0.19020
    -0.20087
    -0.12975
    -0.06574
    -0.15820
    -0.17242
    -0.20442
    -0.23643
    -0.17953
    -0.16531
    -0.13331
    -0.10486
    -0.15464
    -0.17242
    -0.21865
    -0.16175
    -0.15820
    -0.12264
    -0.11197
    -0.16175
    -0.17953
    -0.16531
    -0.09419
    -0.12264
    -0.20087
    -0.10486
    -0.10842
    -0.04797
    -0.03019
    -0.11197
    -0.13686
    -0.12264
    -0.07641
    -0.11197
    -0.04441
    -0.12264
    -0.11553
    -0.15109
    -0.06574
    -0.10486
    -0.13331
    -0.16531
    -0.13686
    -0.17598
    -0.12264
    -0.14042
    -0.12975
    -0.23287
    -0.23287
    -0.12619
    -0.08352
    -0.07641
    -0.12619
    -0.13686
    -0.12619
    -0.09064
    -0.07997
    -0.06219
    -0.01952
    -0.01596
     0.02671
     0.03026
     0.14050
     0.16894
     0.11916
     0.17961
     0.19384
     0.30762
     0.36452
     0.31829
     0.40008
     0.42852
     0.49609
     0.67388
     0.77345
     0.87301
     1.03303
     1.38862
     1.51663
     1.64464
     1.79754
     1.76199
     1.53085
     1.51663
     1.45262
     1.09348
     0.95480
     1.16104
     1.02592
     1.00102
     0.88368
     0.48186
     0.12272
    -0.05508
    -0.33244
    -0.40711
    -0.33599
    -0.43556
    -0.49601
    -0.50668
    -0.41067
    -0.34666
    -0.33599
    -0.30043
    -0.23998
    -0.30043
    -0.22220
    -0.19731
    -0.25065
    -0.22220
    -0.24710
    -0.36444
    -0.41778
    -0.36444
    -0.35022
    -0.31466
    -0.25421
    -0.31466
    -0.40711
    -0.30755
    -0.27910
    -0.32177
    -0.29688
    -0.30399
    -0.35733
    -0.35377
    -0.19376
    -0.16175
    -0.23287
    -0.27910
    -0.25065
    -0.19376
    -0.06930
    -0.05863
    -0.23998
    -0.28265
    -0.23998
    -0.16887
    -0.02307
     0.38230
     0.56009
     0.62766
     0.48898
     0.36096
     0.39652
     0.39652
     0.30407
     0.51031
     0.62766
     0.64899
     0.59565
     0.50675
     0.19028
     0.08716
    -0.01241
    -0.03730
     0.01249
     0.05160
    -0.05863
    -0.09775
    -0.35733
    -0.48890
    -0.33955
    -0.26487
    -0.46400
    -0.86938
    -1.10051
    -0.74136
     0.14050
     0.21517
    -0.22220
    -1.01161
    -1.80458
    -1.10762
     0.90857
     3.78529
     6.62645
     6.75091
     5.56324
     4.65293
     2.72208
     1.66242
     2.18514
     3.10967
     4.17288
     4.43246
     4.50358
     3.78529
     2.41983
     0.90146
    -0.53157
    -1.51299
    -2.15661
    -2.42686
    -2.53709
    -2.31663
    -2.05705
    -1.69079
    -1.34942
    -1.15029
    -0.98317
    -0.91560
    -0.72003
    -0.50312
    -0.48890
    -0.44267
    -0.53157
    -0.50312
    -0.46045
    -0.55290
    -0.51734
    -0.55646
    -0.55646
    -0.58135
    -0.51734
    -0.54579
    -0.64180
    -0.66669
    -0.66313
    -0.62046
    -0.60624
    -0.57424
    -0.60980
    -0.65247
    -0.62758
    -0.53512
    -0.47823
    -0.55290
    -0.62046
    -0.52446
    -0.41067
    -0.39644
    -0.37511
    -0.37155
    -0.36800
    -0.40355
    -0.33955
    -0.16531
    -0.17953
    -0.26132
    -0.12619
    -0.14042
    -0.08352
    -0.07286
    -0.03019
    -0.06219
    -0.02307
     0.06582
     0.09427
     0.11561
     0.14050
     0.02315
     0.07294
     0.20095
     0.17250
     0.17250
     0.16894
     0.07649
     0.12272
     0.10494
     0.19384
     0.13339
     0.20450
     0.07294
     0.12627
     0.09783
     0.06582
     0.09427
     0.13694
     0.31474
     0.14050
     0.17606
     0.22939
     0.33607
     0.41430
     0.45342
     0.58498
     0.69522
     0.86234
     1.05436
     1.20371
     1.27127
     1.27838
     1.13259
     0.88012
     0.85523
     0.67033
     0.50675
     0.50320
     0.48186
     0.25429
     0.00893
    -0.19731
    -0.40000
    -0.59202
    -0.76270
    -0.95116
    -1.03295
    -1.20008
    -1.31742
    -1.23208
    -1.10051
    -0.92983
    -0.93338
    -1.00450
    -0.94049
    -0.92627
    -0.75914
    -0.85160
    -0.83737
    -0.84093
    -0.85515
    -0.71292
    -0.67736
    -0.69158
    -0.72714
    -0.74136
    -0.80181
    -0.60268
    -0.64536
    -0.61335
    -0.70581
    -0.69869
    -0.67025
    -0.60624
    -0.64891
    -0.71292
    -0.68091
    -0.60268
    -0.59913
    -0.50312
    -0.48890
    -0.56713
    -0.53157
    -0.46045
    -0.44978
    -0.45689
    -0.41067
    -0.36800
    -0.37155
    -0.33955
    -0.26487
    -0.22220
    -0.24354
    -0.26487
    -0.31466
    -0.36088
    -0.34666
    -0.35022
    -0.37511
    -0.33955
    -0.39289
    -0.36444
    -0.30399
    -0.32888
    -0.27199
    -0.30399
    -0.19020
     0.08360
     0.30051
     0.36096
     0.30762
     0.26140
     0.20450
     0.36807
     0.50320
     0.69522
     0.80189
     0.81256
     0.82323
     0.62410
     0.48542
     0.32185
     0.31829
    -0.00885
    -0.19731
    -0.32532
    -0.11553
     1.12904
     1.48463
     0.52453
    -0.29688
     0.15117
     1.35306
     1.70154
     1.20371
     0.77700
     0.65966
     1.17882
     2.58340
     3.27680
     2.59762
     1.94689
     1.90778
     1.52018
     1.32105
     1.24994
     1.60908
     1.49174
     1.58775
     1.52374
     1.27127
     0.78411
     0.09783
    -0.42133
    -0.62758
    -1.20008
    -1.44543
    -1.02228
    -1.07562
    -1.06140
    -0.94405
    -1.01872
    -1.23208
    -1.89347
    -1.91481
    -1.50588
    -1.23208
    -0.93338
    -0.76270
    -0.62046
    -0.51023
    -0.39289
    -0.27554
    -0.15109
    -0.11553
    -0.09775
    -0.06574
    -0.11908
    -0.05863
    -0.27554
    -0.27554
    -0.22932
    -0.31466
    -0.31110
    -0.29332
    -0.21509
    -0.28265
    -0.33599
    -0.40355
    -0.32532
    -0.28977
    -0.28977
    -0.30399
    -0.24710
    -0.28265
    -0.25776
    -0.27910
    -0.18665
    -0.21509
    -0.23998
    -0.19376
    -0.16531
    -0.15109
    -0.16531
    -0.15109
    -0.10842
    -0.04085
     0.01604
    -0.00529
     0.05871
     0.08360
     0.06938
     0.03738
     0.12627
     0.28984
     0.19028
     0.33252
     0.43919
     0.46053
     0.63832
     0.83745
     0.92991
     1.16460
     1.22860
     1.11481
     1.28905
     1.23216
     1.01880
     0.87301
     0.59921
     0.48186
     0.62766
     0.77345
     0.70233
     0.36807
     0.12983
    -0.03730
    -0.18665
    -0.33244
    -0.45334
    -0.68803
    -0.75203
    -0.80181
    -0.79826
    -0.85160
    -0.86938
    -0.65247
    -0.52090
    -0.35733
    -0.51023
    -0.62758
    -0.71292
    -0.74492
    -0.62046
    -0.62758
    -0.51734
    -0.37866
    -0.40000
    -0.33244
    -0.28621
    -0.26487
    -0.29332
    -0.24710
    -0.29332
    -0.26132
    -0.32177
    -0.26843
    -0.27199
    -0.38578
    -0.50312
    -0.43556
    -0.35022
    -0.42845
    -0.37155
    -0.45689
    -0.48178
    -0.48178
    -0.51734
    -0.48890
    -0.45334
    -0.54223
    -0.59202
    -0.55646
    -0.60624
    -0.55646
    -0.62046
    -0.54935
    -0.55646
    -0.45689
    -0.32532
    -0.11197
    -0.01241
    -0.09064
    -0.22576
    -0.17598
    -0.12619
     0.08716
     0.12272
     0.14405
     0.15117
     0.12272
     0.18317
     0.26495
     0.23295
    -0.09775
    -0.20442
    -0.29688
    -0.29332
    -0.12619
     0.13694
     0.28629
     0.25073
     0.19384
     0.18672
     0.22584
     0.26495
     0.19739
     0.34318
     0.42852
     0.59210
     0.60988
     0.57076
     0.39652
     0.29696
     0.29340
     0.22228
     0.12272
     0.08716
    -0.08352
    -0.17242
    -0.28265
    -0.08352
     0.06227
     0.04093
    -0.06930
     0.12627
     0.54943
     0.74144
     0.60988
     0.48542
     0.46053
     0.68099
     0.79834
     0.99391
     1.23216
     1.17882
     1.11837
     1.01525
     1.05081
     0.92635
     0.67388
     0.49964
     0.33252
     0.12627
    -0.26487
     0.75922
     2.52295
     2.73274
     2.29893
     2.57984
     2.15669
     1.55574
     1.68731
     1.97890
     2.17091
     2.30248
     2.37004
     2.14602
     1.38862
     1.49174
     1.48463
     1.00102
     0.33252
    -0.35377
    -0.79115
    -1.29608
    -1.38854
    -1.37076
    -1.26764
    -1.16096
    -0.90849
    -0.74848
    -0.64891
    -0.58135
    -0.22576
    -0.08708
     0.25429
     0.48542
     0.55654
     0.51031
     0.22228
     0.37163
     0.88368
     0.89790
     0.38585
     0.19384
     0.13339
     0.28629
    -0.04797
    -0.24354
    -0.37155
    -0.51023
    -0.50312
    -0.67380
    -0.78048
    -0.73781
    -0.68091
    -0.58846
    -0.52090
    -0.31466
    -0.30399
    -0.22576
    -0.01596
     0.09071
     0.11561
     0.16539
     0.21873
     0.34318
     0.47475
     0.69522
     0.80901
     0.79478
     0.64899
     0.75211
     0.71300
     0.95835
     1.04369
     1.02592
     0.80189
     0.41075
     0.49253
     0.51387
     0.44275
     0.32540
     0.16539
     0.06938
    -0.17242
    -0.26132
    -0.41067
    -0.49956
    -0.62758
    -0.58135
    -0.62046
    -0.70225
    -0.80537
    -0.81248
    -0.77337
    -0.76270
    -0.80893
    -0.85871
    -0.80893
    -0.86582
    -0.88004
    -0.80537
    -0.85515
    -0.86582
    -0.98672
    -0.93338
    -0.79826
    -0.88360
    -0.96183
    -0.91205
    -0.87293
    -0.82315
    -0.79826
    -0.71292
    -0.79115
    -0.68803
    -0.73425
    -0.79826
    -0.72003
    -0.67736
    -0.68803
    -0.69869
    -0.65247
    -0.60268
    -0.62046
    -0.64536
    -0.58846
    -0.61691
    -0.67380
    -0.73070
    -0.72003
    -0.74848
    -0.63469
    -0.64536
    -0.60624
    -0.61691
    -0.46045
    -0.17953
     0.10849
     0.06938
    -0.12264
    -0.21509
    -0.19020
    -0.10486
    -0.05152
     0.01960
     0.18317
     0.16894
     0.19028
     0.20095
    -0.03730
    -0.18309
    -0.46400
    -0.42845
     0.06582
     0.66677
     0.87301
     0.59565
     0.21873
     0.03738
     0.31829
     0.35385
     0.45697
     0.66321
     0.71655
     0.73433
     0.57076
     0.52453
     0.35030
     0.21517
     0.22939
     0.20450
     0.10138
     0.06227
    -0.06930
    -0.09064
     0.00893
     0.02315
     0.01604
     0.09427
     0.10138
     0.14050
     0.24362
     0.27918
     0.23295
     0.15472
     0.15117
     0.21517
     0.20806
     0.21873
     0.17250
     0.20450
     0.23295
     0.18317
     0.16539
     0.16894
     0.13339
     0.13694
     0.09427
     0.16183
     0.04449
     0.01960
     0.06938
     0.10494
     0.15472
     0.10494
     0.06938
     0.10849
     0.11205
     0.14050
     0.11916
     0.10494
     0.09427
     0.13339
     0.14050
     0.20095
     0.13339
     0.07294
     0.09783
     0.21517
     0.27207
     0.14050
     0.05871
     0.07649
     0.12272
     0.09071
     0.14405
     0.13694
     0.12272
     0.03738
     0.42141
     0.40363
     0.11916
    -0.04441
     0.01960
     0.05160
     0.17250
     0.16183
     0.10494
     0.11916
     0.07294
     0.05871
     0.06938
    -0.00174
    -0.05508
    -0.07997
     0.03738
     0.07294
     0.05160
     0.04449
     0.00537
     0.02315
     0.10138
     0.06938
     0.15472
     0.23295
     0.26495
     0.22584
     0.28273
     0.32896
     0.48898
     0.51031
     0.57787
     0.64899
     0.57432
     0.59921
     0.68811
     0.80901
     0.94057
     1.08992
     1.05081
     1.01525
     0.96191
     1.24994
     1.13259
     0.46053
    -0.42133
    -1.05784
    -2.44108
    -4.39327
    -6.52325
    -7.13842
    -3.93100
     3.19146
     3.20923
    -0.41067
    -4.56040
    -6.75083
    -5.45293
    -2.76111
    -0.55290
     1.18237
     1.81888
     1.97890
     2.22070
     2.34160
     2.22781
     2.25270
     2.08202
     2.01445
     1.85088
     1.76554
     1.43484
     1.18593
     0.94413
     0.76989
     0.65610
     0.42497
     0.36807
     0.21162
     0.09427
     0.02671
    -0.00529
    -0.01952
    -0.10130
    -0.20087
    -0.24710
    -0.20442
    -0.20442
    -0.13686
    -0.20798
    -0.23998
    -0.28265
    -0.28265
    -0.20442
    -0.18309
    -0.21865
    -0.14042
    -0.23998
    -0.14042
    -0.10130
    -0.11908
    -0.11908
    -0.10486
    -0.04441
     0.01604
     0.14405
     0.10849
     0.12627
     0.03026
     0.10849
     0.07649
     0.08716
     0.12983
     0.11561
     0.15828
     0.21873
     0.28273
     0.17961
     0.20450
     0.26495
     0.27562
     0.27918
     0.30407
     0.33607
     0.31829
     0.34674
     0.34318
     0.49964
     0.42141
     0.45697
     0.33252
     0.35385
     0.34674
     0.38585
     0.28984
     0.34318
     0.33607
     0.19028
     0.30051
     0.27918
     0.26851
     0.22584
     0.21873
     0.22228
     0.24362
     0.21517
     0.18672
     0.18672
     0.18672
     0.19739
     0.09427
     0.12983
     0.17250
     0.09071
     0.05516
     0.06582
     0.03738
    -0.05152
     0.04093
     0.04804
     0.01249
     0.03026
    -0.03374
     0.04093
     0.04804
     0.03382
    -0.00174
    -0.00174
     0.00893
     0.07294
     0.03738
     0.14050
     0.04804
     0.10849
     0.09427
     0.20095
     0.11205
     0.12983
     0.12983
     0.09427
     0.25784
     0.24362
     0.16894
     0.19739
     0.15472
     0.23295
     0.31118
     0.36452
     0.22228
     0.19028
     0.17250
     0.25073
     0.28984
     0.32540
     0.25073
     0.22228
     0.19028
     0.24006
     0.24006
     0.14050
     0.17606
     0.17250
     0.15828
     0.14405
     0.15472
     0.12983
     0.09427
     0.13339
     0.10849
     0.16539
     0.43919
     0.77345
     0.04093
    -0.00174
     0.06582
     0.14405
     0.24006
     0.27918
     0.37163
     0.31474
     0.29340
     0.37874
     0.29696
     0.26495
     0.22228
     0.32185
     0.40008
     0.43208
     0.35385
     0.41075
     0.44275
     0.53876
     0.52453
     0.64899
     0.62766
     0.68811
     0.75211
     0.76633
     0.80545
     0.79478
     0.73433
     0.81967
     0.73789
     0.68099
     0.72366
     0.54587
     0.34318
     0.39652
     0.35030
     0.37163
     0.31474
     0.12627
     0.01249
     0.12627
    -0.02663
    -0.14397
    -0.15464
    -0.04797
     0.12627
     0.10138
     0.08005
     0.09071
     0.11916
     0.14761
     0.23651
     0.15828
     0.12627
     0.02315
     0.05871
     0.15117
     0.10138
     0.01960
    -0.16531
    -0.34666
    -0.36800
    -0.00885
     0.43208
     0.46764
     0.17250
     0.33607
     0.42497
     0.53876
     0.51742
     0.49609
     0.68455
     0.94413
     1.05081
     0.96547
     0.79478
     0.81612
     0.68811
     0.65610
     0.66677
     0.66677
     0.39297
     0.10849
    -0.22932
    -0.44267
    -0.43200
    -0.70581
    -0.48178
    -0.25421
     0.06582
     0.00893
    -0.23998
    -0.42845
    -0.54935
    -0.33244
     0.08360
     0.20095
     0.08005
     0.33252
     0.64899
     0.96191
     1.27838
     1.86155
     2.52295
     2.62962
     2.87143
     1.71576
     0.83745
    -0.03019
    -0.04085
     0.93702
     1.82599
     1.77621
     1.08992
     0.44986
    -0.10130
    -0.70581
    -0.92272
    -1.05073
    -1.15385
    -1.13963
    -1.00806
    -0.91560
    -0.75914
    -0.68447
    -0.54935
    -0.45689
    -0.40000
    -0.36088
    -0.33955
    -0.35022
    -0.31466
    -0.27199
    -0.27554
    -0.17598
    -0.27910
    -0.24354
    -0.21154
    -0.21154
    -0.17242
    -0.26132
    -0.30399
    -0.22220
    -0.20798
    -0.22932
    -0.16531
    -0.28977
    -0.44623
    -0.37155
    -0.16531
    -0.16175
    -0.20442
    -0.36800
    -0.34310
    -0.25776
    -0.24710
    -0.22932
    -0.20442
    -0.31466
    -0.21865
    -0.14042
    -0.08352
    -0.17242
    -0.20087
    -0.20087
    -0.20442
    -0.09064
    -0.08352
    -0.13686
    -0.17953
    -0.12619
    -0.09064
    -0.09775
    -0.08352
    -0.14042
    -0.17598
    -0.11908
    -0.13331
    -0.09419
    -0.12619
    -0.12619
    -0.13331
    -0.14753
    -0.02663
    -0.08352
    -0.08352
    -0.11553
    -0.04797
    -0.12619
    -0.07997
    -0.09064
    -0.10486
    -0.05152
    -0.00529
    -0.02307
    -0.02663
     0.07294
    -0.03019
    -0.01952
     0.07649
     0.01960
     0.00893
     0.08005
     0.12983
     0.08716
     0.13694
     0.20095
     0.20095
     0.24717
     0.30762
     0.26851
     0.32185
     0.35385
     0.30762
     0.39297
     0.54943
     0.65610
     0.84101
     1.00102
     1.23216
     1.37439
     1.54863
     1.51307
     1.40640
     1.27483
     1.10415
     0.75211
     0.39652
     0.50320
     0.85168
     0.68099
     0.64899
     0.33607
    -0.08352
    -0.37511
    -0.54223
    -0.64536
    -0.57779
    -0.59202
    -0.63113
    -0.67380
    -0.50312
    -0.44623
    -0.35733
    -0.32532
    -0.44978
    -0.44267
    -0.38578
    -0.26843
    -0.38578
    -0.47467
    -0.63113
    -0.66669
    -0.60624
    -0.54223
    -0.51379
    -0.30043
    -0.31821
    -0.44267
    -0.26132
    -0.25065
    -0.17598
    -0.18665
    -0.12975
     0.04449
     0.10849
     0.14050
     0.06227
     0.09071
     0.15828
     0.19028
     0.12627
     0.06582
    -0.04797
    -0.15464
    -0.19020
    -0.13331
    -0.16175
    -0.13331
    -0.13331
    -0.13331
    -0.03374
    -0.15109
    -0.26132
    -0.23643
    -0.21509
    -0.23643
    -0.12975
    -0.04797
    -0.02663
     0.03026
     0.01604
     0.08005
    -0.02663
     0.05871
    -0.03019
    -0.05508
    -0.00885
    -0.08708
    -0.10842
     0.04093
     0.01249
    -0.05152
    -0.12264
    -0.15820
    -0.07286
     0.26495
     0.51387
     0.57432
     0.59210
     0.75211
     0.86590
     1.06503
     1.49174
     1.87933
     1.95045
     1.97534
     1.50241
     1.39573
     1.95045
     2.27759
     2.25270
     2.23848
     2.00379
     1.69442
     1.71931
     1.55930
     1.53796
     2.00023
     1.48818
     1.20727
     1.58775
     1.73354
     1.63042
     2.25626
     1.41706
     1.24282
     1.62686
     0.57787
     0.90857
     0.97258
     0.94413
     0.79478
     0.57432
     0.28273
     0.00182
    -0.07997
    -0.23643
    -0.41067
    -0.51023
    -0.54223
    -0.60268
    -0.61691
    -0.59913
    -0.53512
    -0.58135
    -0.58846
    -0.52090
    -0.48890
    -0.43556
    -0.52090
    -0.51734
    -0.45689
    -0.53157
    -0.45689
    -0.46045
    -0.45334
    -0.49956
    -0.53157
    -0.46045
    -0.42133
    -0.44978
    -0.42489
    -0.51023
    -0.50312
    -0.53157
    -0.55646
    -0.57068
    -0.51734
    -0.55646
    -0.57779
    -0.58846
    -0.53868
    -0.56001
    -0.54579
    -0.63469
    -0.59913
    -0.63113
    -0.56001
    -0.57424
    -0.47467
    -0.43200
    -0.50668
    -0.42133
    -0.37155
    -0.22576
    -0.23998
    -0.26132
    -0.24354
    -0.16887
    -0.08352
     0.03026
     0.12627
     0.05871
     0.16539
     0.13339
     0.33607
     0.42497
     0.34318
     0.22228
     0.38941
     0.52098
     0.61699
     0.54943
     0.60276
     0.71300
     0.87657
     1.12192
     1.18949
     1.26060
     1.07570
     1.07570
     0.91213
     0.69522
     0.64543
     0.47475
     0.43919
     0.52453
     0.43564
     0.26140
     0.06582
    -0.19731
    -0.36088
    -0.62758
    -0.72003
    -0.73781
    -0.78048
    -0.80537
    -0.91560
    -0.70225
    -0.65247
    -0.63824
    -0.63824
    -0.68803
    -0.58491
    -0.53512
    -0.49601
    -0.57424
    -0.46756
    -0.50668
    -0.57779
    -0.52446
    -0.52090
    -0.49601
    -0.57068
    -0.59913
    -0.63824
    -0.52446
    -0.60624
    -0.53868
    -0.56001
    -0.62402
    -0.65247
    -0.64536
    -0.46400
    -0.44978
    -0.41422
    -0.44978
    -0.56357
    -0.51379
    -0.40355
    -0.40711
    -0.32177
    -0.27910
    -0.41778
    -0.28265
    -0.22576
    -0.24354
    -0.26843
    -0.26487
    -0.23287
    -0.32177
    -0.27199
    -0.31821
    -0.19020
    -0.09775
    -0.14397
    -0.13686
    -0.15464
    -0.07641
    -0.20798
    -0.22932
    -0.03019
     0.00893
    -0.12264
    -0.12975
    -0.15109
    -0.16531
    -0.26843
    -0.23643
    -0.15820
    -0.07997
    -0.01952
    -0.18309
    -0.20442
    -0.09064
    -0.14042
    -0.20442
    -0.05508
     0.13339
     0.31474
     0.61343
     0.87657
     0.87301
     0.69166
     0.46408
     0.70233
     1.27838
     1.30683
     1.29261
     1.40995
     1.14682
     0.35030
    -0.04797
    -0.00885
     0.42497
     0.78767
     0.76278
     0.50320
    -0.07641
    -0.27199
    -0.53157
    -0.74136
    -0.54579
    -0.20798
    -0.22932
    -0.41422
    -0.21865
    -0.41422
    -0.61335
    -0.32532
     0.17250
     0.36452
     0.26495
     0.16539
    -0.26843
    -0.30043
    -0.07641
     0.03026
     0.37874
     0.82679
     1.34239
     1.29261
     1.07570
     0.78411
     0.65610
     0.76633
     0.96191
     1.02947
     1.00458
     0.97969
     0.96547
     0.83390
     0.73433
     0.70233
     0.51742
     0.47120
     0.41075
     0.33963
     0.05160
    -0.09064
    -0.14042
    -0.03730
    -0.09064
    -0.00885
    -0.14397
    -0.13331
    -0.16531
    -0.25421
    -0.39289
    -0.35022
    -0.32888
    -0.30043
    -0.30399
    -0.36444
    -0.33244
    -0.34310
    -0.32177
    -0.29332
    -0.24710
    -0.27199
    -0.35733
    -0.25776
    -0.21154
    -0.16887
    -0.20442
    -0.27910
    -0.30755
    -0.20442
    -0.16175
    -0.13331
    -0.17242
    -0.15464
    -0.09775
    -0.13686
     0.03382
     0.03382
    -0.07286
    -0.11553
    -0.01241
     0.08716
     0.09071
     0.05160
     0.01960
     0.08360
     0.22228
     0.29696
     0.37163
     0.31474
     0.43564
     0.45342
     0.68099
     0.99036
     1.15393
     1.31750
     1.32105
     1.32817
     1.11481
     1.33883
     1.15393
     0.71655
     0.85879
     0.84456
     0.86946
     0.74500
     0.47831
     0.17250
    -0.11197
    -0.37511
    -0.53157
    -0.56713
    -0.71292
    -0.76270
    -0.86938
    -0.93338
    -0.93338
    -0.91916
    -0.89071
    -0.97961
    -0.76981
    -0.77337
    -0.75203
    -0.79115
    -0.80537
    -0.74848
    -0.75559
    -0.76270
    -0.77337
    -0.78759
    -0.69514
    -0.49245
     0.14761
    -0.83026
    -0.86227
    -0.75914
    -0.59557
    -0.43911
    -0.50668
    -0.53157
    -0.53868
    -0.53157
    -0.57424
    -0.53157
    -0.59913
    -0.55646
    -0.41422
    -0.39644
    -0.40711
    -0.53157
    -0.37155
    -0.32177
    -0.28621
    -0.23287
    -0.23998
    -0.26132
    -0.17953
    -0.19020
    -0.10842
    -0.12975
    -0.21865
    -0.38933
    -0.40711
    -0.37155
    -0.36088
    -0.39644
    -0.47112
    -0.36444
    -0.26843
    -0.22932
    -0.27199
    -0.40711
    -0.37511
    -0.33599
    -0.26843
    -0.17598
    -0.31110
    -0.22932
    -0.16887
    -0.11553
    -0.12264
    -0.00885
    -0.15464
    -0.15109
    -0.18665
    -0.10130
    -0.17953
    -0.12264
    -0.04441
    -0.12619
    -0.11553
     0.04804
     0.01960
    -0.00529
     0.12983
     0.23295
     0.31829
     0.47831
     0.57432
     0.60988
     0.73789
     0.92635
     1.08281
     1.08637
     1.05081
     1.01880
     1.10770
     1.28550
     1.39217
     1.31750
     1.29616
     1.28905
     1.24994
     1.21082
     1.24638
     1.55574
     1.37084
     1.06147
     0.68099
     1.00814
     1.61619
     1.69087
     1.61264
     1.15748
     0.59921
     0.27918
     0.34674
     0.97613
     2.14602
     2.30604
     1.38862
     0.74856
     0.12983
     0.08360
     0.30762
     0.48186
     0.31829
     0.27562
     0.05516
     0.19384
     0.16539
     0.11916
     0.32540
     0.24362
     0.00893
    -0.20087
    -0.26487
    -0.23287
     0.05871
     0.50320
     0.64899
     0.83390
     0.85879
     0.88012
     0.88724
     1.08637
     1.01169
     0.74500
     0.77345
     0.65966
     0.72722
     0.79834
     0.83745
     0.47475
     0.12627
     0.02671
    -0.09064
    -0.04441
    -0.01596
    -0.12619
    -0.37511
    -0.35377
    -0.45689
    -0.50668
    -0.58491
    -0.53157
    -0.52090
    -0.51734
    -0.33955
    -0.28621
    -0.23643
    -0.28265
    -0.25421
    -0.15820
    -0.18665
    -0.06574
    -0.02663
    -0.03730
     0.08716
     0.21873
     0.26851
     0.27207
     0.46053
     0.56365
     0.60276
     0.44630
     0.45342
     0.32896
     0.33607
     0.22939
     0.29696
     0.25073
     0.03026
    -0.15109
    -0.29332
    -0.36800
    -0.64180
    -0.84804
    -1.08629
    -1.20719
    -1.26053
    -1.30675
    -1.36720
    -1.43476
    -1.54500
    -1.53433
    -1.49877
    -1.53433
    -1.52366
    -1.63034
    -1.50944
    -1.34587
    -1.24630
    -1.23208
    -1.23563
    -1.22497
    -1.20719
    -1.14674
    -1.08273
    -1.00450
    -0.93338
    -0.90494
    -0.91916
    -0.88004
    -0.79826
    -0.83737
    -0.90494
    -0.84804
    -0.80893
    -0.78759
    -0.78404
    -0.73425
    -0.73070
    -0.71292
    -0.71292
    -0.64180
    -0.64180
    -0.57424
    -0.63469
    -0.61335
    -0.51023
    -0.53868
    -0.50668
    -0.38222
    -0.35022
    -0.26487
    -0.22932
    -0.16531
    -0.04085
    -0.18665
    -0.21154
    -0.04797
    -0.08352
    -0.02663
    -0.02307
    -0.05508
    -0.06219
    -0.03019
    -0.03374
    -0.03019
     0.03026
    -0.01596
     0.01604
     0.04449
    -0.02663
    -0.07997
    -0.15464
    -0.12264
    -0.08352
    -0.02307
     0.00182
    -0.08352
    -0.12264
    -0.14397
    -0.16531
    -0.14397
    -0.09775
    -0.12264
    -0.21509
    -0.24710
    -0.25776
    -0.24710
    -0.25421
    -0.12619
    -0.13686
    -0.04441
    -0.03019
    -0.00174
    -0.11553
    -0.09419
    -0.05152
    -0.10842
    -0.02663
     0.01604
     0.13694
     0.30762
     0.84101
     1.92556
     2.75408
     3.28746
     3.06700
     2.69363
     2.67941
     1.85799
     1.53796
     1.76554
     2.07490
     2.90698
     3.29458
     3.13101
     2.58695
     1.42418
     0.83745
     0.39652
     0.21162
     0.23651
     0.32185
     0.35385
     0.31474
     0.27207
     0.15472
     0.34674
     0.43564
     0.44275
     0.49609
     0.45342
     0.35741
     0.29340
     0.25073
     0.22228
     0.14405
     0.08716
    -0.04797
    -0.00529
     0.02315
    -0.11908
     0.01249
    -0.05508
    -0.05508
    -0.02307
    -0.08352
    -0.07286
    -0.04085
    -0.00885
    -0.01596
    -0.02307
    -0.00174
    -0.11197
    -0.20087
    -0.07641
    -0.06574
     0.05871
     0.05160
    -0.03374
     0.00537
     0.34318
     0.54943
     0.70588
     0.63477
     0.49609
     0.60276
     0.73789
     0.90146
     1.11481
     1.15748
     1.11837
     1.12548
     1.22149
     1.14682
     1.07214
     1.00814
     0.93702
     0.89790
     0.99747
     1.17526
     1.24282
     0.97258
     0.95835
     0.91924
     0.78056
     0.60276
     0.34318
     0.06582
    -0.23998
    -0.44623
    -0.39289
    -0.46756
    -0.56713
    -0.89427
    -1.25341
    -1.45966
    -1.48099
    -1.84369
    -1.88281
    -1.95037
    -1.84725
    -1.70857
    -1.61967
    -1.49521
    -1.31742
    -1.21785
    -1.13607
    -1.09695
    -1.08984
    -0.91916
    -0.91916
    -0.84093
    -0.87293
    -0.77692
    -0.83382
    -0.69514
    -0.68447
    -0.76270
    -0.79826
    -0.75914
    -0.64536
    -0.55646
    -0.59557
    -0.53868
    -0.62758
    -0.51023
    -0.56001
    -0.38222
    -0.36088
    -0.44267
    -0.44623
    -0.44623
    -0.35377
    -0.33599
    -0.38933
    -0.33599
    -0.33599
    -0.25065
    -0.26487
    -0.27554
    -0.37511
    -0.29332
    -0.31110
    -0.32177
    -0.19376
    -0.29332
    -0.37511
    -0.38933
    -0.41778
    -0.33955
    -0.33955
    -0.34666
    -0.37866
    -0.35022
    -0.36800
    -0.36444
    -0.37155
    -0.37511
    -0.33244
    -0.35022
    -0.25065
    -0.23643
    -0.18665
    -0.15464
    -0.06930
    -0.06219
    -0.04797
    -0.09419
    -0.02307
     0.01960
     0.06227
     0.05160
     0.05160
     0.03738
     0.07649
     0.10494
     0.12272
     0.18317
     0.15117
     0.07649
     0.09427
     0.10494
     0.05160
     0.02315
     0.05871
     0.08360
     0.11561
     0.05516
     0.02315
    -0.01241
    -0.02663
     0.06227
     0.06938
    -0.01241
    -0.05863
    -0.07997
    -0.14753
    -0.08708
    -0.10486
    -0.20442
    -0.13331
     0.00893
     0.09783
     0.16183
     0.01960
    -0.13331
    -0.26132
    -0.12264
     0.15828
     0.43564
     0.48898
     0.40363
     0.65255
     0.54587
     1.07570
     1.33172
     1.34239
     1.61975
     1.48818
     1.41706
     1.79043
     1.48107
     1.10059
     1.54152
     1.87577
     1.76910
     1.27483
     1.55219
     1.71220
     1.22860
     0.92991
     0.59210
     0.42141
     0.40363
     0.34674
     0.43208
     0.26495
     0.14405
     0.05516
    -0.07286
    -0.12264
    -0.08352
    -0.10130
    -0.16175
    -0.24354
    -0.28265
    -0.14397
    -0.17598
    -0.27910
    -0.13686
    -0.04441
     0.01960
     0.07649
     0.04804
     0.03738
     0.01960
     0.00893
     0.08716
     0.19384
     0.14050
     0.06582
     0.08360
     0.11561
     0.11916
     0.15828
     0.24006
     0.14050
     0.11205
     0.18672
     0.13339
     0.10849
     0.14050
     0.14050
     0.24717
     0.32896
     0.22228
     0.25784
     0.32540
     0.37163
     0.40363
     0.29340
     0.30051
     0.55298
     0.83745
     1.25349
     1.20727
     1.02947
     0.97969
     0.89435
     0.78411
     0.90146
     1.11837
     0.74144
     0.56365
     0.77345
     0.43208
     0.31118
    -0.08708
    -0.19731
    -0.40711
    -0.75203
    -1.04362
    -1.28897
    -1.45610
    -1.05428
    -1.11473
    -1.05784
    -0.89071
    -0.85871
    -1.13963
    -1.17163
    -1.08629
    -0.88004
    -0.61335
    -0.37866
    -0.28977
    -0.35377
    -0.32532
    -0.30399
    -0.29688
    -0.23998
    -0.32177
    -0.39289
    -0.36444
    -0.43200
    -0.47823
    -0.56713
    -0.54935
    -0.47112
    -0.58491
    -0.49956
    -0.49245
    -0.43911
    -0.43200
    -0.42133
    -0.42489
    -0.34666
    -0.38222
    -0.41778
    -0.28265
    -0.24710
    -0.29332
    -0.24710
    -0.31466
    -0.31821
    -0.27199
    -0.28977
    -0.33244
    -0.34310
    -0.26132
    -0.24710
    -0.26132
    -0.32177
    -0.36800
    -0.38222
    -0.32177
    -0.24710
    -0.31110
    -0.28977
    -0.31821
    -0.22932
    -0.17242
    -0.12264
    -0.20798
    -0.20798
    -0.16531
    -0.17242
    -0.15464
    -0.10130
    -0.14397
    -0.12619
    -0.16175
    -0.05508
    -0.08708
    -0.09419
    -0.12975
    -0.15820
    -0.21509
    -0.15464
    -0.17953
    -0.06574
    -0.09419
    -0.14042
    -0.14042
    -0.07641
    -0.02663
    -0.04797
    -0.15109
    -0.03019
    -0.08352
    -0.03019
    -0.06219
    -0.06574
    -0.02307
    -0.02663
    -0.04085
    -0.07997
    -0.04085
    -0.05508
    -0.09775
    -0.15464
    -0.05152
    -0.08708
    -0.11908
     0.01960
     0.10494
     0.19739
     0.15117
     0.16894
     0.17606
     0.16894
     0.14405
     0.17250
     0.14405
     0.27562
     0.39652
     0.43564
     0.33963
     0.30051
     0.31829
     0.50320
     0.72011
     0.94769
     1.04014
     1.26416
     1.38862
     1.42773
     1.60908
     1.64820
     1.84733
     1.94689
     1.85088
     1.80110
     1.95756
     1.95045
     2.10691
     2.04290
     2.26692
     2.36649
     1.88289
     1.48107
     1.69087
     1.62331
     1.40284
     1.27127
     1.21793
     1.30683
     1.20727
     1.09348
     1.06147
     1.09348
     0.79478
     0.45342
     0.33252
     0.18672
     0.15472
     0.18317
     0.06938
    -0.03374
    -0.15820
    -0.19376
    -0.04441
     0.00537
    -0.12619
    -0.11553
    -0.22220
    -0.21509
    -0.21509
    -0.23287
    -0.29688
    -0.25776
    -0.21865
    -0.22932
    -0.28977
    -0.28621
    -0.36088
    -0.36800
    -0.28621
    -0.25776
    -0.29688
    -0.23287
    -0.13331
    -0.08352
     0.14050
     0.18317
     0.37519
     0.54943
     0.44275
     0.63121
     0.64188
     0.47831
     0.52453
     0.37163
     0.34318
     0.21873
    -0.12975
    -0.22932
    -0.14753
    -0.35733
    -0.51379
    -0.72359
    -0.89427
    -0.94405
    -1.15029
    -1.29964
    -1.24275
    -1.21074
    -1.14674
    -1.02228
    -1.12540
    -1.17518
    -1.12185
    -0.95116
    -0.85515
    -0.86582
    -0.85515
    -0.64891
    -0.85515
    -1.05428
    -1.00095
    -1.09340
    -0.89071
    -0.74492
    -0.86227
    -0.84093
    -0.70581
    -0.69514
    -0.72714
    -0.58846
    -0.56713
    -0.42845
    -0.30755
    -0.25421
    -0.28977
    -0.30755
    -0.24710
    -0.13331
    -0.00885
    -0.00529
     0.03382
     0.00182
    -0.07286
     0.00182
     0.04449
     0.08005
     0.11561
     0.08005
     0.06938
     0.05516
    -0.01241
     0.04804
     0.16894
     0.15472
     0.20806
     0.18317
     0.14761
     0.15828
     0.14761
     0.25784
     0.19028
     0.28273
     0.44630
     0.40008
     0.21162
     0.03382
    -0.02307
     0.03738
     0.10849
     0.05516
     0.01604
    -0.03374
    -0.10486
    -0.22932
    -0.40000
    -0.44267
    -0.47112
    -0.47823
    -0.48890
    -0.50668
    -0.52090
    -0.59202
    -0.50312
    -0.54223
    -0.54935
    -0.46045
    -0.46756
    -0.39644
    -0.28265
    -0.24710
    -0.20442
    -0.26132
    -0.18665
    -0.15109
    -0.04441
     0.01604
    -0.09775
    -0.04085
     0.01249
    -0.10130
    -0.02307
     0.01960
    -0.09775
    -0.05863
    -0.02307
    -0.01952
    -0.17953
    -0.19731
    -0.21154
    -0.27199
    -0.27199
    -0.26487
    -0.36444
    -0.30399
    -0.36800
    -0.47112
    -0.42133
    -0.45334
    -0.51379
    -0.50668
    -0.56713
    -0.75914
    -0.82671
    -0.94761
    -0.77337
    -0.04797
     1.89000
     4.43602
     4.92673
     4.02354
     2.92121
     1.90067
     0.42497
     0.30762
     0.70233
     1.61264
     3.11678
     3.65017
     2.71497
     0.99747
    -0.48178
    -1.72279
    -2.06771
    -2.42686
    -2.56910
    -2.61888
    -2.52642
    -2.39486
    -2.19573
    -1.94326
    -1.79747
    -1.74413
    -1.65523
    -1.45610
    -1.45254
    -1.44543
    -1.47388
    -1.35653
    -1.17874
    -1.17518
    -1.15385
    -1.17518
    -1.01872
    -0.95827
    -0.85160
    -0.74136
    -0.70225
    -0.48890
    -0.36800
    -0.23287
    -0.19020
    -0.26132
    -0.18665
    -0.04441
     0.10138
     0.21517
     0.26140
     0.32185
     0.32185
     0.28629
     0.41786
     0.57076
     0.85523
     0.73789
     0.53165
     0.36096
     0.35741
     0.23651
     0.17961
     0.14761
     0.01249
    -0.19020
    -0.35022
    -0.57424
    -1.07917
    -1.34231
    -1.21430
    -1.01517
    -1.21074
    -1.49166
    -1.71212
    -1.72990
    -1.77969
    -1.80458
    -1.68012
    -1.52011
    -1.40276
    -1.38498
    -1.32098
    -1.24986
    -1.07206
    -0.98317
    -0.91560
    -0.98317
    -0.88360
    -0.80893
    -0.85871
    -0.73781
    -0.69514
    -0.75559
    -0.69158
    -0.69869
    -0.72003
    -0.76270
    -0.68803
    -0.59913
    -0.47467
    -0.67025
    -0.73425
    -0.82315
    -0.65247
    -0.59202
    -0.60624
    -0.61691
    -0.60624
    -0.61335
    -0.60624
    -0.59557
    -0.77692
    -0.82315
    -0.72359
    -0.60268
    -0.67380
    -0.51379
    -0.29688
    -0.19376
    -0.26843
    -0.27554
    -0.26132
    -0.30043
    -0.06930
     0.30762
     0.57432
     0.72011
     0.58143
     0.52809
     0.58854
     0.54587
     0.46764
     0.47831
     0.40363
     0.39652
     0.26140
     0.29340
     0.17606
     0.08360
    -0.05152
    -0.15109
    -0.07286
    -0.18309
    -0.26132
    -0.30399
    -0.35022
    -0.29332
    -0.32888
    -0.21509
    -0.23643
    -0.17242
    -0.22932
    -0.16531
    -0.20087
    -0.17953
    -0.21509
    -0.23998
    -0.16175
    -0.22932
    -0.25421
    -0.30399
    -0.20087
    -0.12264
     0.02315
     0.09071
     0.05871
    -0.02307
     0.01960
    -0.00885
     0.18672
     0.17250
     0.12627
     0.14405
     0.14050
     0.19739
     0.14050
     0.12627
    -0.00885
     0.09427
     0.07294
    -0.03019
    -0.03374
    -0.12975
    -0.20798
    -0.14753
    -0.05152
    -0.09775
    -0.17598
    -0.17598
    -0.14042
    -0.13331
    -0.10486
    -0.08352
    -0.09775
    -0.13686
    -0.11553
    -0.03019
    -0.05152
    -0.05508
    -0.11908
    -0.14753
    -0.08708
    -0.01596
    -0.01952
    -0.09419
    -0.10842
    -0.06930
    -0.06930
    -0.06930
    -0.07997
    -0.10842
    -0.12619
    -0.05508
    -0.03730
    -0.08352
    -0.09064
    -0.10130
    -0.07641
    -0.08352
    -0.05508
    -0.10130
    -0.09064
    -0.09064
    -0.07641
    -0.04797
    -0.02307
    -0.05152
    -0.11908
     0.00537
    -0.03730
     0.03026
    -0.03730
     0.00182
    -0.11908
     0.05160
     0.11916
     0.09427
    -0.00174
    -0.01241
     0.16894
     0.08005
     0.20095
     0.15117
     0.20806
     0.19384
     0.24717
     0.27207
     0.35030
     0.35741
     0.32896
     0.42497
     0.61699
     0.70944
     0.76633
     0.98680
     1.14326
     1.21082
     1.31394
     1.30328
     1.05792
     0.73789
     0.58498
     0.26851
    -0.22576
    -1.53789
    -4.17280
    -6.20322
    -6.29923
    -3.51852
     0.04093
     1.75843
     2.48383
    -1.33520
    -5.35692
    -5.35692
    -3.56119
    -1.88992
    -0.23287
     1.51307
     2.27759
     2.37360
     2.09980
     1.89711
     1.71576
     1.42773
     0.93346
     0.68811
     0.48542
     0.32896
     0.17961
     0.04449
     0.11916
     0.09071
     0.03382
    -0.01952
    -0.01241
     0.01249
     0.02315
    -0.07997
    -0.02663
    -0.04085
     0.00537
     0.09427
     0.13694
     0.13339
     0.05871
     0.00182
     0.02315
     0.03382
    -0.06574
    -0.09064
     0.03382
     0.04093
     0.05516
    -0.00885
     0.06938
     0.09071
     0.15117
     0.21873
     0.12627
     0.05516
     0.10849
     0.10494
     0.20450
     0.24006
     0.20450
     0.25073
     0.12272
     0.10849
     0.05160
     0.06227
     0.08716
     0.09783
     0.17606
     0.16539
     0.18317
     0.23295
     0.15117
     0.26851
     0.26851
     0.35385
     0.55298
     0.48898
     0.57076
     0.64188
     0.64188
     0.60988
     0.59565
     0.68099
     0.62410
     0.62410
     0.55298
     0.49609
     0.36096
     0.33607
     0.22228
     0.36452
     0.20450
     0.11205
     0.10138
     0.03738
     0.07649
     0.01604
    -0.09419
    -0.01952
    -0.03019
     0.01604
    -0.00529
    -0.06219
    -0.10842
    -0.07641
    -0.03730
     0.03738
    -0.00174
    -0.00885
    -0.03019
    -0.01952
     0.00893
     0.09427
     0.02671
    -0.01241
    -0.01952
     0.03026
     0.05871
     0.19028
     0.11561
     0.15472
     0.16183
     0.20450
     0.23295
     0.28984
     0.22939
     0.25073
     0.26851
     0.36096
     0.39652
     0.28984
     0.24362
     0.24717
     0.19028
     0.21873
     0.20095
     0.16539
     0.08716
     0.06582
     0.02671
     0.10138
    -0.03374
    -0.02307
    -0.11553
    -0.09775
    -0.11553
    -0.15464
    -0.19731
    -0.13686
    -0.18309
    -0.11197
    -0.15820
    -0.22932
    -0.22576
    -0.25776
    -0.18665
    -0.17953
    -0.17598
    -0.16175
    -0.20087
    -0.14397
    -0.08708
    -0.12975
    -0.08708
     0.01960
     0.01960
     0.03738
     0.09783
     0.13694
     0.09783
     0.17250
     0.24362
     0.20806
     0.32896
     0.34318
     0.33963
     0.38585
     0.45697
     0.42852
     0.51742
     0.54587
     0.59565
     0.61343
     0.71300
     0.78411
     0.89435
     0.96902
     1.10059
     1.10059
     1.07925
     1.11126
     1.09348
     0.95124
     0.99747
     0.80545
     0.57076
     0.59565
     0.62410
     0.41075
     0.25073
     0.12983
    -0.12975
    -0.20442
    -0.27910
    -0.37866
    -0.38933
    -0.37511
    -0.54223
    -0.62046
    -0.59557
    -0.44978
    -0.36444
    -0.38578
    -0.33244
    -0.34666
    -0.33955
    -0.30043
    -0.28265
    -0.26487
    -0.31466
    -0.30043
    -0.30399
    -0.23287
    -0.17953
     0.15117
     0.41075
    -0.00529
    -0.20442
    -0.24354
    -0.12619
    -0.05152
    -0.12975
    -0.03019
    -0.04085
    -0.05863
    -0.09775
    -0.21865
    -0.14397
    -0.20442
    -0.26132
    -0.37866
    -0.41067
    -0.38933
    -0.46045
    -0.44623
    -0.37866
    -0.55646
    -0.49956
    -0.36800
    -0.17242
     0.01960
     0.18317
     0.44275
     0.19028
    -0.55646
    -1.31386
    -1.26764
    -0.85515
    -0.43556
     0.06582
     0.33963
     1.50596
     3.12034
     1.87577
    -0.48534
    -1.29253
    -0.63113
     0.31829
     0.69877
     1.15393
     1.38862
     1.41351
     1.22505
     0.90146
     0.64899
     0.48542
     0.26495
    -0.20442
    -0.34666
    -0.11553
     0.10849
     0.33607
     0.44986
     0.32185
     0.41430
     0.41786
     0.37874
     0.39652
     0.37519
     0.25429
     0.25784
     0.36807
     0.33607
     0.35385
     0.39297
     0.33252
     0.24362
     0.27918
     0.30407
     0.24006
     0.19739
     0.19028
     0.20806
     0.19739
     0.22584
     0.17250
     0.14761
     0.12983
     0.11916
     0.17961
     0.29340
     0.20806
     0.12627
     0.10494
     0.20450
     0.21517
     0.20095
     0.15117
     0.19739
     0.22584
     0.33252
     0.20806
     0.11561
     0.14405
     0.19028
     0.16183
     0.17606
     0.19028
     0.16894
     0.12983
     0.23295
     0.19739
     0.11561
     0.09783
     0.06582
     0.04804
     0.20450
     0.07294
     0.11205
     0.04093
     0.11205
    -0.01596
     0.09427
     0.12983
     0.04804
     0.00537
     0.02671
    -0.03374
     0.04449
     0.01960
     0.02671
    -0.04085
     0.03026
     0.03026
     0.05160
    -0.00174
     0.03382
    -0.09064
     0.01604
     0.06938
     0.03026
     0.00182
     0.03382
     0.09427
     0.12627
     0.15472
     0.12627
     0.17606
     0.10138
     0.21162
     0.21162
     0.20450
     0.18317
     0.21517
     0.22584
     0.40008
     0.37874
     0.40719
     0.35741
     0.44630
     0.46408
     0.45697
     0.57076
     0.49964
     0.59921
     0.72722
     0.85168
     0.96902
     0.94413
     0.83390
     0.77345
     0.62410
     0.47831
     0.33252
     0.37519
     0.37163
     0.23651
     0.01960
    -0.22576
    -0.47823
    -0.94761
    -1.15740
    -0.96539
    -0.97605
    -1.05784
    -1.24630
    -1.31742
    -1.21430
    -1.07206
    -0.99028
    -0.90494
    -0.95116
    -0.82315
    -0.70936
    -0.43556
    -0.42133
    -0.35377
    -0.19020
    -0.21154
    -0.13686
    -0.09064
    -0.16887
    -0.23998
    -0.23643
    -0.19731
    -0.23287
    -0.32532
    -0.43911
    -0.44978
    -0.44978
    -0.49956
    -0.36444
    -0.44978
    -0.44623
    -0.45334
    -0.39289
    -0.38578
    -0.42845
    -0.41067
    -0.42133
    -0.22932
    -0.14753
    -0.15109
    -0.23287
    -0.19376
    -0.07286
    -0.00885
     0.08716
     0.15117
     0.06582
     0.12272
     0.16894
     0.11561
     0.09783
     0.24362
     0.16894
     0.20095
     0.20095
     0.26140
     0.11561
     0.15472
     0.04449
     0.08716
    -0.01596
    -0.01952
    -0.07997
    -0.06574
    -0.03730
     0.21517
     0.06227
    -0.09419
    -0.03730
     0.26140
     0.27918
    -0.05508
     0.26495
     0.75211
     0.62766
     0.78411
     0.99391
     0.93346
     0.73433
     0.60276
     0.69166
     0.80189
     0.97613
     1.23216
     1.38150
     1.00458
     0.97258
     1.08281
     1.18949
     1.14326
     1.03658
     0.92991
     0.85879
     0.89435
     0.77345
     0.84812
     0.73789
     0.63832
     0.62410
     0.68455
     0.52098
     0.19739
     0.17961
     0.18317
     0.11561
     0.00893
     0.05160
     0.14050
     0.03382
    -0.12975
    -0.10130
     0.06938
     0.18672
     0.01604
     0.19739
     0.24006
     0.29696
     0.18672
     0.09427
     0.10494
     0.13694
     0.12272
     0.12983
     0.13339
     0.11561
     0.08005
     0.11916
     0.15828
     0.02315
     0.06582
     0.09071
     0.03382
     0.05871
     0.00537
     0.07649
     0.04449
     0.07649
     0.07649
     0.09783
     0.07649
     0.03738
     0.08716
     0.11561
     0.04093
     0.11561
     0.12627
     0.10849
     0.13694
     0.10138
     0.08005
     0.06582
     0.11916
     0.16894
     0.12627
     0.13339
     0.05871
     0.09783
     0.15117
     0.19028
     0.19384
     0.27207
     0.24717
     0.26140
     0.26495
     0.31118
     0.31474
     0.30407
     0.27918
     0.36096
     0.37519
     0.41075
     0.45697
     0.48542
     0.53520
     0.49964
     0.50675
     0.65255
     0.61699
     0.67388
     0.74144
     0.83390
     1.01169
     0.98324
     0.83034
     0.77700
     0.82679
     0.71655
     0.75567
     0.59921
     0.38941
     0.22584
     0.08360
     0.09071
    -0.11197
    -0.32532
    -0.63113
    -0.51023
    -0.55646
    -0.58135
    -0.84449
    -0.83026
    -0.84804
    -0.85871
    -0.83382
    -0.71647
    -0.63469
    -0.67380
    -0.51379
    -0.34666
    -0.25776
    -0.21509
    -0.25065
    -0.24710
    -0.14397
    -0.16531
    -0.20798
    -0.09775
    -0.07286
    -0.05863
    -0.01596
     0.02315
    -0.02307
    -0.06574
    -0.07286
    -0.03374
    -0.04797
     0.01604
    -0.05508
    -0.03730
    -0.05863
    -0.01241
    -0.01241
     0.00537
    -0.06574
    -0.04441
    -0.10130
    -0.04085
    -0.12975
    -0.12975
    -0.15109
    -0.18309
    -0.12264
    -0.15464
    -0.22576
    -0.22220
    -0.25065
    -0.21154
    -0.28977
    -0.28977
    -0.36444
    -0.42133
    -0.33244
    -0.22932
    -0.26487
    -0.29688
    -0.26487
    -0.23287
    -0.20798
    -0.15464
    -0.06574
     0.14761
     0.02315
     0.02315
     0.16539
     0.32896
     0.49609
     0.35385
     0.44986
     0.48186
     0.49964
     0.63832
     0.62054
     0.54587
     0.60988
     0.63477
     0.62054
     0.37519
     0.20806
     0.30051
     0.81612
     1.52374
     1.29261
     0.65610
     0.63832
     0.71300
     0.37163
     0.59921
     0.78411
     0.67033
     0.68811
     0.62766
     0.77700
     0.54943
     0.24717
     0.07649
     0.05871
    -0.00174
     0.12627
     0.03738
    -0.16531
    -0.18665
    -0.18665
    -0.11553
    -0.01952
     0.07649
     0.17250
     0.25429
     0.18317
     0.22228
     0.15117
     0.15472
     0.26140
     0.28629
     0.17250
     0.13339
     0.13694
     0.19739
     0.19739
     0.22228
     0.13694
     0.00537
     0.06227
     0.09783
     0.12272
     0.07294
     0.07649
     0.00893
     0.07294
     0.15828
     0.05516
     0.20095
     0.23651
     0.26495
     0.28629
     0.24362
     0.25429
     0.17606
     0.15472
     0.17961
     0.19028
     0.16539
     0.20095
     0.12272
     0.07294
     0.10849
     0.00537
     0.00893
    -0.03374
    -0.06930
    -0.04441
    -0.05508
    -0.04085
    -0.15109
    -0.18665
    -0.23643
    -0.19020
    -0.11197
    -0.10486
    -0.16175
    -0.06574
    -0.07641
    -0.07641
    -0.00174
     0.01960
     0.01960
    -0.02663
     0.07294
     0.24006
     0.25429
     0.20806
     0.24362
     0.43208
     0.37519
     0.40363
     0.40719
     0.37874
     0.36452
     0.44630
     0.46764
     0.45697
     0.35385
     0.16539
     0.03382
     0.14050
     0.14405
    -0.07641
    -0.09775
    -0.21509
    -0.31110
    -0.30043
    -0.32177
    -0.40000
    -0.39289
    -0.46756
    -0.48178
    -0.32888
    -0.28977
    -0.32532
    -0.33599
    -0.31110
    -0.14397
    -0.15109
    -0.16531
    -0.15109
    -0.03730
    -0.08708
    -0.01241
     0.02671
    -0.04441
    -0.00174
    -0.06574
     0.00893
    -0.01241
     0.00537
    -0.05152
     0.00893
    -0.00529
    -0.01241
     0.00537
    -0.10130
    -0.09419
    -0.05152
    -0.01952
    -0.07286
    -0.17598
    -0.09064
    -0.15820
    -0.15464
     0.00893
    -0.10842
    -0.14753
    -0.12975
    -0.14397
    -0.06930
    -0.09775
    -0.14042
    -0.10486
    -0.07641
    -0.06574
    -0.01241
    -0.03374
    -0.07641
    -0.11197
    -0.05508
     0.04804
     0.01960
    -0.09064
    -0.12975
    -0.05508
     0.00182
    -0.01596
    -0.07641
    -0.08352
    -0.01952
    -0.03374
    -0.01241
    -0.06219
    -0.05863
    -0.03374
    -0.09064
     0.01960
     0.10849
     0.00537
     0.01249
    -0.01241
     0.05516
     0.10494
     0.09427
     0.06227
     0.00537
     0.06938
     0.04093
     0.10138
     0.03026
     0.07294
     0.05160
     0.03382
     0.12983
     0.01249
     0.03382
    -0.02663
    -0.01241
     0.02315
     0.00182
     0.03382
    -0.01952
     0.06582
     0.04449
    -0.01952
    -0.00529
     0.00537
    -0.10130
    -0.03374
    -0.02663
    -0.02307
    -0.11908
    -0.07997
    -0.12264
    -0.06930
    -0.07641
    -0.11908
    -0.22932
    -0.33244
    -0.31821
    -0.29688
    -0.09419
     0.21517
     0.84456
     1.25349
     1.23571
     0.86234
     0.62054
     0.50675
     0.70588
     0.91568
     1.27838
     1.44907
     1.43840
     1.07570
     0.76633
     0.65966
     0.40719
     0.08716
    -0.07997
    -0.12619
    -0.18665
    -0.24710
    -0.31466
    -0.45334
    -0.35022
    -0.47112
    -0.35377
    -0.32177
    -0.17598
    -0.10130
    -0.07286
    -0.06574
     0.04804
     0.09071
     0.10849
     0.12272
     0.12272
     0.25429
     0.28273
     0.28984
     0.27918
     0.08360
     0.15117
     0.19028
     0.19384
     0.09071
    -0.02307
     0.03382
     0.06582
     0.14050
     0.05160
    -0.02307
     0.05516
     0.08716
     0.08360
     0.04804
     0.02315
     0.03738
     0.03382
     0.06938
     0.12983
     0.22939
     0.17606
     0.25429
     0.24717
     0.31829
     0.33252
     0.19384
     0.14050
     0.09427
     0.16539
     0.11916
     0.07294
     0.01960
     0.01960
    -0.09775
    -0.14397
    -0.16887
    -0.29688
    -0.26843
    -0.33599
    -0.38578
    -0.42489
    -0.49245
    -0.46045
    -0.51734
    -0.47823
    -0.49245
    -0.52446
    -0.51023
    -0.45689
    -0.49245
    -0.45689
    -0.41422
    -0.37155
    -0.41067
    -0.29688
    -0.23998
    -0.18309
    -0.25421
    -0.16887
    -0.23287
    -0.20442
    -0.11553
    -0.14397
    -0.16531
    -0.14397
    -0.14042
    -0.14397
    -0.15109
    -0.16887
    -0.12619
    -0.09775
    -0.16887
    -0.17242
    -0.16887
    -0.21509
    -0.24710
    -0.11553
    -0.11553
    -0.10842
    -0.10842
    -0.15109
    -0.07286
    -0.14042
    -0.03730
    -0.13331
    -0.02307
    -0.11553
    -0.04085
    -0.01241
    -0.02307
    -0.08352
    -0.09775
    -0.08708
    -0.05863
    -0.02663
    -0.00885
    -0.14042
    -0.13331
    -0.19376
    -0.13686
    -0.15109
    -0.08352
    -0.15820
    -0.19376
    -0.15820
    -0.17598
    -0.20798
    -0.23287
    -0.18665
    -0.11908
    -0.12619
    -0.11197
    -0.14397
    -0.11553
    -0.10130
    -0.12264
     0.04093
    -0.00174
     0.06582
     0.01249
    -0.06930
     0.05516
    -0.06930
     0.05160
    -0.03019
    -0.01241
    -0.00174
     0.01960
    -0.00529
     0.01249
    -0.12619
    -0.11553
    -0.16175
    -0.07641
     0.00893
    -0.13331
    -0.08708
    -0.12264
    -0.06574
    -0.06930
    -0.11197
    -0.05508
    -0.09419
    -0.05863
    -0.04797
    -0.03019
    -0.06219
    -0.08352
    -0.11908
    -0.05152
     0.02315
    -0.01596
    -0.04085
    -0.04797
    -0.08352
    -0.12975
    -0.13686
    -0.15109
    -0.11553
    -0.12264
    -0.05508
    -0.14042
    -0.17242
    -0.21865
    -0.17242
    -0.25065
    -0.21154
    -0.22576
    -0.22932
    -0.20087
    -0.20442
    -0.19020
    -0.18309
    -0.26843
    -0.18309
    -0.12975
     0.00537
     0.07294
     0.11561
     0.17606
     0.22939
     0.19028
     0.24362
     0.36807
     0.46408
     0.55654
     0.71300
     0.78056
     0.45697
     0.21517
     0.66677
     2.92121
     3.92041
     1.91845
     0.27918
    -0.21865
     0.26140
     0.63477
     0.77345
     0.69877
     0.73078
     0.79834
     0.41786
    -0.21865
    -0.59557
    -0.88716
    -0.88004
    -0.99028
    -0.96539
    -0.74492
    -0.52801
    -0.44978
    -0.48178
    -0.29332
    -0.04085
     0.11916
     0.12272
     0.36452
     0.40008
     0.24362
     0.29696
     0.35385
     0.31474
     0.32896
     0.43564
     0.34674
     0.27562
     0.13339
    -0.07641
    -0.10130
    -0.19731
    -0.16531
    -0.14753
    -0.21154
    -0.41778
    -0.63824
    -0.82671
    -0.82315
    -0.89427
    -0.90138
    -1.00806
    -1.12540
    -1.01872
    -1.03295
    -0.96183
    -1.03295
    -0.97250
    -0.97961
    -0.94405
    -0.89071
    -0.84093
    -0.78759
    -0.68803
    -0.64891
    -0.58491
    -0.49601
    -0.45334
    -0.48178
    -0.40000
    -0.48534
    -0.45334
    -0.52446
    -0.49245
    -0.42489
    -0.41422
    -0.37511
    -0.43911
    -0.38933
    -0.47467
    -0.46400
    -0.53868
    -0.44978
    -0.48890
    -0.57424
    -0.58846
    -0.54579
    -0.49601
    -0.55646
    -0.58135
    -0.63469
    -0.50668
    -0.58491
    -0.61691
    -0.67736
    -0.67380
    -0.61691
    -0.62046
    -0.59557
    -0.56357
    -0.60624
    -0.67380
    -0.60980
    -0.58846
    -0.55646
    -0.61335
    -0.57068
    -0.50668
    -0.51023
    -0.50312
    -0.48178
    -0.49601
    -0.52446
    -0.48534
    -0.39289
    -0.29688
    -0.28977
    -0.22220
    -0.31110
    -0.20442
    -0.16531
    -0.13331
    -0.13686
     0.04449
     0.06582
     0.10494
     0.12627
     0.16539
     0.06938
     0.14761
     0.10138
     0.15117
     0.18317
     0.14405
     0.13339
     0.06227
     0.01249
    -0.00174
    -0.05508
    -0.16531
    -0.10486
    -0.16887
    -0.25065
    -0.31110
    -0.23998
    -0.23643
    -0.32532
    -0.21865
    -0.18309
    -0.24710
    -0.22576
    -0.23998
    -0.16531
    -0.15820
    -0.20087
    -0.17242
    -0.12975
    -0.10130
    -0.02307
    -0.10486
    -0.04441
    -0.09775
    -0.10486
    -0.10842
    -0.10130
    -0.17598
    -0.25065
    -0.17953
    -0.18665
    -0.17598
    -0.21509
    -0.28621
    -0.31110
    -0.30399
    -0.19376
    -0.25776
    -0.35022
    -0.39289
    -0.41067
    -0.44267
    -0.44267
    -0.41778
    -0.53512
    -0.53157
    -0.51379
    -0.51023
    -0.67736
    -0.65958
    -0.70581
    -0.75203
    -0.71292
    -0.68803
    -0.75203
    -0.79826
    -0.81248
    -0.84449
    -0.69514
    -0.68803
    -0.44623
    -0.80893
    -0.84093
    -0.86227
    -0.77692
    -0.75203
    -0.73425
    -0.65958
    -0.67025
    -0.62758
    -0.65247
    -0.70225
    -0.88004
    -0.88360
    -0.79470
    -0.71647
    -0.64536
    -0.73425
    -0.71292
    -0.62402
    -0.66669
    -0.55290
    -0.62758
    -0.61691
    -0.60980
    -0.53868
    -0.47467
    -0.45689
    -0.40711
    -0.38222
    -0.29688
    -0.29332
    -0.26487
    -0.24710
    -0.28265
    -0.23998
    -0.18309
    -0.12264
    -0.11553
    -0.07286
    -0.11908
     0.01960
     0.02315
     0.01960
     0.00537
     0.02315
    -0.06930
    -0.00174
    -0.16175
    -0.36444
    -0.33599
    -0.50312
    -0.40355
    -0.53868
    -0.78048
    -0.90138
    -1.26053
    -1.59122
    -1.97170
    -2.16372
    -2.27751
    -1.89347
    -1.49877
    -1.48099
    -1.57700
    -1.54144
    -1.63389
    -1.78680
    -2.17795
    -1.12185
    -0.21865
     0.05160
    -0.18309
     0.14761
     0.49609
     0.84456
     1.10059
     1.27127
     1.14326
     1.20371
     1.09348
     1.08992
     1.05792
     0.94769
     0.68099
     0.62410
     0.42497
     0.34674
     0.12627
    -0.11197
    -0.25065
    -0.51734
    -0.61691
    -0.75203
    -0.86938
    -0.89782
    -0.80537
    -0.70581
    -0.70936
    -0.59913
    -0.72714
    -0.56001
    -0.50312
    -0.42489
    -0.41422
    -0.38578
    -0.35733
    -0.32532
    -0.32532
    -0.20798
    -0.27910
    -0.24710
    -0.13686
    -0.10486
    -0.16531
    -0.21865
    -0.30399
    -0.26132
    -0.21154
    -0.22220
    -0.21154
    -0.24710
    -0.26843
    -0.20442
    -0.14042
    -0.23643
    -0.28621
    -0.32177
    -0.27910
    -0.22220
    -0.21154
    -0.23287
    -0.24354
    -0.24354
    -0.19020
    -0.17598
    -0.23287
    -0.22932
    -0.20442
    -0.19020
    -0.22220
    -0.22576
    -0.23287
    -0.32532
    -0.35022
    -0.24710
    -0.19731
    -0.20442
    -0.30043
    -0.27554
    -0.33955
    -0.32888
    -0.22220
    -0.27199
    -0.32888
    -0.28621
    -0.24710
    -0.20798
    -0.26487
    -0.28621
    -0.25065
    -0.31821
    -0.15109
    -0.25421
    -0.25421
    -0.26132
    -0.31466
    -0.25776
    -0.27910
    -0.19731
    -0.27554
    -0.29332
    -0.32888
    -0.20442
    -0.20798
    -0.25421
    -0.35377
    -0.37511
    -0.24710
    -0.24710
    -0.26843
    -0.29332
    -0.25421
    -0.25065
    -0.23287
    -0.21865
    -0.27554
    -0.27554
    -0.23643
    -0.29688
    -0.23998
    -0.20442
    -0.26487
    -0.25421
    -0.16887
    -0.18309
    -0.22220
    -0.23643
    -0.22576
    -0.27199
    -0.27199
    -0.20087
    -0.26132
    -0.24710
    -0.27199
    -0.23998
    -0.28265
    -0.18309
    -0.26843
    -0.31110
    -0.25065
    -0.23643
    -0.24710
    -0.27910
    -0.21865
    -0.24354
    -0.21154
    -0.15820
    -0.12264
    -0.14753
    -0.12975
    -0.14042
    -0.07997
    -0.15109
    -0.14397
    -0.15109
    -0.04085
    -0.00174
    -0.06574
     0.06582
     0.01604
     0.01960
    -0.00174
     0.05160
     0.08716
     0.08360
     0.12983
     0.05516
     0.17250
     0.14050
     0.19739
     0.16183
     0.22584
     0.19739
     0.35030
     0.19028
     0.21873
     0.15828
    -0.01596
    -0.00529
    -0.02307
    -0.07997
    -0.12619
    -0.22576
    -0.28621
    -0.35377
    -0.35022
    -0.44623
    -0.58846
    -0.61691
    -0.48178
    -0.50668
    -0.48534
    -0.51734
    -0.51379
    -0.50668
    -0.42489
    -0.36444
    -0.29688
    -0.30043
    -0.27199
    -0.25421
    -0.14397
    -0.22932
    -0.16531
    -0.13331
    -0.13331
    -0.10130
    -0.12975
    -0.13686
    -0.14397
    -0.18309
    -0.17953
    -0.14042
    -0.13331
    -0.08708
    -0.15464
    -0.14753
    -0.21509
    -0.19731
    -0.26132
    -0.30755
    -0.26487
    -0.25776
    -0.32532
    -0.34310
    -0.24354
    -0.28265
    -0.32888
    -0.29332
    -0.40355
    -0.34310
    -0.24354
    -0.27199
    -0.25421
    -0.45689
    -0.66669
    -0.60268
    -0.22576
    -0.11553
    -0.05863
    -0.14042
    -0.29332
    -0.41067
    -0.41778
    -0.33599
    -0.04441
     0.22584
    -0.15820
    -0.50668
    -0.58846
    -0.60980
    -0.86938
    -0.70581
     0.76989
     1.58775
     1.44907
     0.68455
     0.20095
    -0.07641
     0.05160
     0.29696
     0.75567
     0.97613
     1.22860
     1.33528
     0.95480
     0.75567
     0.59565
     0.38230
     0.17250
     0.09427
    -0.09775
    -0.09064
    -0.15109
    -0.21154
    -0.24354
    -0.25065
    -0.25065
    -0.17953
    -0.19020
    -0.25776
    -0.26132
    -0.29688
    -0.25421
    -0.23287
    -0.23287
    -0.24354
    -0.29688
    -0.28265
    -0.23998
    -0.30399
    -0.33244
    -0.29688
    -0.39289
    -0.33955
    -0.28265
    -0.35377
    -0.36444
    -0.35377
    -0.39289
    -0.32888
    -0.32177
    -0.31821
    -0.30755
    -0.35377
    -0.26843
    -0.19376
    -0.26487
    -0.28977
    -0.15464
    -0.14753
    -0.09775
    -0.12619
    -0.06574
    -0.10842
    -0.05863
    -0.09064
     0.00537
     0.05871
     0.07294
    -0.07641
    -0.01596
     0.05160
     0.06227
     0.01249
    -0.03374
    -0.01241
    -0.04085
    -0.02663
    -0.00885
    -0.11553
    -0.13331
    -0.07997
    -0.07997
    -0.11197
    -0.14753
    -0.14042
    -0.09419
    -0.13331
    -0.10130
    -0.15820
    -0.20442
    -0.11908
    -0.14042
    -0.10130
    -0.07286
    -0.12975
    -0.10842
    -0.04797
    -0.12619
    -0.05863
    -0.06219
    -0.07641
    -0.06574
    -0.01952
     0.03382
     0.07649
    -0.01241
     0.04449
     0.09071
     0.14761
     0.12272
     0.17250
     0.11916
     0.16539
     0.14761
     0.26140
     0.38941
     0.42852
     0.41786
     0.46053
     0.43208
     0.44630
     0.40008
     0.23651
     0.23295
     0.26851
     0.15472
     0.16183
     0.04804
     0.00893
    -0.14753
    -0.42489
    -0.33599
    -0.36800
    -0.52446
    -0.48534
    -0.44978
    -0.42845
    -0.54579
    -0.57068
    -0.54579
    -0.52801
    -0.33955
    -0.29688
    -0.28621
    -0.30399
    -0.13331
    -0.21865
    -0.08708
    -0.09419
    -0.10842
    -0.11553
    -0.12975
    -0.06219
    -0.15820
    -0.15109
    -0.14753
    -0.06219
    -0.07286
    -0.06219
    -0.00885
    -0.07641
    -0.15464
    -0.15109
    -0.12619
    -0.04797
    -0.05863
    -0.10130
    -0.05863
    -0.10842
    -0.11197
    -0.16531
    -0.08352
    -0.11553
    -0.06930
    -0.06574
    -0.03730
    -0.05508
    -0.12619
    -0.07997
    -0.04797
     0.00182
     0.00537
    -0.04441
    -0.04797
    -0.00529
     0.05160
     0.03026
     0.04093
     0.00537
    -0.00174
     0.10138
     0.12983
     0.04093
     0.05160
     0.04449
     0.01249
     0.12272
     0.14405
     0.08716
     0.02671
    -0.01952
     0.06582
     0.00893
     0.01960
    -0.01596
    -0.00885
    -0.05152
    -0.21509
    -0.46756
    -0.53868
    -0.68447
    -0.95116
    -0.67025
     0.02671
    -0.22576
    -0.49956
    -0.67025
    -1.06495
    -0.70225
     0.61343
     0.35030
    -0.31466
     0.15117
     0.36807
     0.30407
     0.51742
     0.12983
     0.60988
     1.17171
     1.38150
     0.92279
     0.65255
     0.17961
     0.00893
     0.17250
     0.37163
     0.57787
     0.20095
     0.12983
     0.42852
    -0.02307
    -0.54579
    -0.33244
    -0.18665
    -0.18309
    -0.16531
     0.09427
     0.05160
    -0.02663
    -0.14753
    -0.25065
    -0.25776
    -0.20798
    -0.17953
    -0.14397
    -0.10842
    -0.04797
    -0.09775
    -0.14753
    -0.25776
    -0.30755
    -0.20442
    -0.21154
    -0.26132
    -0.27910
    -0.31110
    -0.16531
    -0.17953
    -0.09775
    -0.19376
    -0.25421
    -0.23287
    -0.12264
    -0.11908
    -0.17598
    -0.20442
    -0.25065
    -0.17242
    -0.10130
    -0.10486
    -0.18309
    -0.19376
    -0.23643
    -0.15820
    -0.15820
    -0.17242
    -0.20798
    -0.17598
    -0.11908
    -0.07997
    -0.10842
    -0.14397
    -0.15820
    -0.16887
    -0.06219
     0.00537
    -0.01952
     0.01249
    -0.04797
    -0.00174
     0.03738
     0.09783
     0.06227
     0.07294
     0.09783
     0.15828
     0.18317
     0.20450
     0.21873
     0.13339
     0.21162
     0.28273
     0.29696
     0.29340
     0.27562
     0.38585
     0.42497
     0.49964
     0.46764
     0.56009
     0.52453
     0.44275
     0.47831
     0.44986
     0.36096
     0.25784
     0.21873
     0.16183
     0.11205
     0.09427
    -0.03730
    -0.06930
    -0.35022
    -0.49601
    -0.39289
    -0.41067
    -0.47823
    -0.50668
    -0.51379
    -0.44978
    -0.52801
    -0.53157
    -0.41778
    -0.32532
    -0.31466
    -0.21865
    -0.22220
    -0.24710
    -0.25776
    -0.20087
    -0.20798
    -0.08708
    -0.11197
    -0.05863
    -0.20087
    -0.17242
    -0.13686
    -0.20442
    -0.21154
    -0.17598
    -0.12264
    -0.23643
    -0.18309
    -0.26487
    -0.21509
    -0.23287
    -0.23287
    -0.20798
    -0.25065
    -0.29332
    -0.28265
    -0.24354
    -0.31466
    -0.19020
    -0.31110
    -0.17242
    -0.25065
    -0.19376
    -0.17598
    -0.19731
    -0.21509
    -0.21154
    -0.16531
    -0.12975
    -0.06219
    -0.10130
    -0.15109
    -0.14753
    -0.06574
    -0.13686
    -0.17598
    -0.16887
    -0.19020
    -0.09775
    -0.13331
    -0.12264
    -0.11197
    -0.10842
    -0.14397
    -0.04085
    -0.06930
    -0.01241
    -0.01952
    -0.10486
     0.03382
    -0.02307
    -0.04441
    -0.03019
    -0.00529
     0.07294
     0.10138
    -0.04441
    -0.11908
    -0.17953
    -0.15820
    -0.14397
    -0.17953
    -0.20442
    -0.26132
    -0.43556
    -0.52090
    -0.71647
    -0.93694
    -1.11118
    -1.09695
     0.06582
     1.01169
    -0.06574
    -0.58135
    -0.30399
     0.37519
    -0.30399
    -0.30043
     0.30407
     0.80545
     0.63832
     0.47120
     0.72722
     0.64188
     0.61343
     1.05081
     0.75567
     1.13615
     0.95124
     0.40719
     0.57787
     0.34674
     0.40008
     0.52453
     0.68455
     0.49609
     0.43919
     0.11561
    -0.03374
    -0.30043
    -0.53512
    -0.79470
    -0.83382
    -1.07917
    -1.35653
    -1.18941
    -0.65602
    -0.20442
    -0.19020
    -0.58135
    -0.61691
    -0.46756
    -0.43200
    -0.10842
     0.30407
     0.57432
     0.69877
     0.64899
     0.56009
     0.49253
     0.59210
     0.43208
     0.43208
     0.30762
     0.15472
     0.00537
    -0.11197
    -0.14042
    -0.20442
    -0.23998
    -0.26132
    -0.32177
    -0.25065
    -0.33599
    -0.24710
    -0.27910
    -0.24710
    -0.17598
    -0.03374
    -0.20798
    -0.14042
    -0.06219
    -0.07997
     0.00537
     0.07294
     0.04449
     0.05871
     0.07294
     0.21517
     0.19028
     0.20095
     0.34318
     0.26495
     0.30051
     0.35741
     0.33252
     0.34674
     0.34674
     0.38941
     0.46053
     0.40719
     0.36452
     0.31829
     0.33963
     0.20806
     0.19384
     0.08716
     0.05160
     0.03738
    -0.06930
    -0.09419
    -0.12619
    -0.38933
    -0.38222
    -0.35733
    -0.37511
    -0.38578
    -0.37155
    -0.40000
    -0.46756
    -0.46756
    -0.42489
    -0.48178
    -0.33955
    -0.40355
    -0.27199
    -0.30399
    -0.24354
    -0.27554
    -0.30399
    -0.27554
    -0.27910
    -0.22576
    -0.26843
    -0.23643
    -0.27199
    -0.23998
    -0.23643
    -0.32888
    -0.25776
    -0.17598
    -0.26487
    -0.22932
    -0.18309
    -0.23287
    -0.23998
    -0.28977
    -0.34310
    -0.20442
    -0.19020
    -0.21865
    -0.20798
    -0.26843
    -0.29332
    -0.25065
    -0.21154
    -0.14042
    -0.24710
    -0.21154
    -0.23643
    -0.15820
    -0.10842
    -0.20798
    -0.19731
    -0.09419
    -0.09064
    -0.10130
    -0.16531
    -0.14397
    -0.16175
    -0.12975
    -0.10486
    -0.06574
    -0.15109
    -0.17598
    -0.15820
    -0.06574
    -0.03730
    -0.12619
    -0.16531
    -0.12975
    -0.16175
    -0.10842
    -0.14753
    -0.14753
    -0.21154
    -0.18309
    -0.15464
    -0.12975
    -0.11908
    -0.24710
    -0.21154
    -0.20798
    -0.21154
    -0.16175
    -0.25421
    -0.24710
    -0.23287
    -0.13331
    -0.16887
    -0.12264
    -0.15109
    -0.18665
    -0.16175
    -0.11553
    -0.08352
    -0.09419
    -0.16175
    -0.12619
    -0.07641
    -0.09419
    -0.10130
    -0.10130
    -0.07997
    -0.09775
    -0.04085
    -0.05508
    -0.15109
    -0.13331
    -0.05863
    -0.06930
    -0.05508
    -0.10842
    -0.14397
    -0.06219
    -0.10130
    -0.09419
    -0.12264
    -0.12619
    -0.15109
    -0.02307
    -0.07286
    -0.20087
    -0.14042
    -0.13686
    -0.13331
    -0.20087
    -0.03730
    -0.07641
    -0.11553
    -0.06574
    -0.05152
     0.00182
    -0.11553
    -0.17242
    -0.18665
    -0.11197
    -0.07641
    -0.06219
     0.05516
    -0.00885
     0.14405
     0.13339
     0.07294
     0.12272
     0.02315
    -0.00885
     0.06227
     0.19384
     0.29340
     0.23651
     0.16183
     0.11205
     0.10849
     0.04449
     0.01249
     0.09071
     0.09071
    -0.06574
    -0.06574
    -0.03730
    -0.16531
    -0.05863
     0.09427
     0.29340
     0.06938
     0.04093
     0.08005
     0.00182
    -0.14042
    -0.08352
     0.02671
     1.06859
     2.28115
     2.70430
     1.60197
    -0.21865
    -0.96183
    -0.26132
     0.64543
     1.25705
     1.38150
     1.15393
     0.83390
     0.41430
     0.05160
    -0.10842
    -0.16887
    -0.16175
    -0.28265
    -0.29332
    -0.27554
    -0.04797
    -0.00529
    -0.16887
    -0.17953
    -0.10130
    -0.06219
    -0.06219
    -0.05508
    -0.15109
    -0.21865
    -0.22932
    -0.15820
    -0.15109
    -0.21865
    -0.27199
    -0.28977
    -0.15820
    -0.15109
    -0.14753
    -0.17598
    -0.07286
    -0.07286
    -0.03730
     0.00893
    -0.05863
    -0.05863
    -0.09064
     0.01604
     0.03738
    -0.03019
    -0.04797
    -0.11553
    -0.10842
    -0.06574
    -0.06930
    -0.16531
    -0.14042
    -0.19020
    -0.04441
    -0.13331
    -0.11553
    -0.15109
    -0.12975
    -0.12975
    -0.06930
    -0.09419
    -0.07641
    -0.09419
    -0.09775
    -0.03019
     0.05516
     0.02315
    -0.03730
     0.00893
     0.06582
     0.08716
     0.08005
     0.08360
     0.05516
     0.11205
     0.16183
     0.21162
     0.14761
     0.13339
     0.08005
     0.18317
     0.25429
     0.17250
     0.12272
     0.09071
     0.11916
     0.06582
     0.12627
     0.09427
     0.05160
     0.06938
     0.06582
     0.03382
     0.02315
    -0.02663
    -0.04797
    -0.00174
    -0.03730
     0.01604
    -0.01596
    -0.01241
     0.03382
    -0.01952
    -0.01241
     0.00893
    -0.05508
     0.03026
     0.00893
     0.00537
     0.03738
     0.06938
    -0.05152
    -0.03374
     0.11916
     0.08716
     0.00182
     0.08005
    -0.00174
     0.05160
     0.06227
     0.00893
     0.02671
     0.01604
     0.04449
     0.07294
     0.04804
     0.03026
    -0.02663
    -0.04085
     0.00182
     0.05516
     0.00182
     0.00182
     0.04449
    -0.03730
     0.01249
     0.04093
    -0.03374
    -0.03019
     0.01249
     0.00893
     0.08716
     0.01960
     0.02671
    -0.06574
    -0.01241
     0.11205
     0.08360
     0.03738
     0.00182
    -0.01596
     0.01249
     0.00537
     0.06938
     0.05160
    -0.00885
     0.00182
     0.05871
     0.11205
     0.03738
     0.00537
    -0.02663
     0.08360
     0.05516
     0.05516
     0.06938
    -0.05152
    -0.03730
     0.00893
     0.03738
    -0.05508
     0.03026
    -0.04441
    -0.06574
    -0.04797
    -0.07286
    -0.10130
    -0.10842
    -0.09775
    -0.02663
    -0.10486
    -0.17242
    -0.15464
    -0.23643
    -0.20087
    -0.19020
    -0.25776
    -0.25421
    -0.24710
    -0.25776
    -0.30755
    -0.27554
    -0.30043
    -0.35733
    -0.25776
    -0.26487
    -0.29332
    -0.20798
    -0.23643
    -0.14753
    -0.13331
    -0.16887
    -0.09064
    -0.00885
     0.07294
     0.11205
     0.10849
     0.08360
     0.07294
     0.09783
    -0.11553
    -0.22576
    -0.23998
    -0.28265
    -0.30755
    -0.16175
     0.15472
     0.65966
     1.02592
     0.57076
     0.25429
     0.35030
     0.63121
     0.88724
     0.96902
     0.74856
     0.78411
     1.23216
     1.81177
     1.43840
     1.07214
     0.90501
     0.50675
     0.17606
     0.03738
    -0.12264
    -0.28977
     0.43919
     1.45618
     1.60553
     1.05436
     0.36452
     1.31394
     1.40284
     1.07214
     1.44196
     0.62054
     0.37519
     0.32896
    -0.07641
     0.09427
     0.65610
     0.67744
     0.12983
    -0.65602
    -1.18585
    -1.52366
    -1.60545
    -1.62678
    -1.45966
    -1.22141
    -1.12185
    -0.87649
    -0.64180
    -0.48890
    -0.42133
    -0.38933
    -0.26487
    -0.17598
    -0.12619
    -0.07641
    -0.14753
    -0.17953
    -0.16531
    -0.18665
    -0.17598
    -0.15109
    -0.18309
    -0.28621
    -0.31110
    -0.33955
    -0.44267
    -0.37511
    -0.42845
    -0.37866
    -0.42133
    -0.44267
    -0.47467
    -0.40000
    -0.39644
    -0.45689
    -0.49601
    -0.41778
    -0.45334
    -0.39289
    -0.36800
    -0.40355
    -0.42489
    -0.43200
    -0.40711
    -0.39289
    -0.36444
    -0.41067
    -0.40000
    -0.39644
    -0.32177
    -0.36088
    -0.42489
    -0.35022
    -0.32177
    -0.35022
    -0.27199
    -0.33955
    -0.33599
    -0.28977
    -0.32177
    -0.25776
    -0.26843
    -0.27199
    -0.28977
    -0.30755
    -0.22576
    -0.23643
    -0.25421
    -0.25421
    -0.31110
    -0.26132
    -0.25065
    -0.23998
    -0.28265
    -0.29688
    -0.34310
    -0.20798
    -0.21509
    -0.22220
    -0.24354
    -0.28265
    -0.25776
    -0.30043
    -0.30399
    -0.21509
    -0.25421
    -0.25776
    -0.26487
    -0.20798
    -0.13331
    -0.24354
    -0.28977
    -0.46045
    -0.31466
    -0.20798
    -0.14753
    -0.25065
    -0.20087
    -0.33955
    -0.20798
    -0.23643
    -0.18665
    -0.21154
    -0.17242
    -0.16887
    -0.15109
    -0.15109
    -0.18309
    -0.17242
    -0.16175
    -0.16175
    -0.04085
    -0.12264
    -0.11553
    -0.18309
    -0.16887
    -0.25776
    -0.17953
    -0.14397
    -0.16887
    -0.19731
    -0.19020
    -0.20442
    -0.19731
    -0.19376
    -0.21154
    -0.16531
    -0.09419
    -0.17953
    -0.21154
    -0.20798
    -0.15820
    -0.18309
    -0.11553
     0.00182
     0.07294
    -0.12619
    -0.04797
    -0.06930
     0.00182
    -0.10130
    -0.03019
     0.05160
     0.10138
     0.06227
     0.05871
     0.02315
     0.08005
     0.14405
     0.06582
     0.11561
     0.09071
     0.10494
     0.21873
     0.29340
     0.24362
     0.26140
     0.15828
     0.21517
     0.31118
     0.30051
     0.21162
     0.19384
    -0.01952
     0.03738
    -0.04797
     0.08360
    -0.01952
    -0.19020
    -0.23643
    -0.21154
    -0.27554
    -0.24354
    -0.33244
    -0.32177
    -0.41067
    -0.31821
    -0.30043
    -0.30043
    -0.40711
    -0.35377
    -0.35377
    -0.17598
    -0.20798
    -0.24710
    -0.07641
    -0.05508
    -0.04797
     0.02671
     0.06938
     0.00893
     0.05871
    -0.13331
    -0.19376
    -0.18309
    -0.19020
    -0.02663
    -0.15820
    -0.20442
    -0.26132
    -0.57068
    -0.72003
    -0.74492
    -0.73070
    -0.33955
    -0.17598
    -0.50668
    -0.97605
    -0.81248
    -0.85515
    -0.45334
    -0.55290
    -0.28977
    -0.02307
     0.08716
    -0.27199
    -0.53157
    -0.25065
    -0.26843
     0.10138
     0.58143
     0.56365
     0.23651
     0.26495
     0.48186
     0.32540
     0.30407
     0.15117
     0.18672
     0.35741
     0.46408
     0.55298
     0.44630
     0.24717
     0.14405
    -0.01596
     0.00182
    -0.02663
    -0.10130
    -0.05508
    -0.10130
    -0.09775
    -0.09775
    -0.04797
    -0.22220
    -0.21865
    -0.22576
    -0.19020
    -0.20087
    -0.26487
    -0.27554
    -0.22576
    -0.21154
    -0.18309
    -0.20087
    -0.25065
    -0.23287
    -0.20442
    -0.15109
    -0.16175
    -0.16175
    -0.21509
    -0.25421
    -0.17242
    -0.04441
    -0.12975
    -0.12264
    -0.19020
    -0.18665
    -0.13331
    -0.15109
    -0.14042
    -0.12975
    -0.12264
    -0.13331
    -0.12264
    -0.11553
    -0.12619
    -0.16531
    -0.16531
    -0.11908
    -0.09419
    -0.11197
    -0.09419
    -0.19020
    -0.06930
    -0.13686
    -0.10842
    -0.09064
    -0.12975
    -0.06930
    -0.07641
    -0.10842
    -0.08708
    -0.09419
    -0.17242
    -0.09775
    -0.10130
    -0.09775
    -0.09775
    -0.09419
    -0.06219
    -0.12975
    -0.15109
    -0.14397
    -0.13331
    -0.15109
    -0.04441
    -0.17953
    -0.11908
    -0.13331
    -0.16531
    -0.13331
    -0.03730
    -0.09419
    -0.20442
    -0.14042
    -0.19020
    -0.16175
    -0.10842
    -0.17953
    -0.15109
    -0.14753
    -0.12975
    -0.12975
    -0.16887
    -0.10130
    -0.22220
    -0.24354
    -0.12264
    -0.04085
    -0.10486
    -0.17598
    -0.08708
    -0.03374
    -0.05508
    -0.07286
    -0.02663
    -0.03730
    -0.04797
     0.02315
     0.06227
     0.09427
     0.01249
    -0.00885
     0.13339
     0.17961
     0.21517
     0.11561
     0.08005
     0.17961
     0.22228
     0.28273
     0.34318
     0.26140
     0.20806
     0.38585
     0.28984
     0.26495
     0.18672
     0.09071
     0.04804
     0.16894
     0.01604
    -0.02307
    -0.16531
    -0.18665
    -0.32177
    -0.30399
    -0.34310
    -0.36800
    -0.38933
    -0.50312
    -0.53157
    -0.49601
    -0.47823
    -0.49956
    -0.43200
    -0.36088
    -0.40000
    -0.37511
    -0.38222
    -0.35733
    -0.29332
    -0.33244
    -0.32532
    -0.37866
    -0.40711
    -0.33955
    -0.26487
    -0.27910
    -0.33599
    -0.29688
    -0.20798
    -0.23643
    -0.30755
    -0.22576
    -0.01241
     0.03026
     0.01249
    -0.07997
    -0.07286
    -0.23998
    -0.13331
    -0.07997
    -0.09419
    -0.07286
    -0.03374
    -0.16887
    -0.20798
    -0.24354
    -0.11908
    -0.11908
    -0.13686
    -0.20798
    -0.10130
    -0.03019
    -0.00885
     0.00537
     0.01604
    -0.11553
    -0.00174
     0.42141
     0.59210
     0.63121
     0.43208
    -0.16531
    -0.70936
    -0.97961
    -0.42133
     0.46053
     0.39652
     0.53165
     0.60276
    -0.19731
    -0.41778
    -0.01241
     0.69877
     0.98324
     0.86590
     0.23651
    -0.09419
    -0.77337
    -0.48178
    -0.10842
    -0.09064
    -0.05863
    -0.07286
    -0.09419
    -0.03730
     0.14405
     0.16539
     0.19384
     0.03382
    -0.10130
    -0.13686
     0.06938
     0.32896
     0.47831
     0.91924
     0.85168
     0.89790
     0.66677
     0.35030
    -0.00529
    -0.33955
    -0.25776
    -0.14753
    -0.22220
    -0.40000
    -0.57424
    -0.64536
    -0.49245
    -0.37155
    -0.35022
    -0.19020
    -0.18309
    -0.10842
    -0.14042
    -0.10842
    -0.16887
    -0.22576
    -0.16531
    -0.11553
    -0.15820
    -0.20087
    -0.16887
    -0.15109
    -0.15109
    -0.15820
    -0.20798
    -0.23643
    -0.14042
    -0.14753
    -0.10130
    -0.19020
    -0.17242
    -0.12264
    -0.11553
    -0.04085
    -0.04085
    -0.05863
    -0.10486
    -0.06574
    -0.05152
    -0.03019
    -0.04441
    -0.05863
    -0.05508
     0.01604
     0.01604
     0.02315
    -0.00529
    -0.02663
    -0.11553
    -0.08708
    -0.03730
    -0.03730
     0.00182
    -0.14042
    -0.14042
    -0.03374
    -0.00885
    -0.13331
