# Supplementary material for: Software algorithm and hardware design for real-time implementation of new spectral estimator
Source: Biomed Eng Online. 2014 May 9;13:61. doi: 10.1186/1475-925X-13-61 (PMC4057578; doi:10.1186/1475-925X-13-61)
Supplement: Additional file 2 — txtfiles.zip. [file 1475-925X-13-61-S2.zip › FILE078.TXT]

     3.61879
     3.23930
     1.95233
     1.12736
     0.64337
     0.72587
     0.83036
     0.14838
    -0.58310
    -0.26411
     0.26938
     0.87436
     0.51687
    -0.67660
    -0.77010
    -0.81960
    -0.93509
    -1.22659
    -1.48508
    -1.39708
    -0.65460
     0.80836
     2.15583
     1.95783
     0.42887
    -0.67660
    -1.54558
    -2.39806
    -2.00207
    -1.13859
    -0.42361
    -0.53360
    -1.38058
    -1.38058
    -0.94609
    -0.70960
    -1.19909
    -1.69957
    -1.88657
    -1.79857
    -1.43558
    -0.85809
    -0.09361
     0.41787
     0.81936
     1.13286
     1.38035
     1.40235
     1.19335
     1.03386
     1.02286
     1.02286
     0.91836
     0.69837
     0.36837
     0.26938
     0.12638
     0.01638
    -0.04962
    -0.08261
    -0.20911
    -0.07711
    -0.02762
    -0.23111
    -0.20911
    -0.26961
    -0.34111
    -0.24761
    -0.17611
    -0.28061
    -0.24761
    -0.17061
    -0.25861
    -0.14311
    -0.04962
     0.02738
    -0.06061
    -0.07711
    -0.10461
     0.01638
    -0.05512
    -0.09911
    -0.18711
    -0.13211
    -0.16511
    -0.07711
    -0.08811
    -0.07711
    -0.17611
    -0.24761
    -0.09911
     0.00538
    -0.17611
    -0.13211
    -0.13761
    -0.10461
    -0.03312
    -0.07161
    -0.07161
    -0.13761
    -0.06061
    -0.09361
    -0.11011
    -0.15961
    -0.28611
    -0.22561
    -0.30261
    -0.07161
    -0.18161
    -0.29711
    -0.35761
    -0.29161
    -0.24211
    -0.28611
    -0.41261
    -0.29161
    -0.38511
    -0.27511
    -0.26961
    -0.23111
    -0.42361
    -0.42361
    -0.45111
    -0.19811
    -0.25861
    -0.33011
    -0.31361
    -0.43461
    -0.28611
    -0.27511
    -0.17061
    -0.31361
    -0.19811
    -0.22011
    -0.18161
    -0.10461
    -0.17061
    -0.09911
    -0.27511
    -0.06061
    -0.02762
    -0.03312
    -0.15961
    -0.23111
    -0.03862
    -0.06061
    -0.11011
    -0.13761
    -0.12111
    -0.12661
    -0.13211
    -0.14861
    -0.12111
    -0.15411
    -0.31361
    -0.30261
    -0.15411
    -0.21461
    -0.03862
    -0.26961
    -0.16511
    -0.09911
    -0.13211
    -0.22011
    -0.25311
    -0.20361
    -0.07711
    -0.17061
    -0.20361
    -0.25861
    -0.30811
    -0.41261
    -0.24761
    -0.45111
    -0.57210
    -0.68210
    -0.72060
    -0.69860
    -0.57760
    -0.51710
    -0.31361
    -0.25311
     0.07688
     0.24188
     0.46737
     0.56637
     0.75886
     0.70937
     0.89086
     1.01186
     1.13286
     1.29785
     1.57284
     1.65534
     1.61134
     1.31985
     1.07236
     0.74786
     0.56087
     0.40137
     0.22538
    -0.14311
    -0.51160
    -1.12759
    -1.65007
    -2.29356
    -3.10204
    -3.37153
    -2.98104
    -2.13406
    -0.34661
     1.33085
     2.18883
     1.57834
     0.20338
    -1.62258
    -1.03409
     1.18235
     3.64629
     5.02676
     4.71876
     4.34477
     4.04228
     4.07528
     3.67379
     2.76631
     2.02383
     1.79284
     1.72684
     1.55084
     1.05036
     0.70387
     0.44537
     0.31888
     0.00538
    -0.19261
    -0.26411
    -0.14861
    -0.23661
    -0.19261
     0.04388
     0.03288
     0.04388
     0.12088
     0.25838
     0.38487
     0.41237
     0.41787
     0.57737
     0.57187
     0.70937
     0.52237
     0.50587
     0.43987
     0.45087
     0.33538
     0.25288
     0.14288
    -0.11561
    -0.14861
    -0.18161
    -0.31361
    -0.37411
    -0.47860
    -0.55010
    -0.66560
    -0.69860
    -0.69860
    -0.96259
    -0.97909
    -0.85259
    -0.80310
    -0.83060
    -0.74810
    -0.85259
    -0.74810
    -0.71510
    -0.80310
    -0.91859
    -0.96259
    -1.01759
    -0.91309
    -0.85259
    -0.73710
    -0.77010
    -0.77560
    -0.72060
    -0.64360
    -0.68760
    -0.73710
    -0.78660
    -0.68760
    -0.49510
    -0.37411
    -0.24211
    -0.29711
    -0.23111
    -0.23111
    -0.11561
    -0.02212
    -0.00012
    -0.09361
    -0.05512
     0.04938
     0.13738
     0.09338
     0.05488
    -0.02212
     0.06588
    -0.10461
    -0.19261
    -0.17061
    -0.07711
    -0.06611
    -0.03862
    -0.13211
    -0.18161
    -0.44561
    -0.53910
    -0.41261
    -0.31911
    -0.24761
    -0.33011
    -0.35761
    -0.42361
    -0.49510
    -0.34661
    -0.34661
    -0.40161
    -0.48960
    -0.36861
    -0.25311
    -0.28061
    -0.37411
    -0.35761
    -0.34661
    -0.22011
    -0.26961
    -0.30811
    -0.16511
    -0.15411
    -0.17061
    -0.23661
    -0.08811
    -0.06611
     0.00538
    -0.06061
     0.00538
    -0.01662
    -0.01662
    -0.03862
     0.02188
     0.04388
     0.08238
     0.07138
     0.02738
     0.06038
     0.01638
     0.02188
     0.06588
     0.08238
     0.18138
     0.15388
     0.13188
     0.10438
     0.29688
     0.14288
     0.15388
     0.18138
     0.12088
     0.24188
     0.20888
     0.15938
     0.10438
     0.09888
    -0.02762
    -0.06611
    -0.19261
    -0.37411
    -0.49510
    -0.74260
    -0.86359
    -0.97359
    -0.80860
    -0.35211
     0.14838
     0.81386
     1.52335
     1.84234
     1.53984
     0.90736
     0.50037
     0.74786
     1.35835
     1.99083
     2.74981
     2.54082
     2.01283
     2.72781
     2.83781
     2.22183
     1.93033
     0.91836
     0.88536
     1.30885
     0.94586
    -0.40711
    -1.36408
    -1.75457
    -1.51258
     0.09888
     2.22733
     3.33280
     4.08628
     2.62882
     0.62137
    -0.45111
    -0.42361
     0.03288
     0.39587
     0.25288
     0.06038
    -0.42911
    -0.85259
    -0.99009
    -1.62258
    -1.91407
    -2.09556
    -2.56305
    -3.08004
    -3.33303
    -3.31103
    -2.85454
    -2.26056
    -1.44108
    -0.69310
     0.02188
     0.70937
     1.01186
     1.19885
     1.33085
     1.56184
     1.44085
     1.46835
     1.20435
     1.00636
     0.92936
     0.63787
     0.55537
     0.48387
     0.23638
    -0.01112
    -0.04962
     0.01638
     0.05488
    -0.06061
    -0.02762
    -0.16511
    -0.17061
    -0.24211
    -0.25311
    -0.36861
    -0.22561
    -0.29161
    -0.29711
    -0.22561
    -0.11011
    -0.20361
    -0.13761
    -0.11561
    -0.08261
    -0.06061
    -0.15961
    -0.06061
    -0.05512
    -0.00012
    -0.11011
    -0.14861
    -0.20911
    -0.14311
    -0.17061
    -0.04412
    -0.12111
    -0.23661
    -0.17061
    -0.06611
    -0.13211
    -0.11011
    -0.22011
    -0.13761
    -0.09361
     0.06038
    -0.02212
    -0.07711
    -0.14861
    -0.05512
     0.07138
     0.02188
     0.06038
    -0.00012
    -0.07711
     0.04388
     0.07688
    -0.00562
    -0.10461
    -0.08811
    -0.14861
     0.01088
    -0.13211
    -0.07161
    -0.14311
    -0.23661
    -0.24211
    -0.24211
    -0.09361
    -0.13211
    -0.25861
    -0.26411
    -0.19261
    -0.17061
    -0.23661
    -0.23661
    -0.20911
    -0.29711
    -0.13211
    -0.19811
    -0.31911
    -0.31361
    -0.24761
    -0.27511
    -0.23111
    -0.18161
    -0.29161
    -0.13211
    -0.28611
    -0.25311
    -0.24211
    -0.26411
    -0.24211
    -0.12111
    -0.07711
    -0.11561
    -0.08811
    -0.15961
    -0.24211
    -0.19811
    -0.03312
    -0.05512
    -0.08811
    -0.05512
    -0.00012
    -0.00562
    -0.02212
    -0.09911
    -0.06061
     0.00538
     0.10438
     0.09338
     0.20338
     0.04938
     0.09888
     0.06588
     0.19788
     0.19238
     0.20338
     0.28588
     0.21988
     0.17588
     0.13738
     0.02738
     0.03838
     0.08788
     0.13738
     0.06588
     0.13188
     0.08238
     0.02738
    -0.03862
    -0.13211
    -0.20361
    -0.26411
    -0.50060
    -0.64910
    -0.74810
    -1.09459
    -1.42458
    -1.92507
    -2.14506
    -1.93607
    -0.85259
    -0.00562
     1.34185
     2.53532
     2.04033
     0.64337
    -0.35211
    -0.18161
     0.72037
     2.61232
     3.80579
     4.46027
     3.60779
     2.63982
     2.43632
     2.75531
     2.46382
     1.03386
     0.50037
     1.09986
     1.50135
     0.94586
    -0.42361
    -0.77560
    -1.13859
    -1.11109
    -0.51710
     0.61587
     1.92484
     1.74884
     1.10536
     0.15388
    -0.07161
     0.04938
     0.51687
     0.34087
    -0.64910
    -1.23759
    -1.63358
    -1.96907
    -2.48055
    -2.65655
    -1.88107
    -1.23759
    -1.54558
    -2.42556
    -2.90404
    -2.97004
    -2.73355
    -2.13956
    -1.30908
    -0.46760
     0.14288
     0.63787
     1.16585
     1.60034
     1.69384
     1.56734
     1.42985
     1.23735
     1.13286
     0.90736
     0.67087
     0.51687
     0.45637
     0.29138
     0.35737
     0.29688
     0.13188
     0.00538
    -0.11561
    -0.09361
    -0.04962
    -0.14861
    -0.15961
    -0.26411
    -0.01662
    -0.12661
    -0.24211
    -0.05512
    -0.12661
    -0.01112
    -0.00012
     0.03288
     0.10988
    -0.18711
    -0.25311
     0.00538
    -0.00012
     0.13188
    -0.11011
    -0.08811
     0.01638
    -0.01112
    -0.17061
    -0.05512
    -0.17611
    -0.14861
    -0.12111
    -0.05512
     0.02188
     0.09338
    -0.17061
    -0.11011
     0.04938
     0.11538
    -0.08261
     0.06588
     0.04938
     0.09338
    -0.00012
     0.21988
     0.09338
     0.13738
     0.13188
     0.22538
     0.21988
     0.07138
     0.04938
    -0.10461
    -0.07711
     0.09888
    -0.07161
    -0.09911
    -0.02212
    -0.15411
    -0.08811
    -0.17061
    -0.13211
    -0.19261
    -0.18711
    -0.22561
    -0.18711
    -0.21461
    -0.24211
    -0.16511
    -0.31911
    -0.06611
    -0.18161
    -0.16511
    -0.17611
    -0.25311
    -0.23661
    -0.19811
    -0.25861
    -0.27511
    -0.24761
    -0.15411
    -0.09911
    -0.15961
    -0.14311
    -0.20911
    -0.19811
    -0.09911
    -0.08811
    -0.07711
    -0.17611
    -0.11561
    -0.22011
    -0.14861
    -0.11561
    -0.12111
    -0.06061
    -0.16511
    -0.13211
    -0.15961
    -0.23111
    -0.27511
    -0.30261
    -0.08811
    -0.22011
    -0.10461
    -0.16511
    -0.18711
    -0.17061
    -0.17061
    -0.19261
    -0.11561
    -0.15411
    -0.17061
    -0.17611
    -0.13761
    -0.13211
    -0.11011
    -0.29161
    -0.36861
    -0.24761
    -0.30811
    -0.45660
    -0.67110
    -0.75910
    -0.91859
    -0.83060
    -0.78660
    -0.62160
    -0.39061
    -0.35761
     0.06038
     0.32438
     0.45637
     0.51137
     0.79736
     0.83036
     0.83036
     1.06136
     1.16585
     1.34735
     1.56734
     1.74334
     1.69384
     1.41335
     1.14385
     0.79186
     0.30238
     0.28588
     0.19788
    -0.22561
    -0.68760
    -0.83610
    -1.34208
    -2.22206
    -2.75005
    -3.10204
    -2.42006
    -1.57308
    -1.08359
    -0.25861
     1.15485
     2.22733
     2.26033
     1.18235
    -0.39061
    -1.07809
     0.05488
     2.60682
     3.98728
     4.10278
     3.77279
     3.50330
     3.14580
     2.27133
     1.19885
     0.83586
     0.71487
     1.02836
     0.84136
     0.58837
     0.61037
     0.59937
     0.49487
     0.39587
     0.41787
     0.37387
     0.45087
     0.46187
     0.30788
     0.05488
    -0.12661
     0.04388
     0.01638
    -0.05512
     0.00538
    -0.06061
    -0.27511
    -0.23111
    -0.37961
    -0.50610
    -0.70410
    -0.68760
    -0.65460
    -0.83060
    -0.76460
    -0.83060
    -0.88559
    -0.90759
    -0.88009
    -1.01759
    -1.13859
    -1.11109
    -1.08909
    -0.80310
    -0.80860
    -0.72060
    -0.85809
    -0.68210
    -0.49510
    -0.35761
    -0.36311
    -0.26411
    -0.37411
    -0.22561
    -0.05512
     0.04388
    -0.03312
    -0.00012
    -0.08811
     0.00538
    -0.00012
    -0.19261
    -0.07161
     0.02738
    -0.00012
    -0.03312
    -0.08261
    -0.10461
    -0.14861
    -0.14311
    -0.14861
    -0.00562
    -0.06611
    -0.11561
    -0.03862
     0.06038
     0.15388
     0.06588
     0.03838
     0.05488
    -0.02762
     0.07688
    -0.07711
     0.11538
    -0.03862
    -0.02762
    -0.04962
    -0.02212
     0.06588
     0.01638
    -0.07711
     0.01088
    -0.08811
    -0.07711
    -0.11011
    -0.09361
    -0.08811
    -0.13211
    -0.08261
     0.07138
    -0.06611
    -0.04962
    -0.02212
     0.01088
    -0.04412
    -0.06061
    -0.13211
    -0.10461
     0.01088
     0.01088
    -0.04412
     0.10988
     0.03838
     0.02738
     0.04938
     0.04938
    -0.00562
    -0.02212
    -0.01662
     0.02188
     0.11538
     0.08238
     0.17588
    -0.06061
     0.02738
     0.02738
     0.09888
     0.01088
     0.01088
     0.07138
     0.03838
     0.08238
     0.04938
     0.03288
     0.03838
    -0.04412
     0.09888
     0.08788
    -0.00012
    -0.06611
    -0.00562
    -0.07711
    -0.03862
    -0.09911
    -0.00562
    -0.08811
    -0.17611
    -0.21461
    -0.10461
    -0.30261
    -0.41261
    -0.59410
    -0.52810
    -0.72610
    -0.87459
    -1.03409
    -1.07809
    -0.94059
    -0.47310
    -0.17061
     0.44537
     0.81386
     0.94036
     1.38035
     1.45185
     1.19885
     1.07786
     1.16035
     1.53984
     1.81484
     2.11183
     2.49682
     2.52982
     2.35382
     2.10633
     1.25385
     0.43437
     0.24738
     0.37937
     0.86886
     0.01088
     0.12638
     0.80836
     0.84686
    -0.00562
    -0.84160
    -1.34208
    -1.36408
    -1.38608
    -1.37508
    -1.44658
    -0.57210
     1.00086
     2.68382
     2.98631
     1.77634
     0.37937
     0.03288
     0.25288
     0.60487
     0.52237
     0.25288
    -0.06611
    -0.02762
     0.33538
    -0.10461
    -1.29258
    -2.43656
    -3.20654
    -2.84354
    -2.47505
    -2.49705
    -2.59055
    -2.40906
    -2.10106
    -1.64458
    -1.04509
    -0.34111
     0.36837
     0.94036
     1.24285
     1.39685
     1.23185
     1.27035
     1.19335
     1.28135
     1.18785
     1.00636
     0.79186
     0.57737
     0.39037
     0.18138
    -0.00562
    -0.17061
    -0.17061
    -0.04962
    -0.12661
    -0.08261
    -0.22011
    -0.37411
    -0.31911
    -0.29711
    -0.26411
    -0.34661
    -0.40711
    -0.32461
    -0.19811
    -0.15961
    -0.22011
    -0.14311
    -0.10461
     0.02738
    -0.04962
    -0.07711
    -0.08811
    -0.12111
    -0.19261
    -0.11561
    -0.13211
    -0.12661
    -0.24761
    -0.20911
     0.01088
    -0.04412
    -0.23111
    -0.20911
    -0.18161
    -0.01662
    -0.11561
    -0.10461
    -0.16511
    -0.06061
    -0.11561
    -0.21461
     0.09338
    -0.01112
    -0.07711
     0.00538
     0.02738
     0.09338
    -0.06611
    -0.11011
    -0.12661
    -0.01112
    -0.06061
    -0.03862
    -0.05512
    -0.15961
    -0.19811
    -0.18161
     0.01638
    -0.18711
    -0.31361
    -0.28611
    -0.26411
    -0.26411
    -0.34111
    -0.34111
    -0.27511
    -0.30811
    -0.23111
    -0.09911
    -0.28611
    -0.35761
    -0.23661
    -0.30811
    -0.21461
    -0.11011
    -0.18161
    -0.29711
    -0.22011
    -0.09911
    -0.01662
    -0.17061
    -0.08261
    -0.24211
    -0.12111
    -0.03312
    -0.03312
    -0.05512
    -0.15411
    -0.14861
    -0.07711
     0.12638
     0.04938
    -0.09361
    -0.11561
     0.05488
     0.02188
     0.04388
    -0.02762
     0.00538
    -0.04962
     0.22538
     0.11538
     0.08788
     0.05488
    -0.04962
     0.09338
     0.15938
     0.25288
     0.11538
    -0.06061
    -0.00562
     0.13188
     0.02738
     0.04388
    -0.07711
    -0.03312
    -0.04412
    -0.18711
    -0.22011
    -0.39611
    -0.76460
    -1.07259
    -1.36408
    -1.71057
    -2.42556
    -2.64005
    -2.11206
    -0.94059
    -0.31911
     1.16035
     2.87081
     2.73881
     1.46835
     0.29688
    -0.04962
     0.68737
     1.76534
     2.53532
     3.97628
     4.69676
     4.64177
     3.26680
     1.75434
     1.42435
     1.34185
     1.28135
     0.56087
    -0.45111
    -0.28061
     0.35737
     1.09436
     0.53337
    -0.30261
    -0.63810
    -0.54460
    -0.56660
    -0.62160
    -0.05512
     0.45637
     1.14385
     1.67184
     0.71487
    -0.30811
    -0.45660
    -0.55010
    -1.33108
    -1.76007
    -1.81507
    -1.38058
    -1.62808
    -2.33206
    -2.78305
    -2.60155
    -1.88657
    -1.60058
    -1.97457
    -2.10106
    -2.26056
    -1.93607
    -1.51258
    -0.82510
    -0.22561
     0.37387
     0.93486
     1.24835
     1.44635
     1.20435
     1.30885
     1.30885
     1.21535
     1.09436
     0.89086
     0.61587
     0.42887
     0.31888
     0.15938
     0.13188
    -0.06061
    -0.08811
    -0.06061
    -0.05512
    -0.26411
    -0.35761
    -0.28611
    -0.18161
    -0.22011
    -0.23111
    -0.31911
    -0.31911
    -0.26411
    -0.18711
    -0.19811
    -0.14311
    -0.14861
    -0.07711
    -0.04962
     0.08788
    -0.01662
    -0.08811
    -0.08811
    -0.02762
    -0.00562
    -0.00012
    -0.01112
    -0.09911
    -0.15961
    -0.04962
    -0.07711
    -0.09911
    -0.03312
    -0.09361
    -0.02762
    -0.09361
    -0.04962
    -0.18161
    -0.24211
    -0.06061
    -0.03312
     0.03288
    -0.01112
    -0.08261
    -0.11011
    -0.06061
    -0.04962
    -0.04412
    -0.02212
    -0.13211
    -0.04412
    -0.13761
    -0.09361
    -0.07711
    -0.20911
    -0.10461
    -0.15961
    -0.22561
    -0.20361
    -0.23111
    -0.33561
    -0.36311
    -0.42361
    -0.33011
    -0.27511
    -0.36311
    -0.46210
    -0.34111
    -0.33011
    -0.28061
    -0.29711
    -0.39611
    -0.36311
    -0.35761
    -0.29161
    -0.34111
    -0.25311
    -0.28611
    -0.33011
    -0.26411
    -0.19261
    -0.26961
    -0.24761
    -0.34111
    -0.31911
    -0.22011
    -0.28061
    -0.20361
    -0.20361
    -0.18161
    -0.18711
    -0.10461
    -0.09911
    -0.16511
    -0.13761
    -0.23111
    -0.17061
    -0.17061
    -0.15411
    -0.23111
    -0.15411
    -0.34111
    -0.24761
    -0.25861
    -0.24211
    -0.20361
    -0.28611
    -0.24211
    -0.23111
    -0.22011
    -0.13761
    -0.17061
    -0.19811
    -0.19261
    -0.04962
    -0.18161
    -0.14311
    -0.12661
    -0.20361
    -0.22561
    -0.29161
    -0.28611
    -0.32461
    -0.48410
    -0.48960
    -0.60510
    -0.78660
    -0.72060
    -0.47310
    -0.02762
     0.10438
     0.36287
     0.80286
     0.98986
     1.00086
     0.98436
     0.65987
     0.92936
     1.38585
     1.71034
     2.11183
     1.95233
     1.84234
     1.61684
     1.52884
     1.63334
     1.27035
     0.75886
     0.39587
    -0.19261
    -1.00109
    -1.45208
    -1.61708
    -0.88009
    -0.13211
     0.77536
     1.23185
     1.00636
     0.43987
     0.40687
     0.57187
    -0.21461
    -0.25311
    -0.15961
     1.00086
     1.72134
     1.64984
     1.28685
     1.22085
     1.14385
     0.48387
    -0.32461
    -0.77010
    -0.84710
    -0.75910
    -0.83610
    -0.89659
    -0.73710
    -0.49510
    -0.50060
    -0.44011
    -0.44011
    -0.38511
    -0.25311
    -0.19811
    -0.12111
    -0.03312
    -0.18711
    -0.01662
     0.12638
     0.38487
     0.26938
     0.30238
     0.38487
     0.40137
     0.34087
     0.35737
     0.26388
     0.29138
     0.26388
     0.19788
     0.13188
     0.12088
     0.10988
     0.03838
    -0.09361
     0.02188
    -0.00562
    -0.09911
    -0.03312
     0.02188
     0.01638
     0.03288
     0.00538
    -0.06061
     0.03288
     0.08238
     0.02738
     0.14838
     0.12638
    -0.00562
     0.04938
    -0.03312
     0.00538
    -0.11561
    -0.25861
    -0.23661
    -0.23111
    -0.10461
    -0.20911
    -0.42361
    -0.41261
    -0.26411
    -0.30811
    -0.37411
    -0.35211
    -0.47310
    -0.62710
    -0.26961
    -0.25311
    -0.24211
    -0.30261
    -0.39061
    -0.22561
    -0.14311
     0.02738
    -0.18161
    -0.42361
    -0.20361
    -0.28061
    -0.11561
    -0.18711
    -0.40161
    -0.47310
    -0.38511
    -0.28061
    -0.28611
    -0.39611
    -0.56660
    -0.36861
    -0.47860
    -0.48410
    -0.43461
    -0.56110
    -0.46210
    -0.46760
    -0.43461
    -0.32461
    -0.40161
    -0.37961
    -0.45660
    -0.41811
    -0.35761
    -0.35211
    -0.46210
    -0.37411
    -0.37411
    -0.25861
    -0.27511
    -0.40711
    -0.34661
    -0.31361
    -0.45111
    -0.29161
    -0.27511
    -0.30811
    -0.19811
    -0.20361
    -0.17061
    -0.16511
    -0.13211
    -0.29711
    -0.25311
    -0.17611
    -0.18161
    -0.15411
    -0.28061
    -0.18161
    -0.15411
    -0.15961
    -0.12111
    -0.15961
    -0.22011
    -0.07711
    -0.13211
    -0.14311
    -0.22011
    -0.17611
    -0.04962
     0.01638
    -0.09361
    -0.17061
    -0.08261
    -0.11011
    -0.14861
    -0.04412
    -0.07711
    -0.08261
    -0.23661
    -0.32461
    -0.24761
    -0.25311
    -0.22561
    -0.39061
    -0.44011
    -0.50060
    -0.70960
    -0.96259
    -1.22109
    -1.61158
    -1.93607
    -2.04606
    -1.53458
    -0.93509
     0.03288
     0.77536
     1.49585
     2.12283
     2.34832
     1.54534
     1.28135
     1.32535
     1.68834
     2.76081
     3.24480
     3.73979
     4.23478
     3.66829
     2.18333
     1.40235
     1.00086
     0.86336
     0.83586
    -0.31911
    -0.86909
    -0.22011
     0.11538
    -0.28061
    -1.56208
    -1.93057
    -1.80407
    -1.52358
    -0.56110
     0.14838
     1.04486
     1.38585
     0.74786
     0.59937
     0.62137
     0.58287
     0.98436
     1.31985
     1.03936
    -0.60510
    -1.78207
    -1.99107
    -1.89757
    -2.00207
    -2.68955
    -2.72255
    -1.83157
    -1.90307
    -2.56855
    -3.31103
    -3.54203
    -3.30553
    -2.73905
    -1.95257
    -1.12759
    -0.38511
     0.41787
     1.11086
     1.35835
     1.50685
     1.32535
     1.27585
     1.01736
     0.94586
     0.79186
     0.46737
     0.08238
     0.13738
     0.07688
     0.21438
     0.00538
    -0.23661
    -0.30811
    -0.30261
    -0.41811
    -0.38511
    -0.44561
    -0.48410
    -0.50060
    -0.42361
    -0.26411
    -0.19261
    -0.32461
    -0.37961
    -0.30811
    -0.17611
    -0.30811
    -0.30261
    -0.26411
    -0.29161
    -0.25311
    -0.11561
    -0.25861
    -0.20361
    -0.34111
    -0.35761
    -0.09361
    -0.17611
    -0.29161
    -0.28061
    -0.09361
    -0.17061
    -0.15411
    -0.08811
    -0.08811
    -0.05512
    -0.16511
    -0.03862
     0.08788
    -0.00562
    -0.03862
    -0.09361
     0.10438
     0.13738
     0.04388
     0.03288
    -0.00562
    -0.01112
     0.05488
     0.03838
    -0.03312
    -0.02762
    -0.00012
    -0.05512
     0.01088
    -0.04412
    -0.12111
    -0.22561
    -0.09911
    -0.06611
    -0.08811
    -0.07711
    -0.25861
    -0.19811
    -0.30811
    -0.18711
    -0.28061
    -0.21461
    -0.18161
    -0.26411
    -0.14861
    -0.09911
    -0.25861
    -0.44561
    -0.19261
    -0.11561
    -0.23661
    -0.13761
    -0.27511
    -0.20361
    -0.17061
    -0.13761
    -0.13761
    -0.10461
    -0.07711
    -0.24761
    -0.10461
    -0.13211
    -0.08261
    -0.28061
    -0.19811
    -0.10461
    -0.10461
    -0.17611
    -0.12661
    -0.13761
    -0.17611
    -0.21461
    -0.11011
    -0.06611
    -0.17611
    -0.11561
    -0.02212
    -0.10461
    -0.00012
    -0.16511
    -0.24211
    -0.20361
    -0.12661
    -0.13761
    -0.13761
    -0.08811
    -0.28611
    -0.23661
    -0.24211
    -0.19261
    -0.27511
    -0.28061
    -0.35761
    -0.35211
    -0.42911
    -0.54460
    -0.86909
    -1.12209
    -1.52358
    -2.00757
    -2.12856
    -1.71057
    -1.02309
    -0.67110
    -0.12111
     1.03386
     2.23283
     1.72134
     1.06686
     0.78086
     1.09986
     1.45735
     1.82034
     2.27683
     2.84881
     3.69029
     4.76276
     4.09728
     1.99083
     0.94036
     0.76986
     1.07236
     1.21535
     0.14288
    -0.30261
     0.35187
     1.12736
     0.85786
    -0.40161
    -1.01759
    -0.72060
    -0.69860
    -0.74810
    -0.77010
    -0.56110
     0.44537
     1.54534
     1.40785
     0.48387
    -0.28061
    -0.53360
    -0.44011
    -0.76460
    -1.50708
    -1.78207
    -1.63358
    -1.43008
    -1.60058
    -1.89757
    -1.82607
    -1.61708
    -1.74357
    -2.15056
    -2.31006
    -2.17806
    -1.88107
    -1.41908
    -0.91309
    -0.34111
     0.39037
     0.98986
     1.10536
     1.27035
     1.29785
     1.31985
     1.31435
     1.17135
     1.05036
     0.78086
     0.54437
     0.54437
     0.35737
     0.26388
     0.10988
    -0.01662
     0.17038
     0.10438
    -0.01112
    -0.23111
    -0.15961
    -0.24761
    -0.14861
    -0.17061
    -0.18711
    -0.25311
    -0.17061
    -0.20911
    -0.22011
    -0.03862
    -0.10461
    -0.11011
    -0.21461
    -0.07711
    -0.07711
    -0.06061
    -0.11561
    -0.03862
    -0.16511
    -0.20911
    -0.08811
    -0.14311
    -0.23661
    -0.28061
    -0.31911
    -0.14311
    -0.17611
    -0.16511
    -0.25311
    -0.26961
    -0.29711
    -0.22011
    -0.25311
    -0.09911
    -0.15411
    -0.18711
    -0.07711
    -0.15961
    -0.18161
    -0.08261
    -0.07711
    -0.02212
    -0.10461
    -0.22561
    -0.25861
    -0.23661
    -0.18161
    -0.28611
    -0.24211
    -0.32461
    -0.35211
    -0.34661
    -0.34661
    -0.35761
    -0.45660
    -0.50060
    -0.44561
    -0.35761
    -0.42361
    -0.41261
    -0.37411
    -0.34661
    -0.43461
    -0.28061
    -0.33011
    -0.35761
    -0.35211
    -0.39611
    -0.35761
    -0.30261
    -0.36861
    -0.45111
    -0.40711
    -0.30811
    -0.22561
    -0.26961
    -0.29711
    -0.36861
    -0.37961
    -0.31361
    -0.37411
    -0.24211
    -0.31911
    -0.30811
    -0.37411
    -0.29711
    -0.28611
    -0.30261
    -0.34661
    -0.31361
    -0.32461
    -0.24211
    -0.26411
    -0.35761
    -0.20361
    -0.17061
    -0.22011
    -0.18161
    -0.12111
    -0.33011
    -0.24211
    -0.07711
    -0.20361
    -0.29161
    -0.32461
    -0.28611
    -0.19261
    -0.22561
    -0.33561
    -0.48410
    -0.47310
    -0.58860
    -0.70410
    -0.70410
    -0.58860
    -0.59410
    -0.66560
    -0.56660
    -0.35211
    -0.18711
    -0.06061
     0.14288
     0.19238
     0.43987
     0.65987
     0.81386
     0.81386
     0.74786
     0.89086
     1.01186
     1.27585
     1.56184
     1.41335
     1.25385
     1.15485
     0.87436
     0.50587
     0.13738
     0.41787
    -0.02212
    -0.25861
    -0.66560
    -1.11659
    -1.88657
    -2.72805
    -3.24503
    -3.38253
    -2.49155
    -0.98459
     1.14935
     2.70582
     3.82229
     2.74431
     0.62137
    -1.13859
    -0.56110
     1.74334
     4.05878
     5.36225
     4.90576
     4.22378
     3.61879
     2.82681
     2.43082
     2.05133
     1.35285
     0.46737
     0.14838
     0.01088
    -0.33011
    -0.47310
    -0.34111
    -0.29161
    -0.25861
    -0.29711
    -0.30811
    -0.35211
    -0.44561
    -0.58310
    -0.45111
    -0.48960
    -0.59410
    -0.77010
    -0.79210
    -0.59410
    -0.63260
    -0.68760
    -0.72610
    -0.66560
    -0.60510
    -0.80310
    -0.88559
    -0.95159
    -0.90209
    -0.86909
    -0.65460
    -0.58860
    -0.73710
    -0.68760
    -0.70410
    -0.59960
    -0.50060
    -0.60510
    -0.55560
    -0.26961
    -0.30811
    -0.08261
    -0.02762
     0.07688
     0.09338
     0.08238
     0.21988
     0.41237
     0.32988
     0.29688
     0.26938
     0.31338
     0.26938
     0.24188
     0.18138
     0.10988
     0.18688
     0.13188
     0.04938
    -0.01112
    -0.13211
    -0.31911
    -0.26411
    -0.30261
    -0.20361
    -0.45111
    -0.44561
    -0.45111
    -0.34111
    -0.42911
    -0.57210
    -0.36861
    -0.44011
    -0.37411
    -0.33011
    -0.28061
    -0.30811
    -0.44011
    -0.42361
    -0.22561
    -0.17061
    -0.40711
    -0.40161
    -0.59960
    -0.55560
    -0.45660
    -0.51160
    -0.52260
    -0.51710
    -0.68760
    -0.71510
    -0.69310
    -0.69310
    -0.59960
    -0.74810
    -0.54460
    -0.45660
    -0.48960
    -0.56660
    -0.44561
    -0.39611
    -0.24761
    -0.42361
    -0.40161
    -0.34661
    -0.28611
    -0.31361
    -0.14311
    -0.23111
    -0.24211
    -0.35761
    -0.13211
    -0.07161
    -0.10461
    -0.29711
    -0.17611
    -0.13211
    -0.14861
    -0.06061
    -0.07711
    -0.11011
    -0.04962
    -0.12661
    -0.02212
    -0.08261
    -0.04412
    -0.16511
    -0.14861
    -0.09911
     0.04938
    -0.09911
    -0.02762
    -0.08261
    -0.01662
    -0.00562
    -0.08261
    -0.01662
    -0.10461
    -0.03312
    -0.02212
    -0.06611
    -0.06061
    -0.20911
    -0.20361
    -0.12661
    -0.07711
    -0.23111
    -0.38511
    -0.37411
    -0.63810
    -0.84160
    -1.29258
    -1.51258
    -1.60608
    -1.27608
    -0.45660
     0.30238
     1.35285
     2.04033
     1.96883
     2.06233
     1.19885
     0.70387
     0.62687
     1.17135
     1.72134
     2.54632
     3.00281
     3.51979
     2.32083
     1.14385
     0.65437
     0.83036
     1.25385
     0.96786
    -0.44011
    -0.59410
     0.11538
     0.97336
     0.66537
    -0.39061
    -0.96809
    -0.73160
    -0.39611
    -0.11561
     0.79186
     2.18333
     2.54632
     2.24933
     0.98436
    -0.20361
    -1.10009
    -1.14959
    -0.85259
    -0.96259
    -1.32558
    -1.30908
    -1.07259
    -1.78207
    -3.09654
    -3.27253
    -2.68405
    -2.39256
    -2.59055
    -2.73905
    -2.62905
    -2.43106
    -1.93607
    -1.44658
    -0.56660
     0.26938
     0.73137
     0.98986
     1.01736
     1.23735
     1.31435
     1.19335
     1.24285
     1.02286
     0.83586
     0.70937
     0.43437
     0.28588
     0.21438
    -0.13761
    -0.18161
    -0.11011
    -0.24761
    -0.04962
    -0.17061
    -0.22011
    -0.42911
    -0.50610
    -0.44561
    -0.46210
    -0.48960
    -0.46760
    -0.45660
    -0.36861
    -0.29161
    -0.45660
    -0.40161
    -0.25861
    -0.36311
    -0.26411
    -0.19261
    -0.25311
    -0.20911
    -0.34111
    -0.25861
    -0.26411
    -0.21461
    -0.30811
    -0.35761
    -0.30261
    -0.18711
    -0.15411
    -0.35211
    -0.20361
    -0.17611
    -0.16511
    -0.17061
    -0.07711
    -0.14861
    -0.02212
    -0.00562
     0.11538
     0.13188
     0.13738
     0.04388
     0.13738
     0.17038
     0.20338
     0.10438
     0.07138
     0.29688
     0.20338
     0.15938
     0.04938
     0.07688
    -0.17611
    -0.06611
    -0.12111
    -0.07711
    -0.14311
    -0.28061
    -0.23661
    -0.23111
    -0.31361
    -0.47860
    -0.39061
    -0.50610
    -0.40711
    -0.45111
    -0.37961
    -0.44561
    -0.46210
    -0.49510
    -0.35761
    -0.42361
    -0.31911
    -0.33011
    -0.34661
    -0.19811
    -0.22011
    -0.22561
    -0.17611
    -0.12111
    -0.16511
    -0.13211
    -0.01112
    -0.05512
    -0.18711
    -0.08811
    -0.07711
     0.02188
    -0.00562
    -0.02212
     0.06038
    -0.13211
    -0.03312
     0.00538
    -0.22561
    -0.05512
    -0.00012
    -0.05512
    -0.07161
    -0.00562
    -0.15961
    -0.15961
    -0.12111
    -0.12111
    -0.07711
    -0.03862
    -0.05512
    -0.20911
    -0.03312
    -0.00012
    -0.11561
     0.01088
    -0.05512
    -0.14311
    -0.13211
    -0.00562
    -0.12661
    -0.12111
    -0.14311
    -0.14861
    -0.03312
    -0.03862
    -0.14861
    -0.29711
    -0.45111
    -0.52810
    -0.77010
    -0.82510
    -1.00659
    -1.33108
    -1.82057
    -2.24406
    -2.37606
    -1.66657
    -0.61060
     0.62137
     2.64532
     2.53532
     0.98436
    -0.48410
    -0.78110
     0.24738
     2.08433
     3.41530
     4.08628
     3.32730
     2.66732
     2.60682
     2.76081
     2.24933
     0.94586
     0.53337
     0.87986
     1.58934
     1.03936
    -0.16511
    -0.52810
    -0.69860
    -0.69310
    -0.02762
     0.92936
     1.84234
     1.89184
     1.48485
     0.54987
    -0.23111
    -0.37961
     0.04388
    -0.36311
    -1.24859
    -1.74907
    -1.62808
    -2.18906
    -2.76105
    -2.53555
    -1.76007
    -1.70507
    -2.29356
    -2.77205
    -2.96454
    -2.79405
    -2.28256
    -1.63358
    -0.92959
    -0.14861
     0.46187
     0.87436
     1.20435
     1.40785
     1.29235
     1.24285
     1.01736
     1.05586
     0.90186
     0.72587
     0.54437
     0.34087
     0.29688
     0.10438
     0.07138
     0.01638
     0.01638
     0.02738
    -0.01662
    -0.13211
    -0.24211
    -0.35211
    -0.15411
    -0.25311
    -0.19811
    -0.15961
    -0.23661
    -0.17061
     0.03288
    -0.08811
    -0.12661
    -0.17061
    -0.14861
    -0.01112
     0.01088
    -0.06061
    -0.13211
    -0.09361
    -0.08261
    -0.17611
    -0.05512
    -0.03862
    -0.29161
    -0.04412
    -0.03312
     0.01088
    -0.13761
    -0.19811
    -0.08261
    -0.01662
     0.11538
     0.10438
     0.12088
     0.17038
     0.15938
     0.12638
     0.20338
     0.29138
     0.24188
     0.24738
     0.27488
     0.29688
     0.24738
     0.19238
     0.07688
    -0.02212
    -0.09911
    -0.07161
    -0.16511
    -0.40161
    -0.42361
    -0.49510
    -0.42911
    -0.46760
    -0.55560
    -0.74260
    -0.83060
    -0.70960
    -0.80860
    -0.94609
    -1.07809
    -0.97359
    -0.83060
    -0.66560
    -0.87459
    -1.05609
    -1.11659
    -1.10559
    -1.09459
    -0.91859
    -0.87459
    -0.98459
    -0.99009
    -0.74810
    -0.66560
    -0.62160
    -0.64910
    -0.58860
    -0.44011
    -0.17611
    -0.08261
    -0.07161
    -0.03862
     0.07138
     0.09338
     0.19788
     0.42337
     0.35187
     0.38487
     0.28588
     0.40687
     0.46187
     0.41787
     0.34637
     0.41787
     0.42887
     0.39587
     0.48387
     0.47287
     0.35187
     0.21988
     0.23638
     0.34087
     0.36837
     0.11538
     0.18688
     0.21988
     0.12638
     0.15388
     0.09338
     0.11538
     0.08788
    -0.03312
    -0.02212
    -0.00012
    -0.08261
    -0.17611
    -0.25311
    -0.15961
    -0.39061
    -0.49510
    -0.88009
    -1.12209
    -1.34758
    -1.72157
    -1.62808
    -1.19909
    -0.42361
     0.51137
     1.19885
     1.76534
     1.77634
     1.04486
     0.49487
     0.73137
     0.97886
     1.52335
     2.35382
     2.71682
     2.94231
     3.04681
     1.87534
     0.49487
     0.51687
     1.00636
     0.57737
    -0.14311
    -0.31361
    -0.07711
    -0.67110
    -1.69957
    -2.33206
    -2.50255
    -2.08456
    -0.90209
     0.64887
     0.72587
     0.03838
    -0.42911
    -0.70410
    -0.62710
    -0.30261
     0.09338
     0.05488
    -0.73160
    -1.57858
    -1.86457
    -1.14959
    -1.15509
    -1.51258
    -1.98557
    -2.12856
    -1.73807
    -1.65557
    -1.95807
    -2.27706
    -2.08456
    -1.77107
    -1.20459
    -0.66560
    -0.12661
     0.42887
     0.89636
     1.28685
     1.53984
     1.47385
     1.44635
     1.50685
     1.32535
     1.11636
     0.97336
     0.74786
     0.62687
     0.32438
     0.25288
     0.29138
     0.15938
     0.16488
     0.07138
     0.04388
    -0.02762
    -0.17611
    -0.26411
    -0.33011
    -0.12111
    -0.15411
    -0.20361
    -0.22561
    -0.18161
    -0.28061
    -0.13211
    -0.07711
    -0.06611
    -0.26961
    -0.25311
    -0.25861
    -0.13761
    -0.23111
    -0.13761
    -0.26411
    -0.33561
    -0.22561
    -0.34661
    -0.26961
    -0.26961
    -0.35761
    -0.31361
    -0.24211
    -0.29161
    -0.29161
    -0.35761
    -0.31361
    -0.04962
    -0.16511
    -0.22011
    -0.24211
    -0.20361
    -0.20361
    -0.12661
    -0.02762
    -0.15961
    -0.11561
    -0.16511
    -0.05512
    -0.03862
    -0.11011
    -0.12661
    -0.23111
    -0.18161
    -0.09361
    -0.12661
    -0.18161
    -0.24761
    -0.29161
    -0.21461
    -0.24761
    -0.09361
    -0.31911
    -0.21461
    -0.29161
    -0.26961
    -0.26411
    -0.23111
    -0.41261
    -0.33011
    -0.29161
    -0.16511
    -0.22561
    -0.26411
    -0.28061
    -0.29161
    -0.21461
    -0.22561
    -0.21461
    -0.25861
    -0.21461
    -0.22011
    -0.10461
    -0.11011
    -0.21461
    -0.14861
    -0.08811
    -0.12111
    -0.14861
    -0.17061
    -0.15961
    -0.15411
    -0.03862
    -0.07161
     0.01638
     0.18138
    -0.04412
    -0.07161
    -0.12111
    -0.00012
    -0.15961
    -0.11011
    -0.01112
    -0.07161
     0.00538
    -0.11561
    -0.18711
    -0.18161
    -0.11561
    -0.12111
    -0.21461
    -0.27511
    -0.22011
    -0.16511
    -0.11561
    -0.15961
    -0.09911
    -0.29161
    -0.07161
    -0.07711
    -0.07711
    -0.18161
    -0.31361
    -0.36861
    -0.43461
    -0.59410
    -0.84710
    -1.23209
    -1.66107
    -2.10656
    -2.13956
    -1.69957
    -1.24859
    -1.11659
     0.03288
     1.55634
     2.18883
     1.62784
     1.00636
     0.73686
     0.89636
     1.45735
     2.21083
     2.66182
     3.06331
     4.07528
     4.78476
     3.93228
     2.24383
     1.37485
     0.88536
     1.33635
     0.86336
     0.07688
    -0.17611
     0.12638
     0.92936
     0.82486
    -0.33011
    -0.61610
    -0.66560
    -0.63260
    -0.84160
    -0.89109
    -0.46210
     0.29138
     0.77536
     1.17135
     0.24738
    -0.26411
    -0.27511
    -0.75910
    -1.66107
    -2.24956
    -2.34306
    -2.39806
    -2.69505
    -3.08554
    -2.55755
    -1.77657
    -1.77107
    -2.23306
    -2.83805
    -2.94254
    -2.74455
    -2.23306
    -1.54008
    -0.75910
     0.06588
     0.45637
     0.92386
     1.23185
     1.47935
     1.43535
     1.40235
     1.35285
     1.15485
     0.94036
     0.52787
     0.41787
     0.35737
     0.17038
     0.11538
     0.02188
    -0.07161
    -0.18711
    -0.17061
    -0.26411
    -0.29161
    -0.22011
    -0.46760
    -0.43461
    -0.35761
    -0.25861
    -0.30811
    -0.31911
    -0.24211
    -0.26411
    -0.24761
    -0.25311
    -0.05512
    -0.22011
    -0.25311
    -0.26411
    -0.09911
    -0.09911
    -0.15411
    -0.20361
    -0.18711
    -0.18161
    -0.29161
    -0.24211
    -0.24761
    -0.24761
    -0.24761
    -0.13761
    -0.07161
    -0.11011
    -0.26411
    -0.18711
    -0.20361
    -0.08261
    -0.08811
     0.01638
    -0.20911
    -0.24761
    -0.02212
    -0.15961
    -0.15961
    -0.07161
    -0.13211
    -0.13211
    -0.10461
    -0.15411
    -0.17611
    -0.31361
    -0.27511
    -0.24761
    -0.29161
    -0.20911
    -0.24211
    -0.27511
    -0.24211
    -0.29711
    -0.25861
    -0.30261
    -0.30811
    -0.30811
    -0.31361
    -0.25861
    -0.28611
    -0.19811
    -0.32461
    -0.11011
    -0.11011
    -0.31911
    -0.20361
    -0.22561
    -0.26961
    -0.26961
    -0.31361
    -0.14311
    -0.17611
    -0.21461
    -0.20911
    -0.19811
    -0.24761
    -0.29161
    -0.24211
    -0.28611
    -0.17061
    -0.19811
    -0.31911
    -0.24211
    -0.35761
    -0.11561
    -0.28061
    -0.21461
    -0.33011
    -0.29161
    -0.32461
    -0.12661
    -0.10461
    -0.19261
    -0.30261
    -0.00562
     0.14288
    -0.13761
    -0.11011
    -0.13761
    -0.22561
    -0.10461
    -0.11561
    -0.09361
    -0.07161
    -0.25861
    -0.23111
    -0.20361
    -0.24761
    -0.35211
    -0.47310
    -0.69310
    -0.77560
    -0.84710
    -0.85259
    -1.02309
    -1.11659
    -0.84710
    -0.58310
    -0.20911
     0.35187
     0.51687
     0.69837
     0.99536
     1.29235
     1.03936
     1.02836
     1.18785
     1.39685
     1.92484
     2.23833
     2.32083
     2.15033
     1.97983
     1.73234
     1.11636
     0.68737
     0.40687
     0.43987
     0.02738
    -0.05512
    -0.36861
    -0.52260
    -1.10009
    -2.07356
    -2.86004
    -3.66302
    -3.82252
    -3.60253
    -2.22206
     0.36287
     2.79931
     4.49877
     3.95978
     1.29235
    -1.20459
    -1.98557
    -0.56110
     1.59484
     3.15680
     3.93778
     4.19628
     3.74529
     3.31080
     2.24383
     0.87986
    -0.11561
    -0.79760
    -0.86359
    -0.66010
    -0.73160
    -0.47310
    -0.11561
    -0.06611
     0.11538
     0.13188
     0.02188
     0.12638
     0.20888
     0.21988
     0.19788
    -0.05512
    -0.33561
    -0.38511
    -0.32461
    -0.03862
    -0.11561
    -0.19261
    -0.24761
    -0.13211
    -0.14861
    -0.19261
    -0.22561
    -0.29711
    -0.37411
    -0.33561
    -0.20361
    -0.21461
    -0.43461
    -0.57210
    -0.51710
    -0.32461
    -0.26411
    -0.46210
    -0.55010
    -0.50060
    -0.41811
    -0.42911
    -0.37411
    -0.42361
    -0.39061
    -0.29161
    -0.19261
    -0.14311
    -0.21461
    -0.29711
    -0.33561
    -0.35761
    -0.20361
    -0.33561
    -0.37961
    -0.55010
    -0.45660
    -0.48410
    -0.45111
    -0.56660
    -0.61060
    -0.58860
    -0.56110
    -0.47310
    -0.66560
    -0.57210
    -0.69310
    -0.58310
    -0.43461
    -0.45660
    -0.36311
    -0.40161
    -0.37961
    -0.33561
    -0.33011
    -0.32461
    -0.39061
    -0.39061
    -0.35211
    -0.61060
    -0.52260
    -0.53910
    -0.44561
    -0.55010
    -0.50060
    -0.56110
    -0.80860
    -0.89659
    -0.90209
    -0.76460
    -0.76460
    -0.76460
    -0.79210
    -0.75360
    -0.72060
    -0.49510
    -0.57760
    -0.61060
    -0.66010
    -0.71510
    -0.48410
    -0.37411
    -0.33011
    -0.48960
    -0.39611
    -0.30811
    -0.24211
    -0.29711
    -0.40161
    -0.31911
    -0.42361
    -0.18711
    -0.26411
    -0.22011
    -0.39061
    -0.42911
    -0.35761
    -0.19811
    -0.14311
    -0.32461
    -0.39061
    -0.39061
    -0.29161
    -0.28611
    -0.36311
    -0.25861
    -0.39611
    -0.39061
    -0.30261
    -0.17061
    -0.20911
    -0.35211
    -0.36311
    -0.15411
    -0.10461
    -0.07161
    -0.11561
    -0.15961
    -0.14311
    -0.15961
    -0.13761
    -0.03312
    -0.06061
    -0.08811
    -0.20361
    -0.18711
    -0.21461
    -0.39611
    -0.52260
    -0.40161
    -0.40711
    -0.48410
    -0.48410
    -0.33011
    -0.14861
    -0.12111
     0.21988
     0.41787
     0.50037
     0.61037
     1.01736
     0.95686
     0.88536
     0.90736
     0.99536
     1.25935
     1.50135
     1.54534
     1.35285
     1.25385
     1.11636
     0.94586
     0.78086
     0.42337
     0.25288
     0.14838
    -0.08261
    -0.11561
    -0.53910
    -0.94609
    -1.84257
    -2.38156
    -2.56305
    -2.15056
    -1.41358
    -0.69860
    -0.15411
     0.91836
     1.57834
     2.42532
     2.50782
     1.73234
     0.67087
    -0.12661
     0.85786
     2.84331
     4.10828
     4.25678
     3.84429
     3.31630
     2.54082
     1.67184
     1.20985
     0.86336
     0.47837
     0.13188
     0.28038
     0.36837
     0.22538
     0.26388
     0.30238
     0.32438
     0.23088
     0.06038
    -0.00562
    -0.02762
    -0.03862
    -0.15411
    -0.39061
    -0.65460
    -0.77560
    -0.73710
    -0.75910
    -0.67660
    -0.77560
    -0.77010
    -0.75360
    -0.61610
    -0.70960
    -0.91309
    -0.90209
    -0.83060
    -1.04509
    -0.83610
    -0.95159
    -0.86909
    -0.82510
    -0.85259
    -0.75360
    -0.79760
    -0.73710
    -0.69310
    -0.59410
    -0.48410
    -0.42911
    -0.40711
    -0.20911
     0.02188
     0.03288
     0.06038
     0.18138
     0.14838
     0.11538
     0.05488
     0.11538
     0.17588
     0.04388
     0.12638
    -0.04412
    -0.02212
    -0.14311
    -0.09911
    -0.33561
    -0.22011
    -0.22561
    -0.26961
    -0.27511
    -0.34661
    -0.40711
    -0.41811
    -0.24211
    -0.29711
    -0.26961
    -0.21461
    -0.25861
    -0.22011
    -0.20361
    -0.25861
    -0.30261
    -0.24761
    -0.18161
    -0.11011
    -0.22011
    -0.28611
    -0.38511
    -0.41261
    -0.50060
    -0.47310
    -0.40161
    -0.33561
    -0.70960
    -0.67660
    -0.59410
    -0.51160
    -0.59960
    -0.67110
    -0.69310
    -0.60510
    -0.61060
    -0.63260
    -0.51160
    -0.67110
    -0.67660
    -0.57210
    -0.39611
    -0.37411
    -0.34661
    -0.42361
    -0.45660
    -0.39611
    -0.33011
    -0.46760
    -0.19811
    -0.19261
    -0.19811
    -0.20361
    -0.08811
    -0.13761
    -0.14311
    -0.18711
    -0.07161
    -0.02762
    -0.04412
    -0.11011
    -0.12661
    -0.11561
    -0.11561
    -0.13761
     0.08788
     0.04938
    -0.09361
    -0.08811
     0.02738
     0.04938
    -0.02762
    -0.07711
     0.11538
     0.05488
     0.02188
    -0.00012
    -0.00012
     0.03288
     0.07688
    -0.12111
    -0.03862
    -0.04412
    -0.09361
    -0.21461
    -0.24211
    -0.31911
    -0.68760
    -0.80310
    -1.13309
    -1.38608
    -1.82057
    -1.99107
    -1.66107
    -1.08909
     0.09338
     0.97336
     1.57284
     2.20533
     1.70484
     0.94036
     0.43987
     0.64337
     1.09436
     1.94133
     2.96981
     3.91028
     4.03128
     2.90381
     1.62784
     0.89636
     0.97886
     1.47385
     1.01186
    -0.25311
    -0.63260
     0.30788
     0.90186
     0.57187
    -0.61610
    -1.20459
    -1.29808
    -1.35308
    -1.67757
    -1.49058
    -0.59410
     0.75336
     1.96333
     2.11183
     1.28685
     0.63787
    -0.10461
    -0.04412
    -0.53910
    -0.99009
    -1.16609
    -0.53910
    -0.02762
    -0.30811
    -1.03959
    -1.84807
    -1.62808
    -1.47958
    -1.77657
    -2.17806
    -2.63455
    -2.49155
    -1.97457
    -1.32008
    -0.65460
     0.03838
     0.52787
     0.93486
     1.05586
     1.24835
     1.50685
     1.54534
     1.24835
     0.93486
     0.67637
     0.46187
     0.14288
    -0.03862
     0.02188
    -0.09911
    -0.22011
    -0.11011
    -0.11561
    -0.34111
    -0.43461
    -0.57210
    -0.44011
    -0.41261
    -0.31911
    -0.36311
    -0.36311
    -0.29711
    -0.24211
    -0.13211
    -0.09911
    -0.19261
    -0.09361
     0.06588
     0.08788
     0.04388
    -0.05512
    -0.19261
    -0.08811
    -0.11011
     0.02738
     0.01638
    -0.15411
    -0.25311
    -0.09911
    -0.01112
    -0.02212
    -0.07161
    -0.16511
    -0.16511
     0.04938
    -0.06061
    -0.09361
    -0.12661
    -0.17611
    -0.07161
     0.12638
     0.10438
     0.05488
    -0.02762
    -0.02762
     0.09338
    -0.03312
    -0.02212
    -0.00012
    -0.11561
    -0.04412
     0.00538
     0.10438
    -0.03312
    -0.19261
    -0.18711
    -0.11561
    -0.09361
    -0.08261
    -0.16511
    -0.15961
    -0.31361
    -0.26961
    -0.15961
    -0.09361
    -0.37411
    -0.36861
    -0.18711
    -0.26961
    -0.27511
    -0.24211
    -0.37411
    -0.30811
    -0.29161
    -0.30261
    -0.33011
    -0.26411
    -0.20361
    -0.28061
    -0.16511
    -0.13761
    -0.24211
    -0.28061
    -0.13211
    -0.04962
    -0.19811
    -0.09361
    -0.12661
    -0.02212
    -0.07161
     0.05488
    -0.09911
    -0.02762
    -0.03862
    -0.18161
    -0.29161
    -0.11011
    -0.04962
    -0.07711
    -0.01662
    -0.13211
    -0.02212
    -0.16511
    -0.31911
    -0.24211
    -0.18711
    -0.03862
    -0.07711
    -0.19811
    -0.22561
    -0.09361
    -0.05512
    -0.04962
    -0.09361
    -0.17061
    -0.15411
    -0.12661
    -0.12111
    -0.23111
    -0.19261
    -0.11561
    -0.09361
    -0.03312
    -0.00562
    -0.22011
    -0.46760
    -0.62160
    -0.77560
    -0.79210
    -0.97909
    -1.28158
    -1.62808
    -1.65007
    -1.36958
    -0.99009
    -0.52810
    -0.01662
     0.27488
     0.48937
     0.29688
     0.04388
     0.34637
     0.62687
     1.20985
     2.13933
     2.65632
     2.32083
     1.96883
     2.03483
     2.27133
     1.89734
     0.58287
     0.52787
     1.21535
     1.68834
     0.69837
    -0.15961
    -0.72060
    -1.38608
    -2.22206
    -2.44205
    -1.41358
    -0.11561
     1.33085
     1.96333
     1.74884
     1.06686
     0.96786
     0.16488
    -1.41908
    -2.34856
    -2.41456
    -1.82607
    -1.02859
    -0.33011
     0.72587
     0.76436
    -0.12661
    -1.49058
    -2.57405
    -2.94804
    -2.83255
    -2.17806
    -1.44658
    -0.75910
    -0.06611
     0.41237
     0.89636
     1.30885
     1.53434
     1.46835
     1.14935
     0.90186
     0.81936
     0.63237
     0.23638
     0.11538
     0.03838
    -0.02762
     0.06038
     0.15938
    -0.20911
    -0.47310
    -0.39061
    -0.26961
    -0.45111
    -0.30811
    -0.39611
    -0.48960
    -0.23661
    -0.07161
    -0.18711
    -0.12661
    -0.09911
    -0.10461
    -0.00562
     0.04388
     0.10988
    -0.04412
    -0.08811
    -0.00012
     0.03288
     0.04388
    -0.07161
    -0.04962
    -0.03312
    -0.06061
     0.21438
     0.02738
    -0.04412
    -0.03312
    -0.04962
     0.03838
     0.07688
     0.14838
     0.02738
     0.07138
     0.04388
     0.08788
     0.17038
     0.15388
    -0.06061
     0.13188
     0.18138
     0.19788
     0.14838
    -0.04412
    -0.01112
     0.12638
    -0.06061
     0.00538
     0.13188
    -0.09911
    -0.15411
    -0.26411
    -0.28061
    -0.22011
    -0.43461
    -0.25311
    -0.30261
    -0.42911
    -0.43461
    -0.51160
    -0.43461
    -0.44011
    -0.51710
    -0.45660
    -0.59410
    -0.48960
    -0.44011
    -0.40711
    -0.40161
    -0.46210
    -0.48960
    -0.33011
    -0.20911
    -0.26411
    -0.37961
    -0.37961
    -0.37961
    -0.32461
    -0.30811
    -0.25861
    -0.23661
    -0.39611
    -0.24761
    -0.20361
    -0.26411
    -0.27511
    -0.33011
    -0.39061
    -0.25311
    -0.28611
    -0.23111
    -0.17611
    -0.32461
    -0.36311
    -0.24761
    -0.22561
    -0.18711
    -0.29711
    -0.37411
    -0.29161
    -0.26411
    -0.22561
    -0.31361
    -0.45111
    -0.17061
    -0.14311
    -0.16511
    -0.09911
    -0.18711
    -0.28061
    -0.15411
    -0.18711
    -0.17611
    -0.13761
    -0.14311
    -0.22561
    -0.22561
    -0.27511
    -0.18161
    -0.40711
    -0.46760
    -0.56110
    -0.58860
    -0.67110
    -0.76460
    -0.91309
    -0.89659
    -0.78660
    -0.66010
    -0.57760
    -0.26961
    -0.29161
    -0.02762
     0.15938
     0.25288
     0.35737
     0.35187
     0.58837
     0.91286
     1.11636
     1.22635
     1.43535
     1.36385
     1.38585
     1.14935
     1.01736
     0.92936
     0.84136
     0.54437
     0.29138
    -0.04412
    -0.35211
    -1.19359
    -1.55108
    -1.69957
    -2.18906
    -2.43656
    -2.43106
    -2.08456
    -1.17159
    -0.37411
     0.80286
     0.85786
     0.42887
    -1.13309
    -2.07356
    -0.89109
     1.19335
     2.88731
     4.09728
     5.40075
     5.16975
     3.71779
     1.91384
     1.33635
     1.67734
     1.96883
     2.26033
     2.04583
     1.66084
     1.00086
     0.43437
     0.23638
     0.02188
    -0.55560
    -0.92409
    -1.19359
    -1.47408
    -1.25408
    -1.17709
    -1.22659
    -0.99009
    -0.99009
    -0.99559
    -0.86359
    -0.90209
    -0.97359
    -0.91859
    -0.68760
    -0.32461
    -0.44561
    -0.55010
    -0.57210
    -0.67110
    -0.52260
    -0.42361
    -0.49510
    -0.42911
    -0.44011
    -0.43461
    -0.16511
    -0.03312
    -0.10461
    -0.13211
    -0.16511
    -0.11561
    -0.10461
    -0.31911
    -0.26411
    -0.20911
    -0.22011
    -0.28611
    -0.26411
    -0.29161
    -0.44011
    -0.35761
    -0.45660
    -0.45660
    -0.58860
    -0.47860
    -0.45660
    -0.43461
    -0.36861
    -0.45660
    -0.33561
    -0.26961
    -0.38511
    -0.26411
    -0.14861
    -0.15411
    -0.18711
    -0.24211
    -0.13761
    -0.01662
     0.07138
    -0.01662
     0.10988
     0.06588
     0.01088
    -0.14861
    -0.26411
    -0.14311
    -0.16511
    -0.23111
    -0.24211
    -0.33011
    -0.46760
    -0.41261
    -0.48960
    -0.46760
    -0.41811
    -0.52260
    -0.71510
    -0.54460
    -0.64360
    -0.53360
    -0.58310
    -0.42361
    -0.47310
    -0.39061
    -0.36861
    -0.38511
    -0.40161
    -0.34111
    -0.44011
    -0.26961
    -0.19261
    -0.09911
    -0.18161
    -0.03862
    -0.19261
    -0.06061
    -0.14861
    -0.06611
     0.03838
    -0.14311
    -0.07161
     0.07138
    -0.03862
    -0.04412
    -0.05512
    -0.04962
     0.04938
     0.04388
     0.08788
    -0.01662
    -0.01662
    -0.11561
    -0.07711
    -0.05512
     0.02188
    -0.04412
    -0.12111
    -0.03862
     0.02738
     0.06038
    -0.05512
    -0.03862
    -0.06611
    -0.01662
     0.03838
    -0.02212
    -0.13761
    -0.06061
    -0.02762
    -0.09911
     0.05488
    -0.06061
    -0.24211
    -0.24211
    -0.30261
    -0.27511
    -0.50610
    -0.72610
    -0.68760
    -0.79760
    -0.97359
    -1.05059
    -1.01209
    -0.73160
    -0.57760
    -0.36861
    -0.03862
     0.52787
     0.59387
     0.66537
     0.82486
     0.83586
     0.85786
     0.99536
     1.33635
     1.53984
     1.91934
     2.04583
     1.95233
     1.62784
     1.18785
     0.86886
     0.87436
     0.62687
     0.44537
     0.28588
    -0.15411
     0.13738
     0.14288
    -0.14861
    -0.81960
    -1.29808
    -1.48508
    -2.01857
    -2.37606
    -3.21204
    -3.42103
    -3.06354
    -1.68857
     0.42337
     0.99536
     1.72684
     1.42435
     1.17685
     0.01088
    -1.28158
    -1.92507
    -1.35858
     0.22538
     1.71034
     2.13933
     2.15033
     2.37032
     1.65534
     0.37387
    -0.58310
    -1.45208
    -1.61708
    -1.24309
    -0.74260
    -0.23661
     0.23088
     0.36287
     0.61037
     0.96236
     1.18785
     1.14935
     0.85786
     0.67087
     0.59387
     0.20888
     0.07138
    -0.24761
    -0.50060
    -0.52260
    -0.23661
    -0.18711
    -0.07711
    -0.26961
    -0.56660
    -0.66010
    -0.72610
    -0.69860
    -0.61610
    -0.56660
    -0.45660
    -0.53910
    -0.33561
    -0.08261
    -0.31911
    -0.18711
    -0.11561
    -0.01662
    -0.02212
    -0.03312
    -0.04412
    -0.08261
    -0.04962
    -0.07711
     0.00538
    -0.01112
    -0.07161
    -0.18161
    -0.08261
     0.13738
    -0.08261
    -0.04962
    -0.04412
     0.08238
     0.07138
     0.09338
    -0.00012
     0.00538
     0.13738
     0.12638
     0.15938
     0.16488
     0.07688
     0.11538
     0.14288
     0.23088
     0.23088
     0.12638
     0.06038
     0.12638
     0.12638
     0.01638
     0.12638
    -0.03862
     0.03288
     0.08238
     0.18138
     0.10988
    -0.04962
    -0.14311
    -0.09911
    -0.10461
    -0.26411
    -0.28611
    -0.35761
    -0.36311
    -0.36861
    -0.24211
    -0.28611
    -0.39061
    -0.42361
    -0.50060
    -0.34661
    -0.41811
    -0.34111
    -0.44011
    -0.44011
    -0.23661
    -0.03862
    -0.00562
     0.00538
    -0.09361
    -0.06061
     0.07138
     0.04388
     0.03288
     0.03288
    -0.03312
     0.09338
     0.09338
     0.10438
     0.09338
    -0.06061
    -0.03862
     0.02188
     0.09888
    -0.06611
    -0.14311
    -0.06061
    -0.07161
    -0.16511
    -0.14861
    -0.14861
    -0.14311
    -0.00562
    -0.06061
    -0.17061
    -0.09361
    -0.09361
    -0.15411
    -0.01112
     0.09338
     0.06588
    -0.11561
     0.08788
     0.03288
     0.12088
    -0.03312
    -0.12111
    -0.15411
    -0.25861
    -0.22011
    -0.38511
    -0.54460
    -0.79760
    -0.99559
    -1.03959
    -0.93509
    -0.85809
    -1.00659
    -0.74260
    -0.46210
    -0.04412
     0.10988
     0.32438
     0.20338
     0.44537
     0.57737
     0.81386
     1.20435
     1.52335
     1.63884
     1.94683
     1.78184
     1.65534
     1.49035
     1.22085
     1.27585
     0.89086
     0.47837
     0.48387
     0.43437
     0.51687
    -0.03312
    -0.62160
    -1.17159
    -1.57858
    -2.04057
    -2.61255
    -2.92054
    -3.03604
    -2.33206
    -0.72060
     0.54987
     1.92484
     1.84234
     1.23185
    -1.14409
    -2.66205
    -2.88204
    -1.39158
     0.29138
     1.46835
     2.35382
     2.75531
     2.91481
     1.58384
     0.09888
    -0.52260
    -0.80310
    -0.68210
    -0.24761
     0.26938
     0.56087
     0.93486
     1.11636
     0.87986
     0.84686
     0.79736
     0.76986
     0.86886
     0.74786
     0.72587
     0.37937
     0.19238
     0.09338
    -0.08261
    -0.19811
    -0.40711
    -0.34661
    -0.15411
    -0.23111
    -0.19811
    -0.36311
    -0.45660
    -0.59410
    -0.74260
    -0.58310
    -0.50610
    -0.43461
    -0.46210
    -0.37411
    -0.24761
    -0.27511
    -0.24211
    -0.04962
     0.00538
    -0.11561
    -0.08261
     0.03288
     0.01638
     0.13188
    -0.08261
    -0.23661
     0.00538
    -0.05512
    -0.01112
    -0.05512
    -0.04412
    -0.12111
    -0.07711
    -0.01662
     0.14288
     0.09338
     0.03838
    -0.06061
     0.07138
     0.15388
     0.04938
    -0.04412
     0.09888
     0.17038
     0.24738
     0.24188
     0.20338
     0.13738
     0.12638
     0.11538
     0.20338
     0.19788
     0.14838
     0.08788
     0.13188
     0.07688
    -0.01112
    -0.06061
    -0.09911
    -0.02762
    -0.05512
    -0.08261
    -0.13761
    -0.26961
    -0.33561
    -0.34111
    -0.33011
    -0.35761
    -0.29161
    -0.32461
    -0.31911
    -0.41811
    -0.36311
    -0.33561
    -0.47860
    -0.31911
    -0.21461
    -0.29161
    -0.24761
    -0.26411
    -0.18161
    -0.18161
    -0.22011
    -0.18711
    -0.19811
    -0.08261
    -0.21461
    -0.29711
    -0.17611
    -0.09361
    -0.30261
    -0.20911
    -0.17061
    -0.22011
    -0.13211
    -0.27511
    -0.24211
    -0.18711
    -0.17061
    -0.13761
    -0.07161
    -0.12661
    -0.06061
    -0.08811
     0.07138
     0.01088
    -0.00012
    -0.01112
     0.14838
     0.16488
     0.19238
     0.23088
     0.20338
     0.13188
     0.06588
     0.19238
     0.23638
     0.30788
     0.18688
     0.12638
     0.06038
     0.07688
    -0.04962
    -0.10461
    -0.13211
    -0.23111
    -0.29161
    -0.18711
    -0.16511
    -0.18161
    -0.29161
    -0.30811
     0.00538
     0.09888
     0.09338
     0.09888
     0.17038
     0.39037
     0.51137
     0.55537
     0.67087
     0.83036
     0.76436
     0.89636
     0.91836
     0.86336
     0.78636
     0.51687
     0.47837
     0.17588
    -0.11561
    -0.50610
    -0.70410
    -1.09459
    -1.51808
    -1.91407
    -2.10656
    -2.55205
    -2.71705
    -2.73355
    -2.83255
    -2.70605
    -2.68405
    -2.40906
    -1.69407
    -0.11011
     2.05133
     2.83231
     1.88634
     1.41335
     3.33280
     5.94523
     6.46772
     4.51527
     3.89929
     4.04228
     4.59777
     4.68577
     4.33377
     3.67379
     2.73881
     1.94133
     0.91286
    -0.15961
    -0.64910
    -0.89659
    -1.14959
    -1.46308
    -1.65007
    -1.38608
    -1.21009
    -0.79760
    -0.47860
    -0.17611
    -0.00562
    -0.33011
    -0.55560
    -0.37961
    -0.44011
    -0.34111
    -0.37961
    -0.33011
    -0.29161
    -0.37411
    -0.53910
    -0.71510
    -0.81960
    -0.93509
    -0.99559
    -0.83060
    -0.68760
    -0.67110
    -0.69860
    -0.59410
    -0.41261
    -0.34661
    -0.30811
    -0.32461
    -0.18711
    -0.03312
    -0.02762
    -0.01112
    -0.06061
    -0.24211
    -0.25861
    -0.04962
     0.10988
     0.02188
    -0.05512
    -0.11561
    -0.04962
     0.18688
     0.19788
     0.09888
     0.06038
    -0.01112
     0.02738
     0.20338
     0.18138
     0.14288
    -0.01662
     0.01638
     0.18138
     0.14288
     0.09888
     0.15938
     0.11538
     0.20338
     0.09888
    -0.01112
     0.11538
     0.08788
     0.13738
     0.01638
     0.17588
     0.19238
     0.08238
     0.07688
    -0.15411
    -0.19261
    -0.13761
    -0.17061
    -0.29161
    -0.24211
    -0.35211
    -0.46760
    -0.46760
    -0.50060
    -0.52810
    -0.63260
    -0.44011
    -0.58310
    -0.70410
    -0.60510
    -0.62160
    -0.53910
    -0.58310
    -0.46760
    -0.55010
    -0.46210
    -0.39061
    -0.35211
    -0.45660
    -0.45111
    -0.58860
    -0.47860
    -0.48960
    -0.26411
    -0.41811
    -0.36311
    -0.28061
    -0.19811
    -0.14861
    -0.40711
    -0.43461
    -0.42361
    -0.25311
    -0.34111
    -0.37411
    -0.34111
    -0.43461
    -0.42361
    -0.36311
    -0.29711
    -0.40161
    -0.49510
    -0.52260
    -0.40161
    -0.46760
    -0.27511
    -0.32461
    -0.25311
    -0.13211
     0.11538
     0.25838
     0.25288
     0.21438
     0.18688
     0.27488
     0.40137
     0.46187
     0.42337
     0.46187
     0.41787
     0.45087
     0.46187
     0.40687
     0.30238
     0.26388
     0.07138
     0.06588
     0.04388
     0.08788
     0.03288
    -0.00562
     0.18688
     0.32438
     0.26938
     0.28588
     0.36837
     0.36837
     0.53887
     0.55537
     0.52237
     0.66537
     0.85786
     0.88536
     0.75336
     0.71487
     0.76986
     0.67087
     0.55537
     0.29138
     0.06038
    -0.24211
    -0.63810
    -0.78110
    -1.01209
    -1.34208
    -1.61158
    -1.88107
    -2.17806
    -2.37606
    -2.62905
    -2.75005
    -2.98104
    -2.90954
    -2.33756
    -0.66010
     1.80934
     3.21180
     2.27683
     0.88536
     1.78734
     4.28428
     5.36225
     4.04228
     3.28330
     3.67379
     4.16328
     4.00928
     3.89929
     3.42630
     2.45282
     1.84784
     1.03386
     0.13738
    -0.62710
    -1.26508
    -1.46308
    -1.41358
    -1.11659
    -1.10009
    -0.81960
    -0.44561
    -0.30261
     0.05488
     0.29138
    -0.28611
    -0.44561
    -0.39611
    -0.01112
     0.05488
     0.17588
    -0.17061
    -0.28061
    -0.44011
    -0.49510
    -0.64910
    -0.68760
    -0.73710
    -0.82510
    -0.81960
    -0.70410
    -0.68760
    -1.06159
    -1.13859
    -0.78110
    -0.67110
    -0.53910
    -0.65460
    -0.81960
    -0.66560
    -0.63260
    -0.86359
    -0.98459
    -0.83610
    -0.75910
    -0.77560
    -0.81410
    -0.63260
    -0.67660
    -0.61060
    -0.36311
    -0.28611
    -0.44561
    -0.33011
    -0.40161
    -0.37961
    -0.24761
    -0.07711
     0.06588
     0.08238
     0.17038
     0.15938
     0.18138
     0.14838
     0.17588
    -0.00012
     0.20338
     0.34087
     0.19238
     0.05488
    -0.04962
     0.02738
    -0.11011
    -0.08261
    -0.13211
    -0.16511
    -0.19261
    -0.29161
    -0.35761
    -0.45111
    -0.33561
    -0.68210
    -0.48960
    -0.37411
    -0.35211
    -0.46760
    -0.41811
    -0.55560
    -0.50610
    -0.42361
    -0.45111
    -0.39611
    -0.37411
    -0.30811
    -0.27511
    -0.18161
    -0.26961
    -0.41261
    -0.33011
    -0.31911
    -0.22561
    -0.24211
    -0.20361
    -0.29161
    -0.25861
    -0.28061
    -0.18161
    -0.14861
    -0.19811
    -0.23661
    -0.26411
    -0.15961
    -0.13211
    -0.25861
    -0.33561
    -0.23661
    -0.19261
    -0.13761
    -0.15411
    -0.01112
    -0.14311
    -0.28061
    -0.25311
    -0.13761
    -0.07161
    -0.06611
     0.00538
     0.12088
     0.10438
     0.18688
     0.11538
     0.13188
     0.07688
     0.13738
     0.27488
     0.17588
     0.10988
     0.22538
     0.18688
     0.23088
     0.11538
     0.12088
     0.18688
    -0.03862
    -0.11011
    -0.20911
    -0.37961
    -0.50610
    -0.44561
    -0.47310
    -0.37961
    -0.28611
    -0.26411
    -0.07161
     0.17038
     0.39587
     0.51687
     0.53887
     0.47287
     0.75336
     0.84686
     1.00636
     1.32535
     1.37485
     1.70484
     1.42985
     1.29235
     1.22085
     0.98436
     0.87436
     0.69837
     0.50037
     0.54987
     0.36837
    -0.07711
    -0.61060
    -0.95709
    -1.35858
    -1.60058
    -2.05156
    -2.18356
    -2.22756
    -2.10106
    -1.90857
    -1.63908
    -1.69957
    -0.79210
     0.36837
     1.27585
     0.06588
    -1.72157
    -2.90954
    -2.17806
    -0.56110
     1.11636
     2.66732
     4.88376
     4.81776
     2.56282
     0.95136
    -0.10461
     0.36287
     1.25385
     1.89184
     2.10633
     2.03483
     1.90284
     1.86984
     1.72684
     1.51235
     1.46285
     1.00636
     0.62137
    -0.07161
    -0.84710
    -1.51258
    -1.47408
    -0.47860
    -0.14311
    -0.34661
    -0.44561
    -0.85259
    -1.06159
    -1.23759
    -1.33108
    -1.30908
    -1.05059
    -0.74260
    -0.74260
    -0.68210
    -0.43461
    -0.39061
    -0.26411
    -0.05512
    -0.03312
     0.02188
    -0.08261
    -0.00012
     0.21438
     0.04388
    -0.17061
    -0.23661
    -0.14311
     0.17588
     0.12638
     0.04938
    -0.17611
    -0.02212
    -0.00562
    -0.01112
    -0.18711
    -0.04412
    -0.00012
     0.04938
     0.08238
     0.18688
    -0.00012
     0.01088
     0.16488
     0.26388
     0.21988
     0.27488
     0.14838
     0.18688
     0.19788
     0.21438
     0.28588
     0.28038
     0.23088
     0.17588
     0.25838
     0.18138
     0.04938
    -0.08261
    -0.18711
    -0.05512
    -0.08811
    -0.15411
    -0.14861
    -0.20361
    -0.20911
    -0.35211
    -0.31361
    -0.55560
    -0.45660
    -0.52810
    -0.35761
    -0.35761
    -0.26961
    -0.33011
    -0.39611
    -0.46210
    -0.35211
    -0.25311
    -0.22011
    -0.21461
    -0.28061
    -0.24761
    -0.17611
    -0.18711
     0.07138
    -0.09911
    -0.14861
    -0.22561
    -0.02212
    -0.13211
    -0.06611
    -0.09911
    -0.06611
    -0.25311
    -0.12661
    -0.12661
    -0.15961
    -0.21461
    -0.24761
    -0.21461
    -0.32461
    -0.35211
    -0.19261
    -0.21461
    -0.13761
    -0.24211
    -0.19811
    -0.29161
    -0.18161
    -0.20361
    -0.16511
    -0.00012
     0.10438
     0.17038
     0.10988
     0.07688
     0.07688
     0.12638
     0.01638
     0.08238
     0.13738
     0.10988
    -0.10461
    -0.19811
    -0.19811
    -0.37411
    -0.45111
    -0.48410
    -0.58860
    -0.85259
    -0.95709
    -0.90209
    -0.93509
    -1.00659
    -0.95709
    -0.70960
    -0.36861
    -0.28061
    -0.12661
    -0.02762
     0.01638
     0.18688
     0.37937
     0.70387
     0.94586
     1.00636
     1.19335
     1.16585
     1.40785
     1.14935
     1.11636
     1.03386
     1.05036
     1.14935
     0.84686
     0.58287
     0.49487
     0.25288
     0.02738
    -0.07711
    -0.25311
    -0.51710
    -0.87459
    -1.08909
    -1.36408
    -1.71057
    -1.89207
    -1.98007
    -1.99107
    -1.81507
    -1.65557
    -1.37508
    -1.68307
    -2.64005
    -3.55853
    -3.16254
    -1.35308
     0.74236
     2.86531
     3.60779
     3.09081
     1.75984
     1.20985
     1.06136
     1.83684
     2.80481
     3.77829
     4.23478
     4.09178
     3.49230
     2.72231
     2.12283
     1.72134
     1.68834
     1.50135
     1.53434
     0.83036
    -0.41811
    -1.47408
    -1.77657
    -1.28708
    -0.68760
    -0.30811
    -0.34111
    -0.75910
    -1.07809
    -1.29808
    -1.65007
    -1.42458
    -1.28708
    -1.18809
    -1.19359
    -1.01759
    -0.79210
    -0.46210
    -0.37411
    -0.35761
    -0.13211
     0.04388
     0.08788
    -0.00012
     0.00538
    -0.02762
     0.05488
    -0.15961
     0.02738
    -0.04962
    -0.18161
     0.02188
     0.16488
    -0.01112
    -0.03312
    -0.13211
    -0.01662
     0.09338
     0.07688
     0.13188
     0.02738
     0.05488
    -0.05512
     0.01088
     0.26938
     0.27488
     0.21438
     0.02188
     0.04938
     0.14288
     0.14288
     0.18688
     0.08238
    -0.00012
    -0.00012
     0.03288
     0.03838
    -0.16511
    -0.20361
    -0.30811
    -0.11561
    -0.13761
    -0.24211
    -0.26411
    -0.37411
    -0.41811
    -0.34111
    -0.22011
    -0.36311
    -0.38511
    -0.39611
    -0.37961
    -0.28611
    -0.25861
    -0.37411
    -0.37411
    -0.24761
    -0.14311
    -0.26411
    -0.27511
    -0.22011
    -0.17061
    -0.30811
    -0.31361
    -0.31361
    -0.28061
    -0.30811
    -0.25861
    -0.13211
    -0.25861
    -0.27511
    -0.32461
    -0.17611
    -0.23111
    -0.15411
    -0.30811
    -0.23661
    -0.24761
    -0.15961
    -0.17061
    -0.12661
    -0.22011
    -0.13761
    -0.09911
    -0.07711
    -0.09911
    -0.09911
    -0.26961
    -0.28611
    -0.23111
    -0.08811
    -0.15411
    -0.24211
    -0.28061
    -0.17061
    -0.08811
    -0.08811
    -0.14861
    -0.13761
    -0.04962
    -0.07161
    -0.01112
     0.01088
    -0.03862
    -0.25861
    -0.02762
     0.02738
     0.03288
    -0.10461
    -0.18161
    -0.25311
    -0.31911
    -0.25311
    -0.37411
    -0.27511
    -0.33011
    -0.19261
     0.02188
     0.14838
     0.03838
    -0.02212
     0.04388
     0.30238
     0.55537
     0.51137
     0.64887
     0.82486
     0.81936
     0.99536
     1.01736
     0.96236
     0.84136
     0.75336
     0.58837
     0.46187
     0.44537
     0.20338
    -0.01112
    -0.22561
    -0.45660
    -0.88009
    -1.32008
    -1.79857
    -2.03507
    -2.04057
    -2.20006
    -2.42006
    -3.00304
    -3.49803
    -4.39451
    -5.60998
    -6.02246
    -5.52198
    -3.83902
    -0.83610
     1.89734
     2.63432
     2.76081
     2.00183
     1.17685
     1.50685
     2.37582
     3.79479
     5.14775
     6.09373
     6.63272
     6.63272
     5.88474
     5.25775
     4.16328
     3.04681
     2.27133
     1.65534
     0.79736
     0.21438
     0.36837
     0.62137
     1.06136
     1.38035
     0.90736
    -0.47860
    -1.55658
    -2.17806
    -1.67757
    -0.46760
    -0.11561
    -0.07161
    -0.63260
    -1.24309
    -1.64458
    -2.05706
    -2.15606
    -1.98557
    -1.74907
    -1.55658
    -1.30358
    -1.00109
    -0.87459
    -0.60510
    -0.41261
    -0.33561
    -0.21461
    -0.18161
    -0.12111
    -0.01662
    -0.05512
    -0.00562
    -0.11011
    -0.15961
    -0.05512
    -0.04962
     0.06588
     0.19238
     0.10438
     0.10988
     0.11538
     0.15388
     0.30788
     0.12638
     0.31888
     0.35187
     0.31888
     0.41237
     0.42887
     0.46187
     0.45637
     0.50587
     0.67087
     0.64887
     0.58837
     0.63237
     0.52237
     0.46187
     0.61587
     0.54437
     0.67637
     0.52787
     0.63787
     0.57187
     0.59937
     0.51687
     0.29138
     0.33538
     0.42887
     0.35187
     0.29688
     0.26388
     0.06588
     0.15938
     0.11538
    -0.12111
    -0.10461
    -0.07711
    -0.09911
    -0.08811
    -0.24211
    -0.27511
    -0.24761
    -0.28611
    -0.18711
    -0.31911
    -0.08811
    -0.21461
    -0.22561
    -0.15961
    -0.12661
    -0.12111
    -0.12111
    -0.16511
    -0.08811
     0.06588
     0.06038
     0.14838
    -0.02762
    -0.20361
    -0.03862
     0.13738
     0.12088
     0.09338
     0.04938
     0.01088
     0.01088
     0.03288
    -0.07711
    -0.13761
    -0.14861
    -0.18161
    -0.19811
    -0.13211
    -0.26411
    -0.35761
    -0.41261
    -0.46760
    -0.38511
    -0.37411
    -0.42911
    -0.55560
    -0.50610
    -0.51710
    -0.48410
    -0.39061
    -0.33011
    -0.40161
    -0.31911
    -0.32461
    -0.27511
    -0.26961
    -0.30261
    -0.34111
    -0.22561
    -0.23111
    -0.31361
    -0.31911
    -0.45111
    -0.48410
    -0.50060
    -0.54460
    -0.58860
    -0.58860
    -0.57210
    -0.47860
    -0.44011
    -0.41261
    -0.34111
    -0.34661
    -0.20361
    -0.07711
     0.14288
     0.25288
     0.33538
     0.52237
     0.61587
     0.47287
     0.54987
     0.64337
     0.78086
     0.73686
     0.65987
     0.51687
     0.37937
     0.27488
     0.37937
     0.20338
    -0.03862
    -0.37961
    -0.77560
    -0.99559
    -1.27058
    -1.61158
    -1.57308
    -1.49058
    -1.79307
    -1.79307
    -1.66657
    -1.62258
    -2.53555
    -3.37703
    -4.11951
    -3.97102
    -1.77657
     0.96236
     2.93681
     3.95428
     3.02481
     1.75434
     0.97336
     0.79186
     1.41335
     2.89831
     3.97628
     4.57577
     4.38327
     3.81129
     3.16780
     2.27683
     1.84234
     1.43535
     0.75886
     0.37387
     0.41787
     0.47837
    -0.12111
    -0.81410
    -1.45208
    -1.29808
    -0.84710
    -0.47310
    -0.53360
    -0.66560
    -1.06709
    -1.43558
    -1.54008
    -1.84257
    -1.95807
    -1.78757
    -1.69957
    -1.66107
    -1.43558
    -1.29258
    -0.94609
    -0.77010
    -0.73160
    -0.41261
    -0.29161
    -0.02212
    -0.06611
     0.04388
     0.34087
     0.39037
     0.15388
     0.14288
     0.43987
     0.22538
     0.41787
     0.41237
     0.41237
     0.13188
     0.14838
     0.26938
     0.32438
     0.34087
     0.35737
     0.21438
     0.30788
     0.40687
     0.41787
     0.44537
     0.48937
     0.48387
     0.41787
     0.40687
     0.45637
     0.47837
     0.41237
     0.31888
     0.37387
     0.41237
     0.21988
     0.21438
     0.18138
     0.29138
     0.32438
     0.29138
     0.07138
     0.06588
    -0.00562
     0.03838
     0.06038
    -0.12111
    -0.13211
    -0.11011
    -0.06611
     0.08788
    -0.14311
    -0.09361
    -0.29711
    -0.17061
    -0.15411
    -0.01112
    -0.13211
    -0.13211
    -0.09361
    -0.15411
     0.03288
     0.08788
    -0.04962
    -0.02762
    -0.07711
     0.07138
     0.17588
     0.08788
    -0.03312
     0.03838
     0.19788
     0.20888
     0.16488
     0.15388
     0.08788
     0.05488
     0.08788
     0.28038
     0.15938
     0.01088
     0.08788
     0.09338
     0.04938
     0.07138
     0.04388
    -0.05512
    -0.03312
     0.03288
     0.02188
    -0.12111
    -0.10461
    -0.16511
    -0.10461
     0.01638
     0.02188
    -0.11561
     0.02188
     0.11538
     0.01638
    -0.06611
    -0.02212
     0.01088
    -0.01662
     0.05488
    -0.06611
    -0.23661
    -0.17611
    -0.11561
    -0.13211
    -0.27511
    -0.33561
    -0.49510
    -0.61610
    -0.73160
    -0.64910
    -0.67660
    -0.70410
    -0.55560
    -0.37961
    -0.23111
    -0.17611
     0.02738
     0.03838
     0.12088
     0.17038
     0.50037
     0.71487
     0.78636
     0.84136
     1.07786
     0.97336
     1.02836
     1.00086
     0.78636
     0.84686
     0.65437
     0.62137
     0.55537
     0.45087
     0.06038
    -0.52810
    -0.73710
    -1.03959
    -1.43008
    -1.77107
    -1.74907
    -1.74357
    -1.72707
    -1.39708
    -1.47958
    -0.90759
    -0.23661
     0.29138
    -0.60510
    -2.16706
    -2.29906
    -1.44658
    -0.09361
     0.99536
     2.23283
     3.69029
     3.77829
     2.00183
     0.62687
     0.51137
     0.79186
     1.34735
     1.80384
     2.04033
     1.86434
     1.80934
     1.48485
     1.02836
     0.70387
     0.51687
     0.56087
     0.37387
     0.22538
     0.26388
     0.29138
     0.17588
     0.02188
    -0.26411
    -0.42361
    -0.51160
    -0.11561
     0.15388
     0.04938
    -0.13761
    -0.34661
    -0.50610
    -0.56110
    -0.47860
    -0.63810
    -0.68760
    -0.62710
    -0.48410
    -0.40711
    -0.31361
    -0.24211
    -0.29161
    -0.07711
    -0.02212
     0.09338
    -0.04962
    -0.14861
    -0.15961
    -0.02762
     0.02188
    -0.06611
    -0.15961
    -0.10461
     0.07688
     0.14288
    -0.03312
     0.03288
    -0.06061
     0.21438
     0.25838
     0.23638
     0.29138
     0.26388
     0.11538
     0.32438
     0.36287
     0.34087
     0.45637
     0.46737
     0.41787
     0.39587
     0.39587
     0.31888
     0.09888
     0.14838
     0.26388
     0.22538
     0.18688
     0.09338
     0.02738
    -0.08261
    -0.02212
    -0.01112
    -0.29711
    -0.31911
    -0.31911
    -0.17611
    -0.14311
    -0.23661
    -0.27511
    -0.28611
    -0.30811
    -0.27511
    -0.18161
    -0.11011
    -0.26411
    -0.23661
    -0.08261
    -0.00562
    -0.01662
    -0.14861
    -0.11561
    -0.04962
     0.05488
    -0.00012
     0.13188
     0.08788
    -0.00562
     0.03838
     0.08788
     0.09888
     0.01088
    -0.07711
     0.03838
     0.17588
     0.17588
     0.11538
     0.10438
     0.04388
    -0.02762
    -0.03862
     0.10438
     0.08238
     0.08238
    -0.03862
     0.11538
    -0.03312
     0.03838
    -0.15411
     0.06588
     0.10988
     0.04938
     0.13188
     0.16488
     0.04938
     0.08788
     0.04388
     0.12638
     0.17038
     0.15388
     0.15388
     0.10988
     0.12088
     0.12088
    -0.11561
    -0.08811
    -0.04962
    -0.04962
    -0.24211
    -0.18711
    -0.24211
    -0.39061
    -0.23661
    -0.32461
    -0.15411
    -0.28611
    -0.24761
    -0.15961
    -0.00012
     0.13188
     0.13188
     0.17588
     0.24738
     0.45637
     0.48937
     0.58837
     0.70937
     0.55537
     0.76436
     0.78636
     0.68737
     0.62137
     0.40137
     0.18138
     0.19788
     0.22538
    -0.00562
    -0.44561
    -0.64910
    -0.98459
    -1.43558
    -1.74357
    -1.78207
    -1.95257
    -2.05156
    -2.03507
    -2.28806
    -2.42556
    -2.82155
    -3.33853
    -3.33853
    -2.44205
    -0.19261
     2.26583
     3.88279
     3.29430
     2.08433
     1.77084
     2.70582
     4.48777
     5.59324
     5.24125
     4.78476
     4.71876
     4.58677
     4.19078
     3.55829
     3.11281
     2.17783
     1.10536
     0.30788
    -0.41261
    -1.20459
    -1.51258
    -1.54008
    -1.66657
    -1.81507
    -1.59508
    -1.59508
    -1.48508
    -0.99009
    -0.73710
    -0.58860
    -0.36861
    -0.14311
    -0.19261
    -0.19811
    -0.03862
    -0.16511
    -0.26411
    -0.29161
    -0.22011
    -0.13761
    -0.19811
    -0.25861
    -0.33011
    -0.37411
    -0.53360
    -0.52260
    -0.67110
    -0.47860
    -0.43461
    -0.50610
    -0.43461
    -0.43461
    -0.41811
    -0.18161
    -0.07161
    -0.17061
    -0.39061
    -0.37411
    -0.07711
    -0.11561
    -0.05512
    -0.18161
    -0.23661
    -0.09361
    -0.01112
    -0.08261
    -0.07711
    -0.12111
    -0.07711
    -0.07711
     0.11538
     0.10988
    -0.01112
    -0.18161
    -0.02762
     0.05488
     0.08238
     0.03838
     0.14288
    -0.00562
     0.26938
     0.07688
     0.04938
     0.13188
    -0.03312
     0.06038
    -0.04412
    -0.09361
    -0.19811
    -0.22011
    -0.49510
    -0.50060
    -0.47860
    -0.52260
    -0.66010
    -0.73710
    -0.64360
    -0.59410
    -0.92959
    -1.00109
    -0.92409
    -0.83610
    -0.62160
    -0.47860
    -0.47860
    -0.45660
    -0.38511
    -0.29711
    -0.17061
    -0.18161
    -0.00012
    -0.03862
     0.01088
     0.19238
     0.16488
     0.30788
     0.26938
     0.27488
     0.21988
     0.24738
     0.34637
     0.21438
     0.10438
     0.11538
     0.24738
     0.24738
     0.20338
     0.13738
     0.14288
     0.15388
     0.15938
     0.13738
     0.20888
     0.00538
     0.06038
     0.18138
     0.08788
    -0.02212
    -0.03862
    -0.10461
     0.04388
     0.24738
     0.21988
     0.13738
     0.13188
     0.17588
     0.12638
     0.26388
     0.13738
     0.14288
     0.16488
     0.09338
     0.17038
     0.10988
     0.11538
    -0.12111
    -0.09361
    -0.11561
    -0.04412
    -0.16511
    -0.16511
    -0.23661
    -0.19811
    -0.15961
    -0.02762
    -0.00012
    -0.07161
     0.18138
     0.21438
     0.32988
     0.30788
     0.24738
     0.35187
     0.39587
     0.63787
     0.71487
     0.61037
     0.54987
     0.62137
     0.52237
     0.46737
     0.25288
    -0.00562
    -0.18161
    -0.40161
    -0.67110
    -0.85809
    -1.36408
    -1.66657
    -1.83707
    -1.94707
    -2.07356
    -2.05706
    -1.79857
    -1.67757
    -1.72707
    -2.20006
    -2.07906
    -1.91407
    -0.65460
     1.52884
     3.47030
     3.76729
     2.74431
     2.58482
     3.73429
     5.04876
     4.92226
     4.09728
     3.73429
     3.90479
     3.97628
     3.71229
     3.36030
     2.57382
     1.77084
     0.86336
     0.19788
    -0.50060
    -1.07259
    -1.39158
    -1.60058
    -1.46858
    -1.49608
    -1.30358
    -1.19909
    -1.20459
    -1.13309
    -0.80860
    -0.43461
    -0.28611
    -0.20911
    -0.17611
    -0.11561
     0.02188
     0.09338
    -0.02212
    -0.07161
    -0.10461
    -0.07161
     0.01088
     0.04938
    -0.17611
    -0.09361
    -0.08811
    -0.04412
    -0.09361
    -0.23661
    -0.12111
    -0.12111
     0.01088
     0.01638
     0.06038
     0.15938
     0.15938
     0.18138
     0.11538
     0.14838
     0.23088
     0.37387
     0.04938
     0.15938
     0.20338
     0.14838
     0.18688
    -0.04962
    -0.22561
    -0.41261
    -0.22011
    -0.32461
    -0.35761
    -0.24761
    -0.44011
    -0.44011
    -0.48410
    -0.51710
    -0.59960
    -0.77560
    -0.62160
    -0.58860
    -0.68210
    -0.63810
    -0.52260
    -0.58860
    -0.56660
    -0.51710
    -0.83610
    -0.90209
    -0.97359
    -1.02309
    -1.12209
    -1.07809
    -1.08909
    -1.05609
    -1.05059
    -0.94609
    -1.00109
    -1.07259
    -1.03959
    -0.91309
    -0.72610
    -0.68210
    -0.61060
    -0.44011
    -0.34661
    -0.22561
    -0.06611
    -0.17061
    -0.14861
    -0.14861
    -0.03312
     0.09888
    -0.06611
    -0.18711
     0.04388
    -0.13761
    -0.05512
    -0.15961
    -0.04962
    -0.08261
    -0.08811
    -0.04412
     0.10438
    -0.02762
    -0.00012
    -0.08811
    -0.13761
     0.10438
    -0.01662
    -0.03312
     0.02738
    -0.06061
     0.07688
     0.03288
    -0.01662
     0.08788
    -0.15961
     0.02738
     0.10988
     0.13188
     0.10438
     0.17588
     0.26388
     0.41237
     0.46737
     0.47837
     0.36837
     0.35187
     0.39037
     0.40687
     0.46737
     0.48937
     0.35737
     0.31888
     0.31888
     0.26388
     0.15388
     0.04388
    -0.19811
    -0.14861
     0.04388
    -0.06061
     0.10438
     0.04388
     0.19788
     0.55537
     0.74236
     0.72587
     0.85786
     0.73686
     0.79736
     0.91836
     0.95686
     1.12186
     1.24285
     1.19885
     1.40235
     1.14935
     1.05586
     0.83586
     0.83586
     0.79736
     0.47287
     0.30238
     0.23638
    -0.09361
    -0.79760
    -1.49608
    -2.04057
    -2.26606
    -2.22206
    -1.76557
    -0.01662
     1.65534
     3.29980
     2.74981
     1.84234
     1.52884
     1.23735
    -0.02212
    -0.78110
    -0.33011
     1.09436
     2.43632
     2.96981
     2.33732
     1.33085
     0.65437
    -0.20911
    -1.03409
    -1.81507
    -1.95257
    -1.64458
    -0.29161
     0.10438
    -0.01662
     0.06038
     0.28038
     0.61587
     1.03936
     1.29785
     1.25935
     0.90736
     0.64887
     0.60487
     0.59937
     0.44537
     0.14838
     0.07688
    -0.22011
    -0.32461
    -0.42911
    -0.61060
    -0.58860
    -0.55010
    -0.40711
    -0.36861
    -0.41261
    -0.52810
    -0.58310
    -0.75360
    -0.58310
    -0.48960
    -0.54460
    -0.45660
    -0.44011
    -0.46760
    -0.37961
    -0.23661
    -0.20911
    -0.20361
    -0.17611
    -0.17061
    -0.11011
    -0.07711
    -0.06061
    -0.22561
     0.00538
    -0.13761
    -0.04412
    -0.05512
     0.03838
    -0.01662
    -0.12111
    -0.21461
     0.13738
     0.11538
     0.08788
     0.04938
     0.09888
     0.10438
     0.19238
     0.04938
     0.18138
     0.17588
     0.19788
     0.23088
     0.28588
     0.13738
     0.18688
     0.14838
     0.17588
     0.28038
     0.15388
     0.03838
     0.20338
     0.07138
     0.08238
     0.06038
    -0.04412
     0.01088
     0.01088
     0.04938
    -0.09361
    -0.09911
    -0.28611
    -0.12111
    -0.23111
    -0.20361
    -0.23111
    -0.25311
    -0.23661
    -0.22011
    -0.33011
    -0.26961
    -0.33561
    -0.25861
    -0.23661
    -0.25311
    -0.25861
    -0.21461
    -0.24211
    -0.26961
    -0.31361
    -0.13761
    -0.03862
    -0.14861
    -0.09361
    -0.16511
    -0.09361
    -0.08811
    -0.14311
    -0.20911
    -0.03862
    -0.15411
    -0.06061
    -0.04412
    -0.06611
    -0.15411
    -0.06061
    -0.05512
    -0.17061
    -0.20361
    -0.14311
    -0.22561
    -0.15961
    -0.15961
    -0.31911
    -0.34661
    -0.15961
    -0.13761
    -0.17611
    -0.13211
    -0.05512
    -0.09911
    -0.08261
    -0.12111
    -0.09361
     0.04388
     0.05488
     0.09888
     0.12638
     0.23638
     0.16488
     0.07138
     0.19788
     0.01638
    -0.04412
    -0.08261
    -0.25311
    -0.40161
    -0.67110
    -0.91309
    -0.87459
    -0.83060
    -0.66560
    -0.50610
    -0.23661
     0.40137
     0.71487
     0.67087
     0.69287
     0.68187
     0.70937
     1.11636
     1.61684
     2.16133
     2.32083
     2.41982
     2.25483
     2.00183
     1.92484
     1.72684
     1.57834
     1.24835
     1.07236
     1.08886
     0.91836
     0.13738
    -0.56660
    -1.11109
    -1.67757
    -2.15606
    -2.62905
    -2.39256
    -0.89659
     0.26388
     1.75984
     1.49035
     1.09436
     0.28038
    -0.77010
    -2.33756
    -2.45305
    -1.36958
    -0.15411
     0.70387
     1.40235
     2.06233
     1.57834
     0.38487
    -0.40711
    -1.06159
    -1.20459
    -1.12759
    -0.74260
    -0.35211
     0.19238
     0.59387
     0.85786
     1.05036
     1.16035
     1.22085
     1.22635
     1.07786
     0.93486
     0.65987
     0.40137
     0.31338
     0.17038
     0.18688
    -0.02762
     0.09338
     0.09338
     0.04938
    -0.04412
    -0.14861
    -0.26961
    -0.40711
    -0.47310
    -0.20911
    -0.23661
    -0.25861
    -0.20361
    -0.22561
    -0.06061
     0.02188
     0.06588
     0.03838
    -0.08811
    -0.02762
    -0.01662
     0.19788
    -0.02212
     0.07138
     0.07688
     0.02738
     0.10438
     0.08788
    -0.00012
    -0.09911
    -0.10461
     0.02738
     0.13188
     0.08238
    -0.00562
     0.07138
     0.09888
     0.11538
     0.16488
     0.06588
     0.13738
     0.10988
     0.20888
     0.15388
     0.15938
     0.06588
     0.17588
     0.15938
     0.16488
     0.22538
     0.19238
     0.01638
     0.01088
     0.01088
     0.06038
    -0.02212
    -0.06061
    -0.09911
    -0.04412
    -0.06611
    -0.09361
    -0.26411
    -0.19261
    -0.23111
    -0.10461
    -0.29161
    -0.18161
    -0.29161
    -0.23661
    -0.23661
    -0.21461
    -0.10461
    -0.20911
    -0.30261
    -0.28611
    -0.15411
    -0.18711
    -0.19261
    -0.25861
    -0.19261
    -0.14861
    -0.03862
    -0.12661
    -0.20911
    -0.14311
    -0.10461
    -0.06061
     0.04938
    -0.03312
    -0.19261
    -0.17061
    -0.03312
     0.04938
    -0.00562
    -0.12661
    -0.07161
    -0.11561
    -0.00012
     0.02188
    -0.11011
    -0.16511
    -0.22011
    -0.11011
    -0.04412
    -0.07711
    -0.14861
    -0.24761
    -0.11561
     0.07138
     0.10438
     0.02188
    -0.07711
    -0.08811
    -0.10461
     0.03838
    -0.08261
     0.06038
    -0.03862
    -0.10461
     0.08788
    -0.02212
    -0.12111
    -0.27511
    -0.47860
    -0.50060
    -0.67660
    -0.67660
    -0.78110
    -0.56660
    -0.27511
    -0.01662
     0.21988
     0.43987
     0.52787
     0.76986
     1.02836
     1.01736
     0.91836
     1.06686
     1.25935
     1.64434
     1.95233
     2.19983
     1.85884
     1.62234
     1.50135
     1.20435
     0.81936
     0.66537
     0.62687
     0.23638
     0.10438
     0.08238
    -0.29711
    -1.11109
    -2.04606
    -2.61255
    -2.86554
    -2.64005
    -2.13406
    -1.14409
     0.64887
     2.62332
     3.61879
     1.86984
    -0.37411
    -1.80407
    -1.09459
     1.59484
     3.40980
     4.01478
     4.71876
     5.05976
     4.40527
     2.82681
     1.69384
     1.31985
     1.08336
     0.98986
     0.90736
     0.59387
     0.34637
    -0.08261
    -0.47860
    -0.50060
    -0.79760
    -0.90759
    -0.97359
    -0.93509
    -1.05609
    -1.34758
    -1.45758
    -1.57308
    -1.22109
    -0.98459
    -1.02859
    -0.78110
    -0.82510
    -0.60510
    -0.72610
    -0.64910
    -0.55560
    -0.37961
    -0.19811
    -0.26961
    -0.27511
    -0.22561
    -0.11561
    -0.03312
    -0.05512
    -0.00562
    -0.07711
     0.00538
     0.03838
    -0.02212
    -0.05512
    -0.04412
    -0.03312
    -0.06061
    -0.09911
    -0.09361
    -0.09911
    -0.08811
    -0.09911
    -0.14861
    -0.11561
    -0.24761
    -0.24211
    -0.32461
    -0.37411
    -0.45660
    -0.44011
    -0.53910
    -0.47860
    -0.30811
    -0.39611
    -0.44011
    -0.45111
    -0.50610
    -0.32461
    -0.37961
    -0.33011
    -0.46210
    -0.31361
    -0.22011
    -0.03862
    -0.14311
    -0.08811
    -0.10461
    -0.09361
     0.08238
    -0.02212
    -0.10461
    -0.22561
    -0.27511
    -0.12661
    -0.12661
    -0.22011
    -0.20911
    -0.26411
    -0.25311
    -0.26961
    -0.23661
    -0.36861
    -0.38511
    -0.49510
    -0.37411
    -0.27511
    -0.41261
    -0.34111
    -0.30261
    -0.28061
    -0.29161
    -0.36311
    -0.32461
    -0.36861
    -0.36861
    -0.35211
    -0.23661
    -0.29161
    -0.40161
    -0.32461
    -0.20361
    -0.09361
    -0.17061
    -0.11561
    -0.26961
    -0.18711
    -0.25311
    -0.06611
    -0.06061
    -0.14311
    -0.03312
    -0.12661
    -0.01662
     0.06038
     0.02738
    -0.16511
     0.01638
    -0.02212
    -0.02212
     0.00538
     0.01638
     0.00538
     0.04388
     0.08238
     0.20888
     0.19788
     0.26938
     0.15938
     0.17038
     0.24738
     0.19788
     0.10438
     0.21988
     0.27488
     0.24738
     0.26938
     0.25288
     0.25288
     0.09338
     0.15938
    -0.01112
    -0.11011
    -0.20911
    -0.40161
    -0.51710
    -0.68210
    -0.90759
    -1.03959
    -0.81960
    -0.57210
    -0.01662
     0.46737
     0.75336
     1.07786
     0.93486
     0.84136
     0.58837
     0.76986
     0.92936
     1.51785
     1.98533
     2.22183
     2.32632
     2.05683
     1.47935
     1.11636
     0.83586
     0.77536
     0.73137
     0.13738
    -0.18161
     0.07688
     0.60487
     0.21438
    -0.66010
    -1.56208
    -1.89757
    -2.06806
    -2.47505
    -2.86554
    -2.51905
    -0.66010
     2.06783
     2.98631
     2.66182
     1.51785
     0.50587
     0.40687
     0.20338
     0.24738
     0.11538
     0.17588
     1.05586
     1.36935
     1.01736
    -0.00012
    -0.62160
    -0.85259
    -1.16059
    -2.00757
    -2.50805
    -2.55205
    -2.22756
    -1.85907
    -1.33108
    -0.57760
     0.18138
     0.78636
     1.15485
     1.18235
     1.22085
     1.16585
     1.27035
     1.13835
     1.13835
     0.92936
     0.70387
     0.62687
     0.47287
     0.19238
    -0.00562
    -0.19261
    -0.13761
    -0.14861
     0.07138
     0.09338
    -0.24211
    -0.24211
    -0.26411
    -0.36861
    -0.24211
    -0.33561
    -0.38511
    -0.17611
    -0.23111
    -0.17061
    -0.16511
    -0.24211
    -0.12661
    -0.02762
     0.02188
    -0.03312
    -0.09361
    -0.12661
    -0.01662
    -0.25861
    -0.08261
    -0.11011
    -0.16511
    -0.09911
    -0.12111
    -0.03312
    -0.03312
    -0.07161
    -0.05512
     0.02188
     0.02188
    -0.00562
    -0.06061
    -0.07711
     0.05488
     0.06588
     0.14838
     0.14838
     0.06588
     0.12088
     0.14288
     0.13738
     0.11538
    -0.07711
    -0.09911
     0.00538
     0.03288
    -0.01112
    -0.07161
    -0.14861
    -0.02762
    -0.02212
     0.01088
    -0.15961
    -0.14861
    -0.26961
    -0.15961
    -0.06611
    -0.08811
    -0.17061
    -0.19261
    -0.08811
    -0.10461
    -0.08261
    -0.10461
    -0.15961
    -0.23661
    -0.14861
    -0.21461
    -0.15411
    -0.15961
    -0.07711
    -0.21461
    -0.07711
    -0.02212
    -0.07161
    -0.13761
    -0.13761
    -0.14861
    -0.13761
    -0.02212
    -0.13211
    -0.08811
    -0.03312
    -0.09361
    -0.06611
     0.03838
    -0.03862
    -0.26411
    -0.01112
    -0.16511
    -0.06061
    -0.02762
    -0.23111
    -0.14311
    -0.00562
    -0.04962
     0.01638
    -0.15411
    -0.04962
    -0.06611
     0.02738
     0.16488
    -0.05512
    -0.15411
     0.06038
     0.17038
     0.20338
     0.10438
    -0.04412
     0.12088
     0.23088
     0.12638
    -0.02762
    -0.09361
    -0.19261
    -0.23661
    -0.37411
    -0.63810
    -0.98459
    -1.43008
    -1.51258
    -1.52908
    -1.14959
    -0.48960
    -0.09361
     0.81386
     1.51785
     1.58384
     1.01186
     0.58837
     0.36287
     1.05036
     1.85334
     2.59582
     3.03581
     3.37130
     3.02481
     2.15033
     1.68834
     1.51235
     1.40785
     1.23185
     0.26938
    -0.02762
     0.67087
     1.13835
     0.24188
    -1.17159
    -1.65007
    -1.77107
    -2.03507
    -2.11206
    -0.47310
     1.96333
     3.27780
     2.48032
     0.95136
    -0.24761
    -0.76460
    -0.81410
    -0.98459
    -1.12759
    -0.61060
     0.14288
     0.32438
    -0.44011
    -0.90759
    -0.85259
    -0.97359
    -1.43008
    -1.90307
    -2.04057
    -1.98557
    -1.62258
    -1.10009
    -0.31911
     0.30238
     0.86886
     1.10536
     1.24285
     1.35835
     1.31985
     1.27035
     1.09986
     1.02286
     0.92936
     0.85236
     0.74236
     0.54437
     0.36837
     0.20338
     0.22538
     0.08788
     0.10988
     0.01088
    -0.00562
    -0.07711
    -0.11011
    -0.07161
     0.06038
    -0.20361
    -0.11561
    -0.23661
    -0.19261
    -0.07711
    -0.12661
    -0.17061
    -0.15411
     0.02738
     0.09888
     0.08788
     0.08238
     0.07688
    -0.04962
     0.04938
     0.18688
     0.12088
     0.01088
     0.07688
    -0.01112
     0.10988
     0.10438
    -0.04412
    -0.02762
     0.04388
     0.07138
     0.12638
     0.09888
    -0.02212
    -0.10461
    -0.06061
     0.02738
     0.13188
    -0.02762
     0.02738
     0.01088
     0.17588
     0.16488
     0.12638
     0.02188
    -0.01662
    -0.00562
     0.14288
     0.09338
     0.03838
    -0.12661
    -0.23111
    -0.14861
    -0.12661
    -0.07711
    -0.26961
    -0.23661
    -0.24211
    -0.35761
    -0.40711
    -0.36311
    -0.45660
    -0.33561
    -0.42361
    -0.35211
    -0.45660
    -0.34661
    -0.46760
    -0.44011
    -0.31361
    -0.42911
    -0.25861
    -0.09361
    -0.33561
    -0.34111
    -0.29161
    -0.39611
    -0.30811
    -0.24761
    -0.15411
    -0.20361
    -0.20911
    -0.26411
    -0.37411
    -0.36861
    -0.20361
    -0.14311
    -0.35761
    -0.27511
    -0.40161
    -0.35211
    -0.23661
    -0.26961
    -0.41811
    -0.27511
    -0.33011
    -0.24211
    -0.25311
    -0.23661
    -0.35211
    -0.31911
    -0.15961
    -0.06061
    -0.12661
    -0.03862
    -0.06611
    -0.04962
    -0.00562
     0.03288
     0.01638
     0.08788
     0.08238
     0.14288
     0.13188
     0.15938
    -0.01112
    -0.17061
     0.01638
    -0.13761
    -0.18161
    -0.20361
    -0.26961
    -0.40161
    -0.19811
    -0.17611
    -0.03862
    -0.01112
     0.13188
     0.17588
     0.31338
     0.61037
     0.77536
     0.63787
     0.61587
     0.97336
     1.00636
     1.06136
     1.25935
     1.34735
     1.25385
     1.20435
     0.73137
     0.75886
     0.62687
     0.29688
     0.18688
    -0.14311
    -0.62710
    -1.16059
    -1.71057
    -2.11206
    -2.40906
    -1.92507
    -1.64458
    -1.25958
    -0.40711
     0.82486
     0.87436
     0.37387
    -0.64910
    -1.16059
     0.41237
     2.92031
     4.63627
     4.60877
     3.77829
     3.56929
     3.45380
     2.96981
     2.62882
     2.49132
     2.51332
     2.25483
     2.04033
     1.40785
     0.90186
     0.23088
    -0.09361
    -0.42911
    -0.58860
    -0.74810
    -0.97359
    -0.74810
    -0.63810
    -0.61610
    -0.63260
    -0.60510
    -0.47860
    -0.39611
    -0.26411
    -0.08811
    -0.04962
    -0.13211
    -0.06611
    -0.12661
    -0.09911
    -0.08811
    -0.20361
    -0.29711
    -0.10461
    -0.14861
    -0.07711
    -0.17611
    -0.30811
    -0.22561
    -0.20361
    -0.27511
    -0.22561
    -0.29711
    -0.34111
    -0.34661
    -0.09911
    -0.08261
    -0.13761
    -0.12661
    -0.05512
    -0.09361
     0.02188
    -0.04962
    -0.01662
    -0.15411
    -0.26411
    -0.13211
    -0.15411
    -0.04962
    -0.19811
    -0.20361
    -0.33561
    -0.36861
    -0.25861
    -0.48960
    -0.49510
    -0.41811
    -0.41261
    -0.45660
    -0.41811
    -0.42361
    -0.55560
    -0.41811
    -0.33011
    -0.25861
    -0.32461
    -0.28611
    -0.31911
    -0.04412
    -0.18161
    -0.24761
    -0.28061
    -0.11011
    -0.09361
    -0.05512
     0.02738
    -0.17611
    -0.40711
    -0.36311
    -0.35761
    -0.26961
    -0.26961
    -0.33561
    -0.33011
    -0.43461
    -0.34111
    -0.40161
    -0.47860
    -0.32461
    -0.31361
    -0.34661
    -0.42361
    -0.39611
    -0.33561
    -0.40711
    -0.34111
    -0.22561
    -0.31361
    -0.25311
    -0.26411
    -0.37411
    -0.37411
    -0.33561
    -0.25311
    -0.24211
    -0.12111
    -0.13211
    -0.07161
    -0.04412
    -0.00562
     0.03288
     0.22538
     0.26938
     0.38487
     0.48937
     0.34637
     0.31338
     0.37937
     0.57187
     0.79736
     0.43987
     0.49487
     0.45637
     0.39037
     0.34087
     0.13188
    -0.06611
    -0.05512
    -0.13211
    -0.09911
    -0.23111
    -0.22011
    -0.31911
    -0.46210
    -0.52260
    -0.57760
    -0.67110
    -0.76460
    -0.84710
    -0.85259
    -0.69860
    -0.68760
    -0.72610
    -0.73160
    -0.78110
    -0.89109
    -1.02859
    -0.95159
    -1.15509
    -0.96259
    -0.96259
    -0.74810
    -0.53360
    -0.26411
    -0.04412
     0.23638
     0.37937
     0.64887
     0.71487
     0.75336
     0.78086
     1.06686
     1.19335
     1.41885
     1.47935
     1.53984
     1.56184
     1.42985
     1.27035
     1.14935
     0.97336
     0.68737
     0.46737
     0.08238
    -0.24211
    -0.79760
    -1.39708
    -1.83157
    -2.17806
    -1.87007
    -0.82510
     0.19238
     0.64337
     0.68187
     0.98986
     1.34185
     1.25385
     0.39587
    -0.40161
     0.59937
     2.18333
     3.16780
     3.34380
     2.81031
     2.34832
     1.82584
     1.40785
     0.91286
     0.41787
     0.12638
    -0.02762
    -0.10461
    -0.20911
    -0.41811
    -0.37411
    -0.37961
    -0.35211
    -0.23661
    -0.25861
    -0.22011
     0.00538
     0.09338
     0.18688
     0.13738
     0.17038
     0.17588
     0.27488
     0.19238
     0.23638
     0.30788
     0.15388
     0.07688
     0.17038
     0.27488
     0.13738
     0.09338
    -0.00012
     0.14838
     0.10988
     0.21438
    -0.00562
    -0.11561
    -0.13211
    -0.25861
    -0.06611
    -0.06611
    -0.18711
    -0.18711
    -0.23111
    -0.18711
    -0.31361
    -0.27511
    -0.34661
    -0.40711
    -0.23661
    -0.28061
    -0.35761
    -0.40161
    -0.46760
    -0.45111
    -0.46760
    -0.38511
    -0.50610
    -0.61610
    -0.45660
    -0.37961
    -0.46760
    -0.39061
    -0.52260
    -0.35211
    -0.31361
    -0.29161
    -0.25311
    -0.28061
    -0.24211
    -0.23111
    -0.17061
    -0.05512
    -0.04962
    -0.13211
    -0.12111
    -0.08261
    -0.07161
    -0.13761
    -0.29161
    -0.28611
    -0.27511
    -0.23111
    -0.24211
    -0.34111
    -0.36311
    -0.41261
    -0.40711
    -0.39611
    -0.42361
    -0.53360
    -0.45111
    -0.36311
    -0.32461
    -0.43461
    -0.47310
    -0.53910
    -0.36861
    -0.20911
    -0.25861
    -0.30811
    -0.39061
    -0.33561
    -0.21461
    -0.21461
    -0.15961
    -0.35761
    -0.39611
    -0.30811
    -0.14311
    -0.06611
    -0.25861
    -0.13211
    -0.17611
    -0.11561
     0.03838
    -0.10461
    -0.07161
    -0.16511
    -0.20361
    -0.01112
     0.03288
    -0.02212
     0.02188
    -0.12661
     0.04388
     0.07138
     0.07138
     0.02738
    -0.00012
     0.10438
     0.12088
     0.23638
     0.23638
     0.14838
     0.25288
     0.15388
     0.37937
     0.49487
     0.25288
     0.23088
     0.21438
     0.37937
     0.25838
     0.24738
     0.14288
     0.20338
     0.20338
     0.16488
     0.13738
     0.06588
    -0.11561
    -0.25311
    -0.29711
    -0.42361
    -0.66560
    -1.08359
    -1.39158
    -1.62808
    -1.81507
    -1.69957
    -1.16609
    -0.41811
     0.39037
     1.62234
     1.85884
     1.36935
     0.82486
     0.29688
     0.76436
     1.75434
     2.37582
     3.34380
     3.97628
     3.77279
     2.68932
     2.06783
     1.58934
     1.61134
     1.51235
     0.40137
    -0.29711
    -0.17611
     0.29688
     0.54987
    -0.61610
    -1.27058
    -1.78757
    -2.43656
    -2.83255
    -2.74455
    -1.57858
     0.43437
     2.02933
     1.96883
     0.86886
     0.01088
    -0.24761
    -0.14311
    -0.51710
    -1.15509
    -1.07809
    -0.26411
     0.25838
    -0.20911
    -0.84160
    -1.22659
    -0.73710
    -1.00109
    -1.63908
    -2.13956
    -2.46955
    -2.29906
    -1.78757
    -1.23759
    -0.48960
     0.10988
     0.33538
     0.88536
     1.22635
     1.32535
     1.39135
     1.16585
     0.93486
     0.79186
     0.63787
     0.45637
     0.25288
     0.21988
     0.17588
     0.13188
     0.20338
     0.12638
    -0.21461
    -0.24761
    -0.20361
    -0.18161
    -0.21461
    -0.15961
    -0.27511
    -0.16511
    -0.20361
    -0.07161
    -0.04412
    -0.13761
    -0.12111
    -0.03312
    -0.00562
    -0.03862
    -0.13761
    -0.18711
    -0.02762
    -0.02762
    -0.04962
    -0.07711
    -0.24761
    -0.19261
    -0.12661
    -0.24211
    -0.22011
    -0.12661
    -0.02212
    -0.09361
     0.02188
    -0.00012
    -0.16511
    -0.11561
     0.03288
     0.08238
     0.03288
     0.06588
     0.03838
     0.01088
     0.06038
     0.09888
     0.04388
    -0.00562
     0.03288
     0.06038
     0.07688
    -0.02212
    -0.09911
    -0.08261
    -0.11561
    -0.08811
    -0.03312
    -0.02762
    -0.12661
    -0.12661
    -0.20911
    -0.20361
    -0.06611
    -0.05512
    -0.10461
    -0.19811
    -0.19811
    -0.07711
    -0.08811
    -0.25861
    -0.13211
    -0.09361
    -0.01112
    -0.14311
    -0.08811
    -0.16511
    -0.18711
    -0.14861
    -0.06061
    -0.07711
    -0.05512
     0.01638
    -0.03862
    -0.07161
     0.07138
    -0.02762
    -0.12111
    -0.10461
    -0.01112
     0.05488
     0.06038
     0.04388
    -0.06061
     0.02738
    -0.04962
     0.02738
    -0.02762
     0.03288
     0.01088
    -0.03312
    -0.05512
    -0.00012
    -0.14311
    -0.03862
     0.01088
     0.12088
    -0.03312
    -0.04412
    -0.09361
    -0.08261
     0.00538
    -0.07711
    -0.17061
    -0.31911
    -0.01112
    -0.02762
    -0.03312
    -0.04412
    -0.20361
    -0.31911
    -0.18711
    -0.28611
    -0.34661
    -0.48960
    -0.71510
    -0.97359
    -1.44108
    -1.83157
    -2.00207
    -1.60608
    -0.91859
    -0.07161
     0.91286
     2.15033
     2.58482
     1.45735
     0.80286
     0.65987
     0.97886
     1.94683
     3.08531
     3.61329
     3.87179
     4.17428
     3.37680
     2.08983
     1.64434
     1.67734
     1.64984
     0.78086
    -0.00012
     0.73686
     1.24285
     0.39037
    -1.12759
    -1.67207
    -1.66107
    -1.69957
    -0.75360
     1.25935
     2.87081
     2.62882
     0.85786
    -0.37961
    -1.26508
    -1.32008
    -1.07259
    -0.97359
    -1.35858
    -1.27058
    -1.01209
    -1.25408
    -1.32008
    -1.27608
    -1.36958
    -1.87557
    -2.33206
    -2.21656
    -1.99657
    -1.51808
    -0.99009
    -0.32461
     0.30238
     0.67087
     1.15485
     1.44635
     1.57834
     1.50135
     1.55634
     1.36385
     1.18235
     1.03386
     0.87986
     0.85786
     0.69837
     0.58837
     0.37937
     0.37387
     0.19238
     0.15388
     0.08788
     0.20338
     0.17038
     0.00538
    -0.04412
    -0.05512
    -0.06611
    -0.18161
    -0.18161
    -0.15411
    -0.12661
    -0.02762
    -0.04412
    -0.23661
    -0.12661
    -0.00562
    -0.12111
    -0.02762
     0.02188
     0.02188
     0.01638
     0.06038
    -0.11011
    -0.12111
    -0.15961
    -0.10461
    -0.15411
    -0.17611
    -0.33011
    -0.26411
    -0.36861
    -0.33561
    -0.36861
    -0.35211
    -0.23661
    -0.32461
    -0.46210
    -0.37961
    -0.29711
    -0.35211
    -0.29711
    -0.30261
    -0.15961
    -0.15411
    -0.23111
    -0.17061
    -0.20361
    -0.16511
    -0.10461
    -0.35761
    -0.41261
    -0.41811
    -0.48960
    -0.33011
    -0.26411
    -0.46210
    -0.58860
    -0.80310
    -0.79210
    -0.57210
    -0.57760
    -0.57210
    -0.72610
    -0.72610
    -0.68210
    -0.75910
    -0.62710
    -0.56660
    -0.57210
    -0.58310
    -0.52810
    -0.46760
    -0.46760
    -0.59410
    -0.57760
    -0.49510
    -0.37961
    -0.37961
    -0.30811
    -0.40161
    -0.34111
    -0.35211
    -0.30811
    -0.24211
    -0.22011
    -0.17611
    -0.21461
    -0.14311
    -0.22561
    -0.24761
    -0.18711
    -0.04412
    -0.12111
    -0.22011
    -0.02762
    -0.17611
    -0.16511
    -0.07711
    -0.15411
     0.00538
    -0.04412
    -0.08811
    -0.02762
     0.08238
     0.09338
    -0.04962
     0.02188
    -0.06611
     0.01088
     0.04388
     0.03288
    -0.05512
    -0.01662
    -0.15961
    -0.15961
    -0.05512
    -0.23111
    -0.40711
    -0.41811
    -0.38511
    -0.33561
    -0.44011
    -0.52260
    -0.33561
    -0.15411
     0.15388
     0.21988
     0.35187
     0.49487
     0.63237
     0.86336
     1.33635
     1.56184
     1.38585
     1.48485
     1.69934
     1.90284
     1.98533
     2.03483
     2.05133
     1.78734
     1.78734
     1.56734
     0.91836
     0.56637
     0.39037
     0.06588
    -0.35211
    -0.79210
    -1.31458
    -2.33206
    -3.11854
    -3.59153
    -3.90502
    -3.08554
    -1.24309
     0.85786
     2.29333
     2.72231
     0.69837
    -1.62808
    -2.57955
    -1.20459
     1.78184
     3.66829
     3.57479
     3.02481
     2.72231
     2.47482
     2.04033
     1.41335
     0.53887
     0.06038
     0.00538
    -0.08811
    -0.12111
    -0.24761
    -0.22561
    -0.16511
    -0.06061
     0.10438
     0.18138
     0.09338
     0.28038
     0.32988
     0.47837
     0.40137
     0.20338
     0.20338
     0.20338
     0.22538
     0.38487
     0.26938
     0.19238
     0.01638
     0.12638
     0.19788
     0.17588
    -0.11011
     0.01088
    -0.03862
     0.03838
     0.01638
    -0.07161
    -0.11011
    -0.16511
    -0.06611
    -0.03312
    -0.03312
    -0.25311
    -0.19261
    -0.22561
    -0.11561
     0.04938
    -0.01662
    -0.09361
    -0.09911
     0.03288
     0.02188
    -0.01662
    -0.00562
    -0.02762
    -0.07711
     0.07138
    -0.08811
    -0.13211
    -0.20361
    -0.28061
    -0.32461
    -0.23661
    -0.35761
    -0.51710
    -0.56660
    -0.54460
    -0.42361
    -0.44561
    -0.55560
    -0.59410
    -0.64910
    -0.48410
    -0.44561
    -0.36311
    -0.43461
    -0.43461
    -0.42911
    -0.22561
    -0.13211
    -0.28061
    -0.37961
    -0.33011
    -0.09361
    -0.23661
    -0.23661
    -0.35211
    -0.45111
    -0.36861
    -0.40161
    -0.34111
    -0.37411
    -0.44011
    -0.48960
    -0.48960
    -0.24211
    -0.53360
    -0.50060
    -0.48410
    -0.38511
    -0.33011
    -0.31361
    -0.30811
    -0.30261
    -0.26411
    -0.27511
    -0.20911
    -0.26411
    -0.23661
    -0.33561
    -0.36861
    -0.11561
    -0.19811
    -0.15961
    -0.22011
    -0.25311
    -0.23111
    -0.23661
    -0.19811
    -0.15411
    -0.10461
    -0.20911
    -0.11011
    -0.09361
    -0.10461
    -0.18711
    -0.25861
    -0.11561
    -0.06611
    -0.03862
    -0.18161
    -0.01662
    -0.16511
    -0.02762
     0.00538
     0.04938
    -0.04412
    -0.00012
     0.07138
     0.05488
     0.02738
     0.07688
    -0.13761
    -0.00012
     0.18138
     0.08238
     0.05488
    -0.01112
    -0.02212
     0.02188
    -0.13761
    -0.14861
    -0.39061
    -0.44561
    -0.57760
    -0.74260
    -1.06159
    -1.47408
    -1.74357
    -1.69957
    -1.02309
    -0.52260
     0.42337
     1.10536
     1.46285
     2.34282
     2.37032
     1.63884
     1.24285
     1.29235
     1.70484
     2.43082
     3.20630
     3.51430
     3.55829
     3.57479
     3.12930
     1.33085
     0.63787
     0.73137
     0.80836
     0.31888
    -0.69860
    -0.57760
     0.37387
     0.61587
     0.03838
    -1.39158
    -1.54558
    -1.54008
    -1.98007
    -2.23306
    -0.90209
     1.12186
     2.19983
     2.84881
     1.82584
     0.48387
    -0.11561
    -0.23661
    -0.99559
    -1.67757
    -1.29258
    -0.28061
     0.02188
    -0.65460
    -1.10009
    -0.97909
    -0.89659
    -1.52358
    -2.29906
    -2.84904
    -2.84354
    -2.45855
    -1.78207
    -1.12209
    -0.23661
     0.35737
     0.67087
     1.12186
     1.29785
     1.35285
     1.45185
     1.08336
     0.85786
     0.87986
     0.73686
     0.47287
     0.35187
     0.15938
    -0.07711
     0.15938
     0.07688
     0.19788
     0.10438
    -0.04962
    -0.09911
    -0.08811
    -0.08811
     0.02188
    -0.08811
    -0.07161
     0.12088
     0.18688
     0.09888
     0.07688
     0.09338
     0.06038
     0.13738
     0.12638
     0.15938
     0.17588
     0.10438
     0.08238
     0.04938
     0.07138
    -0.08811
    -0.01662
     0.08238
    -0.01662
    -0.02212
    -0.07161
     0.03288
    -0.00012
     0.04388
     0.01088
     0.06038
     0.05488
     0.07688
    -0.01662
     0.16488
     0.17588
     0.13738
     0.12638
     0.15938
     0.21438
     0.16488
     0.19238
     0.17038
     0.07688
     0.15938
     0.12088
     0.17588
     0.04388
     0.01088
    -0.10461
    -0.02212
     0.05488
    -0.09361
    -0.08811
    -0.07161
    -0.20911
    -0.12661
    -0.06611
    -0.17611
    -0.14861
    -0.18161
    -0.25311
    -0.11561
    -0.14311
    -0.10461
    -0.20911
    -0.12661
    -0.13761
    -0.10461
    -0.26411
    -0.14861
    -0.16511
    -0.21461
    -0.14311
    -0.20911
    -0.11011
    -0.20911
    -0.17611
    -0.12111
    -0.13211
    -0.04962
    -0.08811
    -0.19261
    -0.08811
    -0.13761
    -0.13211
    -0.13211
    -0.06061
    -0.06611
    -0.12111
    -0.02212
    -0.04962
    -0.11011
    -0.12661
    -0.08261
    -0.06611
    -0.01662
    -0.05512
    -0.01112
    -0.11561
     0.10438
    -0.09911
    -0.03312
     0.02738
     0.01088
     0.04938
     0.04938
    -0.05512
    -0.02212
    -0.08261
    -0.16511
     0.04938
     0.10988
     0.01088
    -0.10461
    -0.01662
    -0.00012
    -0.10461
    -0.21461
    -0.28061
    -0.48410
    -0.67660
    -0.94059
    -1.50158
    -2.15606
    -2.87104
    -3.14604
    -2.19456
    -0.54460
     1.09986
     2.94231
     3.38780
     1.52335
    -0.13211
    -0.86359
     0.01638
     1.35285
     3.03581
     4.54277
     5.04876
     3.99278
     2.54632
     2.13383
     2.02383
     2.28233
     1.18785
     0.03288
     0.24738
     0.99536
     0.90186
    -0.27511
    -1.00109
    -0.90759
    -0.92959
    -0.96809
    -0.52260
     0.87986
     1.90284
     1.89184
     1.06136
    -0.03862
    -0.75360
    -0.72060
    -0.50610
    -0.73160
    -1.27608
    -1.47958
    -1.00659
    -1.08359
    -1.77657
    -2.32656
    -1.93607
    -1.38608
    -1.56208
    -1.72707
    -2.04606
    -1.70507
    -1.34758
    -0.75910
    -0.13211
     0.21438
     0.71487
     0.98436
     1.22085
     1.36385
     1.17135
     1.19885
     1.11086
     0.86336
     0.73686
     0.45087
     0.22538
    -0.01662
    -0.18711
    -0.20361
    -0.34111
    -0.37411
    -0.34111
    -0.39061
    -0.52260
    -0.48410
    -0.61060
    -0.89109
    -0.83610
    -0.79210
    -0.67660
    -0.61060
    -0.72610
    -0.57760
    -0.53360
    -0.20911
    -0.30811
    -0.24211
    -0.16511
    -0.17611
    -0.11561
     0.03838
     0.12088
     0.04388
     0.16488
     0.27488
     0.26938
     0.20888
     0.16488
     0.13738
     0.10438
     0.23088
     0.18138
     0.17038
     0.01638
     0.05488
    -0.06061
     0.08238
     0.10988
     0.02738
     0.00538
    -0.02762
     0.04388
     0.06588
    -0.03862
    -0.09361
    -0.02762
     0.02188
     0.00538
    -0.05512
    -0.03312
    -0.17061
    -0.26411
    -0.24211
    -0.03312
    -0.12111
    -0.34661
    -0.35761
    -0.24761
    -0.20361
    -0.14311
    -0.25311
    -0.25861
    -0.26411
    -0.07711
    -0.11011
    -0.21461
    -0.24211
    -0.08811
    -0.15961
    -0.06061
     0.02738
    -0.08261
    -0.06611
     0.00538
     0.10988
    -0.00012
    -0.07161
    -0.06611
    -0.07161
     0.04388
     0.12638
     0.15388
     0.15938
    -0.02762
     0.02738
     0.08788
     0.26388
     0.13188
     0.01638
     0.07688
     0.06588
     0.04388
     0.08238
    -0.05512
     0.01088
    -0.00012
     0.06588
     0.03838
     0.03838
    -0.06611
    -0.16511
     0.00538
     0.07688
     0.01638
    -0.08811
    -0.02762
     0.02738
     0.06588
     0.06038
    -0.09361
     0.02738
    -0.03312
     0.02738
     0.08238
     0.07138
    -0.00012
    -0.07161
    -0.18711
     0.01088
     0.01638
    -0.08261
    -0.29161
    -0.33011
    -0.44011
    -0.51160
    -0.88009
    -1.31458
    -1.79307
    -2.37056
    -2.45855
    -2.03507
    -0.96809
    -0.12661
     1.25385
     2.90381
     2.32083
     0.90186
     0.27488
     0.02738
     0.93486
     2.23833
     3.48130
     4.18528
     4.49877
     3.99278
     2.52982
     2.05133
     1.75984
     1.90284
     1.33635
     0.03838
    -0.08811
     0.59387
     0.77536
     0.17588
    -0.78110
    -0.89659
    -1.01209
    -0.99559
    -0.72610
    -0.07161
     0.87436
     1.60034
     1.29235
     0.49487
    -0.35761
    -0.88559
    -0.37961
    -0.58310
    -1.27058
    -1.79307
    -1.79307
    -1.76007
    -2.57405
    -3.17904
    -2.59605
    -1.82607
    -1.99657
    -2.18356
    -2.49705
    -2.53555
    -2.44755
    -1.98007
    -1.18259
    -0.30261
     0.24188
     0.72587
     1.05586
     1.37485
     1.50685
     1.58384
     1.45735
     1.24835
     0.80836
     0.77536
     0.62137
     0.50587
     0.29688
     0.08788
    -0.03312
     0.13738
     0.19788
    -0.06611
    -0.14311
    -0.28061
    -0.26411
    -0.24211
    -0.20911
    -0.23111
    -0.26961
    -0.31911
    -0.10461
    -0.00562
    -0.09361
    -0.17611
    -0.15411
    -0.06611
    -0.01662
    -0.10461
    -0.07711
    -0.08811
    -0.03312
    -0.17611
    -0.04412
    -0.02212
    -0.12111
     0.03288
    -0.17061
    -0.18161
    -0.17061
    -0.17061
    -0.16511
    -0.15411
    -0.03312
    -0.03862
    -0.03862
    -0.03312
    -0.09911
    -0.08811
    -0.09361
     0.00538
    -0.04962
     0.06038
     0.00538
     0.07138
     0.10988
     0.07138
     0.06588
     0.06588
     0.06038
     0.17588
     0.12088
     0.06588
    -0.10461
    -0.01112
     0.02738
    -0.01662
     0.07688
    -0.06061
     0.02188
    -0.06611
    -0.03312
    -0.15961
    -0.15411
    -0.18711
     0.01638
    -0.12661
    -0.13211
    -0.23111
    -0.14311
    -0.09361
    -0.07711
    -0.11011
    -0.13761
    -0.09361
    -0.12111
    -0.17061
     0.03288
    -0.01112
    -0.15411
    -0.14861
    -0.07161
    -0.00012
    -0.07161
    -0.00012
    -0.10461
    -0.14861
    -0.09911
    -0.14311
    -0.12111
    -0.04962
    -0.14861
    -0.17611
    -0.11011
    -0.06061
     0.02738
    -0.13211
    -0.04412
    -0.09361
    -0.02212
     0.04938
     0.17588
     0.08788
     0.01638
     0.16488
     0.23638
     0.28038
     0.33538
     0.38487
     0.27488
     0.32438
     0.31338
     0.15388
     0.24188
     0.25288
     0.17588
     0.28038
     0.24188
     0.11538
     0.02738
    -0.02762
    -0.14861
    -0.17611
    -0.35211
    -0.59410
    -0.88559
    -1.27608
    -1.74357
    -2.46405
    -2.73905
    -2.35956
    -0.93509
    -0.03862
     1.35835
     3.02481
     2.53532
     0.87436
     0.10988
     0.02738
     0.71487
     2.21633
     3.22830
     4.47127
     4.80126
     4.68027
     3.07431
     1.89734
     1.79834
     1.75984
     1.95233
     0.89086
    -0.03312
     0.35187
     0.82486
     0.86336
     0.31888
    -0.31361
    -0.31361
    -0.30261
    -0.07161
     0.26938
     0.95686
     1.19335
     1.08886
     0.40137
    -0.32461
    -0.82510
    -0.90209
    -1.38058
    -2.49705
    -2.71155
    -2.61805
    -2.99204
    -3.26153
    -2.88204
    -2.49155
    -2.28806
    -2.71155
    -2.82705
    -2.64555
    -2.46955
    -1.81507
    -1.16059
    -0.46210
     0.28038
     0.76436
     1.33085
     1.62784
     1.87534
     1.82584
     1.79834
     1.65534
     1.46835
     1.24835
     1.22085
     1.00086
     0.76986
     0.55537
     0.51137
     0.43987
     0.29138
     0.30788
     0.23638
     0.25288
     0.10988
     0.16488
    -0.02762
    -0.07161
    -0.04962
     0.01088
    -0.12111
    -0.02212
    -0.02762
    -0.00562
     0.03288
     0.07138
     0.05488
     0.02188
     0.02188
    -0.02762
     0.18138
     0.04388
     0.19238
     0.03838
     0.06588
     0.10988
    -0.01112
    -0.01112
    -0.01662
    -0.03312
    -0.01112
    -0.10461
    -0.06061
    -0.05512
    -0.03312
    -0.01112
    -0.07711
    -0.08811
    -0.12661
    -0.12661
    -0.04412
     0.02738
     0.02188
    -0.03312
     0.01088
     0.01638
     0.02738
     0.19238
     0.14288
     0.06038
    -0.08261
    -0.08261
     0.06588
    -0.02762
    -0.14311
    -0.17611
    -0.18161
    -0.15961
    -0.22011
    -0.20911
    -0.26961
    -0.33011
    -0.34111
    -0.31911
    -0.36311
    -0.42361
    -0.46760
    -0.50060
    -0.39611
    -0.30261
    -0.29161
    -0.31911
    -0.44011
    -0.43461
    -0.31911
    -0.43461
    -0.29711
    -0.32461
    -0.46210
    -0.46760
    -0.26961
    -0.30261
    -0.28061
    -0.29711
    -0.28611
    -0.22561
    -0.17611
    -0.22011
    -0.28611
    -0.16511
    -0.21461
    -0.14311
    -0.12111
     0.01638
    -0.19261
    -0.09911
    -0.21461
    -0.09911
    -0.07711
    -0.18711
    -0.14861
    -0.14861
    -0.04412
     0.03288
     0.04938
     0.04388
     0.10988
     0.07138
     0.01638
     0.11538
     0.10988
     0.06038
     0.21988
     0.24738
     0.20888
     0.15938
     0.25838
     0.09338
     0.15938
     0.13188
     0.18688
    -0.01662
    -0.11011
    -0.23111
    -0.28611
    -0.17061
    -0.30811
    -0.12661
    -0.08811
     0.23638
     0.36287
     0.52787
     0.69287
     0.73137
     1.10536
     1.14935
     1.16585
     1.08886
     1.13286
     1.42985
     1.42985
     1.79834
     1.82584
     1.67184
     1.33085
     1.11636
     0.75886
     0.68737
     0.41237
     0.10438
    -0.13211
    -0.29161
    -0.58860
    -1.16609
    -1.99107
    -2.79955
    -3.15154
    -2.39806
    -1.10009
    -0.18711
     0.65437
     2.22733
     2.96431
     2.60132
     1.27035
    -0.66560
    -1.12759
     0.20338
     2.37582
     4.04778
     4.00378
     3.12380
     2.15583
     1.52335
     1.18235
     0.66537
    -0.07161
    -0.73160
    -0.75910
    -0.74810
    -0.54460
    -0.52260
    -0.35211
    -0.13211
    -0.15961
     0.00538
     0.04938
     0.25838
     0.13188
     0.02188
     0.05488
    -0.00562
    -0.12661
    -0.08261
    -0.07711
    -0.04962
    -0.02762
     0.01088
    -0.07161
    -0.03312
    -0.05512
    -0.05512
    -0.11011
    -0.20911
     0.02188
    -0.11561
    -0.12111
     0.02738
    -0.09911
    -0.14311
    -0.11011
    -0.09911
    -0.08811
    -0.17061
    -0.20361
    -0.13761
    -0.06061
     0.02738
    -0.02762
    -0.02212
    -0.17611
    -0.04962
     0.07138
     0.13738
    -0.08261
    -0.14311
    -0.19811
    -0.15961
    -0.25311
    -0.16511
    -0.27511
    -0.52810
    -0.51710
    -0.30811
    -0.30261
    -0.36861
    -0.37411
    -0.50060
    -0.53910
    -0.29711
    -0.29711
    -0.21461
    -0.34111
    -0.30811
    -0.18711
     0.03288
    -0.01662
    -0.07161
    -0.16511
    -0.04412
    -0.01112
    -0.03312
    -0.17611
    -0.32461
    -0.42361
    -0.29161
    -0.09911
    -0.14861
    -0.40711
    -0.36861
    -0.37961
    -0.33561
    -0.36311
    -0.42911
    -0.37411
    -0.39061
    -0.35761
    -0.48410
    -0.28611
    -0.30811
    -0.47310
    -0.46210
    -0.35761
    -0.25311
    -0.33561
    -0.44011
    -0.41261
    -0.40711
    -0.48410
    -0.42361
    -0.39611
    -0.26411
    -0.29711
    -0.29161
    -0.27511
    -0.27511
    -0.28061
    -0.29161
    -0.10461
    -0.01662
    -0.09911
    -0.14861
    -0.18711
    -0.03862
    -0.05512
    -0.09361
    -0.08261
    -0.04962
     0.03288
    -0.09361
     0.08238
    -0.00562
    -0.07711
    -0.10461
     0.15388
     0.18688
     0.12088
     0.20338
     0.10988
     0.01088
     0.25288
     0.13738
     0.13738
     0.03288
     0.09888
     0.25288
     0.20338
     0.13188
     0.01638
    -0.21461
    -0.09911
    -0.05512
    -0.18711
    -0.19261
    -0.35211
    -0.31361
    -0.43461
    -0.23111
    -0.19261
    -0.21461
    -0.09361
     0.07688
     0.26938
     0.46737
     0.76986
     0.73137
     0.90736
     1.27585
     1.40235
     1.33635
     1.28135
     1.42985
     1.30885
     1.31985
     1.52884
     1.50135
     1.32535
     1.09436
     0.85236
     0.51687
     0.33538
     0.26388
     0.10988
    -0.03862
    -0.25861
    -0.36311
    -0.99559
    -1.47958
    -2.06256
    -2.38706
    -1.99657
    -0.18161
     1.17135
     2.16133
     2.40332
     2.04033
     1.90284
     2.36482
     2.07333
     1.55634
     1.19885
     1.71584
     2.54082
     3.06881
     3.14030
     2.54632
     1.50135
     0.56637
    -0.19811
    -0.83060
    -1.11659
    -1.40808
    -1.52908
    -1.51808
    -1.54008
    -1.43558
    -1.11109
    -0.99009
    -0.68760
    -0.52810
    -0.48410
    -0.29161
    -0.34111
    -0.45660
    -0.41811
    -0.58310
    -0.51710
    -0.45660
    -0.26411
    -0.36861
    -0.42911
    -0.38511
    -0.34111
    -0.28061
    -0.33561
    -0.25861
    -0.06061
    -0.13761
     0.06038
     0.12088
     0.16488
     0.15938
     0.19238
     0.19788
     0.23088
     0.21988
     0.34637
    -0.02212
     0.17588
     0.17038
     0.16488
     0.28588
     0.21438
     0.10988
    -0.08811
     0.10988
     0.13188
     0.02738
    -0.07711
    -0.09361
    -0.28061
    -0.12661
    -0.27511
    -0.36861
    -0.45111
    -0.47310
    -0.47310
    -0.42911
    -0.33561
    -0.45660
    -0.58310
    -0.53360
    -0.46760
    -0.39061
    -0.29711
    -0.28061
    -0.29161
    -0.33011
    -0.21461
    -0.18711
    -0.13761
    -0.20361
    -0.24211
    -0.40711
    -0.26411
    -0.18711
    -0.12111
    -0.29711
    -0.33011
    -0.30261
    -0.32461
    -0.38511
    -0.45660
    -0.36311
    -0.28611
    -0.30261
    -0.33561
    -0.04962
    -0.09911
    -0.26411
    -0.06061
    -0.21461
    -0.17611
    -0.22011
    -0.12661
    -0.13211
    -0.04412
    -0.06611
    -0.09361
    -0.02762
    -0.00012
     0.07138
    -0.11011
    -0.14861
    -0.06061
    -0.05512
     0.02738
     0.07138
     0.02738
    -0.00012
    -0.06061
     0.14288
     0.13188
     0.07138
    -0.01112
     0.03838
     0.01088
     0.08238
     0.04388
     0.09888
    -0.00562
     0.02738
     0.10988
     0.21438
     0.24738
     0.07688
    -0.03312
     0.06588
     0.10438
     0.12088
    -0.04962
    -0.08261
     0.01638
     0.00538
     0.09338
     0.01088
    -0.00012
    -0.08811
    -0.18711
    -0.08811
    -0.10461
    -0.25861
    -0.38511
    -0.61610
    -0.70960
    -0.91309
    -1.24859
    -1.49058
    -1.61708
    -1.07809
    -0.29711
     0.14838
     0.03838
     0.20338
     1.25385
     2.08433
     2.46932
     2.40332
     2.06783
     2.21083
     2.24933
     2.44732
     2.72231
     2.88731
     2.88731
     2.78281
     3.60779
     3.49780
     1.72684
     0.19788
    -0.11561
     0.07138
     0.61587
     0.23638
    -0.75360
    -0.49510
     0.12638
     0.60487
     0.70387
    -0.30261
    -0.67110
    -0.75910
    -0.75910
    -0.92409
    -1.17709
    -0.87459
     0.12088
     1.31985
     2.19983
     1.52884
     0.25288
    -0.30811
    -0.48410
    -0.83060
    -1.28708
    -1.60608
    -0.84160
    -0.73160
    -1.10009
    -2.00757
    -2.42556
    -1.56208
    -1.43558
    -1.72157
    -2.13406
    -2.16706
    -2.13406
    -1.69957
    -1.21009
    -0.33011
     0.31338
     0.81936
     1.06136
     1.12736
     1.28685
     1.52335
     1.46835
     1.39685
     0.91286
     0.65437
     0.56087
     0.39587
     0.27488
     0.05488
     0.00538
     0.02738
     0.05488
     0.00538
    -0.11561
    -0.10461
    -0.34111
    -0.19811
    -0.32461
    -0.01112
    -0.04962
    -0.12661
    -0.18711
    -0.17061
    -0.00012
     0.15388
    -0.11561
     0.07688
     0.24188
     2.20533
     0.46737
    -0.37961
    -0.34111
    -0.12111
     0.13738
     0.31888
     0.51687
     0.39037
     0.26938
     0.01638
    -0.06061
    -0.16511
    -0.22011
    -0.40711
    -0.26961
    -0.32461
    -0.33011
    -0.28061
    -0.26411
    -0.24761
    -0.15411
    -0.14311
    -0.17611
    -0.06061
    -0.12111
    -0.08261
    -0.06061
     0.04388
    -0.07161
    -0.13761
    -0.04962
    -0.07161
     0.00538
    -0.04962
    -0.17611
    -0.11011
    -0.15961
    -0.19261
    -0.10461
    -0.06061
    -0.26411
    -0.14861
    -0.17611
    -0.13211
    -0.16511
    -0.23661
    -0.14861
    -0.24761
    -0.14311
    -0.01662
    -0.15411
    -0.14311
    -0.13761
    -0.15411
    -0.02762
     0.09338
    -0.03862
    -0.11561
    -0.09911
     0.04388
     0.02738
     0.02188
    -0.08811
    -0.04962
    -0.05512
     0.07688
     0.25288
     0.04938
    -0.08261
    -0.14311
    -0.05512
     0.17588
     0.12088
    -0.02212
    -0.03312
     0.06038
     0.06588
     0.12638
     0.08238
     0.08238
     0.05488
     0.14838
     0.17038
     0.07688
     0.07138
     0.07688
    -0.07711
     0.25288
     0.27488
     0.23638
     0.15938
    -0.02212
     0.09888
     0.07688
     0.01638
     0.13188
     0.17038
     0.02738
     0.02738
    -0.03312
     0.01088
    -0.17061
    -0.37961
    -0.53360
    -0.69860
    -1.20459
    -1.67757
    -2.00757
    -2.33206
    -2.20006
    -1.62258
    -0.63810
     1.40785
     2.82681
     2.72781
     1.06136
    -0.67660
    -0.46210
     0.28588
     1.73234
     3.60229
     4.72426
     4.74076
     3.26130
     2.87081
     2.84881
     2.45282
     1.61134
     0.64887
     0.81936
     1.46285
     1.84234
     0.88536
     0.01088
    -0.02212
    -0.15961
    -0.11561
    -0.21461
     0.12638
     0.57187
     1.29235
     1.26485
     0.39587
    -0.55010
    -0.65460
    -0.84160
    -1.54558
    -2.01857
    -2.13956
    -2.22206
    -2.90954
    -3.69602
    -3.29453
    -1.94707
    -1.77107
    -2.18356
    -2.64005
    -2.72805
    -2.53555
    -2.06256
    -1.37508
    -0.61060
     0.20888
     0.71487
     1.16035
     1.48485
     1.52884
     1.50135
     1.56184
     1.68284
     1.38585
     1.06136
     0.87436
     0.52787
     0.39587
     0.39037
     0.30238
     0.10438
     0.00538
     0.13738
    -0.02762
    -0.00012
    -0.03862
    -0.15411
    -0.14311
    -0.06061
    -0.03862
    -0.07161
    -0.07161
    -0.08261
    -0.06061
     0.01638
     0.10988
     0.01638
     0.20338
     0.09888
     0.13738
     0.13738
     0.11538
     0.01638
    -0.03312
     0.20888
     0.15938
     0.04388
     0.02738
     0.04388
     0.13188
     0.14838
     0.15938
     0.10988
     0.07138
     0.09888
     0.18688
     0.17588
     0.27488
     0.13188
     0.02738
     0.24738
     0.40687
     0.31888
     0.28588
     0.21988
     0.27488
     0.32988
     0.35187
     0.38487
     0.29688
     0.25838
     0.27488
     0.42337
     0.32438
     0.26938
     0.08238
     0.08788
     0.20338
     0.04938
     0.02188
    -0.09361
    -0.21461
    -0.20911
    -0.27511
    -0.02762
    -0.12661
    -0.30811
    -0.34111
    -0.39611
    -0.37411
    -0.27511
    -0.28611
    -0.39061
    -0.26961
    -0.21461
    -0.06061
    -0.12111
    -0.09911
    -0.20911
    -0.23111
    -0.11011
    -0.02212
    -0.00012
    -0.06611
    -0.07711
    -0.07161
     0.05488
     0.08238
    -0.01662
    -0.04962
     0.07138
    -0.02212
     0.00538
     0.10438
    -0.01112
     0.02738
    -0.07161
    -0.02762
     0.11538
     0.03838
     0.02738
    -0.01112
     0.01638
    -0.09361
     0.01638
    -0.01112
     0.12088
     0.04938
    -0.06611
     0.04938
     0.10988
     0.03838
     0.10988
     0.01638
    -0.02212
     0.09338
     0.05488
    -0.03862
     0.02738
    -0.06611
    -0.19811
    -0.13761
    -0.13211
    -0.16511
    -0.31361
    -0.55560
    -0.56660
    -0.68210
    -0.62710
    -0.53360
    -0.27511
    -0.20361
    -0.17061
     0.21988
     0.34087
     0.57187
     0.76436
     0.62137
     0.74236
     0.76436
     1.12186
     1.31985
     1.59484
     1.48485
     1.59484
     1.48485
     1.41885
     1.24285
     1.29785
     0.73686
     0.31888
     0.13188
    -0.22561
    -1.28158
    -1.95807
    -2.39256
    -2.22206
    -1.45208
    -0.87459
    -0.09361
     1.01186
     2.65632
     2.89831
     1.44085
    -0.40711
    -1.28158
    -0.37961
     1.73234
     3.16780
     3.50330
     3.59129
     3.55829
     2.96981
     1.94133
     0.95136
     0.34637
     0.07138
    -0.03312
    -0.27511
    -0.23111
    -0.45111
    -0.48960
    -0.58310
    -0.63260
    -0.67110
    -0.54460
    -0.56660
    -0.53910
    -0.89109
    -1.13859
    -1.08359
    -0.89659
    -0.73710
    -0.66010
    -0.68210
    -0.67110
    -0.56660
    -0.51710
    -0.68210
    -0.64360
    -0.56110
    -0.60510
    -0.43461
    -0.32461
    -0.29161
    -0.26961
    -0.26411
    -0.26961
    -0.30811
    -0.31361
    -0.35761
    -0.18711
    -0.20361
    -0.16511
    -0.22561
    -0.23661
    -0.16511
    -0.13761
    -0.18711
    -0.08811
    -0.09911
    -0.17611
    -0.17061
    -0.05512
    -0.00562
    -0.24761
    -0.10461
    -0.20911
    -0.07711
    -0.04412
    -0.20361
    -0.23111
    -0.20361
    -0.30261
    -0.20361
    -0.19811
    -0.18711
    -0.29161
    -0.18161
    -0.00562
     0.01088
    -0.02212
    -0.07711
    -0.18161
    -0.08261
     0.15388
     0.07688
     0.02738
     0.07138
     0.30788
     0.22538
     0.18138
     0.08788
     0.12638
    -0.08811
    -0.00012
    -0.04412
    -0.10461
    -0.09361
    -0.03862
    -0.14311
    -0.14311
    -0.12661
    -0.15411
    -0.35211
    -0.27511
    -0.31361
    -0.37411
    -0.26961
    -0.18711
    -0.24211
    -0.32461
    -0.24761
    -0.14311
    -0.08811
    -0.19811
    -0.18711
    -0.18161
    -0.03312
    -0.01112
    -0.07161
    -0.07161
    -0.07161
    -0.02762
     0.08788
     0.19788
     0.09338
     0.10438
     0.19238
     0.10438
     0.15388
     0.12638
     0.19788
     0.21988
     0.22538
     0.25838
     0.25288
     0.23088
     0.36837
     0.33538
     0.36287
     0.34637
     0.27488
     0.33538
     0.34637
     0.42887
     0.41787
     0.09888
     0.14838
     0.42887
     0.37387
     0.29138
     0.30238
     0.14838
     0.17038
     0.19238
     0.06588
     0.18138
     0.13188
     0.02188
     0.02738
     0.07688
     0.12088
    -0.06061
    -0.15961
    -0.39061
    -0.34111
    -0.48410
    -0.73710
    -0.95159
    -1.32008
    -1.32558
    -1.22659
    -0.57760
    -0.11011
     0.75886
     0.83036
     1.33085
     2.06233
     2.29883
     2.02933
     1.63884
     2.08433
     2.48582
     2.84881
     3.05231
     3.44830
     3.21180
     2.60132
     2.87081
     2.13933
     0.57187
     0.15938
     0.25288
     0.42337
     0.25288
    -0.77010
    -1.31458
    -0.60510
     0.01088
    -0.03312
    -0.72610
    -1.36408
    -1.22659
    -1.28158
    -1.50708
    -1.50158
    -1.37508
    -0.26961
     1.56184
     2.37582
     1.86984
     0.95136
    -0.00562
    -0.26411
     0.03288
     0.06038
    -1.06709
    -1.34758
    -0.94059
    -0.51710
    -1.04509
    -2.05156
    -2.54105
    -1.98557
    -1.82607
    -2.17806
    -2.54105
    -2.84354
    -2.72805
    -2.15056
    -1.45208
    -0.59960
     0.09888
     0.69287
     1.08886
     1.47935
     1.41335
     1.54534
     1.55084
     1.18235
     0.95136
     0.72037
     0.64337
     0.37387
     0.18138
     0.07138
     0.12088
     0.05488
     0.02738
    -0.14311
    -0.26411
    -0.47310
    -0.43461
    -0.28061
    -0.14311
    -0.23661
    -0.36861
    -0.35211
    -0.29161
    -0.24211
    -0.21461
    -0.13761
    -0.30811
    -0.28061
    -0.17611
    -0.09361
    -0.14311
    -0.12661
    -0.18711
    -0.25861
    -0.19811
    -0.17611
    -0.19261
    -0.15961
    -0.24211
    -0.07711
     0.01088
    -0.06611
    -0.04412
    -0.13761
    -0.08811
    -0.06061
     0.05488
     0.04388
    -0.02212
     0.01638
     0.07138
     0.09888
     0.07138
     0.16488
     0.02738
     0.13738
     0.01638
    -0.04412
     0.08238
     0.04938
    -0.07711
     0.02738
     0.01638
    -0.06061
     0.06588
    -0.03862
    -0.02212
     0.04388
    -0.02762
    -0.11011
    -0.16511
    -0.03312
    -0.04962
    -0.07711
    -0.14311
    -0.08811
     0.04938
     0.04388
    -0.01112
    -0.09911
    -0.17061
    -0.15961
    -0.07711
     0.05488
     0.09888
    -0.07711
     0.00538
     0.00538
     0.17038
     0.14838
     0.01638
     0.10988
     0.02188
     0.16488
     0.37387
     0.11538
    -0.03312
     0.08788
    -0.03312
     0.20888
     0.28588
     0.19788
     0.00538
     0.15388
     0.10988
     0.09338
     0.09888
    -0.01112
    -0.01662
     0.04388
     0.12088
     0.20338
     0.17588
     0.00538
    -0.17061
    -0.14861
     0.02738
    -0.03862
    -0.04412
    -0.03862
    -0.08261
     0.01088
    -0.01112
     0.06038
    -0.13761
    -0.14861
    -0.17061
    -0.11561
    -0.13761
    -0.32461
    -0.63260
    -0.84710
    -1.18259
    -1.59508
    -1.73257
    -1.41358
    -0.91309
    -0.88009
    -0.62710
     0.36287
     2.00733
     2.39782
     1.64984
     1.14935
     1.31435
     1.34185
     1.90834
     2.42532
     2.55182
     3.12380
     4.26228
     4.65827
     3.50330
     1.69934
     1.07786
     0.85786
     1.08886
     0.76436
     0.01638
    -0.14861
     0.13738
     0.64887
     0.64887
    -0.41261
    -0.70960
    -0.59410
    -0.63260
    -0.74810
    -1.06159
    -0.91309
    -0.25311
     0.76436
     1.36935
     0.84686
    -0.35761
    -0.85259
    -0.99009
    -1.27058
    -1.77107
    -1.79857
    -1.37508
    -0.97909
    -1.45758
    -2.26056
    -2.48605
    -1.83157
    -1.38058
    -1.55658
    -1.64458
    -1.84257
    -1.67757
    -1.15509
    -0.61610
     0.09338
     0.63787
     0.83586
     1.22085
     1.22085
     1.41335
     1.44635
     1.39135
     1.20985
     0.92386
     0.73686
     0.68737
     0.62687
     0.46187
     0.20888
    -0.01112
     0.15388
     0.10988
     0.07138
    -0.13211
     0.00538
    -0.11561
    -0.23111
    -0.04412
    -0.08811
    -0.17611
    -0.26411
    -0.20911
    -0.17611
    -0.06061
    -0.01662
    -0.11561
    -0.14311
    -0.04412
    -0.01112
    -0.02212
    -0.07161
    -0.11011
    -0.03862
    -0.12111
    -0.20361
    -0.13211
    -0.11011
    -0.22011
    -0.12661
    -0.09911
    -0.05512
    -0.14311
    -0.03312
    -0.07711
    -0.07711
    -0.14311
    -0.17061
     0.02738
     0.04388
    -0.01662
    -0.06611
    -0.02762
    -0.02762
    -0.04962
    -0.07711
    -0.06611
     0.03288
    -0.06611
    -0.11011
    -0.14311
    -0.12111
    -0.20911
    -0.25861
    -0.22011
    -0.17061
    -0.23111
    -0.23111
    -0.19261
    -0.28061
    -0.26961
    -0.29161
    -0.26411
    -0.37961
    -0.30261
    -0.23661
    -0.33561
    -0.28061
    -0.21461
    -0.25861
    -0.25311
    -0.24211
    -0.28061
    -0.23661
    -0.14861
    -0.17611
    -0.26961
    -0.24211
    -0.14861
    -0.01112
    -0.01112
    -0.14311
    -0.19811
    -0.22011
    -0.14311
    -0.26961
    -0.11011
    -0.15411
    -0.18161
    -0.19811
    -0.09361
    -0.10461
    -0.13211
    -0.20361
    -0.38511
    -0.13211
    -0.12661
    -0.10461
    -0.24211
    -0.29711
    -0.13211
    -0.07161
     0.04388
     0.01638
    -0.17611
    -0.18161
    -0.14311
    -0.07161
    -0.02762
    -0.14311
    -0.18161
    -0.13211
    -0.09911
    -0.08811
    -0.18161
    -0.23111
    -0.38511
    -0.55560
    -0.58860
    -0.50610
    -0.70410
    -0.65460
    -0.55010
    -0.27511
    -0.19811
     0.01088
     0.40687
     0.42337
     0.68737
     1.03936
     1.13286
     1.27035
     1.20985
     1.55634
     1.62784
     1.93033
     2.21083
     2.13383
     2.19433
     2.00183
     1.47935
     1.18235
     0.93486
     0.92936
     0.56637
     0.28588
    -0.19261
    -0.79760
    -1.53458
    -2.23306
    -3.22854
    -3.33303
    -2.68405
    -1.10559
     0.65987
     2.39782
     3.34930
     2.34282
    -0.17611
    -1.76557
    -1.05059
     1.41885
     3.80579
     4.37777
     3.89379
     3.59129
     3.08531
     2.74981
     2.81581
     1.93033
     1.03936
     0.61037
     0.37387
     0.22538
     0.04388
    -0.05512
    -0.02212
    -0.00562
     0.03838
     0.07138
    -0.06611
    -0.12661
    -0.17611
    -0.11561
     0.05488
     0.08238
    -0.34661
    -0.26411
    -0.23111
    -0.01112
    -0.04412
    -0.10461
    -0.17611
    -0.11561
    -0.00012
    -0.04962
    -0.06611
    -0.24761
    -0.20911
    -0.23111
    -0.15961
    -0.18711
    -0.21461
    -0.29161
    -0.35211
    -0.39061
    -0.31911
    -0.36861
    -0.42911
    -0.29711
    -0.33011
    -0.25311
    -0.33011
    -0.26411
    -0.35761
    -0.31911
    -0.15961
    -0.13211
    -0.14861
    -0.01662
    -0.17611
    -0.12661
    -0.25861
    -0.29161
    -0.24761
    -0.32461
    -0.19261
    -0.27511
    -0.29161
    -0.33011
    -0.34111
    -0.35211
    -0.50060
    -0.41261
    -0.32461
    -0.35761
    -0.35761
    -0.40161
    -0.40161
    -0.38511
    -0.36311
    -0.30811
    -0.11011
    -0.11011
    -0.09361
    -0.16511
    -0.23111
    -0.22561
    -0.33011
    -0.02212
    -0.09361
    -0.41811
    -0.50060
    -0.22561
    -0.20361
    -0.11561
    -0.44561
    -0.48410
    -0.53360
    -0.55560
    -0.50610
    -0.70410
    -0.61610
    -0.66010
    -0.67660
    -0.46760
    -0.41261
    -0.58860
    -0.63810
    -0.64360
    -0.48410
    -0.47310
    -0.55010
    -0.63260
    -0.49510
    -0.44561
    -0.39611
    -0.22561
    -0.23111
    -0.28061
    -0.44561
    -0.31361
    -0.19261
    -0.23111
    -0.30811
    -0.26411
    -0.20361
    -0.19261
    -0.08261
    -0.12111
    -0.11561
    -0.16511
    -0.07161
    -0.14861
    -0.03862
    -0.09361
    -0.13761
    -0.27511
     0.03838
    -0.03312
    -0.11561
    -0.09361
    -0.14861
     0.01088
    -0.07161
    -0.23111
    -0.04412
     0.02188
     0.05488
     0.09338
    -0.04412
    -0.08261
    -0.01112
    -0.15411
     0.04388
     0.01088
    -0.06061
    -0.13761
    -0.20911
    -0.13761
    -0.35211
    -0.42361
    -0.48410
    -0.43461
    -0.40161
    -0.11561
    -0.04412
     0.11538
     0.13738
     0.29138
     0.61587
     0.88536
     0.76986
     0.69287
     0.90186
     1.00086
     1.35835
     1.58384
     1.53984
     1.42985
     1.46835
     1.33635
     1.20985
     1.03936
     1.08336
     0.46737
     0.31888
     0.09888
    -0.42361
    -1.17709
    -1.99107
    -2.42006
    -2.25506
    -1.34758
    -0.62710
     0.38487
     1.87534
     2.74981
     2.01833
    -0.01112
    -2.02957
    -1.95807
     0.46737
     2.61782
     3.58579
     3.19530
     2.77181
     2.44732
     1.88084
     1.15485
     0.40137
    -0.00012
    -0.17061
    -0.11011
    -0.30811
    -0.43461
    -0.42911
    -0.49510
    -0.83060
    -0.73710
    -0.72060
    -0.63260
    -0.72060
    -0.63810
    -0.69860
    -0.66010
    -0.65460
    -0.41811
    -0.29711
    -0.37961
    -0.22561
    -0.30261
    -0.01662
    -0.04412
    -0.15411
    -0.02212
     0.20888
     0.13738
     0.07688
     0.29688
     0.10988
     0.27488
     0.13738
     0.20888
     0.18688
     0.15938
     0.25288
     0.12088
     0.36287
     0.25288
     0.29688
     0.29138
     0.41237
     0.50037
     0.39037
     0.37937
     0.37937
     0.41237
     0.48387
     0.44537
     0.43437
     0.19238
     0.28038
     0.22538
     0.19788
     0.30238
     0.17588
    -0.06611
    -0.02762
     0.03838
     0.09338
    -0.02212
    -0.06611
    -0.09361
    -0.15961
    -0.21461
    -0.06611
    -0.17061
    -0.22011
    -0.08811
    -0.06611
     0.01088
     0.02188
    -0.11011
    -0.13761
    -0.00012
    -0.06611
    -0.06061
    -0.02212
    -0.03312
    -0.17611
    -0.23661
    -0.11011
    -0.18161
    -0.16511
    -0.35761
    -0.37961
    -0.36861
    -0.35761
    -0.54460
    -0.51160
    -0.46210
    -0.45660
    -0.40161
    -0.31361
    -0.44561
    -0.39611
    -0.49510
    -0.47860
    -0.44561
    -0.31911
    -0.34661
    -0.23111
    -0.39611
    -0.30811
    -0.35211
    -0.30811
    -0.18711
    -0.23661
    -0.22011
    -0.08261
    -0.25311
    -0.12661
    -0.11011
    -0.07711
    -0.08261
    -0.01662
     0.03838
    -0.00012
     0.04388
     0.10438
     0.04388
    -0.12661
    -0.04962
     0.12638
     0.06038
     0.03838
    -0.02762
     0.03288
    -0.01662
    -0.02762
     0.08788
     0.09888
     0.04388
     0.06038
     0.01638
     0.09888
     0.19788
     0.09338
    -0.03312
     0.07138
     0.04388
     0.08238
     0.15388
     0.03838
    -0.02212
    -0.00562
     0.03838
     0.09338
    -0.00012
    -0.19811
    -0.29161
    -0.29711
    -0.50060
    -0.78660
    -1.14409
    -1.41908
    -1.76557
    -1.83707
    -1.55658
    -0.81410
    -0.04412
     0.79736
     1.59484
     2.03483
     1.22635
     0.59387
     0.11538
     0.72037
     1.99633
     3.13480
     3.84979
     3.83329
     3.20080
     2.33732
     2.31533
     2.27683
     2.23283
     0.73686
    -0.13761
     0.05488
     0.92936
     0.93486
    -0.61060
    -1.30358
    -2.02407
    -2.55755
    -3.03604
    -2.79955
    -1.24859
     1.05036
     1.88084
     1.47935
     0.75336
     0.10438
     0.51137
     0.50587
    -0.28611
    -1.17159
    -1.17709
    -0.74260
    -0.25861
    -0.05512
     0.55537
     0.66537
     0.07138
    -1.11109
    -2.07356
    -2.69505
    -2.65655
    -2.17256
    -1.64458
    -0.90209
    -0.30261
     0.38487
     0.92386
     1.24835
     1.29785
     1.25385
     1.07786
     0.85236
     0.65437
     0.52787
     0.25838
     0.08788
     0.19238
     0.07688
     0.12638
    -0.06611
    -0.17061
    -0.28061
    -0.37961
    -0.49510
    -0.18161
     1.12736
    -0.00012
    -0.49510
    -0.36311
    -0.13761
     0.07688
     0.24738
     0.20338
     0.21438
     0.08788
     0.02188
     0.03838
     0.03288
    -0.02762
    -0.17611
    -0.22011
    -0.26411
    -0.25861
    -0.14861
    -0.09361
    -0.13761
    -0.17611
    -0.20361
    -0.13211
    -0.01662
    -0.03862
    -0.05512
    -0.07161
    -0.03862
     0.04388
     0.05488
    -0.05512
    -0.01662
     0.02738
     0.06038
     0.09888
     0.15938
     0.07138
     0.01638
    -0.02212
     0.05488
    -0.03862
    -0.11011
    -0.19811
    -0.28061
    -0.25311
    -0.27511
    -0.49510
    -0.39611
    -0.48960
    -0.60510
    -0.67660
    -0.48960
    -0.58860
    -0.59410
    -0.67110
    -0.56660
    -0.41811
    -0.31911
    -0.39061
    -0.29711
    -0.14861
    -0.06611
     0.00538
     0.13738
     0.08238
     0.15388
     0.14838
     0.25838
     0.30788
     0.34637
     0.32988
     0.37387
     0.44537
     0.33538
     0.23088
     0.25838
     0.28588
     0.35187
     0.40137
     0.27488
     0.23088
     0.25838
     0.28038
     0.25838
     0.28038
     0.17588
     0.20888
     0.07138
     0.29688
     0.18688
     0.14288
     0.06038
     0.08238
     0.22538
     0.14288
     0.12638
     0.01638
    -0.01112
    -0.06061
     0.17038
     0.13188
     0.12088
     0.02188
    -0.00562
     0.09888
     0.12638
     0.08238
     0.02188
    -0.02212
     0.12088
     0.14288
     0.24738
     0.12088
    -0.03862
    -0.01662
     0.01638
     0.04938
    -0.00562
    -0.18161
    -0.33011
    -0.53360
    -0.64910
    -0.88559
    -1.31458
    -1.66107
    -1.54008
    -1.46308
    -1.16059
    -0.40161
     0.25288
     0.77536
     0.82486
     0.61037
     0.42337
     0.53887
     0.83036
     1.73234
     2.51332
     3.01381
     2.94781
     2.41982
     2.29883
     2.22183
     2.22183
     1.37485
     0.57737
     0.84686
     1.47935
     0.85236
    -0.40161
    -1.13309
    -1.85907
    -2.46405
    -2.78855
    -1.62808
     0.38487
     1.03936
     1.39685
     1.07786
     0.73686
     0.54437
     0.91836
     0.20338
    -1.17159
    -1.71607
    -1.43008
    -0.56660
    -0.57760
    -0.40161
     0.28038
     0.46737
    -0.45660
    -1.58958
    -2.45855
    -2.75555
    -2.39256
    -1.82057
    -1.14409
    -0.39061
     0.15938
     0.63237
     1.14385
     1.48485
     1.56734
     1.57834
     1.36935
     1.15485
     1.11086
     0.65987
     0.13738
    -0.05512
     0.05488
     0.02188
     0.03288
     0.00538
    -0.23111
    -0.41261
    -0.38511
    -0.43461
    -0.45111
    -0.39611
    -0.40161
    -0.35761
    -0.33561
    -0.20361
    -0.14861
     0.02188
    -0.01662
     0.07688
     0.13188
     0.19788
     0.29138
     0.08238
     0.10438
     0.26388
     0.24188
     0.22538
     0.19788
     0.24738
     0.34087
     0.30238
     0.44537
     0.35737
     0.27488
     0.26388
     0.52237
     0.43437
     0.40137
     0.37937
     0.28588
     0.40687
     0.51137
     0.29138
     0.19788
     0.18688
     0.23638
     0.19788
     0.13188
     0.06038
     0.08788
    -0.00012
     0.06588
    -0.04412
    -0.06611
    -0.35211
    -0.47310
    -0.45111
    -0.42361
    -0.61610
    -0.64360
    -0.63260
    -0.59410
    -0.83060
    -1.00659
    -0.96809
    -1.07259
    -1.03409
    -1.01209
    -0.89109
    -1.01759
    -0.92409
    -0.94609
    -0.80310
    -0.53910
    -0.56110
    -0.69860
    -0.62160
    -0.46760
    -0.25861
    -0.22011
    -0.23111
    -0.18161
    -0.12661
     0.01088
     0.05488
     0.15388
     0.13738
    -0.04412
    -0.00012
     0.20338
     0.40137
     0.23088
     0.19788
     0.17038
     0.31338
     0.35737
     0.35737
     0.35187
     0.37387
     0.26388
     0.39587
     0.46737
     0.50587
     0.34087
     0.22538
     0.36287
     0.36837
     0.39037
     0.35187
     0.38487
     0.35187
     0.23638
     0.30238
     0.36287
     0.37937
     0.21438
     0.24188
     0.24188
     0.26388
     0.24188
     0.07688
     0.04938
     0.15938
    -0.01662
    -0.14861
    -0.25311
    -0.41261
    -0.47310
    -0.77010
    -0.96809
    -1.14409
    -1.22109
    -1.18809
    -1.06159
    -0.77010
    -0.55560
     0.15388
     0.81386
     1.33635
     1.43535
     1.14385
     1.12186
     0.97886
     1.39135
     1.94133
     2.47482
     2.93131
     3.14580
     2.89281
     1.91934
     1.40235
     1.16585
     1.04486
     0.89636
     0.21438
    -0.00562
     0.14288
     0.23638
    -0.30261
    -1.47408
    -1.82607
    -2.10656
    -2.72255
    -2.91504
    -3.16254
    -2.60155
    -0.62710
     1.12736
     2.69482
     2.59032
     1.77084
     0.28038
    -0.77560
    -1.71607
    -1.27608
    -0.56110
     0.41237
     1.09986
     1.38585
     1.62234
     1.19885
     0.00538
    -1.01209
    -1.83707
    -2.15606
    -2.22756
    -1.93057
    -1.17159
    -0.65460
    -0.04962
     0.39037
     0.67637
     0.80286
     1.05036
     1.38035
     1.44085
     1.21535
     0.86886
     0.57187
     0.39587
     0.17588
    -0.04962
    -0.18161
    -0.03312
    -0.11561
     0.09338
    -0.07711
    -0.24211
    -0.44561
    -0.61060
    -0.58310
    -0.45660
    -0.47860
    -0.29161
    -0.35761
    -0.22561
    -0.22561
    -0.14311
    -0.14861
    -0.05512
    -0.00562
     0.06038
     0.00538
     0.02188
    -0.06061
    -0.13211
    -0.00562
    -0.04962
     0.04938
    -0.00012
    -0.01112
    -0.15411
    -0.05512
    -0.03312
    -0.06061
    -0.04412
     0.06588
    -0.03862
     0.10438
     0.00538
     0.01638
    -0.01112
    -0.00562
     0.09888
     0.13188
     0.14288
     0.13188
     0.08788
     0.13738
     0.15938
     0.18688
     0.12088
     0.08788
     0.15938
     0.10438
     0.19238
     0.04388
    -0.03862
     0.01088
    -0.00562
     0.03288
    -0.01112
    -0.09361
    -0.13211
    -0.11561
    -0.09911
    -0.09361
    -0.20911
    -0.19261
    -0.19811
    -0.17611
    -0.13211
    -0.22561
    -0.15961
    -0.14861
    -0.19811
    -0.22011
    -0.11561
    -0.09911
    -0.18161
    -0.02212
    -0.18161
    -0.14311
    -0.20361
    -0.14311
    -0.07711
    -0.19261
    -0.07711
    -0.06061
    -0.12661
    -0.20361
    -0.36311
    -0.28061
    -0.22561
    -0.25861
    -0.34111
    -0.31911
    -0.48410
    -0.42361
    -0.50610
    -0.49510
    -0.42361
    -0.56110
    -0.53910
    -0.55010
    -0.34661
    -0.45111
    -0.36311
    -0.36861
    -0.21461
    -0.24211
    -0.11011
    -0.03862
     0.06038
     0.07138
     0.09338
     0.20888
     0.32988
     0.21988
     0.33538
     0.34087
     0.52237
     0.39587
     0.31338
     0.27488
     0.37387
     0.24738
     0.15938
    -0.00012
    -0.18161
    -0.28061
    -0.60510
    -0.80860
    -1.01759
    -0.91309
    -0.96809
    -0.81410
    -0.31911
     0.03288
     0.38487
     0.42887
     0.53887
     0.51137
     0.80286
     0.86336
     1.24835
     1.72134
     2.12283
     2.41982
     2.54082
     2.30983
     1.84234
     1.69384
     1.85884
     1.52884
     0.78086
     0.47287
     0.54437
     0.78636
     0.62137
    -0.17611
    -0.88009
    -1.57858
    -2.05706
    -2.48605
    -2.60155
    -2.98104
    -2.44205
    -0.95159
     1.02836
     2.71132
     2.72781
     2.04033
    -0.20361
    -1.98557
    -3.04704
    -2.55755
    -1.13309
     0.40687
     1.77634
     2.91481
     2.45282
     1.09986
    -0.44561
    -1.49608
    -1.82057
    -1.68307
    -1.28708
    -0.74810
    -0.32461
     0.20338
     0.66537
     0.85236
     1.19335
     1.22085
     1.27585
     1.21535
     1.03386
     0.89636
     0.54987
     0.15938
    -0.10461
    -0.17611
    -0.14861
    -0.09361
    -0.12661
    -0.18161
    -0.12111
    -0.23111
    -0.37411
    -0.56660
    -0.64360
    -0.57760
    -0.50060
    -0.39611
    -0.22011
    -0.25311
    -0.19811
    -0.21461
    -0.04412
    -0.02212
    -0.16511
    -0.04962
    -0.00562
    -0.00562
     0.11538
    -0.09361
     0.02738
    -0.13211
    -0.15961
    -0.06061
     0.12088
    -0.01112
    -0.08261
    -0.07161
    -0.12661
     0.08788
     0.08788
    -0.07711
    -0.00012
     0.03288
     0.13188
     0.06588
     0.16488
     0.06588
     0.08788
     0.07138
     0.16488
     0.22538
     0.19788
     0.16488
     0.20338
     0.23088
     0.17038
     0.12638
     0.07688
     0.12638
     0.11538
     0.14288
     0.18688
     0.19238
     0.31338
    -0.03862
     0.07688
     0.03288
    -0.04962
    -0.05512
    -0.01662
    -0.01112
    -0.01112
    -0.09361
    -0.11561
    -0.23111
    -0.13211
    -0.08811
    -0.13761
    -0.27511
    -0.34661
    -0.39061
    -0.17611
    -0.12661
    -0.25311
    -0.32461
    -0.16511
    -0.18711
    -0.17611
    -0.19261
    -0.25861
    -0.20361
    -0.12661
    -0.08261
    -0.06061
    -0.17061
    -0.18161
    -0.22561
    -0.21461
    -0.00012
    -0.04962
    -0.12111
    -0.17611
    -0.14861
    -0.13761
    -0.19261
    -0.22011
    -0.22011
    -0.20911
    -0.23111
    -0.16511
    -0.28061
    -0.34111
    -0.36861
    -0.26411
    -0.14861
    -0.08261
    -0.11011
    -0.08811
    -0.18161
     0.04938
     0.02738
    -0.00012
     0.10438
     0.17588
     0.23088
     0.21438
     0.25288
     0.20888
     0.04938
    -0.05512
    -0.01112
    -0.11011
    -0.21461
    -0.42361
    -0.45660
    -0.48410
    -0.44561
    -0.28061
    -0.10461
    -0.09361
     0.01638
     0.23638
     0.28588
     0.41787
     0.45087
     0.44537
     0.76436
     0.97886
     1.17135
     1.30885
     1.40785
     1.32535
     1.17135
     1.09436
     0.92936
     0.83036
     0.70387
     0.38487
     0.17038
     0.07138
    -0.28611
    -0.74810
    -1.24859
    -1.33658
    -1.80957
    -1.99107
    -2.04057
    -1.80957
    -1.88657
    -1.72707
    -1.09459
    -0.87459
    -1.02309
    -1.60058
    -1.65007
    -0.38511
     1.90284
     3.06331
     2.26583
     3.00281
     5.19175
     6.30272
     4.42177
     2.61782
     2.54632
     3.11281
     3.56379
     3.76179
     3.50880
     2.84331
     2.01283
     0.92936
     0.21438
    -0.28611
    -0.92959
    -1.30358
    -1.74357
    -1.91957
    -1.84807
    -1.75457
    -1.54558
    -1.23209
    -0.97909
    -0.89659
    -0.90209
    -1.09459
    -1.25408
    -1.27608
    -1.02859
    -0.70410
    -0.59410
    -0.66010
    -0.62160
    -0.74810
    -0.86359
    -0.88559
    -0.79210
    -0.78660
    -0.66560
    -0.58860
    -0.39611
    -0.32461
    -0.14311
    -0.22561
     0.06588
     0.05488
     0.08788
    -0.04412
     0.02738
     0.11538
     0.06588
     0.07688
    -0.00562
    -0.01662
    -0.12661
    -0.10461
     0.07688
    -0.03312
    -0.17061
    -0.12111
    -0.07711
    -0.03312
     0.01088
    -0.16511
    -0.14861
    -0.06061
    -0.02762
    -0.03312
     0.01638
     0.02188
     0.08238
     0.13738
     0.07138
     0.16488
     0.12088
    -0.03312
     0.14288
     0.13188
     0.14288
    -0.01112
    -0.11011
    -0.04412
    -0.03312
    -0.09361
    -0.19811
    -0.17611
    -0.34661
    -0.28061
    -0.34661
    -0.40711
    -0.44561
    -0.53360
    -0.57210
    -0.48410
    -0.44011
    -0.45111
    -0.62160
    -0.47310
    -0.44011
    -0.44561
    -0.43461
    -0.35211
    -0.40161
    -0.37411
    -0.41811
    -0.12111
    -0.13211
    -0.10461
    -0.08811
    -0.06611
     0.03288
     0.07138
     0.01088
     0.07138
     0.15388
     0.22538
     0.17038
     0.25838
     0.17038
     0.18688
     0.18688
     0.23088
     0.20888
     0.28038
     0.17038
     0.19238
     0.14838
     0.28588
     0.07688
    -0.01662
     0.03288
     0.10988
     0.12088
     0.07688
     0.00538
    -0.02212
     0.01088
    -0.02762
     0.06588
     0.13188
    -0.02212
     0.01088
     0.01088
     0.10988
     0.00538
    -0.11561
     0.07688
    -0.02212
    -0.06061
     0.02188
    -0.11011
    -0.21461
    -0.40161
    -0.37411
    -0.42911
    -0.47860
    -0.75360
    -0.77010
    -0.69310
    -0.70960
    -0.46210
    -0.33561
    -0.03862
     0.43437
     0.57187
     0.68737
     0.75886
     0.85786
     0.93486
     1.25385
     1.50685
     1.71584
     1.92484
     2.09533
     2.06783
     1.72684
     1.43535
     1.25385
     1.02286
     0.95136
     0.94586
     0.53887
     0.22538
     0.30238
     0.19238
    -0.08261
    -0.63810
    -1.12759
    -1.18259
    -1.69957
    -1.80407
    -2.20006
    -2.16706
    -2.43656
    -1.99107
    -1.61158
    -1.37508
    -0.86359
    -0.28611
     1.04486
     1.28685
     0.28588
    -1.61158
    -2.21656
    -1.78757
    -0.51710
     0.71487
     2.07883
     3.62429
     3.93228
     2.90381
     1.35285
    -0.25311
    -0.59410
     0.08238
     0.98436
     1.56184
     1.49585
     1.55634
     1.55084
     1.63334
     1.62234
     1.47385
     1.12736
     0.84686
     0.68737
     0.48387
     0.14838
    -0.53360
    -1.01209
    -0.90209
    -0.30261
     0.12088
    -0.04962
    -0.20911
    -0.57210
    -0.73160
    -0.79210
    -0.81960
    -0.81410
    -0.66010
    -0.58310
    -0.53910
    -0.29711
    -0.17061
    -0.24211
    -0.05512
     0.01088
     0.09888
     0.12638
     0.03288
     0.01638
     0.13188
     0.17588
     0.01088
     0.04938
    -0.02762
     0.06588
     0.06588
    -0.10461
     0.26938
     0.06588
     0.04938
    -0.01662
    -0.01112
     0.12088
     0.06038
     0.02188
     0.10988
     0.26938
     0.26938
     0.18138
     0.31338
     0.14838
     0.19238
     0.30238
     0.36837
     0.24188
     0.13738
     0.22538
     0.20888
     0.26938
     0.14288
     0.04938
     0.05488
     0.01638
     0.17038
     0.03838
    -0.04412
    -0.13211
    -0.13211
    -0.15961
    -0.04412
    -0.23111
    -0.17611
    -0.22561
    -0.27511
    -0.22011
    -0.23661
    -0.30261
    -0.32461
    -0.18161
    -0.21461
    -0.26961
    -0.30261
    -0.15961
    -0.24211
    -0.20361
    -0.14311
    -0.11561
    -0.15411
    -0.25311
    -0.22561
     0.00538
    -0.09361
    -0.20361
    -0.18161
    -0.04962
    -0.04412
     0.13738
    -0.03862
    -0.07161
    -0.09911
    -0.06061
    -0.09361
    -0.01662
    -0.00012
    -0.09361
    -0.03862
    -0.04962
    -0.04962
    -0.13211
    -0.11561
    -0.18161
    -0.08261
    -0.11561
    -0.12111
    -0.14861
    -0.24761
    -0.30261
    -0.24761
     0.04938
    -0.02762
    -0.12661
    -0.20911
    -0.08811
    -0.02212
    -0.05512
    -0.11011
    -0.14311
    -0.13761
    -0.06061
    -0.10461
    -0.14861
    -0.28611
    -0.48960
    -0.56660
    -0.56110
    -0.48410
    -0.65460
    -0.70960
    -0.61610
    -0.45111
    -0.18161
    -0.00012
     0.12088
     0.15388
     0.30238
     0.46737
     0.69837
     0.75336
     1.08886
     1.22635
     1.41335
     1.79284
     1.44635
     1.23735
     1.32535
     1.15485
     1.24835
     1.08336
     0.75336
     0.73686
     0.70937
     0.49487
     0.15938
    -0.36861
    -0.78660
    -1.06159
    -1.29808
    -1.41358
    -1.82607
    -2.28806
    -2.19456
    -1.86457
    -1.43558
    -0.52810
     0.26388
     1.10536
     0.34087
    -1.47408
    -2.75555
    -2.86554
    -1.60608
     0.35187
     2.12833
     4.22378
     4.39977
     2.79381
     0.97336
     0.32988
     0.53337
     0.98436
     1.48485
     1.96333
     2.12283
     2.15033
     1.89734
     1.57284
     1.18235
     0.91836
     0.59937
     0.68187
     0.81936
     0.74786
     0.31338
     0.02188
    -0.04412
    -0.29711
    -0.59410
    -0.68210
    -0.64360
    -0.29711
    -0.12111
    -0.07161
    -0.26961
    -0.61610
    -0.83610
    -0.92959
    -0.80860
    -0.73160
    -0.59410
    -0.57760
    -0.48960
    -0.31361
    -0.11561
    -0.04412
    -0.00012
     0.04388
     0.23088
     0.21438
     0.15938
     0.18688
     0.09888
     0.01088
     0.39037
     1.31985
     1.17135
     0.52787
     0.32988
     0.28038
     0.44537
     0.51137
     0.63237
     0.71487
     0.67087
     0.50037
     0.56087
     0.32438
     0.10438
    -0.11011
    -0.07711
     0.08238
    -0.09361
    -0.27511
    -0.13761
    -0.14861
    -0.08261
    -0.14861
    -0.07711
    -0.13761
    -0.13761
    -0.13211
    -0.14861
    -0.19811
    -0.21461
    -0.21461
    -0.18161
    -0.00012
    -0.03862
    -0.15411
    -0.21461
    -0.34111
    -0.36311
    -0.34111
    -0.46210
    -0.41811
    -0.34111
    -0.29161
    -0.36861
    -0.33011
    -0.45111
    -0.51160
    -0.58860
    -0.45111
    -0.40161
    -0.39061
    -0.51160
    -0.51160
    -0.53360
    -0.37961
    -0.42361
    -0.46210
    -0.34111
    -0.40161
    -0.39061
    -0.28061
    -0.32461
    -0.39611
    -0.53910
    -0.35761
    -0.29161
    -0.33011
    -0.48960
    -0.72610
    -0.39611
    -0.39061
    -0.25861
    -0.40711
    -0.36311
    -0.52260
    -0.42361
    -0.42361
    -0.41261
    -0.41811
    -0.53360
    -0.36311
    -0.18711
    -0.22011
    -0.11561
    -0.11011
    -0.16511
    -0.04962
    -0.08811
    -0.09361
    -0.02212
     0.02738
     0.06038
    -0.06061
     0.03838
     0.18688
    -0.08261
    -0.09911
    -0.13211
    -0.09911
    -0.17611
    -0.28611
    -0.25861
    -0.30261
    -0.28611
    -0.18161
    -0.15411
    -0.20361
    -0.09911
    -0.08811
     0.04938
     0.09338
     0.22538
     0.24188
     0.42337
     0.51137
     0.67087
     0.70937
     0.80286
     0.72037
     0.77536
     0.78086
     0.57737
     0.66537
     0.48387
     0.12638
    -0.01662
     0.01088
    -0.15411
    -0.57760
    -0.98459
    -1.20459
    -1.60058
    -1.74357
    -2.02957
    -2.26606
    -2.74455
    -3.06904
    -3.48153
    -3.75652
    -3.75652
    -1.65007
     1.75434
     4.49877
     4.64727
     2.99731
     3.09631
     4.05878
     4.63077
     4.61427
     5.31275
     5.85174
     6.36872
     6.63272
     6.33572
     5.59324
     4.35027
     2.98631
     1.73784
     0.52787
    -0.23111
    -0.61060
    -0.90759
    -1.25958
    -1.44108
    -1.44658
    -1.06159
    -0.55010
    -0.13761
    -0.06061
    -0.11561
    -0.37961
    -0.75910
    -0.44561
    -0.30261
    -0.22561
    -0.10461
    -0.20911
    -0.31361
    -0.52810
    -0.77010
    -0.95159
    -1.10009
    -1.12759
    -1.23759
    -1.05609
    -0.99009
    -0.83060
    -0.72610
    -0.72060
    -0.66560
    -0.54460
    -0.41811
    -0.25311
    -0.33011
    -0.33561
    -0.22011
    -0.19811
    -0.21461
    -0.20911
    -0.11561
    -0.10461
    -0.03862
     0.03288
     0.08788
     0.04938
     0.03288
     0.02188
     0.15388
     0.19788
     0.25288
     0.20888
     0.22538
     0.34087
     0.20338
     0.18688
     0.10438
     0.17588
     0.20888
     0.24188
     0.21438
     0.30238
     0.15938
     0.07138
     0.07688
     0.15388
     0.02738
     0.10988
     0.06588
     0.13738
     0.16488
     0.04938
    -0.06611
    -0.01662
    -0.15411
    -0.07161
    -0.14311
    -0.11011
    -0.14311
    -0.40711
    -0.47860
    -0.50610
    -0.58310
    -0.46760
    -0.61610
    -0.66010
    -0.70960
    -0.74260
    -0.59410
    -0.53360
    -0.65460
    -0.60510
    -0.51160
    -0.34111
    -0.35761
    -0.31911
    -0.18161
    -0.10461
    -0.04962
     0.01638
     0.13738
     0.14288
     0.20338
     0.07688
     0.19238
     0.18688
     0.15388
     0.08238
     0.04938
     0.15938
    -0.01112
     0.07138
    -0.10461
    -0.34661
    -0.42911
    -0.47310
    -0.46210
    -0.41261
    -0.45660
    -0.41261
    -0.52810
    -0.57760
    -0.57760
    -0.61610
    -0.79210
    -0.78110
    -0.67110
    -0.70410
    -0.46210
    -0.51710
    -0.48960
    -0.48410
    -0.46210
    -0.52810
    -0.58860
    -0.64910
    -0.62710
    -0.58860
    -0.65460
    -0.62710
    -0.57210
    -0.59960
    -0.45111
    -0.48410
    -0.45111
    -0.58310
    -0.62160
    -0.54460
    -0.47310
    -0.26411
    -0.13761
    -0.00012
     0.13738
     0.25288
     0.43987
     0.60487
     0.59937
     0.75336
     0.86336
     1.01736
     1.03386
     1.03936
     1.06686
     0.95136
     1.01186
     1.02836
     0.97336
     0.63787
     0.50587
     0.15938
    -0.03862
    -0.34661
    -0.59960
    -0.94059
    -1.28708
    -1.55108
    -1.92507
    -2.11206
    -2.26056
    -2.49155
    -2.28806
    -2.21106
    -1.95257
    -1.92507
    -1.64458
    -0.21461
     1.38035
     1.91934
     1.48485
     1.10536
     2.50782
     4.85076
     5.54924
     3.24480
     2.61232
     2.89281
     3.26130
     3.51430
     3.57479
     2.98631
     2.18883
     1.58934
     0.75336
    -0.00012
    -0.64910
    -0.91309
    -0.99009
    -1.00659
    -1.06709
    -0.77010
    -0.27511
    -0.23661
    -0.12111
     0.04388
    -0.33561
    -1.05609
    -1.02859
    -0.55010
     0.20888
     0.14288
     0.07138
    -0.30261
    -0.56660
    -0.80860
    -0.66560
    -0.58860
    -0.57760
    -0.51160
    -0.59410
    -0.35211
    -0.19811
    -0.03312
    -0.09361
    -0.00012
     0.00538
     0.29688
     0.23088
     0.19238
     0.13738
     0.13188
     0.24188
     0.12088
     0.30788
     0.28038
     0.21988
     0.04938
     0.18138
     0.37387
     0.39037
     0.29688
     0.25838
     0.28588
     0.35187
     0.16488
     0.19788
     0.26388
     0.32438
     0.42887
     0.16488
     0.20338
     0.18138
     0.11538
     0.09338
     0.30788
     0.09888
    -0.02212
    -0.03312
    -0.09911
    -0.01112
     0.09888
    -0.09361
    -0.23661
    -0.19261
    -0.09361
    -0.15961
    -0.29711
    -0.26411
    -0.23111
    -0.39061
    -0.37961
    -0.33561
    -0.39061
    -0.47860
    -0.50060
    -0.51710
    -0.45660
    -0.23661
    -0.53360
    -0.49510
    -0.34661
    -0.39061
    -0.22011
    -0.28061
    -0.28061
    -0.41811
    -0.22011
     0.03838
     0.07138
    -0.00562
     0.04388
     0.06038
     0.07688
     0.26388
     0.15388
     0.24738
     0.24188
     0.28588
     0.39037
     0.32438
     0.36287
     0.27488
     0.18688
     0.37387
     0.36287
     0.22538
     0.09338
     0.12088
     0.13188
     0.01088
     0.08788
    -0.05512
    -0.02762
    -0.11011
    -0.14311
    -0.12111
    -0.25861
    -0.28611
    -0.43461
    -0.24761
    -0.13761
    -0.18711
    -0.08261
    -0.08811
     0.00538
     0.02738
     0.08788
     0.03288
    -0.19261
     0.13188
     0.09338
     0.19238
     0.17588
     0.06038
    -0.09361
    -0.00012
    -0.00012
    -0.11561
    -0.34661
    -0.49510
    -0.52810
    -0.60510
    -0.52810
    -0.59410
    -0.50610
    -0.44561
    -0.39611
    -0.29161
    -0.22011
    -0.19811
    -0.14311
    -0.12111
     0.23638
     0.51137
     0.51137
     0.56637
     0.54437
     0.65437
     0.73686
     0.79186
     0.63237
     0.57187
     0.51137
     0.57187
     0.55537
     0.23638
    -0.06611
    -0.40711
    -0.58310
    -0.71510
    -0.84160
    -1.02309
    -1.23209
    -1.52908
    -1.83707
    -2.15056
    -2.39806
    -2.59055
    -2.55755
    -2.77755
    -3.23954
    -3.17354
    -2.66755
    -1.43558
     0.15388
     1.86434
     2.44732
     2.04033
     1.37485
     1.09986
     0.98986
     1.88634
     3.09631
     3.73429
     4.12478
     3.83879
     3.64629
     2.96981
     2.30983
     1.88084
     1.45185
     1.33635
     1.35285
     0.83036
    -0.22011
    -0.93509
    -1.42458
    -0.73710
    -0.07161
     0.15938
    -0.13211
    -0.36861
    -0.79760
    -0.87459
    -0.95159
    -1.08909
    -0.93509
    -0.72060
    -0.60510
    -0.89109
    -0.76460
    -0.48410
    -0.28611
    -0.15411
    -0.04962
     0.07138
     0.03288
     0.04388
     0.17038
     0.46187
     0.22538
    -0.25311
    -0.28061
    -0.07161
     0.07138
     0.50037
     0.13188
    -0.17611
     0.05488
     0.04388
     0.15388
     0.00538
    -0.11561
    -0.05512
     0.25838
     0.14838
     0.18688
     0.39587
     0.27488
     0.07688
     0.21988
     0.29688
     0.48937
     0.44537
     0.25838
     0.19238
     0.18138
     0.31888
     0.25288
     0.25288
     0.21438
     0.26938
     0.37937
     0.28588
     0.11538
     0.06038
    -0.12661
    -0.11011
     0.01088
     0.04388
    -0.08811
    -0.04962
    -0.01662
    -0.08261
    -0.20911
    -0.36311
    -0.36861
    -0.31911
    -0.26961
    -0.12111
    -0.19261
    -0.23111
    -0.19811
    -0.15411
    -0.20911
    -0.13211
    -0.08261
    -0.22011
    -0.30261
    -0.22561
    -0.11011
    -0.17061
    -0.22561
    -0.31911
    -0.12111
    -0.13761
    -0.22561
    -0.30811
    -0.24211
    -0.24761
    -0.20361
    -0.12111
    -0.11561
    -0.14861
    -0.12111
    -0.04962
     0.03838
     0.09888
     0.04388
     0.08788
    -0.00012
     0.17588
     0.13188
     0.18138
     0.14838
     0.19238
     0.19788
     0.38487
     0.14288
     0.32438
     0.22538
     0.28588
     0.44537
     0.29138
     0.48387
     0.32438
     0.19238
     0.19788
     0.23638
     0.39587
     0.08788
     0.15388
     0.02738
     0.05488
    -0.07161
    -0.08811
    -0.32461
    -0.55560
    -0.52810
    -0.56110
    -0.45111
    -0.44561
    -0.35211
    -0.33561
    -0.15411
    -0.17061
    -0.12111
     0.03838
     0.06588
     0.34087
     0.39037
     0.59937
     0.75336
     0.88536
     0.95136
     0.92386
     0.91836
     0.95686
     0.76436
     0.82486
     0.59937
     0.57187
     0.44537
     0.35187
    -0.02212
    -0.36311
    -0.74810
    -1.25958
    -1.38608
    -1.64458
    -1.85907
    -2.02957
    -2.02407
    -1.82057
    -1.71607
    -1.30358
    -1.11659
    -1.11659
    -2.12856
    -2.59605
    -1.85907
    -0.00012
     1.24835
     2.94231
     5.03226
     4.16328
     2.03483
     1.05036
     1.66634
     2.34832
     2.96431
     3.29980
     3.40980
     3.05781
     2.64532
     1.74334
     1.22635
     0.79736
     0.40687
    -0.02762
     0.06588
     0.20888
     0.48387
     0.24188
     0.17038
     0.02738
    -0.49510
    -1.20459
    -1.12759
    -0.63810
    -0.04412
     0.20888
    -0.09361
    -0.25861
    -0.79210
    -1.03959
    -1.04509
    -1.03959
    -1.13859
    -1.16609
    -0.93509
    -0.58310
    -0.37411
    -0.31911
    -0.22011
    -0.12661
     0.10438
     0.08788
     0.24188
     0.29688
     0.12638
     0.18138
     0.30238
     0.30788
     0.26388
     0.36837
     0.52787
     0.57737
     0.53887
     0.50587
     0.83586
     0.78636
     0.83036
     0.72587
     0.73137
     0.76986
     0.64887
     0.54437
     0.61587
     0.85236
     0.97886
     0.84136
     0.63237
     0.50587
     0.37937
     0.29688
     0.42337
     0.37387
     0.38487
     0.26938
     0.21988
     0.21988
    -0.00562
    -0.27511
    -0.31911
    -0.43461
    -0.59410
    -0.70410
    -0.88009
    -0.86359
    -1.06159
    -1.19909
    -1.46308
    -1.55108
    -1.71607
    -1.76007
    -1.70507
    -1.61708
    -1.65007
    -1.71057
    -1.76007
    -1.44108
    -1.23759
    -1.19909
    -1.13859
    -0.99559
    -0.94609
    -0.62710
    -0.58310
    -0.45660
    -0.43461
    -0.37411
    -0.15411
     0.02738
     0.09888
     0.06588
     0.15938
     0.01088
     0.23638
     0.24738
     0.24738
     0.13738
     0.15388
     0.19788
     0.24738
     0.23638
     0.20338
     0.10438
     0.04938
    -0.00012
     0.02188
    -0.09361
    -0.29711
    -0.36861
    -0.39611
    -0.34661
    -0.38511
    -0.46210
    -0.58310
    -0.48410
    -0.46760
    -0.40161
    -0.47310
    -0.67110
    -0.56660
    -0.52260
    -0.31911
    -0.22011
    -0.15961
    -0.22561
    -0.24211
    -0.07161
    -0.04962
    -0.17061
    -0.14311
    -0.20361
    -0.18711
    -0.09361
    -0.08811
     0.08788
     0.15388
     0.10988
     0.32988
     0.52237
     0.58837
     0.64887
     0.70387
     0.70387
     0.85786
     0.92386
     0.98986
     1.14935
     1.30335
     1.33085
     1.42435
     1.22635
     0.97886
     0.75886
     0.63787
     0.65987
     0.23088
    -0.00012
    -0.20911
    -0.57210
    -1.13309
    -1.56758
    -2.10656
    -2.38706
    -2.46955
    -2.33756
    -1.57858
    -1.05059
    -0.40161
     0.54987
     1.09436
     0.85236
    -0.40161
    -1.56208
    -1.39708
     0.12088
     1.28685
     2.39782
     3.14030
     3.88829
     4.65827
     3.45380
     1.71034
     0.68737
     0.84686
     0.89086
     1.33085
     1.86434
     2.02383
     1.80384
     1.49585
     1.10536
     0.65987
     0.34637
    -0.01662
    -0.02762
     0.01088
     0.02738
    -0.04962
    -0.08261
     0.08788
    -0.17061
    -0.39611
    -0.63810
    -0.62160
    -0.64360
    -0.49510
    -0.17061
    -0.11561
    -0.18161
    -0.40711
    -0.57760
    -0.74810
    -0.81960
    -0.72060
    -0.58860
    -0.62160
    -0.53360
    -0.55010
    -0.45660
    -0.20361
    -0.03312
    -0.06611
    -0.00562
    -0.06061
    -0.03862
    -0.01112
     0.03838
    -0.01662
    -0.00012
    -0.00012
     0.12638
     0.07688
     0.05488
     0.09888
     0.00538
    -0.00562
     0.25288
     0.13738
     0.09888
     0.06038
     0.10988
     0.08238
     0.07688
     0.28588
     0.10988
     0.23638
     0.22538
     0.15388
     0.17588
     0.12088
     0.05488
     0.20888
     0.22538
     0.21988
     0.15388
     0.01088
     0.11538
     0.08788
     0.06038
     0.07138
     0.04388
     0.04938
     0.22538
     0.15938
     0.05488
     0.04938
    -0.13761
    -0.19811
     0.08788
     0.01638
    -0.07161
    -0.15411
    -0.29161
    -0.12111
    -0.22011
    -0.22561
    -0.18161
    -0.25311
    -0.18161
    -0.22011
    -0.16511
    -0.27511
    -0.31911
    -0.22011
    -0.13761
    -0.07161
    -0.00562
    -0.13211
    -0.09361
    -0.11011
     0.00538
     0.07688
    -0.06611
    -0.01662
    -0.13211
    -0.11011
     0.08238
     0.03288
     0.01088
    -0.13761
    -0.13761
     0.02188
     0.01088
    -0.06061
    -0.05512
    -0.15411
    -0.07161
    -0.22011
    -0.09361
    -0.08261
    -0.09911
    -0.16511
    -0.10461
    -0.02762
    -0.09361
    -0.11561
    -0.22011
     0.09338
     0.01638
     0.02188
     0.07138
     0.08788
     0.06588
     0.17588
     0.17588
     0.09338
     0.08788
    -0.09361
    -0.08811
    -0.22011
    -0.25861
    -0.55010
    -0.67110
    -0.70960
    -0.81960
    -1.05059
    -0.97909
    -0.99559
    -0.78110
    -0.64360
    -0.55560
    -0.37961
    -0.14861
     0.07138
     0.22538
     0.51137
     0.65437
     1.00086
     1.17685
     1.53434
     1.58934
     1.61684
     1.78734
     1.61684
     1.63884
     1.41885
     1.08886
     1.03386
     0.83586
     0.73686
     0.62687
     0.12638
    -0.37411
    -0.86909
    -1.61158
    -1.84807
    -1.97457
    -2.20006
    -1.85357
    -1.39708
    -0.74810
    -0.11561
     1.05036
     1.30885
    -0.49510
    -2.28806
    -2.99754
    -2.26056
    -0.46760
     1.30335
     3.50880
     4.60327
     3.24480
     1.33085
     0.34087
     0.04938
     0.45637
     1.01186
     1.36385
     1.67734
     1.53434
     1.40235
     1.19335
     0.93486
     0.92386
     0.95136
     0.72587
     0.43987
     0.34087
     0.33538
    -0.06611
    -0.27511
    -0.41261
    -0.57760
    -0.60510
    -0.41261
    -0.15411
     0.01088
    -0.32461
    -0.58310
    -0.68210
    -0.85809
    -0.74810
    -0.65460
    -0.58860
    -0.50610
    -0.48410
    -0.32461
    -0.20911
    -0.18711
    -0.11011
    -0.12661
    -0.03862
     0.02738
    -0.02762
    -0.02762
     0.08238
     0.01088
    -0.03862
    -0.04412
    -0.01662
    -0.02762
    -0.01112
     0.12088
    -0.02212
    -0.06611
    -0.04412
    -0.04962
     0.02738
     0.08788
     0.07138
     0.08788
     0.02738
     0.06588
     0.03288
     0.02188
     0.05488
     0.12638
     0.02188
     0.07138
     0.09888
     0.01638
     0.06588
    -0.01662
    -0.04962
     0.02738
    -0.07711
    -0.05512
    -0.19261
    -0.25861
    -0.24211
    -0.19811
    -0.26961
    -0.20361
    -0.37411
    -0.42361
    -0.33011
    -0.36311
    -0.45111
    -0.53910
    -0.58310
    -0.42911
    -0.41261
    -0.35211
    -0.44561
    -0.45660
    -0.43461
    -0.32461
    -0.34111
    -0.31361
    -0.35761
    -0.39061
    -0.33011
    -0.27511
    -0.17611
    -0.18161
    -0.35211
    -0.26961
    -0.14861
     0.03838
    -0.09361
    -0.22011
    -0.14311
    -0.10461
    -0.14861
    -0.03862
     0.11538
     0.04938
     0.08788
     0.12638
     0.18138
     0.10988
     0.11538
     0.10988
     0.10988
     0.13188
     0.18138
     0.14288
     0.17588
     0.05488
    -0.09911
    -0.15411
     0.11538
     0.09888
    -0.10461
    -0.08261
    -0.09911
    -0.11561
    -0.08811
    -0.15411
    -0.19811
    -0.25311
    -0.16511
    -0.36861
    -0.49510
    -0.52260
    -0.72610
    -0.69860
    -0.72060
    -0.89109
    -1.16609
    -1.41908
    -1.39708
    -1.51258
    -1.44658
    -1.37508
    -1.24309
    -0.96809
    -0.60510
    -0.26411
    -0.24211
    -0.04962
     0.15938
     0.17588
     0.35737
     0.78086
     1.05586
     1.29785
     1.58384
     1.72134
     1.53434
     1.23735
     1.08886
     1.11086
     0.95686
     0.87986
     0.58837
     0.73137
     0.62687
     0.17588
    -0.18161
    -0.99559
    -1.40808
    -2.12306
    -2.34306
    -2.13406
    -1.18809
     1.08336
     2.33732
     2.49132
     1.64984
     1.58384
     1.68834
     1.13835
    -0.08261
    -0.94609
    -0.29161
     1.25385
     2.26583
     2.33732
     1.85334
     1.35285
     0.89086
    -0.26411
    -1.42458
    -1.80407
    -1.77657
    -1.43558
    -0.98459
    -0.52260
    -0.18161
     0.24188
     0.46187
     0.65987
     0.80286
     0.65987
     0.60487
     0.61587
     0.69837
     0.58837
     0.41787
     0.40137
     0.26388
     0.24738
     0.02188
     0.05488
    -0.09361
     0.13738
     0.04938
     0.14838
     0.03838
    -0.06611
    -0.31911
    -0.20361
    -0.13211
    -0.16511
    -0.19261
    -0.26961
    -0.13761
    -0.06611
     0.03288
    -0.06611
    -0.03862
    -0.02212
     0.00538
    -0.03862
     0.13188
     0.03838
    -0.11011
    -0.06611
    -0.08261
    -0.04412
    -0.12111
    -0.16511
    -0.21461
    -0.13761
    -0.18161
    -0.09361
    -0.06061
    -0.06611
    -0.23111
    -0.12661
    -0.06061
    -0.12661
    -0.14861
    -0.18161
    -0.13211
    -0.06611
     0.01638
    -0.20911
    -0.04412
    -0.00012
    -0.00562
    -0.03862
    -0.01662
    -0.14861
    -0.23661
    -0.32461
    -0.22561
    -0.09911
    -0.12111
    -0.24761
    -0.26411
    -0.22561
    -0.22011
    -0.24211
    -0.45111
    -0.44011
    -0.42911
    -0.38511
    -0.39061
    -0.43461
    -0.45111
    -0.46760
    -0.55010
    -0.33011
    -0.41261
    -0.46210
    -0.45111
    -0.56660
    -0.46210
    -0.44561
    -0.51160
    -0.44011
    -0.37961
    -0.40161
    -0.43461
    -0.31361
    -0.41811
    -0.29161
    -0.47310
    -0.33561
    -0.37411
    -0.27511
    -0.33011
    -0.25311
    -0.20911
    -0.27511
    -0.19811
    -0.25311
    -0.19261
    -0.19811
    -0.13761
    -0.08261
    -0.23111
    -0.23661
    -0.23661
     0.00538
     0.05488
    -0.13761
    -0.13761
    -0.19261
    -0.01662
    -0.09361
    -0.02762
    -0.01112
    -0.04412
     0.07138
     0.03838
     0.04938
     0.09338
    -0.02212
    -0.04962
     0.04388
     0.19238
     0.00538
    -0.02762
    -0.12111
    -0.14311
    -0.14311
    -0.40161
    -0.53910
    -0.67660
    -0.87459
    -1.17709
    -1.25958
    -1.21559
    -1.29808
    -0.98459
    -0.81960
    -0.20361
     0.23088
     0.32438
     0.44537
     0.32438
     0.35187
     0.72037
     1.02286
     1.38585
     1.84784
     2.25483
     2.24383
     2.11183
     1.68834
     1.40785
     1.20985
     1.27585
     1.06686
     0.30238
     0.30788
     0.46187
     0.21988
    -0.29711
    -0.97359
    -1.55658
    -2.21656
    -2.67855
    -2.99754
    -2.96454
    -2.33206
    -0.94609
     0.57737
     1.30335
     1.53434
     1.07236
     0.86886
    -0.47860
    -1.68857
    -1.84257
    -1.13309
     0.24188
     1.02836
     1.33635
     1.62784
     1.78734
     0.80836
    -0.45111
    -1.18259
    -1.77107
    -1.66107
    -1.33108
    -0.67660
    -0.13761
     0.28588
     0.64887
     0.86886
     0.96786
     1.00636
     1.19885
     1.23735
     1.05586
     0.87986
     0.59387
     0.25288
     0.02188
    -0.03862
    -0.03312
    -0.19811
    -0.10461
    -0.11561
    -0.13211
    -0.20361
    -0.30261
    -0.36861
    -0.44561
    -0.50060
    -0.44561
    -0.50610
    -0.28611
    -0.26961
    -0.40161
    -0.18161
    -0.11561
    -0.07711
    -0.04412
    -0.00012
    -0.04412
    -0.02212
    -0.07161
    -0.01662
    -0.09361
    -0.02762
    -0.06061
    -0.12661
     0.01638
     0.02738
    -0.13211
    -0.12661
     0.08238
    -0.06061
     0.06038
     0.07138
     0.03838
     0.07688
     0.02188
     0.11538
     0.19238
     0.30788
     0.41237
     0.57737
     0.44537
     0.48937
     0.36837
     0.36287
     0.54987
     0.58837
     0.47287
     0.50037
     0.34087
     0.10988
    -0.05512
    -0.15411
    -0.07161
    -0.20361
    -0.30811
    -0.51710
    -0.73710
    -0.69310
    -0.78110
    -0.96259
    -0.89109
    -0.81410
    -0.81410
    -0.81410
    -0.84160
    -0.68210
    -0.70410
    -0.60510
    -0.66560
    -0.44561
    -0.39611
    -0.31361
    -0.35761
    -0.15411
    -0.09361
    -0.14861
    -0.19261
    -0.00012
    -0.03312
    -0.05512
    -0.04412
    -0.02212
    -0.13761
    -0.06611
    -0.03862
     0.03288
     0.04388
     0.01638
    -0.07711
    -0.05512
    -0.03312
    -0.04962
    -0.09911
    -0.01662
    -0.03862
    -0.02212
     0.00538
    -0.11011
    -0.17611
    -0.12111
    -0.13761
    -0.06061
    -0.02762
    -0.11011
    -0.08261
    -0.01662
     0.01088
    -0.08811
     0.01638
    -0.02762
    -0.06611
     0.03288
    -0.06611
     0.04938
    -0.09361
    -0.04962
    -0.18711
    -0.13211
    -0.22011
    -0.33011
    -0.56660
    -0.83610
    -0.95159
    -1.01759
    -1.13309
    -0.90209
    -0.74260
    -0.18711
     0.11538
     0.49487
     0.78636
     0.67087
     0.36837
     0.49487
     0.64337
     0.97336
     1.34735
     1.68834
     1.84784
     2.03483
     1.85334
     1.28135
     1.09986
     1.01736
     0.67637
     0.30788
     0.20338
     0.01638
    -0.18161
    -0.59410
    -1.21559
    -2.19456
    -2.56855
    -2.76655
    -2.67855
    -1.89207
    -1.19909
    -0.14861
     1.26485
     1.85884
     1.78734
     0.39037
    -1.62808
    -2.15606
    -0.86359
     1.24835
     2.82681
     3.51430
     3.65729
     3.91028
     3.45380
     1.87534
     0.68737
     0.26938
     0.46187
     0.70937
     0.67637
     0.97336
     0.83586
     0.71487
     0.50037
     0.36837
     0.07138
    -0.05512
    -0.08811
    -0.13211
    -0.41261
    -0.42361
    -0.57210
    -0.58860
    -0.40161
    -0.14311
    -0.06061
    -0.11561
    -0.00012
     0.06038
    -0.07161
    -0.02762
     0.01638
    -0.04412
    -0.09911
    -0.07161
    -0.09911
    -0.12111
    -0.17611
    -0.31361
    -0.31361
    -0.20911
    -0.45660
    -0.54460
    -0.50060
    -0.35761
    -0.31911
    -0.37411
    -0.34661
    -0.41261
    -0.25311
    -0.16511
    -0.23111
    -0.23111
    -0.22561
    -0.33561
    -0.22011
    -0.20911
    -0.27511
    -0.34111
    -0.34111
    -0.40711
    -0.22561
    -0.36861
    -0.56660
    -0.58860
    -0.45111
    -0.44561
    -0.25861
    -0.26411
    -0.56660
    -0.44561
    -0.41261
    -0.27511
    -0.28611
    -0.32461
    -0.26411
    -0.12111
    -0.17061
    -0.21461
    -0.20911
    -0.09361
    -0.16511
    -0.14311
    -0.14311
    -0.39061
    -0.57210
    -0.55560
    -0.73160
    -0.61610
    -0.50060
    -0.66560
    -0.79760
    -0.75910
    -0.73710
    -0.96259
    -0.84710
    -1.05059
    -0.83060
    -0.83610
    -0.78660
    -0.62710
    -0.77010
    -0.69310
    -0.64360
    -0.46210
    -0.50610
    -0.37961
    -0.47860
    -0.52260
    -0.40711
    -0.26411
    -0.30261
    -0.34111
    -0.41811
    -0.30811
    -0.18161
    -0.17611
    -0.21461
    -0.20361
    -0.27511
    -0.20361
     0.01088
    -0.11561
    -0.08811
    -0.15411
    -0.10461
    -0.08261
    -0.04412
    -0.12111
    -0.13761
    -0.10461
     0.05488
    -0.00012
     0.04388
    -0.02762
    -0.01662
     0.03288
     0.25288
     0.45087
     0.25838
     0.28038
     0.24188
     0.28588
     0.37387
     0.32988
     0.35187
     0.36287
     0.39587
     0.40137
     0.40687
     0.21988
     0.14838
     0.03838
     0.04388
     0.05488
    -0.13211
    -0.13761
    -0.14311
    -0.07161
    -0.07161
     0.04388
    -0.00012
     0.18138
     0.26938
     0.41787
     0.53337
     0.58837
     0.59937
     0.53887
     0.59387
     0.81386
     0.86886
     0.95136
     1.02286
     1.00086
     0.94586
     0.83036
     0.63237
     0.46187
     0.21988
     0.31888
     0.03288
    -0.35761
    -0.48410
    -0.78110
    -1.11659
    -1.38058
    -1.73807
    -2.03507
    -1.93057
    -1.68857
    -1.48508
    -1.03959
    -0.23661
     0.46187
     0.88536
     0.58287
     0.06038
    -0.32461
    -0.30811
     1.22085
     3.17330
     4.41627
     4.21828
     2.70032
     2.34282
     3.11281
     3.17880
     2.72781
     2.10633
     1.52884
     1.47385
     1.44635
     1.41335
     1.24285
     0.81386
     0.53337
     0.08238
    -0.11561
    -0.33561
    -0.52260
    -0.68210
    -0.48960
    -0.49510
    -0.40161
    -0.29711
    -0.50610
    -0.52810
    -0.33011
    -0.08811
     0.16488
     0.10438
     0.06588
     0.04388
     0.08238
     0.02738
    -0.09361
    -0.33011
    -0.25311
    -0.32461
    -0.46210
    -0.44561
    -0.44561
    -0.57210
    -0.75360
    -0.76460
    -0.78660
    -0.80310
    -0.93509
    -1.16609
    -1.22659
    -1.00659
    -0.89659
    -0.86909
    -0.97909
    -0.90209
    -0.90759
    -1.18259
    -1.22109
    -1.31458
    -1.11659
    -1.19909
    -1.18809
    -1.13309
    -1.12759
    -1.24309
    -1.09459
    -1.00109
    -0.83060
    -0.83610
    -0.79210
    -0.75910
    -0.54460
    -0.39061
    -0.18711
    -0.09361
    -0.13761
     0.09888
     0.03838
     0.14288
     0.17038
     0.26938
     0.08238
     0.10988
    -0.05512
    -0.02212
    -0.14311
    -0.25311
    -0.37411
    -0.30811
    -0.28061
    -0.27511
    -0.37961
    -0.46760
    -0.51160
    -0.48410
    -0.48410
    -0.55010
    -0.48960
    -0.45660
    -0.45660
    -0.23111
    -0.41811
    -0.35211
    -0.36861
    -0.45111
    -0.40711
    -0.33011
    -0.28611
    -0.42361
    -0.36861
    -0.36311
    -0.39061
    -0.35761
    -0.25311
    -0.51160
    -0.30261
    -0.19811
    -0.37411
    -0.33561
    -0.25861
    -0.20911
    -0.21461
    -0.12661
    -0.22011
    -0.03312
    -0.16511
    -0.10461
    -0.13211
    -0.01112
    -0.04962
    -0.17611
    -0.11011
     0.03838
    -0.04412
     0.20338
     0.09888
     0.07138
     0.11538
     0.23638
     0.29688
     0.21988
     0.30238
     0.19238
     0.25838
     0.35187
     0.29688
     0.37937
     0.20888
     0.37937
     0.25838
     0.21438
     0.18688
     0.08238
    -0.03862
    -0.29161
    -0.36311
    -0.47310
    -0.61610
    -0.74810
    -0.72610
    -0.56660
    -0.21461
     0.33538
     0.86336
     1.29235
     1.63884
     1.94133
     1.75984
     1.36385
     1.23185
     1.33635
     1.77634
     2.18333
     2.57932
     2.54632
     2.29333
     1.97433
     1.31435
     0.64887
     0.31888
     0.51137
     0.00538
    -0.56660
     0.12088
     0.47287
    -0.18161
    -1.66107
    -2.46955
    -2.63455
    -2.21656
    -0.82510
     0.91286
     2.68932
     3.49230
     2.71682
     0.89086
     0.09888
     0.59387
     1.16585
     1.11086
     0.54437
     0.26388
    -0.14311
     0.19238
     0.41237
    -0.08261
    -1.46858
    -2.52455
    -3.07454
    -2.91504
    -2.49705
    -2.64555
    -2.70055
    -2.35406
    -1.96357
    -1.32008
    -0.68210
     0.06588
     0.51137
     1.02836
     1.19885
     1.34735
     1.19335
     1.00636
     1.08336
     1.05586
     0.89086
     0.67637
     0.40687
     0.25288
     0.23638
    -0.06611
    -0.18161
    -0.28061
    -0.26961
    -0.22561
    -0.17611
    -0.24211
    -0.26411
    -0.40161
    -0.34661
    -0.52260
    -0.39061
    -0.37961
    -0.42361
    -0.31361
    -0.19811
    -0.17611
    -0.20361
    -0.14861
    -0.03312
    -0.20361
    -0.13211
    -0.08811
    -0.00012
    -0.08811
    -0.12111
    -0.09361
    -0.13761
    -0.15961
    -0.26411
    -0.14861
     0.02188
    -0.19811
    -0.17611
    -0.01662
    -0.15411
    -0.14311
    -0.08261
    -0.15411
    -0.11561
    -0.06611
    -0.07161
    -0.08261
    -0.03312
    -0.00012
    -0.00012
    -0.05512
    -0.09911
    -0.09911
    -0.07711
    -0.07161
     0.03838
    -0.08261
    -0.21461
    -0.21461
    -0.03862
    -0.16511
    -0.20361
    -0.12111
    -0.23111
    -0.28061
    -0.25311
    -0.34661
    -0.34111
    -0.34111
    -0.39061
    -0.35761
    -0.29711
    -0.33011
    -0.46210
    -0.37961
    -0.37961
    -0.33561
    -0.28611
    -0.26961
    -0.35761
    -0.30811
    -0.26961
    -0.22561
    -0.26411
    -0.33561
    -0.33011
    -0.09361
    -0.11011
    -0.05512
    -0.17611
    -0.24211
    -0.19261
    -0.11561
    -0.08811
     0.03838
    -0.06611
    -0.06061
     0.02188
     0.00538
     0.00538
     0.08788
     0.02738
     0.01638
     0.06588
     0.09338
     0.07138
    -0.02212
    -0.01112
    -0.02762
     0.06588
     0.07138
     0.10988
     0.05488
     0.01088
    -0.02212
     0.04938
     0.12088
     0.11538
    -0.03312
     0.10438
     0.01638
     0.02738
     0.05488
    -0.02762
     0.01638
    -0.02762
     0.00538
    -0.07161
    -0.15411
    -0.42911
    -0.57760
    -0.86359
    -1.11109
    -1.33658
    -1.82607
    -2.06256
    -2.05156
    -1.50158
    -1.12209
    -0.41261
     0.84136
     1.42435
     1.36935
     0.89086
     0.26388
     0.51137
     1.06136
     2.00733
     3.05231
     3.93778
     3.97628
     3.15680
     2.63982
     2.27133
     2.14483
     1.95233
     0.82486
     0.13738
     0.43987
     1.12736
     1.14385
    -0.47860
    -0.98459
    -1.58958
    -1.99107
    -2.26056
    -1.89757
     0.01088
     1.58934
     2.17783
     1.80934
     0.61037
    -0.14311
    -0.05512
    -0.83610
    -1.61158
    -1.78757
    -1.43008
    -1.40258
    -1.47408
    -1.10559
     0.01088
    -0.27511
    -1.27608
    -2.28806
    -2.81605
    -2.83805
    -2.41456
    -1.79857
    -0.94059
    -0.13761
     0.54987
     1.05036
     1.30885
     1.57284
     1.65534
     1.50685
     1.38585
     1.16035
     0.84686
     0.58837
     0.36837
     0.14288
     0.11538
    -0.04962
    -0.01112
    -0.09361
    -0.19261
    -0.26961
    -0.28611
    -0.31361
    -0.44561
    -0.44561
    -0.28061
    -0.18161
    -0.33011
    -0.22561
    -0.21461
    -0.15961
    -0.10461
    -0.05512
    -0.06611
    -0.13211
    -0.04412
    -0.01662
    -0.02762
    -0.15961
    -0.04962
    -0.12111
    -0.22011
    -0.09361
     0.01088
    -0.14861
    -0.10461
    -0.09911
     0.02738
    -0.07161
    -0.11011
    -0.15961
    -0.03862
    -0.02762
    -0.08261
    -0.07161
    -0.06061
    -0.04412
    -0.14861
     0.00538
     0.12638
     0.04388
     0.00538
    -0.09911
    -0.07161
    -0.00562
    -0.10461
    -0.10461
    -0.09361
    -0.11011
    -0.12661
    -0.16511
    -0.27511
    -0.25861
    -0.44011
    -0.29161
    -0.28061
    -0.23661
    -0.47310
    -0.50610
    -0.45660
    -0.35761
    -0.54460
    -0.52810
    -0.57760
    -0.48410
    -0.39061
    -0.39061
    -0.45111
    -0.39061
    -0.48960
    -0.44011
    -0.25861
    -0.19261
    -0.37961
    -0.31361
    -0.20911
    -0.30811
    -0.22561
    -0.19811
    -0.24761
    -0.20911
    -0.14861
    -0.18161
    -0.09911
    -0.14861
    -0.15961
    -0.18711
    -0.08261
    -0.13211
    -0.10461
    -0.14861
    -0.15411
    -0.19811
    -0.28611
    -0.14311
    -0.06061
    -0.24761
    -0.23661
    -0.03862
    -0.18711
    -0.15961
    -0.11561
    -0.22561
    -0.17061
     0.07138
    -0.02762
    -0.18161
    -0.14311
    -0.05512
    -0.07161
    -0.01662
    -0.07711
    -0.15961
    -0.20361
    -0.11561
    -0.19261
    -0.28611
    -0.34661
    -0.52810
    -0.54460
    -0.58310
    -0.60510
    -0.70410
    -0.73160
    -0.71510
    -0.34661
    -0.11561
     0.06588
     0.21988
     0.45087
     0.74236
     1.11086
     1.16585
     1.13835
     1.27585
     1.48485
     1.68284
     2.01283
     2.25483
     2.24933
     2.04583
     1.69384
     1.61134
     1.38035
     1.24285
     0.59387
     0.19788
    -0.07161
    -0.56660
    -1.16609
    -1.96357
    -2.79405
    -3.01954
    -2.55755
    -2.11206
    -1.55658
    -0.36861
     1.17685
     1.41885
     0.19238
    -1.23759
    -1.92507
    -0.75360
     1.78734
     3.56929
     3.70129
     3.27780
     3.05231
     3.10181
     2.49682
     1.61684
     1.29235
     1.13286
     1.01186
     0.84686
     0.70937
     0.37387
     0.19238
    -0.17061
    -0.19811
    -0.27511
    -0.22561
    -0.38511
    -0.25311
    -0.14311
    -0.08261
    -0.12661
    -0.09911
     0.08238
     0.16488
     0.30788
     0.19238
     0.19238
     0.24738
     0.02738
    -0.06061
    -0.09911
     0.10438
     0.06038
    -0.04962
    -0.10461
    -0.10461
    -0.06061
    -0.13761
    -0.22011
    -0.33011
    -0.35211
    -0.29161
    -0.40161
    -0.31361
    -0.34111
    -0.22011
    -0.29711
    -0.18711
    -0.28061
    -0.26411
    -0.35761
    -0.44011
    -0.30261
    -0.29711
    -0.36861
    -0.30811
    -0.48960
    -0.47310
    -0.28611
    -0.30261
    -0.36861
    -0.46210
    -0.40711
    -0.48410
    -0.31361
    -0.25861
    -0.42361
    -0.40161
    -0.34111
    -0.22011
    -0.19811
    -0.13211
    -0.18711
    -0.20361
    -0.18161
    -0.10461
    -0.11011
    -0.20911
    -0.35211
    -0.15961
    -0.09911
    -0.21461
    -0.37961
    -0.53910
    -0.48410
    -0.47310
    -0.56110
    -0.46760
    -0.37961
    -0.53360
    -0.58310
    -0.61060
    -0.55010
    -0.47860
    -0.48410
    -0.39061
    -0.46210
    -0.39611
    -0.32461
    -0.52810
    -0.28061
    -0.31361
    -0.39061
    -0.29711
    -0.25311
    -0.19811
    -0.30811
    -0.19261
    -0.10461
    -0.24211
    -0.18161
    -0.16511
    -0.08811
    -0.04412
    -0.08811
     0.01638
     0.04938
     0.10438
     0.11538
     0.11538
     0.09888
     0.04938
    -0.04412
     0.03288
     0.09338
    -0.00562
     0.01088
    -0.01662
    -0.01662
    -0.03862
    -0.04962
    -0.17611
    -0.15961
    -0.14861
    -0.05512
    -0.11011
    -0.06061
    -0.02762
    -0.01662
    -0.01112
    -0.04962
    -0.02212
    -0.00562
     0.01638
     0.01638
    -0.01112
     0.09338
     0.16488
     0.02188
     0.00538
     0.03838
     0.05488
    -0.01112
    -0.12661
    -0.28611
    -0.46210
    -0.57210
    -0.78110
    -0.91859
    -1.07809
    -1.23759
    -1.13309
    -0.62710
    -0.13211
     0.41237
     0.97336
     1.55634
     2.22733
     2.20533
     1.63884
     1.72134
     1.77634
     2.04583
     2.57932
     3.29980
     3.54179
     3.35480
     3.43730
     2.70582
     1.42435
     0.78636
     0.63237
     0.73686
     0.56087
    -0.20361
    -0.83060
    -0.27511
     0.16488
     0.29138
    -0.70960
    -1.52908
    -1.78757
    -2.00757
    -2.58505
    -2.87654
    -1.50708
     0.60487
     2.30433
     2.87081
     1.74884
     0.61037
     0.12638
     0.04938
    -0.31911
    -1.48508
    -1.44108
    -0.33561
     0.18688
     0.00538
    -0.30261
    -0.40711
    -0.39611
    -1.26508
    -2.02407
    -2.43656
    -2.68955
    -2.37056
    -1.71607
    -0.94609
    -0.25311
     0.47287
     0.73686
     1.25935
     1.49035
     1.58934
     1.49585
     1.18785
     1.06136
     0.84136
     0.67087
     0.51137
     0.27488
    -0.03862
    -0.09911
    -0.09361
    -0.14861
    -0.23661
    -0.30811
    -0.47860
    -0.45111
    -0.37961
    -0.35211
    -0.46210
    -0.57760
    -0.32461
    -0.30811
    -0.10461
    -0.06611
     0.00538
    -0.06611
     0.12638
     0.25288
     0.25288
     0.23638
     0.15388
     0.19238
     0.30238
     0.39587
     0.34087
     0.32988
     0.20338
     0.12638
     0.15938
     0.21438
     0.21438
     0.10438
     0.12638
     0.18138
     0.24188
     0.09888
     0.12638
     0.04938
     0.20888
     0.24188
     0.10988
     0.24188
     0.11538
     0.19238
     0.06588
     0.24188
     0.21438
     0.17588
     0.12638
     0.13738
     0.09888
    -0.01662
    -0.06061
    -0.04412
    -0.03862
    -0.01112
    -0.07711
    -0.04412
    -0.08261
    -0.15411
    -0.15961
    -0.11011
    -0.12661
    -0.25311
    -0.20361
    -0.16511
    -0.05512
    -0.20911
    -0.24761
    -0.19811
    -0.13211
    -0.15961
    -0.08811
    -0.14861
    -0.17611
    -0.18711
    -0.14311
    -0.09361
    -0.08261
    -0.08261
    -0.17611
    -0.07711
     0.03288
     0.03838
    -0.02212
    -0.08811
    -0.13761
    -0.02762
     0.02738
     0.09888
     0.00538
    -0.14311
    -0.09911
    -0.03312
     0.15388
     0.02738
     0.03288
    -0.07161
     0.01088
     0.01638
     0.09888
    -0.05512
    -0.03862
    -0.00562
     0.09888
     0.26938
     0.04938
    -0.08261
    -0.07161
    -0.02762
     0.04388
     0.09338
     0.01638
    -0.01112
     0.15388
     0.00538
    -0.11561
    -0.11561
    -0.18711
    -0.35211
    -0.36311
    -0.51160
    -0.81410
    -1.15509
    -1.63358
    -1.80957
    -1.52908
    -1.05059
    -0.41811
     0.12088
     0.73137
     1.77084
     1.71584
     1.09986
     0.75886
     0.82486
     0.96786
     1.62234
     2.50782
     3.01931
     3.28330
     3.50330
     3.05781
     1.71034
     1.05586
     0.90736
     1.17685
     0.97336
    -0.15411
    -0.46210
     0.69287
     1.16585
     0.40137
    -0.92959
    -1.20459
    -1.30908
    -1.38058
    -1.44658
    -0.80860
     1.14385
     3.01381
     2.19433
     0.58837
    -0.05512
    -0.25311
    -0.00562
    -0.25311
    -0.77560
    -1.72157
    -1.79857
    -1.28708
    -1.35308
    -1.39158
    -1.23759
    -1.55108
    -1.93057
    -2.45305
    -2.67855
    -2.67305
    -2.33756
    -1.80957
    -1.02859
    -0.29161
     0.33538
     0.71487
     1.27585
     1.61684
     1.69934
     1.73234
     1.62234
     1.28685
     1.16585
     1.11636
     1.00636
     0.75336
     0.47837
     0.31888
     0.32438
     0.18138
     0.08238
     0.09338
    -0.07161
     0.03288
    -0.03862
    -0.06061
    -0.14311
    -0.32461
    -0.27511
    -0.17061
    -0.12661
    -0.18161
    -0.02212
    -0.18161
    -0.07711
    -0.08261
    -0.06611
    -0.00012
    -0.03312
    -0.00012
     0.04938
    -0.08811
     0.09338
     0.01088
     0.00538
    -0.02212
     0.09338
     0.04388
    -0.06061
    -0.07161
    -0.03862
    -0.03312
     0.01638
    -0.11011
    -0.03862
    -0.00012
    -0.06061
     0.01088
    -0.11011
    -0.20361
    -0.09911
    -0.11011
     0.01638
    -0.06061
    -0.17061
    -0.13761
    -0.09911
    -0.08261
    -0.07161
    -0.17061
    -0.16511
    -0.20361
    -0.25861
    -0.24211
    -0.15411
    -0.20361
    -0.31361
    -0.45660
    -0.35211
    -0.26961
    -0.33561
    -0.38511
    -0.46760
    -0.55010
    -0.44561
    -0.39061
    -0.28611
    -0.46760
    -0.47860
    -0.30261
    -0.15411
    -0.07711
    -0.26961
    -0.49510
    -0.26411
    -0.21461
    -0.12111
    -0.08261
    -0.20361
    -0.22011
    -0.14311
    -0.07711
    -0.07161
    -0.06611
    -0.17611
    -0.11561
    -0.06611
    -0.13211
    -0.07161
    -0.17611
    -0.13211
    -0.09911
    -0.05512
    -0.00562
    -0.05512
    -0.09911
    -0.15961
    -0.12661
    -0.25861
    -0.12111
    -0.18711
    -0.01662
    -0.23111
    -0.02212
     0.09338
     0.08238
     0.11538
     0.18138
     0.06038
     0.18138
     0.11538
     0.30238
     0.27488
     0.30788
     0.38487
     0.41787
     0.39037
     0.28588
     0.33538
     0.19788
     0.11538
     0.19238
     0.02738
     0.24738
     0.17588
     0.31888
     0.20888
     0.19238
     0.25838
     0.33538
     0.51137
     0.55537
     0.45087
     0.35737
     0.29688
     0.43437
     0.51687
     0.49487
     0.37387
     0.54987
     0.40137
     0.09338
    -0.02762
    -0.21461
    -0.51160
    -0.94059
    -1.12209
    -1.47408
    -2.05156
    -2.54105
    -3.05254
    -3.17904
    -2.79405
    -1.95807
    -1.05609
     0.13738
     1.71034
     2.40882
     1.34735
    -0.06611
    -1.13309
    -0.28061
     1.74884
     3.32180
     3.99278
     3.53629
     2.94231
     2.60682
     2.18883
     2.04583
     1.57834
     0.81386
     0.39587
     0.27488
     0.20338
     0.25838
     0.30788
     0.34087
     0.24188
     0.34087
     0.51137
     0.56637
     0.56087
     0.32988
     0.39587
     0.41787
     0.34637
     0.22538
     0.09888
     0.17588
    -0.00012
     0.07688
     0.01638
    -0.09361
    -0.00012
    -0.09911
    -0.11011
    -0.02762
    -0.02762
     0.00538
    -0.01662
    -0.03862
    -0.03862
    -0.06061
    -0.07711
    -0.06611
     0.05488
    -0.04412
    -0.07711
     0.02738
     0.02188
    -0.03312
     0.03838
     0.10438
     0.08238
     0.08238
     0.07688
     0.16488
     0.12638
     0.10438
     0.04938
     0.19238
     0.16488
     0.10988
    -0.01112
    -0.01112
    -0.07161
    -0.18161
    -0.20911
    -0.24761
    -0.28611
    -0.31361
    -0.38511
    -0.41811
    -0.46760
    -0.58860
    -0.68210
    -0.59410
    -0.61610
    -0.73710
    -0.55010
    -0.59960
    -0.56660
    -0.64360
    -0.58310
    -0.41261
    -0.29161
    -0.26411
    -0.39061
    -0.34661
    -0.08261
    -0.06611
    -0.17061
    -0.02212
     0.03838
    -0.24761
    -0.00562
     0.06588
     0.01088
    -0.19261
    -0.33011
    -0.34661
    -0.28611
    -0.34661
    -0.57210
    -0.44561
    -0.57760
    -0.36861
    -0.53360
    -0.46760
    -0.45111
    -0.47310
    -0.49510
    -0.42361
    -0.29161
    -0.27511
    -0.23661
    -0.21461
    -0.09911
     0.02738
     0.14288
    -0.00562
     0.02738
     0.10988
     0.01088
     0.04938
     0.08788
     0.10988
     0.01638
     0.12088
     0.08788
     0.22538
     0.10438
     0.01638
     0.11538
     0.11538
     0.15938
     0.09888
     0.11538
     0.06038
     0.04938
     0.04938
     0.13188
     0.14838
     0.11538
     0.15938
     0.15938
     0.20888
     0.02738
     0.02188
     0.07138
     0.27488
     0.13188
     0.07138
    -0.05512
     0.04938
     0.19788
     0.06038
     0.07138
    -0.02212
    -0.06611
    -0.08811
    -0.01112
    -0.08811
    -0.28611
    -0.59410
    -0.86909
    -0.94609
    -1.19909
    -1.66657
    -1.77107
    -1.93057
    -1.11109
    -0.16511
     0.83586
     1.66084
     2.13383
     1.47935
     0.56087
     0.36837
     0.62687
     1.58934
     2.73881
     3.68479
     3.77829
     3.29430
     2.55182
     2.13933
     2.30433
     2.05133
     1.02286
    -0.00562
     0.08238
     0.49487
     0.58287
    -0.53910
    -1.44108
    -1.95807
    -2.70605
    -3.09654
    -1.89207
     0.18688
     2.38682
     2.67832
     1.60584
     0.52787
    -0.08261
    -0.03312
    -0.62160
    -1.71057
    -1.58408
    -0.40161
     0.68737
     0.42337
    -0.40711
    -0.94059
    -0.65460
    -1.06709
    -1.80407
    -2.32656
    -2.66205
    -2.45305
    -1.95807
    -1.24859
    -0.33561
     0.19788
     0.45087
     1.07236
     1.34185
     1.42985
     1.40785
     1.06136
     1.11636
     0.83036
     0.71487
     0.49487
     0.38487
     0.13738
     0.02188
     0.09338
     0.21988
     0.08238
    -0.13211
    -0.15961
    -0.20911
    -0.21461
    -0.20361
    -0.23111
    -0.18711
    -0.17061
     0.03288
    -0.03312
    -0.07161
    -0.09361
    -0.11561
    -0.00012
     0.18688
     0.04938
    -0.04962
    -0.03312
     0.08788
     0.17588
     0.14288
     0.05488
    -0.08811
    -0.09361
     0.00538
     0.05488
    -0.00012
    -0.11561
    -0.05512
    -0.07711
     0.15938
     0.23088
     0.13738
    -0.00012
    -0.00562
     0.01088
     0.14288
     0.11538
     0.12638
     0.13188
     0.08238
     0.28588
     0.29138
     0.20338
     0.19238
     0.10988
     0.09888
     0.28588
     0.20338
     0.06588
     0.06038
     0.12638
     0.08238
     0.17588
     0.08788
    -0.01662
     0.10438
     0.06038
     0.01088
    -0.01112
    -0.03312
    -0.14861
    -0.11011
     0.03838
     0.06038
    -0.07711
    -0.04412
    -0.11561
    -0.08811
    -0.06061
    -0.18161
    -0.17611
    -0.13211
    -0.06611
    -0.17061
    -0.11561
    -0.14311
    -0.13761
    -0.16511
    -0.07161
    -0.05512
    -0.20361
    -0.15411
    -0.17611
    -0.11011
    -0.09911
    -0.13211
    -0.17611
    -0.07711
    -0.02212
    -0.05512
    -0.05512
    -0.17061
    -0.16511
    -0.28061
    -0.03862
     0.07688
    -0.01662
    -0.08811
     0.00538
    -0.02762
     0.07138
     0.12088
     0.01638
     0.04938
     0.07688
     0.23088
     0.21988
     0.26938
     0.17588
    -0.03312
     0.16488
     0.37387
     0.36837
     0.27488
     0.06588
     0.21988
     0.15938
     0.19788
     0.25838
     0.07688
    -0.08811
    -0.04412
    -0.03862
    -0.18711
    -0.37411
    -0.74810
    -1.34758
    -1.63358
    -2.31556
    -2.39806
    -1.84257
    -0.52810
     0.93486
     2.32083
     2.97531
     1.94683
     0.22538
    -0.33561
    -0.07161
     1.10536
     2.54082
     4.22378
     4.33377
     3.50330
     2.34832
     1.91384
     2.15033
     2.19983
     1.12736
    -0.01112
     0.37937
     1.32535
     0.85236
    -0.25861
    -1.15509
    -1.00109
    -0.92959
    -0.81960
    -0.42361
     1.06136
     2.55182
     2.37032
     0.89086
    -0.09911
    -0.69860
    -0.51160
    -0.55010
    -0.69860
    -1.18809
    -1.57308
    -1.39158
    -1.51808
    -1.97457
    -2.48605
    -2.32656
    -2.02407
    -2.22206
    -2.40906
    -2.55755
    -2.39256
    -1.78757
    -1.16609
    -0.64360
     0.03288
     0.66537
     1.01186
     1.36935
     1.44635
     1.64434
     1.61684
     1.37485
     1.08886
     1.07236
     1.08886
     0.81386
     0.60487
     0.43437
     0.31338
     0.20888
     0.33538
     0.17588
     0.23638
     0.03838
    -0.02212
     0.09338
     0.02188
     0.07138
    -0.19811
    -0.13761
    -0.08261
    -0.02212
     0.03288
     0.01088
    -0.07161
    -0.07711
     0.00538
     0.01638
     0.04388
    -0.00562
    -0.06061
    -0.08811
    -0.09361
    -0.01662
    -0.14311
    -0.17061
    -0.16511
    -0.25861
    -0.22561
    -0.18711
    -0.26961
    -0.20911
    -0.26961
    -0.25311
    -0.17061
    -0.29711
    -0.13761
    -0.25311
    -0.07161
    -0.04412
    -0.08261
    -0.04412
     0.03838
     0.07138
     0.10438
     0.18138
     0.01638
    -0.11561
    -0.11011
    -0.26961
    -0.15961
    -0.16511
    -0.25861
    -0.35211
    -0.40711
    -0.36861
    -0.49510
    -0.59960
    -0.55560
    -0.52810
    -0.63260
    -0.64910
    -0.62710
    -0.50060
    -0.55560
    -0.41261
    -0.37961
    -0.40711
    -0.56110
    -0.55010
    -0.43461
    -0.40711
    -0.46760
    -0.55560
    -0.52810
    -0.35761
    -0.46760
    -0.46760
    -0.35761
    -0.52260
    -0.52810
    -0.50060
    -0.40711
    -0.30261
    -0.32461
    -0.31911
    -0.43461
    -0.22011
    -0.22011
    -0.28611
    -0.31361
    -0.20361
    -0.28061
    -0.23111
    -0.16511
    -0.05512
    -0.20361
    -0.28061
    -0.03862
     0.05488
     0.02738
     0.07688
    -0.04962
    -0.17611
     0.01638
     0.04388
     0.01088
     0.06588
     0.13738
     0.07688
     0.17038
     0.25288
     0.07688
     0.04938
    -0.01662
     0.06038
     0.04388
     0.08238
     0.08788
     0.01088
    -0.11561
    -0.00012
    -0.03862
     0.03838
     0.12088
     0.09888
     0.21988
     0.28588
     0.35737
     0.57737
     0.59387
     0.75336
     1.06136
     1.35285
     1.53434
     1.57284
     1.61684
     1.71034
     1.54534
     1.57834
     1.71034
     1.61134
     1.27035
     1.16585
     1.19335
     0.81386
     0.45087
     0.30788
     0.13738
    -0.39611
    -0.80860
    -1.32558
    -2.10106
    -2.63455
    -3.03604
    -3.35503
    -3.01404
    -2.05706
    -0.15961
     1.36385
     2.56282
     2.93131
     1.22635
    -0.94609
    -1.15509
    -0.10461
     2.50782
     4.49327
     4.85626
     4.09178
     3.30530
     2.74431
     2.37032
     1.99633
     1.47935
     0.86336
     0.45637
     0.28588
     0.13738
    -0.12661
     0.02738
    -0.00012
    -0.03312
    -0.03312
    -0.13761
    -0.29161
    -0.12111
    -0.09911
     0.01088
    -0.06611
    -0.23661
    -0.18711
    -0.23661
    -0.01662
    -0.11011
    -0.17061
    -0.12661
    -0.22011
     0.02188
    -0.09911
    -0.22561
    -0.36311
    -0.20911
    -0.11561
    -0.15411
    -0.05512
    -0.18711
    -0.22561
    -0.33011
    -0.22011
    -0.28611
    -0.33561
    -0.28611
    -0.33561
    -0.21461
    -0.19811
    -0.16511
    -0.08261
    -0.13761
    -0.17061
    -0.15411
    -0.22011
    -0.02762
    -0.19261
    -0.11561
    -0.18711
    -0.20361
    -0.29161
    -0.25311
    -0.00012
    -0.39061
    -0.57210
    -0.56110
    -0.49510
    -0.41811
    -0.45111
    -0.47860
    -0.43461
    -0.45111
    -0.48960
    -0.34111
    -0.29711
    -0.25861
    -0.42361
    -0.40161
    -0.47860
    -0.30811
    -0.19811
    -0.19261
    -0.17061
    -0.45660
    -0.39611
    -0.48960
    -0.29161
    -0.37411
    -0.48410
    -0.46210
    -0.52260
    -0.44011
    -0.41261
    -0.63810
    -0.54460
    -0.46210
    -0.45111
    -0.40161
    -0.44011
    -0.47860
    -0.51160
    -0.51710
    -0.51710
    -0.32461
    -0.35761
    -0.56110
    -0.57210
    -0.42361
    -0.40711
    -0.45660
    -0.53360
    -0.45111
    -0.44561
    -0.18711
    -0.32461
    -0.36311
    -0.33011
    -0.38511
    -0.32461
    -0.23111
    -0.13211
    -0.24211
    -0.30811
    -0.19261
    -0.32461
    -0.20361
    -0.28061
    -0.23111
    -0.33561
    -0.20911
    -0.04412
    -0.04412
    -0.06061
    -0.15411
    -0.20911
    -0.04962
     0.03838
    -0.00562
    -0.11011
    -0.07161
     0.04938
    -0.00012
     0.12638
     0.06038
     0.03288
     0.17038
     0.02188
     0.07138
     0.03288
    -0.15961
    -0.02762
    -0.04412
     0.17038
     0.20338
     0.18138
     0.06038
    -0.01662
     0.25838
     0.29138
     0.44537
     0.45087
     0.72587
     0.69837
     0.80836
     0.95136
     1.14935
     1.07236
     1.25935
     1.22635
     1.20435
     1.21535
     1.19885
     1.17685
     0.92386
     1.07786
     0.66537
     0.46737
     0.13188
     0.08238
    -0.47310
    -0.86909
    -1.19909
    -1.50708
    -1.88657
    -2.35406
    -2.84354
    -3.78402
    -4.39451
    -4.32851
    -3.26153
    -1.54558
     0.97336
     2.91481
     2.79931
     1.85884
     0.71487
    -0.28611
    -0.12661
     0.98436
     2.74981
     4.13578
     4.36127
     3.59129
     3.05231
     2.74431
     1.95233
     1.32535
     0.50037
    -0.01662
    -0.43461
    -0.39061
    -0.30261
    -0.05512
     0.38487
     0.40687
     0.57737
     0.68737
     0.85236
     0.90736
     0.86336
     0.84136
     0.74236
     0.59387
     0.56637
     0.41787
     0.25838
     0.28038
     0.08788
     0.15388
    -0.00562
    -0.00562
    -0.09361
    -0.13761
    -0.16511
    -0.04412
    -0.05512
    -0.01662
     0.04938
    -0.06611
    -0.11561
    -0.17061
    -0.06061
    -0.09911
    -0.03862
    -0.01662
    -0.16511
    -0.06061
    -0.01662
    -0.05512
     0.13738
     0.13738
    -0.02212
    -0.10461
    -0.02762
    -0.04412
     0.06588
    -0.12661
    -0.22011
    -0.13211
    -0.24211
    -0.26411
    -0.11561
     0.33538
    -0.53910
    -0.91859
    -0.96259
    -0.61610
    -0.78660
    -0.70960
    -0.80860
    -0.93509
    -1.04509
    -1.00109
    -1.05609
    -1.21559
    -1.27608
    -1.23759
    -1.07809
    -0.90759
    -0.68760
    -0.91859
    -1.06159
    -0.94059
    -0.60510
    -0.46760
    -0.31361
    -0.25861
    -0.29711
    -0.14861
    -0.06061
    -0.02212
     0.02188
    -0.04962
    -0.00012
    -0.01112
    -0.03862
    -0.25861
    -0.36311
    -0.06061
     0.23088
     0.25288
     0.02738
    -0.02212
    -0.07161
    -0.07711
    -0.06061
     0.08238
     0.12638
     0.21988
     0.24738
     0.29688
     0.26938
     0.04938
    -0.11011
    -0.17611
    -0.10461
     0.02738
     0.39587
     0.20338
     0.12088
    -0.01662
     0.02738
     0.01638
    -0.05512
     0.05488
     0.20888
     0.20888
     0.13738
     0.14288
     0.00538
     0.24188
     0.54987
     0.55537
     0.43987
     0.32988
     0.29138
     0.26388
     0.26388
     0.26938
     0.41237
     0.51137
     0.58837
     0.58287
     0.67637
     0.57187
     0.42887
     0.43437
     0.57737
     0.61587
     0.56087
     0.46187
     0.23638
     0.22538
     0.12638
     0.17588
     0.02188
    -0.06061
    -0.45111
    -0.67660
    -1.10559
    -1.52908
    -1.71057
    -1.49608
    -0.95709
    -0.38511
     0.02738
     1.09436
     2.08433
     1.89734
     1.60584
     1.36935
     1.33085
     1.63884
     2.34832
     2.94231
     3.60779
     4.22928
     4.46577
     3.47580
     1.92484
     1.39685
     0.94036
     1.09436
     1.09436
     0.26938
    -0.85809
    -0.91309
    -0.51710
     0.39037
    -0.48410
    -1.49608
    -1.57858
    -1.57308
    -1.71057
    -1.85357
    -0.96259
     0.67087
     2.79381
     3.53079
     1.91384
    -0.06611
    -1.69957
    -2.54105
    -3.07454
    -2.33206
    -1.40258
     0.01088
     0.83036
     0.53337
    -0.43461
    -1.49608
    -2.15056
    -2.32656
    -2.22206
    -1.74907
    -1.10009
    -0.28611
     0.31888
     0.92386
     1.13835
     1.38585
     1.73784
     1.67734
     1.50685
     1.05586
     0.75336
     0.43987
     0.26938
     0.22538
     0.26388
     0.13738
    -0.04962
    -0.02212
    -0.03312
    -0.04962
    -0.18711
    -0.06061
     0.02738
     0.13188
     0.21438
     0.28038
     0.37387
     0.47837
     0.48937
     0.48937
     0.53887
     0.48387
     0.59937
     0.53337
     0.51137
     0.42887
     0.31338
     0.34087
     0.40687
     0.37387
     0.30788
     0.26938
     0.12638
     0.31888
     0.29138
     0.12088
     0.23638
     0.21988
     0.14288
     0.21988
     0.20888
     0.07688
     0.11538
     0.07688
     0.24738
     0.31338
     0.31888
     0.21438
     0.18138
     0.18688
     0.12088
     0.16488
     0.20888
     0.17588
     0.00538
     0.16488
     0.24188
     0.25288
     0.09338
     0.04388
     0.01638
    -0.02762
     0.02188
     0.00538
    -0.01662
    -0.09911
    -0.01662
    -0.11011
    -0.09361
    -0.08261
    -0.26411
    -0.15961
    -0.13211
    -0.19261
    -0.18711
    -0.28611
    -0.18711
    -0.26961
    -0.14311
    -0.15411
    -0.22011
    -0.23111
    -0.24761
    -0.44011
    -0.36311
    -0.47310
    -0.52810
    -0.69860
    -0.79210
    -0.55560
    -0.41811
    -0.56110
    -0.40711
    -0.45111
    -0.44561
    -0.49510
    -0.50610
    -0.35761
    -0.29711
    -0.01112
    -0.00012
