# Supplementary material for: Software algorithm and hardware design for real-time implementation of new spectral estimator
Source: Biomed Eng Online. 2014 May 9;13:61. doi: 10.1186/1475-925X-13-61 (PMC4057578; doi:10.1186/1475-925X-13-61)
Supplement: Additional file 2 — txtfiles.zip. [file 1475-925X-13-61-S2.zip › FILE079.TXT]

     1.80433
     1.35743
     1.14600
     0.77599
     0.47806
     0.15610
     0.00233
    -0.06014
    -0.20430
    -0.26677
    -0.35807
    -0.27158
    -0.22833
    -0.20430
    -0.15625
    -0.11781
    -0.18508
    -0.08897
    -0.14183
    -0.05534
    -0.15625
    -0.07936
    -0.09859
    -0.05053
    -0.08417
    -0.02651
    -0.09378
    -0.06975
     0.07441
     0.13688
     0.08882
     0.08882
     0.12727
     0.11285
     0.22337
     0.31948
     0.48286
     0.54053
     0.56936
     0.67508
     0.74235
     0.67027
     0.72793
     0.48286
    -0.58393
    -1.45369
    -1.24706
    -0.17547
     0.04077
    -0.25236
    -0.56470
    -1.05485
    -1.19901
    -1.49694
    -1.38642
    -1.40083
    -1.24226
    -1.05485
    -0.87225
    -0.66562
    -0.51185
    -0.33405
    -0.21391
    -0.24755
    -0.12261
    -0.15144
    -0.20430
    -0.15144
    -0.18508
    -0.13703
    -0.15625
    -0.20430
    -0.25236
    -0.13222
    -0.10820
    -0.35327
    -0.20911
    -0.16586
    -0.22352
    -0.24275
    -0.19950
    -0.27638
    -0.30522
    -0.26197
    -0.26677
    -0.20911
    -0.22833
    -0.20911
    -0.20911
    -0.19950
    -0.14183
    -0.31002
    -0.25716
    -0.15144
    -0.18989
    -0.17067
    -0.16586
    -0.10820
    -0.11781
    -0.18989
    -0.04092
    -0.09378
    -0.18028
    -0.01689
    -0.04092
    -0.13703
    -0.06014
    -0.06014
    -0.09859
     0.03116
    -0.10820
    -0.04092
    -0.15144
    -0.06495
    -0.13222
    -0.11781
    -0.22833
    -0.18989
    -0.14183
    -0.17067
    -0.18028
    -0.20430
    -0.13222
    -0.18028
    -0.19950
    -0.15144
    -0.05053
    -0.07936
    -0.00728
     0.08882
     0.12246
     0.01194
    -0.17547
    -0.41574
    -0.68003
    -0.76172
    -0.61276
    -0.40132
    -0.30522
    -0.50704
    -0.59354
    -0.62717
    -0.55990
    -0.58873
    -0.59834
    -0.48301
    -0.19950
    -0.05534
     0.16571
     0.19935
     0.25220
     0.46845
     0.55494
     0.63663
     0.70391
     0.82404
     0.66546
     0.73274
     0.53092
     0.20896
     0.26662
     0.44922
     0.37234
     0.45403
     0.33390
    -0.09378
    -0.40613
    -1.44408
    -1.65071
    -1.55941
     0.44922
     2.69332
     2.37617
    -1.09810
    -2.41476
    -2.17449
    -1.98228
    -2.14566
     0.04558
     2.04940
     1.76108
     0.75196
     0.29065
     0.18012
     0.68949
     1.00184
     1.10275
     0.72313
     0.83846
     1.47276
     1.78992
     1.79953
     1.63614
     1.36224
     1.08353
     0.90093
     0.62702
     0.35312
     0.16090
     0.05519
    -0.14664
    -0.19950
    -0.33405
    -0.44938
    -0.52626
    -0.47821
    -0.45418
    -0.42535
    -0.42535
    -0.39171
    -0.35807
    -0.31002
    -0.31963
    -0.27638
    -0.32444
    -0.24275
    -0.20911
    -0.09859
    -0.23313
    -0.12742
    -0.19950
    -0.13703
    -0.11300
     0.04558
     0.00233
     0.04558
     0.08882
     0.19454
     0.44442
     0.34831
     0.32909
     0.37234
     0.43481
     0.62222
     0.52611
     0.51169
     0.39637
    -0.24755
    -0.97316
    -0.90588
    -0.18508
     0.15129
    -0.04092
    -0.30522
    -0.65120
    -0.80978
    -0.99718
    -0.92510
    -0.86744
    -0.56951
    -0.47821
    -0.28119
    -0.20911
    -0.00728
    -0.07936
     0.18012
     0.17051
     0.19454
     0.14649
     0.27623
     0.27623
     0.24259
     0.15610
     0.15129
     0.17532
     0.29545
     0.22337
     0.19454
     0.05999
     0.10324
    -0.06014
     0.11285
     0.17532
     0.11285
     0.00713
     0.03596
     0.09843
     0.12246
    -0.05053
    -0.13222
    -0.05534
    -0.09378
     0.09363
     0.04558
     0.04558
    -0.00248
    -0.09378
    -0.05534
     0.04077
    -0.01689
    -0.01689
    -0.03612
    -0.03612
    -0.00728
    -0.00728
    -0.04573
    -0.05534
     0.04077
     0.01674
     0.11766
     0.12246
    -0.05534
     0.06960
    -0.09378
     0.01674
     0.11285
     0.07921
     0.04558
     0.11285
     0.08402
     0.13688
     0.04077
    -0.01209
    -0.00248
    -0.01209
     0.05519
     0.06480
     0.02635
    -0.00248
     0.01194
    -0.00248
     0.11766
     0.20896
     0.06480
     0.16571
     0.10804
     0.14649
    -0.06495
    -0.27158
    -0.39652
    -0.65120
    -0.56470
    -0.57912
    -0.47340
    -0.36768
    -0.50223
    -0.69925
    -0.66562
    -0.80497
    -0.76653
    -0.78575
    -0.46379
    -0.36288
    -0.11300
    -0.03131
     0.25701
     0.32909
     0.38195
     0.53572
     0.55014
     0.63183
     0.62702
     0.75196
     0.86248
     1.05470
     0.80482
     0.81924
     0.92495
     1.24691
     1.36705
     1.27094
     1.54004
     1.66017
     1.78511
     1.32860
     1.06431
     1.13639
     1.10275
     2.03979
     3.37087
     2.16954
    -1.28070
    -3.44311
    -3.64493
    -2.83283
    -1.93903
    -1.20381
    -0.20911
    -0.55029
    -0.93472
    -1.24226
    -1.38161
    -1.26628
    -1.22304
    -1.04043
    -0.28119
     1.10756
     1.73225
     2.13590
     2.55397
     2.32811
     2.06863
     1.73225
     1.30458
     0.84326
     0.41559
     0.17532
    -0.06975
    -0.37249
    -0.56951
    -0.77133
    -0.71847
    -0.70886
    -0.71367
    -0.73289
    -0.70406
    -0.71847
    -0.59834
    -0.62237
    -0.55509
    -0.49262
    -0.45899
    -0.38691
    -0.38210
    -0.29560
    -0.31963
    -0.25716
    -0.41093
    -0.26197
    -0.16586
    -0.18508
    -0.14183
    -0.14664
    -0.09378
    -0.05534
    -0.08897
     0.00233
     0.19454
     0.08882
     0.20415
     0.16571
     0.24259
     0.29065
     0.29065
     0.16571
     0.11285
    -0.61276
    -1.04524
    -0.99238
    -0.54068
    -0.19950
    -0.46860
    -0.74250
    -0.94913
    -1.17498
    -1.21823
    -1.20862
    -1.12693
    -1.00680
    -0.98757
    -0.72328
    -0.56470
    -0.42535
    -0.42054
    -0.32444
    -0.26197
    -0.17067
    -0.13703
    -0.05534
    -0.10820
    -0.06495
    -0.07936
    -0.13703
    -0.09859
    -0.12261
    -0.25716
    -0.19950
    -0.18028
    -0.13703
    -0.14183
    -0.19469
    -0.21872
    -0.16105
    -0.17547
    -0.11300
    -0.10820
    -0.11300
    -0.11781
    -0.11300
    -0.05053
    -0.11300
     0.06960
    -0.06975
     0.00713
     0.10804
     0.04558
     0.05038
     0.06960
     0.08402
     0.00233
     0.03116
    -0.01689
     0.04558
     0.11285
     0.08882
     0.04558
     0.09363
     0.05038
     0.01674
    -0.06495
     0.09843
     0.00713
    -0.00248
    -0.06014
     0.02155
    -0.00728
    -0.05053
    -0.05534
     0.02635
    -0.02170
    -0.04573
    -0.04092
    -0.11781
    -0.18028
    -0.08897
    -0.27158
    -0.06495
    -0.04573
    -0.06495
    -0.10820
    -0.16586
    -0.08897
    -0.12261
    -0.08897
    -0.17547
     0.07441
     0.01194
     0.05519
     0.12727
     0.18012
     0.27143
     0.27143
     0.31467
     0.30026
     0.01674
    -0.26677
    -0.62237
    -0.62717
    -0.55029
    -0.41093
    -0.30522
    -0.51665
    -0.62717
    -0.72809
    -0.77133
    -0.97796
    -0.80978
    -0.75211
    -0.50704
    -0.27638
    -0.31483
    -0.17067
     0.08402
     0.14168
     0.33390
     0.38675
     0.47325
     0.64624
     0.41559
     0.10324
     0.34831
     0.36753
     0.44922
     0.39637
     0.54053
     0.65585
     0.32429
    -0.36768
    -0.95394
    -0.99718
    -0.12261
     1.86680
     3.07294
     2.52033
     0.70871
    -1.46330
    -4.26963
    -4.76458
    -3.53921
    -0.89627
     1.55445
     1.51121
     0.48767
     0.00713
    -0.85302
    -0.92030
    -0.96355
    -1.09329
    -0.82900
     0.51650
     1.40068
     1.97732
     2.23681
     2.28487
     1.89083
     1.58329
     1.33341
     1.14119
     0.82404
     0.58377
     0.32429
     0.18493
     0.03596
    -0.14183
    -0.30041
    -0.21872
    -0.18989
    -0.17547
    -0.09859
    -0.09378
    -0.00248
     0.00233
    -0.03131
     0.11766
     0.14649
     0.05038
     0.04558
     0.10324
     0.10804
     0.09363
     0.11766
     0.11766
     0.11285
     0.26662
     0.26662
     0.36753
     0.20896
     0.34831
     0.30026
     0.39156
     0.53572
     0.59819
     0.71832
     0.89132
     0.86248
     0.79521
     0.78560
     0.91054
     0.32909
    -0.80978
    -1.64110
    -0.38210
     0.03116
    -0.03612
    -0.26677
    -0.62717
    -1.01160
    -1.21343
    -1.35278
    -1.23265
    -1.28551
    -1.09810
    -0.82419
    -0.68964
    -0.46379
    -0.32444
    -0.12261
    -0.06014
    -0.07456
    -0.04092
     0.06480
    -0.00248
     0.06480
     0.02155
    -0.01209
     0.04558
    -0.00248
    -0.00248
    -0.04573
    -0.00728
    -0.06975
    -0.00248
     0.05038
     0.02635
    -0.07456
    -0.06495
    -0.14183
    -0.15144
    -0.11781
    -0.03131
    -0.11300
    -0.15144
    -0.10339
    -0.13222
    -0.11781
    -0.19950
    -0.18989
    -0.26197
    -0.22352
    -0.18028
    -0.30041
    -0.18028
    -0.22833
    -0.31483
    -0.24275
    -0.18508
    -0.27158
    -0.24275
    -0.32444
    -0.23794
    -0.23794
    -0.29080
    -0.26197
    -0.24275
    -0.18028
    -0.18508
    -0.24755
    -0.25716
    -0.24755
    -0.19950
    -0.32924
    -0.19469
    -0.13703
    -0.18028
    -0.22352
    -0.17067
    -0.21872
    -0.19469
    -0.14664
    -0.14183
    -0.13703
    -0.03131
    -0.02170
    -0.09859
    -0.09859
     0.05999
     0.06960
     0.24259
     0.28584
     0.29065
     0.29065
     0.28104
     0.11766
    -0.21872
    -0.50704
    -0.48301
    -0.45899
    -0.12742
    -0.14664
    -0.30522
    -0.51665
    -0.63678
    -0.57912
    -0.53107
    -0.50704
    -0.48782
    -0.53107
    -0.16586
     0.09363
     0.24740
     0.32429
     0.20896
     0.36273
     0.48767
     0.70391
     0.75196
     0.67027
     0.64624
     0.65105
     0.49247
     0.33870
     0.45883
     0.34351
    -0.00728
    -0.17067
    -0.79536
    -1.11251
    -1.47772
    -0.39652
     1.95810
     1.60731
    -2.17449
    -4.86068
    -3.89961
    -3.32778
    -2.44840
    -0.58873
     0.94417
     0.64144
    -0.55029
    -0.67042
    -0.54548
     0.13207
     0.79521
     0.72793
     0.96820
     1.82355
     2.34734
     2.51072
     2.83268
     2.64046
     2.26084
     2.03499
     1.78992
     1.21327
     0.83846
     0.55494
     0.42039
     0.15129
     0.02155
    -0.18989
    -0.25236
    -0.27638
    -0.31002
    -0.35807
    -0.31483
    -0.31002
    -0.39171
    -0.26197
    -0.19950
    -0.17067
    -0.22352
    -0.23794
    -0.18028
    -0.16105
    -0.24275
    -0.24275
    -0.19950
    -0.08897
    -0.03612
    -0.03131
    -0.05534
     0.00233
     0.03116
     0.06960
     0.16090
     0.26662
     0.22818
     0.24740
     0.45403
     0.58377
     0.64624
     0.64624
     0.65585
     0.77118
     0.82404
     0.67508
     0.52611
    -0.31483
    -0.88186
    -0.86264
    -0.06975
     0.18012
    -0.07936
    -0.33405
    -0.71367
    -0.94913
    -1.07888
    -1.05485
    -0.98757
    -0.93952
    -0.80978
    -0.53107
    -0.34846
    -0.20430
    -0.18028
    -0.16105
    -0.03612
     0.15610
     0.20896
     0.12727
     0.05519
     0.18493
     0.05038
     0.03116
     0.09363
     0.05999
     0.09843
     0.08882
     0.03116
     0.06960
     0.03116
    -0.01689
    -0.06495
     0.03116
     0.00713
    -0.01689
    -0.04092
    -0.13703
    -0.08417
    -0.04573
    -0.01209
    -0.06975
    -0.07456
     0.01194
    -0.13703
    -0.05534
    -0.12742
    -0.15144
    -0.19950
    -0.04573
     0.04558
    -0.12742
    -0.06975
    -0.05534
     0.04077
    -0.09378
    -0.15144
    -0.04092
    -0.12261
    -0.09859
     0.05519
     0.02155
    -0.04573
    -0.09378
    -0.06975
    -0.00728
     0.11285
    -0.05053
     0.00233
    -0.11300
    -0.06014
     0.00233
     0.01674
     0.04558
     0.03596
     0.07441
     0.15129
     0.02635
     0.12246
     0.12246
     0.11285
     0.26662
     0.35312
     0.24259
     0.08402
    -0.12261
    -0.35327
    -0.56470
    -0.51185
    -0.37730
    -0.21872
    -0.22833
    -0.52146
    -0.67523
    -0.67523
    -0.68964
    -0.81939
    -0.73770
    -0.53107
    -0.46379
    -0.11781
    -0.03131
     0.02155
     0.23298
     0.19454
     0.28104
     0.29545
     0.40117
     0.47806
     0.56936
     0.54533
     0.48767
     0.43961
     0.60780
     0.59819
     0.73754
     1.04028
     1.09795
     0.86248
     0.57416
     0.57897
     0.37714
     0.07441
     1.06431
     1.44874
    -0.50704
    -3.29895
    -4.94237
    -4.40418
    -2.69347
    -1.54499
    -1.06446
    -0.93472
    -1.74201
    -1.72279
    -1.79007
    -1.44889
    -0.98757
    -0.70406
    -0.03612
     0.93456
     1.94849
     2.36175
     2.89995
     3.06814
     2.77501
     2.47227
     2.27045
     1.71303
     1.24211
     0.88171
     0.57416
     0.38675
     0.21857
     0.03116
    -0.08417
    -0.15144
    -0.20430
    -0.23794
    -0.35327
    -0.28599
    -0.35807
    -0.56470
    -0.45899
    -0.48782
    -0.55509
    -0.59834
    -0.61756
    -0.48782
    -0.63198
    -0.64639
    -0.59354
    -0.51665
    -0.46379
    -0.49743
    -0.40613
    -0.44457
    -0.23794
    -0.32924
    -0.05053
     0.11285
     0.20415
     0.14168
     0.17532
     0.24259
     0.48286
     0.46845
     0.61741
     0.65585
     0.72793
     0.81443
     0.81924
     0.87209
     0.72793
     0.37714
    -0.45899
    -0.65601
    -0.65601
     0.04558
     0.13207
    -0.09859
    -0.49262
    -0.80017
    -0.94433
    -0.94433
    -1.03563
    -1.01641
    -0.81939
    -0.64639
    -0.47340
    -0.34846
    -0.30041
    -0.08897
     0.08402
     0.11285
     0.13207
     0.17051
     0.25701
     0.18012
     0.24259
     0.21376
     0.18974
     0.18493
     0.24259
     0.23779
     0.17532
     0.18493
     0.15610
     0.10804
     0.24259
     0.10324
     0.09363
     0.04558
     0.07921
     0.05519
     0.05038
    -0.01689
     0.07441
     0.05038
    -0.08897
    -0.01209
    -0.04092
    -0.08897
    -0.19469
    -0.12261
    -0.06975
    -0.15625
    -0.07936
    -0.18989
    -0.12742
    -0.21872
    -0.16586
    -0.15144
    -0.11781
    -0.12261
    -0.23794
    -0.23794
    -0.18028
    -0.15144
    -0.19469
    -0.25716
    -0.05534
    -0.18989
    -0.16105
    -0.14664
    -0.18028
    -0.15625
    -0.18989
    -0.18028
    -0.16586
    -0.19950
    -0.06495
    -0.11300
    -0.18989
    -0.09378
    -0.17067
    -0.09378
    -0.07936
    -0.07456
    -0.09378
    -0.16586
     0.01194
     0.10324
     0.07441
     0.11766
     0.11766
     0.30026
     0.29545
     0.11285
    -0.16105
    -0.48301
    -0.70406
    -0.67042
    -0.68484
    -0.60315
    -0.49262
    -0.56470
    -0.68484
    -0.86744
    -0.95874
    -1.00199
    -1.08368
    -0.76653
    -0.64159
    -0.34846
    -0.39171
    -0.17067
    -0.02170
     0.09363
     0.41559
     0.48767
     0.50208
     0.61741
     0.67508
     0.69910
     0.69430
     0.88651
     1.04028
     1.29977
     1.57368
     1.91966
     2.00135
     2.00135
     1.95330
     1.68900
     1.45835
     1.86680
     2.45305
     3.35646
     2.62124
     0.30987
    -1.21343
    -3.54882
    -3.28453
    -1.79007
    -0.83380
    -1.54019
    -1.79007
    -1.88137
    -2.24657
    -2.52048
    -2.29943
    -1.92942
    -1.71799
    -1.17979
    -0.55029
     0.19454
     0.60300
     1.40068
     1.70342
     1.86680
     1.77069
     1.67459
     1.40068
     1.01145
     0.81924
     0.56936
     0.24259
     0.18974
     0.02155
    -0.13222
    -0.18989
    -0.19469
    -0.18028
    -0.09378
    -0.14664
    -0.21872
    -0.11781
    -0.12742
    -0.10820
    -0.11300
    -0.15625
    -0.17547
    -0.18508
    -0.18989
    -0.07936
    -0.13703
    -0.08897
    -0.02651
    -0.10820
    -0.01689
     0.00233
    -0.05053
    -0.00248
     0.09843
     0.23298
     0.20896
     0.29545
     0.29065
     0.26662
     0.34351
     0.44922
     0.36753
    -0.19469
    -0.55990
    -0.57431
    -0.34366
    -0.05053
    -0.25236
    -0.30041
    -0.49743
    -0.58393
    -0.86744
    -0.82419
    -0.92030
    -0.87705
    -0.79536
    -0.58393
    -0.43976
    -0.35807
    -0.34366
    -0.19950
    -0.15625
     0.00233
    -0.05053
    -0.01209
     0.05038
     0.13207
     0.17051
     0.16571
     0.16090
     0.12727
     0.11766
     0.18012
     0.17051
     0.04558
     0.06960
     0.05038
     0.00713
    -0.02651
    -0.12261
    -0.11300
    -0.14664
    -0.12261
    -0.14183
    -0.15144
    -0.19950
    -0.19950
    -0.31963
    -0.24275
    -0.08897
    -0.11781
    -0.21872
    -0.15144
    -0.14183
    -0.06495
    -0.16105
    -0.11300
    -0.16105
    -0.12742
     0.03116
    -0.00248
    -0.12742
    -0.11781
    -0.14183
    -0.06014
    -0.01689
    -0.08417
    -0.19469
    -0.04573
    -0.03612
    -0.09859
    -0.09859
    -0.13222
    -0.12261
    -0.09378
    -0.13703
    -0.14183
    -0.10339
    -0.12261
    -0.15625
    -0.13222
    -0.08897
     0.01194
    -0.06014
    -0.09378
    -0.11300
    -0.04573
    -0.08417
    -0.02170
     0.03116
    -0.02651
     0.08882
     0.20896
     0.18974
     0.23779
     0.26662
     0.17051
     0.06960
     0.08402
    -0.19469
    -0.40613
    -0.51665
    -0.45418
    -0.35807
    -0.31963
    -0.62717
    -0.76653
    -0.81939
    -0.70886
    -0.83380
    -0.89627
    -0.75211
    -0.74731
    -0.51185
    -0.31002
    -0.15625
    -0.15625
    -0.15144
    -0.00728
     0.21857
     0.16571
     0.26662
     0.23779
     0.28584
     0.25701
     0.23779
     0.21376
     0.46845
     0.70871
     0.62702
     1.04509
     1.07872
     0.80963
     0.49247
     0.18012
     0.05519
    -0.25236
    -0.65601
     0.29545
     2.13590
     1.53043
    -0.17547
    -0.70886
    -1.19420
    -4.50989
    -6.34554
    -4.29365
    -0.51665
     0.85768
     0.59819
     0.12727
    -1.00199
    -0.93472
    -1.66993
    -1.18940
    -0.65601
     0.36273
     1.28535
     2.05902
     2.30889
     2.24642
     2.14071
     2.06382
     1.79472
     1.39588
     0.94898
     0.62222
     0.43000
     0.18493
     0.05999
     0.09843
    -0.13222
    -0.14183
    -0.05053
    -0.05534
    -0.06014
     0.00713
     0.02635
    -0.05053
     0.05999
     0.10324
    -0.02170
     0.06480
     0.10804
     0.12727
     0.06480
     0.05999
     0.17051
     0.24740
     0.24259
     0.17051
     0.18012
    -0.02170
     0.40598
     0.38195
     0.56455
     0.64624
     0.66546
     0.57416
     0.78560
     0.76638
     0.79040
     0.75196
    -0.01689
    -1.10290
    -1.27109
    -0.20430
     0.25701
     0.18012
    -0.22352
    -0.61756
    -0.94433
    -1.02602
    -1.14615
    -1.08849
    -0.89147
    -0.82419
    -0.55990
    -0.28119
    -0.11781
    -0.03612
     0.06480
     0.15610
     0.24740
     0.32429
     0.20415
     0.21376
     0.26182
     0.36753
     0.23779
     0.25220
     0.16090
     0.21857
     0.17051
     0.16571
     0.21376
     0.12727
     0.16571
     0.11285
     0.03596
     0.02635
     0.09843
    -0.02651
     0.00713
    -0.06495
     0.05519
    -0.01209
     0.02155
    -0.05534
    -0.14183
    -0.15625
    -0.07936
    -0.14183
    -0.02170
    -0.11781
    -0.18989
    -0.16105
    -0.11781
    -0.15144
    -0.24755
    -0.12742
    -0.14664
    -0.16105
    -0.12742
    -0.17067
    -0.15625
    -0.16586
    -0.18028
    -0.23794
    -0.20430
    -0.20911
    -0.14183
    -0.17547
    -0.19469
    -0.19469
    -0.29080
    -0.21872
    -0.14183
    -0.16586
    -0.24275
    -0.12261
    -0.12742
    -0.06975
    -0.14664
    -0.09378
     0.05038
     0.00713
     0.10324
     0.26182
     0.22818
     0.23779
     0.21857
     0.20415
     0.07921
    -0.25716
    -0.44457
    -0.59834
    -0.44457
    -0.25716
    -0.17547
    -0.37249
    -0.47821
    -0.55029
    -0.52626
    -0.63678
    -0.57431
    -0.42535
    -0.34366
    -0.07456
     0.20896
     0.35312
     0.43961
     0.53572
     0.55975
     0.61741
     0.74235
     0.77118
     0.81443
     0.80963
     0.66066
     0.58858
     0.60300
     0.67988
     0.77118
     0.76157
     1.12678
     0.77599
     0.34831
     0.04558
    -0.39652
    -0.89147
    -1.53058
    -0.77133
     0.91054
     0.30506
    -2.95777
    -3.33739
    -1.71799
    -2.40515
    -2.48204
    -0.72328
     0.22337
    -0.10820
    -0.42054
    -0.30041
     0.29065
     1.01626
     1.30938
     1.35743
     1.33821
     2.17434
     2.53474
     2.75098
     2.60682
     2.37136
     1.92927
     1.50640
     1.14600
     0.77599
     0.55014
     0.30026
     0.15129
     0.01674
    -0.14183
    -0.33885
    -0.26677
    -0.31002
    -0.33405
    -0.20911
    -0.25236
    -0.24275
    -0.26677
    -0.06014
    -0.19469
    -0.17547
    -0.08417
    -0.15144
    -0.12742
    -0.12742
    -0.12261
    -0.08417
    -0.09378
    -0.23313
    -0.12742
    -0.15144
    -0.18508
    -0.15625
    -0.27638
    -0.19950
    -0.31963
    -0.28119
    -0.08897
    -0.16105
    -0.04573
    -0.00248
    -0.02170
    -0.03612
     0.04558
     0.10324
     0.05519
     0.06480
    -0.12261
    -0.65120
    -1.35759
    -1.34798
    -0.55029
    -0.34846
    -0.44938
    -0.68484
    -0.88186
    -1.07407
    -1.28070
    -1.23745
    -1.10290
    -0.94913
    -0.72809
    -0.50704
    -0.36288
    -0.15625
    -0.15144
    -0.07456
     0.09843
    -0.02170
     0.08882
     0.18974
     0.07921
     0.07441
     0.22337
     0.15610
     0.08882
     0.02155
    -0.00248
     0.05519
     0.05519
     0.12727
     0.07921
    -0.01689
     0.01674
    -0.04573
     0.03596
     0.10804
    -0.00728
    -0.00728
    -0.04573
     0.05519
    -0.00248
    -0.08417
    -0.07936
    -0.04092
     0.05519
    -0.00728
    -0.04092
    -0.10820
    -0.06495
     0.04077
     0.08402
     0.20415
     0.08402
     0.03596
     0.19454
     0.23298
     0.32909
     0.30026
     0.26182
     0.26182
     0.41078
     0.37714
     0.35312
     0.35312
     0.21376
     0.19454
     0.09843
     0.13207
    -0.05053
    -0.19469
    -0.18989
    -0.25236
    -0.35807
    -0.44938
    -0.43976
    -0.49262
    -0.44457
    -0.51185
    -0.43015
    -0.43496
    -0.32924
    -0.30041
    -0.22352
     0.01194
     0.17051
     0.14649
     0.20415
     0.14168
     0.05038
    -0.19469
    -0.38210
    -0.27158
    -0.09859
    -0.04573
    -0.24275
    -0.23313
    -0.27638
    -0.27158
    -0.53107
    -0.45899
    -0.24755
    -0.17067
    -0.03612
     0.16090
     0.31467
     0.41078
     0.57897
     0.78560
     0.80001
     0.99223
     1.17003
     1.16522
     1.28535
     1.25652
     1.14600
     1.24211
     1.63614
     1.87161
     1.92447
     2.21759
     2.18395
     2.39539
     1.53043
     0.96820
     1.04028
     1.20847
     1.39588
     2.10226
    -0.68964
    -4.33210
    -5.28355
    -2.97699
    -0.69445
    -0.69925
    -1.21823
    -1.85734
    -2.77516
    -3.02024
    -2.62139
    -1.82851
    -0.79536
    -0.03612
     0.69910
     0.82885
     1.29977
     1.88122
     2.38097
     2.48669
     2.37617
     2.15512
     1.74667
     1.42951
     1.18925
     0.81924
     0.64144
     0.39156
     0.20415
     0.00233
    -0.12742
    -0.08897
    -0.19469
    -0.27158
    -0.21872
    -0.35807
    -0.26197
    -0.21872
    -0.19469
    -0.27158
    -0.24755
    -0.23313
    -0.28599
    -0.23313
    -0.21872
    -0.15625
    -0.22352
    -0.15625
    -0.14664
    -0.06975
    -0.04573
    -0.06014
    -0.08897
     0.04558
     0.07921
     0.12246
     0.18493
     0.30506
     0.41559
     0.33870
     0.40117
     0.57897
     0.51169
     0.53572
     0.54533
     0.36273
    -0.07456
    -0.87225
    -1.01160
    -0.47340
     0.03596
    -0.21391
    -0.37249
    -0.67523
    -0.87705
    -1.06446
    -1.08368
    -1.11732
    -0.95874
    -0.76653
    -0.59354
    -0.38210
    -0.30041
    -0.33405
    -0.24755
    -0.18028
    -0.01689
     0.01194
    -0.06014
    -0.06014
    -0.03131
     0.01194
     0.06960
     0.02155
    -0.01689
     0.03596
    -0.01209
     0.00713
    -0.02170
     0.02635
    -0.07456
    -0.08417
     0.09363
     0.00233
    -0.04573
     0.04077
    -0.06014
     0.01194
    -0.06975
    -0.06495
    -0.02170
    -0.03131
    -0.02651
    -0.05534
    -0.01689
     0.01194
    -0.06014
    -0.07936
    -0.00728
     0.01674
    -0.07456
    -0.09378
    -0.00728
    -0.01209
    -0.05053
    -0.06975
    -0.01689
    -0.06014
    -0.04092
     0.00713
    -0.00248
     0.01674
    -0.06495
    -0.08417
     0.00233
     0.06960
     0.01194
    -0.03612
     0.04077
    -0.00248
    -0.00248
    -0.01689
    -0.02651
    -0.02170
     0.04077
     0.09843
    -0.05053
     0.12727
    -0.04573
    -0.00728
     0.14168
     0.19935
     0.09843
     0.18012
     0.18493
     0.16090
     0.35312
     0.34831
     0.28584
     0.20896
     0.12246
    -0.03131
    -0.41093
    -0.46860
    -0.52146
    -0.49262
    -0.39652
    -0.48301
    -0.64159
    -0.66562
    -0.72809
    -0.89147
    -0.82419
    -0.68964
    -0.56951
    -0.32924
    -0.25716
    -0.03131
    -0.05534
     0.12246
     0.25701
     0.43481
     0.42520
     0.67988
     0.88651
     0.97301
     0.92976
     0.70391
     0.72793
     0.77118
     1.29977
     1.32380
     1.77550
     1.92447
     1.94849
     1.74667
     1.17003
     1.11717
     0.62222
     0.43481
     1.16042
     1.01626
    -3.47674
    -6.00916
    -3.31336
    -1.24226
    -1.12212
    -1.42967
    -1.53538
    -2.27541
    -3.02504
    -2.86646
    -2.04956
    -0.75692
     0.05519
     0.68949
     0.99703
     1.32860
     2.02057
     2.71735
     2.99125
     2.77982
     2.46266
     2.13110
     1.82836
     1.50640
     1.14119
     0.90093
     0.60300
     0.40598
     0.13688
     0.02635
     0.03116
    -0.10339
    -0.09859
    -0.18028
    -0.18508
    -0.15625
    -0.09378
    -0.08897
    -0.09378
    -0.04573
    -0.13222
    -0.09859
    -0.07456
    -0.12742
    -0.03612
    -0.21872
    -0.02651
     0.00713
     0.07921
     0.03116
     0.02635
     0.04558
     0.10804
     0.31467
     0.28584
     0.40117
     0.40598
     0.50689
     0.55494
     0.50689
     0.44442
     0.38675
    -0.42054
    -0.99238
    -1.13173
    -0.46379
     0.00713
    -0.15625
    -0.51665
    -0.91069
    -0.99718
    -1.26628
    -1.28070
    -1.19901
    -1.04524
    -0.81458
    -0.64639
    -0.51665
    -0.44938
    -0.27158
    -0.19469
    -0.11781
    -0.01689
     0.08882
    -0.05534
    -0.03612
     0.00713
     0.09363
     0.06960
     0.00233
     0.06960
    -0.00728
    -0.00248
    -0.01209
    -0.10339
    -0.00248
     0.02635
    -0.07456
    -0.03612
     0.01674
     0.02155
    -0.06975
    -0.02651
    -0.07936
     0.00233
     0.05999
    -0.00728
    -0.03612
     0.05519
    -0.00248
     0.03596
     0.04558
     0.15129
     0.13207
     0.16090
     0.17532
     0.21376
     0.20415
     0.19935
     0.17051
     0.24740
     0.23298
     0.35792
     0.32429
     0.42039
     0.44922
     0.28104
     0.31948
     0.44442
     0.44922
     0.39637
     0.33870
     0.34831
     0.37714
     0.30026
     0.44442
     0.37234
     0.31467
     0.26662
     0.21857
     0.19935
     0.13688
     0.09843
     0.04558
     0.20415
     0.18493
     0.21376
     0.13688
     0.03116
    -0.15144
    -0.32924
    -0.61756
    -0.87225
    -0.78575
    -0.81939
    -0.64159
    -0.71367
    -0.73770
    -0.94913
    -1.16057
    -1.00199
    -0.94913
    -0.98757
    -0.88666
    -0.80978
    -0.63198
    -0.44938
    -0.24755
    -0.01689
     0.07441
     0.26182
     0.32909
     0.39156
     0.37234
     0.43961
     0.31467
     0.53092
     0.61261
     0.66066
     0.57416
     0.69430
     0.90573
     1.10275
     1.36705
     1.53523
     2.00616
     2.39539
     2.83268
     3.10658
     3.72647
     4.13492
     4.05323
     3.10178
     1.24691
    -1.59785
    -3.20284
    -4.62522
    -4.02936
    -1.79007
    -1.61227
    -2.63100
    -3.19323
    -4.34651
    -4.80782
    -5.51902
    -4.86068
    -3.45752
    -2.55892
    -1.35278
     0.09843
     0.70391
     1.44874
     2.48669
     3.13061
     3.42373
     3.31321
     3.13061
     2.77021
     2.25603
     1.73225
     1.33821
     0.87209
     0.57897
     0.26662
     0.00713
     0.01674
    -0.04092
    -0.20911
    -0.24755
    -0.05534
    -0.17067
    -0.22833
    -0.28119
    -0.25236
    -0.21872
    -0.25716
    -0.16105
    -0.28599
    -0.10820
    -0.00248
    -0.07456
    -0.01209
    -0.01689
    -0.06495
    -0.14664
    -0.09378
    -0.01209
     0.00713
    -0.09859
     0.00233
     0.04077
     0.10804
     0.12727
     0.12727
     0.03596
     0.05519
     0.06960
     0.50208
     0.54533
     0.23779
     0.34351
     0.59819
     0.72313
     0.65585
     0.60780
     0.54053
    -0.26197
    -1.06446
    -1.14135
    -0.22833
    -0.16586
    -0.24755
    -0.57431
    -0.90588
    -1.00680
    -1.12212
    -1.21823
    -1.17979
    -1.06927
    -0.89627
    -0.74250
    -0.53107
    -0.27638
    -0.21872
    -0.04092
    -0.02170
     0.17051
     0.13207
     0.22818
     0.07921
     0.08882
     0.18493
     0.04077
     0.16571
     0.15129
     0.12246
     0.11766
     0.03596
     0.10324
     0.14168
     0.07441
     0.20415
     0.07921
     0.12727
     0.09843
     0.08402
     0.14649
     0.19935
     0.10804
     0.11766
     0.10804
     0.22337
     0.24740
     0.07921
     0.09843
     0.05519
     0.13688
     0.17532
     0.13688
     0.08882
     0.13207
     0.10804
     0.00713
     0.22818
     0.19935
     0.06960
     0.12727
     0.03116
     0.07921
     0.07441
     0.05999
     0.07441
     0.01674
     0.18974
     0.09843
     0.11285
     0.14649
     0.11766
    -0.00728
     0.15610
     0.16571
     0.12727
     0.08882
     0.12727
     0.20896
     0.31467
     0.18493
     0.24259
     0.28104
     0.41078
     0.40117
     0.43000
     0.36273
     0.28104
    -0.05534
    -0.21391
    -0.32444
    -0.38210
    -0.27638
    -0.10820
    -0.17547
    -0.23794
    -0.37730
    -0.54068
    -0.36768
    -0.55029
    -0.45899
    -0.09859
    -0.02170
     0.19935
     0.05519
     0.19935
     0.44922
     0.56455
     0.61261
     0.58377
     0.67988
     0.56936
     0.48286
     0.42520
     0.33390
     0.27623
     0.44442
     0.69910
     0.76157
     0.52611
     0.24259
    -0.16105
    -0.81939
    -1.13173
    -1.45369
    -1.05004
     0.31948
     1.78992
     0.85287
     0.44442
     0.85287
    -0.66562
    -3.02985
    -3.25570
    -0.06975
     2.28006
     1.39588
     0.92015
     1.15080
     1.28535
     1.67939
     1.35743
     0.86729
     0.22818
     0.83846
     1.44393
     1.66498
     1.69861
     1.61692
     1.59290
     1.24211
     0.97781
     0.68469
     0.29545
     0.11285
     0.18493
    -0.03131
    -0.17067
    -0.24275
    -0.39652
    -0.37730
    -0.23794
    -0.32444
    -0.24755
    -0.29560
    -0.20430
    -0.24275
    -0.09378
    -0.06495
    -0.10820
    -0.09378
    -0.08417
    -0.01209
     0.06960
     0.09363
     0.02155
    -0.02170
     0.03116
     0.06480
     0.05999
     0.11766
     0.19935
     0.19935
     0.26182
     0.18012
     0.30026
     0.30026
     0.56936
     0.62702
     0.64144
     0.69910
     0.91054
     0.81443
     0.81924
     0.73274
     1.03548
     0.59338
    -0.60315
    -1.54019
    -0.35327
     0.23298
    -0.01689
    -0.37249
    -0.55029
    -0.73770
    -1.15096
    -1.20862
    -1.27590
    -0.89147
    -0.94433
    -0.82900
    -0.65120
    -0.34366
    -0.08417
    -0.12261
     0.01674
     0.10324
     0.07921
     0.01674
     0.20896
     0.18974
     0.18012
     0.15129
     0.06960
     0.16090
     0.10804
     0.11285
     0.04558
     0.18974
     0.05999
     0.10804
     0.08402
     0.09363
     0.06480
    -0.08417
    -0.03131
    -0.05053
     0.11766
     0.08402
     0.03116
     0.04558
    -0.04573
    -0.07456
     0.07921
     0.03596
     0.00233
     0.05999
    -0.00248
    -0.00248
     0.01674
     0.04558
    -0.01689
    -0.00728
     0.04558
     0.08402
     0.08882
     0.10324
     0.05038
    -0.01209
     0.05999
     0.04077
     0.16090
     0.11766
     0.10324
     0.11766
     0.16090
     0.18493
     0.22337
     0.26182
     0.21857
     0.12246
     0.11766
     0.25220
     0.22818
     0.23779
     0.30987
     0.16571
     0.18974
     0.26662
     0.20415
     0.26662
     0.16571
     0.21857
     0.08882
     0.15610
     0.18012
     0.16571
     0.11285
     0.22337
     0.25701
     0.35312
     0.34351
     0.29065
     0.25701
     0.08882
    -0.07456
    -0.51185
    -0.64159
    -0.59354
    -0.63678
    -0.55509
    -0.43015
    -0.51665
    -0.83861
    -0.95394
    -0.87705
    -1.01160
    -0.89147
    -0.62717
    -0.54548
    -0.27638
    -0.28119
    -0.18028
     0.10324
     0.24740
     0.55014
     0.43961
     0.58377
     0.66546
     0.48286
     0.39637
     0.37714
     0.18493
    -0.17067
    -0.11300
    -0.09859
    -0.56951
    -1.32875
    -1.50175
    -0.37249
     1.86200
     2.85670
     3.01047
     2.41942
    -0.86744
    -3.67376
    -3.76506
    -1.28070
     0.38675
     2.46747
     2.96242
     0.92015
     0.15129
    -0.32924
     0.15129
     0.51169
     0.38195
    -0.18028
    -0.34366
     0.30506
     1.10275
     1.31899
     1.64095
     1.67459
     1.46315
     1.32860
     1.06431
     0.78079
     0.50689
     0.37234
     0.24259
    -0.01689
    -0.18028
    -0.34846
    -0.36288
    -0.51185
    -0.36288
    -0.33885
    -0.40132
    -0.33885
    -0.37249
    -0.28119
    -0.27638
    -0.27158
    -0.30041
    -0.26677
    -0.18989
    -0.20430
    -0.21872
    -0.20911
    -0.05534
    -0.06975
    -0.08897
     0.11285
     0.15610
     0.22818
     0.25220
     0.22818
     0.28104
     0.50689
     0.55975
     0.61261
     0.66546
     0.62222
     0.56936
    -0.28599
    -1.26148
    -1.59305
    -0.38691
     0.12246
    -0.04092
    -0.43496
    -0.80497
    -1.10771
    -1.22304
    -1.29992
    -1.27590
    -0.82900
    -0.64159
    -0.48301
    -0.31483
    -0.18028
    -0.25716
    -0.06014
     0.06960
     0.15610
     0.03116
    -0.02170
    -0.08417
    -0.01209
    -0.21872
    -0.45418
    -0.35327
    -0.24755
    -0.29080
    -0.37249
    -0.31483
    -0.46379
    -0.42535
    -0.40132
    -0.30041
    -0.25236
    -0.22352
    -0.21391
    -0.22352
    -0.13703
     0.01194
    -0.07936
    -0.07456
    -0.13222
    -0.05053
     0.05038
     0.12246
     0.07441
    -0.00728
    -0.08897
    -0.09378
    -0.03131
     0.04558
     0.00233
     0.06480
    -0.00248
    -0.03612
     0.13688
     0.05038
    -0.01209
     0.01674
     0.06960
     0.12246
    -0.03612
     0.14649
     0.04077
    -0.02170
     0.02155
     0.14649
     0.19454
     0.17532
     0.06480
     0.17532
     0.11285
     0.18493
     0.20896
     0.14168
     0.19454
     0.18012
     0.23779
     0.18012
     0.21376
     0.24740
     0.13688
     0.20896
     0.23779
     0.06960
     0.20896
     0.24740
     0.27623
     0.24740
     0.13207
     0.24259
     0.38195
     0.42520
     0.43481
     0.35792
     0.20415
     0.17051
    -0.08897
    -0.23794
    -0.34366
    -0.30522
    -0.29560
    -0.01689
    -0.03612
    -0.25236
    -0.43496
    -0.53587
    -0.46860
    -0.54548
    -0.43015
    -0.27638
    -0.20430
    -0.06495
     0.06480
     0.18974
     0.24259
     0.13688
     0.13207
     0.27143
     0.35792
     0.25701
     0.19935
     0.17532
     0.18012
    -0.01209
     0.07441
     0.19454
     0.14649
     0.06480
     0.14649
    -0.03131
    -0.10820
    -0.59354
    -1.12693
    -0.96835
    -0.77614
     0.53572
     2.68852
     2.87592
     1.53523
     0.53092
    -1.32875
    -3.77467
    -4.65405
    -2.55412
     1.19886
     2.71735
     2.09265
     1.82355
     0.54053
     0.51169
    -0.24755
    -0.77614
    -0.42054
     0.53092
     1.24211
     1.83797
     2.54916
     2.50111
     2.30889
     2.10707
     2.02538
     1.44874
     1.14119
     0.82885
     0.56455
     0.31948
     0.20415
     0.03116
    -0.07936
     0.00233
    -0.05534
    -0.09859
     0.00233
    -0.04573
    -0.03131
    -0.12261
    -0.06495
    -0.18028
    -0.06975
     0.06480
    -0.09378
    -0.11781
    -0.11300
     0.00233
     0.02635
     0.02155
    -0.06495
    -0.00728
     0.03596
     0.16571
     0.23779
     0.12727
     0.16090
     0.23779
     0.33870
     0.57416
     0.59819
     0.57416
     0.47325
     0.67988
     0.70871
     0.77118
     0.61741
     0.22337
    -0.82900
    -1.47772
    -0.76653
     0.13207
     0.10804
    -0.30522
    -0.72328
    -0.95874
    -1.17498
    -1.22784
    -1.32395
    -1.16537
    -0.99718
    -0.73770
    -0.47821
    -0.33885
    -0.23794
    -0.17547
    -0.06495
    -0.06495
     0.06960
    -0.00728
    -0.02170
     0.13207
     0.15129
     0.14168
     0.08402
     0.12246
     0.02635
     0.03596
     0.08882
    -0.05534
     0.01194
     0.10324
     0.06960
     0.11285
     0.01194
     0.07921
     0.12246
     0.09363
     0.07921
     0.12727
     0.06960
     0.05519
     0.09843
     0.09843
     0.12246
     0.03116
     0.09363
     0.18974
     0.18012
     0.18974
     0.20896
     0.10324
     0.06480
     0.03116
     0.18012
     0.21857
     0.10804
     0.02155
     0.10804
     0.11285
     0.08882
     0.00713
    -0.09378
    -0.03612
    -0.15144
    -0.17067
    -0.18989
    -0.18989
    -0.29560
    -0.29080
    -0.19950
    -0.14183
    -0.23794
    -0.31963
    -0.28119
    -0.31483
    -0.15144
    -0.22352
    -0.02170
    -0.06975
    -0.06975
    -0.01209
     0.18493
     0.28584
     0.14168
    -0.05053
    -0.32444
    -0.40613
    -0.43976
    -0.54068
    -0.33405
    -0.20911
    -0.15144
    -0.31002
    -0.44938
    -0.39652
    -0.40613
    -0.53107
    -0.44938
    -0.34846
    -0.09378
     0.01194
     0.15129
     0.24740
     0.43481
     0.39156
     0.49247
     0.46364
     0.44922
     0.42039
     0.43000
     0.26182
     0.22818
     0.20896
     0.10324
     0.19454
     0.23298
     0.42520
     0.22818
     0.37234
     0.43000
    -0.09859
    -0.32444
    -0.55029
    -0.54548
    -0.39171
     0.48767
     1.99174
     2.67890
     1.71303
     1.36224
     0.31948
    -1.44408
    -2.97218
    -3.23648
    -0.53107
     2.39058
     2.11668
     1.26133
     0.80001
     0.35312
     0.39156
    -0.41093
    -0.41574
    -0.38210
     0.30506
     0.70391
     1.50160
     1.52082
     1.55926
     1.39107
     1.19405
     1.03548
     0.74716
     0.37234
     0.13688
    -0.10820
    -0.21872
    -0.36768
    -0.35807
    -0.33885
    -0.36768
    -0.35327
    -0.25716
    -0.16105
    -0.17547
    -0.18508
    -0.27158
    -0.14183
    -0.13222
    -0.20911
    -0.13222
    -0.08897
    -0.22352
    -0.21872
    -0.22833
    -0.12742
    -0.11781
    -0.05534
    -0.01209
    -0.09859
    -0.04092
     0.05999
    -0.06495
     0.14649
     0.22818
     0.31467
     0.52611
     0.64624
     0.72313
     0.69430
     0.62702
     0.73754
     0.71352
     0.28584
    -0.60315
    -0.96835
    -0.40132
     0.27623
    -0.03612
    -0.04092
    -0.40132
    -0.76653
    -1.03082
    -0.96355
    -1.04043
    -0.95394
    -0.93952
    -0.70886
    -0.48301
    -0.27638
    -0.15625
    -0.07456
    -0.06975
     0.12727
    -0.04573
     0.04558
     0.15610
     0.13207
     0.05519
     0.04558
     0.05038
     0.11285
     0.05519
     0.02635
     0.08402
    -0.08417
    -0.03612
    -0.23313
    -0.10820
    -0.04092
    -0.14664
    -0.26677
    -0.23313
    -0.10820
    -0.18508
    -0.17067
    -0.23313
    -0.20911
    -0.18989
    -0.30041
    -0.17067
    -0.15144
    -0.12261
    -0.21872
    -0.07936
    -0.09378
     0.02635
    -0.01209
    -0.02651
    -0.01209
    -0.07936
     0.06960
     0.03116
     0.11766
     0.00233
     0.02155
     0.13688
     0.10324
     0.19454
     0.14168
     0.15129
     0.06480
     0.12246
     0.12727
     0.15610
     0.13207
     0.10804
     0.06480
     0.25701
     0.34831
     0.16090
     0.16090
     0.18012
     0.27623
     0.28584
     0.30026
     0.33390
     0.18974
     0.12727
     0.02155
    -0.01209
    -0.14183
    -0.29080
    -0.42535
    -0.30522
    -0.21872
    -0.11781
    -0.16586
    -0.31483
    -0.32444
    -0.34366
    -0.23794
    -0.13703
    -0.08417
     0.01674
     0.14168
     0.23298
     0.55975
     0.61261
     0.48286
     0.47325
     0.40117
     0.62702
     0.55014
     0.52611
     0.37714
     0.28104
     0.16090
     0.08882
    -0.13703
    -0.15625
    -0.04573
    -0.07456
    -0.26197
    -0.15144
    -0.70406
    -1.23745
    -1.44889
    -1.61227
    -1.65071
    -1.34317
    -1.02121
    -0.85302
    -0.67523
     0.00713
     2.52513
     4.30311
     3.27477
     1.14119
     1.47276
     1.41029
    -0.00728
     0.18974
     1.26133
     2.87592
     5.56211
     4.92781
     2.79904
     0.99703
     0.11285
    -0.14664
    -0.43976
    -0.17067
    -0.11300
     0.04077
     0.18974
     0.59819
     0.56936
     0.32909
     0.41078
     0.38195
     0.30506
     0.23779
     0.00233
    -0.04573
     0.02635
     0.10804
    -0.00248
     0.12727
     0.00713
     0.14168
     0.11766
     0.27143
     0.30506
     0.26662
     0.20415
     0.29545
     0.32909
     0.32909
     0.25701
     0.21376
     0.41078
     0.37234
     0.50208
     0.48767
     0.44922
     0.51169
     0.40598
     0.39156
     0.60780
     0.46845
     0.45883
     0.33870
     0.30506
     0.26182
     0.84326
     1.42951
     1.11236
    -0.60315
    -2.18891
    -0.79536
     0.20896
     0.27143
    -0.08897
    -0.30041
    -0.55029
    -0.76172
    -0.84341
    -0.93472
    -0.75211
    -0.72328
    -0.61756
    -0.55990
    -0.35327
    -0.34846
    -0.22833
    -0.17067
    -0.07936
    -0.19469
    -0.09378
    -0.21391
    -0.12261
    -0.12261
    -0.30522
    -0.22352
    -0.19950
    -0.25716
    -0.29080
    -0.36288
    -0.37730
    -0.24275
    -0.25716
    -0.38691
    -0.35807
    -0.41093
    -0.52626
    -0.48782
    -0.31963
    -0.37730
    -0.48301
    -0.46379
    -0.47821
    -0.36768
    -0.42054
    -0.43976
    -0.51665
    -0.43496
    -0.46860
    -0.40613
    -0.42054
    -0.47340
    -0.48301
    -0.54068
    -0.44457
    -0.31963
    -0.37730
    -0.44457
    -0.45899
    -0.42054
    -0.39652
    -0.32444
    -0.43015
    -0.37249
    -0.39171
    -0.29560
    -0.25236
    -0.29080
    -0.23313
    -0.28119
    -0.33885
    -0.18989
    -0.10820
    -0.20911
    -0.21391
    -0.11300
    -0.10820
    -0.07936
    -0.09378
    -0.04092
     0.00713
    -0.00248
     0.04077
     0.01674
     0.02635
    -0.00248
    -0.04573
     0.03116
     0.06480
    -0.09378
    -0.13703
    -0.17067
    -0.06014
     0.11766
     0.21376
     0.18012
     0.26182
     0.36753
     0.31467
     0.30506
     0.30987
     0.42039
     0.35312
     0.42520
     0.50208
     0.54053
     0.49728
     0.41078
     0.43961
     0.23779
     0.02155
    -0.10820
    -0.03131
    -0.07936
    -0.10820
    -0.40132
    -0.57912
    -0.83861
    -1.08368
    -1.13173
    -0.99238
    -1.00680
    -1.21823
    -1.65071
    -1.91981
    -2.34268
    -2.87608
    -3.19323
    -3.14998
    -2.09761
    -1.40564
    -0.33405
     1.75628
     5.65822
     8.36843
     6.01862
     0.95379
    -1.25667
    -1.64591
     0.52611
     3.52945
     5.17768
     4.41363
     5.52848
     4.09168
     1.53043
    -0.48301
    -1.99189
    -2.08319
    -2.03033
    -2.07839
    -1.94864
    -1.49694
    -1.20862
    -0.79056
    -0.47821
    -0.29080
    -0.30522
    -0.17547
    -0.03612
    -0.05534
    -0.10339
    -0.08417
    -0.22833
    -0.27158
    -0.28599
    -0.16586
    -0.26197
    -0.18508
    -0.21872
    -0.07456
    -0.10339
    -0.11300
    -0.12742
    -0.08897
    -0.04092
    -0.10339
    -0.12261
     0.01674
    -0.04092
     0.02635
     0.08402
     0.14649
     0.08882
     0.16090
     0.30987
     0.16571
     0.18012
     0.27143
     0.27623
     0.37234
     0.36273
     0.21376
     0.50689
     0.85287
     1.12197
     0.10324
    -2.07839
    -2.17930
    -0.35327
     0.00713
    -0.06495
    -0.30522
    -0.79536
    -1.24706
    -1.36720
    -1.42486
    -1.20862
    -1.13173
    -1.06446
    -0.89147
    -0.72328
    -0.60315
    -0.43976
    -0.30041
    -0.27158
    -0.32444
    -0.29560
    -0.14183
    -0.14183
    -0.25716
    -0.21872
    -0.29560
    -0.25716
    -0.33405
    -0.18028
    -0.27158
    -0.26677
    -0.18028
    -0.30041
    -0.14664
    -0.14183
    -0.33405
    -0.25236
    -0.18989
    -0.18989
    -0.24275
    -0.15625
    -0.15144
    -0.20430
    -0.19950
    -0.16586
    -0.02651
    -0.05053
    -0.01209
    -0.05534
    -0.06975
    -0.00728
    -0.00728
    -0.06495
     0.12727
    -0.02651
     0.09363
     0.18974
     0.23779
     0.18974
     0.18012
     0.17532
     0.14649
     0.15129
     0.14649
     0.12727
     0.19935
     0.12246
     0.11766
     0.15610
     0.18012
     0.12246
    -0.04092
    -0.11300
    -0.08417
    -0.06975
    -0.20430
    -0.24755
    -0.19469
    -0.22352
    -0.25716
    -0.35327
    -0.31483
    -0.31002
    -0.42054
    -0.41574
    -0.44938
    -0.28119
    -0.37249
    -0.35807
    -0.44457
    -0.32924
    -0.37249
    -0.38210
    -0.35327
    -0.39652
    -0.42535
    -0.28599
    -0.16586
    -0.11300
    -0.01689
    -0.18508
    -0.13222
     0.01674
     0.06480
     0.10804
     0.22337
     0.18012
     0.29545
     0.30506
     0.48767
     0.35792
     0.33390
     0.26182
     0.22818
     0.25220
     0.29545
     0.19454
     0.03596
    -0.20911
    -0.41574
    -0.59354
    -0.79536
    -0.74250
    -0.88186
    -0.88186
    -1.34317
    -1.73721
    -2.12644
    -2.80880
    -3.05387
    -2.92413
    -2.32346
    -1.38642
    -0.48301
     1.11717
     4.16856
     4.69715
     1.01626
    -2.76075
    -1.17979
     1.25652
     1.93888
     2.03018
     2.11668
     2.70774
     4.57221
     3.85621
     1.95330
     0.21376
    -0.62237
    -0.61756
    -0.52626
    -0.12261
    -0.03612
    -0.16105
     0.11285
     0.42520
     0.23779
     0.14649
     0.21857
     0.17051
     0.14649
     0.09363
    -0.04573
    -0.07936
    -0.10339
    -0.09859
     0.00233
    -0.05534
    -0.02651
     0.04558
     0.10324
     0.06480
     0.06480
     0.06480
     0.17051
     0.13688
     0.14168
     0.12246
     0.10324
    -0.00248
     0.04077
     0.04077
     0.06480
     0.23779
     0.23298
     0.32429
     0.27623
     0.25701
     0.27623
     0.35312
     0.43481
     0.42039
     0.26662
     0.31467
     0.44922
     0.44442
     0.83365
     1.11236
     1.39588
    -0.19950
    -2.31385
    -1.69877
     0.06960
     0.40117
     0.18012
    -0.17067
    -0.53107
    -0.83861
    -0.86264
    -0.80497
    -0.92030
    -0.80017
    -0.50704
    -0.32924
    -0.19469
     0.06480
     0.14168
     0.10324
     0.17532
     0.34831
     0.32909
     0.21376
     0.19454
     0.17051
     0.24740
     0.25701
     0.21376
     0.11285
     0.08402
     0.02635
     0.13207
     0.17051
     0.15610
     0.07921
    -0.05053
     0.01194
     0.03116
    -0.01209
     0.32429
     0.55014
    -0.08897
    -0.10339
     0.03596
     0.03596
     0.15610
     0.08402
     0.01194
     0.12246
     0.12246
     0.00233
    -0.09859
     0.00233
    -0.03612
    -0.12261
     0.02155
    -0.10339
    -0.01689
    -0.07456
     0.09843
     0.01194
     0.04558
     0.06960
    -0.02170
    -0.01689
     0.18974
     0.11285
     0.17051
     0.20415
     0.17532
     0.08402
     0.11285
     0.19454
     0.14168
     0.22818
     0.20896
     0.17051
     0.15129
     0.14649
     0.18493
     0.19935
     0.15610
     0.18493
     0.09363
     0.12246
     0.15610
     0.15610
     0.08402
     0.03116
     0.03596
     0.16090
     0.06480
    -0.05053
    -0.04092
    -0.22833
    -0.27638
    -0.18989
    -0.03131
     0.05038
     0.00233
    -0.06495
     0.07441
     0.13688
     0.15610
     0.12246
     0.13688
     0.15129
     0.38195
     0.40598
     0.44442
     0.45883
     0.47806
     0.30506
     0.31467
     0.25701
     0.20415
     0.21857
     0.01674
     0.02635
    -0.07936
    -0.22833
    -0.45899
    -0.59354
    -0.65120
    -0.66081
    -0.55990
    -0.62237
    -0.83861
    -1.20862
    -1.41525
    -1.40083
    -1.49694
    -1.64110
    -1.32875
    -0.99718
    -1.07407
    -0.97796
    -0.27638
     1.97732
     4.89417
     5.47081
     4.44727
     5.14405
     2.97684
    -1.41044
    -0.92510
     2.37136
     1.82836
     5.31704
     5.42756
     3.77933
     1.79953
    -0.17547
    -0.88186
    -1.31434
    -1.68915
    -1.56902
    -1.33836
    -0.97796
    -0.72809
    -0.26197
    -0.00248
     0.24740
     0.37234
     0.29545
     0.27143
     0.24259
     0.25701
     0.12246
     0.02635
     0.05999
     0.01674
     0.17532
     0.13688
    -0.00248
    -0.07456
    -0.07936
    -0.15144
    -0.09859
     0.03116
    -0.08417
    -0.08897
    -0.19469
    -0.00248
     0.15129
     0.13688
     0.11285
     0.09843
     0.17051
     0.37234
     0.20896
     0.29545
     0.38195
     0.21376
     0.32429
     0.32429
     0.22818
     0.33390
     1.12197
     1.23250
     0.15129
    -1.39603
    -1.72760
    -0.18028
     0.12727
     0.08402
    -0.08897
    -0.56470
    -0.71367
    -1.03563
    -0.97316
    -0.96355
    -0.98277
    -0.90108
    -0.85302
    -0.79056
    -0.61756
    -0.48782
    -0.69445
    -0.54068
    -0.57431
    -0.48782
    -0.48301
    -0.55509
    -0.53107
    -0.53587
    -0.50223
    -0.44938
    -0.42054
    -0.49743
    -0.39652
    -0.35327
    -0.31483
    -0.34846
    -0.40132
    -0.46379
    -0.31963
    -0.29080
    -0.27638
    -0.33405
    -0.29080
    -0.26677
    -0.29080
    -0.25236
    -0.09859
    -0.21872
    -0.24275
    -0.30041
    -0.20430
    -0.16105
    -0.14183
    -0.22833
    -0.25236
    -0.09378
    -0.02170
    -0.11781
    -0.08897
    -0.21391
    -0.12742
    -0.13703
     0.04077
    -0.04573
     0.02635
    -0.06495
    -0.12261
    -0.02651
     0.03596
     0.13688
     0.02635
    -0.00248
    -0.00728
     0.05038
     0.06480
     0.03596
     0.03116
    -0.03131
     0.07441
     0.10804
     0.24259
     0.11766
     0.11766
    -0.03131
     0.16090
     0.13207
     0.11766
     0.18493
     0.11766
     0.19454
     0.17051
     0.20896
     0.15610
     0.01674
     0.05999
     0.04077
    -0.04573
    -0.09378
    -0.11300
     0.04558
     0.18012
     0.15610
     0.16090
     0.18493
     0.29065
     0.30987
     0.16090
     0.30506
     0.33390
     0.35792
     0.37234
     0.53092
     0.57416
     0.62702
     0.55975
     0.44922
     0.35792
     0.17532
     0.05038
     0.07441
     0.07921
    -0.05534
    -0.24755
    -0.46860
    -0.66562
    -0.66562
    -0.73289
    -0.57912
    -0.59354
    -0.91069
    -1.19901
    -1.46330
    -1.86695
    -1.97267
    -2.02553
    -1.72279
    -1.48252
    -1.17018
    -1.10290
     0.11766
     1.31419
     1.49679
     1.81394
     3.62075
     3.91388
     1.92927
    -1.27590
    -3.07309
    -1.34798
     4.85573
     7.71010
     5.19691
     2.62124
     0.58858
    -0.13703
    -0.43496
    -0.13222
    -0.18989
    -0.24275
     0.03116
     0.54533
     0.43481
     0.23779
     0.30026
     0.18974
     0.05519
     0.11285
     0.01674
    -0.00248
     0.05038
    -0.02651
     0.08402
     0.12727
     0.28584
     0.20415
     0.26662
     0.24740
     0.12727
     0.19935
     0.27143
     0.30026
     0.22818
     0.25701
     0.18012
     0.15610
     0.34351
     0.34831
     0.30987
     0.24740
     0.24740
     0.18974
     0.26182
     0.21857
     0.27143
     0.13688
     0.18974
     0.27143
     0.26662
     0.02155
     0.18012
     0.79521
     1.16042
     0.50208
    -2.03995
    -2.01592
    -0.18028
     0.15610
     0.06480
    -0.12742
    -0.38210
    -0.78575
    -1.04524
    -0.94433
    -0.96355
    -0.91069
    -0.79536
    -0.61276
    -0.54548
    -0.35807
    -0.27638
    -0.23313
    -0.23313
    -0.12742
    -0.31963
    -0.23313
    -0.10339
    -0.17067
    -0.09378
    -0.17067
    -0.09378
    -0.20911
    -0.15625
    -0.20430
    -0.11300
    -0.07456
    -0.07456
    -0.13703
    -0.09378
    -0.03612
    -0.00248
    -0.09378
     0.00713
     0.07921
     0.11766
     0.18974
     0.23779
     0.15610
     0.07441
     0.06480
     0.21376
     0.29065
     0.14168
     0.10804
     0.08402
     0.06960
     0.14168
     0.14649
     0.02155
    -0.03131
    -0.13703
    -0.00728
     0.04077
    -0.10339
    -0.04573
    -0.15144
    -0.15144
    -0.05534
    -0.00248
    -0.02170
    -0.11781
    -0.09859
     0.01674
    -0.07456
     0.17051
     0.04558
     0.03596
     0.00713
     0.13207
     0.18012
     0.17051
     0.17532
     0.17532
     0.14649
     0.14168
     0.19935
     0.21857
     0.16571
     0.15610
     0.17532
     0.15610
     0.30506
     0.18493
     0.05519
     0.10804
     0.11285
     0.01194
    -0.09378
    -0.16105
    -0.07936
     0.04558
     0.19935
     0.14168
     0.08882
     0.11285
     0.00233
    -0.12742
    -0.01209
     0.05999
    -0.15144
    -0.16586
    -0.39171
    -0.47821
    -0.61276
    -0.57431
    -0.62717
    -0.68003
    -0.71847
    -0.46379
    -0.24275
    -0.44938
    -0.52626
    -0.67523
    -0.65120
    -0.62237
    -0.51665
    -0.48782
    -0.27158
    -0.16105
    -0.16105
    -0.38210
    -0.56951
    -0.68964
    -0.87705
    -1.17498
    -1.12212
    -0.65120
    -0.62717
    -0.56470
     0.24740
     1.42951
     2.12148
     1.40068
     3.20749
     7.82063
     6.12914
     0.31948
    -0.06495
     0.85287
    -0.19950
     4.89897
     4.81248
     4.33194
     2.70774
     1.22288
     0.65585
    -0.27638
    -0.83861
    -1.31434
    -1.25667
    -1.05004
    -0.80497
    -0.40132
    -0.26197
    -0.07936
     0.16090
     0.24740
     0.27623
     0.21857
     0.20415
     0.09843
     0.06960
     0.16571
     0.17051
     0.08402
    -0.01209
     0.05519
     0.02155
    -0.01689
     0.02635
     0.02155
    -0.03131
    -0.00248
     0.13207
     0.05038
     0.08402
     0.08882
     0.07921
     0.19454
     0.20415
     0.19454
     0.18493
     0.31467
     0.36273
     0.31948
     0.26182
     0.27143
     0.25701
     0.29545
     0.01674
    -0.26197
    -0.16105
     0.21376
    -0.39652
    -1.25667
    -1.02602
     0.14168
     0.32909
    -0.19469
    -0.47821
    -0.61756
    -0.64159
    -0.45899
    -0.44938
    -0.12742
     0.07441
     0.09843
     0.14649
     0.23779
     0.22818
     0.16571
     0.19454
     0.20896
     0.00713
    -0.03612
    -0.02170
    -0.03131
    -0.14183
    -0.24755
    -0.31483
    -0.30041
    -0.24755
    -0.16586
    -0.32444
    -0.42535
    -0.53587
    -0.65601
    -0.51185
    -0.48301
    -0.57431
    -0.56470
    -0.61276
    -0.57912
    -0.51185
    -0.55029
    -0.57912
    -0.64159
    -0.53587
    -0.54548
    -0.43496
    -0.45899
    -0.42054
    -0.54068
    -0.39171
    -0.24275
    -0.29560
    -0.25236
    -0.27158
    -0.29080
    -0.21391
    -0.22833
    -0.21872
    -0.12742
    -0.16105
    -0.10339
    -0.09378
    -0.05534
    -0.00728
    -0.03131
    -0.03131
    -0.00728
    -0.02170
     0.01194
     0.06960
     0.12246
     0.17051
     0.03116
     0.05999
     0.08402
     0.12727
     0.19935
     0.02155
     0.07921
     0.09843
     0.06960
     0.03596
    -0.04573
    -0.13703
    -0.27638
    -0.12742
    -0.12742
    -0.16105
    -0.19469
    -0.23794
    -0.31963
    -0.37730
    -0.37730
    -0.39652
    -0.48782
    -0.50704
    -0.63678
    -0.47821
    -0.04573
     0.02635
    -0.06495
    -0.04573
    -0.16586
    -0.02651
     0.03596
     0.03596
     0.04077
     0.20896
     0.26182
     0.32429
     0.40598
     0.27143
     0.17051
     0.06960
     0.03116
    -0.01689
    -0.07456
    -0.24275
    -0.35327
    -0.32444
    -0.42054
    -0.63678
    -0.79056
    -0.89627
    -0.94913
    -0.98757
    -0.91069
    -1.00199
    -1.34317
    -1.45850
    -1.69396
    -1.74682
    -1.80929
    -1.57863
    -1.29031
    -1.31434
    -1.32875
    -0.64159
     0.96340
     3.12580
     3.64958
     4.25506
     6.34538
     4.47610
    -1.31434
    -1.74201
    -1.67954
     0.67027
     6.15317
     5.93693
     4.25025
     1.73225
    -0.00728
    -0.62237
    -1.43928
    -1.79968
    -1.72760
    -1.20381
    -1.02121
    -0.66081
    -0.21872
    -0.01689
    -0.03612
     0.21857
     0.26182
     0.14649
     0.10324
     0.04558
     0.02155
    -0.01689
     0.00713
    -0.01209
     0.05038
     0.04558
     0.19454
     0.11285
     0.13688
     0.14168
     0.25701
     0.35792
     0.45403
     0.40598
     0.51650
     0.56455
     0.72793
     0.74716
     0.93937
     0.86248
     0.95379
     0.95859
     1.12197
     0.90093
     0.70871
     1.00664
     0.76157
     0.33390
     0.35312
     0.96340
     1.12197
     0.33870
    -1.18459
    -0.64639
     0.09363
     0.08882
    -0.00728
    -0.18028
    -0.28599
    -0.50223
    -0.39652
    -0.28119
    -0.30041
    -0.21391
     0.00233
     0.14168
     0.15610
     0.18012
     0.26182
     0.22337
     0.18012
     0.13207
     0.24740
     0.12246
     0.04077
     0.16090
     0.05999
     0.07921
     0.08882
    -0.05053
    -0.00728
    -0.06495
    -0.13703
    -0.12261
    -0.12742
    -0.09378
    -0.12261
    -0.08897
    -0.07936
    -0.07936
    -0.03612
    -0.06014
    -0.11781
    -0.05053
    -0.15144
    -0.06495
    -0.15625
    -0.06975
    -0.04092
    -0.04573
    -0.09859
    -0.03131
    -0.01689
     0.00233
    -0.02170
    -0.11300
    -0.06014
    -0.01689
     0.01194
    -0.02170
     0.01674
    -0.08897
    -0.01209
     0.04077
     0.07921
     0.00713
    -0.03131
     0.02155
    -0.06014
     0.01674
    -0.01689
    -0.02170
    -0.06975
     0.03116
     0.00233
    -0.03612
     0.03596
    -0.04573
    -0.07936
     0.03596
    -0.05053
     0.05519
    -0.04573
     0.10804
    -0.10339
     0.00233
    -0.00248
    -0.00248
     0.01194
    -0.04092
    -0.18989
    -0.22352
    -0.10820
    -0.13222
    -0.17547
    -0.16586
    -0.06495
    -0.04573
    -0.09378
    -0.15144
    -0.20430
    -0.14183
    -0.24275
    -0.22352
    -0.12261
    -0.28599
    -0.37249
    -0.43976
    -0.22352
    -0.10339
     0.01674
    -0.01209
    -0.11781
    -0.21391
    -0.20911
    -0.08897
    -0.03131
     0.02155
     0.06960
     0.06480
     0.03116
    -0.06975
    -0.03131
    -0.08897
    -0.26677
    -0.34366
    -0.50223
    -0.50704
    -0.49743
    -0.82419
    -1.03082
    -1.33356
    -1.48733
    -1.61707
    -1.54980
    -1.71318
    -1.68435
    -1.47772
    -1.36720
    -0.70406
     0.12727
    -0.37730
    -0.66081
     1.11236
     3.89946
     3.22191
     0.42039
    -3.76987
    -3.15479
     4.21181
     6.54240
     5.00950
     2.63085
     1.34782
     0.79521
     0.59338
     0.53572
     0.75196
     1.16522
     1.18925
     0.82885
     0.47325
     0.34351
     0.18012
     0.08882
    -0.12261
    -0.17547
    -0.36768
    -0.31002
    -0.30041
    -0.21872
    -0.28119
    -0.27158
    -0.17067
    -0.19469
    -0.09378
    -0.17067
     0.04558
    -0.06975
    -0.17547
    -0.06975
    -0.01209
    -0.04573
    -0.07936
    -0.16586
    -0.07936
     0.03596
     0.10804
     0.11285
     0.04077
     0.16571
     0.16571
     0.21857
     0.30987
     0.26662
     0.27143
     0.30026
     0.45883
     0.24740
    -0.07936
    -0.18989
     0.79040
     1.76108
     1.05950
    -1.81890
    -2.63100
    -0.65120
     0.02155
     0.01194
    -0.21391
    -0.47821
    -0.91069
    -1.06927
    -1.22304
    -1.11251
    -1.04524
    -0.92510
    -0.84341
    -0.75692
    -0.53587
    -0.48782
    -0.35807
    -0.30522
    -0.37249
    -0.39171
    -0.44938
    -0.33405
    -0.31483
    -0.34846
    -0.33405
    -0.40613
    -0.39652
    -0.47821
    -0.38691
    -0.36768
    -0.42054
    -0.35327
    -0.33885
    -0.37730
    -0.33405
    -0.43496
    -0.36288
    -0.36288
    -0.37730
    -0.35807
    -0.30522
    -0.25236
    -0.30041
    -0.32924
    -0.27638
    -0.28599
    -0.29560
    -0.21391
    -0.28599
    -0.25716
    -0.33885
    -0.20430
    -0.24755
    -0.20911
    -0.17547
    -0.24755
    -0.18989
    -0.16586
    -0.05053
    -0.13703
    -0.15144
    -0.18989
    -0.12261
    -0.18028
     0.04558
    -0.05053
    -0.06975
    -0.09378
    -0.02651
    -0.00248
     0.03596
    -0.03612
    -0.09859
    -0.02170
    -0.03131
     0.01674
    -0.02170
    -0.04092
    -0.06014
    -0.00728
     0.06480
    -0.00728
     0.07441
    -0.03612
    -0.07456
    -0.10339
     0.03596
     0.05519
     0.04077
    -0.03131
    -0.11781
    -0.08897
    -0.08417
    -0.13222
    -0.23794
    -0.16586
    -0.18508
    -0.10339
    -0.17547
    -0.15625
    -0.17547
    -0.11300
    -0.04092
    -0.07456
    -0.02651
    -0.06975
    -0.06495
    -0.09859
     0.04077
     0.08402
     0.07921
     0.03116
    -0.00728
    -0.12742
    -0.12261
    -0.23794
    -0.19950
    -0.38691
    -0.59354
    -0.89627
    -0.99238
    -1.14135
    -1.27590
    -1.25667
    -1.38161
    -1.73721
    -1.92462
    -2.20333
    -2.45801
    -2.17449
    -1.79007
    -1.36720
    -0.94433
    -0.91069
     0.31467
     1.51121
     2.16473
     3.48620
     3.85621
     5.03833
     2.92878
    -1.43447
    -2.53009
    -0.75692
     4.01960
     7.69569
     6.00901
     2.48189
     0.60780
    -0.65601
    -1.40564
    -0.99718
    -0.61756
    -0.85783
    -0.63198
    -0.38210
    -0.17547
    -0.32444
    -0.31963
    -0.35807
    -0.34366
    -0.18508
    -0.16105
    -0.20430
    -0.42054
    -0.31002
    -0.41093
    -0.21872
    -0.12742
    -0.04573
    -0.05053
    -0.11300
    -0.14183
    -0.14664
    -0.12261
     0.29065
     0.37714
     0.22337
     0.15610
     0.11285
     0.26182
     0.24259
     0.25701
     0.41078
     0.57897
     0.69910
     0.79040
     0.87690
     0.88171
     0.93456
     0.95859
     0.97301
     0.91054
     0.86248
     0.60780
     0.77118
     1.50640
     1.35263
    -0.48301
    -3.22206
    -1.65552
     0.00713
     0.10324
    -0.13222
    -0.60315
    -0.94913
    -1.24226
    -1.41525
    -1.28070
    -1.25667
    -1.05485
    -0.60795
    -0.39171
    -0.12742
    -0.13222
    -0.01209
     0.19935
     0.26662
     0.20896
     0.09843
     0.03116
     0.05519
     0.01674
    -0.06014
    -0.20911
    -0.36768
    -0.53587
    -0.60315
    -0.41093
    -0.23313
    -0.29560
    -0.43496
    -0.43496
    -0.28599
    -0.25716
    -0.22352
    -0.15144
    -0.02170
     0.06480
     0.18493
     0.24259
     0.47806
     0.41559
     0.53092
     0.41078
     0.53572
     0.53572
     0.44442
     0.43000
     0.53092
     0.58858
     0.49728
     0.52130
     0.49728
     0.48286
     0.46364
     0.47325
     0.48286
     0.45883
     0.59338
     0.55494
     0.54053
     0.55014
     0.41559
     0.38675
     0.51169
     0.64624
     0.48286
     0.55014
     0.57897
     0.55494
     0.37234
     0.20896
     0.22818
     0.00713
    -0.06495
    -0.14664
     0.14168
     0.32909
     0.23298
    -0.01689
    -0.08897
    -0.00248
     0.01194
    -0.10339
    -0.04573
     0.08882
     0.18493
     0.18974
     0.24259
     0.26662
     0.21857
     0.16571
    -0.03131
    -0.08897
    -0.21391
    -0.38210
    -0.49262
    -0.28599
    -0.22352
    -0.20430
    -0.27158
    -0.27158
    -0.31483
    -0.33885
    -0.29560
    -0.28119
    -0.04573
     0.03596
     0.14649
     0.44442
     0.40598
     0.27143
     0.29065
     0.19454
     0.17051
     0.07441
    -0.04092
    -0.16105
    -0.39652
    -0.74250
    -1.09329
    -1.46811
    -1.80929
    -1.98709
    -2.04475
    -2.34749
    -2.13125
    -1.93903
    -1.07407
     0.20896
     2.11187
     3.01528
     3.77452
     3.74089
     0.49728
    -3.62090
    -3.34700
     1.57368
     4.69715
     3.71686
     2.69332
     2.09746
     2.58760
     2.93839
     0.82404
    -0.63198
    -1.20381
    -0.94913
    -0.34366
     0.58858
     0.86729
     1.16042
     1.37666
     1.42951
     1.10756
     0.96340
     0.79521
     0.57416
     0.46364
     0.33870
     0.08402
    -0.03612
     0.05999
    -0.06014
    -0.07936
    -0.09859
    -0.06495
    -0.12261
    -0.03131
     0.10324
     0.06960
     0.01194
     0.07441
     0.01194
     0.04558
     0.09363
    -0.01209
     0.14168
     0.18493
     0.08882
     0.15129
     0.25220
     0.34351
     0.34351
     0.24740
     0.25220
     0.33390
     0.49728
     0.63663
     0.51650
     0.57897
     0.62702
     0.65585
     0.36273
     0.67508
     0.98742
     0.97781
    -0.62237
    -2.72711
    -1.65552
    -0.23313
    -0.17547
    -0.31002
    -0.67523
    -1.20381
    -1.50655
    -1.60746
    -1.61227
    -1.50655
    -1.33356
    -0.99238
    -0.68003
    -0.54068
    -0.29080
    -0.16105
     0.00713
     0.02155
     0.17051
     0.11285
     0.18493
     0.14649
     0.18012
     0.21376
     0.11285
     0.19935
     0.12246
     0.11766
     0.10324
     0.11766
    -0.00248
     0.05999
     0.04558
     0.05519
    -0.01689
    -0.02651
    -0.03131
    -0.05053
     0.05038
    -0.00248
    -0.02170
     0.07441
    -0.08897
    -0.06014
     0.05999
    -0.00728
    -0.00728
     0.02155
     0.12727
    -0.03131
     0.05038
     0.01674
     0.03116
     0.08882
     0.14168
     0.05519
     0.12727
     0.15610
     0.06480
     0.11766
     0.14168
     0.22818
     0.14649
     0.04558
     0.19935
     0.19454
     0.16571
     0.13688
     0.12727
     0.12727
     0.25701
     0.18974
     0.12727
     0.11285
     0.15129
     0.03596
     0.20896
     0.18974
     0.13207
     0.03596
     0.14649
     0.03596
     0.08402
     0.05519
    -0.00728
     0.00233
     0.01194
    -0.07456
    -0.14664
    -0.30041
    -0.32444
    -0.31002
    -0.12742
    -0.00248
    -0.08417
    -0.19950
    -0.13222
    -0.12261
    -0.10339
    -0.08897
    -0.06495
    -0.05053
     0.05999
     0.08402
     0.16090
     0.04558
    -0.04092
     0.07921
     0.04558
    -0.10339
    -0.10820
    -0.22833
    -0.28119
    -0.42535
    -0.52626
    -0.78094
    -0.90588
    -1.08849
    -1.35278
    -1.46811
    -1.49214
    -1.71318
    -2.06878
    -2.16008
    -2.41957
    -2.68867
    -3.12595
    -2.77516
    -2.08319
    -1.37681
    -0.07456
     2.99125
     7.40737
     8.52221
     3.73128
     0.14168
    -1.29992
    -1.66032
     0.48767
     4.06765
     3.99076
     4.73079
     5.91290
     3.11619
     0.46845
    -1.75162
    -2.30424
    -2.28021
    -2.28021
    -1.88137
    -1.36239
    -0.97796
    -0.57431
    -0.20430
     0.09363
     0.23779
     0.21857
     0.26662
     0.36273
     0.26662
     0.10324
     0.12246
     0.07441
     0.11766
     0.02155
     0.09363
     0.03116
     0.05999
     0.09843
     0.22337
     0.11285
     0.15129
     0.21857
     0.05038
     0.18012
     0.20415
     0.17051
     0.16090
     0.13688
     0.15610
     0.18974
     0.25220
     0.21857
     0.39156
     0.37714
     0.23779
     0.32909
     0.18974
     0.32429
     0.16571
     0.23779
     0.17051
     0.17532
     0.01674
     0.42520
     0.69430
     0.24740
    -1.11251
    -1.89578
    -0.83861
    -0.09859
    -0.09378
    -0.41574
    -0.68964
    -0.85783
    -1.00680
    -0.97316
    -0.89147
    -0.78094
    -0.86744
    -0.67523
    -0.49743
    -0.34366
    -0.30041
    -0.32924
    -0.18989
    -0.26677
    -0.10339
    -0.03612
    -0.13222
    -0.20430
    -0.22833
    -0.16105
    -0.08897
    -0.09378
    -0.15144
    -0.18989
    -0.17547
    -0.18989
    -0.16105
    -0.22352
    -0.27158
    -0.24275
    -0.22833
    -0.24275
    -0.22352
    -0.39171
    -0.25236
    -0.34366
    -0.30522
    -0.21391
    -0.39171
    -0.26197
    -0.39171
    -0.38210
    -0.35807
    -0.36288
    -0.41093
    -0.42535
    -0.41574
    -0.35327
    -0.44457
    -0.41574
    -0.39652
    -0.50223
    -0.42054
    -0.35327
    -0.42054
    -0.41093
    -0.49743
    -0.35807
    -0.36288
    -0.36768
    -0.35327
    -0.36288
    -0.31002
    -0.27638
    -0.27638
    -0.25716
    -0.21872
    -0.27638
    -0.26677
    -0.17067
    -0.13222
    -0.21872
    -0.17547
    -0.21872
    -0.11781
    -0.10339
    -0.10339
    -0.17067
    -0.12742
    -0.04092
     0.00713
     0.01674
    -0.02170
     0.02635
     0.06960
     0.06960
     0.09363
    -0.02651
    -0.18989
    -0.29560
    -0.45418
    -0.30041
    -0.17547
    -0.05053
     0.04558
     0.12246
     0.12727
     0.02155
     0.00233
     0.08402
     0.02635
     0.23779
     0.44442
     0.54053
     0.66546
     0.61261
     0.56936
     0.45403
     0.51169
     0.41078
     0.46364
     0.42039
     0.28104
    -0.05534
    -0.36768
    -0.54548
    -0.57912
    -0.64639
    -0.67042
    -0.64639
    -1.05004
    -1.50655
    -2.22735
    -2.73672
    -2.45801
    -1.53058
    -0.39171
     1.06911
     2.79904
     4.10609
     4.30792
     0.93937
    -2.72230
    -2.45801
     1.26613
     2.95761
     2.75579
     2.95281
     2.68371
     2.47227
     3.16424
     1.85239
     0.46845
    -1.01160
    -0.65120
    -0.25236
    -0.09378
     0.29545
     0.63663
     0.54053
     0.74235
     0.78560
     0.75677
     0.64144
     0.50208
     0.40598
     0.21376
     0.21857
     0.05999
     0.00233
     0.00713
    -0.04573
    -0.02170
     0.01194
     0.04077
    -0.01209
     0.11285
     0.01194
     0.11285
     0.02635
     0.07921
     0.11285
     0.08882
     0.11285
     0.17532
     0.33870
     0.33390
     0.42039
     0.51169
     0.44922
     0.64624
     0.61741
     0.71832
     0.77118
     0.80963
     0.86248
     0.75677
     0.70391
     0.56936
     0.65585
     0.83365
    -0.00728
    -1.88617
    -2.36671
    -0.69445
    -0.18989
    -0.34846
    -0.84341
    -1.29031
    -1.50655
    -1.63630
    -1.68435
    -1.56422
    -1.28070
    -1.10771
    -0.80497
    -0.53587
    -0.33885
    -0.13222
    -0.09859
     0.01194
     0.03116
     0.06960
     0.07921
    -0.00248
     0.05038
     0.17051
     0.02155
     0.07921
     0.07441
     0.41078
     1.35263
     0.96340
     0.55014
     0.23298
     0.29065
     0.50689
     0.46845
     0.67508
     0.67027
     0.68949
     0.60780
     0.39156
     0.38195
     0.20896
     0.08402
     0.06480
    -0.09859
    -0.17067
    -0.10820
     0.02635
    -0.03131
     0.02635
     0.07441
     0.03596
     0.04077
     0.01194
     0.02155
     0.14649
     0.12727
     0.01674
     0.11285
     0.03596
     0.03116
    -0.01209
    -0.08417
    -0.17067
    -0.17547
    -0.25236
    -0.21391
    -0.32924
    -0.26197
    -0.37730
    -0.47340
    -0.51665
    -0.48301
    -0.53587
    -0.48782
    -0.49743
    -0.57431
    -0.45899
    -0.42535
    -0.31963
    -0.37730
    -0.34366
    -0.27158
    -0.20430
    -0.25716
    -0.30041
    -0.40613
    -0.55029
    -0.56951
    -0.51665
    -0.46379
    -0.40132
    -0.35327
    -0.43976
    -0.57912
    -0.60795
    -0.64159
    -0.59834
    -0.56951
    -0.57431
    -0.43015
    -0.34846
    -0.26677
    -0.23313
    -0.13703
    -0.01209
     0.04558
     0.19454
     0.18493
     0.17532
     0.06480
     0.08402
     0.28584
     0.23298
     0.25220
     0.20896
     0.17051
     0.15129
     0.17051
    -0.03131
     0.01674
     0.31948
     0.15610
     0.11766
    -0.35327
    -0.57431
    -0.98757
    -1.65552
    -2.11203
    -1.07407
     0.67988
     2.52994
     3.07775
    -0.30041
    -5.60071
    -8.33014
    -3.97650
     0.77599
     1.92927
     1.44874
    -0.08417
     0.06960
    -0.10339
    -0.04573
    -0.06975
     0.07441
     0.42520
     1.02106
     1.69381
     1.94849
     2.27526
     2.29928
     2.27526
     1.79953
     1.31899
     0.98262
     0.76638
     0.48286
     0.16571
    -0.09859
    -0.29560
    -0.30522
    -0.34366
    -0.29560
    -0.31002
    -0.22833
    -0.10820
    -0.17067
    -0.05053
     0.08402
     0.09843
     0.18012
     0.26662
     0.29065
     0.36273
     0.34351
     0.25220
     0.40598
     0.37234
     0.48767
     0.45883
     0.32429
     0.39156
     0.36273
     0.32909
     0.53572
     0.45403
     0.48286
     0.42520
     0.59338
     0.74235
     0.63183
     0.68949
     0.81443
     0.95379
     0.98262
     1.08834
     1.06431
     0.88651
     1.04509
     0.88171
    -0.08897
    -1.54980
    -1.15576
     0.13207
     0.18974
     0.01674
    -0.42535
    -0.92510
    -1.29512
    -1.40564
    -1.39603
    -1.23745
    -1.23265
    -0.99238
    -0.78575
    -0.56951
    -0.32444
    -0.26197
    -0.21872
    -0.20430
     0.04077
    -0.06495
    -0.09859
    -0.00728
    -0.04573
     0.00713
     0.06480
     0.07921
     0.05519
    -0.03131
     0.01194
    -0.03612
    -0.05053
     0.05999
    -0.06975
     0.01674
     0.03116
    -0.00728
    -0.05534
    -0.06014
    -0.12742
    -0.16105
    -0.22352
    -0.16105
    -0.22352
    -0.28599
    -0.26197
    -0.27158
    -0.27158
    -0.23794
    -0.15625
    -0.28599
    -0.33885
    -0.18508
    -0.24275
    -0.20911
    -0.24275
    -0.11781
    -0.12261
    -0.05534
    -0.03131
    -0.04573
     0.00713
    -0.05534
    -0.04573
    -0.08417
     0.00713
    -0.08417
    -0.09859
     0.03116
    -0.00248
    -0.02651
     0.00233
    -0.11781
    -0.05053
     0.05999
     0.03596
     0.07921
    -0.01209
     0.03596
     0.05519
     0.16090
     0.29065
     0.27143
     0.19935
     0.18974
     0.36273
     0.03116
    -0.18508
    -0.33405
    -0.52626
    -0.52146
    -0.23794
    -0.08417
    -0.11781
    -0.22352
    -0.34366
    -0.42535
    -0.39652
    -0.34846
    -0.34846
    -0.18989
     0.01194
     0.24740
     0.22337
     0.31948
     0.42039
     0.34351
     0.52611
     0.52130
     0.42039
     0.37714
     0.18974
    -0.03131
    -0.13222
    -0.33405
    -0.29080
    -0.14183
    -0.12261
    -0.38210
    -0.78575
    -1.26628
    -1.97748
    -2.35229
    -2.41476
    -1.53538
    -0.18028
     0.71832
     1.96771
     2.57319
     2.27045
     0.65585
    -1.17979
    -2.47243
    -0.57431
     2.45786
     2.16954
     1.92927
     2.05902
     1.97252
     2.61644
     2.12148
     0.88651
    -0.43496
    -0.54068
     0.05999
     0.25220
     0.57897
     0.92015
     0.86248
     0.59338
     0.60300
     0.57897
     0.47325
     0.29545
     0.15610
     0.00713
    -0.10339
    -0.28599
    -0.30522
    -0.47340
    -0.52626
    -0.49743
    -0.39652
    -0.44457
    -0.43976
    -0.37730
    -0.48301
    -0.30041
    -0.34366
    -0.26197
    -0.38210
    -0.33885
    -0.23313
    -0.18028
    -0.16586
    -0.12261
    -0.17547
    -0.17067
    -0.07936
     0.09843
     0.15610
     0.09363
     0.05999
     0.20415
     0.24740
     0.18012
     0.13688
     0.50689
     0.58858
     0.66546
     0.66066
     0.63663
     0.49728
     0.64144
     0.82404
     0.11285
    -1.29512
    -1.70357
    -0.09859
     0.04077
    -0.02170
    -0.28599
    -0.68964
    -0.85783
    -1.11732
    -1.25187
    -1.12212
    -1.10771
    -0.84822
    -0.70886
    -0.48301
    -0.24275
    -0.11300
    -0.14664
    -0.02651
    -0.02651
     0.05038
    -0.06014
     0.03116
    -0.02170
    -0.05534
     0.01674
     0.02635
    -0.05534
    -0.06975
    -0.09859
    -0.26677
    -0.11781
    -0.16586
    -0.18028
    -0.25716
    -0.24275
    -0.22833
    -0.34366
    -0.31002
    -0.28119
    -0.32924
    -0.32444
    -0.30522
    -0.34846
    -0.39652
    -0.37249
    -0.46860
    -0.42535
    -0.30522
    -0.42535
    -0.34846
    -0.50704
    -0.45899
    -0.49743
    -0.54068
    -0.54548
    -0.59834
    -0.69925
    -0.66562
    -0.57912
    -0.65120
    -0.75211
    -0.76653
    -0.80497
    -0.66562
    -0.66562
    -0.74250
    -0.71847
    -0.77614
    -0.79536
    -0.69445
    -0.68484
    -0.52626
    -0.55509
    -0.46379
    -0.42054
    -0.36768
    -0.27638
    -0.35327
    -0.32924
    -0.11781
    -0.11300
    -0.06495
     0.00233
     0.13207
     0.19935
     0.28104
     0.31467
     0.46845
     0.52611
     0.65585
     0.56455
     0.58858
     0.57416
     0.21376
    -0.09859
    -0.22352
    -0.32444
    -0.31483
    -0.10820
    -0.04092
    -0.17067
    -0.43976
    -0.55029
    -0.72809
    -0.70406
    -0.62717
    -0.53107
    -0.35327
    -0.04573
     0.15129
     0.18974
     0.23779
     0.46364
     0.51650
     0.69910
     0.67027
     0.68469
     0.71352
     0.69910
     0.54053
     0.46364
     0.53572
     0.51650
     0.27623
     0.35792
     0.32429
    -0.12742
    -0.75692
    -1.19420
    -0.45899
     1.24691
     3.20269
     3.64478
     2.18395
    -0.78094
    -3.12595
    -3.57766
    -1.91020
    -0.93952
     1.09795
     2.83268
     1.23250
    -0.01209
    -0.49743
    -0.64159
     0.25220
     0.27143
     0.12246
    -0.32924
     0.57897
     1.35263
     1.75628
     2.06382
     2.18876
     2.04460
     1.67939
     1.53043
     1.33821
     1.09314
     0.71352
     0.43481
     0.33870
     0.10324
     0.01674
    -0.04573
    -0.06014
    -0.10339
    -0.06975
     0.00713
    -0.02651
    -0.04573
    -0.06014
    -0.06975
    -0.02170
     0.02155
    -0.04092
    -0.02170
     0.14649
     0.13207
     0.05519
     0.25220
     0.38675
     0.26662
     0.27623
     0.29065
     0.55014
     0.66066
     0.59338
     0.79521
     0.82885
     0.93937
     1.03548
     1.00184
     0.86729
     0.42039
    -0.64639
    -1.06446
    -0.42535
     0.42520
     0.38675
     0.21857
    -0.26197
    -0.50223
    -0.66562
    -0.80978
    -0.88186
    -0.80497
    -0.58873
    -0.47821
    -0.06014
    -0.08897
     0.07921
     0.10324
     0.15610
     0.17532
     0.13207
     0.04558
     0.03116
    -0.08417
    -0.09859
    -0.08417
    -0.17067
    -0.30041
    -0.18508
    -0.31483
    -0.34366
    -0.35327
    -0.45418
    -0.43015
    -0.43976
    -0.43976
    -0.45899
    -0.41574
    -0.46379
    -0.31963
    -0.30522
    -0.29560
    -0.30041
    -0.30522
    -0.18508
    -0.26197
    -0.25716
    -0.15144
    -0.20911
    -0.30041
    -0.16105
    -0.16105
    -0.08897
    -0.30041
    -0.18989
    -0.16105
    -0.19950
    -0.12261
    -0.18508
    -0.26677
    -0.22352
    -0.18508
    -0.14183
    -0.06014
    -0.06975
     0.01674
    -0.02651
     0.00233
     0.08402
    -0.03131
    -0.03131
    -0.04092
     0.00233
     0.08402
     0.05519
    -0.07936
    -0.04092
    -0.16105
    -0.25236
    -0.21872
    -0.27158
    -0.47821
    -0.47340
    -0.53107
    -0.64639
    -0.76172
    -0.84341
    -0.97316
    -0.82900
    -0.92030
    -0.94433
    -0.93472
    -0.86264
    -0.80978
    -0.76172
    -0.71367
    -0.47340
    -0.45418
    -0.49743
    -0.66081
    -0.73289
    -0.82900
    -0.81939
    -0.56470
    -0.38691
    -0.21872
    -0.07456
    -0.22833
    -0.17547
    -0.19950
    -0.11300
    -0.02170
     0.17532
     0.30987
     0.54053
     0.76157
     1.03548
     1.19405
     1.24691
     1.09795
     1.24211
     1.38627
     1.61692
     1.71784
     1.58809
     1.58809
     1.75147
     1.80433
     1.84277
     2.02538
     2.18395
     2.52513
     2.82307
     2.72696
     2.12148
     1.40068
     0.66066
     0.15129
     1.15561
     2.03979
     1.26133
    -1.62669
    -4.11585
    -4.84627
    -4.30326
    -3.04907
    -2.17449
    -1.31914
    -2.03514
    -2.13605
    -2.10722
    -2.18411
    -1.47772
    -1.39122
    -0.71847
     0.27623
     1.42951
     1.98213
     2.59721
     2.80865
     2.55397
     2.43383
     2.17915
     1.60251
     1.19886
     0.92015
     0.57416
     0.36273
     0.10324
    -0.08417
    -0.18028
    -0.12742
    -0.21391
    -0.17067
    -0.31483
    -0.31963
    -0.37730
    -0.21391
    -0.21391
    -0.28119
    -0.24275
    -0.24755
    -0.25716
    -0.31963
    -0.33405
    -0.26197
    -0.26677
    -0.32444
    -0.23313
    -0.24275
    -0.28119
    -0.10820
    -0.20911
     0.06960
     0.03596
     0.07441
     0.12246
     0.29545
     0.45883
     0.58858
     0.61741
     0.68469
     0.80001
     0.90573
     1.07872
     0.92015
    -0.53587
    -1.47291
    -1.31914
     0.13207
     0.43961
     0.17051
    -0.36288
    -0.77614
    -1.11251
    -1.24226
    -1.36239
    -1.22304
    -0.99238
    -0.78094
    -0.48782
    -0.31483
    -0.19950
    -0.09859
    -0.05053
    -0.00248
     0.28104
     0.24740
     0.18012
     0.29545
     0.19454
     0.30506
     0.15610
     0.20415
     0.14649
     0.16090
     0.20896
     0.18974
     0.10324
     0.20896
     0.15610
     0.05038
     0.15129
     0.23298
     0.07441
     0.10804
     0.00713
     0.10804
     0.03596
     0.04558
     0.04558
     0.08402
     0.09363
     0.04558
     0.14649
    -0.00248
    -0.08417
    -0.08417
     0.00713
     0.05519
    -0.01689
    -0.05534
    -0.02170
    -0.10820
    -0.08417
    -0.02651
    -0.06014
    -0.07456
    -0.10339
    -0.05053
    -0.09378
    -0.10820
    -0.10820
    -0.15625
    -0.13703
    -0.04092
    -0.08897
    -0.06014
     0.02635
    -0.17067
    -0.07456
    -0.12261
    -0.20911
    -0.07936
    -0.09859
    -0.07936
     0.00233
    -0.05534
    -0.05534
    -0.10339
    -0.12261
     0.00713
     0.05519
     0.07921
     0.03116
     0.08882
     0.06480
    -0.14183
    -0.28119
    -0.73770
    -0.80497
    -0.74250
    -0.50704
    -0.26677
    -0.40613
    -0.64639
    -0.79536
    -0.75692
    -0.62717
    -0.76653
    -0.61756
    -0.43496
    -0.26197
     0.10324
     0.21376
     0.26662
     0.30987
     0.41078
     0.34831
     0.59338
     0.59338
     0.51650
     0.44922
     0.34351
     0.12246
    -0.02170
    -0.09859
    -0.29080
    -0.34846
    -0.33885
    -0.67523
    -1.08849
    -1.50655
    -2.43398
    -2.02072
    -0.63678
     1.14119
     2.15993
     2.97203
     1.64095
    -1.45369
    -2.82322
    -3.01543
    -2.72230
    -0.69925
     2.61163
     2.96723
     1.98213
     0.90573
     0.14168
     0.02155
     0.17051
     0.09843
    -0.24755
    -0.13703
     0.74716
     1.27094
     1.62173
     1.80914
     1.62173
     1.31419
     1.10275
     1.01145
     0.73754
     0.50689
     0.26662
     0.13688
    -0.00248
    -0.11781
    -0.24275
    -0.33885
    -0.38210
    -0.32924
    -0.24755
    -0.30522
    -0.27158
    -0.27158
    -0.13703
    -0.12261
    -0.11300
    -0.14664
    -0.09378
    -0.06014
     0.05038
     0.03116
     0.10324
     0.06960
     0.01674
     0.15610
     0.26662
     0.30987
     0.39637
     0.43000
     0.39156
     0.50208
     0.53572
     0.52130
     0.69910
     0.61741
     0.79521
     0.83846
     0.85768
     0.78560
     0.84326
     0.57416
    -0.20430
    -1.01160
    -0.88666
     0.12727
    -0.02170
    -0.05534
    -0.42535
    -0.67042
    -0.87225
    -0.90108
    -0.99238
    -1.00199
    -0.82419
    -0.60795
    -0.47340
    -0.42054
    -0.21391
    -0.00248
    -0.02651
     0.15610
     0.13688
     0.00713
     0.08882
     0.13688
     0.14168
     0.15610
     0.09843
     0.01674
     0.04077
     0.01674
     0.06960
    -0.06495
     0.01194
     0.02635
     0.01674
    -0.13703
    -0.06014
    -0.13703
    -0.18508
    -0.18508
    -0.16105
    -0.09378
    -0.12261
    -0.23794
    -0.19950
    -0.16586
    -0.16105
    -0.27638
    -0.08417
    -0.09378
    -0.16586
    -0.24755
    -0.17067
    -0.15144
    -0.17547
    -0.11781
    -0.13222
    -0.05534
    -0.08417
    -0.07456
    -0.10820
    -0.03612
    -0.07456
    -0.12742
    -0.11781
     0.05038
     0.01194
    -0.01209
     0.03116
     0.14168
     0.08882
     0.09843
     0.02155
     0.18493
     0.14168
     0.10324
     0.17051
     0.24259
     0.34351
     0.36753
     0.28584
     0.50689
     0.60780
     0.71832
     0.61741
     0.59819
     0.28104
     0.07441
    -0.12261
    -0.24755
    -0.23794
    -0.03612
     0.09843
     0.21857
    -0.06975
    -0.22352
    -0.43496
    -0.38210
    -0.40613
    -0.44938
    -0.20430
     0.01194
     0.22337
     0.41078
     0.46364
     0.66066
     0.70871
     0.59338
     0.54533
     0.40598
     0.48286
     0.61741
     0.63663
     0.41078
     0.32429
     0.34351
     0.40117
     0.43961
     0.43961
     0.87690
     0.79521
     0.63663
     0.42520
     0.31467
     0.00233
    -0.70406
    -0.32924
     1.41510
     2.28006
    -0.51665
    -3.17401
    -3.99092
    -3.85637
    -3.39025
    -2.44840
    -0.74731
     0.38675
    -0.50704
    -0.93952
    -0.90108
    -0.65120
    -0.20911
    -0.21391
     0.80001
     1.38627
     2.17915
     3.08255
     3.46698
     3.36126
     3.03450
     2.69813
     2.28967
     1.72745
     1.27574
     0.81924
     0.53092
     0.18493
    -0.12742
    -0.29560
    -0.30522
    -0.50704
    -0.49743
    -0.54068
    -0.52146
    -0.54068
    -0.56470
    -0.60315
    -0.50223
    -0.55990
    -0.59834
    -0.52626
    -0.43976
    -0.44457
    -0.38210
    -0.54068
    -0.51665
    -0.51665
    -0.44457
    -0.51185
    -0.29080
    -0.35327
    -0.31002
    -0.22833
    -0.15144
    -0.10339
    -0.07456
     0.02635
     0.17051
     0.37234
     0.40598
     0.44442
     0.46845
     0.51650
     0.49728
     0.55975
     0.28104
    -0.31483
    -0.94433
    -0.65601
    -0.00248
     0.04558
    -0.19950
    -0.61756
    -0.80978
    -0.92030
    -0.98757
    -1.04043
    -1.06927
    -0.79536
    -0.74731
    -0.63198
    -0.46379
    -0.21391
    -0.25236
    -0.26197
    -0.11781
    -0.03131
    -0.09859
    -0.04092
    -0.13222
    -0.07456
     0.07921
     0.05038
    -0.00248
    -0.01209
    -0.09378
    -0.09378
    -0.06975
    -0.02170
    -0.05534
    -0.05053
    -0.01209
    -0.05053
    -0.02651
    -0.07456
    -0.10820
    -0.16586
    -0.13703
    -0.06495
    -0.09378
    -0.11300
    -0.12742
    -0.13222
    -0.24275
    -0.09859
    -0.20430
    -0.15625
    -0.20911
    -0.22352
    -0.24755
    -0.25236
    -0.31002
    -0.27158
    -0.21391
    -0.19469
    -0.24275
    -0.29080
    -0.21872
    -0.18028
    -0.31963
    -0.26197
    -0.14664
    -0.22352
    -0.22352
    -0.19950
    -0.05534
    -0.05053
    -0.15144
    -0.11300
    -0.06014
    -0.06495
    -0.02651
    -0.07456
    -0.06975
    -0.12742
    -0.08417
     0.05519
     0.07921
     0.04077
     0.04558
     0.04558
     0.13688
     0.25701
     0.18493
     0.29545
     0.30987
     0.35792
     0.32909
     0.32909
    -0.02170
    -0.39171
    -0.59834
    -0.57431
    -0.33885
    -0.24755
    -0.40132
    -0.51665
    -0.62717
    -0.62237
    -0.68964
    -0.74250
    -0.70406
    -0.50223
    -0.21872
     0.09363
     0.06480
     0.09363
     0.12727
     0.32429
     0.47325
     0.62222
     0.65105
     0.70391
     0.67027
     0.52130
     0.29545
     0.06480
     0.23298
     0.29065
     0.46845
     0.38675
     0.21376
    -0.05053
    -0.72328
    -1.50655
    -1.29992
    -0.50704
     1.60251
     3.13061
     1.72264
     0.00713
    -1.49214
    -2.24657
    -2.43398
    -2.17449
     0.13207
     2.35695
     1.66978
     0.69910
     0.20896
    -0.45899
     0.21376
     0.52611
     0.33390
     0.13207
     0.30506
     0.93937
     1.44393
     1.52082
     1.50640
     1.28055
     1.13158
     0.89612
     0.74716
     0.54533
     0.38195
     0.12246
    -0.05534
    -0.09378
    -0.09859
    -0.29080
    -0.37249
    -0.30522
    -0.31483
    -0.28119
    -0.24755
    -0.18028
    -0.29080
    -0.19469
    -0.11781
    -0.14183
    -0.16586
    -0.16105
    -0.17547
     0.03116
    -0.02651
    -0.10339
    -0.16105
    -0.00728
     0.01194
     0.03596
     0.08402
     0.03596
     0.20896
     0.22337
     0.32909
     0.38195
     0.42520
     0.35312
     0.32909
     0.43961
     0.57897
     0.45883
     0.41078
    -0.37249
    -1.23745
    -1.34798
    -0.34846
    -0.09378
    -0.24755
    -0.64159
    -0.91549
    -1.14615
    -1.26148
    -1.23745
    -1.29992
    -1.14615
    -0.85783
    -0.63198
    -0.59354
    -0.52626
    -0.36768
    -0.23313
    -0.24275
    -0.16105
    -0.15625
    -0.01209
    -0.06014
    -0.00728
    -0.01689
     0.03116
    -0.12261
    -0.07456
     0.08882
     0.05999
     0.05038
     0.00233
    -0.03131
    -0.04573
    -0.02651
    -0.03131
    -0.01209
    -0.01689
    -0.05053
    -0.01689
    -0.07456
    -0.15144
    -0.20430
    -0.21391
    -0.05053
     0.00713
    -0.15625
    -0.20430
    -0.16105
    -0.16586
    -0.13703
    -0.23794
    -0.19950
    -0.29080
    -0.13703
    -0.21872
    -0.19469
    -0.20430
    -0.27638
    -0.27158
    -0.18989
    -0.20911
    -0.20430
    -0.18989
    -0.25236
    -0.24755
    -0.20430
    -0.30522
    -0.20430
    -0.18028
    -0.19950
    -0.21391
    -0.15625
    -0.13703
    -0.14664
    -0.28119
    -0.26677
    -0.24275
    -0.14664
    -0.29560
    -0.17547
    -0.27638
    -0.29560
    -0.22352
    -0.22833
    -0.30522
    -0.23794
    -0.26677
    -0.24755
    -0.22352
    -0.06975
    -0.06975
     0.04077
     0.16571
     0.15610
     0.09843
     0.01674
    -0.17067
    -0.49743
    -0.70886
    -0.83380
    -0.56951
    -0.53587
    -0.55509
    -0.55029
    -0.81458
    -0.82900
    -0.94433
    -1.05485
    -0.81458
    -0.64639
    -0.66562
    -0.30522
    -0.22833
    -0.08897
     0.07921
     0.35312
     0.47806
     0.63183
     0.65105
     0.76157
     0.77118
     0.71832
     0.65585
     0.54533
     0.78560
     0.88651
     0.97301
     1.23250
     1.15080
     0.88171
     0.09363
    -0.29560
    -0.00728
     0.85287
     2.55397
     3.18827
     0.13688
    -3.81792
    -5.52382
    -4.46184
    -2.53970
    -1.49694
    -0.15144
     0.09843
    -1.27590
    -1.90540
    -2.01111
    -1.69396
    -0.97796
    -0.41093
    -0.11781
     0.14168
     1.40549
     2.17915
     2.62605
     2.78943
     2.64527
     2.40019
     2.04460
     1.78992
     1.34782
     1.08834
     0.71352
     0.43000
     0.14168
    -0.02651
    -0.14183
    -0.18508
    -0.20430
    -0.30522
    -0.41093
    -0.27158
    -0.32924
    -0.26197
    -0.30041
    -0.35807
    -0.22352
    -0.25236
    -0.18028
    -0.27158
    -0.23794
    -0.21872
    -0.03131
    -0.00728
     0.01674
     0.14168
     0.15610
     0.27143
     0.21376
     0.36273
     0.56936
     0.51650
     0.66066
     0.74235
     0.86729
     0.86729
     0.70871
     0.51169
    -0.12261
    -0.94913
    -0.94913
    -0.41574
     0.15129
    -0.00248
    -0.46379
    -0.80497
    -0.94913
    -1.15576
    -1.24706
    -1.20381
    -1.00199
    -0.79056
    -0.53107
    -0.38691
    -0.27158
    -0.19950
    -0.08417
     0.08882
     0.15610
     0.14649
     0.23298
     0.22818
     0.23779
     0.30026
     0.26662
     0.21376
     0.27623
     0.18493
     0.17532
     0.20896
     0.13688
     0.26662
     0.22818
     0.25701
     0.11285
     0.14649
     0.19454
     0.04077
     0.06960
     0.11285
     0.03596
     0.05038
     0.05038
     0.11285
     0.03596
    -0.01209
     0.04558
    -0.01209
     0.08882
     0.03116
    -0.09859
    -0.09859
    -0.03131
    -0.09859
    -0.14183
    -0.04573
    -0.06975
    -0.08417
    -0.11300
    -0.05534
    -0.13222
    -0.15625
    -0.27638
    -0.17067
    -0.19950
    -0.14183
    -0.08897
    -0.12261
    -0.27638
    -0.16586
    -0.24275
    -0.13703
    -0.10820
    -0.22833
    -0.11300
    -0.16586
    -0.14183
    -0.18028
    -0.19469
    -0.19950
    -0.12742
    -0.08417
    -0.08897
    -0.06495
    -0.01689
     0.06480
     0.00713
     0.02635
    -0.07456
    -0.36288
    -0.55509
    -0.68964
    -0.89627
    -0.92030
    -0.90108
    -0.79056
    -0.81939
    -0.78094
    -1.09329
    -1.23265
    -1.32395
    -1.15576
    -1.17979
    -1.08368
    -0.88186
    -0.78094
    -0.61276
    -0.34846
    -0.29560
    -0.04573
    -0.02170
     0.01674
     0.01194
     0.21857
     0.14168
     0.21857
     0.40598
     0.31467
     0.40117
     0.37714
     0.64144
     0.99223
     1.13158
     0.97781
     1.66017
     1.94369
     2.10707
     2.28487
     2.21759
     2.33292
     1.89563
     1.02106
     0.39156
     0.12246
    -1.17498
    -2.72230
    -3.11154
    -3.09232
    -3.70259
    -3.10673
    -2.82322
    -2.23216
    -2.66945
    -2.91932
    -2.46282
    -2.08800
    -1.07407
    -0.87705
     0.01674
     0.83846
     1.84277
     2.76540
     3.46698
     3.64478
     3.40932
     2.97684
     2.62124
     2.13110
     1.62653
     1.21327
     0.81924
     0.46364
     0.41559
     0.13207
    -0.01689
    -0.14664
    -0.15144
    -0.33405
    -0.27158
    -0.31002
    -0.17067
    -0.30522
    -0.28119
    -0.17547
    -0.18989
    -0.18989
    -0.31002
    -0.36768
    -0.25716
    -0.24275
    -0.18508
    -0.28119
    -0.23313
    -0.18508
    -0.24275
    -0.07936
    -0.05053
    -0.06975
    -0.11300
    -0.07936
     0.10324
     0.05038
     0.12727
     0.21857
     0.34831
     0.43000
     0.50689
     0.58858
     0.52611
     0.47325
     0.35312
     0.01674
    -0.57912
    -0.94913
    -0.53587
     0.00713
    -0.08417
    -0.27158
    -0.63198
    -0.84341
    -0.95874
    -1.01641
    -0.96835
    -0.94433
    -0.80497
    -0.69445
    -0.51665
    -0.35327
    -0.13703
    -0.18508
    -0.11300
    -0.08897
     0.00233
     0.04558
     0.00713
     0.01194
    -0.00728
     0.02155
     0.13688
    -0.09378
    -0.07936
    -0.09378
    -0.10820
    -0.16105
    -0.06014
    -0.20911
    -0.21872
    -0.28599
    -0.27638
    -0.26677
    -0.31483
    -0.27638
    -0.38210
    -0.37249
    -0.33885
    -0.25236
    -0.34846
    -0.44938
    -0.47340
    -0.49743
    -0.38210
    -0.26677
    -0.37249
    -0.45418
    -0.45899
    -0.39171
    -0.43015
    -0.43015
    -0.42535
    -0.45418
    -0.43496
    -0.40613
    -0.47821
    -0.45418
    -0.48782
    -0.59834
    -0.50223
    -0.34846
    -0.45418
    -0.47821
    -0.52146
    -0.56951
    -0.47340
    -0.46379
    -0.48782
    -0.39652
    -0.45418
    -0.31483
    -0.34366
    -0.29080
    -0.31483
    -0.27638
    -0.22833
    -0.02170
    -0.01209
     0.08882
     0.15610
     0.23779
     0.22818
    -0.03612
    -0.14664
    -0.41574
    -0.58873
    -0.68484
    -0.58873
    -0.51665
    -0.45418
    -0.54068
    -0.83380
    -0.78575
    -0.78094
    -0.84822
    -0.83861
    -0.72328
    -0.57431
    -0.34846
    -0.06975
     0.07921
     0.22818
     0.33390
     0.40598
     0.52130
     0.51650
     0.66546
     0.79040
     0.76157
     0.90573
     0.90093
     0.88651
     1.21327
     1.59290
     1.97732
     1.97252
     2.57319
     2.70293
     2.71254
     2.20318
     2.10226
     1.96291
     1.20366
     0.96340
    -0.49743
    -2.49645
    -3.52480
    -3.19323
    -1.95825
    -1.31914
    -2.21774
    -2.86166
    -3.28934
    -3.63532
    -3.25570
    -2.58295
    -1.66513
    -0.74250
    -0.15625
     0.47806
     1.07392
     1.96291
     2.50111
     2.72696
     2.92398
     2.62605
     2.27045
     1.96771
     1.62173
     1.23730
     0.92495
     0.51650
     0.28584
     0.11766
    -0.02170
    -0.26197
    -0.32924
    -0.22833
    -0.28119
    -0.33405
    -0.28599
    -0.23313
    -0.28599
    -0.17547
    -0.13703
    -0.19950
    -0.06975
    -0.06014
     0.01674
    -0.01689
    -0.06014
    -0.02651
    -0.02651
     0.07921
     0.11285
     0.24740
     0.19935
     0.24259
     0.18012
     0.28584
     0.35792
     0.41559
     0.59338
     0.63183
     0.73754
     0.80963
     0.66066
     0.91534
     0.71352
     0.69430
     0.22337
    -0.32444
    -0.64639
    -0.04092
     0.30026
     0.12727
    -0.08417
    -0.35327
    -0.58393
    -0.74731
    -0.75211
    -0.70886
    -0.66562
    -0.59354
    -0.45899
    -0.34366
    -0.17067
    -0.09859
     0.09843
    -0.01689
     0.16090
     0.09843
     0.14649
     0.18012
     0.29545
     0.24740
     0.15129
     0.17532
     0.30026
     0.16571
     0.28104
     0.15610
     0.21857
     0.16571
     0.16571
     0.22337
     0.21376
     0.12727
     0.17051
     0.20896
     0.11285
     0.15610
     0.24259
     0.20896
     0.16571
     0.20896
     0.13688
     0.10324
     0.04558
     0.05038
     0.14649
     0.02635
     0.12727
     0.02155
    -0.08897
    -0.18028
    -0.23794
    -0.24275
    -0.21391
    -0.29560
    -0.35807
    -0.33885
    -0.46860
    -0.51665
    -0.52146
    -0.57431
    -0.61276
    -0.74731
    -0.68003
    -0.77614
    -0.81939
    -0.88666
    -0.73770
    -0.72809
    -0.67042
    -0.68003
    -0.83861
    -0.70406
    -0.62717
    -0.57431
    -0.66081
    -0.56951
    -0.50704
    -0.46860
    -0.32924
    -0.32924
    -0.25716
    -0.30041
    -0.45899
    -0.41574
    -0.67042
    -0.70406
    -0.86264
    -1.05485
    -1.04524
    -1.00199
    -1.13654
    -1.03082
    -1.16057
    -1.43447
    -1.33356
    -1.24706
    -1.16057
    -1.12212
    -1.02602
    -0.82900
    -0.57431
    -0.31963
    -0.00728
     0.04558
     0.21857
     0.37234
     0.45403
     0.57897
     0.94898
     1.19405
     1.30938
     1.67939
     1.75147
     1.95810
     2.35214
     2.87112
     3.10658
     3.64958
     4.05804
     3.89946
     3.87544
     3.26996
     2.64046
     1.61212
     0.08402
    -0.28599
    -0.58393
    -1.38161
    -2.61178
    -2.39554
    -2.04475
    -2.56853
    -3.33739
    -4.02455
    -4.05339
    -3.86117
    -3.01063
    -2.02072
    -0.94433
    -0.26677
     0.01674
     0.60780
     1.29497
     2.14551
     2.45786
     2.83748
     2.65968
     2.51552
     2.21279
     1.88122
     1.64576
     1.26613
     1.06911
     0.65585
     0.42520
     0.22337
     0.05999
     0.09363
    -0.08417
    -0.06495
    -0.13222
    -0.05534
    -0.02170
    -0.10820
    -0.21391
    -0.04573
     0.00233
    -0.11781
    -0.11300
    -0.07456
    -0.01689
    -0.05534
    -0.11300
    -0.01689
    -0.02651
    -0.07456
     0.04558
     0.11285
     0.05038
     0.04077
     0.09363
     0.15129
     0.40598
     0.36273
     0.55014
     0.47325
     0.48286
     0.80001
     0.73274
     0.64144
     0.29065
    -0.83861
    -1.26628
    -0.88666
    -0.22833
    -0.04573
    -0.25716
    -0.63678
    -0.85302
    -1.09329
    -1.29992
    -1.29031
    -1.20862
    -1.13173
    -0.85783
    -0.65601
    -0.31963
    -0.28599
    -0.11781
     0.00713
     0.06480
     0.13688
     0.04077
     0.11766
     0.14649
     0.25701
     0.29065
     0.14649
     0.10324
     0.17532
     0.09843
     0.20896
     0.21857
     0.16571
     0.06960
     0.08882
     0.10324
     0.18493
     0.13688
     0.05038
     0.02635
     0.17532
     0.12727
     0.17051
     0.12727
     0.08402
     0.02635
    -0.02651
     0.14649
     0.16090
    -0.00248
    -0.02651
     0.08882
     0.03596
     0.00233
    -0.00728
     0.07441
    -0.00248
     0.10324
     0.05038
     0.03596
    -0.01209
    -0.02170
     0.02155
     0.06480
     0.14168
     0.00713
     0.05519
     0.09363
     0.05519
     0.08882
     0.04558
     0.02155
     0.00713
     0.02155
     0.02635
     0.00233
     0.00713
    -0.04092
    -0.07936
    -0.06014
     0.02635
    -0.04092
    -0.08897
     0.03116
     0.02635
     0.01194
     0.06960
     0.14168
     0.22337
     0.27623
     0.37234
     0.34831
     0.29065
     0.03596
    -0.43496
    -0.57912
    -0.55509
    -0.49743
    -0.23794
    -0.08417
    -0.14183
    -0.38210
    -0.43976
    -0.61276
    -0.71847
    -0.59354
    -0.41093
    -0.12261
     0.06480
     0.20896
     0.28584
     0.35792
     0.47325
     0.47325
     0.49728
     0.57897
     0.56455
     0.55014
     0.46364
     0.11285
    -0.14183
    -0.23313
    -0.26677
    -0.21391
    -0.28599
    -0.61756
    -1.04043
    -1.43928
    -2.39554
    -2.39554
    -1.59305
     0.40117
     1.64576
     3.20749
     3.02008
    -0.21872
    -2.14566
    -2.58775
    -2.83283
    -0.33405
     2.96242
     3.97154
     2.87112
     1.72745
     0.81924
     0.51650
     0.81443
     0.63183
     0.45883
     0.05999
     0.70391
     1.14119
     1.12197
     1.19405
     1.12678
     0.91054
     0.67027
     0.57897
     0.41559
     0.06960
    -0.05534
    -0.00248
    -0.30522
    -0.47821
    -0.59354
    -0.52626
    -0.58393
    -0.58873
    -0.56470
    -0.55029
    -0.52146
    -0.49262
    -0.51665
    -0.48782
    -0.51185
    -0.53587
    -0.56470
    -0.43496
    -0.40132
    -0.50223
    -0.49743
    -0.37730
    -0.35807
    -0.30041
    -0.18028
    -0.17067
    -0.19950
    -0.12261
     0.00233
     0.08402
     0.08882
     0.28104
     0.18012
     0.36753
     0.54533
     0.55975
     0.42520
     0.43000
     0.55975
     0.17051
    -0.78094
    -1.53538
    -0.43496
     0.05519
     0.03596
    -0.18989
    -0.55029
    -0.81458
    -1.05004
    -1.09329
    -0.88186
    -0.78094
    -0.66081
    -0.51185
    -0.24275
    -0.06014
    -0.02170
     0.09363
     0.23298
     0.23298
     0.19935
     0.29065
     0.31948
     0.39637
     0.27143
     0.24740
     0.29065
     0.35312
     0.33870
     0.29065
     0.23298
     0.23298
     0.16571
     0.19935
     0.17532
     0.20415
     0.24740
     0.09843
     0.12246
     0.09843
     0.03116
     0.10804
     0.08882
     0.08882
     0.02635
    -0.03131
    -0.01689
     0.01674
    -0.06495
    -0.08417
    -0.09859
    -0.07456
    -0.00248
     0.01674
    -0.06975
    -0.09378
    -0.12261
    -0.12261
    -0.06014
     0.00713
    -0.06014
    -0.07936
    -0.12261
    -0.00248
    -0.04573
    -0.03612
    -0.07456
    -0.03131
    -0.10339
    -0.08417
    -0.06014
    -0.05534
    -0.05053
    -0.19469
    -0.09378
    -0.05053
    -0.06495
    -0.02170
    -0.03612
    -0.10820
    -0.08417
    -0.03612
    -0.01689
    -0.04573
    -0.03612
     0.05038
     0.15129
     0.17532
     0.25701
     0.22337
     0.32909
     0.47806
     0.57897
     0.61741
     0.49728
     0.41078
     0.12246
    -0.18508
    -0.36288
    -0.40613
    -0.31483
    -0.18989
    -0.28599
    -0.28119
    -0.50223
    -0.62237
    -0.78575
    -0.69925
    -0.49262
    -0.49743
    -0.26197
    -0.00248
     0.04558
     0.05038
     0.21857
     0.45403
     0.55014
     0.79521
     0.82885
     0.82404
     0.79521
     0.66066
     0.51169
     0.76638
     0.92976
     0.78079
     0.94417
     1.04509
     0.52130
    -0.09378
    -0.39171
    -0.03131
     1.25652
     2.84229
     2.25123
    -1.50655
    -5.70642
    -6.03799
    -3.09712
    -0.72328
    -0.09378
    -0.10339
    -0.68964
    -1.78046
    -2.26580
    -2.10241
    -1.29992
    -0.30041
     0.39637
     0.84326
     0.83365
     1.40549
     2.29448
     2.66929
     2.71254
     2.52033
     2.44825
     2.04940
     1.67939
     1.40068
     1.05950
     0.76638
     0.45403
     0.29545
     0.15129
     0.09843
     0.01674
    -0.05534
    -0.06495
     0.05038
    -0.07936
    -0.06495
    -0.13703
     0.00233
    -0.11781
    -0.11300
    -0.07456
    -0.10339
    -0.12742
    -0.05053
    -0.04573
     0.05519
     0.06960
     0.07441
     0.14168
     0.07921
     0.08402
     0.19454
     0.28584
     0.43000
     0.43481
     0.52130
     0.57897
     0.43961
     0.77118
     0.66546
     0.60780
     0.47325
    -0.15144
    -0.99718
    -1.27590
    -0.45899
     0.07921
    -0.06495
    -0.45899
    -0.75692
    -1.04524
    -1.24226
    -1.19901
    -1.17498
    -1.11732
    -0.95394
    -0.82419
    -0.59834
    -0.44457
    -0.28119
    -0.17067
    -0.26197
    -0.05534
    -0.21391
    -0.19469
    -0.19950
    -0.04573
    -0.20911
    -0.22833
    -0.20911
    -0.20430
    -0.20911
    -0.37249
    -0.29560
    -0.40132
    -0.40613
    -0.42535
    -0.48301
    -0.46860
    -0.59354
    -0.55029
    -0.42054
    -0.04573
    -0.61756
    -0.58393
    -0.67042
    -0.58873
    -0.58393
    -0.63678
    -0.58873
    -0.45418
    -0.54548
    -0.57431
    -0.70886
    -0.67042
    -0.64639
    -0.67523
    -0.59354
    -0.55029
    -0.63198
    -0.57431
    -0.47821
    -0.57431
    -0.38691
    -0.44938
    -0.35807
    -0.23794
    -0.25236
    -0.15625
    -0.14664
    -0.22833
    -0.19469
    -0.17547
    -0.07456
     0.03116
    -0.06975
    -0.10820
    -0.05053
     0.00713
     0.10324
     0.04077
    -0.07456
    -0.03131
     0.11766
     0.11285
     0.18974
     0.19454
     0.22818
     0.07921
    -0.10820
    -0.13703
    -0.34846
    -0.58873
    -0.61756
    -0.64159
    -0.46379
    -0.45899
    -0.57912
    -0.84341
    -0.87225
    -1.01160
    -0.87225
    -0.86744
    -0.79056
    -0.87705
    -0.70406
    -0.48301
    -0.24275
    -0.15144
    -0.01689
     0.00713
     0.29065
     0.35792
     0.36753
     0.36273
     0.41559
     0.57416
     0.59819
     0.65585
     0.65585
     0.68469
     0.89612
     1.12197
     1.41029
     1.48237
     1.89083
     2.44344
     2.83748
     3.09697
     3.24594
     3.85621
     3.96674
     3.37087
     2.09265
     0.30026
    -1.74682
    -2.73672
    -2.90010
    -1.94384
    -2.08319
    -3.12115
    -2.99621
    -3.57285
    -3.53921
    -4.35612
    -3.69779
    -2.95296
    -2.70789
    -1.77565
    -0.64159
     0.21376
     1.00184
     2.05421
     2.85190
     3.32763
     3.47659
     3.32282
     2.71254
     2.04460
     1.56887
     1.18925
     0.64624
     0.14649
    -0.16586
    -0.50704
    -0.63198
    -0.71847
    -0.74731
    -0.92030
    -0.87225
    -0.93472
    -0.73770
    -0.63198
    -0.68484
    -0.73289
    -0.67523
    -0.65601
    -0.48782
    -0.43976
    -0.43015
    -0.38210
    -0.44457
    -0.30041
    -0.30522
    -0.31002
    -0.31483
    -0.39652
    -0.39652
    -0.29560
    -0.18508
    -0.23794
    -0.14183
    -0.20430
    -0.19469
    -0.01689
    -0.06014
     0.08402
     0.08402
     0.23298
     0.20896
     0.35792
     0.37234
     0.53092
     0.41078
     0.36753
     0.00233
    -0.67523
    -0.62237
    -0.49262
    -0.00728
    -0.28599
    -0.49262
    -0.81458
    -1.02602
    -1.15576
    -1.24706
    -1.34317
    -1.30953
    -1.25187
    -1.12693
    -0.97316
    -0.88186
    -0.86264
    -0.88666
    -0.82900
    -0.61276
    -0.54068
    -0.58873
    -0.55509
    -0.48782
    -0.41093
    -0.35327
    -0.29080
    -0.20430
    -0.36288
    -0.20430
    -0.26677
    -0.01689
    -0.04092
    -0.05534
    -0.12742
     0.02155
     0.10324
     0.15610
     0.14168
     0.15610
     0.21857
     0.16090
     0.20415
     0.29545
     0.31948
     0.11766
     0.18012
     0.29065
     0.38195
     0.24259
     0.25220
     0.24259
     0.16090
     0.24259
     0.13688
     0.19935
     0.16090
     0.08402
     0.08402
     0.10804
     0.09843
     0.12246
    -0.05053
     0.04558
     0.01674
     0.04077
    -0.04092
    -0.03131
    -0.01689
    -0.05053
     0.01674
     0.02635
     0.05038
     0.01674
     0.02155
     0.05999
     0.07441
     0.18493
     0.20415
     0.30026
     0.42039
     0.45403
     0.43961
     0.35312
     0.20415
    -0.05534
    -0.20911
    -0.18508
    -0.34366
    -0.09378
    -0.08897
    -0.22352
    -0.34366
    -0.44457
    -0.35807
    -0.33885
    -0.33885
    -0.27638
    -0.16586
     0.05038
     0.28584
     0.42520
     0.53092
     0.56455
     0.67027
     0.80963
     1.01145
     1.13639
     1.04028
     0.96340
     0.97301
     1.05950
     1.29977
     1.62173
     1.88122
     2.05902
     1.93888
     2.36175
     2.40019
     2.25603
     2.15032
     1.66017
     0.95379
     0.51650
     1.24211
     1.98213
     1.14600
    -1.75643
    -3.06348
    -3.40466
    -3.56324
    -3.87559
    -3.11634
    -1.48252
    -1.57863
    -2.31866
    -1.84293
    -1.50175
    -1.46811
    -1.19420
    -0.77614
    -0.27638
     1.15561
     1.94849
     2.40019
     2.80865
     2.79904
     2.34253
     2.08785
     1.66978
     1.29977
     0.91054
     0.64624
     0.41559
     0.16571
     0.06960
    -0.21872
    -0.22352
    -0.24275
    -0.41574
    -0.28599
    -0.25236
    -0.31963
    -0.28119
    -0.24275
    -0.20430
    -0.17547
    -0.26197
    -0.22833
    -0.13222
    -0.08417
    -0.13222
    -0.03131
    -0.14664
    -0.07936
    -0.06975
    -0.11781
     0.05999
     0.08882
     0.06480
     0.09363
     0.12727
     0.07441
     0.07921
     0.31467
     0.32909
     0.41559
     0.55975
     0.76638
     0.79521
     0.73274
     0.76157
     0.62702
     0.74716
     0.18974
    -0.81939
    -1.28070
    -0.38210
     0.17051
    -0.09859
    -0.31483
    -0.60795
    -0.94913
    -1.17979
    -1.30953
    -1.20381
    -1.08368
    -0.96835
    -0.82900
    -0.62237
    -0.40613
    -0.11781
    -0.08897
    -0.07456
     0.00713
    -0.02651
     0.03596
     0.00713
     0.15610
     0.05519
     0.09363
    -0.03131
     0.11285
     0.00713
     0.01674
     0.00713
     0.04077
     0.00233
    -0.06014
    -0.06495
    -0.02651
     0.02635
    -0.08897
    -0.11300
    -0.11300
     0.02155
    -0.10339
    -0.06014
    -0.24275
    -0.17547
    -0.11781
    -0.19950
    -0.19950
    -0.18508
    -0.30041
    -0.24755
    -0.22352
    -0.19469
    -0.26677
    -0.37249
    -0.39652
    -0.35327
    -0.36768
    -0.26677
    -0.34846
    -0.35807
    -0.31963
    -0.43976
    -0.35807
    -0.24755
    -0.23313
    -0.18989
    -0.18028
    -0.14183
    -0.06014
    -0.09859
    -0.00248
     0.02635
     0.07921
     0.14168
     0.19935
     0.18493
     0.31948
     0.20415
     0.17051
     0.33390
     0.28584
     0.34351
     0.29545
     0.30987
     0.20415
     0.37714
     0.43481
     0.52611
     0.60780
     0.54053
     0.59819
     0.49247
     0.43000
     0.08402
    -0.15625
    -0.35807
    -0.21391
    -0.14183
    -0.06975
    -0.09859
    -0.29560
    -0.50223
    -0.66562
    -0.62237
    -0.58393
    -0.53107
    -0.38210
    -0.17547
    -0.01209
     0.08882
     0.12727
     0.32909
     0.69430
     0.57897
     0.73274
     0.85287
     1.02587
     0.90093
     0.73754
     0.64144
     0.86248
     0.90573
     1.01626
     0.87209
     0.62702
     0.24740
    -0.45418
    -1.14615
    -0.08417
     2.22240
     3.78413
     3.16905
     0.35312
    -3.77948
    -6.94620
    -4.39937
    -0.65601
     0.99703
     1.19405
     0.38675
    -0.91069
    -1.94384
    -1.93423
    -1.82370
    -0.55509
    -0.15625
     0.32429
     0.25701
     0.61741
     1.27094
     1.79472
     1.94849
     1.99655
     1.86680
     1.50640
     1.26133
     1.05470
     0.74716
     0.43481
     0.22818
     0.05038
    -0.03612
    -0.17067
    -0.32924
    -0.31002
    -0.30041
    -0.31002
    -0.26677
    -0.17067
    -0.24275
    -0.19469
    -0.23794
    -0.18508
    -0.24755
    -0.12261
    -0.18989
    -0.07456
    -0.03612
    -0.04092
     0.08882
     0.12727
     0.11285
     0.11766
     0.08882
     0.17532
     0.32429
     0.51169
     0.57897
     0.50689
     0.42520
     0.62222
     0.61261
     0.59819
     0.46364
    -0.00728
    -0.77614
    -0.74731
    -0.24755
     0.12727
    -0.03131
    -0.21872
    -0.57431
    -0.63678
    -0.66081
    -0.76172
    -0.74731
    -0.74250
    -0.52626
    -0.32444
    -0.12742
    -0.08417
     0.03116
     0.10324
     0.18974
     0.29545
     0.35312
     0.28584
     0.18974
     0.22337
     0.31467
     0.29065
     0.26182
     0.11285
     0.20415
     0.07921
     0.24259
     0.35312
     0.25220
     0.14649
     0.17051
     0.11766
     0.14168
     0.10804
     0.05999
     0.05519
     0.15129
     0.13207
     0.07441
     0.13207
     0.11766
    -0.07456
    -0.01689
     0.00233
     0.04558
     0.00713
    -0.02170
    -0.03131
    -0.01689
    -0.02170
     0.05999
    -0.00248
     0.00233
    -0.04092
     0.00233
    -0.06495
    -0.06975
    -0.04573
     0.01194
     0.07921
     0.04558
     0.07441
     0.03116
     0.02635
     0.08882
    -0.02170
     0.01194
    -0.02170
    -0.02170
     0.04558
    -0.06975
    -0.20430
    -0.14664
    -0.21391
    -0.25236
    -0.18508
    -0.19950
    -0.25716
    -0.35807
    -0.23313
    -0.20911
    -0.23794
    -0.23794
    -0.28119
    -0.17067
     0.06480
     0.10804
     0.10804
     0.19454
     0.37714
     0.21376
     0.30506
     0.21857
     0.05999
    -0.31963
    -0.48301
    -0.43976
    -0.22833
    -0.04573
    -0.18028
    -0.36288
    -0.52626
    -0.51665
    -0.56470
    -0.66081
    -0.61756
    -0.55509
    -0.23313
    -0.00248
     0.22818
     0.27143
     0.25701
     0.27143
     0.38195
     0.50689
     0.63663
     0.69910
     0.75196
     0.76157
     0.80482
     0.76157
     1.03548
     1.21327
     1.31899
     1.70342
     2.22240
     2.09746
     1.70822
     1.24211
     1.21808
     1.15561
     1.19405
     1.42471
     1.34302
    -1.13654
    -3.86117
    -4.36573
    -3.32778
    -2.21294
    -2.10722
    -2.33788
    -2.22735
    -2.70789
    -2.64061
    -2.41476
    -1.90059
    -1.11251
    -0.80017
    -0.12742
     0.71352
     1.73706
     2.21279
     2.75098
     2.93839
     2.80384
     2.50591
     2.27526
     2.06863
     1.48718
     1.14119
     0.77118
     0.56455
     0.24259
     0.18493
    -0.06014
    -0.06014
    -0.13222
    -0.11300
    -0.13222
    -0.10820
    -0.30522
    -0.28119
    -0.34846
    -0.16586
    -0.21872
    -0.28119
    -0.22352
    -0.20430
    -0.19469
    -0.18989
    -0.16586
    -0.16586
    -0.18508
    -0.02170
    -0.04092
    -0.05053
     0.04558
     0.01194
     0.02635
     0.21376
     0.31948
     0.31467
     0.35792
     0.30987
     0.23298
     0.32429
     0.17051
    -0.40132
    -0.98757
    -1.00199
    -0.61276
    -0.13703
    -0.38210
    -0.54068
    -0.94433
    -1.11251
    -1.17979
    -1.27109
    -1.28551
    -1.13654
    -0.97796
    -0.82419
    -0.70886
    -0.59354
    -0.48301
    -0.48301
    -0.34846
    -0.31483
    -0.35327
    -0.25236
    -0.33885
    -0.40613
    -0.17547
    -0.29560
    -0.25236
    -0.22352
    -0.21872
    -0.28119
    -0.37249
    -0.34366
    -0.25716
    -0.33405
    -0.26197
    -0.35807
    -0.32924
    -0.40613
    -0.44457
    -0.33885
    -0.31002
    -0.31002
    -0.39652
    -0.49262
    -0.43015
    -0.51665
    -0.39171
    -0.40132
    -0.49262
    -0.46860
    -0.40613
    -0.38691
    -0.44938
    -0.35807
    -0.46379
    -0.50223
    -0.49743
    -0.37249
    -0.37249
    -0.44457
    -0.45899
    -0.44457
    -0.31483
    -0.37730
    -0.33885
    -0.33885
    -0.40132
    -0.39171
    -0.37249
    -0.32444
    -0.27158
    -0.27638
    -0.27158
    -0.20911
    -0.18508
    -0.18028
    -0.22352
    -0.14183
    -0.15625
    -0.15144
    -0.06975
     0.07921
    -0.04573
    -0.05053
    -0.06975
    -0.06495
    -0.01209
     0.04558
     0.02155
     0.03596
    -0.09859
    -0.36768
    -0.50223
    -0.67042
    -0.74250
    -0.78575
    -0.91069
    -0.61756
    -0.63678
    -0.74731
    -0.94433
    -0.92030
    -0.80497
    -0.84822
    -0.74250
    -0.45899
    -0.39171
    -0.12261
     0.24740
     0.35792
     0.60780
     0.53092
     0.75677
     0.80963
     0.84326
     0.94898
     1.13158
     1.27574
     1.17964
     1.36224
     1.22769
     1.92927
     2.13110
     2.44825
     2.68852
     3.19308
     3.59673
     3.92349
     3.76972
     3.82738
     3.46698
     2.12629
     1.06431
     0.58377
    -1.60266
    -3.46713
    -3.48635
    -2.30904
    -1.59785
    -1.89098
    -3.24609
    -3.91403
    -4.40418
    -4.28885
    -3.78429
    -2.96257
    -1.73240
    -1.19420
    -0.07936
     0.92495
     1.74667
     2.32811
     2.98645
     3.14502
     3.13061
     2.82307
     2.43864
     2.14071
     1.65056
     1.28055
     0.81443
     0.57897
     0.34831
     0.16571
     0.06960
    -0.04092
    -0.16586
    -0.13222
    -0.12742
    -0.13222
    -0.18028
    -0.18508
    -0.11781
    -0.05053
    -0.05053
    -0.07936
    -0.06495
    -0.19469
    -0.01209
     0.12246
     0.03596
     0.04558
     0.01194
    -0.03131
     0.07441
     0.05999
     0.24740
     0.24259
     0.18493
     0.20415
     0.39156
     0.55494
     0.42039
     0.60780
     0.55014
     0.66546
     0.69430
     0.67988
     0.62702
     0.60300
     0.07441
    -0.50223
    -0.59834
     0.02155
     0.17051
     0.02635
    -0.17067
    -0.46379
    -0.71847
    -0.73289
    -0.76653
    -0.71367
    -0.69445
    -0.47821
    -0.35327
    -0.21872
    -0.12261
    -0.04092
    -0.04092
     0.12727
     0.25220
     0.26182
     0.30026
     0.28584
     0.21857
     0.32429
     0.35792
     0.33870
     0.35792
     0.47806
     0.35312
     0.39156
     0.37714
     0.37714
     0.33390
     0.31467
     0.28104
     0.15129
     0.31467
     0.35792
     0.23298
     0.07921
    -0.00728
     0.01194
     0.03116
    -0.10339
    -0.21872
    -0.13222
    -0.30041
    -0.28599
    -0.55509
    -0.35327
    -0.38210
    -0.53107
    -0.60315
    -0.62237
    -0.67523
    -0.62717
    -0.80978
    -0.76172
    -0.68003
    -0.64159
    -0.58873
    -0.51665
    -0.70886
    -0.69925
    -0.73770
    -0.64639
    -0.52146
    -0.52626
    -0.57912
    -0.60315
    -0.47340
    -0.42535
    -0.45899
    -0.45418
    -0.50223
    -0.45899
    -0.33885
    -0.36288
    -0.34366
    -0.31483
    -0.37249
    -0.52626
    -0.45899
    -0.56470
    -0.80978
    -0.92991
    -1.03563
    -0.97316
    -0.90588
    -1.01160
    -1.16537
    -1.22304
    -1.24706
    -1.12693
    -1.15576
    -1.09810
    -0.95874
    -0.95874
    -0.76653
    -0.38691
    -0.28599
    -0.07456
     0.20896
     0.33870
     0.39156
     0.55494
     0.65105
     1.06911
     1.29016
     1.59770
     1.66498
     2.17915
     2.58280
     2.91917
     3.79375
     4.57221
     5.38912
     5.90329
     6.35980
     6.56643
     6.11473
     4.69715
     1.21808
    -2.88088
    -4.65405
    -3.91403
    -1.73240
    -0.47340
    -1.20381
    -2.31385
    -4.22157
    -5.87942
    -6.62425
    -6.48489
    -5.12498
    -3.84676
    -2.53970
    -1.54980
     0.28104
     1.50160
     2.37136
     3.23633
     3.57270
     3.66400
     3.54387
     3.15463
     2.60202
     2.17915
     1.90524
     1.26613
     0.87690
     0.60300
     0.45403
     0.27143
     0.02635
    -0.08897
    -0.13222
    -0.21872
    -0.15144
    -0.14183
    -0.15144
    -0.11781
    -0.26677
    -0.12742
     0.02155
    -0.06975
    -0.00248
    -0.02170
    -0.09859
     0.01674
    -0.08417
     0.01194
     0.14168
    -0.00248
     0.08402
     0.08882
     0.22818
     0.24740
     0.15129
     0.24259
     0.31948
     0.29065
     0.26662
     0.41078
     0.55494
     0.57416
     0.66546
     0.77599
     0.96340
     0.98262
     0.93937
     0.88651
     0.84807
    -0.00248
    -0.59834
    -0.78575
    -0.00248
     0.19935
    -0.10339
    -0.11781
    -0.45418
    -0.68964
    -0.85783
    -1.09329
    -0.92991
    -0.92510
    -0.73770
    -0.56470
    -0.37249
    -0.23313
    -0.17067
    -0.04092
     0.23298
     0.28104
     0.23779
     0.20415
     0.14168
     0.36273
     0.28584
     0.28584
     0.20415
     0.26182
     0.33870
     0.33390
     0.34351
     0.27623
     0.21857
     0.13688
     0.13688
     0.32429
     0.21857
     0.18493
     0.24740
     0.13207
     0.18012
     0.21376
     0.20415
     0.20415
     0.11285
     0.12246
     0.15129
     0.14168
     0.10324
    -0.00728
     0.05519
     0.10324
     0.21376
     0.06480
     0.09843
     0.15610
     0.55494
     0.03596
    -0.07936
    -0.01689
     0.05038
     0.07921
     0.17051
     0.17532
     0.08882
     0.09363
    -0.08897
     0.08882
    -0.01209
    -0.11781
    -0.15144
    -0.05534
    -0.00728
    -0.14183
    -0.10820
    -0.05053
    -0.02651
    -0.00728
    -0.01689
    -0.07456
     0.06960
    -0.08897
    -0.01209
     0.12727
     0.21857
     0.15610
     0.10324
     0.35312
     0.32429
     0.42039
     0.43961
     0.38195
     0.42039
     0.21376
    -0.17067
    -0.39652
    -0.56470
    -0.45899
    -0.40132
    -0.28119
    -0.30522
    -0.46379
    -0.59834
    -0.75692
    -0.84822
    -0.72328
    -0.55990
    -0.38691
    -0.30041
    -0.18508
     0.08882
     0.25701
     0.47325
     0.55494
     0.54533
     0.56936
     0.72313
     0.53572
     0.43000
     0.28584
     0.28584
     0.10804
     0.30506
     0.05519
    -0.61756
    -1.61227
    -2.36671
    -1.48252
     1.57848
     3.58712
     2.83748
     1.33341
    -1.11732
    -5.45174
    -4.19274
    -0.50223
     1.35263
     1.78992
     1.90044
     1.11236
     0.02635
    -0.35327
    -0.51185
     0.29545
     0.58377
     0.66546
     0.55494
     0.68949
     0.93937
     1.40549
     1.51121
     1.71303
     1.66017
     1.50640
     1.23250
     0.90093
     0.77599
     0.58858
     0.50689
     0.28104
     0.16090
    -0.00248
    -0.09859
    -0.20430
    -0.17067
    -0.04092
    -0.15625
    -0.15625
    -0.20911
    -0.08897
    -0.09859
    -0.16105
    -0.09859
    -0.03131
    -0.08897
    -0.09859
    -0.06975
     0.06960
     0.04077
     0.12246
     0.19935
     0.17051
     0.22818
     0.15610
     0.24259
     0.34351
     0.45883
     0.46845
     0.42520
     0.51650
     0.58858
     0.58858
     0.56936
     0.40117
     0.39637
    -0.43015
    -1.13173
    -1.05485
    -0.28119
    -0.02651
    -0.20430
    -0.49743
    -0.84341
    -1.01160
    -1.09329
    -1.06446
    -0.86744
    -0.77614
    -0.64639
    -0.50704
    -0.22833
    -0.20430
    -0.04573
     0.04558
     0.08882
     0.19935
     0.23779
     0.25701
     0.25220
     0.14168
     0.11285
     0.12246
     0.22818
     0.10324
     0.21376
     0.04077
     0.21376
     0.07921
     0.12246
     0.10804
     0.18974
     0.07441
     0.08402
     0.05038
     0.09843
     0.02635
     0.02155
     0.01674
     0.14168
     0.05519
    -0.02170
     0.07441
     0.02635
    -0.08897
    -0.09378
    -0.11781
    -0.06495
     0.00233
    -0.19469
    -0.22833
    -0.13222
    -0.17547
    -0.13703
    -0.21391
    -0.24275
    -0.19950
    -0.23313
    -0.22352
    -0.24275
    -0.20911
    -0.19469
    -0.25236
    -0.19950
    -0.04573
    -0.09859
    -0.20430
    -0.06014
    -0.10820
    -0.17067
    -0.13703
    -0.04573
    -0.11781
    -0.00728
    -0.00248
    -0.09859
    -0.03131
     0.00713
    -0.07456
    -0.10820
    -0.02651
     0.00713
    -0.08897
    -0.05053
    -0.05053
    -0.06014
    -0.06014
    -0.05534
     0.07921
    -0.04092
     0.12246
     0.00233
     0.06960
     0.10804
     0.18493
     0.28584
     0.38675
     0.52130
     0.49728
     0.41078
     0.31948
     0.11766
    -0.28119
    -0.47340
    -0.43976
    -0.31963
    -0.31963
    -0.31483
    -0.56470
    -0.78094
    -0.71367
    -0.76172
    -0.65601
    -0.58873
    -0.55990
    -0.23313
    -0.22352
     0.02635
     0.28104
     0.48767
     0.56936
     0.90573
     1.02106
     1.06431
     1.15080
     0.96340
     1.00184
     0.92495
     1.14600
     1.47757
     1.48718
     1.02106
     0.50208
    -0.07456
     0.19454
     1.05470
     2.13590
     2.94800
     1.10756
    -2.68386
    -5.98994
    -5.13939
    -2.22735
    -0.55029
    -0.43976
    -0.17067
    -0.94433
    -1.74201
    -1.86695
    -1.61707
    -0.71367
    -0.41574
     0.35792
     0.39637
     1.28055
     2.23681
     3.08736
     3.51504
     3.15944
     3.00567
     2.59241
     2.28967
     2.00616
     1.64095
     1.38627
     1.04509
     0.76638
     0.51650
     0.29545
     0.22337
     0.05038
    -0.02170
    -0.20911
    -0.31002
    -0.48782
    -0.51665
    -0.62717
    -0.66562
    -0.65120
    -0.69445
    -0.61756
    -0.63198
    -0.66562
    -0.65120
    -0.60315
    -0.47340
    -0.44457
    -0.32444
    -0.05053
    -0.01689
     0.16090
     0.29545
     0.40117
     0.63183
     0.86729
     0.93456
     0.77599
     0.80001
     0.77599
     0.39637
    -0.64639
    -1.13654
    -0.69445
     0.21376
     0.16090
    -0.09378
    -0.55990
    -1.01160
    -1.22784
    -1.33356
    -1.13173
    -1.04043
    -0.90588
    -0.70406
    -0.53587
    -0.22352
    -0.15625
    -0.00728
     0.05999
     0.17051
     0.20896
     0.25220
     0.21376
     0.30506
     0.30026
     0.24259
     0.26182
     0.33870
     0.22818
     0.22337
     0.26662
     0.22337
     0.12246
     0.14168
     0.08882
     0.12246
     0.09363
     0.14649
     0.07921
     0.10804
     0.04077
    -0.05534
    -0.05534
     0.04077
    -0.08417
    -0.09378
    -0.04573
    -0.06014
    -0.10339
    -0.07456
    -0.14183
    -0.09378
    -0.09378
    -0.04573
    -0.10820
    -0.10339
    -0.11781
    -0.18989
    -0.16586
    -0.07936
    -0.09859
    -0.09378
     0.12727
    -0.15144
    -0.14664
    -0.17067
    -0.22352
    -0.21391
    -0.08417
    -0.07456
    -0.06975
    -0.09378
    -0.12261
    -0.21872
    -0.19469
    -0.09859
    -0.15625
    -0.18028
    -0.18028
    -0.15144
    -0.08897
    -0.00728
    -0.06975
     0.04077
     0.10804
     0.15129
     0.06480
     0.00713
    -0.18028
    -0.37730
    -0.60795
    -0.66081
    -0.38691
    -0.46379
    -0.43496
    -0.50223
    -0.58393
    -0.56951
    -0.70406
    -0.81458
    -0.77133
    -0.68964
    -0.56470
    -0.40132
    -0.25716
    -0.17547
    -0.18989
    -0.02651
     0.16090
     0.33390
     0.40598
     0.36273
     0.43481
     0.50208
     0.51169
     0.52130
     0.51169
     0.67027
     0.71832
     0.85287
     0.88651
     1.05470
     1.06911
     1.61692
     1.99174
     2.31370
     2.57319
     2.67890
     2.84709
     3.03450
     2.65007
     2.39058
     1.25172
    -0.29560
    -1.83332
    -3.62090
    -3.36622
    -2.30904
    -3.23648
    -4.11105
    -3.77948
    -2.67425
    -2.92413
    -2.63581
    -2.28982
    -1.92462
    -1.11732
    -0.94433
    -0.17547
     1.25172
     2.89034
     3.89466
     4.30792
     4.63949
     4.60585
     4.22142
     3.53906
     2.95281
     2.19837
     1.54004
     0.93456
     0.47325
     0.26662
    -0.03131
    -0.09378
    -0.24755
    -0.26677
    -0.28599
    -0.23794
    -0.31002
    -0.22352
    -0.34366
    -0.33405
    -0.18508
    -0.17547
    -0.15625
    -0.24755
    -0.18989
    -0.11300
    -0.14664
    -0.10820
    -0.15625
    -0.07936
    -0.18028
    -0.08897
    -0.08897
    -0.05534
    -0.11781
    -0.16586
     0.01194
     0.07441
     0.07921
     0.14168
     0.15610
     0.05999
     0.14168
     0.30026
     0.31948
     0.41078
     0.54053
     0.45403
     0.65585
     0.64624
     0.73754
     0.53572
     0.55494
     0.08402
    -0.63678
    -1.03082
    -0.52146
    -0.00248
    -0.10339
    -0.30522
    -0.58393
    -0.80497
    -0.96355
    -1.17018
    -1.16057
    -0.98277
    -0.86744
    -0.82900
    -0.61276
    -0.30522
    -0.31483
    -0.30041
    -0.26197
    -0.20911
    -0.23794
    -0.08417
    -0.26677
    -0.32924
    -0.26677
    -0.30041
    -0.31002
    -0.35327
    -0.36768
    -0.37249
    -0.36288
    -0.32444
    -0.31002
    -0.32444
    -0.25716
    -0.21391
    -0.22352
    -0.21872
    -0.18508
    -0.13703
    -0.06975
    -0.08897
     0.03596
    -0.07936
     0.04077
    -0.06014
    -0.14183
    -0.11781
     0.01194
    -0.03131
    -0.02651
    -0.05534
    -0.08417
    -0.09859
    -0.06014
    -0.06975
    -0.05534
    -0.01689
    -0.14183
    -0.01689
    -0.11781
    -0.05534
    -0.06014
    -0.05053
     0.05038
    -0.02170
     0.04558
     0.05999
     0.12727
     0.14168
     0.18974
     0.32429
     0.40598
     0.44922
     0.41559
     0.19935
     0.07921
    -0.08897
    -0.49262
    -0.43015
    -0.41574
    -0.21391
    -0.12742
    -0.30041
    -0.55029
    -0.55990
    -0.65601
    -0.67042
    -0.69925
    -0.42054
    -0.31002
    -0.15625
     0.07921
     0.20415
     0.38675
     0.48767
     0.62702
     0.59338
     0.59338
     0.75196
     0.70871
     0.80001
     0.70391
     0.66066
     0.70871
     1.03067
     1.14600
     1.12197
     1.59770
     1.87161
     1.79472
     1.76108
     1.61212
     1.64095
     0.98262
     0.53092
     0.72793
     0.88171
    -0.96355
    -3.79870
    -4.04858
    -3.61129
    -2.72711
    -2.30424
    -1.81890
    -1.79968
    -1.97267
    -1.94384
    -1.76604
    -1.17018
    -0.63198
    -0.08897
     0.93456
     1.90044
     2.63566
     3.06814
     3.78894
     3.81777
     3.59192
     3.17386
     2.71254
     2.12148
     1.56406
     0.98742
     0.61261
     0.32429
     0.12246
    -0.02170
    -0.25236
    -0.38691
    -0.40613
    -0.30522
    -0.36288
    -0.42535
    -0.33405
    -0.32924
    -0.35807
    -0.39171
    -0.36288
    -0.42054
    -0.31963
    -0.22352
    -0.30522
    -0.22833
    -0.30041
    -0.15144
    -0.14183
    -0.09859
    -0.28599
    -0.11781
     0.04077
     0.05519
     0.06480
     0.06960
     0.03116
     0.10804
     0.04077
     0.27623
     0.26662
     0.25701
     0.25701
     0.43481
     0.62222
     0.67027
     0.69430
     0.59819
     0.70871
     0.80963
     0.92976
     0.70871
     0.37714
    -0.64639
    -0.88186
    -0.44938
     0.14649
     0.15610
    -0.14664
    -0.46379
    -0.84341
    -1.01160
    -1.09810
    -1.12212
    -0.97796
    -0.80017
    -0.63678
    -0.47821
    -0.40132
    -0.24755
    -0.24275
    -0.06975
     0.00233
    -0.01209
    -0.04573
     0.11766
     0.10804
     0.06960
     0.02155
    -0.02651
     0.01194
     0.09363
     0.04558
     0.02155
    -0.07456
    -0.14183
    -0.07456
    -0.11300
    -0.01689
    -0.06975
    -0.10339
    -0.09378
    -0.05534
     0.01194
    -0.07456
    -0.11781
    -0.18028
    -0.13222
    -0.04573
    -0.05534
    -0.13222
    -0.06975
    -0.04092
    -0.08897
    -0.08417
    -0.06975
    -0.22352
    -0.30041
    -0.28119
    -0.25236
    -0.41093
    -0.48782
    -0.50704
    -0.38691
    -0.37249
    -0.37730
    -0.43015
    -0.56470
    -0.37249
    -0.55029
    -0.45899
    -0.32444
    -0.31002
    -0.27158
    -0.25236
    -0.11781
    -0.09859
    -0.17067
    -0.04092
    -0.03612
    -0.00728
     0.10804
    -0.04092
     0.08882
     0.09363
     0.06960
     0.17051
     0.23298
     0.39156
     0.37714
     0.38195
     0.40598
     0.18493
    -0.10339
    -0.34366
    -0.53587
    -0.49743
    -0.45899
    -0.22833
    -0.20911
    -0.43976
    -0.72328
    -0.73770
    -0.77614
    -0.67042
    -0.60795
    -0.43015
    -0.17547
     0.03596
     0.08882
     0.20896
     0.42520
     0.57897
     0.78079
     0.97301
     0.97301
     0.80001
     0.93456
     0.92015
     0.83365
     0.85768
     0.46845
     0.50208
     0.50689
    -0.26677
    -0.84341
    -0.42054
     1.76108
     3.85141
     3.85141
     3.32282
     1.00184
    -3.82753
    -5.62473
    -4.30807
    -0.83861
     0.36273
     1.70342
     1.71303
     0.04077
    -1.32395
    -1.98709
    -1.95345
    -1.83332
    -1.21823
    -1.13654
    -0.32444
     0.57416
     1.40549
     1.68900
     1.78992
     1.70342
     1.63134
     1.53043
     1.17964
     0.87209
     0.64624
     0.49728
     0.31948
     0.12727
    -0.10339
    -0.21872
    -0.29080
    -0.21872
    -0.25236
    -0.34366
    -0.26197
    -0.38210
    -0.18508
    -0.24275
    -0.21872
    -0.27158
    -0.28119
    -0.21872
    -0.18028
    -0.23313
    -0.28119
    -0.21872
    -0.25716
    -0.04573
    -0.06014
    -0.05053
    -0.07456
     0.01194
     0.10324
     0.17532
     0.19935
     0.33870
     0.34831
     0.50208
     0.57897
     0.66546
     0.58377
     0.55014
     0.35312
    -0.18028
    -0.51185
    -0.69925
     0.01674
    -0.14183
    -0.18028
    -0.27158
    -0.80017
    -0.90588
    -0.84822
    -0.84341
    -0.86744
    -0.73289
    -0.75211
    -0.60315
    -0.43976
    -0.23313
    -0.11781
    -0.06975
     0.03596
     0.11285
     0.07441
     0.30026
     0.22337
     0.07921
     0.07921
     0.06960
     0.07921
     0.13688
     0.08882
    -0.07456
     0.01194
    -0.12261
    -0.04092
    -0.06975
    -0.14183
    -0.24275
    -0.37730
    -0.19469
    -0.10820
    -0.27158
    -0.22352
    -0.24275
    -0.29560
    -0.17067
    -0.25716
    -0.10820
    -0.19469
    -0.06014
    -0.08897
    -0.03131
    -0.10339
    -0.05053
    -0.08897
    -0.10339
     0.03596
     0.11766
    -0.00248
    -0.00728
     0.07441
     0.06960
     0.01194
    -0.01209
     0.08882
     0.05519
     0.09843
     0.13207
     0.17051
     0.18012
     0.13688
    -0.00728
     0.09363
     0.15129
     0.15610
     0.06960
     0.05038
     0.11766
    -0.28599
    -0.47340
     0.01674
     0.58858
    -0.27638
    -0.18028
    -0.31483
    -0.19950
    -0.31002
    -0.25236
    -0.22352
    -0.15144
    -0.18028
    -0.11300
    -0.06975
    -0.07456
     0.01674
    -0.02170
     0.00233
     0.11285
     0.19454
     0.23779
     0.43000
     0.39156
     0.42039
     0.32909
     0.36273
     0.27623
     0.01674
    -0.28599
    -0.43015
    -0.29080
    -0.14183
    -0.17547
    -0.20911
    -0.29560
    -0.46379
    -0.44938
    -0.47340
    -0.45418
    -0.17067
    -0.22352
    -0.05053
     0.05038
     0.02635
     0.32429
     0.54533
     0.56936
     0.68469
     0.65105
     0.61261
     0.50208
     0.20896
     0.32909
     0.22818
     0.09843
     0.06480
    -0.10820
    -0.80497
    -1.30473
    -1.84293
    -1.90540
    -1.04043
     0.16090
     0.68949
     1.42471
     1.77550
     1.88602
     1.18925
     0.27143
    -0.85783
     0.40117
     3.26996
     1.76108
     0.12246
     1.45835
     2.11668
     3.27477
     2.81345
     1.45835
    -0.14664
    -0.62237
    -0.21391
     0.04077
     0.21857
     0.55975
     0.64144
     0.71352
     0.55014
     0.75677
     0.59338
     0.66066
     0.63663
     0.51169
     0.39156
     0.28104
     0.19454
     0.12727
     0.10804
     0.15129
     0.14649
     0.15129
     0.18493
     0.07441
     0.20415
     0.14168
     0.20415
     0.14649
     0.21857
     0.22337
     0.38195
     0.27143
     0.42520
     0.40598
     0.37234
     0.41559
     0.45883
     0.60300
     0.54053
     0.48286
     0.61261
     0.68949
     0.54053
     0.48767
     0.66546
     0.93456
     1.34782
     0.36273
    -1.54980
    -1.58344
    -0.02651
     0.32429
     0.21376
    -0.02170
    -0.45418
    -0.72328
    -0.90588
    -0.86264
    -0.87225
    -0.71847
    -0.51665
    -0.31002
    -0.26677
    -0.08417
     0.06960
     0.15129
     0.08882
     0.15610
     0.13688
     0.34351
     0.23779
     0.19454
     0.18012
     0.18974
     0.22818
     0.15129
     0.12246
     0.14649
     0.20896
     0.07921
     0.08402
     0.13207
     0.02635
     0.08402
     0.06960
     0.06480
    -0.00248
     0.06960
     0.05519
    -0.02651
    -0.00248
    -0.01209
     0.06960
    -0.03131
     0.03116
     0.01674
     0.10324
    -0.00728
     0.11285
     0.01194
     0.02155
     0.05519
     0.07921
     0.13207
     0.04558
     0.12246
     0.06960
     0.06480
     0.06960
     0.14168
     0.18974
     0.22337
     0.11766
     0.14168
     0.19454
     0.14168
     0.11766
     0.15129
     0.19935
     0.25701
     0.15610
     0.19935
     0.16571
     0.12246
     0.08402
     0.17051
     0.16090
     0.06960
    -0.00728
     0.07441
    -0.01689
    -0.00728
     0.01194
    -0.01689
    -0.05053
    -0.08417
     0.06480
    -0.03131
     0.03596
     0.00713
    -0.10339
    -0.15625
    -0.16105
    -0.38691
    -0.48782
    -0.42054
    -0.19469
    -0.16105
    -0.05534
    -0.18508
    -0.06495
    -0.14183
    -0.07456
     0.01194
     0.06960
     0.18493
     0.34831
     0.47806
     0.64624
     0.67988
     0.73754
     0.82885
     0.71352
     0.68469
     0.45883
     0.42520
     0.38195
     0.34351
     0.32909
    -0.05534
    -0.46860
    -0.80497
    -1.02121
    -1.49694
    -1.76604
    -2.14086
    -2.80399
    -3.28934
    -3.85156
    -3.74584
    -2.65503
    -0.24755
     2.93359
     6.22525
     5.72069
     0.77118
    -3.55363
    -3.74584
    -0.73770
     3.87544
     5.70627
     4.94703
     4.25506
     4.36078
     3.86102
     2.37617
     1.06431
    -0.01209
    -0.12261
    -0.23313
     0.13207
     0.40117
     0.29545
     0.50689
     0.48286
     0.31948
     0.16571
     0.01674
     0.05519
    -0.08897
    -0.15144
    -0.20911
    -0.19950
    -0.20430
    -0.39652
    -0.36288
    -0.34366
    -0.28599
    -0.30041
    -0.32444
    -0.33405
    -0.27638
    -0.32444
    -0.23794
    -0.18028
    -0.25716
    -0.25236
    -0.34846
    -0.23794
    -0.31483
    -0.31483
    -0.31483
    -0.27158
    -0.28119
    -0.17547
    -0.19469
    -0.21872
    -0.17547
    -0.18508
    -0.10339
     0.04558
     0.10324
     0.07441
     0.05999
     0.24259
     0.23298
     0.31948
     0.26182
     0.22337
     0.82404
     0.78079
    -0.17067
    -1.93423
    -2.16969
    -0.32924
    -0.18028
    -0.22833
    -0.66081
    -0.94913
    -1.39122
    -1.42486
    -1.48252
    -1.45369
    -1.33356
    -1.09329
    -0.94433
    -0.69925
    -0.50704
    -0.36768
    -0.40613
    -0.28599
    -0.27158
    -0.03612
    -0.12261
    -0.17067
    -0.22352
    -0.13703
    -0.06495
    -0.13703
    -0.21391
    -0.17547
    -0.20911
    -0.07456
    -0.08417
    -0.11300
    -0.15625
    -0.18508
    -0.21391
    -0.07456
    -0.03131
    -0.11781
    -0.14183
    -0.05053
    -0.03612
     0.00233
    -0.09378
     0.04558
    -0.04092
     0.00713
    -0.02651
     0.04558
    -0.00728
    -0.01209
    -0.06014
     0.10804
     0.09363
     0.08882
    -0.00248
     0.14649
     0.20896
     0.06960
     0.05999
     0.15610
     0.01194
     0.20415
     0.18493
     0.18974
     0.27143
     0.21376
     0.06480
     0.20415
     0.21857
     0.22818
     0.16090
     0.24740
     0.23298
     0.14649
     0.26662
     0.02635
    -0.01209
    -0.12261
    -0.07456
    -0.33885
    -0.28599
    -0.25716
    -0.32444
    -0.31483
    -0.20911
    -0.26677
    -0.42535
    -0.42054
    -0.45899
    -0.35807
    -0.25716
    -0.22833
    -0.18028
    -0.14664
    -0.02170
     0.08402
     0.14168
     0.09843
     0.02155
     0.17532
     0.08882
     0.14649
     0.15610
    -0.05534
    -0.03612
    -0.25716
    -0.51665
    -0.49743
    -0.74731
    -0.95394
    -1.04524
    -1.29512
    -1.45850
    -1.62669
    -2.06397
    -2.13605
    -2.36671
    -2.45801
    -1.98709
     0.09363
     3.31321
     2.63566
    -3.71701
    -6.17254
    -4.14949
    -0.11781
     3.78413
     3.28438
     2.69332
     2.55877
     2.80865
     2.13590
     1.07872
     1.05470
     1.51601
     2.17434
     2.76060
     2.97684
     2.89515
     2.42903
     2.02538
     1.64576
     1.25172
     0.85287
     0.55014
     0.26182
     0.12246
    -0.10339
    -0.19950
    -0.18989
    -0.28599
    -0.24275
    -0.27638
    -0.24755
    -0.31483
    -0.16105
    -0.18508
    -0.22833
    -0.23313
    -0.14183
    -0.19469
    -0.12742
    -0.17067
    -0.14664
    -0.22352
    -0.10339
    -0.02170
    -0.08897
    -0.03131
    -0.06014
     0.04077
    -0.06495
    -0.00728
    -0.00248
     0.02155
    -0.00248
     0.05999
     0.21857
     0.12246
     0.28104
     0.10324
     0.15129
     0.35312
     0.48286
     0.45883
     0.55014
     0.65585
     0.55975
     0.60300
     0.63183
     0.75196
     1.28535
     1.31419
    -0.01689
    -2.38112
    -1.64110
     0.07921
     0.04558
    -0.00728
    -0.33405
    -0.87225
    -1.32395
    -1.42967
    -1.47291
    -1.40083
    -1.28551
    -1.06446
    -0.86264
    -0.60795
    -0.56470
    -0.37249
    -0.30041
    -0.26197
    -0.18508
    -0.12742
    -0.09859
    -0.18989
    -0.05534
    -0.16586
    -0.08417
    -0.15144
    -0.17547
    -0.22352
    -0.14183
    -0.23794
    -0.06014
    -0.17547
    -0.10339
    -0.05534
    -0.20911
    -0.15625
    -0.15144
    -0.06014
    -0.11781
    -0.08417
    -0.07456
    -0.02651
     0.00233
    -0.06495
    -0.04573
     0.06480
    -0.02170
     0.06960
     0.05038
     0.05519
     0.04558
    -0.02170
     0.04558
     0.13688
     0.13688
     0.05519
     0.12727
     0.04077
     0.09843
     0.12246
     0.20896
     0.13207
     0.07441
     0.13207
     0.17051
     0.10324
     0.15129
     0.05999
     0.15129
     0.20896
     0.20896
     0.21376
     0.13688
     0.21857
     0.09843
     0.05519
     0.06960
     0.27143
     0.18974
     0.17532
     0.19454
     0.22337
     0.04077
     0.11285
     0.04558
    -0.06014
    -0.23794
    -0.29560
    -0.34846
    -0.32444
    -0.19469
    -0.08417
    -0.19950
    -0.18028
    -0.33885
    -0.40613
    -0.46379
    -0.42054
    -0.30041
    -0.18028
    -0.03612
    -0.12261
    -0.20430
    -0.37730
    -0.43015
    -0.35807
    -0.47340
    -0.60315
    -0.81458
    -0.90108
    -1.18940
    -1.44408
    -1.79968
    -1.85254
    -1.84773
    -2.18411
    -2.34268
    -2.29463
    -2.10241
    -1.27590
    -0.11781
     0.88651
     2.04940
     1.94849
     1.70822
     1.21327
     1.66017
     0.68949
     1.13639
     4.03401
     3.34204
     1.01626
     1.12197
     1.79953
     4.03882
     3.62556
     1.62653
    -0.16105
    -0.27158
    -0.50704
    -0.65120
     0.10804
     0.46364
     0.46364
     0.59819
     0.64624
     0.64624
     0.43000
     0.32909
     0.22337
     0.10324
    -0.04092
    -0.09378
    -0.08897
    -0.20911
    -0.34366
    -0.37249
    -0.31002
    -0.25236
    -0.26197
    -0.25236
    -0.28119
    -0.21872
    -0.16586
    -0.26197
    -0.24755
    -0.11781
    -0.12261
    -0.10339
    -0.04092
     0.00713
     0.06960
    -0.06495
    -0.01689
     0.06480
     0.26182
     0.28104
     0.31948
     0.32909
     0.32909
     0.36753
     0.53092
     0.52611
     0.62702
     0.69910
     0.75677
     0.81443
     0.67988
     0.68469
     0.98742
     1.51601
     1.04028
    -0.93952
    -2.64061
    -0.47821
     0.16090
     0.23779
    -0.16105
    -0.46860
    -0.88186
    -1.21343
    -1.38642
    -1.24226
    -1.18940
    -1.01160
    -0.87225
    -0.51185
    -0.45418
    -0.29080
    -0.17547
    -0.18989
    -0.11300
    -0.03131
    -0.08417
    -0.13222
     0.00233
    -0.08897
    -0.12742
    -0.04573
    -0.09859
    -0.15625
    -0.18989
    -0.14664
    -0.23794
    -0.11781
    -0.06014
    -0.17067
    -0.27638
    -0.19469
    -0.17067
    -0.15625
    -0.09378
    -0.09859
    -0.19950
    -0.10339
    -0.06975
    -0.12742
    -0.12742
    -0.04092
    -0.09859
    -0.11781
     0.00713
    -0.05534
    -0.04573
    -0.02651
     0.00713
    -0.02651
     0.05519
     0.01674
    -0.06975
     0.04077
     0.03596
     0.14168
     0.02635
     0.03596
     0.05038
     0.12246
     0.12246
     0.12727
     0.07441
     0.11766
     0.06480
     0.04077
     0.14649
     0.23298
     0.07441
     0.04558
     0.10804
     0.08882
     0.15129
     0.04558
     0.01194
     0.04077
     0.11766
     0.01674
     0.12727
     0.04558
     0.03116
    -0.02170
     0.05999
     0.08882
     0.09363
     0.05999
     0.01194
     0.16571
     0.16090
     0.04077
    -0.03131
     0.07441
    -0.01209
    -0.06975
    -0.18508
    -0.28119
    -0.30522
    -0.42054
    -0.31483
    -0.18989
    -0.11781
    -0.23313
    -0.24755
    -0.24275
    -0.23794
    -0.29560
    -0.29080
    -0.11300
     0.03116
     0.04077
    -0.08417
    -0.13222
    -0.12261
    -0.14183
    -0.22833
    -0.16105
    -0.46860
    -0.49262
    -0.84822
    -1.20381
    -1.40083
    -1.58344
    -1.56902
    -1.69396
    -1.70357
    -1.74201
    -1.27590
    -0.39652
     0.07921
     0.90093
     1.41029
     1.93888
     2.81345
     2.89995
     1.86200
     0.20415
     2.03018
     3.83219
     1.41990
    -0.57912
     0.14649
     2.14551
     4.44727
     3.01047
    -0.03131
    -1.40564
    -1.60266
    -1.91020
    -1.50175
    -0.76172
    -0.60795
    -0.31002
    -0.09378
     0.17051
     0.22818
     0.16090
     0.12727
     0.23779
     0.06960
     0.03596
    -0.04573
     0.03596
    -0.05053
    -0.15625
    -0.06975
     0.00713
    -0.06014
    -0.05534
    -0.08897
     0.05999
    -0.06975
     0.02155
    -0.11781
    -0.04573
     0.06960
     0.13207
     0.10324
     0.09843
     0.18493
     0.13688
     0.40598
     0.39156
     0.31467
     0.44442
     0.55975
     0.71832
     0.67027
     0.61261
     0.70391
     0.73754
     0.76638
     0.79521
     0.97781
     1.20366
     1.47757
     0.37234
    -1.39603
    -1.77085
     0.14168
     0.42039
     0.43000
    -0.02651
    -0.39652
    -0.79536
    -0.92510
    -1.07888
    -0.91069
    -0.74250
    -0.46379
    -0.38691
    -0.32924
    -0.25716
    -0.09378
     0.03116
     0.13207
     0.10804
     0.10804
     0.03596
     0.03116
     0.07441
    -0.00728
    -0.07936
    -0.14183
    -0.13703
    -0.17547
    -0.17067
    -0.19950
    -0.37730
    -0.33405
    -0.31483
    -0.37730
    -0.41574
    -0.51185
    -0.49743
    -0.51185
    -0.41093
    -0.43976
    -0.50223
    -0.52146
    -0.49262
    -0.31483
    -0.45899
    -0.39652
    -0.43976
    -0.48782
    -0.38691
    -0.26197
    -0.22352
    -0.30522
    -0.25716
    -0.15144
    -0.17547
    -0.13703
    -0.20430
    -0.17547
    -0.10820
    -0.06014
    -0.06014
    -0.04092
    -0.02170
    -0.10339
    -0.06495
     0.05999
     0.00713
    -0.05053
     0.03116
    -0.06014
    -0.10339
    -0.00728
    -0.15625
    -0.08417
    -0.06014
     0.01674
     0.61741
     0.81443
     0.31467
    -0.05534
    -0.17547
     0.02155
     0.17051
     0.20896
     0.26662
     0.22818
     0.19454
     0.09843
     0.04077
    -0.10339
    -0.22833
    -0.22833
    -0.34366
    -0.48301
    -0.64159
    -0.74250
    -0.98757
    -0.71847
    -0.63198
    -0.55029
    -0.43496
    -0.49262
    -0.53107
    -0.57912
    -0.52626
    -0.43015
    -0.35807
    -0.32924
    -0.02651
     0.10804
     0.17051
     0.21376
     0.12727
     0.26182
     0.31948
     0.30506
     0.36273
     0.21376
     0.23779
     0.10324
     0.00233
    -0.10820
    -0.28119
    -0.38210
    -0.35807
    -0.33885
    -0.40613
    -0.91549
    -1.37200
    -1.67474
    -1.87176
    -2.01111
    -1.78046
    -1.30953
    -0.90588
    -0.43496
    -0.23794
     0.92495
     1.99174
     2.00135
     2.23201
     1.77069
     3.26996
     1.63614
    -2.06878
    -1.72760
     0.59338
     4.41363
     6.19642
     4.13012
     1.28055
     0.00233
    -0.34366
    -0.95874
    -0.51185
     0.05038
     0.13207
     0.42520
     0.74235
     1.04989
     0.84326
     0.83846
     0.82885
     0.75677
     0.54533
     0.42039
     0.34351
     0.18974
     0.10804
    -0.01209
    -0.06495
    -0.06014
    -0.06014
    -0.08417
    -0.11300
    -0.09859
    -0.11781
    -0.22352
    -0.06495
    -0.02170
     0.01674
     0.00713
     0.05999
     0.13207
     0.26662
     0.31948
     0.48767
     0.44922
     0.51650
     0.64144
     0.72313
     0.82404
     0.77599
     0.60780
     0.59819
     0.52611
     0.55975
     0.80001
     1.15080
     1.49198
     0.01674
    -2.01111
    -1.40083
     0.06960
     0.21857
     0.20896
    -0.26197
    -0.69925
    -0.80017
    -0.90588
    -1.01641
    -0.85302
    -0.80017
    -0.52626
    -0.40132
    -0.23313
    -0.19469
    -0.20430
    -0.08897
     0.03596
     0.11285
     0.10804
     0.04558
     0.01194
     0.03116
     0.08402
    -0.02170
    -0.03131
     0.01194
     0.05038
    -0.06975
    -0.03131
     0.07921
    -0.05534
    -0.08417
    -0.01689
    -0.02170
     0.04077
     0.05038
     0.01194
    -0.02651
     0.01674
    -0.11300
     0.06960
     0.07921
     0.07921
    -0.01209
     0.03596
     0.11766
     0.03596
     0.07921
     0.05038
     0.05999
     0.15610
     0.06480
     0.19454
     0.14168
     0.10324
     0.13688
     0.10804
     0.20415
     0.11285
     0.15610
     0.07921
     0.20415
     0.09363
     0.10324
     0.06960
     0.10324
     0.17532
     0.16090
     0.13688
     0.02155
     0.12246
     0.11766
    -0.05053
    -0.03131
     0.05038
    -0.01689
     0.04077
     0.06480
    -0.05053
    -0.14664
    -0.25236
    -0.21391
    -0.27638
    -0.31963
    -0.35807
    -0.27158
    -0.10339
    -0.00728
    -0.12261
    -0.15144
    -0.17547
    -0.11300
    -0.15625
    -0.02651
    -0.01209
    -0.07936
     0.03596
    -0.02651
     0.03596
     0.07441
    -0.00248
    -0.03131
    -0.16586
    -0.19950
    -0.25716
    -0.31963
    -0.21391
    -0.36288
    -0.51665
    -0.55990
    -0.58393
    -0.57431
    -0.63198
    -0.74250
    -0.69445
    -0.59354
    -0.60315
    -0.89627
    -1.12693
    -1.39122
    -1.40083
    -1.50655
    -1.42486
    -1.35278
    -1.08849
    -1.03082
    -1.01641
    -0.18989
     0.63663
     0.62222
    -0.56951
     1.43913
     6.76825
     5.82160
     0.58377
    -2.13125
    -2.76555
     1.58329
     5.19210
     3.74089
     3.04892
     2.02538
     1.13158
     0.58858
     0.21857
    -0.21391
    -0.66562
    -0.57912
    -0.34366
     0.01674
     0.20415
     0.25701
     0.42039
     0.33390
     0.41078
     0.40598
     0.39156
     0.26662
     0.37714
     0.27623
     0.22337
     0.13207
     0.06480
     0.15610
     0.03116
     0.06480
     0.02155
    -0.04092
     0.07921
     0.00713
     0.05038
     0.12246
     0.00233
    -0.00728
     0.11766
     0.10804
     0.09363
     0.13688
     0.11285
     0.23298
     0.22337
     0.34351
     0.35312
     0.26662
     0.30506
     0.22337
     0.19454
     0.41078
     0.14649
    -0.06495
     0.03596
     0.66546
    -0.12261
    -1.31914
    -1.13173
     0.03116
     0.22818
    -0.14183
    -0.23794
    -0.56470
    -0.65120
    -0.67042
    -0.54548
    -0.40613
    -0.22352
    -0.10820
    -0.04092
    -0.06975
    -0.02651
     0.04558
    -0.00248
    -0.01689
    -0.06014
    -0.15144
    -0.17067
    -0.20911
    -0.33885
    -0.47340
    -0.58873
    -0.49743
    -0.36288
    -0.38210
    -0.39652
    -0.45418
    -0.47821
    -0.57912
    -0.44457
    -0.46860
    -0.45899
    -0.36288
    -0.21872
    -0.22352
    -0.15144
    -0.11300
    -0.14664
    -0.26197
    -0.17067
    -0.12261
    -0.25236
    -0.17067
    -0.23313
    -0.11300
    -0.17067
    -0.18989
    -0.23794
    -0.15144
    -0.22833
    -0.18989
    -0.16105
    -0.23313
    -0.25716
    -0.21872
    -0.11781
    -0.10820
    -0.09859
    -0.16586
    -0.15625
    -0.14183
    -0.10339
    -0.14664
    -0.23313
    -0.13222
    -0.09378
    -0.05534
     0.05519
    -0.17067
    -0.09378
    -0.25236
    -0.19469
    -0.15144
    -0.32924
    -0.36288
    -0.47821
    -0.32924
    -0.36288
    -0.02651
    -0.02170
     0.08882
    -0.10339
    -0.06014
    -0.12742
    -0.02651
     0.04558
    -0.04573
     0.05999
     0.18493
     0.37234
     0.12727
     0.14168
     0.08882
     0.01674
    -0.02651
    -0.13222
    -0.18028
    -0.23313
    -0.31483
    -0.27638
    -0.42054
    -0.43496
    -0.68484
    -0.87705
    -0.78094
    -0.91069
    -0.96355
    -1.17498
    -1.35278
    -1.34317
    -1.40564
    -1.63149
    -1.78046
    -2.00631
    -2.37632
    -2.48204
    -2.30424
    -2.18411
    -2.01111
    -1.79487
    -0.94433
     0.20415
     1.21808
     2.47708
     3.73608
     3.38529
     2.66449
    -0.67042
    -1.86695
    -2.01111
    -0.22833
     5.62939
     5.85524
     3.86583
     1.54965
     0.08882
    -0.62717
    -0.99718
    -0.99238
    -1.04524
    -0.68003
    -0.26197
     0.30506
     0.24740
     0.21857
     0.34351
     0.48286
     0.40598
     0.29545
     0.33390
     0.19454
     0.23779
     0.11285
     0.32909
     0.30987
     0.20896
     0.20896
     0.24259
     0.30506
     0.29545
     0.40117
     0.43000
     0.61741
     0.39637
     0.36273
     0.39637
     0.36273
     0.32909
     0.26662
     0.37714
     0.48767
     0.42039
     0.41559
     0.49728
     0.42520
     0.53572
     0.51650
     0.54533
     0.53572
     0.53092
     0.61741
     0.64624
     0.60300
     0.22337
    -0.19950
    -0.37730
     0.48767
     0.77118
    -0.18508
    -1.22784
    -0.53107
    -0.15625
    -0.29080
    -0.47340
    -0.55509
    -0.60795
    -0.69925
    -0.53107
    -0.48782
    -0.31002
    -0.31483
    -0.30041
    -0.11300
    -0.02651
    -0.10339
    -0.08417
    -0.01209
    -0.04573
    -0.07936
    -0.17067
    -0.09859
    -0.17547
    -0.28599
    -0.28599
    -0.31963
    -0.24755
    -0.31963
    -0.40132
    -0.32924
    -0.24755
    -0.32924
    -0.30522
    -0.26197
    -0.36768
    -0.33885
    -0.36768
    -0.35807
    -0.27158
    -0.25236
    -0.24275
    -0.21391
    -0.20911
    -0.19950
    -0.26197
    -0.21391
    -0.16586
    -0.16105
    -0.22352
    -0.20911
    -0.06975
    -0.24755
    -0.14664
    -0.08417
    -0.00728
    -0.00248
    -0.01209
    -0.15625
    -0.08897
    -0.17547
    -0.25236
    -0.33405
    -0.12261
    -0.27158
    -0.28119
    -0.22833
    -0.37730
    -0.26197
    -0.31963
    -0.43015
    -0.39171
    -0.42535
    -0.44938
    -0.40132
    -0.34366
    -0.24275
    -0.32924
    -0.35807
    -0.22833
    -0.11300
    -0.11300
    -0.05534
    -0.08417
    -0.09859
    -0.06975
    -0.04092
     0.07441
     0.11766
     0.06960
     0.02155
     0.04077
     0.09363
     0.04077
     0.06480
     0.00233
     0.06960
    -0.03612
     0.08882
    -0.05053
    -0.06495
    -0.06975
    -0.10820
    -0.11781
    -0.12261
    -0.21872
    -0.29560
    -0.46379
    -0.58873
    -0.48782
    -0.73770
    -0.74731
    -0.69445
    -0.71847
    -0.90588
    -1.10771
    -1.20862
    -1.48252
    -1.63149
    -1.84293
    -1.85734
    -1.69396
    -1.81409
    -1.71799
    -1.39603
    -0.44938
     0.49247
     0.37234
    -0.48782
     0.65105
     2.52033
     3.01047
     0.17532
    -2.48204
    -3.75545
     3.00086
     7.02774
     5.48042
     3.41893
     1.69861
     0.57897
     0.24740
     0.35792
     1.03548
     1.64576
     1.64576
     1.46796
     1.17483
     0.94417
     0.59819
     0.45883
     0.12727
     0.18493
    -0.00728
    -0.05534
    -0.08417
    -0.07936
    -0.08897
     0.04558
    -0.07936
     0.04558
     0.04077
     0.03596
     0.09843
     0.06960
     0.14168
     0.08402
    -0.00728
     0.07441
     0.05038
     0.15610
     0.09843
     0.04558
    -0.02651
     0.13207
     0.02635
     0.04558
     0.10324
     0.17532
     0.10804
     0.19454
     0.31948
     0.26662
     0.28104
     0.29545
     0.43961
     0.45883
     0.58858
     0.48767
     0.34831
     0.11766
     0.29065
     0.64144
     2.07343
     1.59290
    -1.61707
    -2.76555
    -0.55990
     0.20896
     0.25220
    -0.17067
    -0.43976
    -0.73770
    -1.03082
    -1.12212
    -1.22304
    -1.05485
    -0.99238
    -0.72809
    -0.64159
    -0.47340
    -0.45418
    -0.36768
    -0.25716
    -0.25716
    -0.21391
    -0.23794
    -0.18989
    -0.18989
    -0.17547
    -0.22833
    -0.20911
    -0.22833
    -0.30522
    -0.30522
    -0.28119
    -0.27638
    -0.33405
    -0.31963
    -0.35327
    -0.26677
    -0.28599
    -0.31483
    -0.29560
    -0.32444
    -0.33405
    -0.24275
    -0.33405
    -0.36768
    -0.27158
    -0.32924
    -0.26197
    -0.27638
    -0.17547
    -0.20430
    -0.12742
    -0.15625
    -0.27638
    -0.27638
    -0.28119
    -0.26677
    -0.06975
    -0.09378
    -0.13222
    -0.14183
    -0.18508
    -0.15144
    -0.16105
    -0.06495
    -0.07936
    -0.22352
    -0.15625
    -0.11781
     0.02155
    -0.13222
    -0.06975
    -0.04573
    -0.00248
    -0.05534
     0.01194
    -0.07456
    -0.02170
    -0.12742
    -0.10820
    -0.07456
    -0.04092
    -0.20430
    -0.32444
    -0.25236
    -0.31483
    -0.40132
    -0.42535
    -0.45418
    -0.51185
    -0.45899
    -0.40132
    -0.35327
    -0.32924
    -0.32924
    -0.37730
    -0.23313
    -0.22833
    -0.17547
    -0.20911
    -0.08417
    -0.00728
     0.09363
    -0.06975
    -0.00728
    -0.02170
    -0.06014
    -0.02651
     0.04077
    -0.06495
    -0.21872
    -0.44938
    -0.64159
    -0.62237
    -0.71367
    -0.64159
    -0.70406
    -0.74731
    -0.94913
    -1.15576
    -1.59305
    -1.75162
    -1.95825
    -1.88137
    -1.47291
    -1.24706
    -1.24226
    -1.10771
    -0.71367
     1.20366
     2.30889
     2.48669
     3.03450
     3.14983
     3.21230
     0.91054
    -1.66513
    -2.03514
     0.12246
     4.77884
     6.99891
     4.55780
     1.57848
    -0.12742
    -0.87225
    -1.32395
    -0.71367
    -0.42054
    -0.47821
    -0.00728
     0.30506
     0.48286
     0.31948
     0.21857
     0.31467
     0.12246
     0.11766
     0.07921
    -0.06975
    -0.09378
    -0.17547
    -0.25716
     0.02155
    -0.07936
    -0.06014
    -0.04092
     0.03596
     0.02635
    -0.06014
    -0.05534
     0.00713
    -0.06014
     0.00713
     0.08402
     0.03596
     0.15129
     0.11766
     0.17051
     0.32429
     0.30026
     0.30026
     0.28584
     0.36273
     0.46364
     0.48767
     0.56936
     0.66546
     0.63183
     0.57897
     0.59819
     0.89132
     1.57848
     1.37666
    -1.07407
    -2.88088
    -0.62717
     0.24740
     0.28584
    -0.06495
    -0.49743
    -0.78094
    -1.14135
    -1.32395
    -1.26148
    -1.22784
    -1.03082
    -0.87705
    -0.63678
    -0.48301
    -0.45899
    -0.25236
    -0.09378
    -0.13222
    -0.09378
    -0.08417
    -0.09859
    -0.14183
    -0.18508
    -0.10339
    -0.17067
    -0.09378
    -0.16586
    -0.17547
    -0.06495
    -0.16586
    -0.28599
    -0.21872
    -0.08417
    -0.09859
    -0.20430
    -0.26677
    -0.16105
    -0.10820
    -0.16105
    -0.16105
    -0.08417
    -0.10820
    -0.09378
    -0.07936
    -0.10339
    -0.11781
    -0.16105
    -0.21391
    -0.03131
    -0.01209
    -0.12742
    -0.10820
    -0.16105
    -0.03131
    -0.03131
    -0.07936
    -0.10820
    -0.07936
    -0.03612
    -0.03131
     0.05999
     0.02635
    -0.05534
    -0.10339
    -0.02651
     0.16090
     0.10324
     0.02635
     0.02155
     0.06960
     0.07921
     0.02635
     0.08882
     0.13207
     0.11766
     0.15610
     0.19935
     0.24740
     0.19454
     0.20415
     0.11766
     0.34351
     0.32909
     0.24259
     0.27143
     0.28104
     0.39637
     0.38675
     0.38195
     0.31948
     0.18012
     0.09843
    -0.06014
    -0.22833
    -0.31483
    -0.35807
    -0.29080
    -0.11300
     0.00713
    -0.10339
    -0.29080
    -0.36288
    -0.42054
    -0.46379
    -0.44938
    -0.17547
    -0.02651
     0.13207
     0.18493
     0.17051
     0.11285
    -0.04092
    -0.09378
    -0.03612
    -0.11300
    -0.04092
    -0.22833
    -0.57431
    -0.71367
    -0.90108
    -0.90588
    -1.03563
    -1.15096
    -1.15576
    -1.62188
    -1.81409
    -2.38593
    -2.51087
    -2.22255
    -1.20862
     0.01674
     0.90573
     1.33341
     2.71735
     3.68803
     2.22240
    -1.61707
    -3.82753
    -1.27109
     3.27957
     3.84660
     2.55397
     2.40500
     2.06863
     3.21710
     1.66017
     0.19454
    -0.54548
    -0.37249
    -0.21391
     0.58858
     0.70391
     0.87209
     1.10756
     1.23730
     1.02106
     0.68469
     0.49247
     0.23779
     0.10804
    -0.09859
    -0.26197
    -0.33885
    -0.35327
    -0.49262
    -0.47821
    -0.43015
    -0.41574
    -0.47821
    -0.49262
    -0.40613
    -0.43496
    -0.18508
    -0.33405
    -0.43496
    -0.34846
    -0.39652
    -0.28599
    -0.18508
    -0.13703
     0.01194
    -0.00728
    -0.04092
     0.05519
     0.09843
     0.09843
     0.26662
     0.38195
     0.48767
     0.61261
     0.78560
     0.80963
     0.70871
     0.67508
     0.74716
    -0.04092
    -1.03563
    -1.40564
    -0.09859
     0.10324
     0.00713
    -0.40132
    -0.66562
    -0.92510
    -1.05485
    -1.16537
    -1.22304
    -1.07888
    -0.82419
    -0.70406
    -0.46860
    -0.25716
    -0.10339
     0.02635
     0.04077
     0.10324
     0.08402
     0.06960
     0.10324
     0.04077
     0.10804
     0.05519
     0.03596
     0.15129
     0.05999
    -0.07936
    -0.17547
     0.08882
     0.16090
     0.05999
     0.00713
    -0.01209
    -0.03131
    -0.05053
    -0.05053
     0.01674
     0.06480
     0.04558
     0.09363
     0.02155
     0.07441
     0.03116
    -0.05534
     0.07921
    -0.01209
     0.04077
    -0.10339
     0.03116
     0.02635
    -0.05534
    -0.13703
    -0.02170
    -0.02651
    -0.05534
    -0.00728
    -0.11300
    -0.23794
    -0.04092
    -0.09378
    -0.12742
     0.03116
    -0.03131
    -0.12742
     0.00713
     0.01194
    -0.09859
    -0.03131
    -0.08897
    -0.09378
     0.01194
    -0.02651
    -0.07936
     0.11285
     0.04558
    -0.05053
     0.05038
     0.00233
     0.07441
     0.04558
     0.01194
     0.03596
     0.11285
     0.12246
     0.10804
     0.15129
     0.05999
     0.30026
     0.17051
     0.20415
     0.19454
     0.08882
     0.05519
     0.04077
    -0.04573
    -0.20911
    -0.35807
    -0.35327
    -0.34846
    -0.26197
    -0.26197
    -0.14183
    -0.27158
    -0.30041
    -0.36768
    -0.37249
    -0.22833
    -0.10820
    -0.00728
     0.20415
     0.38195
     0.28584
     0.33390
     0.31948
     0.29065
     0.29065
     0.30987
     0.29545
     0.19454
     0.00713
    -0.13703
    -0.46860
    -0.32444
    -0.40613
    -0.42535
    -0.66562
    -0.88186
    -1.38161
    -1.86215
    -2.21294
    -2.21294
    -1.54499
    -1.12693
    -0.68484
    -0.53107
     0.51169
     2.60682
     2.92878
     2.31850
     1.41510
     1.71303
     1.02587
    -1.47772
    -1.28070
     1.43432
     3.68803
     5.45639
     4.02440
     1.47757
    -0.58873
    -0.70886
    -0.78094
    -1.08849
    -0.56470
    -0.20911
    -0.13222
     0.02635
     0.08402
     0.43961
     0.43481
     0.26662
     0.16090
     0.16571
     0.09843
     0.06480
    -0.05053
    -0.17067
    -0.08897
    -0.00728
    -0.10339
    -0.08897
    -0.09859
    -0.07456
    -0.12742
    -0.02651
    -0.01209
     0.01194
     0.04558
     0.02155
     0.11285
    -0.01689
     0.13207
     0.16571
     0.18493
     0.24259
     0.26662
     0.31948
     0.24259
     0.34831
     0.36753
     0.28104
     0.45403
     0.48767
     0.32909
     0.44442
     0.79040
     1.15561
     0.87209
    -1.59305
    -2.51087
    -0.75692
     0.13688
     0.11766
    -0.27158
    -0.73289
    -1.06927
    -1.35759
    -1.35278
    -1.45850
    -1.36720
    -1.19420
    -0.89147
    -0.77614
    -0.69925
    -0.57431
    -0.49743
    -0.49743
    -0.33885
    -0.36288
    -0.27158
    -0.33405
    -0.32444
    -0.33885
    -0.22833
    -0.19950
    -0.16586
    -0.31483
    -0.24275
    -0.18989
    -0.22833
    -0.08417
    -0.32444
    -0.26197
    -0.11781
    -0.12742
    -0.08897
    -0.09378
    -0.15144
    -0.21872
    -0.07936
     0.05038
    -0.07936
    -0.07456
    -0.19469
    -0.06014
    -0.12261
    -0.09378
    -0.12261
     0.04558
    -0.07456
    -0.00728
    -0.06014
    -0.12261
    -0.18028
    -0.09378
    -0.22833
    -0.03131
    -0.07456
    -0.15625
    -0.19469
    -0.09378
    -0.14664
    -0.09859
    -0.12261
    -0.18989
    -0.13222
    -0.17547
    -0.17067
    -0.18508
    -0.10339
    -0.22352
    -0.17547
    -0.07456
    -0.05053
    -0.17067
    -0.10820
    -0.09859
    -0.11300
    -0.03612
    -0.17547
    -0.06014
    -0.13703
    -0.09859
    -0.04092
    -0.04092
    -0.01209
    -0.07456
    -0.13222
    -0.17067
    -0.11300
    -0.36288
    -0.52146
    -0.63678
    -0.55509
    -0.43015
    -0.30522
    -0.24275
    -0.23313
    -0.35807
    -0.27158
    -0.33885
    -0.31002
    -0.29560
    -0.21872
     0.03596
     0.18012
     0.29065
     0.31948
     0.43481
     0.31467
     0.31948
     0.23779
     0.27143
     0.18012
     0.10324
     0.17532
    -0.05053
    -0.26677
    -0.44457
    -0.76172
    -0.75211
    -0.73289
    -0.68484
    -1.00199
    -1.42486
    -1.97267
    -2.54451
    -2.97699
    -3.09712
    -2.62620
    -1.23745
     0.34351
     2.83268
     5.28340
     6.67695
     3.18347
    -3.00582
    -5.50941
    -1.83332
     2.55877
     4.97106
     5.25938
     3.67361
     2.72215
     2.57319
     1.43913
     0.02155
    -1.22304
    -1.18459
    -0.77133
    -0.47821
    -0.01209
     0.08882
     0.05519
     0.40598
     0.43481
     0.43481
     0.29065
     0.29065
     0.13688
     0.01194
    -0.13222
    -0.08897
    -0.19469
    -0.16105
    -0.20430
    -0.13222
    -0.14664
    -0.11300
    -0.12742
    -0.00248
    -0.02170
    -0.03612
    -0.03131
     0.02155
    -0.00248
     0.11285
     0.11285
     0.06960
     0.23298
     0.21857
     0.28104
     0.43961
     0.42039
     0.38675
     0.34351
     0.62222
     0.74235
     0.65585
     0.83846
     0.76157
     0.91534
     0.91054
     0.96820
     0.83846
     0.94898
     1.04509
     0.42039
    -0.65601
    -1.24226
     0.12246
     0.15610
     0.04077
    -0.06495
    -0.47821
    -0.80497
    -0.92510
    -0.96835
    -0.94913
    -0.93472
    -0.70886
    -0.46379
    -0.38210
    -0.19950
    -0.08897
     0.00233
     0.06960
     0.10804
     0.04077
     0.19935
     0.23298
     0.15129
     0.20415
     0.21857
     0.19935
     0.18493
     0.20896
     0.11766
     0.11766
     0.09843
     0.03596
     0.05038
     0.09843
     0.01194
    -0.01689
     0.00233
     0.04077
     0.01674
    -0.02170
    -0.06014
    -0.00728
    -0.05053
    -0.00248
    -0.01209
    -0.05534
    -0.01689
    -0.00248
    -0.06495
    -0.00248
    -0.00728
     0.04077
    -0.03131
     0.06480
     0.01674
    -0.02170
     0.04077
     0.01674
     0.02155
     0.11285
     0.05999
     0.13207
     0.09363
     0.00233
     0.07921
     0.13688
     0.06480
     0.06480
     0.04077
     0.23779
     0.18012
     0.12727
     0.15610
     0.21857
     0.19935
     0.20415
     0.25220
     0.30026
     0.28584
     0.26182
     0.31467
     0.18493
     0.18012
    -0.04573
    -0.24755
    -0.44457
    -0.44457
    -0.50223
    -0.23794
    -0.24275
    -0.32444
    -0.47821
    -0.62717
    -0.66562
    -0.64159
    -0.59834
    -0.68003
    -0.44938
    -0.27158
    -0.19469
    -0.20430
    -0.03131
     0.02635
     0.10804
     0.08402
     0.01674
     0.05038
    -0.05534
    -0.00248
     0.05999
    -0.01689
    -0.26677
    -0.15144
    -0.30041
    -0.21872
    -0.32924
    -0.11781
    -0.02651
    -0.08417
    -0.45899
    -0.80497
    -0.86744
    -1.10290
    -1.41044
    -0.83380
    -0.29080
    -0.02170
     0.82885
     2.17434
     1.07392
    -3.65935
    -5.98033
    -3.69298
    -0.33885
     2.34734
     2.56838
     2.11187
     0.79521
     1.00664
     0.55014
     0.57416
     0.48286
     0.62702
     1.57848
     2.59721
     2.75098
     2.71254
     2.47227
     2.21279
     1.68900
     1.31419
     0.91534
     0.58858
     0.38195
     0.13688
    -0.08417
    -0.26197
    -0.35807
    -0.28599
    -0.29080
    -0.29080
    -0.42535
    -0.36288
    -0.35327
    -0.33885
    -0.32444
    -0.18508
    -0.20430
    -0.21391
    -0.07936
    -0.14183
    -0.13222
    -0.15625
    -0.06495
    -0.06975
    -0.00248
     0.10804
     0.08882
     0.13688
     0.07441
     0.17051
     0.17532
     0.20896
     0.28584
     0.38195
     0.43000
     0.56455
     0.58377
     0.68469
     0.58377
     0.72793
     0.63663
     0.71352
     0.54053
    -0.33405
    -1.13654
    -1.07888
    -0.00728
     0.00713
    -0.10339
    -0.44938
    -0.82419
    -1.02602
    -1.07407
    -1.16537
    -1.19420
    -1.04524
    -0.88186
    -0.56951
    -0.44938
    -0.38691
    -0.30522
    -0.23313
    -0.11300
    -0.06014
    -0.00728
     0.00233
    -0.07936
    -0.03612
    -0.06495
     0.03116
     0.02155
    -0.04092
    -0.01209
     0.05999
     0.00233
     0.01194
     0.00713
    -0.08417
     0.00713
    -0.06014
     0.01194
    -0.03131
    -0.13703
    -0.11781
    -0.08417
    -0.11781
    -0.11781
    -0.21391
    -0.24275
    -0.12261
    -0.25236
    -0.22352
    -0.14664
    -0.18989
    -0.30041
    -0.27158
    -0.30522
    -0.22833
    -0.31002
    -0.29560
    -0.29560
    -0.24755
    -0.29560
    -0.28599
    -0.26197
    -0.25236
    -0.28599
    -0.20911
    -0.24755
    -0.21872
    -0.23794
    -0.22352
    -0.23313
    -0.18989
    -0.11781
    -0.13703
    -0.21872
    -0.09859
    -0.12261
    -0.14664
    -0.18028
    -0.10339
     0.05519
     0.01674
     0.08882
     0.15129
     0.23779
     0.19935
     0.34351
     0.26182
     0.26182
     0.02635
    -0.28599
    -0.43976
    -0.47340
    -0.48301
    -0.37730
    -0.15625
    -0.27158
    -0.39171
    -0.56951
    -0.63678
    -0.69445
    -0.57912
    -0.63198
    -0.40613
    -0.15625
     0.13688
     0.22337
     0.25701
     0.28104
     0.34831
     0.35312
     0.36273
     0.37234
     0.47325
     0.46845
     0.29545
     0.28104
     0.12246
    -0.13222
     0.13688
     0.29065
     0.37234
     0.29545
     0.34351
     0.54053
     0.22818
    -0.21872
    -0.22352
     0.56455
     1.72264
     3.67842
     4.01960
     1.78511
    -1.62188
    -4.24560
    -3.85156
    -1.33836
    -0.18508
     0.44442
     1.17964
     0.56455
    -0.52626
    -0.84822
    -1.13173
    -0.68003
    -0.31483
    -0.23313
     0.15129
     1.08353
     1.67459
     2.14071
     2.48669
     2.79423
     2.33292
     1.98213
     1.52082
     1.15561
     0.78079
     0.37234
     0.05999
    -0.21872
    -0.46860
    -0.60795
    -0.72809
    -0.69925
    -0.78575
    -0.72809
    -0.86744
    -0.75211
    -0.61276
    -0.65601
    -0.59834
    -0.59354
    -0.43015
    -0.38210
    -0.34366
    -0.33405
    -0.32444
    -0.20911
    -0.06014
    -0.04573
    -0.01209
    -0.03131
     0.01674
     0.04077
     0.20896
     0.19935
     0.22818
     0.32429
     0.39637
     0.41078
     0.59819
     0.62222
     0.54533
     0.58858
     0.56936
     0.58858
    -0.04092
    -0.65601
    -0.87225
    -0.34366
     0.05519
    -0.07936
    -0.28599
    -0.65601
    -0.82900
    -0.92991
    -1.00680
    -0.90108
    -0.90108
    -0.77133
    -0.59354
    -0.32444
    -0.24275
    -0.28119
    -0.15625
    -0.14183
     0.03116
     0.10324
    -0.04573
     0.08882
     0.05999
     0.02155
     0.01674
     0.00713
     0.02635
     0.01194
    -0.08897
    -0.00728
    -0.07456
    -0.05534
    -0.11781
    -0.24275
    -0.10339
    -0.14183
    -0.16105
    -0.20430
    -0.14183
    -0.11781
    -0.17547
    -0.21872
    -0.08897
    -0.03612
    -0.05534
    -0.05053
     0.02155
     0.08882
     0.04558
     0.01194
    -0.05534
     0.17051
     0.17532
     0.15610
     0.12727
     0.15610
     0.14649
     0.25220
     0.11285
     0.17051
     0.07921
     0.12246
     0.13207
     0.16571
     0.08402
     0.07441
    -0.02170
     0.10804
     0.16571
     0.02635
    -0.07456
    -0.04092
    -0.02170
     0.00233
    -0.05534
     0.02635
    -0.06014
    -0.10820
    -0.06495
     0.02635
    -0.06014
    -0.06014
    -0.16105
    -0.05053
     0.04558
    -0.01209
    -0.02170
    -0.04573
     0.01674
     0.14168
     0.16090
     0.13688
     0.29545
     0.46364
     0.34351
     0.31948
     0.30026
    -0.05534
    -0.37249
    -0.52146
    -0.44938
    -0.40613
    -0.38210
    -0.31483
    -0.45418
    -0.72328
    -0.81939
    -0.77133
    -0.80978
    -0.71847
    -0.56470
    -0.35327
    -0.16105
    -0.03612
     0.01194
     0.21376
     0.42520
     0.62702
     0.70391
     0.78079
     0.78079
     0.74716
     0.58377
     0.56936
     0.63183
     0.64144
     0.67988
     0.45883
     0.26662
    -0.15144
    -0.98277
    -1.62669
    -0.80497
     1.13158
     2.54436
     3.14022
     3.27477
     1.67939
    -1.65552
    -3.93325
    -3.48155
    -1.53058
    -0.90588
     1.54004
     2.36175
     0.58858
    -0.07936
    -0.65120
    -0.70886
    -0.69925
    -0.98277
    -1.41044
    -0.45899
     0.43961
     0.91534
     1.31899
     1.60731
     1.72745
     1.44874
     1.38627
     1.19886
     0.97781
     0.68949
     0.43000
     0.27143
     0.06480
     0.06960
    -0.04573
    -0.01209
    -0.12261
    -0.08417
    -0.11781
    -0.02170
    -0.07456
    -0.06975
    -0.03131
    -0.01689
    -0.00728
     0.06960
     0.01674
    -0.12261
    -0.04092
     0.11285
     0.17532
     0.16571
     0.13207
     0.10324
     0.27143
     0.30506
     0.35792
     0.48286
     0.58377
     0.69430
     0.67988
     0.67027
     0.79040
     0.71832
     0.76638
    -0.17067
    -1.50655
    -1.45369
    -0.25716
     0.11285
    -0.06014
    -0.48782
    -0.86264
    -1.16057
    -1.40083
    -1.36239
    -1.46330
    -1.20381
    -0.96835
    -0.73289
    -0.56951
    -0.28119
    -0.27638
    -0.12742
    -0.06975
     0.02635
    -0.03131
     0.05519
     0.00713
     0.09363
     0.06960
     0.10324
     0.03116
     0.09363
    -0.00728
    -0.01209
     0.01674
    -0.05053
     0.02155
    -0.00728
    -0.04092
     0.00233
    -0.11300
    -0.06014
    -0.13222
     0.02155
    -0.10339
    -0.04092
    -0.11781
    -0.16586
    -0.10820
    -0.11781
    -0.28119
    -0.03612
    -0.15144
    -0.20430
    -0.17067
    -0.10820
    -0.17547
    -0.23313
    -0.26677
    -0.20430
    -0.13222
    -0.23313
    -0.15144
    -0.26197
    -0.29080
    -0.13222
    -0.27158
    -0.28599
    -0.22833
    -0.24275
    -0.27158
    -0.29560
    -0.23794
    -0.30522
    -0.42535
    -0.28119
    -0.35327
    -0.18508
    -0.30041
    -0.35807
    -0.30041
    -0.21872
    -0.32444
    -0.20430
    -0.21391
    -0.26197
    -0.18508
    -0.08417
    -0.10820
    -0.03612
    -0.11781
    -0.03131
     0.07921
     0.08882
     0.18493
     0.15129
     0.18493
     0.30026
     0.40598
     0.34831
     0.28104
     0.21857
    -0.12742
    -0.33405
    -0.43976
    -0.48782
    -0.25236
    -0.11300
    -0.21872
    -0.38691
    -0.43015
    -0.51665
    -0.61276
    -0.56951
    -0.51665
    -0.47821
    -0.19469
     0.11766
     0.16090
     0.34351
     0.29065
     0.28104
     0.32909
     0.41078
     0.51650
     0.52130
     0.63183
     0.55975
     0.19935
     0.05038
    -0.09859
    -0.10339
     0.09843
     0.07441
    -0.09378
    -0.45899
    -0.99718
    -1.78526
    -2.36671
    -1.72760
     0.16090
     2.32811
     2.94800
     2.45786
    -0.15144
    -3.32778
    -3.36142
    -2.36671
    -1.41525
     1.00184
     2.72696
     1.97732
     0.82885
     0.12246
    -0.49262
     0.01674
     0.29545
     0.25701
    -0.05534
     0.22337
     0.99223
     1.31899
     1.50160
     1.64576
     1.56887
     1.34782
     1.16522
     0.94898
     0.80963
     0.74235
     0.41078
     0.22818
     0.12246
    -0.04573
    -0.16105
    -0.18028
    -0.13703
    -0.18508
    -0.22352
    -0.24755
    -0.18989
    -0.18989
    -0.18508
    -0.22833
    -0.20430
    -0.20430
    -0.17067
    -0.11781
    -0.24755
    -0.12261
    -0.14183
     0.11766
     0.10324
     0.04077
     0.08402
     0.12246
     0.16090
     0.23779
     0.35792
     0.38195
     0.41559
     0.46364
     0.45403
     0.44922
     0.28104
    -0.14664
    -0.92991
    -1.13654
    -0.55509
    -0.07456
    -0.21391
    -0.41574
    -0.79056
    -1.05004
    -0.98277
    -1.05965
    -1.08849
    -0.97316
    -0.75692
    -0.55029
    -0.40132
    -0.32444
    -0.20911
    -0.10339
     0.03116
    -0.01209
     0.09843
     0.06480
    -0.06975
     0.05519
     0.27623
     0.13207
     0.07921
    -0.05053
    -0.00728
     0.05038
    -0.03131
     0.03596
     0.00233
    -0.09378
     0.05999
     0.06480
    -0.02651
    -0.13703
    -0.09378
    -0.19469
    -0.06975
    -0.00248
    -0.14183
    -0.11300
    -0.14664
    -0.04573
    -0.12742
    -0.11300
    -0.20430
    -0.18508
    -0.18508
    -0.13222
    -0.15144
    -0.12742
    -0.15144
    -0.16586
    -0.17067
    -0.03612
    -0.06014
    -0.09378
    -0.16105
    -0.13222
    -0.03131
    -0.08417
     0.02155
    -0.00728
     0.05519
     0.02155
     0.10324
     0.08402
     0.10804
     0.05999
    -0.03612
     0.13688
     0.13207
     0.15610
     0.09843
     0.00713
     0.07921
     0.09843
     0.18493
     0.25220
     0.23779
     0.25701
     0.41078
     0.25701
     0.14168
    -0.16586
    -0.43496
    -0.62237
    -0.51185
    -0.53107
    -0.41093
    -0.29080
    -0.28119
    -0.50704
    -0.73289
    -0.72328
    -0.71367
    -0.72809
    -0.63198
    -0.43015
    -0.28599
    -0.00248
     0.11766
     0.23779
     0.46364
     0.55494
     0.51169
     0.54533
     0.69910
     0.59819
     0.50689
     0.52611
     0.55014
     0.52130
     0.41559
     0.60780
     0.80482
     0.67508
     0.80963
     1.14600
     1.25172
     1.40068
     0.99703
     1.00184
     1.07392
     0.26662
     0.04077
     0.68469
     1.07392
     0.06960
    -1.05004
    -2.18411
    -3.40466
    -4.90393
    -3.57766
    -2.27060
    -0.42054
    -0.21872
    -0.65120
    -0.81939
    -1.34317
    -0.94913
    -0.42535
     0.08882
     0.60780
     1.70822
     2.76060
     3.26035
     3.50542
     3.26516
     2.82787
     2.20318
     1.73225
     1.34302
     1.00664
     0.67988
     0.21857
    -0.02651
    -0.12261
    -0.18989
    -0.25716
    -0.31963
    -0.35327
    -0.33885
    -0.23313
    -0.31963
    -0.33405
    -0.30522
    -0.30522
    -0.19469
    -0.17547
    -0.09378
    -0.18989
    -0.10820
    -0.11781
    -0.14183
    -0.11781
    -0.13222
    -0.11781
     0.02155
     0.14168
     0.19454
     0.18974
     0.10324
     0.13207
     0.35312
     0.43000
     0.49247
     0.56936
     0.61261
     0.62222
     0.75196
     0.72313
     0.80963
     0.63183
     0.33870
    -0.47340
    -0.93472
    -0.55509
     0.07921
    -0.06014
    -0.22352
    -0.50704
    -0.87225
    -0.92991
    -1.21343
    -1.06927
    -0.95874
    -0.76172
    -0.68484
    -0.58393
    -0.42535
    -0.32924
    -0.09378
    -0.10339
    -0.09859
    -0.10820
    -0.06014
     0.06480
     0.08882
     0.13688
    -0.03131
    -0.08417
    -0.12742
    -0.08417
    -0.05534
    -0.06495
    -0.09378
    -0.12261
    -0.08417
    -0.01689
    -0.13222
    -0.12742
    -0.19950
    -0.09859
    -0.18028
    -0.16586
    -0.18989
    -0.17547
    -0.28119
    -0.20911
    -0.20430
    -0.22352
    -0.15144
    -0.20911
    -0.26197
    -0.26677
    -0.29080
    -0.21391
    -0.31483
    -0.28119
    -0.31963
    -0.23313
    -0.25236
    -0.27158
    -0.22833
    -0.29560
    -0.34846
    -0.25236
    -0.26197
    -0.22833
    -0.29560
    -0.36288
    -0.27158
    -0.22352
    -0.20911
    -0.17547
    -0.09859
    -0.21391
    -0.12742
    -0.01209
    -0.07456
    -0.12261
    -0.01209
     0.12727
     0.18012
     0.18974
     0.17051
     0.03116
    -0.17067
    -0.40132
    -0.75692
    -0.75211
    -0.50704
    -0.42535
    -0.34846
    -0.58393
    -0.68003
    -0.91549
    -0.91549
    -1.01641
    -0.92991
    -0.88186
    -0.76653
    -0.50704
    -0.34846
    -0.18508
    -0.18989
    -0.00728
     0.01674
     0.28104
     0.19935
     0.15610
     0.15129
     0.18974
     0.36273
     0.23779
     0.44922
     0.35792
     0.55975
     0.89612
     1.17964
     1.38627
     1.78511
     2.25603
     2.74137
     2.86631
     2.92878
     3.02489
     2.52994
     1.29497
     0.91054
     0.71352
    -1.40083
    -3.95247
    -3.78909
    -2.48204
    -2.00631
    -1.85734
    -2.91452
    -3.27972
    -3.73623
    -3.76026
    -3.10673
    -2.29463
    -1.29992
    -0.80978
     0.05519
     1.24691
     2.14551
     2.72696
     3.39010
     3.57270
     3.24594
     2.92398
     2.63566
     2.16473
     1.71784
     1.27574
     0.93456
     0.51650
     0.16571
    -0.02651
    -0.17067
    -0.26197
    -0.23794
    -0.32924
    -0.35807
    -0.28119
    -0.30522
    -0.28599
    -0.33405
    -0.22352
    -0.32444
    -0.16586
    -0.16586
    -0.13222
    -0.13222
    -0.11300
    -0.03612
    -0.06014
    -0.09378
    -0.07456
     0.08402
     0.05519
     0.04558
     0.05038
    -0.03612
     0.02155
    -0.03131
    -0.06014
     0.09843
     0.05999
     0.19935
     0.40598
     0.30026
     0.35792
     0.19454
     0.23779
     0.05999
    -0.20911
    -0.78575
    -1.32875
    -1.00680
    -0.28119
    -0.43976
    -0.72809
    -0.75211
    -1.11732
    -1.36720
    -1.38161
    -1.28551
    -1.41044
    -1.20862
    -0.98757
    -0.74731
    -0.55509
    -0.45899
    -0.36288
    -0.36288
    -0.25236
    -0.18508
    -0.07456
    -0.06975
    -0.17067
    -0.16586
    -0.02170
    -0.00728
    -0.03612
    -0.06014
    -0.30041
    -0.16586
    -0.12261
    -0.15625
    -0.16586
    -0.20430
    -0.18028
    -0.25716
    -0.30522
    -0.16586
    -0.20430
    -0.28599
    -0.35807
    -0.34846
    -0.30522
    -0.39171
    -0.32444
    -0.45418
    -0.48301
    -0.38691
    -0.42535
    -0.46379
    -0.59834
    -0.59834
    -0.63198
    -0.61756
    -0.68484
    -0.75211
    -0.80017
    -0.89147
    -0.80978
    -0.27638
    -0.50704
    -0.97316
    -0.84822
    -0.75692
    -0.70406
    -0.55990
    -0.65120
    -0.45418
    -0.45899
    -0.55029
    -0.25236
    -0.31002
    -0.28119
    -0.19950
    -0.10339
    -0.05534
    -0.07456
    -0.01689
     0.14649
     0.23779
     0.37234
     0.32429
     0.46364
     0.53092
     0.62702
     0.68469
     0.79040
     0.85768
     0.76638
     0.90573
     0.98262
     0.93456
     0.75196
     0.56455
     0.32429
     0.32909
     0.13207
     0.04558
     0.10804
    -0.01689
    -0.19950
    -0.45899
    -0.48301
    -0.39171
    -0.53587
    -0.58393
    -0.44938
    -0.21391
    -0.19950
    -0.09378
     0.09363
     0.30026
     0.48286
     0.67508
     0.78079
     0.78560
     0.80482
     0.99223
     1.14600
     1.42471
     1.67939
     1.62653
     1.63134
     1.73706
     1.65056
     1.44393
     0.91534
     0.19454
     0.51169
     1.94849
     3.16905
     2.93839
     0.83846
    -1.70838
    -3.52960
    -3.67376
    -3.26050
    -1.91981
    -2.07358
    -1.37681
    -0.89627
    -1.53058
    -2.21294
    -1.95825
    -1.75162
    -1.59785
    -0.97316
    -0.60315
     0.05038
     1.04028
     1.77069
     2.08304
     2.17915
     2.29448
     2.06382
     1.94369
     1.64095
     1.32380
     0.90573
     0.56455
     0.43961
     0.32909
     0.19935
    -0.03612
    -0.12261
    -0.15625
    -0.10339
     0.01194
     0.01194
    -0.02170
    -0.12261
    -0.14183
    -0.02651
    -0.01209
    -0.06495
    -0.17547
    -0.07456
     0.02155
     0.06960
     0.07921
    -0.01689
     0.07921
     0.05519
     0.07441
     0.28104
     0.35792
     0.32429
     0.44922
     0.51650
     0.78560
     0.80482
     0.85768
     0.76157
     0.84326
     0.80482
    -0.09378
    -0.97796
    -1.17498
    -0.18989
    -0.04092
     0.04558
    -0.09859
    -0.68484
    -1.00680
    -1.21823
    -1.17498
    -1.19901
    -1.08368
    -0.88186
    -0.63198
    -0.43496
    -0.30041
    -0.03131
     0.05519
     0.11285
    -0.01209
     0.19935
     0.32909
     0.21857
     0.15129
     0.19935
     0.25701
     0.19454
     0.21857
     0.22818
     0.11766
     0.23779
     0.17051
     0.15610
     0.13207
     0.18493
    -0.04092
     0.14168
     0.20896
     0.15129
     0.04077
     0.18974
     0.15129
     0.14649
     0.11285
     0.08882
    -0.04092
     0.12246
     0.17532
     0.12246
     0.01194
     0.05038
     0.05519
     0.03596
     0.06960
     0.02635
     0.07921
    -0.02651
    -0.07456
    -0.06495
    -0.02170
    -0.08897
    -0.07936
    -0.12742
     0.05519
    -0.01209
    -0.02170
    -0.08897
    -0.18989
    -0.23313
     0.01674
    -0.02170
    -0.10339
    -0.07936
    -0.09378
    -0.10820
    -0.09859
    -0.10339
    -0.12261
    -0.03612
    -0.02651
    -0.09859
    -0.03612
    -0.09378
    -0.06495
    -0.17547
    -0.08897
     0.06960
     0.06960
     0.05999
    -0.05053
    -0.00728
     0.00713
     0.04558
     0.05519
     0.12246
     0.09363
     0.13688
     0.27143
     0.45883
     0.51169
     0.32429
     0.33390
     0.23298
    -0.07456
    -0.36288
    -0.49262
    -0.36768
    -0.39171
    -0.31002
    -0.24755
    -0.45899
    -0.59354
    -0.78575
    -0.82419
    -0.72328
    -0.69925
    -0.43976
    -0.27638
     0.01194
    -0.01689
    -0.00728
     0.41559
     0.64624
     0.79521
     0.89612
     0.87209
     1.05470
     0.96340
     0.72313
     0.69910
     0.69430
     0.55975
     0.55494
     0.43000
     0.10804
    -0.56470
    -1.22784
    -1.96306
    -1.09329
     1.22288
     3.36126
     3.34204
     1.12678
    -2.72711
    -5.58149
    -3.75065
    -0.80497
     0.55975
     1.76589
     1.68420
     0.67988
    -0.05534
    -0.37249
    -0.32444
     0.23779
     0.45883
     0.62702
     0.55014
     0.97301
     1.57848
     1.94849
     2.19356
     2.15993
     2.05902
     1.76589
     1.36705
     1.12197
     1.07392
     0.91054
     0.65585
     0.50689
     0.23779
     0.04077
    -0.01689
    -0.00728
     0.01194
    -0.02651
    -0.14183
    -0.17067
    -0.03612
    -0.10820
    -0.02170
    -0.14183
    -0.07456
    -0.12742
    -0.10820
    -0.05053
     0.10324
    -0.00728
     0.05519
     0.08402
     0.17532
     0.20415
     0.28584
     0.21857
     0.31467
     0.43000
     0.34831
     0.43000
     0.53092
     0.53572
     0.31948
     0.25701
    -0.31963
    -1.02602
    -1.05485
    -0.50223
    -0.12261
    -0.23794
    -0.51185
    -0.77133
    -0.99238
    -1.14135
    -1.20862
    -1.05485
    -0.91549
    -0.62237
    -0.46379
    -0.34846
    -0.31963
    -0.12742
    -0.05053
    -0.00728
     0.04077
     0.13207
     0.09363
     0.09363
     0.18974
     0.24259
     0.10804
     0.01674
     0.02155
     0.13688
     0.07921
     0.07441
     0.00233
    -0.01209
    -0.01689
    -0.05534
     0.01194
     0.03596
     0.03596
    -0.12742
    -0.14183
    -0.13703
    -0.10820
    -0.11781
    -0.15625
    -0.22352
    -0.11300
    -0.12742
    -0.08417
    -0.04573
    -0.16105
    -0.24275
    -0.23794
    -0.19950
    -0.12261
    -0.04092
    -0.08417
    -0.22833
    -0.09378
    -0.11781
    -0.12742
     0.01194
    -0.03612
    -0.15625
    -0.06975
    -0.01209
     0.10324
    -0.09378
    -0.06014
    -0.00248
     0.03116
     0.12246
     0.10324
     0.11285
     0.07921
     0.01194
     0.00233
     0.11285
     0.13688
     0.07921
     0.08402
     0.20415
     0.18493
     0.38675
     0.35312
     0.29545
     0.29545
     0.54053
     0.58858
     0.46845
     0.49728
     0.31467
     0.06480
    -0.07936
    -0.15625
    -0.34366
    -0.39652
    -0.54548
    -0.36288
    -0.72328
    -1.04524
    -1.42006
    -1.40564
    -1.47772
    -1.21823
    -1.05004
    -0.81939
    -0.95394
    -0.68964
    -0.63678
    -0.33405
    -0.14183
     0.05999
     0.31467
     0.47806
     0.46845
     0.62702
     0.79521
     1.00664
     1.08834
     1.02587
     1.27574
     1.19405
     1.39107
     1.84758
     2.17434
     2.56358
     2.69813
     2.76060
     2.98645
     1.88122
     0.32909
    -1.03082
    -1.41044
    -2.62620
    -4.20235
    -3.36622
    -2.27541
    -2.78477
    -2.60698
    -2.64542
    -2.86166
    -3.31817
    -3.75545
    -2.59737
    -1.55461
    -0.60315
     0.22818
     1.30458
     2.20798
     2.60202
     3.45737
     4.00999
     3.99557
     3.70725
     3.23633
     2.53474
     2.03979
     1.50160
     1.18444
     0.85768
     0.45883
     0.28104
     0.10324
     0.14649
    -0.00728
    -0.25716
    -0.22352
    -0.24755
    -0.19950
    -0.15144
    -0.21872
    -0.25236
    -0.25716
    -0.28599
    -0.14664
    -0.05053
    -0.00728
    -0.22833
    -0.11300
    -0.15144
    -0.02651
    -0.04573
    -0.12742
     0.08402
     0.04558
     0.10804
     0.27623
     0.30026
     0.34351
     0.30987
     0.26662
     0.45403
     0.52611
     0.39637
     0.65105
     0.67027
     0.69910
     0.66546
     0.75196
     0.72793
     0.76157
     0.56936
     0.14168
    -0.51665
    -0.82900
    -0.63678
    -0.03131
    -0.12261
    -0.36768
    -0.65120
    -0.95874
    -1.06446
    -1.16537
    -1.15096
    -1.17979
    -1.09329
    -0.80497
    -0.61756
    -0.52146
    -0.46379
    -0.36768
    -0.29080
    -0.16586
     0.02635
     0.00713
    -0.08897
     0.01194
    -0.00248
     0.12246
     0.16571
     0.08402
     0.03596
     0.11766
     0.19454
     0.18012
    -0.07936
     0.06480
     0.06480
    -0.01689
     0.10324
     0.07441
    -0.05053
    -0.07936
    -0.07936
    -0.06975
     0.07921
     0.05999
    -0.06014
    -0.19469
    -0.08897
    -0.09378
    -0.05053
    -0.14664
    -0.18508
    -0.20911
    -0.24275
    -0.04092
    -0.16105
    -0.20430
    -0.24275
    -0.26197
    -0.32444
    -0.25716
    -0.23313
    -0.15625
    -0.29080
    -0.16586
    -0.20430
    -0.06975
    -0.07936
    -0.26197
    -0.14664
     0.00233
    -0.09378
    -0.11781
     0.04077
     0.03116
     0.04077
     0.06480
     0.18974
     0.19935
     0.32429
     0.30987
     0.26182
     0.10324
     0.08402
    -0.20430
    -0.45899
    -0.49262
    -0.45418
    -0.41574
    -0.39171
    -0.39652
    -0.59354
    -0.72809
    -0.71367
    -0.79056
    -0.83861
    -0.69445
    -0.51665
    -0.28599
    -0.23313
    -0.00728
     0.22818
     0.43000
     0.57897
     0.56455
     0.58858
     0.54053
     0.65105
     0.76638
     1.00184
     0.72793
     0.56455
     0.61741
     1.04989
     1.21327
     1.22288
     1.53043
     1.50160
     1.45835
     1.24691
     0.55494
     0.13688
    -0.71847
    -1.42006
     0.12246
     1.70342
    -0.84822
    -2.93374
    -2.28982
    -2.24657
    -3.61610
    -2.51567
    -0.77614
    -0.08897
    -0.82419
    -0.80497
    -0.65601
    -0.20430
     0.80963
     1.29497
     1.38146
     1.48237
     2.16473
     2.74137
     2.86631
     2.77501
     2.45305
     2.06863
     1.62653
     1.24211
     0.75196
     0.46845
     0.32909
    -0.01689
    -0.10820
    -0.35327
    -0.39652
    -0.49743
    -0.47821
    -0.40613
    -0.33885
    -0.31963
    -0.50704
    -0.38691
    -0.47821
    -0.39652
    -0.38210
    -0.34846
    -0.20430
    -0.31002
    -0.25236
    -0.20430
    -0.17547
    -0.18508
    -0.21872
    -0.23794
    -0.14664
    -0.20430
    -0.14664
    -0.12742
    -0.02170
    -0.03612
    -0.03612
    -0.00248
     0.17532
     0.16571
     0.18974
     0.21376
     0.22337
     0.37714
     0.45403
     0.53092
     0.43481
     0.51650
     0.69430
     0.33870
    -0.21872
    -1.06927
    -1.15096
    -0.16105
    -0.13703
    -0.14664
    -0.44457
    -0.68484
    -0.98277
    -1.09810
    -1.12693
    -1.01160
    -0.85783
    -0.79536
    -0.62717
    -0.46860
    -0.21872
    -0.26197
    -0.19469
    -0.13222
    -0.15144
     0.08882
     0.07441
     0.11285
    -0.11300
    -0.08417
    -0.17547
    -0.10339
    -0.12742
    -0.12742
    -0.06495
    -0.11781
    -0.12261
    -0.13222
    -0.05053
    -0.18028
    -0.17067
    -0.08897
    -0.10339
    -0.11300
    -0.03131
    -0.10820
    -0.12261
    -0.11781
    -0.23794
    -0.04092
    -0.10339
    -0.00248
    -0.11300
    -0.09859
    -0.15144
    -0.19469
    -0.23313
    -0.06495
    -0.13703
    -0.14664
    -0.08897
    -0.15625
    -0.12261
    -0.17067
    -0.19469
    -0.20911
    -0.12261
    -0.19469
    -0.12261
    -0.20430
    -0.17547
    -0.20430
    -0.25236
    -0.12261
    -0.04573
    -0.14664
    -0.16586
    -0.20911
    -0.17067
    -0.23794
    -0.15625
    -0.11300
    -0.05534
    -0.17067
    -0.05534
    -0.02170
    -0.01689
     0.00233
    -0.04573
    -0.03131
     0.00233
     0.22337
     0.22818
     0.29065
     0.28104
     0.30506
     0.20896
     0.08402
    -0.11781
    -0.46379
    -0.62717
    -0.65601
    -0.53587
    -0.35807
    -0.57912
    -0.85302
    -0.93952
    -0.81939
    -0.86744
    -0.79536
    -0.69925
    -0.66081
    -0.50704
    -0.31002
    -0.10820
     0.16571
     0.38675
     0.49247
     0.60780
     0.73274
     0.99223
     1.01145
     0.99223
     1.09314
     1.10275
     1.26613
     1.19886
     1.39107
     1.33341
     0.82404
     0.51169
    -0.18508
     0.18974
     1.66017
     3.19788
     2.67410
     0.24740
    -2.37632
    -5.20186
    -4.59158
    -1.82851
    -0.19469
    -0.18508
    -0.32924
    -0.70886
    -1.72279
    -2.13605
    -2.03995
    -1.07407
    -0.13222
     0.35312
     0.43961
     0.90093
     1.32380
     1.94849
     2.47708
     2.57319
     2.27045
     2.03979
     1.72745
     1.27094
     1.06911
     0.78079
     0.61261
     0.24740
     0.12727
    -0.02170
    -0.10820
    -0.16105
    -0.24755
    -0.39171
    -0.26197
    -0.26197
    -0.25716
    -0.22352
    -0.31963
    -0.36768
    -0.31483
    -0.30522
    -0.18989
    -0.24275
    -0.23794
    -0.24755
    -0.29560
    -0.12742
    -0.11781
    -0.23794
    -0.04573
     0.01674
     0.02155
     0.27143
     0.26182
     0.42039
     0.35312
     0.39637
     0.45403
     0.57897
     0.32909
     0.03116
    -0.90588
    -1.13173
    -0.75692
    -0.00248
     0.04077
    -0.28599
    -0.65601
    -0.97796
    -1.08849
    -1.07888
    -1.05004
    -1.05485
    -0.82419
    -0.51185
    -0.36768
    -0.22833
    -0.08897
    -0.01689
    -0.03612
     0.10324
     0.20415
     0.23779
     0.26182
     0.12246
     0.18012
     0.24259
     0.28104
     0.30987
     0.17051
     0.18974
     0.16571
     0.25701
     0.16090
     0.13688
     0.08882
     0.09843
     0.05038
     0.20415
     0.33870
     0.09843
     0.03116
     0.12727
     0.12727
     0.03596
     0.05038
     0.04077
     0.17051
     0.05999
     0.16571
     0.11766
     0.16090
     0.05999
     0.10804
     0.12727
     0.18012
     0.09843
     0.09363
     0.19454
     0.16090
     0.06480
     0.15610
     0.22337
     0.26182
     0.19454
     0.18974
     0.17051
     0.13688
     0.17051
     0.14649
     0.15610
     0.16090
    -0.04092
    -0.01209
    -0.04092
    -0.05534
    -0.16586
    -0.21391
    -0.37730
    -0.40613
    -0.35327
    -0.42054
    -0.40132
    -0.57912
    -0.61756
    -0.53587
    -0.50704
    -0.33885
    -0.39652
    -0.45899
    -0.44938
    -0.30522
    -0.21391
    -0.10820
    -0.19469
    -0.01689
     0.10324
     0.16571
     0.18012
     0.01194
    -0.30522
    -0.54068
    -0.69445
    -0.65120
    -0.71367
    -0.64639
    -0.72328
    -0.66562
    -0.91069
    -0.94433
    -1.08368
    -1.05965
    -1.14615
    -1.11732
    -0.84822
    -0.74250
    -0.49262
    -0.30522
    -0.20430
    -0.09859
     0.04077
     0.23298
     0.12727
     0.38195
     0.39637
     0.57897
     0.67508
     0.61741
     0.70391
     0.78560
     1.01145
     1.44393
     1.65056
     1.85239
     2.40500
     2.41461
     2.28487
     1.80433
     1.80914
     1.84277
     1.29016
     0.75196
     0.68469
    -1.41044
    -3.29414
    -3.36142
    -2.52529
    -2.44840
    -2.20813
    -2.67425
    -2.46282
    -2.93854
    -2.67425
    -2.28021
    -1.75162
    -0.65120
    -0.35807
     0.27623
     1.02106
     2.00616
     2.40500
     3.00567
     3.38049
     3.22191
     2.99606
     2.63085
     2.17434
     1.79472
     1.64095
     1.38146
     1.03548
     0.67508
     0.57416
     0.45883
     0.52130
     0.37234
     0.26662
     0.15129
     0.22337
     0.32909
     0.21376
     0.24259
     0.15129
    -0.02170
    -0.03612
     0.07441
    -0.03612
    -0.03612
    -0.25236
    -0.20911
    -0.17547
    -0.00728
    -0.17547
    -0.20911
    -0.33885
    -0.17067
    -0.11300
    -0.12261
    -0.20911
    -0.22833
    -0.12261
    -0.04573
     0.13207
     0.06960
     0.16571
    -0.14664
    -0.47340
    -1.19420
    -1.19420
    -0.92991
    -0.28119
    -0.33885
    -0.49262
    -0.68964
    -0.94913
    -1.08849
    -1.16057
    -1.05004
    -0.85302
    -0.76653
    -0.66562
    -0.43496
    -0.40132
    -0.26677
    -0.16586
    -0.11781
    -0.02170
     0.06960
     0.04077
     0.00233
    -0.05534
     0.05999
    -0.09378
    -0.02170
    -0.01209
    -0.05053
    -0.12742
    -0.00248
    -0.01209
    -0.17067
    -0.19950
    -0.18989
    -0.27638
    -0.26677
    -0.20430
    -0.29560
    -0.39171
    -0.24755
     0.24259
    -0.47821
    -0.46379
    -0.53107
    -0.51665
    -0.59834
    -0.46379
    -0.47340
    -0.55029
    -0.64639
    -0.68003
    -0.74250
    -0.71367
    -0.70406
    -0.67042
    -0.75692
    -0.84822
    -0.84341
    -0.61756
    -0.61756
    -0.51665
    -0.44938
    -0.53107
    -0.40132
    -0.29080
    -0.17547
    -0.12261
    -0.13703
    -0.01689
     0.08882
     0.12727
     0.17051
     0.22818
     0.15610
     0.28584
     0.38675
     0.43481
     0.54053
     0.39637
     0.35312
     0.40117
     0.47806
     0.47806
     0.43481
     0.46364
     0.43000
     0.43961
     0.52611
     0.58858
     0.56936
     0.55014
     0.44922
     0.30987
     0.16090
     0.04558
    -0.16586
    -0.27158
    -0.30522
    -0.08417
    -0.06975
    -0.29560
    -0.31002
    -0.43976
    -0.41574
    -0.55509
    -0.47821
    -0.32444
    -0.15625
     0.09363
     0.24740
     0.43481
     0.56455
     0.61741
     0.73754
     0.70871
     0.77118
     0.92495
     1.11717
     1.14600
     1.19405
     1.13158
     1.40549
     1.67939
     2.08304
     2.23201
     2.35695
     2.69813
     2.68371
     2.33292
     2.01096
     2.01096
     1.33821
     1.00664
     2.30889
     2.52994
     0.09363
    -2.29463
    -3.58246
    -4.23118
    -3.82273
    -3.33258
    -2.17449
    -1.59305
    -2.46282
    -2.48684
    -2.37151
    -2.27541
    -1.82370
    -1.64591
    -1.04524
     0.11285
     1.17003
     1.82836
     2.56838
     2.59241
     2.24642
     2.30889
     1.91005
     1.64095
     1.16042
     0.80963
     0.50689
     0.16090
     0.06480
    -0.04092
    -0.14664
    -0.19950
    -0.22833
    -0.17547
    -0.14664
    -0.11300
    -0.14664
     0.02635
     0.03596
    -0.01209
     0.00713
     0.14649
     0.05999
     0.05999
     0.13207
     0.16571
     0.25701
     0.27623
     0.25701
     0.33870
     0.31948
     0.35792
     0.38195
     0.38675
     0.58858
     0.55975
     0.66546
     0.81443
     0.98742
     0.94417
     1.08353
     0.98742
     0.88651
     1.02587
     0.86729
    -0.11300
    -1.01160
    -0.93952
     0.19935
     0.17051
     0.10804
    -0.31002
    -0.70406
    -0.98757
    -1.19901
    -1.20381
    -1.10290
    -0.96835
    -0.90108
    -0.47821
    -0.39652
    -0.29080
    -0.11781
    -0.04573
     0.00233
     0.05519
     0.12246
     0.14649
     0.14168
     0.22337
     0.07441
     0.10324
     0.21376
     0.12246
     0.18012
     0.15610
     0.21376
     0.10804
     0.07921
     0.18012
     0.06480
     0.12246
     0.11285
     0.12727
     0.12727
     0.17051
     0.18974
     0.12727
     0.04077
    -0.03131
     0.10324
     0.14168
     0.06960
     0.05038
     0.01674
     0.03596
     0.12246
    -0.05534
     0.10324
     0.08882
    -0.06495
     0.03596
     0.01674
     0.06960
    -0.08897
    -0.15625
    -0.07456
     0.04558
     0.03596
     0.07921
    -0.05534
    -0.08417
    -0.09378
    -0.18989
    -0.16586
     0.00233
    -0.02170
    -0.07936
    -0.03612
    -0.07456
    -0.12261
    -0.20430
    -0.16586
    -0.23313
    -0.16105
    -0.05053
    -0.07936
    -0.03612
    -0.01689
    -0.06975
     0.03596
     0.25701
     0.23779
     0.20896
     0.15129
    -0.03612
    -0.40613
    -0.50223
    -0.72809
    -0.45899
    -0.24755
    -0.18508
    -0.33405
    -0.53587
    -0.57912
    -0.60795
    -0.77614
    -0.61756
    -0.49262
    -0.41093
    -0.06975
     0.12727
     0.32429
     0.31467
     0.29545
     0.50689
     0.64624
     0.71352
     0.72313
     0.84326
     0.86248
     0.79040
     0.54053
     0.40598
     0.48767
     0.58377
     0.68949
     0.75196
     0.68949
     0.26182
    -0.32444
    -1.35759
    -1.29992
    -0.03131
     2.19356
     3.65920
     2.96242
    -0.06975
    -3.57285
    -4.60119
    -2.59737
    -1.17018
    -0.08897
     1.88602
     2.16473
     0.80482
    -0.20430
    -0.55029
    -0.51185
     0.09363
     0.71832
     0.82404
     0.81443
     1.69381
     2.15993
     2.25123
     2.33292
     2.15512
     1.67459
     1.33821
     1.07392
     0.85768
     0.55975
     0.16090
     0.00713
    -0.19469
    -0.31002
    -0.44938
    -0.51185
    -0.54068
    -0.64159
    -0.65120
    -0.53587
    -0.41574
    -0.47340
    -0.43496
    -0.47821
    -0.51665
    -0.48782
    -0.55990
    -0.38210
    -0.40132
    -0.32924
    -0.29560
    -0.35807
    -0.26677
    -0.19950
    -0.20911
    -0.15625
    -0.09859
    -0.08417
    -0.04573
     0.05038
     0.25701
     0.22818
     0.19454
     0.21376
     0.38675
     0.37234
     0.36753
     0.27143
    -0.13222
    -0.85783
    -1.28551
    -0.67042
    -0.07456
    -0.25716
    -0.48782
    -0.63678
    -0.81939
    -0.98757
    -1.06446
    -1.08368
    -1.05485
    -0.83861
    -0.56951
    -0.40613
    -0.23313
    -0.23313
    -0.18508
    -0.14183
     0.07441
     0.09363
     0.02155
    -0.06495
    -0.02651
     0.02635
     0.00233
    -0.02170
    -0.08897
    -0.06975
    -0.00728
     0.06480
     0.03116
    -0.10339
    -0.11781
    -0.22833
    -0.02651
     0.00713
    -0.11781
    -0.17067
    -0.18989
    -0.16586
    -0.08417
    -0.07936
    -0.20911
    -0.19950
    -0.22352
    -0.23794
    -0.19469
    -0.30041
    -0.28119
    -0.27158
    -0.22833
    -0.19469
    -0.25236
    -0.27158
    -0.16586
    -0.22833
    -0.23313
    -0.33405
    -0.28119
    -0.14183
    -0.15625
    -0.17547
    -0.18508
    -0.15625
    -0.18028
    -0.06495
    -0.17067
    -0.12261
    -0.02651
    -0.17067
    -0.09378
    -0.08417
     0.01674
     0.03116
    -0.06975
     0.02155
     0.10324
     0.07441
     0.20896
     0.16090
     0.05519
     0.08882
     0.14168
     0.32909
     0.40598
     0.35312
     0.43000
     0.56936
     0.73754
     0.68469
     0.52611
     0.39637
     0.14168
    -0.10339
    -0.28119
    -0.36288
    -0.41093
    -0.33405
    -0.45899
    -0.33885
    -0.50223
    -0.82900
    -0.90588
    -0.98757
    -0.92030
    -0.83380
    -0.51185
    -0.32924
    -0.12742
    -0.02651
     0.12246
     0.16571
     0.34351
     0.60780
     0.63663
     0.77599
     0.85287
     0.89132
     0.88651
     0.81924
     0.83365
     1.09795
     1.36705
     1.31899
     1.09795
     0.71352
     0.61261
     0.64624
     1.49198
     2.53955
     0.74716
    -2.66464
    -4.85588
    -4.58197
    -2.32346
    -0.70886
    -0.44938
    -0.30522
    -1.22784
    -1.54019
    -1.59305
    -1.27109
    -0.60315
    -0.24755
     0.22818
     0.82404
     1.89083
     2.59241
     2.93359
     3.39010
     3.08255
     2.70774
     2.26565
     1.93408
     1.55445
     1.04028
     0.73274
     0.52130
     0.24259
     0.05038
    -0.16586
    -0.21872
    -0.27638
    -0.50223
    -0.36288
    -0.28599
    -0.29560
    -0.35807
    -0.35807
    -0.19469
    -0.20430
    -0.13222
    -0.16586
    -0.21872
    -0.14183
    -0.15625
    -0.10339
    -0.02170
     0.04558
    -0.04573
     0.10804
     0.29545
     0.29065
     0.25220
     0.24740
     0.36753
     0.45883
     0.57416
     0.65585
     0.67027
     0.72793
     0.76638
     0.70391
     0.61261
     0.06480
    -0.73770
    -0.93952
    -0.44938
     0.25220
     0.07441
    -0.20430
    -0.55029
    -0.85783
    -1.05004
    -1.02121
    -0.98757
    -0.82900
    -0.73289
    -0.55029
    -0.46860
    -0.28119
    -0.26677
    -0.25716
    -0.08417
    -0.01689
    -0.03612
     0.38675
     0.30987
    -0.03612
    -0.11300
    -0.16586
    -0.01689
     0.02155
    -0.00728
    -0.01689
    -0.09378
    -0.06975
    -0.18028
    -0.21391
    -0.24275
    -0.22352
    -0.23794
    -0.31963
    -0.31483
    -0.35327
    -0.29560
    -0.35807
    -0.35807
    -0.42054
    -0.26197
    -0.36288
    -0.28599
    -0.36768
    -0.36288
    -0.50223
    -0.45418
    -0.37730
    -0.28599
    -0.43976
    -0.45899
    -0.46860
    -0.42535
    -0.45899
    -0.41574
    -0.48782
    -0.52146
    -0.51185
    -0.52146
    -0.35807
    -0.45418
    -0.48301
    -0.63198
    -0.48301
    -0.41093
    -0.40132
    -0.45418
    -0.35327
    -0.55990
    -0.42054
    -0.49743
    -0.43496
    -0.36288
    -0.42535
    -0.39652
    -0.40132
    -0.37730
    -0.27158
    -0.39171
    -0.36768
    -0.33885
    -0.26677
    -0.22833
    -0.31483
    -0.11300
    -0.18028
    -0.12742
    -0.07456
     0.08402
     0.14649
     0.18012
     0.20896
     0.37714
     0.26662
     0.06960
    -0.01209
    -0.19950
    -0.42535
    -0.41093
    -0.45899
    -0.32444
    -0.26677
    -0.43976
    -0.64639
    -0.62237
    -0.65601
    -0.69445
    -0.65120
    -0.63198
    -0.43976
    -0.15144
     0.07441
     0.32909
     0.45403
     0.36753
     0.45403
     0.84807
     0.83846
     1.09314
     1.28055
     1.38627
     1.46315
     1.56406
     1.65056
     1.83316
     2.11187
     2.38097
     2.49150
     2.16473
     1.63134
     1.13158
     0.99223
     0.79521
     1.18925
    -0.31483
    -1.43928
    -3.39505
    -3.76026
    -2.66945
    -1.51136
    -1.65552
    -1.82370
    -2.16969
    -2.67425
    -2.03995
    -1.38161
    -0.53107
     0.12246
     0.62702
     0.89132
     1.25652
     2.15993
     3.00086
     3.15944
     2.97684
     2.81826
     2.31850
     1.95810
     1.58809
     1.17964
     0.82885
     0.44442
     0.22337
    -0.05053
    -0.23313
    -0.43976
    -0.44457
    -0.53107
    -0.69925
    -0.60795
    -0.65120
    -0.74250
    -0.72809
    -0.92510
    -0.84822
    -0.84341
    -0.95874
    -1.01641
    -0.86264
    -0.93952
    -0.77133
    -0.66562
    -0.72809
    -0.73770
    -0.63198
    -0.43015
    -0.24755
    -0.17547
    -0.13222
     0.01194
     0.03116
     0.33390
     0.34351
     0.54533
     0.69430
     0.59819
     0.62222
     0.67988
     0.73274
     0.62702
     0.30026
    -0.23313
    -0.40613
    -0.31963
     0.03596
     0.05999
    -0.13222
    -0.40613
    -0.62237
    -0.77133
    -0.76172
    -0.78094
    -0.79536
    -0.71367
    -0.52146
    -0.53107
    -0.28119
    -0.31483
    -0.21391
    -0.13703
    -0.05534
    -0.07456
     0.02155
    -0.05053
     0.00713
    -0.01209
     0.09843
     0.02155
    -0.02170
    -0.00248
    -0.02651
    -0.01209
    -0.11300
    -0.11300
    -0.14183
    -0.03131
    -0.10339
    -0.09859
    -0.13703
    -0.06014
    -0.12261
    -0.01689
    -0.10820
    -0.03612
    -0.04573
     0.07441
     0.07921
     0.13207
     0.15610
     0.10324
     0.16571
     0.28584
     0.31467
     0.36753
     0.20415
     0.29065
     0.30026
     0.23779
     0.22337
     0.31467
     0.17532
     0.16571
     0.17532
     0.30987
     0.10324
     0.14168
    -0.02170
     0.05519
     0.07441
     0.07441
     0.09843
    -0.04573
     0.04077
    -0.01209
    -0.01209
     0.13688
     0.07921
     0.07921
    -0.06975
     0.03596
     0.12246
     0.09843
     0.05038
     0.09843
     0.21857
     0.28584
     0.33390
     0.36273
     0.33390
     0.32429
     0.10804
     0.12727
     0.02155
    -0.21872
    -0.22352
    -0.20430
    -0.08417
    -0.15625
    -0.30522
    -0.46379
    -0.55029
    -0.37730
    -0.48782
    -0.49262
    -0.43496
    -0.28119
    -0.15144
     0.05999
     0.22337
     0.35792
     0.47806
     0.63183
     0.62222
     0.64624
     0.59338
     0.77599
     0.94417
     0.91534
     0.91054
     1.04989
     1.34302
     1.75628
     1.78511
     2.03979
     2.19356
     2.27526
     2.28967
     2.02538
     1.92927
     1.64576
     0.76638
     0.35312
     2.06863
     2.36656
     0.27143
    -2.53970
    -4.22638
    -4.85107
    -5.14900
    -4.67327
    -3.02985
    -1.75162
    -2.41476
    -2.47243
    -2.59256
    -2.71269
    -2.38593
    -2.18411
    -1.20381
    -0.11781
     1.12197
     1.98213
     2.66929
     2.95281
     2.74137
     2.66449
     2.14071
     1.67939
     1.45354
     1.28055
     0.93456
     0.59338
     0.27143
     0.07441
    -0.09859
    -0.28119
    -0.30522
    -0.14183
    -0.02651
    -0.01209
    -0.07936
    -0.12742
    -0.01209
    -0.06975
     0.00233
    -0.10820
    -0.06975
    -0.03131
     0.09363
     0.10804
     0.06480
     0.03596
     0.19454
     0.23298
     0.27623
     0.19935
     0.26662
     0.14168
     0.36753
     0.35792
     0.53572
     0.75677
     0.92495
     0.64144
     0.70391
     0.79521
     0.76157
     0.69430
     0.67988
    -0.09859
    -1.06446
    -1.02121
    -0.12742
     0.02155
    -0.13703
    -0.44457
    -0.77614
    -1.15096
    -1.34317
    -1.24226
    -1.17018
    -1.14135
    -0.91069
    -0.70406
    -0.42054
    -0.32444
    -0.18028
    -0.03612
    -0.03131
     0.00713
     0.04558
     0.15610
     0.12727
     0.05519
     0.06480
    -0.00248
    -0.05053
    -0.02651
    -0.07456
    -0.13703
    -0.34366
    -0.31483
    -0.24755
    -0.24755
    -0.27638
    -0.39171
    -0.51665
    -0.38210
    -0.31963
    -0.26197
    -0.30522
    -0.34366
    -0.30041
    -0.19950
    -0.13222
    -0.14664
    -0.06975
    -0.00248
     0.01674
    -0.01209
     0.06480
     0.05999
    -0.04573
    -0.08897
     0.05999
     0.08402
    -0.00728
    -0.00248
     0.03596
    -0.01689
     0.04558
     0.02155
    -0.01689
    -0.03131
     0.09363
     0.04077
     0.07921
     0.07441
     0.06480
     0.02155
     0.12246
     0.18012
     0.13207
     0.12246
     0.10804
     0.19935
     0.18012
     0.17051
     0.11766
     0.23298
     0.19935
     0.19935
     0.30506
     0.40598
     0.38675
     0.41559
     0.51650
     0.50689
     0.48767
     0.21857
    -0.16586
    -0.41574
    -0.43976
    -0.37249
    -0.22352
    -0.23313
    -0.31963
    -0.44938
    -0.43015
    -0.61756
    -0.68003
    -0.68964
    -0.55990
    -0.39171
    -0.07936
     0.16571
     0.24740
     0.31467
     0.41078
     0.55494
     0.63663
     0.74716
     0.84807
     0.88651
     0.77118
     0.73274
     0.72313
     0.75196
     1.01145
     1.18444
     1.44874
     1.59770
     1.36224
     0.97781
     0.26662
    -0.14664
    -0.66081
    -0.52146
     1.07872
     2.13110
    -2.28021
    -5.70642
    -3.56805
    -1.62669
    -1.75162
    -1.08368
    -0.17067
    -0.67523
    -1.60746
    -1.75162
    -1.32395
    -0.24755
     0.66546
     1.33341
     1.50640
     1.72264
     2.35695
     2.66929
     2.78943
     2.56838
     2.15032
     1.73225
     1.42951
     1.15080
     0.80482
     0.56936
     0.29545
     0.08882
    -0.16586
    -0.28119
    -0.31483
    -0.34366
    -0.45418
    -0.43496
    -0.39652
    -0.40132
    -0.40132
    -0.39652
    -0.32924
    -0.33885
    -0.42535
    -0.37730
    -0.28599
    -0.27638
    -0.32924
    -0.31002
    -0.22833
    -0.23794
    -0.00728
    -0.05053
     0.04558
    -0.02651
    -0.03612
    -0.12742
     0.19454
     0.27143
     0.31467
     0.29545
     0.43000
     0.38195
     0.45883
     0.37714
     0.37714
     0.26182
    -0.34846
    -0.86264
    -0.92510
    -0.44938
    -0.02651
    -0.28599
    -0.36288
    -0.66081
    -0.86264
    -0.93952
    -0.92991
    -0.89627
    -0.87225
    -0.78575
    -0.46860
    -0.27638
    -0.18028
     0.00233
    -0.04092
    -0.04092
     0.15610
    -0.01689
     0.05519
     0.17051
     0.09363
     0.06480
     0.19454
     0.07921
    -0.00728
     0.04558
    -0.10820
     0.14649
     0.10804
     0.04077
    -0.02170
    -0.01209
     0.01194
    -0.08897
