# Supplementary material for: Software algorithm and hardware design for real-time implementation of new spectral estimator
Source: Biomed Eng Online. 2014 May 9;13:61. doi: 10.1186/1475-925X-13-61 (PMC4057578; doi:10.1186/1475-925X-13-61)
Supplement: Additional file 2 — txtfiles.zip. [file 1475-925X-13-61-S2.zip › FILE080.TXT]

    -0.06535
    -0.08406
     0.00948
    -0.07337
    -0.02794
    -0.05199
    -0.00923
    -0.00656
    -0.00388
    -0.03863
    -0.07337
    -0.01725
    -0.01190
     0.01750
     0.07630
    -0.01190
    -0.01190
    -0.05466
     0.11104
     0.08431
     0.04155
    -0.01190
     0.05759
     0.04422
     0.05759
     0.01215
     0.03888
     0.03353
     0.03353
     0.06828
     0.09233
     0.04155
     0.00948
    -0.04397
     0.05492
     0.04422
     0.07362
     0.01750
     0.02552
     0.02017
     0.03621
     0.01750
     0.04957
     0.02017
    -0.03595
     0.04690
     0.05224
     0.04690
     0.01750
    -0.09475
    -0.00121
     0.06293
     0.02017
     0.02552
     0.03086
    -0.03863
     0.02017
     0.02284
    -0.01190
    -0.03061
    -0.01992
     0.02284
    -0.05734
    -0.02526
     0.03353
     0.00146
     0.00414
     0.02284
    -0.02794
    -0.00121
    -0.02794
    -0.02794
    -0.01457
     0.00414
    -0.03061
    -0.01725
     0.03353
     0.03353
     0.03086
    -0.03863
     0.01215
    -0.07872
    -0.06001
     0.00681
     0.02552
    -0.01457
     0.00414
    -0.01190
     0.01483
    -0.00388
     0.01215
     0.00681
    -0.03328
     0.06293
     0.03621
     0.02017
     0.06293
    -0.03595
    -0.02259
     0.03621
     0.07897
     0.04155
     0.04155
     0.03353
     0.00414
    -0.01992
     0.00146
     0.03621
     0.02552
    -0.00388
    -0.02526
     0.01483
     0.04690
    -0.00923
    -0.04932
    -0.01725
    -0.01190
    -0.06001
     0.00414
     0.02017
    -0.01190
    -0.04397
    -0.01190
    -0.00388
     0.06026
     0.02017
     0.07362
     0.03353
     0.01750
     0.09500
     0.06293
     0.08431
     0.16182
     0.22062
     0.31416
     0.35425
     0.41037
     0.50659
     0.65626
     0.80325
     1.04646
     1.31907
     1.72798
     2.02464
     2.12620
     2.01128
     1.77609
     1.11060
     0.30881
    -0.53841
    -1.30812
    -1.41503
    -1.52995
    -1.37494
    -1.78118
    -2.29432
    -2.65513
    -2.82618
    -3.31794
    -3.41415
    -3.15491
    -2.68185
    -2.25156
    -1.78652
    -1.18786
    -0.47426
     0.11104
     0.57608
     0.97697
     1.32976
     1.45270
     1.55960
     1.60771
     1.52486
     1.45804
     1.36985
     1.20414
     1.11595
     0.97430
     0.82730
     0.75247
     0.73109
     0.59479
     0.54935
     0.48521
     0.38899
     0.35692
     0.31149
     0.30080
     0.30347
     0.27674
     0.18053
     0.22062
     0.24467
     0.16984
     0.15113
     0.09768
     0.10302
     0.14044
     0.05224
     0.03888
     0.05759
    -0.00388
    -0.03061
    -0.03863
     0.03621
    -0.02526
    -0.01457
    -0.12148
    -0.13484
    -0.11079
    -0.10811
    -0.10811
    -0.10811
    -0.10811
    -0.14286
    -0.08139
    -0.08139
    -0.02526
    -0.16157
    -0.14820
    -0.10010
    -0.04932
    -0.04130
    -0.06535
    -0.11079
    -0.10277
    -0.04397
    -0.05466
     0.03353
    -0.08139
    -0.09475
    -0.10544
    -0.06803
    -0.08139
    -0.06001
    -0.09742
    -0.12682
    -0.09208
     0.00414
    -0.00656
    -0.06001
    -0.06268
    -0.08673
    -0.12415
    -0.08673
    -0.11079
    -0.04397
     0.00681
    -0.10277
     0.04422
    -0.06268
    -0.07872
    -0.08406
    -0.06803
    -0.05466
    -0.06535
    -0.04130
    -0.05734
    -0.04664
    -0.07872
    -0.07337
    -0.04932
     0.01483
    -0.06535
    -0.06268
    -0.04932
    -0.05734
    -0.13217
    -0.12148
    -0.03328
    -0.01725
    -0.00388
    -0.10010
    -0.03595
    -0.08406
    -0.04397
    -0.09475
    -0.00923
    -0.05199
    -0.07604
    -0.04130
    -0.07070
    -0.03061
    -0.07337
    -0.14019
    -0.05466
     0.00948
     0.03353
    -0.04130
    -0.07604
    -0.10544
    -0.07337
    -0.04664
    -0.00388
    -0.00923
    -0.13484
    -0.02526
    -0.02259
     0.05224
     0.01215
    -0.06803
    -0.08139
    -0.06803
    -0.02794
    -0.01725
    -0.04664
    -0.05734
    -0.08941
    -0.03061
    -0.01725
     0.06828
    -0.08406
    -0.04397
    -0.07070
    -0.01992
    -0.03863
    -0.07337
    -0.02526
    -0.08406
    -0.07604
    -0.00388
    -0.03595
    -0.01457
    -0.07872
    -0.11079
    -0.07070
    -0.00121
    -0.07070
    -0.05466
    -0.04130
    -0.08941
    -0.01190
    -0.02526
    -0.02526
    -0.04932
    -0.04130
     0.01215
    -0.02526
    -0.00388
    -0.05466
     0.00681
     0.00681
     0.11371
     0.11906
     0.18587
     0.24734
     0.35158
     0.39968
     0.50926
     0.67764
     0.86205
     0.95559
     1.26027
     1.55426
     1.93377
     2.06740
     2.10215
     1.69324
     1.25760
     0.68566
    -0.30856
    -1.30545
    -1.88808
    -1.66091
    -1.25467
    -1.54599
    -2.54555
    -2.93041
    -3.19500
    -3.33130
    -3.64133
    -3.40881
    -3.08275
    -2.62573
    -2.16871
    -1.53263
    -1.00344
    -0.39943
     0.22062
     0.74713
     1.05982
     1.26829
     1.33243
     1.44201
     1.49279
     1.41261
     1.30838
     1.26829
     1.07853
     0.92619
     0.86472
     0.81394
     0.68833
     0.60548
     0.46383
     0.39701
     0.36494
     0.35425
     0.27407
     0.25269
     0.16449
     0.18587
     0.19924
     0.17786
     0.11639
     0.02819
     0.02284
     0.06561
     0.06026
    -0.01992
    -0.01457
    -0.05734
    -0.03328
     0.00414
    -0.02526
    -0.03595
     0.01215
    -0.06535
    -0.04932
    -0.04664
    -0.00388
    -0.06535
    -0.02526
    -0.04130
     0.02017
     0.02017
    -0.01457
     0.02017
     0.00948
     0.02552
    -0.00656
     0.01750
     0.00414
     0.03621
     0.03621
     0.10570
     0.04422
     0.03086
    -0.00923
     0.00948
     0.06293
     0.08966
     0.02017
     0.03353
    -0.01457
     0.01215
     0.05759
     0.02017
    -0.00388
     0.02552
     0.04690
     0.07630
     0.03621
     0.00414
    -0.04397
    -0.03863
     0.01215
     0.04690
     0.01483
    -0.03595
     0.01483
    -0.03595
     0.01750
     0.00146
    -0.04932
     0.02017
    -0.03328
    -0.00121
     0.00146
    -0.03328
    -0.05734
    -0.10544
     0.02552
     0.04957
     0.02552
    -0.01992
    -0.05199
    -0.03328
    -0.02526
    -0.00121
     0.02017
    -0.05466
    -0.02526
    -0.03595
     0.03888
     0.01750
     0.03353
    -0.08941
    -0.06268
    -0.02526
     0.04957
    -0.01457
    -0.03595
    -0.03328
    -0.04664
    -0.03061
     0.00681
    -0.00121
    -0.02526
    -0.04664
    -0.01457
    -0.04397
    -0.01725
    -0.01992
    -0.05199
    -0.00923
    -0.01457
    -0.05734
     0.01215
    -0.00923
    -0.01190
    -0.04664
    -0.04397
    -0.04664
    -0.02526
    -0.00121
    -0.04397
     0.02552
    -0.06535
    -0.06268
    -0.07872
     0.00414
    -0.00656
     0.00948
    -0.09208
    -0.04130
    -0.04932
    -0.07604
    -0.05199
    -0.08406
    -0.08673
    -0.01992
     0.00681
    -0.03061
    -0.04664
    -0.06268
    -0.13484
    -0.03863
    -0.02259
    -0.02794
    -0.06535
    -0.06803
    -0.04130
     0.00948
    -0.04130
    -0.03863
    -0.02259
    -0.07070
    -0.00656
    -0.03061
    -0.01190
     0.02017
    -0.06268
    -0.02259
     0.06026
     0.09500
     0.11639
     0.12975
     0.19924
     0.22596
     0.34623
     0.43176
     0.64022
     0.74713
     0.85403
     1.08922
     1.43399
     1.84825
     2.03800
     2.06473
     1.85627
     1.53288
     1.20682
     0.27140
    -0.76291
    -1.56470
    -1.53797
    -1.28674
    -1.28407
    -1.97895
    -2.79678
    -3.13620
    -3.30725
    -3.39545
    -3.48364
    -3.36337
    -2.95981
    -2.43330
    -1.94688
    -1.36158
    -0.71747
    -0.14820
     0.38098
     0.82730
     1.15336
     1.36183
     1.48477
     1.53021
     1.48744
     1.44201
     1.36985
     1.22820
     1.15336
     1.05448
     0.88343
     0.73376
     0.73376
     0.58944
     0.50392
     0.38098
     0.36761
     0.32752
     0.30881
     0.25803
     0.28209
     0.22596
     0.13242
     0.08699
     0.07095
     0.09500
     0.06828
     0.05492
     0.04422
    -0.01992
     0.02819
     0.06293
     0.03621
    -0.00923
     0.01215
    -0.02259
    -0.03595
    -0.03061
     0.00681
     0.03086
    -0.06535
     0.05224
     0.02819
     0.12173
     0.06561
     0.04422
     0.01215
     0.00681
     0.04155
     0.12975
     0.07630
     0.06293
     0.04690
     0.10570
     0.14044
     0.11639
     0.03888
     0.10035
     0.09768
     0.05759
     0.10302
     0.12440
     0.10570
     0.06026
     0.07362
     0.09500
     0.14578
     0.11639
     0.10035
     0.03353
     0.06293
     0.13777
     0.09500
     0.07897
     0.12708
     0.06828
     0.08164
     0.12975
     0.14311
     0.07095
     0.06293
    -0.00121
     0.06828
     0.06293
     0.06026
     0.07095
     0.04155
     0.02552
    -0.00388
     0.05759
     0.07630
     0.05492
    -0.00388
    -0.00121
     0.04422
    -0.03863
     0.02284
    -0.01725
     0.04690
     0.02819
     0.04957
     0.07095
     0.03353
     0.00681
    -0.00656
    -0.00388
     0.00681
     0.03621
     0.02017
    -0.01190
    -0.02526
    -0.00923
     0.01483
     0.04422
    -0.01190
    -0.00656
    -0.00388
    -0.04397
    -0.03061
     0.01215
    -0.03595
    -0.04397
     0.02017
     0.00681
     0.02552
     0.00948
    -0.01190
     0.02819
    -0.04932
    -0.07070
    -0.01725
     0.00681
     0.02552
    -0.02259
    -0.01457
    -0.05734
     0.02819
     0.00681
    -0.00388
    -0.04397
    -0.03595
    -0.07604
     0.02017
     0.03353
    -0.00923
    -0.04664
    -0.08139
    -0.03328
     0.07095
    -0.00388
     0.00681
    -0.07337
    -0.01992
    -0.08941
    -0.03328
    -0.00388
    -0.03595
    -0.05199
    -0.04130
     0.04957
    -0.03328
    -0.03595
    -0.05734
    -0.04130
     0.02017
     0.10837
     0.10035
     0.06561
     0.10837
     0.20993
     0.33287
     0.62953
     0.74178
     0.99568
     1.24423
     1.65315
     2.09680
     2.62865
     3.19258
     3.47053
     1.90972
    -0.28985
    -1.32416
    -2.94377
    -4.42173
    -2.92506
    -1.91214
    -1.47383
    -1.92817
    -2.62573
    -3.14155
    -4.27207
    -5.14334
    -4.93755
    -4.21060
    -3.16560
    -1.91214
    -0.74153
     0.24467
     0.97697
     1.55960
     1.88299
     2.03266
     2.08077
     2.04869
     2.00593
     1.91239
     1.74669
     1.59969
     1.47141
     1.28700
     1.12129
     1.05181
     0.96094
     0.87541
     0.71773
     0.60548
     0.53064
     0.50392
     0.46383
     0.42908
     0.37029
     0.29278
     0.24467
     0.30614
     0.26071
     0.24200
     0.12975
     0.12975
     0.19122
     0.20458
     0.15113
     0.15380
     0.06293
     0.05759
     0.02284
     0.12440
     0.07897
     0.08699
     0.01483
     0.01750
     0.12173
     0.08164
     0.02017
     0.03353
     0.03086
     0.02552
     0.09500
     0.03621
     0.03621
     0.04957
    -0.02794
     0.06026
     0.14846
     0.08699
    -0.00656
     0.08164
     0.02819
     0.10570
     0.04957
     0.03086
     0.00681
     0.08966
     0.05759
     0.10302
     0.06293
     0.05492
     0.01483
     0.01750
     0.08699
     0.03621
     0.02552
     0.05492
     0.01483
     0.03888
     0.03353
     0.03086
     0.01215
     0.02819
     0.05759
     0.03888
     0.01483
    -0.01457
     0.00146
    -0.00656
    -0.00388
     0.05224
    -0.00656
     0.00146
     0.01750
    -0.00923
    -0.01190
    -0.04932
    -0.00121
    -0.00923
    -0.02526
    -0.03328
    -0.03328
    -0.03328
    -0.00656
    -0.04397
     0.01750
     0.01483
    -0.06268
    -0.07604
    -0.02794
    -0.01457
    -0.02259
    -0.04130
    -0.02794
    -0.03328
     0.00146
     0.01483
    -0.01190
    -0.04397
    -0.04130
    -0.08406
    -0.04397
     0.04690
    -0.01725
    -0.06001
    -0.07070
    -0.02794
     0.02017
    -0.00388
    -0.00388
    -0.07604
    -0.03328
    -0.04932
    -0.00121
    -0.03328
    -0.03863
    -0.07070
    -0.06001
     0.06026
     0.02552
    -0.01190
    -0.03328
    -0.01457
    -0.03328
    -0.03061
    -0.06535
     0.00146
     0.00414
    -0.03061
    -0.04130
     0.02552
    -0.00656
     0.01215
    -0.12415
    -0.03863
    -0.03061
    -0.00656
    -0.01190
    -0.02259
    -0.01457
    -0.03863
    -0.01457
    -0.00388
    -0.04397
    -0.01992
     0.01483
    -0.04664
     0.00146
    -0.00656
    -0.04130
    -0.08406
    -0.00388
    -0.03595
    -0.03595
     0.00414
     0.01215
    -0.02526
    -0.06268
    -0.06001
    -0.01190
     0.03353
     0.04690
     0.05224
     0.06026
     0.11906
     0.10837
     0.27140
     0.38899
     0.52262
     0.62686
     0.86472
     1.23622
     1.60237
     2.10482
     2.67142
     3.44648
     3.66831
     2.05137
    -0.49030
    -1.70902
    -2.80212
    -3.55848
    -2.98921
    -2.48943
    -1.87472
    -2.00033
    -3.18698
    -4.10904
    -4.40303
    -4.77719
    -4.59813
    -4.02351
    -3.22707
    -2.08051
    -0.91258
     0.21260
     1.05715
     1.74669
     2.19302
     2.56184
     2.63133
     2.58589
     2.47899
     2.28121
     2.01128
     1.75738
     1.54357
     1.34579
     1.12931
     0.96628
     0.77385
     0.67229
     0.63755
     0.52530
     0.40503
     0.31149
     0.34089
     0.30080
     0.26071
     0.27674
     0.15648
     0.19389
     0.13777
     0.15915
     0.18587
     0.16984
     0.07630
     0.08966
     0.04155
     0.09500
     0.01483
    -0.00388
     0.07897
     0.02819
     0.04690
    -0.00923
     0.09500
     0.00681
     0.03621
    -0.01457
     0.02552
    -0.00656
     0.07897
     0.00948
     0.03621
     0.03888
     0.08431
    -0.01190
     0.09233
     0.03888
     0.06828
     0.08699
     0.03353
     0.09233
     0.03621
     0.08699
     0.02552
     0.07897
     0.06828
     0.05759
     0.07095
     0.05759
     0.08966
    -0.00121
     0.05492
     0.06293
     0.04690
     0.01215
     0.02017
     0.01215
     0.00681
     0.05492
     0.04422
     0.02017
     0.03353
    -0.03595
     0.03888
     0.04690
    -0.00121
    -0.06803
    -0.00388
     0.00948
     0.06561
     0.06293
     0.01750
     0.02284
    -0.06535
    -0.01992
    -0.03328
    -0.00388
    -0.01190
    -0.03595
    -0.03863
     0.01483
     0.00681
    -0.01190
    -0.03061
    -0.04932
    -0.02794
    -0.05734
    -0.00656
    -0.04664
    -0.01725
    -0.04664
     0.00414
    -0.02259
     0.09233
     0.05492
     0.01215
    -0.01725
     0.00414
     0.06561
     0.00414
     0.06828
     0.09768
     0.06561
     0.09233
     0.13242
     0.12173
     0.12173
     0.04422
     0.09500
     0.05224
     0.07630
     0.02819
     0.00681
     0.06293
     0.01483
    -0.04932
     0.01215
     0.03621
    -0.05466
    -0.06535
    -0.10010
    -0.07337
    -0.14019
    -0.15622
    -0.11346
    -0.16424
    -0.12148
    -0.13484
    -0.11881
    -0.14286
    -0.13484
    -0.21502
    -0.18028
    -0.15088
    -0.15355
    -0.17226
    -0.17226
    -0.19364
    -0.18829
    -0.16691
    -0.17493
    -0.16959
    -0.15622
    -0.17760
    -0.17226
    -0.16424
    -0.14019
    -0.18829
    -0.19898
    -0.16691
    -0.16691
    -0.08673
    -0.07872
    -0.03061
    -0.17226
    -0.08406
    -0.11881
    -0.07070
     0.02819
     0.06293
     0.08966
     0.09233
     0.17251
     0.39167
     0.53332
     0.69902
     0.95025
     1.21751
     1.66384
     2.02197
     2.55115
     3.12576
     3.37699
     1.54891
    -0.66937
    -1.84532
    -3.24043
    -3.75625
    -2.52684
    -1.82394
    -1.74109
    -2.46270
    -3.14155
    -3.68409
    -4.44579
    -4.69167
    -4.24267
    -3.61460
    -2.68987
    -1.63418
    -0.50901
     0.47185
     1.19345
     1.81083
     2.21172
     2.42019
     2.47632
     2.47632
     2.41217
     2.17164
     1.93110
     1.67720
     1.47141
     1.30036
     1.07051
     0.90481
     0.76851
     0.68566
     0.61617
     0.49590
     0.41037
     0.37563
     0.29278
     0.28209
     0.29278
     0.23398
     0.11639
     0.19924
     0.16984
     0.11104
     0.06293
     0.03353
     0.08431
     0.04690
    -0.00121
    -0.00388
    -0.00388
    -0.07070
    -0.08941
    -0.11881
    -0.04664
    -0.06803
    -0.15622
    -0.14553
    -0.08139
    -0.11346
    -0.17226
    -0.18295
    -0.20433
    -0.15088
    -0.14286
    -0.14820
    -0.17760
    -0.22037
    -0.15088
    -0.16959
    -0.07337
    -0.08139
    -0.12415
    -0.12682
    -0.07337
    -0.01992
    -0.05734
    -0.00121
    -0.03328
     0.01750
     0.03621
     0.11906
     0.05224
     0.10302
     0.06561
     0.03621
     0.06561
     0.16449
     0.11371
     0.05492
     0.07095
     0.12708
     0.12975
     0.10035
     0.08431
     0.06293
     0.06293
     0.10837
     0.10570
     0.04690
     0.09500
     0.05224
     0.05224
     0.08431
     0.11371
     0.08699
     0.07095
     0.05492
     0.10035
     0.06828
     0.03888
     0.08699
     0.06293
     0.08966
     0.09233
     0.11639
     0.05224
     0.10837
     0.03621
     0.06828
     0.07630
     0.04690
     0.07630
     0.07630
     0.07362
     0.06026
     0.02017
     0.04155
     0.09768
     0.05492
     0.06561
     0.02819
     0.05759
     0.00681
     0.00414
    -0.00388
     0.05492
     0.05759
     0.01483
     0.02552
     0.03888
     0.07362
     0.00681
    -0.02794
     0.01483
     0.03086
     0.05492
     0.03086
     0.01215
     0.02552
    -0.00656
     0.01483
     0.08431
     0.06293
    -0.04932
     0.02017
     0.03086
     0.20726
     0.07897
     0.00146
    -0.05466
     0.02017
     0.04155
     0.15113
     0.06561
     0.03353
    -0.00388
    -0.03061
     0.00681
     0.05224
    -0.02794
    -0.02259
    -0.08673
    -0.02526
    -0.00388
    -0.01992
    -0.05199
    -0.06803
    -0.04664
    -0.01190
     0.00414
    -0.04130
    -0.06803
    -0.09208
    -0.01725
     0.01215
     0.01215
    -0.01190
    -0.06803
    -0.02794
     0.00681
    -0.02794
     0.00681
     0.01750
     0.00681
     0.04690
     0.05224
     0.12440
     0.12173
     0.14311
     0.20458
     0.31416
     0.36494
     0.45314
     0.54935
     0.67764
     0.80058
     1.00103
     1.38054
     1.66651
     1.87497
     2.04335
     2.09947
     1.74669
     1.04379
     0.08699
    -0.64264
    -0.85912
    -1.29209
    -1.33752
    -1.92016
    -2.28363
    -2.32105
    -2.61771
    -3.15491
    -3.31794
    -3.20569
    -3.14956
    -2.93843
    -2.60969
    -2.08586
    -1.46046
    -0.78963
    -0.07604
     0.50392
     0.80860
     1.14535
     1.29234
     1.39390
     1.47675
     1.42330
     1.32174
     1.22553
     1.15069
     0.98766
     0.89679
     0.79523
     0.68031
     0.50392
     0.51995
     0.46383
     0.40236
     0.30881
     0.25803
     0.22062
     0.19656
     0.21260
     0.14846
     0.13777
     0.06293
     0.04155
     0.06561
     0.04422
    -0.01725
    -0.03863
    -0.06803
    -0.03863
     0.04155
    -0.02526
    -0.03595
    -0.07070
    -0.12415
    -0.07070
    -0.03595
    -0.01190
    -0.04664
    -0.03061
    -0.03328
    -0.01992
     0.00948
     0.00948
    -0.03328
     0.01750
     0.06561
     0.00948
     0.02284
     0.03621
     0.06828
     0.05224
     0.03888
     0.01750
     0.06828
     0.07897
     0.10035
     0.04422
     0.05224
     0.05492
    -0.00388
     0.05224
     0.08431
     0.01750
     0.07362
     0.04422
     0.04957
     0.08431
     0.03621
     0.01215
     0.02552
     0.02017
     0.07095
     0.04690
     0.05492
     0.02819
     0.00414
     0.01483
     0.10035
     0.10837
     0.06293
     0.03353
     0.06026
     0.03353
     0.04690
     0.02552
     0.07630
     0.05492
     0.05224
     0.07630
     0.07362
     0.07630
     0.01215
     0.04690
     0.04957
     0.04957
     0.04422
     0.00948
     0.07362
     0.00681
     0.01483
     0.04957
     0.04690
     0.06561
    -0.00656
     0.02284
     0.02284
     0.00681
     0.01483
     0.00146
    -0.00121
     0.02284
     0.05759
     0.08431
     0.04957
    -0.00656
     0.00414
     0.02284
     0.04957
     0.01215
     0.05492
     0.00948
     0.04422
     0.04155
     0.03353
     0.01215
     0.04155
     0.07095
     0.00146
     0.05759
     0.02552
     0.01750
     0.00414
    -0.02526
     0.00681
     0.06293
     0.06828
    -0.00121
    -0.01725
    -0.01992
     0.02017
    -0.02259
     0.04957
     0.00414
    -0.04397
    -0.04130
     0.02017
     0.04957
     0.01750
    -0.02526
    -0.00923
     0.00681
    -0.00923
    -0.03595
    -0.02259
     0.01750
     0.00948
    -0.00923
    -0.06001
     0.02819
     0.01215
    -0.02259
    -0.03595
    -0.05734
    -0.02794
    -0.01457
    -0.00656
     0.02284
    -0.00121
     0.02017
     0.08699
     0.11906
     0.20726
     0.22596
     0.25269
     0.38365
     0.58410
     0.70436
     0.87808
     1.04646
     1.36450
     1.87497
     2.31596
     2.64202
     2.57520
     1.84023
     0.70436
    -0.72282
    -1.92283
    -2.49744
    -2.24087
    -1.87472
    -1.57271
    -2.10724
    -2.89032
    -3.04800
    -3.46226
    -4.08231
    -3.83376
    -3.47562
    -2.87963
    -2.16069
    -1.41503
    -0.62126
     0.16984
     0.89412
     1.42597
     1.70125
     1.97386
     1.93912
     1.87497
     1.82419
     1.73600
     1.56495
     1.42063
     1.19613
     1.08655
     0.94490
     0.81929
     0.69367
     0.58944
     0.51461
     0.39434
     0.31416
     0.27942
     0.25002
     0.16449
     0.12440
     0.11104
     0.11104
     0.06561
     0.02819
    -0.02259
     0.00681
    -0.01992
    -0.09475
    -0.03061
    -0.08406
    -0.11881
    -0.12415
    -0.03863
    -0.05734
    -0.06001
    -0.10010
    -0.07604
    -0.05199
    -0.07070
    -0.04664
    -0.06803
    -0.00923
     0.04422
     0.01215
     0.03888
     0.02819
     0.07630
     0.03086
     0.10302
     0.08164
     0.09233
     0.05492
     0.11104
     0.12173
     0.10035
     0.07630
     0.10570
     0.14578
     0.16717
     0.11906
     0.09500
     0.04957
     0.11371
     0.10302
     0.11104
     0.09768
     0.10837
     0.09500
     0.09768
     0.14846
     0.12975
     0.06293
     0.00681
     0.08164
     0.13509
     0.12440
     0.04957
     0.02819
     0.07630
     0.06561
     0.09768
     0.08699
     0.06026
     0.06026
     0.06293
     0.11906
     0.09500
     0.03621
     0.05224
     0.04422
     0.08699
     0.12173
     0.06561
     0.08699
     0.03086
     0.05759
    -0.00121
     0.08699
     0.06561
     0.06828
     0.02284
     0.00146
     0.08431
     0.05224
     0.04957
     0.03621
    -0.00656
     0.10035
     0.02552
     0.06828
     0.04155
     0.04690
     0.05492
     0.01483
     0.06828
     0.08431
     0.05759
     0.03888
     0.04957
     0.02819
     0.02552
     0.03353
     0.03888
     0.06828
     0.07095
     0.05759
     0.03086
     0.00146
     0.08699
     0.04155
     0.11371
     0.02819
     0.00414
     0.03353
     0.08699
     0.03621
     0.03353
     0.03621
     0.01483
     0.06561
     0.08699
     0.04957
     0.06026
     0.02284
     0.04957
    -0.00388
     0.07095
     0.09768
     0.00414
     0.06026
     0.07362
     0.08966
     0.06293
     0.00146
     0.03086
     0.03888
     0.06828
     0.07630
     0.09500
     0.01483
     0.00146
     0.01750
     0.07095
    -0.03595
    -0.01190
     0.01215
     0.06293
     0.07630
     0.06293
     0.07630
     0.02819
    -0.01992
     0.03353
     0.16717
     0.27140
     0.24200
     0.25002
     0.27942
     0.43443
     0.53332
     0.64289
     0.72040
     0.83799
     1.10793
     1.42330
     1.64513
     1.86428
     2.00326
     2.01395
     1.89101
     1.06517
     0.10302
    -0.43418
    -0.61859
    -0.99810
    -1.00612
    -1.82394
    -2.43063
    -2.38252
    -2.42528
    -2.77272
    -2.98386
    -2.99188
    -3.05870
    -2.86359
    -2.52417
    -1.91748
    -1.31614
    -0.66669
    -0.10277
     0.44245
     0.83799
     1.20682
     1.36450
     1.46873
     1.51684
     1.57564
     1.47675
     1.31372
     1.22285
     1.08922
     1.01706
     0.88877
     0.75247
     0.68031
     0.60280
     0.45848
     0.44779
     0.45848
     0.36761
     0.27674
     0.25002
     0.26071
     0.27674
     0.20191
     0.10837
     0.09233
     0.11104
     0.10837
     0.12440
     0.07362
     0.05759
    -0.00388
    -0.00656
     0.13242
     0.00146
     0.02284
     0.04422
    -0.03328
     0.04155
     0.05492
     0.07630
     0.03621
     0.04690
     0.08966
     0.12975
     0.11104
     0.09500
     0.06561
     0.06293
     0.10837
     0.15380
     0.18053
     0.09768
     0.09768
     0.10570
     0.13777
     0.18320
     0.12708
     0.15915
     0.12173
     0.14044
     0.13242
     0.16182
     0.11906
     0.07897
     0.11104
     0.12440
     0.19656
     0.10837
     0.13777
     0.07897
     0.10035
     0.11906
     0.11639
     0.11104
     0.09768
     0.07897
     0.12708
     0.11639
     0.14311
     0.11371
     0.08431
     0.12708
     0.11639
     0.07630
     0.12708
     0.07630
     0.11104
     0.08699
     0.12440
     0.12173
     0.08699
     0.09768
     0.15113
     0.08164
     0.05759
     0.06293
     0.07362
     0.07897
     0.10837
     0.08164
     0.04957
     0.09233
     0.06561
     0.07095
     0.07630
     0.04155
     0.07095
     0.06293
     0.03353
     0.06026
     0.01483
     0.04690
     0.01215
     0.08164
     0.06026
     0.10837
     0.02552
     0.08164
    -0.00121
     0.03353
     0.03086
     0.06561
     0.05492
     0.02819
     0.02819
     0.08966
     0.06293
     0.02819
    -0.03061
     0.03888
     0.06026
     0.02552
     0.03086
     0.02819
     0.03888
    -0.02526
     0.06026
     0.02819
     0.05759
     0.05224
    -0.01992
    -0.12148
     0.05224
     0.02017
     0.01215
    -0.01457
     0.04155
     0.04155
     0.01215
     0.00948
     0.00681
    -0.03328
     0.02017
     0.02284
     0.04957
     0.04690
     0.02552
     0.06828
     0.03086
     0.06293
     0.02819
     0.02284
     0.05492
     0.03086
     0.05492
     0.06561
     0.03621
     0.03888
     0.07897
     0.09768
     0.13777
     0.12440
     0.21795
     0.21795
     0.30881
     0.30614
     0.41037
     0.43443
     0.62418
     0.67229
     0.85938
     1.06250
     1.31105
     1.51951
     1.66651
     1.74669
     1.92041
     1.81083
     1.23354
     0.31951
    -0.11346
    -0.85912
    -1.35356
    -1.81592
    -2.52417
    -2.37183
    -1.98163
    -2.29700
    -2.56159
    -2.71927
    -3.12551
    -3.16025
    -3.07473
    -2.60702
    -1.99499
    -1.32683
    -0.58652
     0.06561
     0.64289
     0.94490
     1.19345
     1.36985
     1.48210
     1.51417
     1.50081
     1.34312
     1.15069
     1.07853
     1.00637
     0.88610
     0.77118
     0.64289
     0.53332
     0.46917
     0.45848
     0.38365
     0.30347
     0.30347
     0.22864
     0.19389
     0.20191
     0.17786
     0.16449
     0.04690
     0.04690
     0.05224
     0.06293
     0.09233
     0.04690
     0.00414
    -0.03061
     0.00146
    -0.01992
     0.00681
     0.00146
    -0.03595
    -0.01725
     0.01215
     0.00681
    -0.00121
    -0.00923
     0.01483
     0.03888
     0.07630
     0.05759
     0.07897
     0.05492
     0.10302
     0.03621
     0.09500
     0.07630
     0.08699
     0.11371
     0.09500
     0.13242
     0.09233
     0.08966
     0.09233
     0.11371
     0.12975
     0.07095
     0.04957
     0.09768
     0.10035
     0.07362
     0.02819
     0.10837
     0.08699
     0.10035
     0.06561
     0.10035
     0.08699
     0.02819
     0.06561
     0.06293
     0.12440
     0.05224
     0.04422
     0.07362
     0.08699
     0.04422
     0.06026
     0.06293
     0.07897
     0.03621
     0.03888
     0.09500
     0.03888
     0.03086
     0.01215
     0.07897
     0.10302
     0.05224
     0.03888
     0.03621
    -0.00388
     0.06293
    -0.01190
     0.05759
     0.01750
     0.01750
     0.02819
     0.04690
     0.08431
     0.02552
     0.00681
    -0.01992
     0.01215
     0.04155
     0.04957
     0.01215
     0.06293
    -0.00923
    -0.01457
     0.07362
     0.03621
     0.00414
    -0.00121
     0.01215
     0.01483
     0.03086
     0.04422
     0.03353
    -0.01457
     0.02819
     0.04155
     0.03621
     0.01215
     0.00948
    -0.00121
     0.00146
     0.03353
     0.04422
    -0.01725
     0.05492
    -0.00121
     0.00948
     0.01483
    -0.01725
    -0.02526
     0.02284
     0.02552
     0.01215
    -0.01992
    -0.01725
    -0.01992
    -0.02794
     0.06026
     0.01215
    -0.04664
    -0.01725
    -0.02259
     0.00414
    -0.00388
    -0.05734
    -0.06803
    -0.04130
     0.03086
    -0.01457
    -0.00121
    -0.05734
    -0.01457
    -0.01457
     0.00146
     0.01215
     0.04957
     0.06561
     0.07630
     0.11906
     0.20993
     0.28743
     0.32485
     0.40503
     0.62953
     0.81127
     0.92352
     1.14000
     1.38054
     1.88566
     2.65805
     3.29414
     3.51864
     2.80772
     0.57608
    -1.32149
    -2.95981
    -4.27474
    -3.21905
    -1.69833
    -1.39632
    -1.62349
    -2.77540
    -3.60391
    -4.18120
    -4.76918
    -4.79056
    -3.96739
    -3.18698
    -2.24087
    -1.11035
    -0.10277
     0.73109
     1.40726
     1.85092
     2.11017
     2.24914
     2.30527
     2.13956
     2.02197
     1.75738
     1.61306
     1.41795
     1.23622
     1.06250
     0.80860
     0.72040
     0.65893
     0.57073
     0.51728
     0.39968
     0.31683
     0.32752
     0.30347
     0.26873
     0.20458
     0.16449
     0.12708
     0.09768
     0.09500
     0.11371
     0.07362
     0.08164
     0.03353
     0.03086
     0.02017
     0.00948
    -0.01992
    -0.04130
     0.04690
    -0.01457
     0.04422
    -0.01190
     0.00414
    -0.02259
    -0.01725
     0.00146
     0.05759
     0.01215
    -0.00388
     0.03621
     0.05492
     0.04690
     0.04690
     0.02552
     0.09768
     0.08431
     0.12708
     0.02284
     0.06828
     0.08699
     0.02017
     0.10837
     0.13509
     0.07362
     0.06026
     0.09233
     0.10302
     0.08966
     0.09233
     0.07897
     0.03888
     0.09233
     0.13777
     0.07897
     0.06828
     0.05759
     0.01483
     0.12173
     0.15380
     0.08431
    -0.00121
     0.06026
     0.02819
     0.11371
     0.02017
     0.05492
     0.04690
     0.04957
     0.03353
     0.07095
     0.03086
     0.02819
    -0.02526
     0.00414
     0.05492
     0.03888
     0.00414
     0.00948
     0.01750
     0.02819
     0.05759
     0.01215
     0.02552
    -0.02526
    -0.00656
    -0.00388
     0.04690
    -0.01992
    -0.01992
    -0.04664
     0.02819
     0.00414
    -0.04932
    -0.00121
     0.00414
    -0.01725
    -0.05466
    -0.11079
     0.04422
    -0.03863
    -0.08406
    -0.00121
    -0.02526
     0.00414
    -0.04664
    -0.10010
    -0.03595
     0.01750
    -0.02526
    -0.05734
    -0.03863
    -0.04932
    -0.03061
    -0.04130
     0.02017
    -0.01725
    -0.01457
    -0.03061
     0.01215
     0.01215
    -0.00656
    -0.01190
    -0.04130
     0.08966
     0.02552
     0.06828
     0.04690
     0.02284
     0.05759
     0.09233
     0.05759
     0.08431
     0.04957
     0.07362
     0.05759
     0.11104
     0.06026
     0.03888
     0.02284
     0.05224
     0.07630
     0.00948
    -0.01190
     0.00681
    -0.03863
     0.03353
    -0.06803
    -0.05466
    -0.10010
    -0.06535
    -0.07604
    -0.08941
    -0.05466
    -0.10811
    -0.20967
    -0.12415
    -0.09475
    -0.10544
    -0.14019
    -0.11346
    -0.09208
    -0.12950
    -0.07872
    -0.05466
    -0.00121
    -0.05199
     0.00146
     0.07630
     0.18587
     0.28476
     0.27942
     0.43710
     0.63755
     0.76583
     0.95826
     1.22285
     1.73867
     2.23578
     2.73289
     2.93601
     2.35605
     0.24200
    -1.69031
    -3.25914
    -3.69478
    -2.42796
    -1.87205
    -1.68229
    -2.20078
    -2.70591
    -3.07473
    -3.70280
    -4.27474
    -4.13042
    -3.55046
    -2.79945
    -1.84800
    -0.85111
     0.10035
     0.85938
     1.51150
     1.86963
     2.07542
     2.15827
     2.12353
     2.02197
     1.82687
     1.61840
     1.42865
     1.21751
     1.03577
     0.83799
     0.70169
     0.58410
     0.50124
     0.42641
     0.37296
     0.32485
     0.25269
     0.18855
     0.20726
     0.18587
     0.17786
     0.15380
     0.10837
     0.02819
     0.04155
     0.03086
    -0.01992
     0.00414
    -0.01190
     0.00146
    -0.00923
    -0.00388
    -0.01190
    -0.05466
    -0.06535
    -0.04932
    -0.04664
    -0.03863
     0.00146
    -0.01725
    -0.06268
    -0.05199
    -0.05734
    -0.03061
    -0.05466
    -0.02259
    -0.06268
    -0.07070
    -0.01457
    -0.10010
    -0.06268
    -0.05199
    -0.07337
    -0.01457
    -0.03595
     0.00681
    -0.06535
    -0.01457
    -0.02526
     0.02284
     0.07897
     0.03888
     0.03621
     0.04957
     0.08431
     0.06828
     0.08431
     0.12173
     0.08431
     0.03621
     0.12440
     0.12173
     0.16449
     0.07362
     0.11104
     0.07897
     0.16984
     0.12975
     0.14311
     0.07362
     0.11104
     0.11639
     0.09500
     0.09233
     0.10837
     0.05224
     0.10035
     0.11906
     0.04690
     0.06293
     0.07897
     0.06293
     0.05492
     0.05759
     0.02552
    -0.00923
     0.05224
     0.07095
    -0.02259
     0.06828
     0.04422
     0.01215
     0.05492
     0.05759
     0.04155
     0.01215
     0.02552
     0.00681
     0.04690
     0.05224
     0.06293
     0.02819
     0.01483
     0.07095
     0.03353
     0.03353
     0.01750
     0.01483
    -0.02259
     0.04422
     0.02284
     0.04155
    -0.03061
     0.00414
     0.00681
     0.00681
     0.04155
    -0.00656
    -0.01725
    -0.02794
     0.00414
    -0.01992
    -0.00121
     0.00948
    -0.00388
     0.02017
     0.00681
    -0.00923
    -0.03061
    -0.02259
    -0.00923
    -0.01457
     0.00948
    -0.01992
    -0.03595
    -0.03595
    -0.00923
    -0.02259
     0.03353
    -0.02794
    -0.04397
     0.00146
    -0.04664
     0.00414
    -0.01190
    -0.07070
    -0.05734
    -0.01992
    -0.01992
     0.00948
    -0.03328
    -0.03328
    -0.06803
    -0.07070
    -0.05466
     0.00948
    -0.02794
    -0.01190
     0.01215
     0.06026
     0.00948
     0.04957
     0.04155
     0.10837
     0.13509
     0.20458
     0.20993
     0.25002
     0.36761
     0.38365
     0.50124
     0.63220
     0.76049
     0.90214
     1.12664
     1.36450
     1.56228
     1.85627
     2.09947
     1.93912
     1.24156
     0.27407
    -0.84041
    -0.91792
    -1.11837
    -2.01637
    -2.36648
    -2.21949
    -2.14466
    -2.13664
    -1.98697
    -2.55624
    -3.09878
    -3.30190
    -3.10413
    -2.61504
    -1.94421
    -1.13975
    -0.41012
     0.18053
     0.62151
     0.89679
     1.15069
     1.37519
     1.43934
     1.34847
     1.21484
     1.05715
     1.04646
     0.92619
     0.85136
     0.69635
     0.61884
     0.57340
     0.46650
     0.38098
     0.35425
     0.29011
     0.26873
     0.22062
     0.25536
     0.19389
     0.13509
     0.17251
     0.14578
     0.08699
     0.10570
     0.01215
     0.04957
     0.02819
     0.06561
     0.03086
    -0.01992
    -0.04397
    -0.00923
    -0.03328
     0.00681
    -0.00121
    -0.00388
    -0.04932
    -0.00656
     0.02284
     0.01750
     0.01483
    -0.02526
    -0.00923
     0.06561
     0.03353
     0.07897
     0.03621
     0.06561
    -0.00923
     0.05759
     0.09500
     0.04422
     0.05492
     0.06828
     0.08431
     0.07095
     0.01483
     0.03086
     0.03888
     0.06293
     0.09233
     0.06561
     0.03621
     0.01215
    -0.00388
     0.03621
     0.04422
     0.00414
     0.00414
    -0.03061
     0.05224
     0.00146
     0.04957
    -0.00923
     0.00414
     0.00146
     0.06293
     0.04155
     0.00948
     0.00681
    -0.05199
     0.00948
     0.02552
    -0.00121
    -0.03061
     0.00146
    -0.00388
     0.02017
    -0.04397
    -0.03061
    -0.01725
    -0.03328
    -0.03061
     0.01750
    -0.05466
    -0.06268
    -0.04932
    -0.06268
    -0.00923
     0.03086
    -0.06268
    -0.06268
    -0.07337
    -0.01725
     0.00681
    -0.06268
    -0.04397
    -0.07337
    -0.00121
     0.00948
     0.00948
    -0.03863
    -0.04664
    -0.03595
    -0.05199
     0.02017
    -0.00923
    -0.06001
    -0.02794
    -0.01190
     0.00414
     0.00948
    -0.07070
    -0.04130
    -0.01992
     0.02017
    -0.01725
     0.01215
    -0.03061
    -0.08406
    -0.02794
     0.03888
    -0.04664
     0.00681
    -0.03863
    -0.01457
    -0.01725
    -0.03328
    -0.00388
    -0.10544
    -0.03863
     0.01750
     0.37563
     0.55470
     0.19122
    -0.04932
    -0.09208
     0.01215
     0.11104
     0.14578
     0.12708
     0.12173
     0.12440
     0.02819
     0.00146
    -0.05734
    -0.12950
    -0.13484
    -0.11079
    -0.16157
    -0.17760
    -0.18028
    -0.12682
    -0.09742
    -0.05199
    -0.05734
    -0.01457
     0.05759
     0.10570
     0.12173
     0.13509
     0.19389
     0.25803
     0.39167
     0.43710
     0.56539
     0.70436
     0.81929
     1.04913
     1.28700
     1.60237
     2.00059
     2.41752
     2.47364
     1.77341
     0.33821
    -0.93396
    -1.59410
    -1.77583
    -2.53486
    -2.67384
    -2.19009
    -1.74109
    -1.98697
    -2.17673
    -2.77540
    -3.36337
    -3.66004
    -3.57986
    -2.95714
    -2.03775
    -1.11570
    -0.26045
     0.46917
     0.91817
     1.23889
     1.46873
     1.54357
     1.62642
     1.53555
     1.32976
     1.14000
     1.01706
     0.95025
     0.81929
     0.68298
     0.56004
     0.49323
     0.39968
     0.34623
     0.28476
     0.26338
     0.20458
     0.20458
     0.14311
     0.12440
     0.09768
     0.03621
     0.06828
     0.04690
     0.04155
     0.05224
     0.01483
    -0.00656
    -0.02794
    -0.03061
     0.01215
    -0.00121
     0.00681
     0.02284
     0.01750
     0.01750
    -0.00923
    -0.01725
     0.04957
     0.04155
     0.12975
     0.15380
     0.09768
     0.14311
     0.10035
     0.11906
     0.15648
     0.16717
     0.10837
     0.14846
     0.14846
     0.18320
     0.18053
     0.08699
     0.12708
     0.17251
     0.15648
     0.08431
     0.08431
     0.09233
     0.06561
     0.07362
     0.09768
     0.06026
     0.10035
     0.00681
     0.01483
     0.09500
     0.02017
     0.00948
    -0.06268
     0.00146
     0.03353
     0.01750
    -0.03328
    -0.04130
    -0.00656
    -0.02259
    -0.01725
    -0.02794
    -0.02259
    -0.00388
    -0.06268
    -0.04130
    -0.03595
     0.01483
    -0.01190
    -0.03328
    -0.02526
     0.00948
    -0.00923
     0.02284
    -0.00388
    -0.01457
    -0.04397
     0.00948
     0.01750
     0.00948
    -0.00923
     0.04422
     0.03086
     0.04155
    -0.02259
    -0.00656
    -0.03328
     0.02284
     0.02284
     0.02552
     0.03353
    -0.00121
    -0.01190
    -0.02259
     0.04957
     0.04155
     0.00414
    -0.02526
     0.02552
     0.00948
    -0.00388
    -0.02526
     0.03353
    -0.00656
     0.04422
     0.02552
     0.04690
    -0.01457
    -0.01725
     0.01215
    -0.00923
    -0.00121
     0.03353
    -0.02526
     0.01483
     0.03086
     0.01750
     0.00414
     0.03086
     0.02284
     0.00414
     0.02552
    -0.00121
    -0.01725
    -0.05199
     0.02552
     0.01215
     0.00414
     0.03621
    -0.01725
    -0.01725
    -0.01190
    -0.01457
    -0.04130
    -0.05199
    -0.01992
    -0.02794
     0.02552
    -0.01992
    -0.04397
    -0.01992
    -0.00388
    -0.01457
    -0.04130
    -0.01190
    -0.01725
    -0.06535
    -0.04397
    -0.00923
    -0.02259
     0.00146
     0.01215
     0.00414
     0.08431
     0.05492
     0.11639
     0.10570
     0.19656
     0.18855
     0.31951
     0.36761
     0.48254
     0.53332
     0.61884
     0.76049
     0.94757
     1.25492
     1.52486
     1.80816
     2.09947
     2.60727
     2.60193
     1.63711
    -0.23373
    -1.70902
    -2.39856
    -2.50279
    -2.68987
    -2.39321
    -1.94688
    -1.80791
    -2.32372
    -2.69255
    -3.45157
    -3.81772
    -3.94066
    -3.32061
    -2.50813
    -1.61815
    -0.73885
     0.09500
     0.75247
     1.21484
     1.56228
     1.75203
     1.79212
     1.76807
     1.61573
     1.27898
     1.18276
     1.04379
     0.94757
     0.82196
     0.70436
     0.58944
     0.44512
     0.38899
     0.33287
     0.28209
     0.26873
     0.22329
     0.18053
     0.12708
     0.14044
     0.12440
     0.07630
     0.09768
     0.05224
     0.01215
     0.03086
     0.08164
     0.03353
    -0.03863
    -0.01992
    -0.06001
     0.00146
     0.03621
    -0.05466
    -0.04932
    -0.01457
    -0.04130
    -0.01725
     0.03888
    -0.02259
     0.00146
     0.03621
     0.04422
     0.04690
     0.04422
    -0.03328
     0.04422
     0.08699
     0.02552
     0.07630
     0.02552
     0.08699
     0.03086
     0.04957
     0.10570
     0.06026
     0.02017
     0.04422
     0.08431
     0.05759
     0.10570
     0.00681
     0.00146
     0.06828
     0.09233
     0.08699
     0.05492
     0.00414
    -0.01457
     0.03353
     0.03086
     0.08699
     0.03353
    -0.03595
     0.03086
     0.06026
     0.06026
    -0.00656
    -0.03328
     0.00146
     0.03086
     0.03621
    -0.00388
     0.00414
    -0.00121
    -0.01457
    -0.02794
     0.04155
     0.03888
    -0.00388
    -0.07337
     0.03353
     0.02552
    -0.03328
    -0.06001
     0.02017
     0.02017
     0.04155
     0.05492
     0.00681
    -0.02794
    -0.01457
    -0.01992
     0.04422
     0.01215
    -0.01190
    -0.03328
     0.03353
     0.02552
     0.02819
    -0.03061
    -0.02526
    -0.02794
     0.01750
    -0.00923
    -0.01190
    -0.03863
    -0.07070
    -0.03061
     0.02552
     0.03888
    -0.03595
    -0.01190
    -0.01457
     0.01750
    -0.01725
    -0.01992
    -0.04932
    -0.04664
     0.03086
     0.00146
     0.00146
    -0.06268
    -0.03863
    -0.07070
     0.02017
     0.03353
    -0.03328
    -0.05734
    -0.04932
    -0.04664
    -0.04130
    -0.00923
    -0.00388
    -0.05734
    -0.02526
    -0.00656
    -0.00121
    -0.05734
    -0.02526
    -0.10010
    -0.01992
     0.01483
    -0.05199
    -0.04664
    -0.05734
    -0.04664
     0.03353
    -0.04397
    -0.00388
    -0.10811
    -0.04664
    -0.04397
    -0.03595
    -0.03061
    -0.02526
    -0.08406
    -0.05466
     0.01483
     0.01750
     0.00146
    -0.01725
     0.00681
     0.06026
     0.07362
     0.09233
     0.14311
     0.18587
     0.25803
     0.34623
     0.39167
     0.39968
     0.52530
     0.62686
     0.85938
     1.02508
     1.20682
     1.48210
     1.91239
     2.31061
     2.45493
     1.99257
     0.88343
    -0.62393
    -1.66358
    -2.36648
    -2.89299
    -2.47072
    -1.93085
    -1.63686
    -1.59944
    -1.99232
    -2.94912
    -3.57718
    -3.85247
    -3.49166
    -2.90903
    -2.09655
    -1.20656
    -0.36736
     0.33020
     0.86205
     1.21484
     1.47675
     1.54357
     1.55426
     1.40192
     1.27898
     1.10258
     1.01706
     0.93421
     0.77118
     0.63488
     0.58142
     0.49055
     0.40503
     0.29278
     0.24467
     0.21795
     0.14044
     0.14578
     0.07630
     0.02284
     0.09500
     0.08431
     0.02552
     0.00146
    -0.05734
    -0.00388
    -0.01457
    -0.04932
    -0.04664
    -0.09742
    -0.06803
    -0.07070
    -0.00923
    -0.04932
    -0.04664
    -0.12682
    -0.05199
    -0.00388
     0.00414
     0.02017
    -0.00656
    -0.06001
    -0.01992
    -0.01725
    -0.00656
    -0.01725
     0.04422
    -0.02259
     0.04422
     0.07362
    -0.00388
    -0.01725
    -0.00923
     0.00146
     0.02017
     0.06293
     0.02819
     0.01750
     0.02017
     0.03086
     0.04690
     0.06293
     0.00681
     0.00948
     0.01483
     0.04690
     0.04155
    -0.01457
     0.00146
     0.07095
     0.03621
     0.02017
     0.00948
     0.00414
     0.02284
     0.01483
    -0.00923
    -0.01725
    -0.01457
    -0.00121
     0.00414
    -0.00656
     0.00948
    -0.00388
    -0.04932
    -0.00388
     0.05492
    -0.01725
     0.02552
    -0.08673
    -0.01457
    -0.04130
    -0.01457
    -0.00923
    -0.00388
    -0.03595
     0.00414
    -0.00388
    -0.01992
    -0.07604
    -0.05466
    -0.06001
    -0.01190
    -0.01992
     0.00414
    -0.07337
     0.01483
    -0.06535
    -0.07337
     0.03621
    -0.00388
    -0.05466
    -0.04397
     0.00681
    -0.01190
     0.02552
    -0.06535
    -0.10010
    -0.03061
     0.03888
     0.04155
     0.01750
    -0.05466
    -0.08673
    -0.06535
    -0.03595
     0.01750
     0.00414
    -0.03328
    -0.06268
     0.00146
     0.01483
     0.00948
    -0.09742
    -0.07872
    -0.01457
     0.05759
    -0.04664
     0.00948
    -0.02259
    -0.01992
    -0.03595
     0.02284
     0.02284
     0.02017
    -0.03328
    -0.03595
    -0.02259
    -0.00388
    -0.05466
    -0.00388
    -0.00656
    -0.04397
    -0.02794
    -0.04130
    -0.01725
    -0.10010
    -0.11613
    -0.06535
    -0.06803
    -0.04397
    -0.04130
    -0.01992
     0.00414
     0.02284
     0.02819
     0.09233
     0.24467
     0.23933
     0.35959
     0.45314
     0.65626
     0.77385
     0.96094
     1.24156
     1.69056
     2.33199
     2.86117
     3.34759
     3.22465
     1.58633
    -0.77360
    -2.42796
    -4.10904
    -4.27207
    -2.13397
    -1.01146
    -1.30011
    -2.48408
    -3.25647
    -3.76961
    -4.37363
    -4.73443
    -4.22663
    -3.46226
    -2.53219
    -1.39632
    -0.30589
     0.51193
     1.26027
     1.74936
     2.04068
     2.20905
     2.26251
     2.07542
     1.88299
     1.66651
     1.59168
     1.41528
     1.24423
     0.92619
     0.76316
     0.67764
     0.55737
     0.49323
     0.44512
     0.37830
     0.32485
     0.33020
     0.40503
     0.22864
     0.15380
     0.07897
     0.13242
     0.10837
     0.15648
     0.14311
     0.04957
     0.00146
     0.05224
     0.00146
    -0.00656
    -0.04397
    -0.03595
    -0.02526
    -0.04664
     0.02017
    -0.04130
    -0.10277
    -0.06268
    -0.01457
    -0.01992
    -0.04664
    -0.00121
     0.03086
     0.01750
     0.01215
     0.00948
     0.02552
     0.01483
     0.03621
     0.05224
     0.07897
     0.06828
     0.05492
     0.01483
     0.06293
     0.08164
     0.06828
     0.10302
     0.07362
     0.05492
     0.07897
     0.04422
     0.06561
     0.03888
     0.00146
     0.04957
     0.07897
     0.08164
     0.01215
     0.01215
    -0.03328
     0.03888
     0.07362
     0.05759
     0.04422
     0.00146
     0.04690
     0.05492
     0.04957
     0.11906
     0.07630
     0.10570
     0.09233
     0.08699
     0.11906
     0.06026
     0.10035
     0.11104
     0.16182
     0.11906
     0.09500
     0.10302
     0.07630
     0.08966
     0.07630
     0.11906
     0.03621
     0.03621
     0.00948
     0.05492
     0.03086
     0.02552
    -0.06001
    -0.04664
    -0.01190
    -0.02259
    -0.04130
    -0.08406
    -0.14553
    -0.09742
    -0.10811
    -0.04664
    -0.06268
    -0.14553
    -0.11079
    -0.08673
    -0.08673
    -0.11346
    -0.11346
    -0.17226
    -0.12148
    -0.09475
    -0.07872
    -0.08941
    -0.13751
    -0.10811
    -0.12682
    -0.02794
    -0.09475
    -0.10010
    -0.13484
    -0.11881
    -0.07070
    -0.08139
    -0.10811
    -0.07604
    -0.05199
    -0.03061
    -0.00923
    -0.03061
    -0.03863
    -0.10277
    -0.08406
    -0.03595
    -0.00121
    -0.02794
    -0.04130
    -0.00656
     0.02552
    -0.03061
    -0.01725
    -0.05466
     0.00146
    -0.01992
    -0.03061
     0.00681
    -0.05466
    -0.03061
    -0.06268
    -0.04130
    -0.02526
    -0.00388
    -0.06001
    -0.09475
    -0.04932
    -0.07872
    -0.07070
    -0.10010
    -0.12148
    -0.07337
    -0.01190
    -0.02794
    -0.02526
    -0.03863
     0.00414
    -0.00923
     0.10837
     0.08966
     0.16984
     0.19924
     0.35959
     0.53599
     0.61082
     0.74445
     0.98232
     1.23354
     1.63711
     2.21974
     2.96273
     3.40639
     2.79970
     0.99568
    -1.09699
    -2.82083
    -4.49657
    -3.55848
    -2.03508
    -1.42839
    -1.68496
    -2.00835
    -3.23242
    -3.97541
    -4.57942
    -4.76383
    -4.24000
    -3.19233
    -2.14466
    -1.06759
    -0.07604
     0.84869
     1.39925
     1.87497
     2.04335
     2.24647
     2.22242
     2.14491
     1.93912
     1.75203
     1.55426
     1.41528
     1.16138
     1.00637
     0.77652
     0.64824
     0.51728
     0.52530
     0.42641
     0.41839
     0.31951
     0.27140
     0.27674
     0.25269
     0.19389
     0.08966
     0.15648
     0.12708
     0.08164
     0.10035
    -0.00121
    -0.01457
    -0.03863
     0.03086
     0.02284
    -0.04130
    -0.04130
    -0.07337
    -0.01457
    -0.07872
    -0.07070
    -0.09208
    -0.07337
    -0.04130
     0.02017
    -0.04664
    -0.05466
    -0.04130
    -0.06268
    -0.01725
    -0.00388
    -0.01992
    -0.01992
    -0.04397
     0.01750
    -0.00388
    -0.03328
     0.00948
     0.02017
    -0.01457
     0.06293
     0.04155
     0.00948
    -0.07604
    -0.04397
     0.00681
     0.05224
     0.01483
     0.01483
     0.01750
    -0.00656
     0.00146
     0.02819
    -0.01457
    -0.00388
    -0.01992
     0.02017
     0.05224
     0.03353
     0.01483
    -0.05734
     0.01483
     0.03353
     0.09500
     0.02017
     0.02017
    -0.03595
    -0.00121
     0.02284
     0.04422
     0.00146
     0.04155
     0.01215
     0.03621
     0.05759
     0.04422
     0.01483
    -0.03863
     0.00681
     0.07897
     0.04155
     0.04957
     0.01215
     0.00948
     0.01750
     0.04690
     0.06293
     0.01483
     0.00414
     0.02552
     0.05224
     0.03086
     0.00681
     0.02017
    -0.00656
     0.04422
     0.07362
     0.01750
     0.00146
     0.00414
     0.02284
     0.00146
     0.00146
     0.01750
     0.02552
     0.03353
     0.02819
     0.02552
    -0.07604
     0.01483
     0.03888
     0.01215
    -0.00656
     0.01483
    -0.06535
    -0.02526
     0.00948
     0.01483
     0.03353
    -0.00121
    -0.00923
    -0.00656
     0.06026
     0.01750
     0.03353
    -0.04130
    -0.01992
     0.02284
     0.05759
     0.02017
    -0.03061
    -0.02794
    -0.02259
    -0.00121
     0.00948
    -0.00923
    -0.01992
    -0.08406
    -0.02259
    -0.02794
    -0.01457
    -0.03863
    -0.04932
    -0.06803
     0.02819
    -0.06001
    -0.00656
    -0.04932
    -0.06535
    -0.11346
    -0.01992
    -0.00388
    -0.00656
     0.00146
     0.01483
    -0.00656
     0.08164
     0.08164
     0.07095
     0.07095
     0.20191
     0.21795
     0.35692
     0.42641
     0.49323
     0.57875
     0.72574
     0.99568
     1.37252
     1.65849
     1.90705
     2.11017
     2.35872
     2.08611
     0.76583
    -0.89119
    -1.86670
    -1.83730
    -1.59142
    -1.38830
    -1.93085
    -2.30501
    -2.24622
    -2.73798
    -3.00792
    -3.39277
    -3.57718
    -3.47295
    -3.03197
    -2.27027
    -1.58073
    -0.84576
    -0.03595
     0.40770
     0.78454
     1.07051
     1.23354
     1.30036
     1.32976
     1.29769
     1.18276
     1.01973
     0.91550
     0.78721
     0.64824
     0.51728
     0.37830
     0.24734
     0.18053
     0.06293
     0.06293
    -0.01992
    -0.12415
    -0.16157
    -0.24442
    -0.26580
    -0.34331
    -0.36736
    -0.43685
    -0.46892
    -0.50901
    -0.53306
    -0.49565
    -0.64799
    -0.59721
    -0.61591
    -0.65868
    -0.64264
    -0.63195
    -0.70411
    -0.72816
    -0.73351
    -0.69877
    -0.68540
    -0.68540
    -0.66937
    -0.65333
    -0.71747
    -0.68006
    -0.68006
    -0.69342
    -0.66669
    -0.64531
    -0.67204
    -0.67738
    -0.61591
    -0.60790
    -0.67471
    -0.69877
    -0.64264
    -0.61591
    -0.61324
    -0.63462
    -0.69877
    -0.70144
    -0.64531
    -0.65600
    -0.66669
    -0.67738
    -0.68808
    -0.65600
    -0.64799
    -0.63195
    -0.74420
    -0.74687
    -0.67738
    -0.68006
    -0.66937
    -0.65868
    -0.66135
    -0.68273
    -0.67471
    -0.67204
    -0.63462
    -0.68273
    -0.64531
    -0.66135
    -0.62928
    -0.65600
    -0.62126
    -0.65600
    -0.58117
    -0.60255
    -0.59988
    -0.60255
    -0.58919
    -0.59988
    -0.55444
    -0.62928
    -0.57850
    -0.57850
    -0.50099
    -0.58117
    -0.55177
    -0.52504
    -0.54910
    -0.57315
    -0.57315
    -0.55444
    -0.51168
    -0.56781
    -0.56513
    -0.51435
    -0.55712
    -0.54108
    -0.58652
    -0.56781
    -0.51970
    -0.54910
    -0.51435
    -0.51970
    -0.52504
    -0.58919
    -0.55712
    -0.54108
    -0.49832
    -0.43418
    -0.47694
    -0.51435
    -0.50099
    -0.46090
    -0.48763
    -0.46090
    -0.45556
    -0.46625
    -0.48228
    -0.39141
    -0.41012
    -0.43952
    -0.43685
    -0.46357
    -0.37271
    -0.38607
    -0.36201
    -0.41547
    -0.45556
    -0.40210
    -0.39676
    -0.31658
    -0.35934
    -0.35667
    -0.37271
    -0.38072
    -0.34598
    -0.33529
    -0.40210
    -0.38607
    -0.38340
    -0.32727
    -0.30322
    -0.29787
    -0.32460
    -0.31658
    -0.39676
    -0.32460
    -0.22838
    -0.29520
    -0.37805
    -0.29787
    -0.23373
    -0.29253
    -0.23106
    -0.24442
    -0.27916
    -0.16157
    -0.13217
    -0.12148
    -0.10811
    -0.00923
     0.07630
     0.17251
     0.33554
     0.52797
     0.74445
     0.94490
     1.22820
     1.74134
     2.51106
     3.30483
     3.52399
     2.97610
     0.44245
    -1.88007
    -3.91661
    -5.22620
    -4.56606
    -2.50279
    -0.62928
    -0.92327
    -2.72729
    -4.34423
    -5.10860
    -5.37853
    -5.18343
    -4.33888
    -3.27518
    -1.98697
    -0.92861
     0.15113
     1.01439
     1.66651
     2.09146
     2.34803
     2.43890
     2.43355
     2.29190
     2.04335
     1.85894
     1.65582
     1.46339
     1.27096
     1.01706
     0.91016
     0.69635
     0.69100
     0.57875
     0.43176
     0.34089
     0.26605
     0.26338
     0.22329
     0.19122
     0.10837
     0.06026
     0.08966
     0.02017
    -0.02259
    -0.08139
    -0.08941
    -0.17760
    -0.18562
    -0.11079
    -0.12415
    -0.15088
    -0.18028
    -0.21235
    -0.16959
    -0.11613
    -0.19364
    -0.17760
    -0.13217
    -0.11079
    -0.14286
    -0.10544
    -0.10010
    -0.01725
    -0.02526
     0.02819
     0.00681
    -0.02526
    -0.04397
    -0.06268
     0.02284
     0.02819
     0.03086
     0.03086
     0.03888
     0.04155
     0.05492
     0.00146
     0.03353
     0.01215
     0.03086
     0.04155
     0.04422
     0.02552
     0.00414
    -0.00656
    -0.02259
     0.08966
     0.02552
    -0.01190
     0.00948
     0.01483
     0.02017
     0.03353
     0.00146
     0.01215
    -0.03061
     0.03353
     0.06561
     0.06026
    -0.00388
    -0.02259
    -0.03328
    -0.00388
     0.05759
     0.00146
    -0.06268
     0.00681
     0.01750
    -0.01190
     0.00948
    -0.02526
    -0.03863
    -0.00121
     0.01483
     0.00414
    -0.05199
    -0.02794
    -0.01725
    -0.01190
     0.02284
    -0.00388
     0.02552
    -0.01725
     0.02017
    -0.05199
    -0.03061
    -0.01992
    -0.01457
    -0.03595
     0.00948
     0.03086
    -0.01992
    -0.03061
    -0.04932
    -0.02794
     0.00146
    -0.03863
    -0.06803
    -0.02794
    -0.04130
    -0.03061
    -0.04664
    -0.05734
    -0.04397
    -0.05199
    -0.02794
    -0.04932
    -0.00656
    -0.01725
    -0.08406
    -0.06268
    -0.05466
    -0.00923
    -0.03328
    -0.03328
    -0.02259
    -0.00388
    -0.02794
    -0.01992
    -0.03061
    -0.02526
    -0.00388
    -0.00656
    -0.03328
    -0.00388
    -0.00656
    -0.07070
     0.00146
     0.03086
     0.00146
    -0.07604
    -0.00923
    -0.01190
    -0.01457
    -0.04932
    -0.01992
    -0.05199
    -0.02259
     0.00948
     0.00414
    -0.02259
     0.01750
    -0.07872
    -0.01457
     0.02284
    -0.00656
    -0.04932
    -0.02526
    -0.02259
    -0.06803
     0.02284
    -0.00388
    -0.01190
     0.01215
    -0.00923
    -0.00121
     0.02552
     0.03621
     0.04957
     0.04155
     0.08164
     0.15113
     0.21527
     0.26071
     0.33554
     0.42641
     0.57073
     0.67764
     0.92352
     1.04111
     1.26562
     1.67453
     2.24647
     2.86117
     3.10438
     2.73289
     1.23889
    -0.55979
    -1.97895
    -3.06137
    -2.69522
    -1.82661
    -1.30812
    -1.30278
    -2.40657
    -3.47562
    -3.92463
    -4.37095
    -4.33888
    -3.86048
    -3.26716
    -2.42261
    -1.65022
    -0.80300
    -0.04397
     0.62686
     1.18811
     1.55960
     1.85627
     1.90437
     1.93377
     1.88834
     1.80816
     1.57831
     1.46072
     1.29234
     1.12129
     0.90214
     0.84067
     0.79523
     0.67229
     0.54401
     0.46917
     0.44245
     0.34356
     0.30080
     0.25269
     0.20191
     0.23398
     0.17251
     0.15915
     0.04422
     0.04155
     0.00414
    -0.00923
     0.00948
    -0.01992
    -0.03863
    -0.03863
    -0.06535
    -0.08673
    -0.10277
    -0.07337
    -0.04664
    -0.08406
    -0.02259
    -0.05466
    -0.03595
    -0.02794
    -0.05466
    -0.07872
    -0.06001
     0.07095
     0.03888
     0.00681
     0.01750
     0.02552
     0.01483
     0.00146
     0.06026
     0.04690
     0.08164
     0.02819
     0.04155
     0.08966
     0.08699
     0.04422
     0.04422
     0.09233
     0.10035
     0.06026
     0.06561
     0.06828
     0.06561
     0.02017
     0.08699
     0.09500
     0.07630
     0.08966
     0.05492
     0.10302
     0.07897
     0.02017
     0.03621
     0.10302
     0.05759
     0.06561
     0.10035
     0.10035
     0.03086
     0.03353
     0.07362
     0.03621
     0.07897
     0.03086
     0.03621
     0.04422
     0.05224
     0.08164
     0.02017
     0.00414
     0.05224
     0.00681
     0.08164
     0.06026
     0.02017
     0.01215
     0.01483
     0.04155
     0.07630
     0.05492
     0.03086
     0.06293
     0.03353
     0.06026
     0.01750
     0.04422
     0.03086
     0.05759
     0.02284
     0.06026
     0.05759
    -0.02259
     0.06293
     0.02284
     0.03353
     0.04957
     0.03086
     0.02819
     0.03621
     0.05224
    -0.01190
     0.00146
     0.05759
     0.01215
     0.00681
     0.02017
     0.05224
     0.04155
    -0.02259
    -0.03863
     0.06828
     0.06293
    -0.00923
    -0.00121
     0.02017
     0.00948
     0.03888
    -0.00656
     0.03086
    -0.01457
    -0.00388
     0.06026
    -0.00388
     0.00414
    -0.03595
    -0.02259
     0.00681
     0.02819
     0.00948
    -0.00388
    -0.01992
    -0.01457
     0.03621
    -0.03328
     0.00681
     0.00948
    -0.00656
    -0.03595
    -0.00656
     0.04155
    -0.00388
     0.00948
     0.02552
     0.08699
     0.10837
     0.14846
     0.14311
     0.19389
     0.28476
     0.33287
     0.49857
     0.58142
     0.69902
     0.85938
     1.17742
     1.50348
     1.80816
     2.00059
     2.05671
     1.85894
     1.24958
    -0.13484
    -0.80567
    -1.07561
    -0.87516
    -1.11570
    -1.24131
    -1.61548
    -2.58029
    -2.85290
    -2.94644
    -3.16293
    -3.27785
    -3.07206
    -2.83152
    -2.44666
    -1.94688
    -1.38296
    -0.91525
    -0.35132
     0.20191
     0.64022
     0.99568
     1.26562
     1.33778
     1.34312
     1.40726
     1.38054
     1.21216
     1.12129
     1.00103
     0.87007
     0.78721
     0.69635
     0.58142
     0.51995
     0.38098
     0.38098
     0.27674
     0.29278
     0.28743
     0.19122
     0.12975
     0.12440
     0.09768
     0.16449
     0.07897
    -0.06535
     0.02819
    -0.01457
    -0.03863
    -0.04130
    -0.06268
    -0.06268
    -0.14553
    -0.07604
    -0.11881
    -0.16424
    -0.21235
    -0.14820
    -0.18028
    -0.16959
    -0.18562
    -0.23106
    -0.23106
    -0.13484
    -0.14553
    -0.16691
    -0.20433
    -0.18562
    -0.16691
    -0.12950
    -0.14019
    -0.12148
    -0.18028
    -0.10010
    -0.11079
    -0.11613
    -0.11613
    -0.14286
    -0.10544
    -0.12148
    -0.09208
    -0.08139
    -0.14553
    -0.14019
    -0.11346
    -0.15355
    -0.08139
    -0.10544
    -0.13484
    -0.18028
    -0.11881
    -0.10811
    -0.12682
    -0.16424
    -0.11613
    -0.14820
    -0.10010
    -0.11346
    -0.15622
    -0.13751
    -0.16424
    -0.14553
    -0.11881
    -0.10277
    -0.14553
    -0.14553
    -0.17493
    -0.09475
    -0.10544
    -0.13217
    -0.11881
    -0.13217
    -0.09742
    -0.09742
    -0.11613
    -0.08139
    -0.11613
    -0.16157
    -0.04932
    -0.07070
    -0.12682
    -0.08406
    -0.14286
    -0.06268
    -0.11346
    -0.08139
    -0.16424
    -0.06001
    -0.07337
    -0.09208
    -0.07604
    -0.06535
    -0.10544
    -0.11881
    -0.10544
    -0.03863
    -0.05466
    -0.09475
    -0.09742
    -0.05199
    -0.04664
    -0.04397
    -0.09742
    -0.11346
    -0.05466
    -0.05199
    -0.09742
    -0.04664
    -0.09208
    -0.08406
    -0.09742
    -0.02526
    -0.05734
    -0.03061
    -0.10010
    -0.11079
    -0.03328
    -0.10544
    -0.05466
    -0.06001
    -0.07070
    -0.08139
    -0.04130
    -0.08406
    -0.04664
    -0.13217
    -0.10811
    -0.04397
    -0.05466
    -0.08139
    -0.08406
    -0.09475
    -0.08139
    -0.07604
    -0.08139
    -0.11346
    -0.10811
    -0.10010
    -0.08406
    -0.04664
    -0.03328
    -0.06535
    -0.05199
    -0.02526
     0.09233
     0.11104
     0.22062
     0.30614
     0.50659
     0.64289
     0.94223
     1.27096
     1.65582
     2.13956
     2.87988
     3.78590
     3.42510
     0.92352
    -0.86714
    -2.29967
    -5.19680
    -5.24223
    -3.16560
    -1.43374
    -1.17449
    -2.23018
    -3.09344
    -3.95937
    -5.02040
    -5.28499
    -4.79056
    -3.92730
    -2.52952
    -1.12639
     0.05759
     1.05448
     1.84558
     2.28121
     2.48968
     2.55115
     2.54580
     2.43890
     2.23043
     1.93110
     1.70393
     1.45804
     1.23087
     1.12129
     0.94223
     0.82998
     0.63488
     0.56004
     0.50926
     0.40503
     0.33821
     0.35158
     0.27942
     0.25803
     0.27407
     0.21260
     0.20993
     0.15380
     0.15648
     0.13242
     0.17786
     0.10035
     0.10570
     0.01750
     0.07362
     0.07630
     0.07897
     0.03353
     0.03086
     0.02284
     0.03086
     0.01215
     0.02819
     0.02819
    -0.02794
     0.04155
     0.03086
     0.06026
     0.01483
     0.00414
    -0.01992
     0.04422
     0.03621
     0.02819
     0.04422
     0.02284
     0.00948
    -0.01190
     0.03888
     0.02552
     0.06026
     0.00146
     0.03086
     0.07630
     0.00948
     0.03086
    -0.03595
     0.01483
     0.06293
     0.06293
     0.04422
     0.00414
    -0.00923
     0.03888
     0.03086
     0.00414
     0.02284
     0.00146
     0.01483
    -0.02259
     0.01215
    -0.01725
    -0.03328
    -0.03863
     0.03353
    -0.03328
     0.01483
    -0.01190
    -0.00923
    -0.03595
    -0.03061
     0.02017
     0.00681
    -0.01190
    -0.01457
    -0.03595
    -0.04664
     0.01483
    -0.03328
     0.00414
     0.00414
    -0.04932
    -0.00923
    -0.00388
    -0.01190
    -0.02259
    -0.07337
    -0.03595
     0.00414
    -0.00656
    -0.00121
    -0.06268
    -0.04130
    -0.04397
    -0.04397
    -0.05734
     0.00414
    -0.09742
    -0.02794
    -0.01457
    -0.05199
    -0.02526
    -0.08941
    -0.06803
    -0.03863
    -0.03328
    -0.03863
    -0.08139
    -0.05734
    -0.01190
    -0.05466
    -0.08406
    -0.03595
    -0.08673
     0.00681
    -0.03061
    -0.07337
    -0.07337
    -0.07070
    -0.05466
    -0.04932
    -0.02259
    -0.03863
    -0.04664
    -0.04664
     0.01215
    -0.05734
    -0.05199
    -0.06001
    -0.03328
    -0.05199
    -0.05466
    -0.02259
    -0.01190
    -0.04397
    -0.02794
    -0.06535
    -0.04932
    -0.04397
    -0.06535
    -0.02794
    -0.04664
    -0.00656
    -0.05466
    -0.04664
    -0.05466
    -0.06268
    -0.05734
    -0.02259
    -0.04932
    -0.01457
    -0.07070
    -0.07337
    -0.03061
    -0.00656
    -0.05466
    -0.06535
    -0.05734
     0.00948
    -0.00923
    -0.00121
    -0.07070
    -0.03595
    -0.03061
     0.03621
     0.05759
     0.04155
     0.04957
     0.07897
     0.08966
     0.19122
     0.39167
     0.48788
     0.61349
     0.88610
     1.22018
     1.53555
     1.90437
     2.30794
     2.75427
     3.41975
     3.71641
     2.28656
    -0.94465
    -4.66227
    -5.37853
    -5.37853
    -3.92195
    -1.01681
    -0.56781
    -0.72816
    -2.93041
    -5.17809
    -5.37853
    -5.37853
    -4.98299
    -3.45157
    -1.76782
    -0.34865
     0.83532
     1.67453
     2.33199
     2.75427
     2.99213
     2.97075
     2.78367
     2.51640
     2.31328
     1.99524
     1.70393
     1.52219
     1.22553
     1.07586
     0.98766
     0.81127
     0.70971
     0.54935
     0.44245
     0.51728
     0.45046
     0.41572
     0.31416
     0.27407
     0.26071
     0.25269
     0.23933
     0.22329
     0.14846
     0.13242
     0.14578
     0.13777
     0.14311
     0.10035
     0.08699
     0.02552
     0.06026
     0.06293
     0.06561
    -0.02526
     0.03353
     0.04690
     0.02017
     0.05759
     0.02819
    -0.00388
     0.04690
     0.05224
     0.05759
     0.00681
     0.01215
     0.01750
     0.08699
     0.08699
     0.06293
     0.07362
     0.03086
     0.06828
     0.02552
     0.07897
     0.07897
     0.04957
     0.09768
     0.03353
     0.08431
     0.07095
     0.06561
     0.03621
     0.03621
     0.08699
     0.09768
     0.04957
     0.04155
     0.04422
     0.02819
     0.04155
     0.04957
     0.04422
     0.00681
     0.00681
     0.03353
     0.00681
     0.02284
    -0.01725
    -0.01725
     0.00948
     0.04422
    -0.00656
     0.03888
    -0.01725
     0.03621
     0.00146
     0.07897
     0.01750
    -0.04397
     0.02284
     0.05759
     0.00681
    -0.01190
    -0.01190
    -0.00388
     0.01750
     0.03086
     0.02819
    -0.00923
    -0.04932
    -0.00656
    -0.04130
     0.04422
     0.01750
    -0.05466
    -0.04664
    -0.01992
    -0.00923
    -0.01457
    -0.04397
    -0.05734
    -0.06268
     0.01483
     0.02552
    -0.04664
    -0.05466
    -0.02794
    -0.09742
    -0.02259
     0.00681
     0.00681
    -0.01457
    -0.04664
     0.02017
     0.04957
    -0.02526
     0.00948
    -0.00656
     0.02819
     0.04957
     0.08966
     0.08966
     0.09500
     0.03888
     0.06561
     0.14578
     0.14578
     0.12975
     0.07095
     0.09233
     0.11104
     0.12708
     0.11371
     0.11104
     0.08966
     0.05492
     0.07630
     0.05759
    -0.00388
     0.01215
    -0.00923
     0.01215
     0.00948
    -0.03595
    -0.07604
    -0.10277
    -0.00923
    -0.09475
    -0.13217
    -0.07070
    -0.11079
    -0.08406
    -0.08406
    -0.10277
    -0.11079
    -0.15355
    -0.12682
    -0.01725
     0.00146
    -0.02526
    -0.01992
    -0.02259
     0.11104
     0.20726
     0.31683
     0.43443
     0.61617
     0.89679
     1.19078
     1.58366
     1.95515
     2.42286
     3.03222
     3.25672
     1.57029
    -0.32460
    -1.86670
    -3.99411
    -4.84401
    -2.78876
    -1.15311
    -1.15044
    -2.09388
    -2.92774
    -3.40079
    -4.25870
    -4.64356
    -4.38966
    -3.67607
    -2.68720
    -1.38563
    -0.14286
     0.76316
     1.43132
     1.91506
     2.19302
     2.34268
     2.32398
     2.21707
     2.11818
     1.94179
     1.81350
     1.55159
     1.44468
     1.20682
     0.99568
     0.98766
     0.89679
     0.73911
     0.60815
     0.53599
     0.46650
     0.45848
     0.42374
     0.42374
     0.31149
     0.33554
     0.27942
     0.28209
     0.23665
     0.19389
     0.14044
     0.17518
     0.20458
     0.14578
     0.10570
     0.07897
     0.12975
     0.08431
     0.09233
     0.09768
     0.00948
     0.02552
     0.04957
     0.07362
     0.09500
     0.03086
     0.00948
    -0.00388
     0.08699
     0.10837
     0.00948
     0.03353
     0.02284
     0.03888
     0.03086
     0.04155
     0.06828
     0.07095
     0.06293
     0.08164
     0.04957
     0.08966
    -0.00121
     0.04422
     0.08431
     0.06026
     0.08164
     0.07095
     0.03621
     0.02284
     0.10302
     0.08699
     0.04422
     0.02017
     0.05492
     0.07897
     0.07095
     0.06828
     0.01483
    -0.02794
     0.05492
     0.08164
     0.05224
     0.04957
     0.02284
    -0.00388
    -0.00656
    -0.00923
     0.01215
    -0.01457
    -0.01457
    -0.01725
     0.00948
    -0.01190
    -0.00121
    -0.06001
    -0.04130
    -0.01992
    -0.02259
    -0.06535
    -0.02259
    -0.08941
    -0.04397
    -0.02794
    -0.04397
    -0.07337
    -0.04130
    -0.01992
    -0.03863
    -0.01992
    -0.05466
    -0.03863
    -0.08406
    -0.00388
     0.01750
     0.00146
     0.03888
     0.06561
     0.03888
     0.03353
     0.00414
     0.02017
     0.08431
     0.05224
     0.07630
     0.10570
     0.10837
     0.08431
     0.08699
     0.14044
     0.15915
     0.14846
     0.14044
     0.09500
     0.13777
     0.11104
     0.13242
     0.11639
     0.17786
     0.12975
     0.15113
     0.16717
     0.17786
     0.09500
     0.08699
     0.11371
     0.12708
     0.11371
     0.12440
     0.10837
     0.08164
     0.13242
     0.11104
     0.10035
     0.11371
     0.10035
     0.06293
     0.09500
     0.08431
     0.11371
     0.06561
     0.06561
     0.08431
     0.10570
     0.10035
     0.10302
     0.06026
     0.03888
     0.04690
     0.05492
     0.07897
     0.09500
     0.03888
     0.09233
     0.11371
     0.16717
     0.16182
     0.15113
     0.21260
     0.28476
     0.37029
     0.41305
     0.54668
     0.69100
     0.79791
     1.09724
     1.32976
     1.74669
     2.19034
     2.61796
     2.65271
     2.28121
     1.24958
    -0.30054
    -1.55668
    -1.91748
    -1.23329
    -0.41814
    -0.82705
    -1.82661
    -2.86627
    -3.10680
    -3.16827
    -3.43286
    -3.53175
    -3.41683
    -2.88230
    -2.31570
    -1.75445
    -1.13173
    -0.51435
     0.17518
     0.68833
     1.04913
     1.39390
     1.54891
     1.60771
     1.63978
     1.62909
     1.50081
     1.38588
     1.28967
     1.12129
     1.02241
     0.95292
     0.77652
     0.61884
     0.62686
     0.63755
     0.53064
     0.43977
     0.32485
     0.35959
     0.30881
     0.27942
     0.30881
     0.25803
     0.23398
     0.15915
     0.11371
     0.17251
     0.10035
     0.07897
     0.10837
     0.03888
     0.08164
     0.08966
     0.08431
     0.01483
    -0.01457
     0.04422
     0.02284
     0.03888
     0.07095
     0.02819
     0.07630
     0.05492
     0.08966
     0.02017
     0.09233
     0.09500
     0.05759
     0.08164
     0.13242
     0.11639
     0.07630
     0.01750
     0.08966
     0.14578
     0.14044
     0.10570
     0.13242
     0.11639
     0.06561
     0.12173
     0.11371
     0.12975
     0.12708
     0.08966
     0.12975
     0.13777
     0.12173
     0.09500
     0.12975
     0.11906
     0.09233
     0.06293
     0.07095
     0.09768
     0.11639
     0.06293
     0.12975
     0.09768
     0.09233
     0.07095
     0.09768
     0.07095
     0.09768
    -0.00923
     0.06026
     0.08431
     0.11371
     0.07630
     0.07362
     0.08164
     0.07362
     0.08431
     0.04957
     0.08699
     0.05492
     0.04690
     0.06828
     0.05759
     0.09233
     0.01215
     0.07095
     0.08431
     0.11104
     0.04422
     0.07630
     0.02017
     0.03086
     0.08431
     0.04155
     0.05759
     0.06828
     0.04957
     0.02819
     0.09768
     0.10302
     0.04690
    -0.00923
    -0.00121
     0.06561
     0.08164
     0.07362
     0.01215
     0.01483
     0.07095
     0.04422
     0.04957
     0.06828
     0.03621
     0.01483
     0.05759
     0.03888
     0.07897
     0.00948
    -0.04130
     0.02552
     0.08699
     0.08966
     0.04422
     0.04957
    -0.04397
    -0.01190
     0.00681
     0.08164
     0.04422
    -0.02526
    -0.02526
     0.09233
     0.02284
     0.01750
    -0.01457
    -0.01992
     0.03621
     0.01750
    -0.00388
     0.02284
    -0.00121
    -0.04932
    -0.00656
     0.09233
     0.16182
    -0.07070
    -0.01725
    -0.03863
     0.04155
     0.03621
    -0.00388
     0.01750
     0.03621
     0.03621
     0.03888
     0.07362
     0.06293
     0.06828
     0.07095
     0.19389
     0.24200
     0.31416
     0.39434
     0.52797
     0.65893
     0.86472
     1.05448
     1.25760
     1.71462
     2.28923
     2.73021
     2.81841
     2.18233
     0.96628
    -0.26847
    -1.82661
    -2.86359
    -2.71927
    -1.75713
    -0.98474
    -1.32951
    -2.60969
    -3.37407
    -3.90325
    -4.16249
    -4.09567
    -3.48899
    -2.98386
    -2.29165
    -1.59142
    -0.84041
    -0.00923
     0.66962
     1.20949
     1.50081
     1.77876
     1.84290
     1.88032
     1.78678
     1.68789
     1.50348
     1.38054
     1.24958
     1.12397
     1.02508
     0.81127
     0.64022
     0.57340
     0.52797
     0.52530
     0.44779
     0.33554
     0.28209
     0.30347
     0.34890
     0.24734
     0.17518
     0.14311
     0.14311
     0.18587
     0.16984
     0.11906
     0.06293
     0.03888
     0.04422
     0.11639
     0.06828
     0.04155
     0.04690
     0.07362
     0.02017
     0.01750
     0.01750
     0.03621
     0.07630
     0.04155
     0.07897
     0.06293
     0.12173
     0.07095
     0.05492
     0.12173
     0.11104
     0.12173
     0.07897
     0.15380
     0.10302
     0.15113
     0.09233
     0.16182
     0.14846
     0.20993
     0.18587
     0.14311
     0.15113
     0.14311
     0.12708
     0.26605
     0.18855
     0.18855
     0.17251
     0.22864
     0.21527
     0.23398
     0.16984
     0.12975
     0.20993
     0.19656
     0.21527
     0.21795
     0.14846
     0.16717
     0.11639
     0.14311
     0.22864
     0.16449
     0.11371
     0.10570
     0.11371
     0.11104
     0.13509
     0.13242
     0.09768
     0.09768
     0.08699
     0.13777
     0.12173
     0.15113
     0.03086
     0.06561
     0.10837
     0.14311
     0.08431
     0.04957
     0.05759
     0.12440
     0.10035
     0.04957
     0.04957
     0.08164
     0.05224
     0.06293
     0.08699
     0.02819
     0.00414
    -0.01725
     0.07630
     0.14044
     0.14846
     0.06828
    -0.01725
     0.02284
     0.02284
     0.06828
     0.02284
     0.06561
     0.07095
     0.05224
     0.05759
    -0.00656
     0.00146
     0.01215
     0.00414
    -0.01457
    -0.02526
    -0.01457
    -0.01725
    -0.00923
    -0.02526
    -0.01992
     0.00146
    -0.00656
    -0.00388
     0.01750
     0.01483
    -0.00388
    -0.00121
    -0.04397
    -0.00388
     0.04155
    -0.00656
     0.02552
    -0.01190
    -0.00121
     0.00146
     0.00146
     0.00948
     0.00681
    -0.04932
    -0.04130
     0.01750
     0.01215
    -0.03061
    -0.08406
    -0.03595
     0.03086
     0.04690
    -0.00388
    -0.01725
    -0.04664
    -0.01992
    -0.00121
     0.05492
     0.05224
     0.08966
     0.12440
     0.19656
     0.23933
     0.24734
     0.29011
     0.41839
     0.65358
     0.85136
     1.07051
     1.44201
     1.86428
     2.25181
     2.80505
     3.48924
     4.05316
     2.59391
    -0.06535
    -1.87205
    -4.34957
    -5.23154
    -3.33398
    -1.58340
    -0.55979
    -1.20389
    -2.01103
    -3.41148
    -5.11662
    -5.37853
    -5.10593
    -4.13309
    -2.88230
    -1.44443
    -0.25511
     0.67229
     1.36718
     1.90170
     2.12887
     2.20638
     2.21707
     2.12353
     2.01930
     1.83488
     1.69858
     1.46873
     1.29501
     1.13198
     1.03042
     0.93688
     0.80860
     0.73911
     0.63488
     0.53332
     0.44245
     0.40503
     0.32752
     0.39701
     0.32752
     0.29011
     0.24734
     0.23933
     0.19389
     0.20726
     0.16984
     0.16717
     0.14846
     0.09500
     0.14846
     0.14578
     0.09233
     0.05492
     0.09500
     0.10570
     0.10570
     0.10837
     0.08699
     0.10570
     0.06561
     0.05492
     0.10302
     0.07362
     0.13242
     0.10035
     0.07897
     0.14578
     0.17786
     0.14044
     0.07897
     0.11104
     0.11104
     0.13777
     0.12708
     0.18855
     0.09233
     0.08966
     0.11906
     0.12173
     0.14846
     0.14044
     0.10035
     0.09500
     0.09500
     0.09500
     0.10035
     0.06293
     0.07362
     0.02017
     0.09768
     0.11639
     0.09500
     0.05759
     0.03621
     0.03888
     0.04155
     0.06828
     0.07095
     0.00948
     0.05224
     0.06293
     0.09500
     0.04690
     0.07095
     0.01483
     0.01215
     0.02284
     0.03353
     0.06293
     0.03888
    -0.02526
     0.04422
     0.00414
     0.08431
     0.01483
    -0.00923
     0.02284
    -0.03595
    -0.01725
    -0.02794
     0.07095
    -0.04130
     0.01750
     0.00948
     0.02017
     0.00681
    -0.04664
    -0.00388
    -0.01190
     0.03621
    -0.00656
    -0.02259
    -0.01190
    -0.02526
    -0.04130
    -0.01725
     0.02017
    -0.00121
    -0.01457
     0.01215
    -0.01725
    -0.06001
    -0.01457
    -0.02526
    -0.03595
    -0.00388
    -0.07337
    -0.02259
     0.03353
    -0.01190
    -0.03328
    -0.01992
    -0.03863
    -0.04664
    -0.04664
    -0.00388
    -0.00656
     0.01215
    -0.08673
    -0.01725
     0.01750
     0.01750
     0.01483
    -0.03595
    -0.05466
    -0.00656
    -0.03595
     0.00146
     0.03086
     0.00414
    -0.06268
    -0.01725
     0.06561
     0.00681
    -0.07070
    -0.06803
    -0.00923
     0.01483
    -0.01457
    -0.00388
    -0.06535
    -0.03061
    -0.01457
     0.02017
     0.00146
    -0.01457
    -0.04932
    -0.06268
    -0.01190
    -0.01190
    -0.04664
    -0.01992
    -0.08139
    -0.03061
     0.00146
     0.06561
     0.02017
     0.03353
    -0.00656
     0.04422
     0.10302
     0.23665
     0.22864
     0.38632
     0.47452
     0.67229
     0.92619
     1.13733
     1.40459
     1.78410
     2.26251
     2.98679
     3.42777
     2.90126
     1.16406
    -0.63997
    -1.94688
    -2.62573
    -2.36381
    -1.77049
    -1.45779
    -1.66358
    -2.11793
    -3.33665
    -4.29879
    -4.50993
    -4.44044
    -4.08498
    -3.37139
    -2.45735
    -1.59142
    -0.80033
    -0.11079
     0.64557
     1.17207
     1.62642
     1.90437
     2.16362
     2.10482
     2.12086
     1.95783
     1.80281
     1.66651
     1.52219
     1.31640
     1.12664
     1.01439
     0.85403
     0.78454
     0.67764
     0.62953
     0.50392
     0.44779
     0.46383
     0.41839
     0.32485
     0.28209
     0.19389
     0.20191
     0.20726
     0.21260
     0.16449
     0.05492
     0.08699
     0.03888
     0.11104
     0.07630
     0.08966
     0.00948
    -0.03863
     0.00948
     0.02819
     0.06026
    -0.01457
     0.01483
     0.06026
     0.09500
     0.06293
     0.06293
     0.05759
    -0.03595
     0.03086
     0.14044
     0.11639
     0.03888
     0.07362
     0.08966
     0.12173
     0.12708
     0.10570
     0.01483
     0.10035
     0.10035
     0.12708
     0.11906
     0.09500
     0.06561
     0.05492
     0.12440
     0.10570
     0.10570
     0.05759
     0.06828
     0.11639
     0.11371
     0.07362
     0.00948
     0.06828
     0.11371
     0.08699
     0.10837
     0.08966
     0.07630
     0.02819
     0.10035
     0.07095
     0.04957
     0.05224
     0.09768
     0.07630
     0.07897
     0.02017
     0.03353
     0.03353
     0.10302
     0.06026
     0.06026
     0.02819
     0.02552
     0.04422
     0.00146
     0.09500
     0.02819
    -0.01725
     0.02552
     0.05224
     0.06561
     0.02819
     0.01483
    -0.05466
    -0.00923
     0.06026
     0.10035
     0.01750
    -0.00923
    -0.02259
    -0.00121
     0.07630
     0.08699
     0.05492
    -0.01725
    -0.03061
     0.02017
     0.05492
     0.05759
     0.04422
     0.00681
     0.03621
     0.07095
     0.06561
     0.05492
     0.03353
     0.04690
     0.08431
     0.09768
     0.03888
     0.07897
     0.05224
     0.10035
     0.13509
     0.08699
     0.11906
     0.03086
     0.08431
     0.07630
     0.09233
     0.11906
     0.08164
     0.01483
     0.06561
     0.07897
     0.07630
     0.08164
     0.07897
     0.03353
     0.08966
     0.02284
     0.05759
     0.05224
     0.05492
     0.04690
     0.06561
     0.07630
     0.07095
     0.02017
     0.01215
     0.07095
     0.05224
     0.04957
     0.06026
     0.06293
     0.03888
     0.09233
     0.08164
     0.10302
     0.14846
     0.20191
     0.28743
     0.33821
     0.38899
     0.47719
     0.60815
     0.84601
     1.11060
     1.41528
     1.85359
     2.12620
     2.28389
     2.02464
     1.05982
     0.11906
    -0.84309
    -1.45779
    -1.70100
    -1.80256
    -1.78652
    -1.65557
    -2.05379
    -3.01861
    -3.41148
    -3.76160
    -3.92463
    -3.78030
    -3.26983
    -2.71660
    -2.13397
    -1.46046
    -0.89119
    -0.28985
     0.25002
     0.75782
     1.16406
     1.41795
     1.46339
     1.50615
     1.56228
     1.44735
     1.42063
     1.26562
     1.13733
     1.04379
     0.87808
     0.80860
     0.70436
     0.59479
     0.48788
     0.46917
     0.45314
     0.40503
     0.35158
     0.26605
     0.27942
     0.29545
     0.27407
     0.22329
     0.22329
     0.18855
     0.14846
     0.13777
     0.14044
     0.10302
     0.10302
     0.08164
     0.09500
     0.11906
     0.05492
     0.06026
     0.06561
     0.07362
     0.02017
     0.06561
     0.01483
     0.06561
     0.02017
     0.07362
     0.07897
     0.06026
     0.06561
     0.12708
     0.11371
     0.10035
     0.07630
     0.05492
     0.08431
     0.09500
     0.12440
     0.09768
     0.10302
     0.12708
     0.15113
     0.11104
     0.13242
     0.07897
     0.05224
     0.06026
     0.11104
     0.15113
     0.11104
     0.08966
     0.10035
     0.12173
     0.12975
     0.10837
     0.13777
     0.07095
     0.06026
     0.11371
     0.12173
     0.16984
     0.12173
     0.08431
     0.11371
     0.15113
     0.14578
     0.06561
     0.10570
     0.09233
     0.10302
     0.12173
     0.15380
     0.09500
     0.07630
     0.05759
     0.07095
     0.13777
     0.12975
     0.13509
     0.11639
     0.00414
     0.09500
     0.07897
     0.05492
     0.05492
     0.06293
     0.04957
     0.11371
     0.10570
     0.11906
     0.03353
    -0.01190
     0.05759
     0.07095
     0.09233
     0.08164
     0.01483
     0.06561
     0.02819
     0.03353
     0.09500
     0.15380
     0.01750
     0.04690
     0.06828
     0.11639
     0.02017
     0.02819
    -0.08406
     0.00414
     0.08966
     0.10570
     0.05759
     0.05759
     0.00681
    -0.00923
    -0.00121
     0.01483
     0.00681
     0.00414
     0.04957
     0.04690
     0.09768
     0.07095
     0.02017
     0.07362
     0.03086
     0.08431
     0.00146
     0.06026
     0.06561
     0.04422
    -0.00923
     0.07362
     0.07095
     0.08966
     0.03353
     0.03888
     0.04957
     0.00414
     0.02017
     0.02552
     0.07630
     0.05492
     0.05492
     0.08966
     0.11104
     0.13242
     0.19122
     0.20726
     0.30614
     0.37830
     0.55470
     0.76583
     1.03310
     1.31907
     1.74936
     2.26251
     2.96006
     3.61218
     3.76987
     1.78143
    -0.50366
    -1.74644
    -3.76961
    -5.22620
    -3.37941
    -2.04310
    -1.11570
    -1.68229
    -2.75402
    -3.63598
    -4.83866
    -5.36517
    -4.95091
    -4.11171
    -2.94912
    -1.51392
    -0.28184
     0.83532
     1.64513
     2.13689
     2.43623
     2.60460
     2.54313
     2.48433
     2.33467
     2.15025
     1.90437
     1.65849
     1.47943
     1.25225
     1.15604
     0.97964
     0.88877
     0.70436
     0.67496
     0.54133
     0.52797
     0.42107
     0.42374
     0.33554
     0.41572
     0.32218
     0.34089
     0.28743
     0.25002
     0.23398
     0.23665
     0.19389
     0.20191
     0.14578
     0.18587
     0.11639
     0.15113
     0.12975
     0.12975
     0.17518
     0.14578
     0.10570
     0.08431
     0.04155
     0.06828
     0.09768
     0.09500
     0.13509
     0.10302
     0.10570
     0.08966
     0.09233
     0.13777
     0.08699
     0.04155
     0.08699
     0.12173
     0.14578
     0.13242
     0.05759
     0.10302
     0.12440
     0.16182
     0.17518
     0.09768
     0.13242
     0.07362
     0.09500
     0.12173
     0.12440
     0.07362
     0.09500
     0.09768
     0.14578
     0.26873
     0.30881
    -0.03328
    -0.00656
     0.02017
     0.14311
     0.13242
     0.14044
     0.11104
     0.08699
     0.07362
     0.10570
     0.08966
     0.04422
     0.03086
     0.01750
     0.05759
     0.00414
     0.00414
    -0.04397
     0.04422
     0.05492
     0.03621
     0.03888
     0.05759
    -0.00923
    -0.06268
     0.01750
     0.02552
     0.03621
     0.04957
    -0.03328
     0.04155
     0.02284
     0.05224
     0.00414
     0.02284
    -0.02259
     0.07095
    -0.01992
     0.00681
    -0.01457
    -0.01992
     0.00681
     0.01750
     0.01483
    -0.05199
    -0.01725
     0.02819
    -0.03061
     0.00414
    -0.06001
     0.00681
    -0.01725
     0.00948
     0.05224
    -0.04397
     0.04690
     0.04690
     0.04690
     0.09500
     0.09233
     0.05759
     0.00948
     0.10837
     0.15113
     0.11906
     0.08431
     0.14578
     0.16717
     0.17786
     0.14044
     0.15915
     0.08699
     0.07897
     0.08699
     0.12708
     0.14311
     0.07362
     0.04155
     0.02552
     0.05224
     0.07897
    -0.03863
    -0.07872
    -0.06535
    -0.07337
    -0.02794
    -0.05199
    -0.06803
    -0.12148
    -0.15889
    -0.15355
    -0.05466
    -0.10277
    -0.08406
    -0.13484
    -0.14820
    -0.11079
    -0.12148
    -0.09742
    -0.10811
    -0.15622
    -0.09742
    -0.07337
    -0.04932
    -0.08139
    -0.12148
    -0.08941
    -0.01725
    -0.00121
    -0.00121
     0.07897
     0.06561
     0.09768
     0.20458
     0.29545
     0.48521
     0.62151
     0.87007
     1.14802
     1.61038
     2.08878
     2.57520
     3.23000
     3.80728
     2.76763
     0.35158
    -1.52728
    -3.38208
    -5.37853
    -3.80970
    -2.48943
    -1.54064
    -1.44710
    -2.39588
    -3.45157
    -4.72374
    -5.37853
    -5.12998
    -4.39234
    -3.21638
    -1.88808
    -0.59721
     0.43977
     1.31907
     1.98722
     2.43088
     2.64469
     2.67943
     2.65271
     2.47364
     2.28656
     2.03266
     1.77341
     1.50081
     1.26829
     1.10526
     0.99835
     0.85403
     0.70436
     0.62418
     0.54401
     0.47185
     0.41572
     0.40236
     0.30881
     0.31683
     0.26071
     0.22596
     0.28743
     0.22329
     0.12708
     0.11104
     0.18855
     0.17518
     0.09233
     0.06561
     0.02284
     0.06026
     0.04957
     0.06293
     0.03086
    -0.03061
     0.05492
     0.01215
     0.05224
     0.04155
     0.00948
    -0.07070
     0.01750
     0.08699
     0.07362
     0.02017
     0.02017
    -0.00121
     0.05759
     0.08164
     0.07630
     0.07630
     0.08966
     0.07897
    -0.00388
     0.06561
     0.02284
     0.00948
     0.08164
     0.07897
     0.06026
     0.08431
     0.07095
     0.03621
    -0.00121
     0.02552
     0.00146
     0.00414
     0.08164
     0.00681
     0.00414
     0.03353
     0.00681
     0.02552
     0.00414
     0.02284
     0.00948
    -0.00121
     0.07095
    -0.01725
     0.01215
     0.03888
    -0.01992
     0.00146
     0.01215
     0.04422
    -0.01457
     0.01483
     0.03086
    -0.06001
    -0.04130
    -0.02794
     0.00681
    -0.01992
     0.00414
    -0.06001
    -0.02526
    -0.01992
    -0.04397
    -0.03061
    -0.08139
    -0.07070
    -0.07070
    -0.05734
    -0.02259
    -0.12148
    -0.18028
    -0.15622
    -0.05199
    -0.12682
    -0.06001
    -0.15088
    -0.16691
    -0.19097
    -0.10010
    -0.12682
    -0.06803
    -0.07070
    -0.08941
    -0.04664
    -0.00923
    -0.00388
    -0.04932
     0.04690
     0.01750
     0.03621
     0.06293
     0.08699
     0.10837
     0.07897
     0.08966
     0.10302
     0.09233
     0.12975
     0.12173
     0.06561
     0.06026
     0.12975
     0.07095
     0.07897
     0.08431
     0.06828
     0.08164
     0.07095
     0.05759
     0.06561
     0.03888
    -0.00388
     0.05492
     0.04957
     0.03086
     0.03086
     0.03621
     0.03621
     0.07095
    -0.01190
     0.04155
     0.03353
     0.03086
     0.03621
     0.02284
     0.03086
     0.01215
     0.03086
     0.07897
     0.03888
     0.03888
     0.08164
     0.04690
     0.08966
     0.07095
     0.04422
     0.05492
     0.14846
     0.16449
     0.23398
     0.29545
     0.35959
     0.42641
     0.57340
     0.73644
     0.88877
     1.08922
     1.31105
     1.71729
     2.26518
     2.51640
     2.62331
     2.09146
     1.00904
    -0.10811
    -1.16113
    -1.27338
    -1.25200
    -1.05422
    -1.24131
    -1.23596
    -2.11526
    -3.05068
    -3.44355
    -3.78565
    -3.75625
    -3.37941
    -2.91437
    -2.37183
    -1.75178
    -1.16915
    -0.62660
    -0.10544
     0.35692
     0.79523
     1.11862
     1.31907
     1.53288
     1.59168
     1.60504
     1.53288
     1.38588
     1.30303
     1.19078
     1.07319
     0.97430
     0.80860
     0.70704
     0.65091
     0.62953
     0.54133
     0.49323
     0.36494
     0.32218
     0.28743
     0.23933
     0.26873
     0.19122
     0.15915
     0.14578
     0.13242
     0.11104
     0.15380
     0.06026
     0.00146
     0.07630
     0.02819
     0.00948
     0.00414
     0.00681
     0.04690
     0.02017
     0.05759
     0.04422
    -0.01457
     0.06561
    -0.00656
     0.03353
     0.07095
     0.01750
     0.07095
     0.11639
     0.05492
     0.08699
     0.04690
     0.06828
     0.08164
     0.12708
     0.08164
     0.04957
     0.08164
     0.11104
     0.07095
     0.02017
     0.07630
     0.06293
     0.06293
     0.12975
     0.08966
     0.08164
     0.03888
     0.26071
     0.14846
    -0.00388
     0.03621
     0.03621
     0.04422
     0.08699
     0.11639
     0.10570
     0.12440
     0.06293
    -0.00121
    -0.00121
     0.00948
     0.04690
    -0.04397
    -0.03595
    -0.03595
     0.04155
     0.06561
    -0.00388
     0.01483
    -0.07070
     0.02552
    -0.02259
    -0.01190
     0.01483
     0.00948
    -0.02526
     0.06561
     0.02819
     0.03353
    -0.02259
    -0.01457
    -0.00388
     0.01215
     0.02284
     0.01215
     0.01750
    -0.04664
    -0.05466
     0.03086
     0.04155
     0.04155
    -0.04397
     0.02017
     0.03353
    -0.01190
    -0.02526
    -0.07070
    -0.02794
    -0.00923
     0.01215
     0.00948
    -0.01992
     0.00414
    -0.03595
    -0.03595
     0.01483
     0.00948
    -0.00656
    -0.02259
    -0.03328
    -0.00121
    -0.01190
    -0.01190
    -0.01190
    -0.03061
     0.01483
     0.02819
    -0.05199
    -0.03595
    -0.01457
    -0.04932
     0.02819
     0.01483
    -0.03595
     0.01483
    -0.04664
    -0.00388
    -0.01457
    -0.06268
    -0.06803
    -0.06535
    -0.03061
    -0.00388
    -0.03863
    -0.07070
    -0.01725
    -0.12415
    -0.02526
    -0.03595
    -0.03061
    -0.07872
    -0.09475
    -0.04130
    -0.05466
    -0.04932
    -0.06803
    -0.02259
     0.01483
     0.03353
     0.04422
     0.03353
     0.08699
     0.13242
     0.27407
     0.33287
     0.46650
     0.60815
     0.85938
     1.08655
     1.45537
     1.93377
     2.53511
     2.82376
     2.51640
     1.16406
    -0.18028
    -1.52728
    -2.60969
    -2.35312
    -1.68229
    -1.20389
    -1.67962
    -2.23285
    -2.95714
    -3.54779
    -3.79901
    -3.97273
    -3.97541
    -3.41683
    -2.57762
    -1.78118
    -1.03819
    -0.30856
     0.35959
     0.87541
     1.24691
     1.55426
     1.71194
     1.70393
     1.63978
     1.58366
     1.42597
     1.33243
     1.14535
     0.99033
     0.90214
     0.72842
     0.65626
     0.58677
     0.47185
     0.36494
     0.28743
     0.27942
     0.33020
     0.21260
     0.19389
     0.15915
     0.12440
     0.15915
     0.09233
     0.04422
     0.09500
     0.05224
     0.04422
     0.10035
     0.02017
    -0.00121
     0.02552
     0.02284
     0.08966
     0.06293
     0.04957
     0.00146
     0.03621
     0.07095
     0.07362
     0.07897
     0.05224
     0.07897
     0.14578
     0.16449
     0.14044
     0.11104
     0.12173
     0.16182
     0.20993
     0.22596
     0.18053
     0.19924
     0.16182
     0.23131
     0.25536
     0.16984
     0.21527
     0.21260
     0.22062
     0.21795
     0.23131
     0.20726
     0.14846
     0.08699
     0.17518
     0.22329
     0.16717
     0.18587
     0.13242
     0.10837
     0.09500
     0.17251
     0.10837
     0.12708
     0.12975
     0.07630
     0.17518
     0.12975
     0.11104
     0.08164
     0.07630
     0.11639
     0.13242
     0.08966
     0.12975
     0.05224
     0.06561
     0.10570
     0.10035
     0.11639
     0.09500
     0.11104
     0.07897
     0.09500
     0.06561
     0.05492
     0.00948
     0.11906
     0.14311
     0.03888
     0.04957
     0.09500
     0.07897
     0.03086
     0.03621
     0.03888
    -0.00656
     0.03621
     0.06293
     0.06293
     0.07897
    -0.01725
     0.01483
     0.03353
     0.08431
     0.04957
     0.00948
     0.04957
     0.02284
    -0.00121
     0.01483
     0.00681
     0.04957
     0.01215
     0.04155
     0.07362
     0.03888
     0.05492
    -0.02794
    -0.03863
     0.07095
     0.06026
     0.02017
    -0.00923
     0.00681
     0.01750
     0.02284
     0.01750
     0.00146
     0.02017
    -0.03061
    -0.00388
     0.01483
     0.02819
    -0.07337
    -0.06535
     0.05492
     0.01215
     0.02552
     0.03353
    -0.01992
    -0.04932
    -0.01992
     0.01750
     0.00146
    -0.02259
    -0.04130
    -0.03328
     0.02819
     0.05224
    -0.01992
    -0.06535
     0.00681
     0.00681
     0.01215
     0.01215
     0.05759
     0.05759
     0.11639
     0.14311
     0.23665
     0.30881
     0.47185
     0.62151
     0.78187
     1.08655
     1.45003
     1.86161
     2.28389
     2.98946
     3.54002
     3.45182
     1.38054
    -0.55177
    -1.98163
    -4.21060
    -4.65693
    -2.85023
    -1.94421
    -1.39098
    -1.88274
    -2.58297
    -3.74556
    -5.02308
    -5.37853
    -4.81728
    -3.92997
    -2.66582
    -1.27338
    -0.08673
     0.77385
     1.55693
     2.00059
     2.23845
     2.42821
     2.44959
     2.34536
     2.22242
     2.04602
     1.78143
     1.55693
     1.43666
     1.27096
     1.04646
     0.94490
     0.88076
     0.73109
     0.61884
     0.54935
     0.56004
     0.47185
     0.40770
     0.39701
     0.33821
     0.29812
     0.31951
     0.25536
     0.21260
     0.27407
     0.21260
     0.22596
     0.16717
     0.19656
     0.13242
     0.10035
     0.13509
     0.10570
     0.11639
     0.13509
     0.10570
     0.07362
     0.13509
     0.06293
     0.10035
     0.07362
     0.03353
     0.01215
     0.14311
     0.08431
     0.03621
     0.06293
     0.06293
     0.09500
     0.11104
     0.05224
     0.07362
     0.10570
     0.13777
     0.07095
     0.05759
     0.07362
     0.06828
     0.12708
     0.13777
     0.11104
     0.07630
     0.04690
     0.09500
     0.08431
     0.06026
     0.04422
     0.00414
     0.02017
     0.08431
     0.02284
     0.00414
     0.07095
     0.02284
    -0.00121
     0.01215
     0.02819
    -0.01190
    -0.00923
    -0.03328
     0.01483
     0.00681
     0.05492
     0.03888
     0.00414
    -0.03595
     0.00414
    -0.02794
     0.07362
     0.05224
     0.04422
     0.06561
     0.06293
     0.07362
     0.05224
     0.06293
     0.11104
     0.10570
     0.11104
     0.10837
     0.06293
     0.09233
     0.12173
     0.10302
     0.12173
     0.06026
     0.04155
     0.05759
     0.10035
     0.06026
     0.03353
    -0.04397
    -0.08406
    -0.02794
    -0.02259
    -0.07070
    -0.11613
    -0.11881
    -0.11881
    -0.10811
    -0.10811
    -0.10010
    -0.17493
    -0.17493
    -0.13484
    -0.12148
    -0.13484
    -0.15622
    -0.22571
    -0.16157
    -0.10544
    -0.09208
    -0.10010
    -0.16157
    -0.16959
    -0.12682
    -0.15355
    -0.11346
    -0.11881
    -0.12415
    -0.12950
    -0.10544
    -0.05734
    -0.05734
    -0.12950
    -0.09742
    -0.07070
    -0.01457
    -0.10277
    -0.09742
    -0.07337
    -0.06268
    -0.10010
     0.02284
    -0.00923
    -0.04397
    -0.05466
    -0.02794
    -0.03061
    -0.06803
    -0.07337
    -0.07604
    -0.08406
     0.02552
    -0.03595
    -0.05199
    -0.01725
    -0.00923
    -0.06001
    -0.00388
    -0.06001
    -0.06268
    -0.03328
    -0.00656
     0.01750
     0.06026
     0.01750
     0.06828
     0.12440
     0.17786
     0.27140
     0.38899
     0.53866
     0.70436
     0.99301
     1.36718
     1.88299
     2.33734
     3.03757
     3.58813
     2.71952
     0.41839
    -1.40701
    -2.59099
    -3.79099
    -3.56382
    -2.41994
    -1.73040
    -1.35890
    -2.46003
    -3.90325
    -4.31483
    -4.51528
    -4.62485
    -4.17853
    -3.40346
    -2.28363
    -1.15311
    -0.00923
     0.80325
     1.45537
     2.03266
     2.41752
     2.51908
     2.50037
     2.35337
     2.12887
     1.94179
     1.80816
     1.58366
     1.34312
     1.06784
     0.96628
     0.91016
     0.73911
     0.79791
     0.95292
     0.39968
     0.30614
     0.36494
     0.35959
     0.33821
     0.32218
     0.27140
     0.28209
     0.26338
     0.19122
     0.06561
     0.07897
     0.04690
     0.05492
    -0.03061
    -0.02526
    -0.06268
    -0.00923
     0.03621
    -0.01992
    -0.02526
    -0.05734
    -0.08941
    -0.01992
    -0.01457
     0.02552
    -0.02526
    -0.04130
    -0.00923
     0.00948
     0.00948
    -0.03061
     0.02284
     0.03888
     0.06293
     0.02017
     0.05224
     0.01750
    -0.01190
     0.05759
     0.06293
     0.06293
     0.05224
     0.02552
     0.07362
     0.07897
     0.03888
     0.04422
    -0.03061
    -0.01992
     0.06293
     0.07630
     0.02017
    -0.01190
    -0.03061
    -0.03328
     0.02017
     0.01483
     0.06026
    -0.04130
    -0.06268
    -0.05199
    -0.00656
    -0.01190
    -0.10811
    -0.06535
    -0.08406
    -0.04397
    -0.02259
    -0.07337
    -0.07604
    -0.17226
    -0.11881
    -0.06803
    -0.03863
    -0.08673
    -0.12950
    -0.09475
    -0.04932
    -0.01992
    -0.05734
    -0.01457
    -0.07070
    -0.03061
     0.05492
     0.03353
     0.01750
     0.05224
    -0.03328
     0.11104
     0.09233
     0.08431
     0.05492
     0.02284
     0.03621
     0.10837
     0.05492
     0.05492
     0.04690
     0.02284
     0.07897
     0.04957
     0.07362
     0.00681
     0.00414
     0.04155
     0.06293
     0.04155
     0.03353
     0.00681
     0.01483
     0.07897
     0.04422
     0.01215
     0.01483
     0.04422
     0.05224
     0.04422
     0.04957
     0.00414
     0.00146
    -0.01190
     0.08699
     0.03353
     0.00681
     0.03086
    -0.00923
     0.03888
     0.00414
    -0.00656
     0.01750
    -0.00388
    -0.00656
    -0.00656
    -0.12148
    -0.16424
    -0.13217
    -0.07604
     0.00414
    -0.00656
    -0.07070
    -0.09742
    -0.11613
    -0.10811
    -0.02794
    -0.06001
    -0.01457
     0.01215
     0.02552
     0.06828
     0.09233
     0.04957
     0.04690
    -0.00923
     0.12173
     0.11104
     0.10035
     0.11371
     0.06561
     0.06293
     0.15380
     0.18320
     0.20993
     0.23398
     0.33554
     0.33821
     0.54133
     0.57608
     0.78454
     0.83799
     1.12664
     1.50882
     1.94446
     2.21974
     2.33734
     2.15025
     1.43132
     0.32752
    -0.94465
    -1.36158
    -1.34287
    -1.06492
    -1.17717
    -1.19053
    -1.82929
    -2.83687
    -3.17896
    -3.28320
    -3.44890
    -3.42484
    -2.93041
    -2.47873
    -1.94421
    -1.41236
    -0.84576
    -0.26580
     0.24467
     0.68031
     1.00370
     1.22553
     1.39390
     1.41795
     1.37252
     1.40726
     1.36183
     1.19613
     1.10793
     0.95826
     0.89679
     0.77652
     0.69902
     0.61082
     0.57608
     0.43176
     0.44245
     0.35692
     0.35959
     0.28209
     0.23398
     0.18855
     0.21527
     0.19122
     0.18053
     0.10035
     0.06293
     0.04422
     0.06828
     0.11104
     0.02819
     0.01483
     0.00948
     0.03621
     0.03353
     0.02819
    -0.04397
     0.03621
    -0.00656
     0.03621
     0.02819
     0.01483
     0.04155
     0.05759
     0.01483
     0.08431
     0.09500
     0.05492
     0.02017
     0.08699
     0.06561
     0.10035
     0.03621
     0.06026
     0.10837
     0.08431
     0.11639
     0.14044
     0.07897
     0.07630
     0.03353
     0.08699
     0.07897
     0.07897
     0.07630
     0.06828
     0.07362
     0.03888
     0.08164
     0.01483
     0.06561
     0.03888
    -0.00388
     0.04155
     0.06828
     0.03621
     0.02017
    -0.00923
     0.01215
     0.03353
     0.02284
     0.02284
    -0.01190
    -0.01992
     0.01215
    -0.04932
     0.00414
    -0.02526
    -0.00656
     0.00681
    -0.04397
    -0.01992
    -0.03863
    -0.05466
    -0.02526
    -0.04664
    -0.05199
    -0.01992
    -0.05466
    -0.05734
     0.00948
    -0.09475
    -0.06535
    -0.03863
    -0.02259
    -0.07604
    -0.01190
    -0.08673
    -0.01190
    -0.07070
    -0.03595
    -0.06803
    -0.00656
    -0.00923
    -0.07337
    -0.02794
     0.00414
    -0.04130
    -0.03061
    -0.04397
     0.01483
    -0.04664
     0.02284
    -0.01992
    -0.02526
    -0.02526
    -0.02526
     0.01483
    -0.00121
     0.04155
    -0.04397
    -0.02794
     0.03086
     0.02017
    -0.02259
     0.00948
    -0.00923
    -0.02259
     0.03086
     0.00146
    -0.03595
    -0.05734
    -0.06535
    -0.03328
     0.00681
    -0.02259
    -0.04932
    -0.07872
    -0.03595
    -0.04130
    -0.07604
    -0.01992
    -0.04664
    -0.06803
    -0.04664
     0.01215
    -0.04397
    -0.04932
    -0.05734
    -0.03863
    -0.03863
     0.04957
    -0.01725
     0.02552
     0.01750
     0.05759
     0.06828
     0.11371
     0.25536
     0.35425
     0.46917
     0.60548
     0.84334
     1.04646
     1.39657
     1.74936
     2.34268
     3.16051
     3.76987
     2.60193
     0.28476
    -1.26269
    -2.59633
    -3.64133
    -2.71660
    -1.36959
    -1.09699
    -1.67695
    -2.56426
    -3.03197
    -4.07162
    -4.52597
    -4.36561
    -3.95135
    -3.11749
    -1.93619
    -0.95267
    -0.09208
     0.73644
     1.32976
     1.82687
     2.10749
     2.22776
     2.26251
     2.29725
     2.16896
     2.00861
     1.78678
     1.61306
     1.50882
     1.33778
     1.20414
     1.01172
     0.93154
     0.81394
     0.69902
     0.79256
     0.59211
     0.44245
     0.42908
     0.41037
     0.38899
     0.35959
     0.27140
     0.23398
     0.22864
     0.19924
     0.20458
     0.07897
     0.06293
     0.04957
     0.02284
     0.02284
     0.01215
     0.00948
    -0.06268
    -0.02259
    -0.03328
    -0.04130
    -0.03595
    -0.06535
    -0.03328
    -0.03863
     0.04690
     0.01215
    -0.03595
    -0.01992
    -0.05199
     0.01215
    -0.00388
     0.06293
    -0.02259
     0.06828
     0.03086
     0.10837
     0.01215
     0.00414
     0.03621
     0.04422
     0.06026
     0.00681
     0.00948
    -0.04664
     0.02819
    -0.05199
     0.01750
     0.00414
    -0.07070
    -0.00388
    -0.05466
    -0.02794
    -0.04664
    -0.11079
    -0.10811
    -0.04932
    -0.02794
    -0.01725
    -0.01992
     0.00681
    -0.06535
    -0.04397
    -0.00656
     0.07095
    -0.02259
    -0.05734
     0.00681
     0.05224
     0.02284
     0.03086
     0.02552
     0.05224
     0.04422
     0.00681
     0.06026
     0.04690
    -0.02259
     0.00146
     0.03888
     0.06293
     0.07630
     0.01215
    -0.02794
     0.02017
     0.04957
     0.00146
    -0.02259
    -0.05466
     0.00681
     0.00414
     0.05492
    -0.04397
    -0.04397
    -0.05466
    -0.06268
    -0.00923
    -0.05199
    -0.03328
    -0.08673
    -0.04932
    -0.07604
    -0.06535
    -0.07604
    -0.06803
    -0.08406
    -0.04397
    -0.09742
    -0.03863
    -0.10277
    -0.10811
    -0.11881
    -0.04664
    -0.00923
    -0.08673
    -0.09475
    -0.11346
     0.01483
    -0.06803
    -0.08673
    -0.07604
    -0.06001
    -0.06001
    -0.01190
    -0.02526
    -0.07337
    -0.03863
    -0.07872
    -0.03595
    -0.02794
    -0.00388
    -0.08139
    -0.07337
    -0.08406
    -0.00923
    -0.06001
    -0.08139
    -0.06268
    -0.05734
    -0.10277
    -0.02259
    -0.10010
    -0.06268
    -0.11079
    -0.06803
    -0.01992
    -0.00388
    -0.06268
    -0.06535
    -0.04397
    -0.06001
    -0.03061
    -0.05199
    -0.01992
    -0.00388
     0.03353
     0.06561
     0.07630
     0.09233
     0.12173
     0.11906
     0.26605
     0.42641
     0.48254
     0.61082
     0.82463
     1.02775
     1.29234
     1.51951
     1.96584
     2.58322
     3.01351
     2.89057
     1.88032
     0.04422
    -0.95801
    -2.02172
    -2.43597
    -2.26493
    -2.06181
    -1.67962
    -1.76247
    -2.83954
    -4.07964
    -4.42975
    -4.44846
    -4.26939
    -3.60124
    -2.81816
    -2.10457
    -1.30278
    -0.64264
     0.08699
     0.74178
     1.35648
     1.73600
     1.98455
     2.05671
     2.04602
     1.98722
     1.82152
     1.69056
     1.49012
     1.28967
     1.16138
     0.98766
     0.88343
     0.79523
     0.60548
     0.49857
     0.48254
     0.44512
     0.44245
     0.34089
     0.28209
     0.23933
     0.20993
     0.22596
     0.16717
     0.15380
     0.08966
     0.12975
     0.07362
     0.10035
    -0.03328
     0.00414
     0.03086
     0.01750
     0.01483
    -0.02259
     0.01483
     0.01215
     0.00681
    -0.01992
    -0.03328
     0.02552
    -0.00923
     0.04422
     0.02284
     0.02284
     0.04422
    -0.04932
    -0.01457
     0.03086
     0.09233
     0.01483
     0.06026
     0.05224
     0.01483
     0.03353
     0.00681
     0.00681
     0.05224
     0.02284
     0.06561
     0.02819
     0.06828
     0.00414
    -0.02526
     0.04690
     0.07897
     0.03621
     0.03086
     0.00414
     0.02017
    -0.00923
     0.03888
     0.06828
    -0.00923
     0.03353
     0.04155
    -0.01992
     0.04155
    -0.02526
    -0.03328
     0.06293
     0.01215
     0.04690
     0.01750
     0.05759
    -0.01725
    -0.00923
    -0.04397
    -0.00388
     0.03086
    -0.03595
    -0.03328
     0.03621
     0.03888
     0.00948
    -0.09475
     0.00948
    -0.01992
    -0.00388
     0.02017
     0.02284
    -0.03863
    -0.03595
    -0.04130
    -0.00656
     0.00681
    -0.00388
    -0.02794
    -0.01725
     0.02284
    -0.03328
    -0.03061
     0.07095
     0.25803
    -0.07604
    -0.10010
    -0.04664
    -0.00121
    -0.00121
     0.00146
     0.04155
     0.01483
    -0.00656
    -0.04932
    -0.02259
    -0.01457
    -0.06268
    -0.06803
    -0.10811
    -0.04130
    -0.04932
    -0.05734
    -0.04932
    -0.02526
    -0.02526
    -0.07070
    -0.04397
    -0.04664
    -0.04664
    -0.02794
    -0.01992
    -0.01457
    -0.00388
    -0.03061
    -0.08673
    -0.02259
    -0.01190
    -0.01190
    -0.04397
    -0.03595
    -0.06001
    -0.03595
    -0.07337
    -0.01725
    -0.00923
    -0.01725
    -0.06803
    -0.04130
    -0.05466
    -0.03595
    -0.07070
    -0.03595
    -0.02794
    -0.05199
    -0.03863
    -0.06803
    -0.00923
    -0.08941
    -0.04130
    -0.02526
    -0.00656
    -0.00388
     0.01750
    -0.04664
     0.01215
     0.05492
     0.01483
     0.12173
     0.15648
     0.21527
     0.28743
     0.39434
     0.50392
     0.63220
     0.74178
     0.88610
     1.24423
     1.60237
     2.03533
     2.25983
     2.24647
     1.91239
     1.48477
     0.50392
    -0.54643
    -1.64220
    -2.11259
    -1.73842
    -1.35890
    -1.73040
    -2.65780
    -2.93575
    -3.25647
    -3.63598
    -3.77229
    -3.51839
    -3.20569
    -2.72194
    -2.21949
    -1.50590
    -0.78696
    -0.08941
     0.52530
     0.94223
     1.36183
     1.52486
     1.60237
     1.61573
     1.54624
     1.46339
     1.33510
     1.20949
     1.04646
     0.90214
     0.79256
     0.62418
     0.57340
     0.51461
     0.39434
     0.35158
     0.31951
     0.22864
     0.18053
     0.14578
     0.11639
     0.11639
     0.08699
     0.08699
     0.02819
     0.04690
     0.05224
     0.00948
    -0.00923
     0.01215
    -0.07337
    -0.06001
    -0.01992
     0.00414
    -0.05734
    -0.09742
    -0.09475
    -0.06268
    -0.03863
    -0.04664
    -0.04932
    -0.05734
    -0.04664
    -0.04130
    -0.04130
    -0.02526
     0.03353
    -0.04130
     0.00681
     0.04155
    -0.05466
     0.00414
     0.04690
     0.04957
    -0.00388
     0.06293
     0.09233
     0.06026
     0.02552
     0.04690
     0.06561
     0.12708
     0.13509
     0.10035
     0.05759
     0.07095
     0.14311
     0.11104
     0.05492
     0.03353
     0.08164
     0.09768
     0.12975
     0.01750
     0.03621
     0.01483
     0.00146
    -0.01992
     0.03086
     0.00414
    -0.07337
    -0.02526
    -0.03061
    -0.04664
    -0.07337
    -0.08406
    -0.09208
    -0.05734
    -0.06268
    -0.10277
    -0.09208
    -0.11079
    -0.09475
    -0.12682
    -0.10277
    -0.08941
    -0.14019
    -0.10544
    -0.11881
    -0.10544
    -0.08941
    -0.15088
    -0.10811
    -0.07070
    -0.06535
    -0.10277
    -0.07070
    -0.07337
    -0.05199
    -0.08139
     0.00146
    -0.03328
    -0.01457
    -0.04932
    -0.00923
     0.00681
     0.01215
     0.02017
    -0.00121
     0.03888
     0.03888
     0.04422
     0.06026
    -0.01190
     0.00681
     0.00681
     0.07897
     0.06026
     0.00414
    -0.00923
     0.01215
     0.02819
     0.04155
    -0.05199
     0.00948
    -0.08941
    -0.03061
    -0.02526
    -0.01992
    -0.08941
    -0.05199
    -0.11079
    -0.02794
    -0.05199
    -0.06535
    -0.10277
    -0.06268
    -0.06268
    -0.09208
    -0.00388
    -0.08406
    -0.04664
    -0.06268
    -0.02259
    -0.02259
     0.00414
    -0.02526
    -0.07070
    -0.03328
    -0.00121
     0.03353
    -0.00923
     0.02819
    -0.01457
     0.00948
     0.00948
    -0.00388
    -0.01457
     0.05224
     0.01750
     0.08431
     0.08699
     0.07630
     0.08966
     0.13777
     0.27942
     0.35959
     0.39701
     0.50659
     0.65626
     0.85136
     1.05715
     1.32441
     1.59702
     2.18500
     2.70616
     2.85850
     2.27854
     0.95292
    -0.31925
    -1.38029
    -2.07250
    -1.75980
    -1.50857
    -1.48452
    -1.77316
    -2.19009
    -3.24043
    -3.70547
    -3.86850
    -3.99946
    -3.88186
    -3.20034
    -2.55090
    -1.81325
    -1.10233
    -0.49832
     0.16182
     0.75782
     1.16940
     1.43666
     1.63177
     1.65582
     1.68255
     1.65315
     1.56228
     1.32441
     1.30838
     1.18811
     1.06784
     0.90214
     0.78454
     0.68298
     0.57340
     0.53599
     0.51461
     0.41572
     0.30881
     0.27942
     0.16182
     0.11906
     0.21795
     0.15915
     0.12440
     0.14044
     0.11906
     0.03888
     0.04690
    -0.05466
    -0.01457
    -0.01190
     0.07897
     0.05492
     0.00146
    -0.00923
     0.02819
     0.02284
     0.04690
     0.00414
     0.02284
     0.03086
     0.04690
     0.08164
     0.03086
     0.08164
     0.00681
     0.05492
     0.08164
     0.10302
     0.06828
     0.08164
     0.03888
     0.09500
     0.05492
     0.11639
     0.06293
     0.09233
     0.10035
     0.13242
     0.09500
     0.10302
     0.03086
     0.08431
     0.09500
     0.12975
     0.11906
     0.06293
     0.07362
     0.06561
     0.06561
     0.12173
     0.04690
     0.05492
     0.08966
     0.09233
     0.06828
     0.05759
     0.01215
     0.02552
     0.07630
     0.05492
     0.03353
     0.08966
     0.03086
     0.03086
     0.04422
     0.04155
     0.07630
     0.05759
     0.02284
     0.01750
     0.05759
     0.04422
     0.06293
    -0.01457
     0.05759
     0.07897
     0.43977
     0.44245
     0.15915
    -0.00923
     0.05224
     0.09768
     0.13777
     0.20458
     0.15380
     0.18053
     0.12975
     0.04690
     0.07095
    -0.10277
    -0.07070
    -0.10811
    -0.01992
    -0.16157
    -0.12148
    -0.13217
    -0.08941
    -0.10277
    -0.09742
    -0.11079
    -0.05734
    -0.04397
    -0.08673
     0.00146
    -0.01992
    -0.08139
    -0.09208
     0.02284
    -0.01992
    -0.01992
    -0.05199
    -0.01992
    -0.06535
    -0.05199
    -0.04664
    -0.04932
    -0.04130
     0.00948
    -0.04397
    -0.03595
     0.01483
    -0.04664
    -0.10277
    -0.03061
    -0.06803
    -0.03595
    -0.01725
    -0.04130
    -0.05734
    -0.05466
    -0.05466
    -0.01992
    -0.06803
    -0.05199
    -0.08139
    -0.07337
    -0.04130
    -0.03328
    -0.12682
    -0.04932
    -0.05199
    -0.02259
    -0.03863
     0.02552
    -0.06001
    -0.04932
    -0.08139
    -0.04932
    -0.06001
     0.02284
    -0.04397
     0.02017
     0.04155
     0.06026
     0.07095
     0.08164
     0.15380
     0.18053
     0.27140
     0.34356
     0.42641
     0.50659
     0.65626
     0.77652
     1.07051
     1.35916
     1.52486
     1.69858
     1.76540
     1.82152
     1.67185
     1.06250
     0.11906
    -0.29520
    -0.92327
    -1.08630
    -1.54866
    -2.43865
    -2.44934
    -2.28898
    -2.56960
    -2.78876
    -2.86894
    -3.09077
    -3.04800
    -2.95179
    -2.52417
    -2.06982
    -1.38029
    -0.64264
    -0.04932
     0.51193
     0.86205
     1.14802
     1.30303
     1.37787
     1.48744
     1.37252
     1.30303
     1.09457
     0.99568
     0.84334
     0.73109
     0.56539
     0.45046
     0.37029
     0.33821
     0.24200
     0.20726
     0.14846
     0.08431
    -0.00656
    -0.02526
     0.01483
    -0.02794
    -0.04397
    -0.11613
    -0.16691
    -0.14820
    -0.21235
    -0.25511
    -0.20166
    -0.24175
    -0.32193
    -0.25511
    -0.26847
    -0.32727
    -0.35934
    -0.36201
    -0.33796
    -0.32193
    -0.31123
    -0.35667
    -0.31391
    -0.34063
    -0.34598
    -0.31658
    -0.27916
    -0.30589
    -0.35667
    -0.31123
    -0.28451
    -0.31658
    -0.28718
    -0.32994
    -0.31123
    -0.29787
    -0.25778
    -0.26847
    -0.31123
    -0.30589
    -0.31391
    -0.32994
    -0.31658
    -0.29787
    -0.23640
    -0.33262
    -0.30589
    -0.32193
    -0.29520
    -0.35934
    -0.34331
    -0.30322
    -0.33529
    -0.30589
    -0.35934
    -0.31123
    -0.33796
    -0.31925
    -0.34865
    -0.30856
    -0.29787
    -0.30589
    -0.30322
    -0.29253
    -0.30322
    -0.34598
    -0.30054
    -0.30856
    -0.27916
    -0.23907
    -0.27916
    -0.27115
    -0.29253
    -0.25511
    -0.28718
    -0.25244
    -0.30589
    -0.28718
    -0.23373
    -0.19631
    -0.25511
    -0.26313
    -0.30054
    -0.23373
    -0.15355
    -0.26045
    -0.19364
    -0.28718
    -0.21235
    -0.23907
    -0.24175
    -0.14820
    -0.18295
    -0.20700
    -0.20433
    -0.14820
    -0.15889
    -0.20700
    -0.19364
    -0.22571
    -0.18829
    -0.11613
    -0.13751
    -0.11613
    -0.15355
    -0.18829
    -0.18295
    -0.12950
    -0.10010
    -0.16157
    -0.16959
    -0.12415
    -0.13484
    -0.12682
    -0.12682
    -0.17760
    -0.13217
    -0.09475
    -0.12148
    -0.11346
    -0.12148
    -0.13217
    -0.13484
    -0.16424
    -0.13217
    -0.11346
    -0.10811
    -0.12415
    -0.10544
    -0.07337
    -0.16157
    -0.10010
    -0.14286
    -0.13217
    -0.07872
    -0.12682
    -0.16157
    -0.15355
    -0.16424
    -0.10010
    -0.06268
    -0.11881
    -0.13217
    -0.06268
    -0.05466
    -0.03595
     0.00948
     0.03086
     0.10837
     0.20458
     0.37830
     0.45046
     0.61082
     0.80592
     1.06250
     1.30838
     1.70660
     2.32130
     3.13913
     3.61485
     3.28345
     1.56228
    -0.54108
    -2.02172
    -3.75892
    -4.42975
    -3.00524
    -1.76782
    -1.25200
    -1.51392
    -3.14422
    -4.56873
    -5.06851
    -5.25559
    -4.78788
    -3.77763
    -2.75669
    -1.62349
    -0.50366
     0.39167
     1.12397
     1.68255
     2.00861
     2.24380
     2.36406
     2.25449
     2.10482
     1.89636
     1.76807
     1.63711
     1.40994
     1.16673
     0.96361
     0.92352
     0.70436
     0.60548
     0.53332
     0.44245
     0.45046
     0.34890
     0.30881
     0.31951
     0.18855
     0.17518
     0.10837
     0.18587
     0.13242
     0.11906
     0.07630
     0.06828
     0.04690
     0.05492
     0.02284
    -0.00923
     0.00948
    -0.02794
     0.02819
    -0.00121
    -0.00923
    -0.04932
    -0.02259
     0.01750
     0.07095
     0.01215
    -0.01457
    -0.00388
     0.03888
     0.03621
     0.03621
     0.02017
    -0.00923
     0.06828
     0.09768
     0.05224
     0.04690
     0.04155
     0.02819
     0.09233
     0.08431
     0.04957
     0.04957
     0.03086
     0.05492
     0.08431
     0.09768
     0.03086
     0.04422
     0.06026
     0.08164
     0.07095
     0.08966
     0.06293
    -0.00388
     0.03353
     0.03621
     0.07897
     0.05492
     0.06561
     0.05492
     0.04690
     0.05759
     0.03888
     0.00146
    -0.00656
     0.03353
     0.03621
     0.06026
     0.01750
     0.01215
    -0.02794
     0.02284
     0.08699
     0.02017
    -0.03328
     0.00146
    -0.01457
     0.02017
    -0.01992
     0.04422
     0.00948
    -0.02259
     0.04690
    -0.03328
     0.01215
    -0.01457
    -0.06535
    -0.00923
     0.04155
    -0.00656
    -0.04130
     0.00414
     0.00948
    -0.02526
    -0.00121
    -0.01992
    -0.02794
     0.01215
    -0.03328
    -0.04130
     0.00948
    -0.03863
    -0.06803
    -0.05734
     0.03086
     0.01483
    -0.02794
    -0.05734
    -0.01992
    -0.03863
    -0.04664
    -0.03863
    -0.02794
    -0.00388
    -0.04932
     0.02819
     0.00414
     0.01215
    -0.05734
    -0.06268
    -0.03328
     0.00146
    -0.01992
    -0.04130
    -0.04130
    -0.03863
    -0.04397
    -0.01992
    -0.07070
    -0.04130
    -0.01190
    -0.04130
    -0.02794
    -0.04932
    -0.07337
    -0.12148
    -0.03061
    -0.01190
    -0.01457
    -0.05734
    -0.08673
    -0.05734
    -0.04397
    -0.05734
    -0.06268
    -0.07872
    -0.07872
    -0.08139
    -0.08406
    -0.10010
    -0.01992
    -0.12950
    -0.11881
    -0.02526
    -0.04932
    -0.09475
    -0.10010
    -0.07872
    -0.04130
    -0.03863
    -0.00121
     0.02819
     0.04155
     0.08431
     0.11371
     0.23398
     0.31149
     0.39434
     0.55737
     0.72842
     1.00103
     1.20682
     1.53822
     2.04335
     2.81307
     3.53200
     3.30216
     1.74134
    -0.26580
    -1.95757
    -4.01817
    -4.27474
    -2.68720
    -1.74109
    -1.99766
    -2.01103
    -2.99455
    -3.94601
    -4.49924
    -4.94290
    -4.77185
    -3.87919
    -2.85023
    -1.66893
    -0.50634
     0.45581
     1.19880
     1.80549
     2.19034
     2.43355
     2.42286
     2.38545
     2.24647
     2.09146
     1.80549
     1.58366
     1.38321
     1.09189
     0.94223
     0.79523
     0.66962
     0.55470
     0.45848
     0.37029
     0.34623
     0.29545
     0.18587
     0.16984
     0.20191
     0.12708
     0.11639
     0.12173
     0.06828
     0.02284
     0.02284
     0.00948
     0.01750
     0.01483
    -0.04130
    -0.03863
    -0.05199
    -0.00121
    -0.08139
    -0.04130
    -0.03863
    -0.00656
    -0.06803
    -0.00121
    -0.05734
    -0.06803
    -0.05199
    -0.04664
     0.00681
     0.01750
    -0.00923
     0.01215
     0.00681
     0.02284
    -0.00388
     0.02017
     0.02552
     0.03621
     0.00681
     0.05224
     0.06828
     0.03086
     0.05224
    -0.01992
     0.06026
     0.05759
     0.05224
     0.01750
    -0.02259
     0.00948
     0.02017
     0.00414
     0.02284
     0.01483
    -0.00388
     0.00146
     0.02552
     0.03086
    -0.02794
    -0.04397
    -0.00656
    -0.00388
     0.01750
    -0.02794
     0.01215
    -0.01725
     0.05492
     0.04155
     0.01483
     0.06828
     0.03888
     0.00948
     0.01483
     0.09500
     0.04422
     0.07362
     0.09768
     0.10837
     0.09768
     0.10570
     0.14044
     0.09233
     0.06293
     0.08164
     0.02017
     0.07095
     0.05224
     0.08164
     0.04422
     0.03353
     0.00146
    -0.01190
    -0.01992
    -0.06001
    -0.05466
    -0.05199
    -0.10277
    -0.13217
    -0.08139
    -0.09475
    -0.10277
    -0.08673
    -0.09475
    -0.14820
    -0.11613
    -0.13751
    -0.08941
    -0.15622
    -0.16157
    -0.09475
    -0.11346
    -0.06001
    -0.10277
    -0.11881
    -0.11346
    -0.08406
    -0.11881
    -0.11613
    -0.11079
    -0.07070
    -0.09742
    -0.04932
    -0.03595
    -0.09208
    -0.08406
    -0.11079
    -0.02526
    -0.04130
    -0.05466
    -0.07337
    -0.04664
    -0.07604
    -0.05734
    -0.10277
    -0.02794
    -0.01725
    -0.10811
    -0.04130
    -0.04130
    -0.04397
    -0.08673
    -0.08406
    -0.04130
    -0.04397
    -0.01190
    -0.03595
    -0.02526
    -0.04664
    -0.04932
    -0.03595
     0.01215
     0.00681
    -0.02794
    -0.02794
     0.02819
     0.06293
     0.03621
     0.13777
     0.16182
     0.26873
     0.39167
     0.46115
     0.59479
     0.69100
     0.95826
     1.15069
     1.47943
     2.04602
     2.74358
     3.09904
     2.91730
     1.77609
    -0.23907
    -1.87472
    -3.57986
    -3.69211
    -2.39856
    -1.60746
    -1.65557
    -1.82127
    -2.89032
    -3.74289
    -4.25870
    -4.56606
    -4.34423
    -3.46493
    -2.62573
    -1.54599
    -0.58384
     0.26071
     0.96094
     1.53288
     1.89636
     2.15560
     2.19302
     2.15827
     2.00059
     1.84023
     1.66651
     1.54357
     1.32709
     1.05982
     0.92352
     0.78187
     0.71773
     0.53866
     0.42908
     0.34089
     0.34890
     0.30881
     0.20458
     0.09768
     0.07362
     0.02284
     0.00681
     0.02284
     0.00146
    -0.07872
    -0.11346
    -0.05466
    -0.09208
    -0.12950
    -0.12682
    -0.12148
    -0.10277
    -0.13217
    -0.07872
    -0.06535
    -0.06268
    -0.07337
    -0.11613
     0.00681
     0.01483
     0.01750
     0.02552
    -0.00923
     0.06561
     0.07095
     0.10570
     0.10570
     0.08966
     0.10837
     0.12440
     0.18855
     0.13777
     0.12975
     0.09768
     0.11371
     0.15648
     0.15648
     0.10035
     0.15648
     0.12975
     0.15113
     0.16717
     0.11906
     0.07630
     0.10302
     0.12440
     0.11906
     0.08431
     0.09768
     0.04690
     0.09500
     0.05492
     0.13777
     0.11906
     0.06026
     0.01483
     0.07362
     0.09500
     0.04155
     0.04957
     0.02284
     0.12173
     0.07095
     0.10035
     0.05759
     0.02017
    -0.01992
     0.11104
     0.08699
     0.04957
     0.01215
     0.04690
     0.07362
     0.07897
     0.03086
     0.00681
     0.04155
     0.08431
     0.07095
     0.03888
     0.03353
     0.01750
     0.01750
     0.03086
     0.09500
     0.05759
     0.07095
     0.04422
     0.04690
     0.04155
     0.05224
    -0.02526
     0.01750
     0.03888
     0.05492
     0.02819
     0.11639
     0.01215
     0.02819
     0.02284
     0.11639
     0.05224
     0.02017
    -0.00656
     0.03621
     0.06561
     0.01483
     0.03621
     0.05759
     0.02552
     0.03888
     0.03086
     0.07630
    -0.03061
     0.01483
    -0.06803
     0.02284
     0.08164
     0.00414
     0.00146
     0.02552
     0.01215
    -0.00656
     0.02017
    -0.02259
     0.00948
     0.01483
    -0.00656
     0.05224
    -0.00121
    -0.01457
    -0.04130
     0.02284
     0.02819
     0.02819
     0.01750
    -0.00121
    -0.01190
    -0.00923
     0.00948
    -0.03595
    -0.01457
    -0.00923
     0.02017
     0.00681
    -0.01190
    -0.02794
    -0.00656
    -0.02794
     0.03621
     0.00146
    -0.03595
     0.04155
     0.07630
     0.00414
     0.06293
     0.11371
     0.08699
     0.16717
     0.18320
     0.25803
     0.29278
     0.34890
     0.41037
     0.44779
     0.64557
     0.79523
     1.00103
     1.16406
     1.35648
     1.59168
     1.86963
     2.12086
     2.13956
     1.69591
     0.71505
    -0.57048
    -1.05957
    -1.30812
    -2.24889
    -2.72462
    -2.13664
    -2.02172
    -1.96559
    -2.03241
    -2.67651
    -3.18698
    -3.60926
    -3.49968
    -2.89566
    -2.20345
    -1.34554
    -0.49030
     0.14311
     0.60013
     0.96361
     1.19345
     1.36718
     1.49546
     1.43399
     1.33778
     1.15871
     1.02775
     0.99301
     0.90481
     0.81127
     0.73109
     0.58410
     0.47185
     0.41839
     0.37296
     0.37296
     0.21260
     0.24467
     0.22062
     0.20191
     0.17251
     0.12173
     0.11371
     0.06561
     0.07362
     0.04422
     0.03086
    -0.00923
     0.02284
    -0.01725
     0.00681
    -0.00388
    -0.03328
    -0.06268
    -0.00656
    -0.00923
    -0.02259
    -0.05199
     0.02284
    -0.01457
    -0.02526
     0.02017
     0.03353
     0.06026
     0.01750
     0.01215
     0.04155
     0.06293
     0.04690
    -0.02794
     0.06293
     0.09500
     0.07630
     0.07630
     0.07095
     0.05224
     0.07897
     0.03888
     0.03888
     0.07897
     0.00146
     0.02819
     0.04957
     0.06293
     0.01483
     0.02819
     0.00146
     0.07362
     0.02552
    -0.00121
     0.02552
    -0.08941
    -0.00388
    -0.04932
    -0.00388
     0.00146
     0.02819
     0.00948
    -0.06001
     0.02819
    -0.01190
    -0.05199
    -0.05734
     0.01215
    -0.04664
     0.02284
     0.01483
    -0.00121
    -0.03863
    -0.03595
    -0.03863
     0.04422
    -0.03863
     0.01215
    -0.03863
    -0.04397
    -0.01457
    -0.07070
    -0.03061
    -0.05466
    -0.00923
    -0.04130
    -0.00121
    -0.05199
    -0.04397
    -0.10010
    -0.09475
    -0.03061
    -0.06001
    -0.03863
    -0.06268
    -0.06268
    -0.07604
    -0.03328
    -0.10277
    -0.07604
    -0.07070
    -0.08673
    -0.07872
    -0.07070
    -0.04130
    -0.08673
    -0.09475
    -0.08139
    -0.08673
    -0.08673
    -0.06803
    -0.08406
    -0.04664
    -0.07872
    -0.18295
    -0.12682
    -0.04130
    -0.04397
    -0.14019
    -0.05734
    -0.06268
    -0.08139
    -0.09208
    -0.10010
    -0.08941
    -0.06001
    -0.10811
    -0.07872
    -0.10010
    -0.05734
    -0.05466
    -0.05466
    -0.05466
    -0.07872
    -0.09208
    -0.06803
    -0.07872
    -0.06803
    -0.10277
    -0.11881
    -0.05199
    -0.05734
    -0.03328
    -0.06803
    -0.06535
    -0.08406
    -0.07070
    -0.08941
    -0.05199
    -0.02794
    -0.05734
     0.03888
     0.05224
     0.06561
     0.05759
     0.10837
     0.20191
     0.26605
     0.39701
     0.48788
     0.65358
     0.63488
     0.78454
     1.14000
     1.61573
     1.98990
     2.42821
     2.73289
     2.91997
     2.59658
     0.65893
    -1.19587
    -2.60435
    -3.00524
    -2.30769
    -2.12862
    -2.65780
    -2.65246
    -2.51615
    -3.00792
    -3.60658
    -3.81505
    -4.28276
    -4.07429
    -3.44088
    -2.46537
    -1.35356
    -0.29787
     0.57875
     1.24423
     1.75203
     1.99257
     2.08077
     1.99524
     1.92843
     1.78410
     1.63177
     1.32976
     1.13733
     0.97964
     0.86205
     0.72040
     0.65893
     0.50392
     0.33287
     0.36494
     0.28476
     0.21795
     0.19656
     0.11906
     0.09500
     0.05492
     0.06561
     0.05759
     0.04155
    -0.02794
    -0.03061
    -0.03863
    -0.03863
    -0.06803
    -0.08139
    -0.10277
    -0.02526
    -0.00121
    -0.07872
    -0.07872
    -0.03595
    -0.04932
    -0.10277
     0.00681
     0.01483
    -0.00388
    -0.05199
     0.02552
     0.08699
     0.06026
     0.03621
     0.03888
     0.05759
     0.12708
     0.14311
     0.04690
     0.02017
     0.10570
     0.04155
     0.13777
     0.15915
     0.11371
     0.07362
     0.10302
     0.08431
     0.09233
     0.07362
     0.05759
     0.04957
     0.04690
     0.13509
     0.13777
     0.06293
     0.04422
     0.01483
     0.08966
     0.09768
     0.09500
     0.00948
     0.03353
     0.08699
     0.07630
     0.07095
     0.02017
     0.05492
     0.03086
     0.07897
     0.10837
     0.04957
     0.06293
     0.00146
     0.02017
     0.04957
     0.05224
     0.04690
     0.07095
     0.03621
     0.00146
     0.09500
     0.03621
     0.02552
     0.01750
     0.05492
     0.02819
    -0.03061
     0.03621
     0.02552
    -0.01190
     0.06561
     0.04957
     0.02017
    -0.01725
     0.03888
     0.01483
     0.02017
     0.01215
     0.00681
    -0.00388
     0.03086
     0.04422
     0.05759
     0.04957
     0.03621
    -0.01725
    -0.00388
     0.07630
     0.03621
    -0.01725
     0.01215
    -0.00121
     0.10035
    -0.01457
    -0.00388
    -0.03863
     0.03086
     0.02284
    -0.01992
     0.00681
    -0.03328
    -0.06535
    -0.03061
     0.01750
     0.03353
    -0.04130
    -0.01725
    -0.04130
     0.00414
     0.02017
    -0.06535
    -0.02259
    -0.03061
    -0.01457
     0.09233
    -0.00923
    -0.01992
    -0.02526
    -0.03328
     0.05492
     0.06293
     0.00948
     0.00414
    -0.01725
     0.00948
     0.04155
     0.07362
     0.03621
    -0.03061
    -0.02526
     0.12440
     0.08431
     0.05759
     0.02017
     0.02284
     0.02017
     0.14044
     0.14044
     0.13509
     0.23131
     0.30080
     0.36494
     0.45314
     0.57875
     0.69100
     0.79523
     1.05715
     1.48744
     1.98722
     2.43355
     2.74358
     2.92799
     2.27052
     0.37563
    -1.61013
    -3.18164
    -3.67607
    -2.23285
    -1.60479
    -2.01370
    -2.52952
    -2.78609
    -3.12284
    -3.92463
    -4.14378
    -4.10102
    -3.90325
    -3.24845
    -2.17406
    -1.02750
    -0.08406
     0.70704
     1.29234
     1.71194
     1.91774
     1.98455
     1.95248
     1.84290
     1.73065
     1.59168
     1.41795
     1.12129
     0.92619
     0.81394
     0.73376
     0.69367
     0.49323
     0.46383
     0.30881
     0.31683
     0.25002
     0.21260
     0.18320
     0.13509
     0.12440
     0.10837
     0.08966
     0.06561
     0.08431
    -0.03061
     0.02017
     0.03353
     0.03888
    -0.04397
    -0.01725
    -0.10010
    -0.04130
    -0.04664
    -0.04397
    -0.04130
    -0.07337
    -0.02259
    -0.05466
     0.02552
    -0.03061
    -0.03863
    -0.05734
     0.02819
     0.05224
     0.02552
     0.05224
     0.04155
     0.07897
     0.07897
     0.05759
     0.06828
     0.12440
     0.05492
     0.05224
     0.09768
     0.11371
     0.07897
     0.08699
     0.10035
     0.12440
     0.11906
     0.12173
     0.10035
     0.09768
     0.07095
     0.06828
     0.03621
     0.11906
     0.07897
     0.11371
     0.05492
     0.06828
     0.04957
     0.00948
     0.03086
     0.06026
     0.05759
     0.02017
     0.03888
     0.01215
    -0.01457
     0.00948
     0.05759
     0.00948
    -0.00923
     0.04155
    -0.06535
     0.02819
     0.03086
    -0.01725
    -0.04397
    -0.01992
     0.03353
     0.02552
     0.03888
     0.02552
     0.00146
    -0.01457
     0.04690
     0.00681
     0.01215
     0.03888
     0.03888
     0.04155
     0.17251
     0.12440
    -0.00923
     0.04690
     0.02552
     0.03086
     0.08431
     0.08699
     0.03086
     0.05224
     0.06293
     0.06828
     0.00948
     0.04690
     0.03086
     0.00414
     0.00146
     0.00146
    -0.05199
    -0.00121
    -0.00388
     0.01750
    -0.01457
     0.00146
     0.02017
    -0.04130
     0.00146
     0.03353
     0.00414
     0.01750
    -0.04932
     0.01215
     0.00146
     0.03621
    -0.04397
     0.01215
    -0.00656
     0.00146
    -0.00923
     0.04957
    -0.02259
    -0.04130
    -0.02794
    -0.04664
    -0.03061
     0.02552
    -0.05734
    -0.00121
    -0.01725
     0.01750
    -0.06001
    -0.07070
    -0.00656
    -0.00121
    -0.04397
    -0.04932
    -0.03061
    -0.01457
    -0.05199
    -0.00923
    -0.01190
    -0.00121
     0.04690
     0.00681
     0.02819
     0.02552
     0.05492
     0.06293
     0.13777
     0.16984
     0.19389
     0.27942
     0.32218
     0.42641
     0.48521
     0.51461
     0.66427
     0.84334
     1.09457
     1.30570
     1.52486
     1.98990
     2.30794
     2.56986
     2.27320
     1.18276
    -0.53841
    -1.40968
    -1.52995
    -2.32907
    -2.83954
    -2.43063
    -1.96025
    -1.90145
    -1.83730
    -2.34510
    -3.20836
    -3.69745
    -3.83376
    -3.29121
    -2.47339
    -1.41503
    -0.53039
     0.26338
     0.88610
     1.20147
     1.51684
     1.62107
     1.66116
     1.67185
     1.42865
     1.22553
     1.10526
     1.01439
     0.92619
     0.81661
     0.68833
     0.62151
     0.47185
     0.43443
     0.33554
     0.34089
     0.27942
     0.18320
     0.15915
     0.19924
     0.16717
     0.15380
     0.15380
     0.09500
     0.08431
     0.08431
     0.06026
     0.07095
     0.02819
     0.04422
    -0.01457
     0.03621
     0.02284
     0.00146
    -0.01725
     0.00948
     0.01483
     0.05492
     0.06293
     0.01215
     0.04422
     0.02552
     0.03086
     0.07630
     0.08431
     0.04422
     0.09768
     0.13777
     0.10302
     0.10837
     0.07362
     0.11639
     0.13242
     0.13509
     0.12975
     0.10570
     0.14044
     0.11906
     0.09233
     0.14044
     0.11371
     0.08966
     0.08164
     0.08966
     0.11104
     0.09500
     0.09500
     0.07630
     0.08699
     0.08966
     0.10302
     0.09233
     0.04155
     0.08699
     0.08699
     0.04957
     0.11906
     0.03888
     0.06293
     0.06293
     0.05759
     0.08699
     0.10035
     0.03086
     0.06561
     0.05224
     0.07630
     0.06026
     0.04422
    -0.01992
     0.02284
     0.01483
     0.08431
     0.01750
     0.02552
     0.00146
     0.04690
     0.04690
    -0.03863
    -0.02526
     0.01215
     0.02552
     0.04422
     0.03621
     0.01215
     0.00948
    -0.01457
     0.01483
     0.02284
     0.05759
     0.01750
    -0.00388
    -0.00121
     0.05759
    -0.01725
    -0.00121
    -0.01725
     0.02552
    -0.00923
     0.02284
     0.02284
     0.02552
    -0.00388
    -0.03863
     0.00681
     0.03888
     0.04957
    -0.02526
    -0.00656
     0.02819
    -0.01190
     0.00146
    -0.03061
     0.01215
    -0.00923
     0.00146
    -0.00656
     0.00146
    -0.05199
    -0.04664
     0.05492
    -0.01992
     0.00146
    -0.02794
    -0.03328
    -0.00923
    -0.00388
    -0.00121
    -0.04130
    -0.03863
    -0.04397
    -0.01725
    -0.03328
    -0.01725
    -0.02794
    -0.03863
    -0.08139
     0.01750
     0.00681
    -0.03061
    -0.05466
    -0.07070
    -0.01725
     0.02552
    -0.04664
    -0.10277
    -0.02526
     0.01750
     0.01215
     0.04155
     0.00414
     0.02552
     0.02819
     0.13242
     0.18053
     0.16449
     0.20993
     0.31149
     0.38899
     0.43710
     0.47185
     0.60280
     0.79791
     1.03844
     1.26562
     1.49012
     1.80014
     2.24914
     2.38277
     2.39881
     1.52486
    -0.16424
    -2.19276
    -3.27785
    -3.35001
    -2.91972
    -1.92283
    -1.30278
    -1.42037
    -1.87739
    -2.96248
    -3.78565
    -4.22396
    -3.90859
    -3.10146
    -2.17406
    -1.05690
    -0.14553
     0.52262
     1.09457
     1.44468
     1.70660
     1.78945
     1.80816
     1.61573
     1.33778
     1.25492
     1.13466
     1.08120
     0.92085
     0.75514
     0.60013
     0.50124
     0.51461
     0.30347
     0.25536
     0.20993
     0.19656
     0.20458
     0.13777
     0.08164
     0.02552
     0.04690
     0.09233
     0.04155
    -0.01457
    -0.01992
    -0.03328
    -0.01992
    -0.02794
    -0.03863
    -0.08941
    -0.11881
    -0.04397
    -0.05734
     0.00681
    -0.05466
    -0.04664
    -0.03863
    -0.01992
     0.03353
     0.00948
     0.03086
    -0.00121
     0.00146
     0.07630
     0.12173
     0.05224
     0.06561
     0.07095
     0.07897
     0.14044
     0.09233
     0.12975
     0.08699
     0.14044
     0.06026
     0.12173
     0.08699
     0.06561
     0.06026
     0.10570
     0.14311
     0.11104
     0.06026
     0.11639
     0.08164
     0.08966
     0.09768
     0.10035
     0.04422
     0.10035
     0.08699
     0.11639
     0.07095
     0.05492
    -0.00923
     0.08164
     0.09233
     0.07362
     0.07095
     0.03353
     0.01750
     0.08431
     0.02284
     0.07095
    -0.00656
     0.05224
     0.03086
     0.05224
     0.06828
     0.03086
    -0.06001
     0.03621
     0.04957
     0.04957
     0.00681
     0.02284
     0.02284
    -0.02794
    -0.04130
     0.02284
     0.00948
     0.02552
     0.00146
     0.03353
     0.02819
     0.03621
    -0.03595
    -0.07604
     0.00414
     0.02819
     0.03621
     0.01750
    -0.00656
    -0.03061
    -0.00923
     0.01750
    -0.00121
     0.02552
    -0.03863
     0.02017
    -0.00388
     0.02552
     0.00414
    -0.06803
    -0.01725
     0.04422
    -0.00121
    -0.02794
     0.00681
    -0.05734
    -0.04932
    -0.03863
    -0.02794
    -0.00656
    -0.07070
    -0.00121
    -0.02794
    -0.04130
    -0.00923
    -0.03595
    -0.01992
    -0.01457
    -0.02794
    -0.04932
     0.02819
    -0.02526
    -0.09475
    -0.00923
    -0.00923
    -0.02259
    -0.04664
    -0.04932
    -0.03863
    -0.03061
    -0.04932
    -0.08406
    -0.09208
    -0.04397
    -0.04664
    -0.05199
    -0.01992
    -0.02526
    -0.02259
    -0.00923
     0.06828
     0.02819
     0.07095
     0.12173
     0.22062
     0.28209
     0.38632
     0.48788
     0.57340
     0.69367
     0.87274
     1.09991
     1.46339
     2.01128
     2.52977
     3.00817
     3.45984
     3.32087
     1.97653
    -0.90456
    -3.13620
    -5.37853
    -4.48321
    -1.89076
    -1.42572
    -1.42305
    -1.92016
    -3.06137
    -4.32819
    -4.89479
    -4.83599
    -4.54200
    -3.60658
    -2.46804
    -1.10233
    -0.02259
     0.95292
     1.60771
     2.07008
     2.29458
     2.25983
     2.21974
     2.15560
     1.97386
     1.73600
     1.40192
     1.13198
     0.98232
     0.85670
     0.69635
     0.64824
     0.56004
     0.42641
     0.32218
     0.28743
     0.23933
     0.17518
     0.09500
     0.08699
     0.10035
     0.06828
     0.06293
     0.02284
    -0.03595
    -0.02794
    -0.06535
    -0.04664
     0.02017
    -0.07070
    -0.03328
    -0.10544
    -0.05466
    -0.06001
    -0.09742
    -0.01725
    -0.04932
    -0.09208
    -0.05466
    -0.00923
    -0.00923
    -0.04130
    -0.05466
     0.00146
    -0.00923
     0.04957
     0.02284
     0.04422
     0.03086
     0.09233
     0.00414
     0.01750
     0.07362
     0.06026
     0.06026
     0.07095
     0.05759
     0.04957
     0.04957
     0.06293
     0.06561
     0.07630
     0.07095
     0.02552
     0.01215
    -0.00923
     0.02017
     0.02284
     0.10302
     0.00414
     0.02552
    -0.03595
     0.08431
     0.02284
    -0.00923
    -0.01457
    -0.02526
     0.08966
    -0.01457
     0.05492
    -0.00656
    -0.01457
     0.00414
     0.02819
     0.03086
    -0.01992
     0.01483
    -0.00121
     0.00681
     0.00681
    -0.03061
    -0.04397
    -0.01725
    -0.00388
     0.00146
     0.00414
    -0.04130
    -0.03863
    -0.00923
    -0.02259
    -0.05199
    -0.03863
    -0.05466
    -0.01190
    -0.03595
    -0.01725
    -0.08406
    -0.04664
    -0.07604
    -0.01992
    -0.04397
    -0.00923
    -0.04397
    -0.08673
    -0.05466
    -0.07070
    -0.01992
    -0.00656
    -0.03863
    -0.01992
    -0.12148
    -0.06535
    -0.00656
    -0.03863
    -0.02794
     0.03888
     0.04957
     0.02284
    -0.00121
    -0.00388
     0.00681
     0.06828
     0.07897
     0.10035
     0.05759
     0.09500
     0.10035
     0.12440
     0.08699
     0.06026
     0.07095
     0.06293
     0.09500
     0.06026
     0.00146
     0.00146
    -0.00121
     0.00948
    -0.08139
    -0.00923
    -0.01992
    -0.10544
    -0.11346
    -0.05734
    -0.11881
    -0.11079
    -0.15622
    -0.14019
    -0.12950
    -0.13484
    -0.16959
    -0.17226
    -0.18295
    -0.15889
    -0.19364
    -0.16424
    -0.07337
    -0.14019
    -0.14286
    -0.15889
    -0.07604
    -0.08139
    -0.03863
    -0.00923
     0.09500
     0.15915
     0.28476
     0.36494
     0.49055
     0.62953
     0.78721
     1.02241
     1.42865
     1.97921
     2.61796
     3.17387
     3.37966
     2.11017
    -0.40478
    -2.32372
    -4.12775
    -4.28810
    -2.67918
    -1.67160
    -1.80523
    -2.20880
    -2.51882
    -3.25914
    -4.32819
    -4.72107
    -4.34957
    -3.70280
    -2.67651
    -1.53797
    -0.39676
     0.52262
     1.31907
     1.90437
     2.21974
     2.36139
     2.29190
     2.13689
     1.95515
     1.77876
     1.54090
     1.36718
     1.09189
     0.87541
     0.65893
     0.65358
     0.47185
     0.38632
     0.36227
     0.32752
     0.30080
     0.23665
     0.24467
     0.10570
     0.09233
     0.06561
     0.10570
     0.10570
     0.03888
     0.02284
     0.01215
    -0.00656
     0.01483
    -0.00923
    -0.07872
    -0.05734
    -0.03061
    -0.06001
    -0.02526
    -0.05199
    -0.07337
    -0.10010
    -0.02526
    -0.01725
    -0.01190
    -0.03061
    -0.06268
    -0.06535
     0.01483
    -0.01190
    -0.06803
     0.02284
     0.01483
     0.03621
     0.03086
     0.08164
     0.01483
    -0.01725
     0.02284
     0.08431
     0.10035
     0.03888
     0.02284
     0.05492
     0.10570
     0.06561
     0.12440
     0.04422
     0.06561
     0.07362
     0.11104
     0.05492
     0.08966
     0.07897
    -0.02526
     0.09233
     0.12173
     0.13509
     0.06026
     0.10035
     0.07362
     0.04957
     0.05492
     0.03888
     0.03888
     0.10035
     0.08431
     0.06828
     0.09768
     0.03888
     0.00146
     0.01483
     0.08966
     0.03888
     0.02552
    -0.01725
     0.05224
     0.02017
     0.05492
     0.00146
     0.03353
    -0.01457
     0.06561
     0.04155
     0.03086
    -0.00923
    -0.00388
    -0.00923
     0.05224
     0.03353
    -0.03328
     0.01215
     0.03086
     0.04155
     0.04422
    -0.03061
    -0.00388
    -0.03328
     0.01483
    -0.00121
     0.06561
    -0.02526
    -0.02259
    -0.06001
     0.03888
     0.02017
    -0.00388
     0.00146
    -0.03863
    -0.00656
    -0.03595
    -0.02526
    -0.00121
    -0.07604
     0.03086
    -0.01992
    -0.00121
    -0.01190
    -0.00388
    -0.08673
    -0.01992
     0.00948
    -0.01725
     0.01483
    -0.01992
    -0.00121
    -0.02259
    -0.00121
     0.01750
    -0.00121
    -0.00388
     0.02017
     0.00681
     0.00146
    -0.00923
    -0.04130
    -0.04932
     0.01483
    -0.01190
     0.01215
     0.02552
    -0.03863
     0.01750
    -0.08139
    -0.03595
    -0.03863
    -0.00656
    -0.00121
    -0.04130
     0.02284
    -0.01457
     0.00681
     0.00146
     0.08699
     0.10570
     0.10035
     0.17518
     0.21527
     0.31951
     0.33287
     0.50392
     0.53866
     0.68031
     0.88076
     1.14535
     1.49813
     1.88834
     2.26251
     2.66340
     2.99480
     2.35337
     0.52262
    -1.19587
    -2.29165
    -2.16069
    -1.56737
    -1.66893
    -2.19276
    -2.26760
    -2.28363
    -2.89566
    -3.28320
    -3.55848
    -3.88186
    -3.70547
    -3.18698
    -2.26760
    -1.39365
    -0.48228
     0.26071
     0.79523
     1.25225
     1.50615
     1.63444
     1.62909
     1.63177
     1.52753
     1.40726
     1.19078
     1.03310
     0.90214
     0.80325
     0.71773
     0.62151
     0.49590
     0.41572
     0.39434
     0.28476
     0.31149
     0.27140
     0.23131
     0.14578
     0.15380
     0.11906
     0.08164
     0.12173
     0.07095
     0.04155
     0.01750
     0.02819
     0.02017
     0.08164
     0.00681
    -0.01992
    -0.03061
    -0.03328
    -0.00656
    -0.01190
     0.03086
    -0.01725
    -0.03595
     0.01750
     0.06828
     0.00681
     0.08164
     0.06561
     0.07095
     0.04690
     0.09500
     0.03888
     0.03353
     0.09768
     0.09768
     0.05759
     0.15380
     0.06828
     0.08966
     0.13242
     0.07362
     0.06561
     0.07630
     0.10302
     0.04957
     0.13777
     0.04690
     0.09500
     0.07095
     0.05492
     0.14311
     0.07630
     0.06026
     0.03888
     0.06026
     0.06828
     0.06561
     0.07897
     0.00414
     0.06293
     0.03353
     0.06828
     0.02552
     0.05759
     0.01215
    -0.00656
    -0.03061
     0.02284
    -0.01457
     0.01750
     0.02552
     0.00681
     0.03621
    -0.08941
    -0.04397
    -0.02259
    -0.05734
    -0.10544
    -0.06535
    -0.09475
    -0.09742
    -0.14820
    -0.15889
    -0.13484
    -0.11079
    -0.09742
    -0.17760
    -0.22838
    -0.23106
    -0.22304
    -0.27916
    -0.27382
    -0.22037
    -0.26313
    -0.31658
    -0.26313
    -0.28985
    -0.35667
    -0.40478
    -0.35934
    -0.41279
    -0.40478
    -0.41814
    -0.45556
    -0.43685
    -0.42081
    -0.48228
    -0.46625
    -0.43952
    -0.50366
    -0.51168
    -0.49030
    -0.49030
    -0.51703
    -0.49832
    -0.54108
    -0.57582
    -0.49565
    -0.49565
    -0.46357
    -0.53574
    -0.47159
    -0.60255
    -0.58384
    -0.51703
    -0.50634
    -0.55444
    -0.58117
    -0.50901
    -0.52772
    -0.56513
    -0.57850
    -0.53039
    -0.55177
    -0.54108
    -0.55712
    -0.58919
    -0.58652
    -0.56781
    -0.55712
    -0.55979
    -0.51703
    -0.54643
    -0.53841
    -0.51970
    -0.58652
    -0.59186
    -0.55444
    -0.55177
    -0.48228
    -0.51703
    -0.49832
    -0.50634
    -0.50099
    -0.40210
    -0.37003
    -0.33796
    -0.27382
    -0.25244
    -0.14553
     0.01750
     0.13242
     0.18855
     0.39968
     0.79256
     1.30303
     1.83488
     2.20371
     2.30259
     1.85894
     0.23665
    -1.44176
    -2.91170
    -3.49701
    -2.44666
    -1.99499
    -1.97895
    -2.88765
    -3.06939
    -3.40881
    -4.18654
    -4.44579
    -4.37630
    -4.12507
    -3.57184
    -2.87963
    -1.98163
    -1.09164
    -0.12148
     0.60013
     0.85403
     1.13198
     1.28165
     1.40459
     1.41261
     1.28432
     1.15336
     0.97964
     0.84601
     0.63488
     0.51461
     0.40236
     0.29011
     0.19122
     0.04155
     0.02017
    -0.03328
    -0.08941
    -0.12148
    -0.14019
    -0.14019
    -0.19364
    -0.24709
    -0.28718
    -0.22838
    -0.23640
    -0.27916
    -0.31925
    -0.34865
    -0.33796
    -0.33529
    -0.30589
    -0.32460
    -0.35934
    -0.32994
    -0.29520
    -0.32460
    -0.32460
    -0.37538
    -0.30856
    -0.26045
    -0.28718
    -0.23106
    -0.25778
    -0.22037
    -0.22304
    -0.21769
    -0.18028
    -0.16157
    -0.17760
    -0.21502
    -0.15355
    -0.09208
    -0.16424
    -0.12148
    -0.16157
    -0.12148
    -0.08406
    -0.07070
    -0.07070
    -0.18028
    -0.11079
    -0.08406
    -0.12950
    -0.06803
    -0.12415
    -0.15622
    -0.08941
    -0.04130
    -0.09208
    -0.08941
    -0.08941
    -0.14286
    -0.09475
    -0.07070
    -0.08941
    -0.12682
    -0.16157
    -0.10544
    -0.13484
    -0.04664
    -0.06268
    -0.10544
    -0.12682
    -0.06535
    -0.08139
    -0.11346
    -0.06001
    -0.13484
    -0.14286
    -0.06535
    -0.06001
    -0.07872
    -0.05734
    -0.07872
    -0.16157
    -0.06268
    -0.08139
    -0.08941
    -0.11881
    -0.09208
    -0.11881
    -0.06001
    -0.03595
    -0.06001
    -0.04932
    -0.08139
    -0.10544
    -0.03328
    -0.12682
    -0.11079
    -0.10010
    -0.08941
    -0.06001
    -0.03863
    -0.06803
    -0.06001
    -0.09208
    -0.08673
    -0.07070
    -0.12148
    -0.08673
    -0.07337
    -0.03328
    -0.09742
    -0.01190
    -0.08139
    -0.06001
    -0.06803
    -0.06535
    -0.01190
    -0.09475
    -0.10544
    -0.05466
    -0.03863
    -0.07872
    -0.09742
    -0.06803
    -0.05734
    -0.03061
    -0.02794
    -0.04664
    -0.07070
    -0.12148
    -0.10544
    -0.02794
    -0.02794
    -0.05734
    -0.10811
    -0.05734
    -0.04932
    -0.05466
    -0.05466
    -0.07337
    -0.10277
    -0.08139
    -0.08139
    -0.04397
    -0.05734
    -0.11079
    -0.13484
    -0.10811
     0.00948
    -0.04130
    -0.07337
    -0.07872
    -0.01992
     0.00948
     0.04690
     0.00146
     0.08431
     0.10837
     0.17786
     0.36494
     0.49323
     0.55202
     0.74980
     1.01973
     1.34045
     1.64780
     2.12887
     2.91463
     3.83134
     3.70305
     1.87497
    -0.53841
    -2.55891
    -4.49924
    -5.37853
    -3.70814
    -1.93085
    -0.32994
    -0.47961
    -2.31570
    -4.48321
    -5.37853
    -5.37853
    -4.98833
    -3.66538
    -2.28363
    -1.05155
     0.18587
     1.03042
     1.76272
     2.17698
     2.51106
     2.53244
     2.53779
     2.37208
     2.17431
     1.97653
     1.81350
     1.62107
     1.39390
     1.19078
     1.03844
     0.90214
     0.73911
     0.63488
     0.53866
     0.51995
     0.46650
     0.39701
     0.34089
     0.20993
     0.18053
     0.16449
     0.18053
     0.15648
     0.11639
     0.02017
     0.02552
     0.04422
     0.06561
     0.01483
    -0.01725
    -0.05199
    -0.02794
    -0.00923
    -0.05199
    -0.03595
    -0.09475
    -0.10544
    -0.01457
    -0.00121
    -0.00388
    -0.03595
    -0.06268
    -0.04664
    -0.08139
     0.01750
     0.04422
     0.00948
     0.04422
     0.00681
     0.06561
     0.05492
     0.09768
    -0.00656
     0.03888
     0.04957
     0.06026
     0.11104
     0.07897
     0.03086
     0.03086
     0.05759
     0.10302
     0.16182
     0.03621
     0.06561
     0.05759
     0.09233
     0.05759
     0.05492
     0.08164
     0.08164
     0.10570
     0.08699
     0.11371
     0.08966
     0.02284
     0.06293
     0.01215
     0.06828
     0.02819
     0.04957
     0.02284
     0.03621
     0.01215
    -0.02526
     0.00681
     0.07362
     0.03353
    -0.04397
     0.02284
     0.00146
    -0.06535
    -0.01190
    -0.00923
    -0.00388
    -0.03595
     0.00146
     0.02284
     0.03888
    -0.01190
    -0.01190
    -0.08673
    -0.04397
     0.02017
     0.00146
     0.01215
    -0.06535
    -0.03061
    -0.00388
     0.00681
    -0.01457
     0.01483
    -0.03328
    -0.08673
    -0.02794
    -0.00121
    -0.02259
    -0.04932
    -0.04664
    -0.01190
     0.05759
     0.00948
     0.01215
    -0.04932
    -0.04397
    -0.06268
    -0.02259
     0.02284
     0.02017
    -0.03863
    -0.03595
     0.03621
     0.01483
    -0.04932
    -0.01725
    -0.03595
     0.03086
     0.00414
    -0.01190
     0.03621
    -0.04130
    -0.04130
    -0.04130
     0.07095
     0.04155
     0.03621
    -0.00656
    -0.02794
     0.04155
    -0.00388
    -0.00923
     0.01483
     0.02284
    -0.00388
     0.07095
     0.08164
     0.07362
     0.02017
    -0.01725
     0.03086
     0.05759
     0.05759
    -0.00656
     0.02552
     0.06293
    -0.02526
    -0.00121
     0.07362
     0.05224
     0.02017
    -0.00923
     0.03888
     0.01750
     0.01483
     0.04690
     0.07095
     0.09500
     0.14846
     0.19656
     0.33821
     0.34356
     0.44245
     0.49323
     0.73109
     0.95826
     1.24156
     1.47141
     1.95248
     2.58055
     3.39837
     3.72176
     2.73823
     0.67229
    -1.26804
    -3.33398
    -4.56071
    -2.72729
    -1.19320
    -0.94197
    -2.28363
    -3.05335
    -3.67073
    -4.26138
    -4.58744
    -4.69167
    -4.22396
    -3.19500
    -2.10457
    -1.03819
    -0.14286
     0.74980
     1.36450
     1.91774
     2.21707
     2.44424
     2.37743
     2.32398
     2.13689
     1.96584
     1.72798
     1.60237
     1.38856
     1.17207
     0.97430
     0.87274
     0.79523
     0.72040
     0.63220
     0.49857
     0.47185
     0.45314
     0.33020
     0.34356
     0.30347
     0.21260
     0.22329
     0.27407
     0.21795
     0.16984
     0.08164
     0.02819
     0.12173
     0.10302
     0.10302
     0.02017
     0.04957
     0.06561
    -0.01190
     0.03888
     0.15380
     0.03888
     0.02552
     0.07897
     0.08164
     0.08431
     0.06561
     0.10302
     0.10837
     0.09500
     0.14044
     0.15648
     0.18053
     0.11906
     0.08431
     0.10837
     0.13509
     0.11639
     0.17518
     0.17251
     0.11906
     0.12440
     0.15380
     0.14578
     0.16449
     0.17518
     0.15648
     0.13509
     0.11906
     0.14311
     0.14578
     0.16717
     0.13509
     0.15380
     0.12173
     0.19389
     0.18320
     0.10837
     0.12708
     0.10837
     0.13509
     0.14044
     0.16984
     0.14044
     0.08699
     0.10035
     0.14311
     0.14044
     0.12975
     0.11371
     0.05759
     0.11906
     0.14578
     0.10035
     0.12708
     0.07630
     0.04690
     0.12975
     0.17518
     0.14846
     0.11371
     0.07095
     0.05492
     0.08431
     0.09500
     0.14846
     0.09768
     0.08164
     0.10570
     0.09233
     0.16182
     0.13242
     0.04155
     0.06293
     0.14311
     0.11906
     0.07897
     0.05224
     0.13509
     0.07362
     0.05759
     0.16984
     0.16449
     0.07630
     0.08431
     0.10035
     0.11371
     0.09233
     0.05492
     0.08431
     0.10837
     0.12708
     0.06561
     0.08699
     0.10302
     0.06293
     0.02017
     0.08699
     0.09500
     0.07362
     0.04155
     0.07095
     0.06561
     0.06293
     0.07897
     0.06828
     0.10837
     0.03888
     0.07897
     0.03086
     0.08164
     0.03888
     0.00948
     0.07897
     0.04690
     0.07362
     0.03888
     0.05759
     0.08431
     0.05759
    -0.00388
    -0.03061
     0.03353
     0.06026
     0.05492
     0.00146
     0.06561
     0.04690
     0.08431
     0.10035
     0.09768
     0.08164
     0.04422
     0.13509
     0.13242
     0.26873
     0.26605
     0.23131
     0.34089
     0.51995
     0.65358
     0.79791
     0.85136
     1.06517
     1.43666
     1.88834
     2.22776
     2.54580
     2.42821
     1.87230
     0.57608
    -0.85111
    -1.55133
    -2.10189
    -1.67962
    -1.30278
    -1.38830
    -2.29165
    -3.09077
    -3.32863
    -3.62796
    -3.97006
    -3.63598
    -3.30992
    -2.88230
    -2.35579
    -1.70902
    -0.99810
    -0.24709
     0.37830
     0.84601
     1.22285
     1.42865
     1.55960
     1.63177
     1.62909
     1.52753
     1.34579
     1.19880
     1.11328
     0.94223
     0.87541
     0.72307
     0.66962
     0.52262
     0.47185
     0.38632
     0.41839
     0.41839
     0.30881
     0.22329
     0.24734
     0.19389
     0.16984
     0.19656
     0.22596
     0.12975
     0.09500
     0.15915
     0.15113
     0.16182
     0.09768
     0.05492
     0.07362
     0.06293
     0.10302
     0.11906
     0.03621
     0.05759
     0.09500
     0.06561
     0.16717
     0.16449
     0.08966
     0.06828
     0.07630
     0.13509
     0.16449
     0.11371
     0.13777
     0.17518
     0.20726
     0.23131
     0.25002
     0.20191
     0.13509
     0.18855
     0.24200
     0.26873
     0.28476
     0.26873
     0.21795
     0.26605
     0.27674
     0.28476
     0.27407
     0.24734
     0.27674
     0.25803
     0.25536
     0.26605
     0.22062
     0.12975
     0.17251
     0.27407
     0.25002
     0.21795
     0.14311
     0.07095
     0.11104
     0.12708
     0.08431
     0.10570
     0.04957
     0.00948
     0.04422
     0.09500
     0.07630
    -0.00121
    -0.05199
    -0.00121
     0.00414
    -0.05734
    -0.02794
    -0.01725
    -0.08139
    -0.03328
    -0.00923
     0.03621
    -0.00656
    -0.02526
    -0.00121
    -0.08406
     0.00146
    -0.07337
    -0.02794
    -0.01992
     0.03353
    -0.02526
     0.02819
     0.04155
     0.00681
     0.01215
    -0.02526
    -0.01725
     0.00681
    -0.02794
     0.03621
     0.04690
     0.03888
    -0.00121
    -0.01190
     0.05759
     0.05759
     0.06026
    -0.00923
     0.02552
    -0.03061
    -0.01725
     0.04957
     0.05759
    -0.02259
    -0.01725
     0.03086
     0.03621
     0.03086
     0.00948
    -0.04130
    -0.01992
     0.03621
     0.07630
     0.03888
    -0.00121
     0.03353
     0.02819
     0.05759
     0.11104
     0.09233
     0.07095
     0.04690
     0.03888
     0.11371
     0.11104
     0.10302
     0.03621
     0.07095
     0.13509
     0.11639
     0.16449
     0.04422
     0.10837
     0.08966
     0.08164
     0.13777
     0.14578
     0.14578
     0.10837
     0.18855
     0.26338
     0.38365
     0.39434
     0.46383
     0.57340
     0.73109
     0.97697
     1.20682
     1.41528
     1.78143
     2.38010
     3.10171
     3.22732
     2.32130
     0.52797
    -0.99543
    -2.05379
    -2.67651
    -2.08319
    -1.58340
    -1.31080
    -1.29743
    -2.20880
    -3.39277
    -3.83376
    -4.18922
    -4.21060
    -3.73220
    -2.84756
    -2.05646
    -1.22527
    -0.49832
     0.16182
     0.77920
     1.19345
     1.57564
     1.85894
     1.92575
     1.82687
     1.78945
     1.69056
     1.55159
     1.45537
     1.33778
     1.14267
     1.00103
     0.86739
     0.86472
     0.74178
     0.66695
     0.50926
     0.43710
     0.44245
     0.43176
     0.39968
     0.31951
     0.24200
     0.23398
     0.27407
     0.25002
     0.26071
     0.23665
     0.13777
     0.16449
     0.08164
     0.14044
     0.08431
     0.09233
     0.10035
     0.07897
     0.09768
     0.12173
     0.12440
     0.04155
    -0.00388
     0.04690
     0.04155
     0.10035
     0.12708
     0.06561
     0.06026
     0.06026
     0.11371
     0.10035
     0.08164
     0.08966
     0.09768
     0.11104
     0.13777
     0.11104
     0.08431
     0.04957
     0.05492
     0.16182
     0.15113
     0.16449
     0.10302
     0.03888
     0.08699
     0.09233
     0.08431
     0.10837
     0.06828
     0.10837
     0.09500
     0.11639
     0.14311
     0.05759
     0.05759
     0.08431
     0.10035
     0.10302
     0.10035
     0.11104
     0.08431
     0.07630
     0.02819
     0.12975
     0.10570
     0.06828
     0.09233
     0.06828
     0.08431
     0.06026
     0.00948
     0.03353
     0.08164
     0.07362
     0.06828
     0.09500
     0.09233
     0.08966
     0.04155
     0.07897
     0.06828
     0.04957
     0.09233
     0.06561
     0.07362
     0.02284
     0.04690
     0.09500
     0.13242
     0.11371
     0.02284
     0.01215
     0.03621
     0.06293
     0.04690
     0.05224
     0.04957
     0.05224
     0.09233
     0.10035
     0.11639
     0.03621
     0.00146
     0.00414
     0.05492
     0.08966
     0.09500
     0.04690
     0.02552
     0.08966
     0.04155
     0.07897
     0.09233
     0.06026
    -0.00388
     0.06026
     0.06828
     0.08966
     0.02552
     0.01483
    -0.03863
     0.07630
     0.11371
     0.10837
     0.01483
    -0.03061
     0.03086
     0.00681
     0.06561
     0.02819
     0.00414
    -0.01457
     0.01215
     0.05492
     0.05759
     0.05759
     0.01483
    -0.06535
     0.04422
     0.02284
    -0.01992
     0.02552
     0.03353
    -0.03328
     0.04690
     0.07897
     0.03353
    -0.01190
     0.00948
     0.02552
     0.01483
     0.00414
     0.02552
     0.03888
     0.07897
     0.08431
     0.07630
     0.12173
     0.20993
     0.17786
     0.23398
     0.32752
     0.38365
     0.48521
     0.65626
     0.71773
     0.91817
     1.10258
     1.45003
     1.90170
     2.13689
     2.32665
     2.20905
     2.15827
     1.45537
    -0.25778
    -1.79454
    -2.50279
    -1.94688
    -1.30545
    -1.43374
    -2.16871
    -2.73531
    -3.15224
    -3.44088
    -3.62796
    -3.69745
    -3.36070
    -2.89299
    -2.29700
    -1.63953
    -0.85912
    -0.08941
     0.59211
     1.16406
     1.43934
     1.68789
     1.82687
     1.91506
     1.82687
     1.70660
     1.49813
     1.37252
     1.27363
     1.23087
     1.11060
     0.92352
     0.70704
     0.62953
     0.54668
     0.52262
     0.46115
     0.35959
     0.31951
     0.35425
     0.35425
     0.30881
     0.20726
     0.14311
     0.10570
     0.11639
     0.05224
     0.08699
     0.04155
    -0.00923
     0.01750
     0.09500
     0.09233
     0.00146
     0.03086
     0.01215
     0.00948
     0.04422
     0.05759
     0.03888
     0.03888
     0.03353
     0.08966
     0.11104
     0.10570
     0.11639
     0.06293
     0.10302
     0.12708
     0.06293
     0.07362
     0.07630
     0.14846
     0.12173
     0.10035
     0.09233
     0.12440
     0.15380
     0.11104
     0.07897
     0.03888
     0.13242
     0.04155
     0.16717
     0.16182
     0.08164
     0.10302
     0.13777
     0.12173
     0.15915
     0.13509
     0.08164
     0.07362
     0.12173
     0.10837
     0.14044
     0.08431
     0.06561
     0.09233
     0.15113
     0.17251
     0.15648
     0.08431
     0.03888
     0.06026
     0.10570
     0.10570
     0.08431
     0.08431
     0.07630
     0.11104
     0.12440
     0.11371
     0.04690
     0.02284
    -0.00388
     0.10570
     0.12975
     0.06828
     0.03888
     0.04155
     0.05759
     0.10302
     0.10837
     0.06828
     0.06026
     0.02017
     0.06293
     0.23398
     0.62418
    -0.01725
    -0.14286
     0.00948
     0.13777
     0.19389
     0.16984
     0.14846
     0.14311
     0.08164
     0.07630
     0.06026
     0.05759
    -0.00388
     0.03888
     0.00681
     0.00414
     0.04957
    -0.01457
     0.00146
     0.05759
     0.03353
    -0.01457
     0.02819
     0.05492
     0.03353
     0.02284
     0.06026
     0.05224
     0.07095
     0.05224
     0.06026
    -0.00388
     0.06828
     0.01215
     0.03621
     0.06026
     0.07630
     0.06561
     0.05759
     0.04422
     0.05492
     0.06828
     0.04957
     0.02284
     0.03621
     0.04690
     0.06026
     0.05492
     0.00681
     0.01750
     0.02017
     0.07630
     0.07897
     0.07630
    -0.01190
     0.02284
     0.08966
     0.08164
     0.06561
     0.08164
     0.11639
     0.15648
     0.26071
     0.37563
     0.41572
     0.54668
     0.61349
     0.92619
     1.31907
     1.62107
     2.00593
     2.55382
     3.35828
     4.13334
     2.87721
     0.22329
    -1.79454
    -4.40303
    -5.37853
    -4.26138
    -1.78118
    -0.88318
    -1.03284
    -1.68229
    -3.23509
    -5.06317
    -5.37853
    -5.21818
    -4.25603
    -2.90903
    -1.40701
    -0.13217
     0.89412
     1.67453
     2.18500
     2.44157
     2.63400
     2.57253
     2.52442
     2.29458
     2.13155
     1.91506
     1.68789
     1.56228
     1.31640
     1.18009
     0.97430
     0.89145
     0.81661
     0.68833
     0.59479
     0.58142
     0.51193
     0.46115
     0.36761
     0.31149
     0.35959
     0.31683
     0.31416
     0.25803
     0.20993
     0.20993
     0.18320
     0.12975
     0.17786
     0.14044
     0.07897
     0.09500
     0.10837
     0.08966
     0.06293
     0.06293
     0.09768
     0.16449
     0.10837
     0.07095
     0.07362
     0.07897
     0.06026
     0.11371
     0.11906
     0.08164
     0.08699
     0.12975
     0.17518
     0.16717
     0.12975
     0.08699
     0.08164
     0.11906
     0.12173
     0.09500
     0.15113
     0.11104
     0.10302
     0.10035
     0.13777
     0.18053
     0.15113
     0.08431
     0.05224
     0.12173
     0.09500
     0.11104
     0.04155
     0.07897
     0.13242
     0.10035
     0.14578
     0.12440
     0.04957
     0.03888
     0.05224
     0.11639
     0.07095
     0.04957
     0.10035
     0.07630
     0.06828
     0.08431
     0.07095
     0.05492
     0.10837
     0.03353
     0.09768
     0.04155
     0.06828
     0.04690
     0.02819
     0.01215
     0.10570
     0.14044
     0.06026
    -0.00388
     0.05492
    -0.00388
     0.00414
     0.07897
     0.06293
    -0.02526
     0.05759
     0.00948
     0.04690
     0.01215
     0.07630
    -0.00121
     0.03086
     0.02284
     0.01215
     0.02284
     0.04690
     0.03621
     0.01215
     0.03086
     0.08699
     0.10035
     0.07630
     0.09768
     0.07362
     0.03621
     0.12173
     0.06561
     0.12440
     0.12975
     0.08966
     0.11104
     0.17518
     0.18053
     0.17786
     0.06828
     0.12440
     0.16717
     0.12975
     0.11906
     0.12440
     0.10035
     0.09233
     0.06026
     0.11906
     0.08966
     0.06828
     0.00146
    -0.03595
    -0.04932
     0.00146
    -0.09742
    -0.04932
    -0.03328
    -0.07070
    -0.03863
    -0.04397
    -0.02259
    -0.12950
    -0.12682
    -0.10544
    -0.12950
    -0.03061
    -0.05199
    -0.10010
    -0.11613
    -0.10010
    -0.02794
    -0.03328
    -0.06803
    -0.14019
    -0.08941
    -0.06001
    -0.03863
    -0.01457
    -0.06001
     0.00681
     0.05224
     0.10035
     0.17518
     0.23131
     0.25536
     0.42107
     0.54668
     0.80592
     1.08922
     1.51150
     1.89903
     2.32932
     3.04826
     3.70038
     2.99480
     0.61617
    -1.07293
    -2.54288
    -5.14067
    -4.12240
    -2.79678
    -1.55668
    -1.28140
    -1.94688
    -2.62840
    -3.83376
    -5.02040
    -5.05247
    -4.47786
    -3.39812
    -2.02172
    -0.66135
     0.49323
     1.36450
     1.96852
     2.30527
     2.51106
     2.54313
     2.44692
     2.33467
     2.14758
     1.90170
     1.65849
     1.43666
     1.29501
     1.14802
     0.97964
     0.80592
     0.72040
     0.68298
     0.65893
     0.50926
     0.45581
     0.42908
     0.37830
     0.35425
     0.38098
     0.32752
     0.26873
     0.27942
     0.21527
     0.25269
     0.22864
     0.15648
     0.07897
     0.09500
     0.14311
     0.10035
     0.10570
     0.00681
     0.06828
     0.00414
     0.06293
     0.13509
     0.05759
    -0.00656
    -0.00121
     0.03621
     0.11639
     0.03621
     0.01215
     0.00414
     0.04690
     0.11906
     0.08966
     0.08431
     0.03621
     0.01483
     0.00948
     0.08699
     0.11639
     0.05759
    -0.00656
     0.03086
     0.08966
     0.10570
     0.06293
     0.06026
     0.04155
     0.04690
     0.06293
     0.08431
     0.04690
     0.02552
    -0.00388
     0.00681
     0.07362
     0.08699
     0.08966
     0.04155
     0.02284
    -0.00656
     0.02552
     0.00948
    -0.02526
     0.02552
     0.02017
     0.03353
    -0.01725
     0.03353
    -0.00923
    -0.00656
    -0.00121
    -0.02794
    -0.08941
    -0.00121
    -0.01725
    -0.01190
    -0.06535
    -0.06001
    -0.03328
     0.03621
    -0.00656
    -0.02794
    -0.03328
    -0.06001
    -0.06803
    -0.04932
     0.01750
     0.02017
    -0.03595
    -0.02259
     0.04155
     0.04422
     0.02552
    -0.02526
    -0.04664
    -0.00923
     0.06828
     0.04422
     0.05759
     0.01483
     0.03086
     0.02017
     0.10837
     0.17786
     0.05492
     0.05759
     0.00948
     0.08431
     0.08431
     0.08699
     0.05759
     0.01483
     0.05492
     0.08164
     0.16717
     0.07897
     0.05759
    -0.00388
     0.03353
     0.06293
     0.05759
     0.10837
    -0.01457
     0.04422
     0.04422
     0.08699
     0.08164
     0.02284
    -0.00923
     0.04422
     0.08164
     0.04690
     0.00948
    -0.01725
     0.00681
     0.05224
     0.12173
     0.00146
     0.02819
     0.03888
     0.02284
    -0.00388
     0.03086
     0.02819
     0.04957
     0.04690
     0.03888
     0.03086
     0.04422
     0.02819
     0.01750
     0.13242
     0.08431
     0.05759
     0.10837
     0.10035
     0.21260
     0.24467
     0.28476
     0.35158
     0.48254
     0.66962
     0.78989
     0.97430
     1.14267
     1.43399
     1.95248
     2.31328
     2.69280
     2.50304
     1.72263
     0.46115
    -0.72816
    -1.55935
    -1.83463
    -1.71169
    -1.45779
    -1.21458
    -1.80256
    -2.92506
    -3.32596
    -3.64133
    -3.91661
    -3.67874
    -3.13353
    -2.67116
    -2.07784
    -1.45245
    -0.83774
    -0.14286
     0.47452
     0.93955
     1.32976
     1.49279
     1.63177
     1.75203
     1.70393
     1.58633
     1.41795
     1.25492
     1.15871
     1.11060
     0.91016
     0.81394
     0.68298
     0.60548
     0.55202
     0.48254
     0.48521
     0.38365
     0.32485
     0.31683
     0.26873
     0.26071
     0.21260
     0.14846
     0.15915
     0.15113
     0.00681
     0.08164
     0.08699
     0.08966
    -0.00923
    -0.00388
    -0.01457
     0.06026
    -0.04130
    -0.02794
    -0.01725
     0.01483
     0.00948
     0.02017
     0.04957
     0.06561
     0.00681
     0.04422
     0.04422
     0.06026
     0.08966
     0.04155
     0.05224
     0.08699
     0.11104
     0.08699
     0.09500
     0.08431
     0.09233
     0.00681
     0.07897
     0.10035
     0.09768
     0.08699
     0.03353
     0.05759
     0.09233
     0.12975
     0.04422
     0.02284
     0.03353
     0.07630
     0.08699
     0.06026
     0.06026
     0.02819
     0.03086
     0.08966
     0.09500
     0.08164
     0.01750
     0.01215
     0.04690
     0.00681
     0.05759
     0.05759
     0.08164
     0.00948
     0.02819
     0.06293
     0.07362
     0.05759
    -0.02794
    -0.00121
     0.19122
     0.58410
    -0.02526
    -0.06803
    -0.09208
     0.08699
     0.07095
     0.16717
     0.15380
     0.10035
     0.05759
     0.01215
     0.02017
     0.00681
    -0.07337
    -0.04664
    -0.01725
    -0.01725
    -0.02794
    -0.03595
     0.01215
    -0.00923
    -0.02526
    -0.02259
     0.02819
     0.03888
     0.00146
     0.06026
    -0.00388
     0.05224
     0.02552
     0.04422
     0.02552
     0.07630
     0.04422
     0.01215
     0.04422
     0.03086
     0.03353
     0.02017
     0.06026
     0.03888
     0.08164
    -0.00121
     0.03888
     0.02819
     0.03888
     0.01483
     0.03353
     0.02819
     0.02284
     0.06293
    -0.00923
     0.03086
     0.06293
     0.01750
     0.04690
     0.02819
     0.03353
     0.00146
    -0.01190
     0.03353
     0.03621
    -0.03595
     0.00681
     0.03353
     0.03353
     0.01215
     0.02552
     0.00414
    -0.04130
    -0.00656
    -0.00388
     0.04957
     0.01483
     0.00146
     0.05492
    -0.02794
     0.09768
     0.04690
     0.05492
     0.06828
     0.09500
     0.11371
     0.22596
     0.26873
     0.34089
     0.36227
     0.57608
     0.74445
     0.94223
     1.12397
     1.37787
     1.64513
     2.26251
     2.90126
     3.20862
     3.29147
     1.89101
    -0.46625
    -2.51882
    -3.98342
    -3.86583
    -2.70591
    -0.93128
    -0.15889
    -1.56202
    -3.13887
    -4.14111
    -4.64624
    -4.72641
    -3.98342
    -3.08809
    -2.10991
    -1.17717
    -0.35400
     0.51728
     1.15604
     1.68255
     1.95248
     2.05137
     2.09680
     2.01662
     1.91239
     1.75203
     1.55159
     1.36718
     1.18009
     1.05181
     0.92886
     0.84601
     0.70169
     0.59479
     0.58142
     0.52530
     0.48254
     0.34356
     0.37830
     0.32485
     0.32752
     0.26873
     0.29545
     0.28209
     0.21795
     0.19924
     0.18855
     0.13777
     0.14311
     0.17251
     0.18320
     0.13509
     0.09500
     0.04690
     0.07095
     0.11906
     0.08164
     0.08431
     0.10570
     0.08431
     0.08966
     0.13242
     0.09768
     0.12975
     0.10570
     0.12708
     0.13777
     0.22329
     0.19389
     0.12975
     0.17786
     0.19924
     0.19924
     0.21260
     0.21795
     0.18855
     0.18855
     0.21795
     0.18053
     0.19924
     0.18855
     0.13777
     0.16717
     0.20191
     0.15380
     0.20191
     0.06293
     0.15915
     0.15648
     0.17251
     0.17786
     0.09500
     0.10570
     0.14311
     0.14044
     0.16449
     0.18053
     0.12975
     0.11371
     0.14578
     0.15113
     0.12440
     0.08966
     0.10570
     0.10570
     0.16182
     0.13777
     0.16449
     0.11371
     0.12173
     0.01215
     0.10837
     0.13509
     0.08699
     0.08431
     0.06828
     0.12975
     0.12440
     0.06561
     0.05759
     0.06828
     0.09500
     0.08164
     0.11906
     0.06828
     0.09768
     0.03621
     0.07095
     0.09500
     0.09768
     0.06561
     0.10570
     0.09500
     0.06828
     0.04422
     0.08431
     0.03086
     0.10302
     0.08431
     0.08966
     0.07362
     0.04690
     0.08699
     0.08431
     0.08431
     0.09768
    -0.01725
    -0.00121
     0.14311
     0.09500
     0.06561
     0.04155
     0.03086
     0.06828
     0.08966
     0.10302
     0.03888
     0.04957
     0.02017
    -0.00923
     0.04957
     0.09500
     0.01750
     0.02819
     0.01483
     0.07362
     0.07897
    -0.00388
     0.02284
    -0.03061
     0.04155
     0.04690
     0.07095
     0.06026
     0.04155
    -0.00656
     0.02017
     0.06828
     0.11104
    -0.01457
     0.04957
    -0.00388
     0.07095
     0.03888
     0.00146
     0.02552
     0.02819
     0.04690
     0.06293
     0.05759
     0.00146
     0.04155
    -0.00656
     0.11104
     0.06293
     0.04957
     0.02819
     0.06026
     0.16984
     0.16449
     0.20191
     0.29812
     0.38098
     0.41572
     0.54668
     0.61082
     0.84334
     0.91550
     1.17475
     1.61573
     2.04068
     2.25716
     2.32932
     2.06473
     1.49546
     0.53599
    -0.59186
    -1.47383
    -1.88541
    -1.32149
    -1.02483
    -1.15578
    -2.30234
    -3.02930
    -3.35268
    -3.61193
    -3.59322
    -3.33932
    -3.20034
    -2.65780
    -2.09388
    -1.48185
    -0.87783
    -0.26847
     0.29812
     0.76583
     1.19880
     1.44201
     1.51684
     1.60504
     1.56762
     1.56495
     1.51684
     1.40459
     1.23087
     1.05448
     0.97697
     0.89679
     0.80592
     0.66427
     0.57608
     0.46917
     0.45046
     0.35692
     0.34089
     0.27942
     0.23131
     0.15915
     0.20726
     0.19122
     0.21527
     0.07897
     0.03353
     0.04957
     0.07362
     0.07095
     0.03086
     0.00146
    -0.02526
     0.02284
     0.01483
     0.06561
     0.06026
    -0.10544
    -0.00388
     0.06561
     0.06026
     0.02552
    -0.01725
     0.02552
     0.02284
     0.04422
     0.03621
     0.07095
     0.05492
     0.07897
     0.04957
     0.08164
     0.05492
     0.03353
     0.07630
     0.07630
     0.09500
     0.08164
     0.07897
     0.07897
     0.06293
     0.08164
     0.03086
     0.04690
     0.09768
     0.06293
     0.11104
     0.08966
     0.08966
     0.01215
     0.05492
     0.06293
     0.10570
     0.06828
     0.05224
     0.00146
     0.03888
     0.07897
     0.07897
     0.06026
     0.01483
     0.04422
     0.07095
     0.08699
     0.02284
     0.03621
    -0.01190
     0.07095
     0.07630
     0.07362
     0.03621
     0.00948
     0.03888
     0.03621
     0.07897
     0.07095
    -0.00121
    -0.00121
     0.02017
     0.03086
     0.07362
     0.04957
    -0.02526
     0.03621
     0.06293
     0.07630
     0.04422
     0.00146
     0.01750
    -0.01725
     0.03888
     0.05759
     0.03353
     0.02017
     0.02017
     0.00948
     0.03086
     0.06561
    -0.01725
     0.00414
     0.04957
     0.03353
    -0.00121
     0.04690
     0.02017
     0.01483
     0.04957
     0.01750
    -0.01457
    -0.10010
    -0.07872
    -0.03595
     0.02552
     0.02017
    -0.00121
    -0.08139
    -0.06803
    -0.11346
    -0.10811
    -0.06001
    -0.01457
    -0.02259
    -0.01457
    -0.01992
    -0.05466
    -0.01992
     0.01483
    -0.01457
     0.02284
     0.01483
    -0.01457
    -0.03863
     0.05759
     0.05224
     0.02552
     0.00414
     0.03888
    -0.03061
     0.06026
    -0.04664
     0.02017
    -0.06001
     0.03888
     0.02017
     0.03086
     0.06293
     0.07095
    -0.03328
     0.07630
     0.21795
     0.19924
     0.31683
     0.39968
     0.48254
     0.65091
     0.87274
     1.08120
     1.40459
     1.82419
     2.42821
     2.82376
     2.77565
     1.87230
     0.42374
    -0.61057
    -1.81592
    -2.20880
    -1.74109
    -1.66358
    -1.75178
    -1.67962
    -2.58564
    -3.57986
    -3.85781
    -4.11438
    -4.16516
    -3.62796
    -2.95981
    -2.30769
    -1.48986
    -0.80033
    -0.09475
     0.47719
     1.03310
     1.40726
     1.69591
     1.82687
     1.81618
     1.76272
     1.75738
     1.61840
     1.51417
     1.31907
     1.15336
     0.97430
     0.88076
     0.72040
     0.63220
     0.59211
     0.49857
     0.46383
     0.41572
     0.39968
     0.30614
     0.22864
     0.22062
     0.18320
     0.19656
     0.18855
     0.15648
     0.08431
     0.13509
     0.08431
     0.05759
     0.10570
     0.05224
     0.07630
     0.07897
     0.00948
     0.04690
     0.07095
    -0.00656
     0.09500
     0.06026
     0.06026
     0.10035
     0.09233
     0.09233
     0.07095
     0.03621
     0.14846
     0.12708
     0.13777
     0.17518
     0.14578
     0.12173
     0.12173
     0.12708
     0.18587
     0.18587
     0.18053
     0.15113
     0.15113
     0.17251
     0.21795
     0.15380
     0.13509
     0.19924
     0.13777
     0.16449
     0.18320
     0.14578
     0.12173
     0.10302
     0.12975
     0.12173
     0.14846
     0.12975
     0.07362
     0.09500
     0.12173
     0.12975
     0.07897
     0.05224
     0.06561
     0.05759
     0.09768
     0.04957
     0.10837
     0.00681
     0.02284
     0.04422
     0.06293
     0.04690
     0.03621
    -0.04130
    -0.01992
     0.02552
     0.00146
     0.04155
    -0.00121
    -0.02259
     0.01750
     0.05224
     0.00414
     0.00414
    -0.03863
    -0.05734
     0.02017
     0.04155
     0.02017
    -0.01190
    -0.01725
    -0.00121
    -0.01992
     0.01750
    -0.02526
    -0.02259
    -0.04397
    -0.02259
     0.00414
    -0.02794
    -0.05199
    -0.02526
    -0.03863
     0.00146
    -0.04130
    -0.04664
    -0.06268
    -0.00656
    -0.07604
    -0.02259
    -0.04397
    -0.05466
    -0.09208
     0.00681
    -0.02259
    -0.04130
     0.00146
    -0.07604
     0.00948
    -0.00388
     0.02552
     0.02819
     0.03621
     0.01215
    -0.00388
     0.07095
     0.09768
     0.07095
     0.07630
     0.08431
     0.13777
     0.05492
     0.05759
     0.01750
     0.06828
     0.07630
     0.07630
     0.07095
     0.02017
     0.03353
    -0.07337
    -0.01457
    -0.01992
    -0.06803
    -0.08139
    -0.08139
    -0.03328
    -0.01190
    -0.07872
    -0.01992
    -0.07070
     0.09500
     0.20993
     0.31149
     0.38365
     0.52262
     0.83799
     1.15336
     1.62642
     1.97653
     2.46830
     3.16051
     3.34759
     1.29234
    -0.69609
    -1.85601
    -3.71883
    -4.44846
    -2.67384
    -1.54064
    -1.40968
    -2.30501
    -2.99455
    -3.42217
    -4.52597
    -4.85203
    -4.58744
    -3.92463
    -2.91437
    -1.65557
    -0.47159
     0.41572
     1.14802
     1.65582
     1.97653
     2.12086
     2.13956
     2.07809
     1.94446
     1.81885
     1.63978
     1.50081
     1.30036
     1.16406
     1.02241
     0.94757
     0.81661
     0.69100
     0.62686
     0.46383
     0.52530
     0.40770
     0.42641
     0.34623
     0.31416
     0.29011
     0.27942
     0.29278
     0.25002
     0.18855
     0.19656
     0.17786
     0.18320
     0.12708
     0.07362
     0.11639
     0.12708
     0.08966
     0.12440
     0.10837
     0.07095
     0.03888
    -0.00923
     0.08431
     0.10837
     0.06293
     0.01483
     0.02819
     0.03621
     0.11371
     0.01483
     0.01750
    -0.00923
     0.04957
     0.10570
     0.08699
     0.03621
    -0.02794
    -0.00656
     0.00948
     0.11639
     0.07362
     0.01215
    -0.02526
     0.07362
     0.04957
     0.07630
     0.03621
    -0.03061
     0.00681
     0.06293
     0.06293
     0.04155
     0.03353
    -0.03061
    -0.00388
     0.06026
     0.06561
     0.00414
    -0.05199
     0.00146
     0.00146
     0.00948
    -0.04397
     0.01750
     0.00146
    -0.00121
     0.00146
     0.00146
     0.00146
    -0.07337
    -0.06535
     0.00146
     0.00948
    -0.04397
    -0.01725
    -0.05199
    -0.02259
    -0.03863
    -0.05734
    -0.09742
    -0.06803
    -0.04130
    -0.03595
    -0.03863
    -0.09742
    -0.06803
    -0.13751
    -0.05466
     0.00948
    -0.06268
    -0.09742
    -0.09742
    -0.11346
    -0.05199
    -0.07604
    -0.12148
    -0.07337
    -0.11079
    -0.06535
    -0.08139
    -0.09208
    -0.10544
    -0.19898
    -0.14019
    -0.10277
    -0.08941
    -0.12682
    -0.18829
    -0.19097
    -0.15088
    -0.10544
    -0.09742
    -0.10277
    -0.17226
    -0.07872
    -0.05734
    -0.00923
    -0.08406
    -0.06803
    -0.09475
     0.00146
     0.01750
     0.06293
    -0.00656
     0.00948
     0.03086
     0.04155
     0.01215
     0.08164
    -0.01190
     0.01483
     0.05492
     0.05492
     0.03353
     0.02552
     0.02819
     0.02819
     0.02284
     0.06293
     0.01483
     0.04422
    -0.00656
     0.18855
     0.42107
    -0.09475
    -0.12415
    -0.04397
     0.05492
     0.08164
     0.07897
     0.08699
    -0.03328
    -0.01992
    -0.01725
     0.04690
    -0.04130
    -0.09742
    -0.07604
    -0.07070
    -0.04932
    -0.00923
     0.01215
    -0.02794
     0.03888
     0.06026
     0.13242
     0.20191
     0.18320
     0.28743
     0.47719
     0.59211
     0.73644
     0.96361
     1.17742
     1.49813
     1.93377
     2.51373
     2.79970
     2.65538
     1.70927
     0.15113
    -1.00879
    -1.93619
    -1.90679
    -1.38563
    -1.19587
    -1.50590
    -2.10991
    -3.16293
    -3.45157
    -3.68676
    -3.97006
    -3.84712
    -3.30458
    -2.70056
    -2.09388
    -1.47650
    -0.77627
    -0.05199
     0.55737
     0.99835
     1.36985
     1.57029
     1.65047
     1.73065
     1.66651
     1.57297
     1.41528
     1.25225
     1.14535
     1.01439
     0.84334
     0.81929
     0.68031
     0.57340
     0.52530
     0.38899
     0.42107
     0.37296
     0.32752
     0.28209
     0.25002
     0.18855
     0.19389
     0.17251
     0.12975
     0.14311
     0.04155
     0.06561
     0.02552
     0.04957
     0.04690
    -0.05466
    -0.05466
     0.02819
    -0.07604
    -0.00388
    -0.05199
    -0.03595
    -0.08139
    -0.07604
    -0.03061
     0.02284
    -0.00121
    -0.03595
    -0.05466
    -0.00923
    -0.02794
    -0.01190
    -0.04397
     0.01215
     0.01215
    -0.04397
     0.03353
     0.02819
    -0.05199
    -0.01457
    -0.03595
     0.04690
     0.00681
    -0.02794
    -0.01457
     0.00146
    -0.02526
     0.00146
    -0.06535
    -0.08139
    -0.01457
    -0.03328
    -0.04130
    -0.01725
    -0.02526
    -0.06803
    -0.05734
    -0.02794
    -0.02526
     0.02552
    -0.02526
    -0.05466
    -0.05734
    -0.02794
    -0.01725
    -0.08673
    -0.07872
    -0.01725
    -0.00923
    -0.02259
     0.00146
    -0.04397
    -0.08406
    -0.04397
    -0.01725
    -0.04932
    -0.02259
    -0.03863
    -0.03061
    -0.04130
    -0.08673
    -0.05734
    -0.02794
    -0.01992
    -0.04397
    -0.03328
    -0.01190
    -0.02526
    -0.09475
    -0.07337
    -0.00121
    -0.00388
    -0.01992
    -0.09208
    -0.02794
    -0.02526
    -0.01992
    -0.06001
    -0.08941
    -0.05199
    -0.04932
    -0.02259
    -0.06535
    -0.09208
    -0.08139
    -0.10277
    -0.10010
    -0.07604
    -0.04397
    -0.07604
    -0.11346
    -0.10277
    -0.09742
    -0.08673
    -0.11079
    -0.09475
    -0.09475
    -0.09475
    -0.08139
    -0.05734
    -0.12415
    -0.12415
    -0.12415
    -0.07872
    -0.06803
    -0.10010
    -0.12415
    -0.10277
    -0.09742
    -0.09475
    -0.07070
    -0.06803
    -0.11346
    -0.10811
    -0.08673
    -0.06535
    -0.07070
    -0.13751
    -0.11613
    -0.09742
    -0.07604
    -0.10811
    -0.08673
    -0.10277
    -0.06268
    -0.08941
    -0.11346
    -0.08406
    -0.11613
    -0.14820
    -0.09742
    -0.09742
    -0.05199
    -0.06535
    -0.08406
    -0.06803
    -0.03863
     0.00146
     0.00146
     0.03353
     0.10837
     0.22596
     0.21260
     0.43443
     0.57608
     0.75514
     0.99301
     1.26294
     1.63978
     2.29458
     2.71685
     2.79970
     1.98990
     0.50926
    -0.71213
    -1.97628
    -2.72729
    -2.08853
    -1.74109
    -1.70635
    -1.75445
    -2.41459
    -3.49701
    -3.94333
    -4.10369
    -4.21594
    -3.89255
    -3.11215
    -2.40657
    -1.52995
    -0.79231
    -0.08139
     0.51728
     1.03310
     1.36985
     1.56495
     1.74936
     1.73600
     1.63978
     1.58099
     1.45270
     1.30570
     1.12397
     0.97697
     0.87541
     0.76583
     0.64557
     0.56271
     0.47452
     0.39434
     0.38899
     0.33287
     0.28209
     0.27407
     0.20191
     0.17251
     0.15648
     0.14044
     0.14311
     0.09500
     0.06026
     0.04155
     0.06026
     0.07897
     0.07095
     0.02819
    -0.00121
    -0.02526
     0.03353
     0.05759
    -0.03595
    -0.00656
    -0.01190
     0.02552
     0.07362
     0.01483
     0.03888
     0.00948
     0.09768
     0.10035
     0.11639
     0.03353
     0.08431
     0.06561
     0.07362
     0.16984
     0.12173
     0.11906
     0.10570
     0.16717
     0.15380
     0.15915
     0.05492
     0.12708
     0.15380
     0.14044
     0.13242
     0.15915
     0.08431
     0.06293
     0.09500
     0.15648
     0.16984
     0.04155
     0.07897
     0.07095
     0.09500
     0.09233
     0.05492
     0.06026
     0.07095
     0.05224
     0.12440
     0.05224
     0.01215
     0.02819
     0.04690
     0.06026
     0.07630
     0.05224
    -0.02259
     0.04422
     0.03353
     0.05224
     0.03086
     0.00681
     0.01483
     0.03888
     0.03621
     0.04690
     0.02017
    -0.05466
    -0.04932
     0.03353
     0.04155
     0.02017
    -0.03328
    -0.00388
     0.00146
     0.00146
     0.02552
    -0.03328
    -0.01457
    -0.04664
     0.04690
     0.04155
    -0.01190
     0.01215
    -0.06268
    -0.00656
     0.02017
     0.03353
    -0.05199
    -0.01725
     0.00681
    -0.06268
    -0.01457
    -0.04932
    -0.02259
    -0.04130
    -0.02259
    -0.01190
     0.01215
    -0.07604
    -0.08941
    -0.04932
     0.00681
    -0.03595
    -0.03863
    -0.05199
    -0.04397
    -0.04397
    -0.00656
    -0.00923
    -0.01190
    -0.04397
    -0.04397
    -0.00656
     0.00681
    -0.04664
     0.01750
    -0.09475
    -0.02526
     0.06828
    -0.02526
     0.00414
    -0.04130
    -0.01992
    -0.02794
    -0.03328
    -0.05734
    -0.02526
     0.02284
     0.00414
    -0.06001
    -0.00121
    -0.02794
    -0.07337
    -0.00121
     0.09500
     0.05759
     0.09233
     0.12440
     0.19656
     0.32485
     0.46115
     0.64824
     0.88343
     1.07051
     1.54357
     1.98455
     2.55382
     3.31285
     3.58813
     1.78410
    -0.55177
    -1.37227
    -2.56693
    -4.11973
    -3.03197
    -1.92550
    -1.11035
    -1.81860
    -3.06137
    -3.96739
    -4.14913
    -4.36828
    -4.33621
    -3.90592
    -3.16560
    -2.03508
    -0.86714
     0.24734
     1.03844
     1.63978
     1.99257
     2.20103
     2.29458
     2.25449
     2.15560
     1.99257
     1.79747
     1.57564
     1.42597
     1.23087
     1.08655
     0.89145
     0.80325
     0.72307
     0.63488
     0.54935
     0.43443
     0.37563
     0.32752
     0.34890
     0.33020
     0.25803
     0.25269
     0.27674
     0.24200
     0.19924
     0.22596
     0.12173
     0.14311
     0.13777
     0.11906
     0.12975
     0.11104
     0.07897
     0.03086
     0.04690
     0.06026
     0.02284
     0.04690
     0.11104
     0.02819
     0.06561
     0.06293
    -0.03863
     0.02552
     0.02819
     0.09500
     0.04957
     0.10302
     0.01215
     0.03353
     0.02819
     0.10570
     0.05759
     0.08431
     0.03621
     0.04422
     0.11371
     0.06561
     0.05492
    -0.02526
     0.07362
     0.07095
     0.08431
     0.06293
     0.06293
     0.05492
     0.05759
     0.03888
     0.02017
     0.05759
    -0.01457
     0.04422
     0.06293
     0.05224
     0.03888
    -0.06535
    -0.00656
     0.03086
     0.05759
    -0.01190
    -0.00923
    -0.01725
    -0.05466
    -0.03863
     0.00948
    -0.00121
    -0.00388
    -0.03328
    -0.06001
    -0.05734
    -0.02526
    -0.07604
    -0.07872
    -0.01725
    -0.03061
    -0.07337
    -0.03863
    -0.04130
    -0.06001
    -0.10277
    -0.03061
     0.01483
    -0.02794
     0.01215
    -0.01457
     0.02017
     0.01483
    -0.00121
     0.01483
     0.02819
     0.05224
     0.07630
     0.04422
     0.10302
     0.07897
     0.04957
     0.09500
     0.10837
     0.24734
     0.78187
     0.46383
     0.10302
     0.00681
     0.05759
     0.09233
     0.13242
     0.18053
     0.20726
     0.13509
     0.04422
    -0.01725
    -0.12415
    -0.17493
    -0.21502
    -0.27916
    -0.27916
    -0.29787
    -0.30589
    -0.26580
    -0.26045
    -0.29253
    -0.27916
    -0.21235
    -0.22037
    -0.24709
    -0.20700
    -0.21235
    -0.23640
    -0.22838
    -0.18562
    -0.16157
    -0.08941
    -0.11079
    -0.18295
    -0.17493
    -0.15622
    -0.10544
    -0.15355
    -0.11613
    -0.11613
    -0.10277
    -0.05734
    -0.08406
    -0.06535
    -0.11346
    -0.13217
    -0.03061
    -0.07070
    -0.08406
    -0.08139
    -0.08139
    -0.04130
    -0.05199
    -0.04397
     0.01750
     0.06026
     0.02819
     0.14846
     0.16717
     0.25803
     0.40770
     0.51728
     0.75514
     1.13733
     1.49546
     1.91774
     2.42821
     3.25672
     3.75650
     2.39881
    -0.29787
    -1.69298
    -3.11749
    -4.65960
    -3.76694
    -2.27829
    -1.38296
    -1.64755
    -3.02662
    -4.28810
    -4.46182
    -4.71305
    -4.65158
    -4.07964
    -3.19767
    -2.09655
    -0.82972
     0.37029
     1.21751
     1.92041
     2.41484
     2.70349
     2.73289
     2.61529
     2.43088
     2.21974
     2.04335
     1.74402
     1.53021
     1.27631
     1.11328
     0.93154
     0.79256
     0.70436
     0.61082
     0.46115
     0.46917
     0.35959
     0.35158
     0.30080
     0.24467
     0.22864
     0.22329
     0.24734
     0.15113
     0.14044
     0.12975
     0.11104
     0.05759
     0.07095
     0.05492
     0.01483
     0.00414
     0.01750
     0.00681
     0.00948
    -0.00923
    -0.05734
     0.04422
     0.01750
    -0.04932
    -0.05199
    -0.04664
     0.00414
    -0.05734
     0.02552
    -0.05734
     0.03353
    -0.01190
     0.03888
     0.00414
     0.04155
    -0.03328
     0.00146
     0.02819
     0.05224
     0.03353
     0.04422
     0.02819
     0.06828
     0.03086
     0.04957
     0.05759
    -0.01457
     0.00948
    -0.00388
     0.04957
     0.04690
     0.00948
    -0.00923
    -0.00121
     0.02819
     0.02552
    -0.02526
    -0.04397
    -0.05199
     0.00146
    -0.07070
     0.00414
    -0.06535
    -0.08406
    -0.07872
    -0.07337
    -0.03863
    -0.09742
    -0.16691
    -0.13484
    -0.10811
    -0.08139
    -0.10544
    -0.10544
    -0.12682
    -0.06803
    -0.13217
    -0.02794
    -0.08941
    -0.04664
    -0.04397
    -0.00121
    -0.00121
    -0.03061
     0.02284
    -0.01725
     0.02552
     0.07095
     0.07095
     0.05759
     0.09500
     0.07897
     0.03086
     0.07630
     0.07362
     0.07095
     0.03086
     0.07897
     0.08966
     0.08699
     0.07095
     0.05224
     0.06026
     0.09768
     0.08966
     0.09768
     0.02017
     0.02819
     0.00146
     0.06828
     0.06828
     0.05759
    -0.01992
     0.03621
     0.04422
     0.07630
     0.00146
    -0.04664
    -0.00121
    -0.00656
    -0.00388
     0.04422
     0.01483
    -0.00656
    -0.08139
     0.01483
     0.05759
     0.01215
    -0.04664
    -0.04932
    -0.03595
    -0.00388
    -0.00388
    -0.00656
    -0.03863
    -0.01992
    -0.00388
     0.02819
    -0.00656
    -0.00121
    -0.08406
    -0.00121
    -0.02259
     0.03086
    -0.01992
    -0.02259
    -0.01457
     0.00146
     0.00948
     0.00681
    -0.02259
    -0.07070
    -0.02259
     0.00146
    -0.01992
    -0.03595
    -0.03863
    -0.05466
    -0.01190
     0.08164
     0.07095
     0.00681
     0.02284
     0.09233
     0.11639
     0.19389
     0.22864
     0.30614
     0.39434
     0.55470
     0.72842
     0.89679
     1.06250
     1.27631
     1.67987
     2.19569
     2.45226
     2.44424
     1.86161
     0.80058
    -0.46090
    -1.45512
    -1.98697
    -1.90679
    -1.34554
    -0.99008
    -1.56737
    -2.63909
    -3.06939
    -3.44890
    -3.83910
    -3.63598
    -3.15224
    -2.76738
    -2.24087
    -1.60479
    -0.94465
    -0.35400
     0.25536
     0.74713
     1.03310
     1.26829
     1.46606
     1.53822
     1.42865
     1.43132
     1.26562
     1.19880
     1.15069
     0.99033
     0.84334
     0.74980
     0.65626
     0.58677
     0.52797
     0.50392
     0.42107
     0.31683
     0.32218
     0.31951
     0.23933
     0.22864
     0.10035
     0.12975
     0.15915
     0.14578
     0.07897
     0.04957
     0.04957
     0.01750
     0.04957
    -0.01190
     0.03621
    -0.04932
     0.00146
    -0.00923
    -0.02794
    -0.01725
    -0.06268
    -0.01190
     0.01750
     0.04422
    -0.05199
    -0.00923
    -0.00923
     0.01215
     0.03353
    -0.00388
     0.03621
     0.01483
     0.02552
     0.01750
     0.09233
     0.06293
     0.01750
    -0.01190
     0.06561
     0.10035
     0.04422
     0.03888
     0.03621
     0.05224
     0.01750
     0.11104
     0.09233
     0.02552
     0.08164
     0.05224
     0.08699
     0.05759
     0.04422
     0.01750
     0.00414
     0.11104
     0.14311
     0.02284
     0.07630
     0.01215
     0.03086
     0.01483
    -0.00388
     0.00414
     0.02284
     0.06561
     0.02284
     0.03353
     0.05759
    -0.02794
    -0.01992
     0.01215
     0.07630
    -0.00121
    -0.03328
    -0.07070
     0.02552
    -0.00656
    -0.01190
    -0.00121
    -0.02259
    -0.04130
     0.05492
     0.00681
    -0.01457
    -0.06268
    -0.07872
    -0.01992
     0.03888
     0.00681
     0.00948
     0.00146
    -0.06001
    -0.05466
    -0.03595
     0.02552
    -0.03595
     0.03621
    -0.04397
    -0.01725
     0.00681
     0.02552
    -0.06535
    -0.08673
     0.01215
     0.03353
     0.01215
    -0.01725
    -0.00923
    -0.09208
    -0.06001
    -0.02526
    -0.01190
    -0.01457
     0.00146
    -0.04397
    -0.01992
    -0.02259
    -0.05734
    -0.01457
    -0.06268
     0.01215
    -0.06803
    -0.03328
    -0.04130
    -0.07070
    -0.06001
    -0.05199
    -0.04397
    -0.04397
    -0.06268
    -0.08941
    -0.04664
    -0.08139
    -0.17760
    -0.15889
    -0.10811
    -0.04932
    -0.09742
    -0.07872
    -0.14820
    -0.11079
    -0.10811
    -0.12148
    -0.11613
    -0.11346
    -0.10544
    -0.04932
    -0.02794
    -0.01457
    -0.01457
    -0.03863
     0.02552
     0.18587
     0.20458
     0.38098
     0.42908
     0.59211
     0.80592
     1.13466
     1.46873
     1.94446
     2.62598
     3.45450
     3.41441
     1.80014
    -0.33262
    -1.74644
    -3.44623
    -3.86048
    -2.43597
    -1.34287
    -1.36425
    -1.99499
    -2.49210
    -3.64935
    -4.50191
    -4.72641
    -4.51260
    -3.97273
    -2.87963
    -1.70902
    -0.74420
     0.17251
     0.82463
     1.39657
     1.77609
     1.96584
     2.11284
     2.09413
     1.94179
     1.78143
     1.70927
     1.48210
     1.35648
     1.20414
     1.01706
     0.94490
     0.76316
     0.69635
     0.58944
     0.53064
     0.47185
     0.39701
     0.38632
     0.31951
     0.28476
     0.27942
     0.20726
     0.23398
     0.20458
     0.20458
     0.12440
     0.12708
     0.11371
     0.10837
     0.08164
     0.08164
     0.09500
     0.06561
     0.05492
     0.10035
     0.09500
     0.03353
     0.00681
     0.05224
     0.05224
     0.02017
     0.04422
     0.02017
     0.02284
     0.06561
     0.04422
     0.05759
     0.06293
     0.04155
     0.03086
     0.10302
     0.08431
     0.06561
     0.02552
     0.01215
     0.09768
     0.09233
     0.10035
     0.04957
     0.05492
     0.07095
     0.05759
     0.02284
     0.08164
     0.07362
    -0.01190
     0.10837
     0.06828
     0.03621
     0.01750
     0.00681
     0.04155
     0.06828
     0.01483
     0.04422
     0.01483
     0.00146
    -0.03863
    -0.00388
     0.02284
     0.01483
     0.02017
     0.00948
    -0.00656
     0.02017
    -0.03863
    -0.08406
    -0.07604
     0.01750
    -0.01190
     0.02552
    -0.01992
    -0.02794
    -0.02526
    -0.02259
     0.00146
    -0.03863
    -0.08406
    -0.04664
    -0.02526
    -0.01190
    -0.06001
    -0.07604
    -0.04932
    -0.01457
    -0.05199
     0.02819
    -0.05466
    -0.11346
    -0.11613
    -0.10277
    -0.03328
    -0.01457
    -0.05199
    -0.08139
    -0.10811
    -0.02526
    -0.01457
    -0.03595
    -0.12682
    -0.08673
    -0.07337
    -0.03863
    -0.10277
    -0.06803
    -0.07070
    -0.10544
    -0.10010
    -0.17760
    -0.08139
    -0.08139
    -0.08941
    -0.08941
    -0.08406
    -0.15622
    -0.14820
    -0.11346
    -0.07337
    -0.08139
    -0.07872
    -0.04932
    -0.10544
    -0.02259
    -0.07070
    -0.03863
    -0.06803
    -0.08673
    -0.04130
    -0.00121
    -0.03328
    -0.00923
    -0.11079
    -0.09208
    -0.08406
    -0.05466
    -0.04130
    -0.05466
    -0.13217
    -0.11613
    -0.14019
    -0.04397
    -0.05734
    -0.07070
    -0.11613
    -0.06268
    -0.01992
    -0.01190
    -0.03595
    -0.04664
     0.03086
     0.10570
     0.17786
     0.27942
     0.42107
     0.57608
     0.76049
     1.08655
     1.43399
     1.83756
     2.32398
     2.94670
     3.56942
     2.62064
     0.20993
    -1.03552
    -2.23553
    -4.19723
    -3.52106
    -2.05913
    -1.40701
    -1.72505
    -2.78876
    -3.51571
    -3.81772
    -4.62218
    -4.79858
    -4.40035
    -3.57184
    -2.45201
    -1.16113
    -0.16691
     0.69902
     1.39657
     1.86161
     2.13155
     2.16095
     2.20371
     2.10749
     1.98722
     1.91239
     1.71729
     1.50348
     1.31372
     1.14802
     1.07051
     0.88610
     0.77920
     0.66160
     0.55470
     0.47986
     0.46650
     0.42107
     0.36227
     0.34890
     0.27140
     0.24200
     0.29011
     0.20726
     0.12708
     0.19389
     0.14578
     0.14846
     0.12975
     0.06293
     0.07095
     0.07897
     0.07095
     0.06561
     0.04690
    -0.01992
    -0.01457
     0.02284
     0.05492
     0.02552
     0.03086
    -0.00656
    -0.00656
     0.06026
     0.05759
    -0.02259
    -0.02526
     0.01483
    -0.00121
     0.06026
     0.05759
     0.05759
     0.00681
    -0.00388
     0.04155
     0.03621
     0.04690
     0.01215
    -0.00656
     0.02819
     0.03888
     0.05224
     0.03621
     0.00414
     0.03353
     0.05492
     0.04422
     0.02552
    -0.02259
    -0.06803
     0.05759
     0.03621
     0.03086
    -0.01725
    -0.03061
    -0.01457
     0.02284
     0.02017
    -0.00923
    -0.07070
    -0.00923
    -0.00388
    -0.01457
    -0.02526
    -0.06268
    -0.04664
    -0.07337
     0.00414
    -0.00923
    -0.02794
    -0.04130
    -0.10277
    -0.02794
    -0.11346
    -0.02259
    -0.06268
    -0.06001
    -0.05734
    -0.02794
    -0.03863
    -0.04932
    -0.08139
    -0.07337
    -0.07337
     0.00681
    -0.08941
    -0.07337
    -0.04932
    -0.05466
    -0.06803
    -0.02526
    -0.08406
    -0.07872
    -0.05466
    -0.08673
    -0.07337
    -0.04932
    -0.12682
    -0.13751
    -0.02794
    -0.04664
    -0.04397
    -0.06803
    -0.05199
    -0.11346
    -0.06001
    -0.07872
    -0.07337
    -0.07070
    -0.11613
    -0.06535
    -0.04397
    -0.02259
    -0.08139
    -0.11346
    -0.06535
    -0.01190
    -0.03328
    -0.12415
    -0.09208
    -0.09742
    -0.05734
    -0.09742
    -0.04130
    -0.07070
    -0.08673
    -0.01992
    -0.03061
    -0.01190
    -0.08406
    -0.04397
    -0.03595
    -0.01457
     0.04422
     0.05224
     0.05492
     0.01750
     0.06026
     0.06026
     0.08164
     0.07897
     0.06828
     0.08164
     0.05759
     0.08966
     0.09233
     0.02017
     0.01215
     0.04422
     0.07630
     0.02284
     0.04690
     0.00948
     0.02017
     0.01483
     0.06828
     0.08164
     0.15113
     0.23933
     0.39701
     0.56539
     0.78721
     1.16406
     1.51951
     1.98990
     2.57788
     3.28879
     3.52399
     1.65849
    -0.76825
    -1.98430
    -3.32863
    -4.39501
    -3.18698
    -2.13664
    -1.51392
    -1.98964
    -3.42217
    -4.08498
    -4.63822
    -5.03644
    -4.65960
    -4.05024
    -3.08008
    -1.86403
    -0.64264
     0.35692
     1.09724
     1.71194
     2.20371
     2.41484
     2.44959
     2.38277
     2.27854
     2.09146
     1.81885
     1.58099
     1.41261
     1.17475
     1.04646
     0.87541
     0.71505
     0.61617
     0.51461
     0.46917
     0.41305
     0.37296
     0.30080
     0.30080
     0.27674
     0.25269
     0.19389
     0.11371
     0.14578
     0.16182
     0.16182
     0.06561
     0.14311
     0.03353
     0.04957
     0.05759
     0.06026
     0.03353
     0.03888
    -0.01992
     0.01750
     0.01215
     0.06561
    -0.00656
    -0.00923
     0.05492
     0.00414
     0.04690
     0.05492
    -0.00656
     0.00414
    -0.02526
     0.01483
     0.05759
     0.05492
     0.02819
     0.00414
     0.03621
     0.03353
    -0.01190
    -0.01190
     0.04155
    -0.02526
     0.03621
     0.02284
     0.00414
    -0.00121
    -0.01190
    -0.00121
     0.02284
     0.03086
     0.02552
    -0.01725
    -0.02794
    -0.03328
     0.01483
    -0.07337
     0.04690
     0.00681
     0.00414
    -0.04664
    -0.01190
     0.00146
    -0.04932
    -0.06535
    -0.03595
    -0.05466
    -0.02794
    -0.06535
    -0.02794
    -0.03061
    -0.08941
    -0.06535
    -0.06001
    -0.03863
    -0.06268
    -0.07604
    -0.08406
    -0.07872
    -0.10010
    -0.11079
    -0.09742
    -0.04932
     0.00414
    -0.08406
    -0.09475
    -0.07872
    -0.06268
    -0.14286
    -0.13751
    -0.13751
    -0.10811
    -0.12148
    -0.10010
    -0.15622
    -0.17493
    -0.19631
    -0.19631
    -0.20433
    -0.15889
    -0.20166
    -0.19898
    -0.18295
    -0.19631
    -0.18295
    -0.15355
    -0.12148
    -0.13484
    -0.11881
    -0.07872
    -0.07604
    -0.06268
    -0.10010
    -0.04932
    -0.03061
     0.03086
     0.08164
     0.01215
     0.03888
     0.03621
     0.03353
     0.06561
     0.06026
     0.07362
     0.04690
    -0.00388
     0.10302
     0.03888
     0.04422
     0.04690
     0.02017
     0.07630
     0.08164
     0.00681
    -0.00121
    -0.02259
     0.01215
    -0.00923
     0.02284
     0.06561
    -0.01457
    -0.02259
     0.03086
     0.01483
     0.01483
    -0.04130
    -0.03595
    -0.01190
    -0.01190
     0.02552
    -0.03863
    -0.04397
     0.01215
    -0.03595
     0.02552
    -0.02259
     0.01215
    -0.00121
    -0.06001
     0.00681
     0.04957
     0.00146
     0.01483
     0.07630
     0.12440
     0.18053
     0.21527
     0.25803
     0.35959
     0.55202
     0.78721
     0.69902
     0.95292
     1.14000
     1.65047
     2.10482
     2.39881
     2.44959
     2.12620
     1.25492
    -0.13751
    -1.16648
    -1.67160
    -1.58073
    -1.43374
    -1.59944
    -1.73040
    -2.59633
    -3.04533
    -3.23776
    -3.58520
    -3.72952
    -3.40614
    -3.07206
    -2.60168
    -2.01637
    -1.32149
    -0.54643
     0.03353
     0.61617
     1.04111
     1.33510
     1.47943
     1.65849
     1.59168
     1.48744
     1.39925
     1.27631
     1.20414
     1.09724
     0.90481
     0.79256
     0.65358
     0.60815
     0.56004
     0.45581
     0.35158
     0.24467
     0.17786
     0.25002
     0.22062
     0.16449
     0.09500
     0.07897
     0.07630
     0.10570
     0.02552
    -0.04130
    -0.01725
    -0.04664
    -0.01992
    -0.06268
    -0.05734
    -0.07337
    -0.09742
    -0.08941
    -0.05199
    -0.02526
    -0.13751
    -0.07070
    -0.08941
    -0.03061
    -0.04932
    -0.05466
    -0.07070
    -0.04397
     0.01750
    -0.00121
    -0.01725
    -0.01992
    -0.05199
    -0.06001
     0.02552
     0.03086
    -0.02259
    -0.04130
    -0.01190
    -0.00388
    -0.00388
    -0.02259
     0.01215
     0.02017
     0.00948
    -0.00388
    -0.07337
    -0.03328
    -0.04397
    -0.01725
     0.01215
     0.01215
     0.00948
    -0.01457
    -0.03328
    -0.01457
    -0.01992
    -0.00388
    -0.04130
    -0.04664
    -0.01725
     0.00414
     0.02552
    -0.03328
    -0.03061
    -0.04397
    -0.01992
     0.00414
     0.01215
    -0.03061
    -0.05734
    -0.01992
    -0.04397
    -0.00388
    -0.05734
    -0.11613
    -0.02526
    -0.03061
    -0.02526
    -0.06535
    -0.07337
    -0.18829
    -0.14820
    -0.05466
    -0.10811
    -0.12148
    -0.13751
    -0.14553
    -0.13484
    -0.18028
    -0.16959
    -0.18295
    -0.24709
    -0.19898
    -0.22571
    -0.21769
    -0.23640
    -0.27382
    -0.32193
    -0.23106
    -0.24709
    -0.24709
    -0.30589
    -0.34598
    -0.34865
    -0.32727
    -0.32193
    -0.31925
    -0.34063
    -0.33529
    -0.33262
    -0.30856
    -0.35132
    -0.35934
    -0.39676
    -0.37271
    -0.32727
    -0.35132
    -0.35667
    -0.37271
    -0.35132
    -0.32727
    -0.37271
    -0.41012
    -0.36469
    -0.32460
    -0.35400
    -0.38072
    -0.31391
    -0.38072
    -0.42081
    -0.37805
    -0.27916
    -0.32994
    -0.38607
    -0.34865
    -0.33796
    -0.34063
    -0.32193
    -0.30589
    -0.32193
    -0.32994
    -0.24442
    -0.32727
    -0.24175
    -0.28718
    -0.27916
    -0.24976
    -0.24709
    -0.18829
    -0.22037
    -0.24709
    -0.19631
    -0.14286
    -0.04932
    -0.07070
     0.03353
     0.04957
     0.17251
     0.30347
     0.47185
     0.56806
     0.75247
     1.07853
     1.45003
     1.75471
     1.93644
     1.81885
     1.48477
     0.46115
    -0.63730
    -1.38830
    -1.70100
    -1.83463
    -1.64755
    -1.81058
    -2.53486
    -2.80480
    -2.81816
    -3.34734
    -3.65469
    -3.41950
    -3.31794
    -2.95179
    -2.47873
    -1.80256
    -1.17984
    -0.53306
     0.06561
     0.58142
     0.87808
     1.12664
     1.21216
     1.27363
     1.23354
     1.11595
     1.02241
     0.89947
     0.79791
     0.66962
     0.54133
     0.43977
     0.33020
     0.26605
     0.20191
     0.16182
     0.09233
     0.07897
     0.00414
     0.00146
    -0.08406
    -0.08941
    -0.10544
    -0.11079
    -0.11881
    -0.15355
    -0.18295
    -0.18829
    -0.15355
    -0.20967
    -0.24976
    -0.27916
    -0.27115
    -0.22304
    -0.23907
    -0.23907
    -0.20433
    -0.30322
    -0.26045
    -0.28985
    -0.22571
    -0.22304
    -0.20967
    -0.20700
    -0.23373
    -0.20166
    -0.22304
    -0.14019
    -0.15622
    -0.19097
    -0.17760
    -0.09208
    -0.10544
    -0.13484
    -0.15622
    -0.10010
    -0.12148
    -0.10811
    -0.06001
    -0.07070
    -0.04397
    -0.09475
    -0.07604
    -0.06803
    -0.04932
    -0.05199
    -0.05466
    -0.07872
    -0.01992
    -0.02259
    -0.02259
    -0.08406
    -0.02526
    -0.01457
    -0.01190
    -0.01725
    -0.00656
    -0.04397
    -0.03595
    -0.06001
     0.02819
    -0.01992
    -0.00121
     0.00948
    -0.01190
    -0.03061
     0.03621
     0.01215
    -0.05466
     0.01750
    -0.01992
    -0.00388
     0.02552
    -0.00388
     0.00414
    -0.05199
    -0.00121
     0.02017
     0.00681
     0.00146
    -0.05734
    -0.02259
    -0.04664
    -0.05734
    -0.00388
    -0.01725
    -0.07872
    -0.04397
    -0.03061
    -0.05199
    -0.07337
    -0.07872
    -0.08139
    -0.05466
    -0.02526
    -0.00656
    -0.06535
    -0.07337
    -0.06001
    -0.03595
    -0.05466
    -0.05199
    -0.00388
    -0.05466
    -0.08406
    -0.03863
    -0.07337
    -0.05466
    -0.10010
    -0.02259
    -0.03061
    -0.01190
    -0.02259
    -0.04664
    -0.03863
    -0.06803
    -0.06268
    -0.04130
    -0.02794
    -0.02259
    -0.02259
    -0.01190
     0.00146
    -0.06268
    -0.07337
    -0.05734
     0.00681
    -0.04664
    -0.01190
    -0.04932
    -0.04664
    -0.07070
    -0.05734
    -0.00656
    -0.06001
    -0.02526
    -0.06001
    -0.02259
     0.00146
    -0.06803
    -0.09208
    -0.04397
     0.03086
     0.04422
     0.05492
     0.07362
     0.14311
     0.20191
     0.33020
     0.48788
     0.60548
     0.78989
     1.02775
     1.39657
     1.74402
     2.18767
     3.00015
     3.78056
     3.12576
     0.98499
    -0.86981
    -2.48408
    -4.45648
    -4.35492
    -2.54822
    -1.35356
    -1.26269
    -1.92550
    -2.61504
    -4.09835
    -4.90014
    -4.94557
    -4.57675
    -3.62796
    -2.22216
    -1.01948
     0.00146
     0.93688
     1.58633
     1.94714
     2.20905
     2.27587
     2.32665
     2.19302
     2.02197
     1.78410
     1.67185
     1.43666
     1.21484
     1.05715
     0.96628
     0.82196
     0.74178
     0.56806
     0.46917
     0.47185
     0.45046
     0.28743
     0.34623
     0.30881
     0.24734
     0.21260
     0.22864
     0.21260
     0.16717
     0.11104
     0.08164
     0.12173
     0.07362
     0.08699
     0.09500
     0.03888
    -0.01725
    -0.01457
     0.03621
     0.04155
     0.00681
    -0.01457
    -0.04932
     0.02284
    -0.03061
    -0.00923
    -0.05466
    -0.01457
     0.00948
     0.05492
     0.01483
    -0.01190
     0.00414
    -0.02526
    -0.03328
     0.07095
     0.04155
    -0.06268
     0.02017
     0.07362
    -0.01992
     0.03621
     0.01215
     0.03086
     0.00414
     0.06026
     0.03621
     0.08699
     0.02552
     0.00146
    -0.00121
     0.08699
     0.12440
     0.13242
     0.01750
     0.10302
     0.14044
     0.09768
     0.08966
     0.12173
     0.12708
     0.14578
     0.18320
     0.14044
     0.07630
     0.13242
     0.05759
     0.17251
     0.15113
     0.09233
     0.05759
     0.08966
     0.07897
     0.06293
     0.01483
    -0.00656
    -0.02259
     0.00681
    -0.00388
    -0.03061
    -0.06535
    -0.07337
    -0.15088
    -0.14019
    -0.08673
    -0.11881
    -0.15889
    -0.11881
    -0.14553
    -0.11613
    -0.14553
    -0.19364
    -0.16959
    -0.15889
    -0.12950
    -0.13484
    -0.19097
    -0.19097
    -0.18028
    -0.16959
    -0.14286
    -0.12148
    -0.18829
    -0.19631
    -0.15622
    -0.14820
    -0.11079
    -0.11613
    -0.17493
    -0.12950
    -0.05734
    -0.07070
    -0.04397
    -0.08406
    -0.11079
    -0.07872
    -0.01992
     0.01215
    -0.06268
    -0.03328
    -0.04130
    -0.05466
    -0.00121
     0.01483
    -0.04130
    -0.03863
     0.00681
    -0.04130
    -0.01190
    -0.02259
    -0.03061
    -0.04932
    -0.03061
    -0.00388
     0.01483
    -0.03328
     0.00414
    -0.05734
    -0.00121
     0.01483
    -0.02526
    -0.01457
     0.00146
    -0.01190
    -0.01190
     0.00681
    -0.03863
    -0.04130
    -0.05734
     0.05224
     0.02819
    -0.04130
    -0.04130
    -0.03061
     0.02819
    -0.00656
    -0.06268
    -0.03863
    -0.01190
     0.02552
     0.01215
     0.07362
     0.07630
     0.05224
     0.05492
     0.19122
     0.23398
     0.31683
     0.46650
     0.62418
     0.82196
     1.04111
     1.33778
     1.60237
     2.08611
     2.94135
     3.66296
     3.34225
     1.25492
    -0.95534
    -2.77540
    -4.34156
    -4.10102
    -2.20880
    -1.40968
    -1.50590
    -2.01103
    -2.95981
    -4.34957
    -4.81728
    -4.89746
    -4.50191
    -3.53442
    -2.31570
    -1.16380
    -0.18562
     0.56271
     1.35916
     1.90437
     2.21440
     2.38277
     2.31596
     2.23845
     2.12086
     1.93912
     1.72263
     1.46606
     1.29769
     1.15069
     0.99301
     0.87007
     0.69902
     0.59211
     0.45046
     0.52262
     0.44779
     0.35959
     0.31416
     0.29011
     0.22596
     0.23933
     0.16984
     0.14044
     0.14044
     0.13509
     0.12173
     0.07362
     0.10837
     0.03353
     0.00681
     0.06293
     0.05224
     0.03621
     0.03086
    -0.02794
     0.00414
    -0.02259
    -0.02259
     0.04422
     0.01750
     0.00414
     0.03888
     0.06828
     0.04422
     0.06026
     0.00681
     0.03621
     0.09768
     0.08699
     0.14578
     0.07095
     0.08699
     0.09233
     0.10837
     0.12975
     0.11906
     0.10302
     0.11906
     0.12975
     0.10837
     0.17518
     0.07095
     0.10302
     0.10570
     0.11639
     0.09500
     0.08431
     0.08699
     0.08431
     0.04690
     0.05224
     0.11371
     0.08164
     0.06293
     0.06561
     0.07897
     0.07630
     0.07095
     0.03353
     0.07362
     0.08966
     0.06293
     0.05759
     0.07630
     0.04690
     0.01483
     0.05759
     0.08431
     0.07362
     0.03086
     0.06026
     0.06828
     0.05224
