# Supplementary material for: Software algorithm and hardware design for real-time implementation of new spectral estimator
Source: Biomed Eng Online. 2014 May 9;13:61. doi: 10.1186/1475-925X-13-61 (PMC4057578; doi:10.1186/1475-925X-13-61)
Supplement: Additional file 2 — txtfiles.zip. [file 1475-925X-13-61-S2.zip › FILE081.TXT]

     0.27426
     0.12313
    -0.15245
    -0.14356
    -0.25913
     0.00756
    -0.02800
    -0.40137
    -0.35692
    -0.38359
    -0.49027
    -0.31247
    -0.42804
    -0.42804
    -0.39248
    -0.09912
    -0.30358
    -0.15245
    -0.22357
    -0.26802
    -0.41026
    -0.04578
    -0.14356
    -0.31247
    -0.13467
    -0.10801
    -0.17912
    -0.05467
    -0.09912
    -0.01911
    -0.19690
    -0.14356
    -0.02800
     0.02534
    -0.09023
    -0.16134
    -0.15245
     0.04312
     0.11424
    -0.09912
    -0.19690
    -0.04578
    -0.16134
    -0.00133
    -0.26802
    -0.14356
    -0.09023
    -0.00133
    -0.10801
    -0.22357
    -0.17912
    -0.17023
    -0.19690
    -0.13467
    -0.03689
    -0.10801
    -0.25024
    -0.28580
    -0.20579
    -0.08134
    -0.16134
    -0.30358
    -0.20579
    -0.16134
    -0.16134
    -0.17912
    -0.09023
    -0.23246
    -0.36581
    -0.39248
    -0.17023
    -0.20579
    -0.22357
    -0.36581
    -0.29469
    -0.18801
    -0.23246
    -0.08134
    -0.16134
    -0.38359
    -0.09023
    -0.18801
    -0.11690
    -0.29469
    -0.31247
    -0.24135
    -0.01022
    -0.06356
    -0.17023
    -0.16134
    -0.27691
    -0.20579
    -0.18801
    -0.11690
    -0.23246
    -0.20579
    -0.23246
    -0.15245
    -0.01911
    -0.13467
    -0.20579
    -0.41915
    -0.17912
    -0.03689
    -0.20579
    -0.17912
    -0.19690
    -0.03689
    -0.12578
    -0.12578
    -0.07245
    -0.06356
    -0.07245
    -0.14356
    -0.10801
    -0.02800
    -0.01022
    -0.24135
    -0.23246
     0.06090
    -0.03689
     0.05201
    -0.09023
    -0.10801
     0.04312
     0.06090
    -0.09912
    -0.07245
    -0.21468
    -0.08134
    -0.01022
     0.06979
     0.18536
    -0.10801
    -0.21468
    -0.08134
     0.05201
    -0.24135
    -0.01022
    -0.03689
    -0.08134
    -0.25024
    -0.06356
    -0.07245
    -0.17912
    -0.00133
    -0.13467
    -0.06356
    -0.28580
    -0.46360
    -0.31247
    -0.23246
    -0.03689
    -0.31247
    -0.32136
    -0.27691
    -0.33914
    -0.36581
    -0.34803
    -0.47249
    -0.49027
    -0.44582
    -0.58806
    -0.58806
    -0.56139
    -0.65918
    -0.82809
    -0.66807
    -0.70363
    -0.63251
    -0.50805
    -0.49916
    -0.37470
    -0.32136
    -0.19690
     0.09646
     0.56763
     0.85211
     1.49218
     2.34561
     3.04792
     2.14114
     2.43451
     4.03470
     2.97680
     1.10102
     1.18992
     1.15436
     1.02990
     1.65220
     0.97657
     0.80766
     2.03447
     4.15027
     1.66109
    -2.49050
    -6.35762
    -8.30451
    -2.28604
     0.88767
     1.26104
     0.82544
     0.40761
    -1.07701
    -1.59262
    -1.58373
    -0.98811
    -0.25913
     0.29204
     0.77210
     1.12769
     1.54552
     1.61664
     1.58108
     1.41217
     1.21659
     1.25215
     1.29660
     0.82544
     0.97657
     0.81655
     0.70098
     0.73654
     0.73654
     0.52318
     0.65653
     0.71876
     0.64764
     0.43428
     0.68320
     0.54985
     0.30093
     0.45206
     0.65653
     0.52318
     0.46095
     0.31871
     0.50540
     0.59430
     0.27426
     0.36316
     0.53207
     0.45206
     0.55874
     0.30982
     0.56763
     0.39872
     0.46984
     0.30982
     0.49651
     0.54985
     0.60319
     0.52318
     0.50540
     0.49651
     0.38983
     0.37205
     0.48762
     0.46095
     0.47873
     0.50540
     0.61208
     0.45206
     0.55874
     0.20314
     0.46984
     0.54985
     0.39872
     0.40761
     0.40761
     0.51429
     0.40761
     0.28315
     0.43428
     0.45206
     0.52318
     0.26537
     0.49651
     0.40761
     0.38983
     0.18536
     0.30093
     0.37205
     0.17647
     0.31871
     0.26537
     0.38983
     0.25648
     0.23870
     0.10535
     0.07868
     0.17647
     0.20314
     0.19425
     0.01645
     0.05201
     0.04312
     0.14091
     0.22092
     0.05201
     0.07868
    -0.08134
     0.14091
     0.01645
    -0.01022
    -0.05467
    -0.10801
    -0.02800
     0.14091
     0.06979
     0.01645
     0.06979
    -0.11690
    -0.09912
    -0.03689
     0.06979
     0.07868
    -0.02800
     0.02534
     0.14091
    -0.05467
     0.00756
     0.16758
     0.06979
     0.27426
     0.05201
     0.00756
     0.11424
     0.20314
     0.06090
     0.14980
     0.32760
     0.30982
     0.38094
     0.26537
     0.27426
     0.07868
    -0.00133
     0.23870
     0.28315
     0.01645
    -0.00133
    -0.21468
     0.02534
    -0.17023
    -0.32136
    -0.56139
    -0.53472
    -0.88143
    -0.81920
    -0.87254
    -0.94366
    -1.12146
    -1.39704
    -1.37037
    -1.30814
    -1.29925
    -1.47705
    -1.72597
    -1.91266
    -1.89488
    -1.75264
    -1.76153
    -1.77931
    -1.87710
    -1.79709
    -1.65485
    -1.22814
    -0.71252
    -0.54361
    -0.29469
     0.21203
     1.05657
     1.52774
     0.80766
    -0.05467
     1.63442
     3.43907
     4.20361
     2.72788
     1.37661
    -0.15245
     1.07435
     2.37228
     2.51452
     2.97680
     3.03014
     2.25671
     1.26104
    -0.55250
    -2.20603
    -2.08157
    -1.33481
    -0.90810
     0.26537
     2.16781
     2.10558
    -0.21468
    -1.74375
    -2.52606
    -2.49939
    -1.76153
    -1.16591
    -0.39248
    -0.13467
    -0.26802
    -0.75697
    -0.91699
    -0.94366
    -0.93477
    -1.19258
    -0.99700
    -0.85476
    -0.85476
    -0.65029
    -0.48138
    -0.40137
    -0.45471
    -0.32136
    -0.31247
    -0.21468
    -0.15245
    -0.03689
     0.04312
     0.13202
     0.07868
     0.04312
     0.06979
     0.37205
     0.16758
     0.08757
     0.06979
     0.27426
     0.21203
     0.28315
     0.03423
     0.09646
     0.16758
     0.28315
     0.37205
     0.08757
     0.07868
     0.04312
     0.19425
     0.20314
     0.22981
     0.17647
     0.14091
     0.20314
     0.38983
     0.23870
     0.26537
     0.10535
     0.29204
     0.34538
     0.38983
     0.30982
     0.33649
     0.10535
     0.14091
     0.33649
     0.46095
     0.48762
     0.16758
     0.27426
     0.29204
     0.27426
     0.35427
     0.18536
     0.23870
     0.09646
     0.30982
     0.29204
     0.26537
     0.18536
     0.24759
     0.22981
     0.27426
     0.21203
     0.38983
     0.13202
     0.18536
     0.27426
     0.14980
     0.27426
     0.16758
     0.29204
     0.30982
     0.37205
    -0.00133
     0.06979
     0.22092
     0.04312
     0.45206
     0.26537
     0.13202
     0.19425
     0.26537
     0.14980
     0.06979
     0.16758
     0.06090
     0.04312
     0.21203
     0.35427
     0.19425
     0.02534
    -0.00133
     0.12313
     0.10535
     0.16758
     0.06979
     0.15869
     0.06090
     0.12313
     0.14091
    -0.01911
     0.03423
     0.03423
     0.14091
     0.21203
     0.14091
     0.02534
    -0.01911
    -0.18801
     0.01645
     0.21203
     0.02534
    -0.05467
    -0.03689
     0.02534
     0.16758
     0.16758
    -0.04578
    -0.05467
    -0.02800
     0.07868
     0.02534
     0.10535
    -0.06356
    -0.15245
    -0.07245
     0.11424
     0.22981
    -0.11690
    -0.07245
    -0.14356
    -0.07245
    -0.22357
    -0.17912
    -0.06356
    -0.32136
    -0.22357
    -0.30358
    -0.13467
    -0.25024
    -0.31247
    -0.59695
    -0.48138
    -0.45471
    -0.65029
    -0.65918
    -0.82809
    -0.64140
    -0.82809
    -0.92588
    -0.87254
    -0.73030
    -0.76586
    -0.57028
    -0.33025
    -0.17023
    -0.29469
    -0.37470
    -0.17912
    -0.74808
    -0.79253
     1.58997
     5.54598
     4.70144
     3.94580
     3.49241
     1.86556
     0.13202
     1.22548
     2.68343
     3.68799
     4.02581
     2.51452
     3.23460
     4.84368
     4.98592
     2.99458
    -3.22837
    -7.26439
    -4.52630
     0.57652
     1.85667
     0.94101
     0.64764
    -0.33025
    -1.48594
    -1.90377
    -1.70819
    -1.43260
    -0.82809
    -0.59695
     0.50540
     0.49651
     0.86989
     0.78988
     0.86989
     0.86989
     0.93212
     0.72765
     0.64764
     0.38094
     0.43428
     0.37205
     0.52318
     0.22981
     0.30093
    -0.01911
     0.30982
     0.46984
     0.36316
     0.36316
     0.17647
     0.20314
     0.14980
     0.25648
     0.24759
     0.18536
     0.21203
     0.20314
     0.22092
     0.33649
     0.36316
     0.12313
     0.06090
     0.28315
     0.16758
     0.35427
    -0.01911
     0.26537
    -0.05467
     0.08757
     0.08757
     0.29204
     0.14091
     0.09646
     0.10535
     0.08757
    -0.02800
     0.02534
     0.09646
     0.21203
     0.10535
     0.11424
    -0.00133
     0.32760
     0.10535
     0.00756
     0.16758
     0.04312
    -0.03689
     0.16758
     0.13202
     0.16758
     0.14091
    -0.09023
     0.09646
     0.20314
     0.15869
     0.09646
     0.09646
     0.00756
    -0.06356
     0.05201
     0.13202
     0.12313
     0.02534
     0.06979
     0.09646
    -0.01022
     0.14091
     0.02534
    -0.17023
     0.04312
    -0.00133
     0.23870
     0.00756
    -0.06356
     0.01645
     0.00756
    -0.07245
     0.14980
    -0.09023
    -0.14356
    -0.01911
    -0.02800
    -0.17023
     0.06979
    -0.32136
    -0.17912
    -0.07245
    -0.09912
     0.04312
    -0.11690
    -0.24135
    -0.17912
    -0.25024
    -0.17023
    -0.12578
    -0.06356
    -0.21468
     0.54096
     0.37205
    -0.57917
    -0.36581
    -0.34803
    -0.13467
    -0.11690
     0.03423
    -0.18801
    -0.17023
    -0.28580
    -0.33914
    -0.51694
    -0.17912
    -0.44582
    -0.25913
    -0.58806
    -0.31247
    -0.28580
    -0.56139
    -0.56139
    -0.43693
    -0.26802
    -0.33025
    -0.32136
    -0.36581
    -0.29469
    -0.53472
    -0.39248
    -0.34803
    -0.26802
    -0.40137
    -0.38359
    -0.41915
    -0.57917
    -0.38359
    -0.60584
    -0.46360
    -0.41915
    -0.40137
    -0.50805
    -0.66807
    -0.62362
    -0.71252
    -0.68585
    -0.78364
    -0.75697
    -0.74808
    -0.87254
    -0.94366
    -0.87254
    -0.87254
    -1.19258
    -0.96144
    -0.75697
    -0.54361
    -0.30358
    -0.34803
    -0.01911
     0.06090
     0.16758
     0.72765
     0.83433
     1.31438
     2.37228
     3.65243
     3.17238
     3.00347
     3.15460
     2.29227
     1.07435
     1.18992
     2.17670
     3.95469
     3.91024
     3.57242
     0.95879
    -1.18369
     0.01645
     0.14091
    -1.13924
    -3.10391
    -2.81054
    -0.26802
    -0.27691
    -0.03689
    -0.73919
    -1.28147
    -1.93933
    -1.68152
    -1.15702
    -0.73030
    -0.12578
     0.25648
     0.60319
     0.78099
     0.86989
     0.98546
     0.80766
     0.67431
     0.60319
     0.39872
     0.40761
     0.46984
     0.26537
     0.21203
     0.30093
     0.43428
     0.15869
     0.25648
     0.21203
     0.21203
     0.21203
     0.32760
     0.34538
     0.30982
     0.21203
     0.24759
     0.36316
     0.37205
     0.38983
     0.38094
     0.30093
     0.30982
     0.38983
     0.14980
     0.19425
     0.02534
     0.38094
     0.19425
     0.33649
     0.16758
     0.21203
     0.18536
     0.07868
     0.09646
     0.28315
     0.10535
     0.33649
     0.30093
     0.28315
     0.14980
     0.19425
     0.13202
     0.37205
     0.30982
     0.42539
     0.14091
     0.20314
     0.35427
     0.13202
     0.22092
     0.32760
     0.30982
     0.35427
     0.31871
     0.40761
     0.25648
     0.16758
     0.30982
     0.36316
     0.26537
     0.38094
     0.32760
     0.24759
     0.42539
     0.22092
     0.20314
     0.34538
     0.37205
     0.14980
     0.26537
     0.23870
     0.21203
     0.14980
    -0.03689
     0.13202
     0.24759
     0.27426
     0.26537
     0.20314
    -0.09023
    -0.01911
     0.01645
     0.23870
     0.01645
    -0.03689
    -0.06356
     0.07868
     0.11424
    -0.01022
    -0.04578
     0.04312
     0.02534
     0.05201
    -0.11690
    -0.00133
    -0.03689
     0.09646
    -0.09912
     0.13202
     0.01645
     0.05201
    -0.08134
    -0.08134
    -0.02800
     0.05201
    -0.14356
    -0.26802
    -0.00133
    -0.25024
     0.03423
    -0.20579
    -0.09023
    -0.20579
    -0.41026
    -0.11690
    -0.10801
    -0.25024
    -0.24135
    -0.22357
    -0.25913
    -0.08134
    -0.27691
    -0.36581
    -0.22357
    -0.10801
    -0.09023
    -0.36581
    -0.49916
    -0.26802
    -0.46360
    -0.37470
    -0.23246
    -0.39248
    -0.41026
    -0.49916
    -0.41915
    -0.55250
    -0.64140
    -0.57028
    -0.53472
    -0.66807
    -0.73919
    -0.75697
    -0.79253
    -0.81031
    -0.75697
    -1.05034
    -0.59695
    -0.61473
    -0.31247
    -0.01911
     0.60319
     0.86100
     1.21659
     1.77666
     2.34561
     2.68343
     3.59909
     3.61687
     4.10582
     4.76367
     3.79467
     1.58108
     0.91434
     1.89223
     2.74566
     2.55008
     2.20337
     2.39895
     2.79011
     0.44317
    -0.08134
    -3.82399
    -7.86002
    -5.37973
     0.10535
    -0.12578
    -0.71252
    -0.98811
    -1.84154
    -2.54384
    -2.73053
    -2.56162
    -2.17047
    -1.41482
    -0.85476
    -0.61473
    -0.22357
    -0.09912
     0.09646
     0.25648
     0.13202
     0.30093
     0.13202
    -0.14356
     0.06979
     0.13202
     0.10535
    -0.08134
    -0.04578
     0.00756
    -0.57028
    -0.64140
    -0.35692
    -0.10801
    -0.05467
    -0.08134
    -0.24135
    -0.25913
    -0.48138
    -0.33914
    -0.45471
    -0.17912
     0.03423
     0.05201
    -0.06356
     0.08757
     0.10535
     0.08757
     0.15869
     0.12313
     0.08757
     0.22092
     0.25648
     0.20314
     0.22092
    -0.08134
    -0.06356
     0.21203
     0.24759
     0.05201
     0.12313
     0.06090
     0.26537
     0.06090
     0.14091
    -0.02800
     0.02534
     0.07868
     0.24759
     0.32760
     0.14091
    -0.02800
    -0.08134
     0.01645
     0.08757
     0.16758
     0.10535
     0.00756
     0.06090
     0.14980
     0.14091
     0.14091
     0.20314
    -0.04578
     0.09646
     0.09646
     0.04312
     0.18536
     0.17647
     0.10535
     0.29204
     0.34538
     0.22981
     0.18536
     0.13202
     0.30982
     0.14980
     0.26537
     0.31871
     0.42539
     0.22981
     0.42539
     0.31871
     0.38094
     0.29204
     0.05201
     0.34538
     0.33649
     0.41650
     0.25648
     0.17647
     0.36316
     0.30982
     0.31871
     0.22092
     0.32760
     0.23870
     0.24759
     0.42539
     0.15869
     0.14091
    -0.02800
     0.29204
     0.25648
     0.23870
     0.08757
     0.24759
    -0.03689
     0.09646
     0.16758
     0.08757
     0.04312
    -0.01911
    -0.05467
     0.08757
     0.03423
     0.07868
    -0.03689
    -0.17023
     0.15869
     0.13202
    -0.06356
    -0.14356
    -0.06356
    -0.10801
    -0.13467
    -0.06356
    -0.03689
    -0.12578
    -0.22357
    -0.04578
     0.05201
    -0.27691
    -0.25913
    -0.46360
    -0.22357
    -0.25913
    -0.25024
    -0.23246
    -0.43693
    -0.40137
    -0.62362
    -0.46360
    -0.43693
    -0.36581
    -0.72141
    -0.73919
    -0.63251
    -0.62362
    -0.71252
    -1.13924
    -0.95255
    -0.83698
    -0.73919
    -0.84587
    -0.87254
    -0.83698
    -0.82809
    -0.37470
     0.30982
     0.07868
     0.16758
     0.41650
     0.79877
     0.48762
     2.08781
     4.67477
     4.93258
     4.29251
     2.82567
     0.63875
    -0.26802
     2.06114
     3.08348
     3.13682
     3.27016
     2.32783
     2.95013
     2.47896
     2.45229
    -0.20579
    -4.33072
    -5.59309
    -0.73030
     0.79877
     1.26104
     1.15436
    -0.33025
    -0.85476
    -1.46816
    -1.11257
    -1.03256
    -0.57028
    -0.17912
     0.24759
     0.34538
     0.39872
     0.48762
     0.51429
     0.23870
     0.30982
     0.48762
     0.38983
     0.22981
     0.07868
     0.44317
     0.28315
     0.03423
    -0.02800
    -0.02800
     0.06979
     0.34538
     0.13202
     0.15869
     0.14091
    -0.01911
    -0.09023
     0.14091
     0.02534
    -0.04578
    -0.11690
    -0.01911
    -0.30358
    -0.13467
    -0.14356
    -0.03689
    -0.09912
    -0.19690
    -0.23246
    -0.07245
    -0.02800
    -0.21468
    -0.16134
     0.02534
    -0.08134
    -0.08134
     0.00756
    -0.04578
    -0.09023
    -0.04578
    -0.10801
     0.05201
    -0.02800
     0.01645
    -0.01022
    -0.03689
    -0.03689
    -0.17023
    -0.25913
     0.01645
    -0.05467
    -0.23246
    -0.07245
    -0.27691
    -0.18801
    -0.09023
    -0.31247
    -0.08134
    -0.23246
     0.03423
    -0.12578
    -0.17023
    -0.29469
    -0.22357
    -0.34803
    -0.15245
    -0.13467
    -0.01022
    -0.22357
    -0.24135
    -0.22357
    -0.09023
    -0.20579
    -0.29469
    -0.19690
    -0.17912
    -0.31247
    -0.33025
    -0.17912
    -0.32136
    -0.25913
    -0.22357
    -0.27691
    -0.17912
    -0.38359
    -0.21468
    -0.33025
    -0.41915
    -0.33914
    -0.44582
    -0.21468
    -0.31247
    -0.20579
    -0.24135
    -0.29469
    -0.41915
    -0.33025
    -0.41915
    -0.20579
    -0.32136
    -0.48138
    -0.10801
    -0.23246
    -0.24135
    -0.32136
    -0.41915
    -0.30358
    -0.32136
    -0.12578
    -0.33025
    -0.33914
    -0.35692
    -0.33914
    -0.23246
    -0.20579
    -0.30358
    -0.25024
    -0.28580
    -0.31247
    -0.27691
    -0.33914
    -0.41915
    -0.38359
    -0.32136
    -0.16134
    -0.34803
    -0.37470
    -0.37470
    -0.17912
    -0.33914
    -0.33025
    -0.41915
    -0.42804
    -0.61473
    -0.42804
    -0.46360
    -0.47249
    -0.60584
    -0.32136
     0.56763
    -0.63251
    -0.97033
    -0.90810
    -0.66807
    -0.76586
    -0.73919
    -0.69474
    -0.68585
    -0.89921
    -1.07701
    -0.83698
    -0.99700
    -0.76586
    -1.05034
    -0.89032
    -0.65918
    -0.18801
    -0.01022
     0.11424
     0.46095
     1.02990
     1.71443
     2.35450
     3.32350
     2.71010
     2.45229
     3.87468
     2.99458
     0.85211
     0.52318
     1.26993
     1.52774
     1.69665
     1.39439
     0.91434
     2.14114
     1.40328
     0.32760
    -1.92155
    -6.01091
    -6.21538
    -1.69930
     0.32760
     0.57652
     0.80766
    -0.49916
    -1.34370
    -1.65485
    -1.30814
    -0.86365
    -0.43693
     0.02534
     0.46095
     0.41650
     0.60319
     0.70098
     0.79877
     0.70987
     0.61208
     0.59430
     0.38983
     0.38983
     0.27426
     0.14091
     0.17647
     0.36316
     0.26537
     0.15869
     0.30093
     0.23870
     0.14091
     0.34538
     0.30093
     0.30093
     0.31871
     0.24759
     0.22981
     0.30093
     0.10535
     0.26537
     0.19425
     0.26537
     0.25648
     0.47873
     0.04312
     0.07868
     0.16758
     0.14091
     0.22092
     0.30093
     0.24759
     0.19425
     0.20314
     0.39872
     0.23870
     0.23870
     0.18536
     0.25648
     0.44317
     0.51429
     0.46095
     0.25648
     0.30093
     0.30982
     0.30093
     0.45206
     0.52318
     0.33649
     0.30982
     0.44317
     0.50540
     0.30093
     0.27426
     0.22092
     0.45206
     0.40761
     0.48762
     0.30093
     0.35427
     0.31871
     0.18536
     0.39872
     0.46095
     0.17647
     0.30982
     0.41650
     0.27426
     0.26537
     0.22981
     0.38983
     0.24759
     0.38094
     0.26537
     0.19425
     0.23870
     0.14980
     0.17647
     0.40761
     0.42539
     0.14980
     0.23870
     0.25648
     0.19425
     0.23870
     0.12313
     0.14091
     0.14091
     0.20314
     0.24759
     0.14980
     0.06979
     0.11424
    -0.08134
     0.12313
     0.22981
     0.02534
    -0.01911
    -0.07245
     0.12313
    -0.04578
    -0.15245
    -0.03689
    -0.11690
     0.02534
    -0.01022
    -0.08134
    -0.13467
    -0.13467
    -0.35692
    -0.09912
     0.04312
    -0.32136
    -0.08134
    -0.17912
    -0.21468
    -0.19690
    -0.19690
    -0.33914
    -0.23246
    -0.42804
    -0.17912
    -0.27691
    -0.17023
    -0.38359
    -0.45471
    -0.38359
    -0.20579
    -0.36581
    -0.46360
    -0.42804
    -0.59695
    -0.54361
    -0.38359
    -0.53472
    -0.58806
    -0.52583
    -0.65918
    -0.55250
    -0.73030
    -0.90810
    -0.90810
    -1.04145
    -0.99700
    -1.07701
    -1.16591
    -1.43260
    -1.53039
    -1.61040
    -1.45038
    -1.23703
    -0.87254
    -0.33025
    -0.09023
     0.20314
     0.31871
     1.08324
     1.83000
     2.41673
     3.06570
     3.27016
     3.67021
     3.69688
     3.58131
     4.34584
     3.86579
     2.94124
     3.51019
     2.95902
     3.00347
     4.07026
     4.53253
     1.99891
    -2.29493
    -2.17047
    -2.54384
    -1.10368
    -0.84587
    -2.90833
    -2.68608
    -1.91266
    -1.22814
    -1.40593
    -2.66830
    -3.12169
    -2.85499
    -2.10824
    -1.55706
    -0.95255
    -0.48138
    -0.11690
     0.04312
     0.36316
     0.65653
     0.54096
     0.38983
     0.46984
     0.47873
     0.48762
     0.21203
     0.18536
     0.09646
     0.16758
     0.25648
     0.06090
     0.16758
     0.11424
     0.01645
     0.09646
     0.28315
     0.23870
    -0.06356
     0.09646
     0.19425
     0.13202
     0.06090
    -0.10801
     0.00756
     0.02534
     0.08757
     0.22092
    -0.14356
    -0.02800
    -0.24135
    -0.13467
    -0.02800
    -0.14356
    -0.07245
    -0.17912
    -0.00133
    -0.16134
    -0.06356
    -0.23246
    -0.13467
    -0.14356
     0.01645
    -0.10801
    -0.09912
     0.01645
    -0.18801
    -0.23246
     0.06090
     0.03423
    -0.02800
     0.08757
    -0.01911
    -0.07245
    -0.03689
     0.06979
    -0.08134
    -0.02800
    -0.02800
    -0.09912
     0.02534
    -0.13467
    -0.02800
    -0.15245
    -0.01022
    -0.06356
    -0.00133
     0.00756
    -0.14356
    -0.17912
    -0.08134
    -0.17023
    -0.06356
    -0.01911
    -0.10801
    -0.10801
    -0.00133
    -0.01911
    -0.09023
    -0.27691
    -0.12578
     0.13202
    -0.10801
    -0.09023
    -0.16134
    -0.03689
    -0.15245
    -0.08134
    -0.09023
    -0.10801
    -0.12578
    -0.13467
    -0.13467
    -0.09912
    -0.10801
    -0.33025
    -0.20579
    -0.07245
    -0.15245
    -0.04578
    -0.16134
    -0.16134
    -0.20579
    -0.19690
    -0.09023
    -0.13467
    -0.16134
    -0.12578
    -0.13467
    -0.12578
    -0.01022
    -0.28580
    -0.15245
    -0.01911
    -0.18801
    -0.10801
    -0.06356
    -0.12578
    -0.05467
    -0.18801
    -0.15245
    -0.07245
    -0.14356
     0.02534
    -0.08134
    -0.17912
    -0.11690
    -0.18801
    -0.28580
    -0.21468
    -0.07245
    -0.15245
    -0.09912
    -0.10801
    -0.05467
    -0.13467
    -0.40137
    -0.22357
    -0.22357
    -0.25024
    -0.15245
    -0.31247
    -0.28580
    -0.33914
    -0.45471
    -0.28580
    -0.40137
    -0.33025
    -0.44582
    -0.47249
    -0.56139
    -0.49027
    -0.72141
    -0.64140
    -0.79253
    -0.65029
    -0.97922
    -1.11257
    -0.96144
    -0.73030
    -0.96144
    -0.73030
    -0.40137
    -0.09023
     0.21203
     0.71876
     1.11880
     1.48329
     2.42562
     3.48352
     4.04359
     4.01692
     3.85690
     3.33239
     4.59476
     5.11927
     3.59909
     2.17670
     1.60775
     1.79444
     1.78555
     1.89223
     0.96768
     2.14114
     0.50540
    -1.05923
    -2.98834
    -6.73989
    -6.71322
    -3.13058
    -0.63251
    -0.87254
    -0.36581
    -1.34370
    -2.14380
    -2.42827
    -2.13491
    -1.34370
    -1.06812
    -0.45471
     0.45206
     0.80766
     0.78988
     0.87878
     1.07435
     0.95879
     0.70987
     0.57652
     0.99434
     0.52318
     0.31871
     0.39872
     0.35427
     0.30982
     0.08757
     0.34538
     0.26537
     0.14091
     0.02534
     0.15869
     0.38983
     0.35427
     0.07868
     0.09646
     0.13202
     0.12313
     0.12313
     0.05201
     0.15869
     0.06979
     0.02534
     0.06979
     0.06090
    -0.07245
    -0.06356
    -0.07245
     0.10535
     0.06979
    -0.14356
    -0.00133
     0.01645
     0.10535
     0.04312
     0.07868
    -0.01022
     0.06090
     0.06979
     0.20314
     0.04312
     0.15869
    -0.12578
     0.05201
     0.19425
     0.01645
    -0.52583
    -0.01022
     0.02534
     0.17647
    -0.09912
     0.00756
     0.03423
    -0.05467
    -0.15245
     0.07868
     0.10535
     0.03423
    -0.11690
     0.03423
     0.14091
     0.16758
     0.18536
     0.17647
     0.05201
     0.12313
     0.14091
     0.04312
     0.27426
    -0.01911
    -0.03689
     0.11424
     0.22092
     0.00756
    -0.03689
    -0.15245
     0.09646
     0.06979
     0.02534
     0.01645
     0.05201
    -0.00133
    -0.12578
    -0.14356
     0.10535
     0.05201
    -0.15245
    -0.07245
    -0.04578
     0.03423
    -0.05467
    -0.17912
    -0.16134
     0.06090
     0.02534
    -0.04578
    -0.09023
    -0.22357
    -0.09023
    -0.15245
     0.00756
    -0.02800
    -0.13467
    -0.01911
     0.02534
    -0.04578
    -0.08134
     0.12313
    -0.10801
     0.13202
     0.08757
     0.11424
     0.15869
    -0.00133
     0.04312
     0.13202
     0.11424
     0.06979
     0.19425
     0.06979
     0.10535
     0.25648
     0.14091
     0.01645
    -0.13467
     0.10535
     0.14091
     0.03423
    -0.13467
    -0.01911
    -0.24135
    -0.28580
    -0.38359
    -0.49916
    -0.54361
    -0.53472
    -0.78364
    -0.85476
    -0.83698
    -1.01478
    -1.32592
    -1.30814
    -1.19258
    -1.25480
    -1.10368
    -1.19258
    -1.05034
    -0.92588
    -0.62362
     0.04312
     0.77210
     1.07435
     1.74110
     2.71899
     3.31461
     3.33239
     2.72788
     2.87901
     3.52797
     4.15916
     3.42129
     2.02558
     0.69209
     1.17214
     0.86100
     0.96768
    -0.05467
    -0.99700
    -0.67696
    -0.13467
    -1.37926
    -3.37950
    -4.06402
    -3.80621
    -2.73053
    -1.36148
    -0.33914
    -0.28580
    -0.67696
    -0.67696
    -0.72141
    -0.25913
     0.04312
     0.10535
     0.34538
     0.37205
     0.48762
     0.42539
     0.70098
     0.37205
     0.36316
     0.44317
     0.50540
     0.37205
     0.14980
     0.20314
     0.16758
     0.20314
     0.38094
     0.18536
     0.13202
     0.15869
     0.14091
     0.36316
     0.21203
     0.21203
     0.21203
     0.22981
     0.22092
     0.28315
     0.25648
     0.15869
     0.19425
     0.07868
     0.48762
     1.81222
     1.66998
     0.59430
     0.28315
     0.16758
     0.33649
     0.66542
     0.66542
     0.85211
     0.78099
     0.67431
     0.60319
     0.30982
     0.23870
    -0.09912
    -0.01911
    -0.04578
    -0.07245
    -0.18801
    -0.06356
     0.06090
     0.08757
    -0.06356
     0.05201
     0.13202
     0.18536
     0.32760
     0.36316
     0.32760
     0.32760
     0.23870
     0.25648
     0.59430
     0.50540
     0.45206
     0.52318
     0.65653
     0.51429
     0.48762
     0.52318
     0.42539
     0.53207
     0.53207
     0.69209
     0.77210
     0.42539
     0.63875
     0.35427
     0.70098
     0.64764
     0.65653
     0.50540
     0.42539
     0.40761
     0.56763
     0.46984
     0.51429
     0.31871
     0.30982
     0.46984
     0.45206
     0.36316
     0.12313
     0.02534
     0.20314
     0.25648
     0.21203
     0.17647
     0.03423
     0.06979
     0.06979
     0.02534
    -0.09912
     0.02534
     0.00756
    -0.04578
    -0.10801
    -0.05467
    -0.17023
    -0.13467
    -0.15245
     0.03423
     0.01645
    -0.09912
    -0.17912
    -0.27691
    -0.13467
    -0.21468
    -0.19690
    -0.11690
    -0.29469
    -0.14356
    -0.15245
     0.00756
    -0.06356
    -0.21468
    -0.33914
    -0.17023
    -0.15245
    -0.23246
    -0.25024
    -0.25913
    -0.24135
    -0.18801
    -0.32136
    -0.25913
    -0.20579
    -0.39248
    -0.34803
    -0.39248
    -0.34803
    -0.53472
    -0.60584
    -0.49916
    -0.50805
    -0.68585
    -0.64140
    -0.66807
    -0.66807
    -0.61473
    -0.54361
    -0.75697
    -0.48138
    -0.17023
     0.11424
     0.13202
     0.11424
     0.26537
     0.30982
     0.66542
     1.88334
     3.84801
     4.50586
     2.79900
     3.16349
     3.12793
     1.07435
     0.93212
     1.64331
     2.50563
     2.95902
     3.60798
     3.22571
     2.76344
     0.17647
     0.20314
    -0.84587
    -4.22404
    -3.42395
    -0.38359
     0.57652
    -0.18801
     0.22981
    -0.38359
    -1.11257
    -1.37926
    -1.15702
    -0.82809
    -0.42804
     0.14980
     0.34538
     0.58541
     0.70098
     1.07435
     0.90545
     0.77210
     0.69209
     0.71876
     0.46984
     0.23870
     0.43428
     0.38983
     0.37205
     0.35427
     0.10535
     0.13202
     0.25648
     0.13202
     0.22981
     0.20314
     0.28315
     0.22092
     0.07868
     0.18536
     0.11424
     0.22092
     0.14980
     0.09646
     0.26537
     0.22981
     0.08757
     0.10535
    -0.07245
    -0.13467
     0.11424
     0.04312
     0.14091
     0.05201
     0.06090
     0.06090
    -0.02800
     0.00756
     0.03423
    -0.01022
     0.12313
    -0.12578
     0.06090
     0.10535
    -0.00133
    -0.07245
    -0.09912
    -0.02800
     0.06090
     0.02534
     0.05201
    -0.05467
    -0.16134
    -0.20579
    -0.12578
     0.00756
    -0.00133
    -0.12578
     0.02534
     0.02534
     0.01645
    -0.11690
    -0.36581
    -0.21468
     0.02534
    -0.15245
    -0.13467
    -0.15245
    -0.16134
    -0.20579
    -0.25024
    -0.14356
    -0.26802
    -0.24135
    -0.26802
    -0.20579
    -0.29469
    -0.25913
    -0.39248
    -0.25913
    -0.03689
    -0.27691
    -0.22357
    -0.27691
    -0.19690
    -0.33914
    -0.49027
    -0.39248
    -0.35692
    -0.00133
    -0.45471
    -0.34803
    -0.39248
    -0.25913
    -0.41026
    -0.36581
    -0.38359
    -0.29469
    -0.38359
    -0.45471
    -0.36581
    -0.56139
    -0.54361
    -0.36581
    -0.34803
    -0.44582
    -0.22357
    -0.39248
    -0.28580
    -0.49027
    -0.41026
    -0.52583
    -0.32136
    -0.27691
    -0.38359
    -0.44582
    -0.22357
    -0.46360
    -0.35692
    -0.28580
    -0.29469
    -0.44582
    -0.45471
    -0.25913
    -0.41026
    -0.32136
    -0.24135
    -0.49027
    -0.34803
    -0.16134
    -0.41915
    -0.25913
    -0.51694
    -0.25913
    -0.57917
    -0.44582
    -0.25024
    -0.34803
    -0.21468
    -0.33914
    -0.41915
    -0.33025
    -0.38359
    -0.47249
    -0.48138
    -0.50805
    -0.47249
    -0.52583
    -0.54361
    -0.53472
    -0.71252
    -0.60584
    -0.81031
    -0.82809
    -0.76586
    -0.84587
    -0.88143
    -0.94366
    -0.87254
    -0.67696
    -0.50805
     0.01645
     0.14091
    -0.13467
     0.23870
     0.68320
     0.95879
     1.02101
     1.45662
     2.09669
     2.47896
     2.12336
     1.99891
     2.07892
     1.56330
     1.33216
     1.50996
     0.75432
     1.16325
     2.07892
     2.51452
     1.44773
    -1.85932
    -1.97489
    -1.87710
    -2.12602
    -3.15725
    -2.96167
    -0.39248
    -0.33025
    -0.36581
    -0.87254
    -1.87710
    -1.85043
    -1.67263
    -1.00589
    -0.51694
     0.05201
     0.65653
     0.80766
     0.97657
     1.11880
     1.09213
     1.15436
     0.78988
     0.80766
     0.67431
     0.68320
     0.54985
     0.42539
     0.59430
     0.38094
     0.35427
     0.23870
     0.41650
     0.35427
     0.13202
     0.36316
     0.28315
     0.47873
     0.46984
     0.41650
     0.39872
     0.29204
     0.27426
     0.31871
     0.25648
     0.42539
     0.30093
     0.45206
     0.37205
     0.38094
     0.31871
     0.31871
     0.55874
     0.46984
     0.54096
     0.41650
     0.39872
     0.44317
     0.47873
     0.46095
     0.60319
     0.80766
     0.57652
     0.63875
     0.64764
     0.78099
     0.55874
     0.63875
     0.63875
     0.66542
     0.91434
     0.85211
     0.83433
     0.86100
     0.77210
     0.91434
     0.89656
     1.03879
     0.86100
     0.86100
     0.85211
     1.02990
     0.87878
     0.84322
     0.63875
     0.79877
     0.70098
     0.63875
     0.63875
     0.47873
     0.31871
     0.06090
     0.09646
     0.31871
     0.07868
    -0.01022
    -0.19690
     0.04312
    -0.02800
    -0.33025
    -0.23246
    -0.30358
    -0.17912
    -0.17912
    -0.36581
    -0.26802
    -0.19690
    -0.25024
    -0.33914
    -0.07245
    -0.17912
    -0.15245
    -0.20579
    -0.22357
    -0.25024
    -0.25024
    -0.51694
    -0.17023
    -0.14356
    -0.09023
    -0.14356
    -0.18801
    -0.25913
    -0.19690
    -0.34803
    -0.10801
    -0.07245
    -0.22357
    -0.28580
    -0.09023
    -0.19690
    -0.09912
    -0.16134
    -0.16134
    -0.26802
    -0.18801
    -0.08134
    -0.15245
    -0.42804
    -0.48138
    -0.50805
    -0.22357
    -0.30358
    -0.43693
    -0.65029
    -0.47249
    -0.57028
    -0.48138
    -0.74808
    -0.82809
    -0.79253
    -0.92588
    -0.68585
    -0.70363
    -1.04145
    -0.97033
    -1.15702
    -1.03256
    -1.02367
    -1.10368
    -1.11257
    -1.28147
    -1.17480
    -1.29925
    -1.21925
    -1.40593
    -1.23703
    -1.37037
    -1.29925
    -1.19258
    -1.41482
    -1.51261
    -1.59262
    -1.46816
    -1.18369
    -1.30814
    -1.02367
    -0.96144
    -0.25913
     0.12313
     0.37205
     0.44317
     0.86100
     1.57219
     1.97224
     2.41673
     2.63898
     3.00347
     2.99458
     2.89679
     3.59020
     3.19905
     2.00780
     1.40328
     0.71876
     1.16325
     2.24782
     2.63898
     1.91001
    -1.29925
    -2.43716
    -2.31271
    -2.55273
    -1.60151
    -2.42827
    -1.94822
    -1.06812
    -1.31703
    -0.70363
    -1.15702
    -1.49483
    -1.45927
    -1.07701
    -0.41915
    -0.28580
     0.17647
     0.57652
     0.69209
     0.75432
     0.82544
     0.68320
     0.78099
     0.60319
     0.78988
     0.64764
     0.57652
     0.55874
     0.41650
     0.45206
     0.43428
     0.28315
     0.46095
     0.32760
     0.39872
     0.49651
     0.51429
     0.55874
     0.38983
     0.36316
     0.45206
     0.66542
     0.39872
     0.39872
     0.33649
     0.39872
     0.45206
     0.42539
     0.44317
     0.30093
     0.49651
     0.46095
     0.42539
     0.49651
     0.37205
     0.20314
     0.21203
     0.49651
     0.52318
     0.50540
     0.34538
     0.47873
     0.40761
     0.42539
     0.38983
     0.30982
     0.19425
     0.50540
     0.40761
     0.30982
     0.39872
     0.15869
     0.42539
     0.28315
     0.51429
     0.44317
     0.36316
     0.42539
     0.31871
     0.32760
     0.32760
     0.30982
     0.36316
     0.39872
     0.37205
     0.29204
     0.43428
     0.28315
     0.34538
     0.27426
     0.30982
     0.12313
     0.17647
     0.20314
     0.21203
     0.17647
     0.20314
     0.24759
     0.15869
     0.11424
     0.22092
     0.06979
     0.20314
     0.19425
     0.02534
     0.06090
     0.21203
     0.19425
     0.10535
     0.06979
    -0.00133
     0.05201
     0.00756
    -0.02800
     0.07868
    -0.04578
    -0.02800
    -0.01911
    -0.01911
    -0.01022
    -0.18801
    -0.08134
     0.10535
    -0.01022
    -0.12578
    -0.10801
    -0.09912
    -0.16134
    -0.25024
    -0.24135
    -0.06356
    -0.08134
    -0.12578
    -0.12578
    -0.04578
    -0.20579
    -0.23246
    -0.28580
    -0.21468
    -0.02800
    -0.20579
    -0.08134
    -0.03689
    -0.12578
    -0.07245
    -0.03689
    -0.18801
    -0.01911
    -0.13467
    -0.26802
    -0.28580
    -0.18801
    -0.22357
    -0.41026
    -0.18801
    -0.18801
    -0.25024
    -0.28580
    -0.44582
    -0.44582
    -0.51694
    -0.47249
    -0.47249
    -0.51694
    -0.50805
    -0.29469
    -0.59695
    -0.56139
    -0.70363
    -0.65029
    -0.60584
    -0.43693
    -0.49916
    -0.45471
    -0.33025
    -0.42804
    -0.03689
     0.16758
     0.14091
     0.36316
     0.69209
     1.12769
     1.41217
     1.99891
     2.61231
     2.16781
     2.39006
     2.86123
     1.73221
     0.51429
    -0.09023
     0.67431
     0.81655
     1.57219
     1.12769
     0.57652
     0.78099
     0.83433
     0.38094
    -1.80598
    -4.22404
    -4.71298
    -1.57484
     0.90545
     1.26104
     0.93212
    -0.29469
    -0.76586
    -1.03256
    -0.90810
    -0.29469
     0.03423
     0.21203
     0.54985
     0.54985
     0.52318
     0.46984
     0.38983
     0.16758
     0.32760
     0.27426
     0.06090
     0.06090
     0.07868
    -0.12578
    -0.14356
    -0.22357
    -0.06356
     0.06090
    -0.12578
    -0.13467
    -0.14356
    -0.01022
    -0.19690
    -0.15245
     0.06979
     0.07868
    -0.09912
    -0.09023
    -0.07245
     0.03423
    -0.10801
    -0.22357
    -0.20579
    -0.17912
    -0.08134
    -0.04578
    -0.20579
    -0.16134
    -0.01911
    -0.26802
    -0.27691
    -0.06356
    -0.21468
    -0.21468
    -0.22357
    -0.15245
    -0.17023
    -0.26802
    -0.29469
    -0.14356
    -0.11690
     0.00756
    -0.17023
    -0.23246
    -0.10801
    -0.23246
    -0.30358
    -0.13467
    -0.03689
    -0.22357
    -0.07245
     0.02534
    -0.18801
    -0.18801
    -0.27691
    -0.18801
    -0.21468
    -0.29469
    -0.12578
    -0.33914
    -0.24135
    -0.33914
    -0.28580
    -0.25024
    -0.21468
    -0.26802
    -0.27691
    -0.26802
    -0.22357
    -0.33025
    -0.44582
    -0.32136
    -0.17023
    -0.08134
    -0.19690
    -0.33914
    -0.25024
    -0.23246
    -0.40137
    -0.04578
    -0.25024
    -0.37470
    -0.21468
    -0.27691
    -0.20579
    -0.18801
    -0.15245
    -0.22357
    -0.24135
    -0.29469
    -0.09912
    -0.24135
    -0.33914
    -0.17023
    -0.33025
    -0.12578
    -0.06356
    -0.25913
    -0.20579
    -0.15245
    -0.03689
    -0.09023
    -0.51694
    -0.22357
    -0.26802
    -0.13467
    -0.10801
    -0.04578
    -0.08134
    -0.23246
    -0.21468
    -0.13467
    -0.01911
    -0.13467
    -0.22357
    -0.09912
    -0.19690
    -0.19690
    -0.06356
    -0.17912
    -0.18801
    -0.19690
    -0.06356
    -0.01022
    -0.06356
    -0.26802
    -0.34803
    -0.33914
    -0.13467
    -0.13467
    -0.28580
    -0.33025
    -0.29469
    -0.07245
    -0.30358
    -0.50805
    -0.64140
    -0.44582
    -0.52583
    -0.57917
    -0.73919
    -0.54361
    -0.70363
    -0.95255
    -0.89921
    -1.03256
    -0.90810
    -1.02367
    -0.86365
    -0.64140
    -0.50805
    -0.27691
    -0.08134
     0.44317
     0.45206
     1.02990
     1.56330
     2.06114
     2.59453
     3.11015
     3.58131
     3.25238
     3.54575
     4.22139
     3.29683
     1.87445
     1.44773
     1.29660
     1.40328
     2.14114
     1.93668
     1.83889
     1.04768
    -0.65029
    -0.52583
    -3.37950
    -5.11303
    -4.16181
    -1.81487
    -0.37470
    -0.31247
    -0.11690
    -0.96144
    -1.77931
    -1.93933
    -1.57484
    -1.03256
    -0.49027
    -0.00133
     0.54096
     0.52318
     0.70987
     0.66542
     0.89656
     0.78099
     0.70987
     0.40761
     0.46095
     0.43428
     0.33649
     0.22092
     0.11424
     0.37205
     0.20314
     0.14980
     0.30982
     0.18536
     0.08757
     0.02534
     0.24759
     0.19425
     0.25648
     0.06979
     0.23870
     0.20314
     0.12313
     0.24759
     0.04312
    -0.07245
     0.01645
     0.22981
     0.03423
     0.06979
    -0.04578
    -0.15245
    -0.11690
     0.06090
     0.09646
    -0.09023
     0.05201
    -0.11690
    -0.05467
    -0.03689
    -0.04578
    -0.05467
    -0.01022
    -0.01911
     0.01645
     0.15869
    -0.07245
    -0.11690
    -0.15245
    -0.11690
     0.11424
    -0.03689
    -0.01911
    -0.09023
    -0.05467
    -0.01022
     0.03423
    -0.11690
    -0.13467
    -0.01911
    -0.02800
    -0.03689
    -0.22357
    -0.13467
    -0.20579
    -0.25024
     0.06090
    -0.06356
    -0.22357
    -0.09912
    -0.19690
    -0.16134
    -0.23246
    -0.29469
    -0.17912
    -0.25913
    -0.07245
     0.04312
    -0.22357
    -0.19690
    -0.30358
    -0.09912
    -0.20579
    -0.00133
    -0.34803
    -0.26802
    -0.26802
    -0.31247
    -0.20579
     0.00756
    -0.19690
    -0.32136
    -0.25913
    -0.23246
    -0.27691
    -0.41915
    -0.38359
    -0.35692
    -0.29469
    -0.28580
    -0.28580
    -0.32136
    -0.49027
    -0.40137
    -0.31247
    -0.33025
    -0.41915
    -0.51694
    -0.40137
    -0.24135
    -0.38359
    -0.35692
    -0.41915
    -0.56139
    -0.35692
    -0.34803
    -0.32136
    -0.34803
    -0.52583
    -0.33914
    -0.35692
    -0.39248
    -0.48138
    -0.29469
    -0.30358
    -0.37470
    -0.22357
    -0.39248
    -0.35692
    -0.52583
    -0.37470
    -0.27691
    -0.28580
    -0.33914
    -0.33025
    -0.38359
    -0.42804
    -0.44582
    -0.53472
    -0.42804
    -0.45471
    -0.35692
    -0.49027
    -0.62362
    -0.53472
    -0.72141
    -0.73919
    -0.51694
    -0.60584
    -0.66807
    -0.86365
    -0.74808
    -0.81920
    -1.13035
    -1.02367
    -1.10368
    -1.21925
    -1.14813
    -1.04145
    -0.70363
    -0.26802
    -0.07245
     0.05201
     0.43428
     0.56763
     1.40328
     2.13225
     2.70121
     2.74566
     2.49674
     2.77233
     2.95902
     3.07459
     3.48352
     3.15460
     3.02125
     2.38117
     1.27882
     0.62986
     2.48785
     3.35017
     1.62553
    -2.57940
    -3.09502
    -3.84177
    -2.25937
    -1.01478
    -3.14836
    -2.69497
    -2.41049
    -1.72597
    -1.54817
    -2.27715
    -2.81054
    -2.66830
    -2.13491
    -1.33481
    -0.81031
    -0.29469
     0.07868
     0.27426
     0.30093
     0.37205
     0.50540
     0.38983
     0.44317
     0.31871
     0.11424
     0.11424
     0.18536
    -0.08134
    -0.17912
    -0.17912
    -0.16134
    -0.13467
    -0.16134
    -0.05467
    -0.22357
    -0.10801
    -0.13467
    -0.17023
    -0.07245
    -0.19690
    -0.10801
    -0.23246
    -0.20579
    -0.16134
    -0.32136
    -0.08134
    -0.15245
    -0.20579
    -0.16134
    -0.35692
    -0.27691
    -0.18801
    -0.37470
    -0.29469
    -0.42804
    -0.31247
    -0.33914
    -0.29469
    -0.30358
    -0.25913
    -0.45471
    -0.35692
    -0.14356
    -0.18801
    -0.33025
    -0.37470
    -0.20579
    -0.42804
    -0.27691
    -0.25024
    -0.23246
    -0.07245
    -0.23246
    -0.16134
    -0.18801
    -0.11690
    -0.18801
    -0.20579
    -0.09912
    -0.14356
     0.01645
    -0.04578
     0.11424
    -0.01911
    -0.00133
    -0.05467
     0.20314
    -0.01911
     0.08757
     0.03423
     0.02534
     0.22092
     0.28315
     0.09646
     0.14980
     0.17647
     0.21203
     0.31871
     0.36316
     0.05201
     0.08757
    -0.02800
     0.13202
     0.02534
    -0.01911
     0.05201
    -0.21468
    -0.15245
    -0.29469
    -0.44582
    -0.37470
    -0.44582
    -0.67696
    -0.66807
    -0.68585
    -0.73919
    -0.66807
    -0.75697
    -0.76586
    -0.83698
    -0.68585
    -0.75697
    -0.81920
    -0.80142
    -0.78364
    -0.66807
    -0.79253
    -0.78364
    -0.52583
    -0.57917
    -0.76586
    -0.58806
    -0.71252
    -0.66807
    -0.68585
    -0.66807
    -0.65029
    -0.55250
    -0.58806
    -0.66807
    -0.46360
    -0.64140
    -0.65918
    -0.49027
    -0.46360
    -0.52583
    -0.59695
    -0.57917
    -0.49027
    -0.42804
    -0.68585
    -0.50805
    -0.47249
    -0.38359
    -0.56139
    -0.57917
    -0.55250
    -0.67696
    -0.64140
    -0.65918
    -0.68585
    -0.68585
    -0.65918
    -0.66807
    -0.70363
    -0.84587
    -0.86365
    -0.90810
    -0.80142
    -1.01478
    -0.97922
    -1.12146
    -0.85476
    -0.67696
    -0.76586
    -0.23246
     0.06979
     0.25648
     1.02101
     1.27882
     1.80333
     2.46118
     2.86123
     3.01236
     3.26127
     3.50130
     3.24349
     3.88357
     4.35473
     3.02125
     1.21659
     0.54985
     0.64764
     0.32760
     0.42539
     0.20314
     0.02534
     0.36316
    -0.25913
    -1.40593
    -3.77065
    -6.51764
    -5.42418
    -1.33481
    -0.31247
     0.41650
     0.38094
    -0.81031
    -1.10368
    -1.05923
    -0.77475
    -0.35692
     0.25648
     0.50540
     0.63875
     0.85211
     1.03879
     0.95879
     0.98546
     0.79877
     0.77210
     0.70987
     0.66542
     0.32760
     0.54096
     0.48762
     0.36316
     0.26537
     0.33649
     0.24759
     0.40761
     0.17647
     0.23870
     0.38983
     0.48762
     0.37205
     0.14980
     0.32760
     0.16758
    -0.00133
     0.11424
     0.22092
     0.42539
     0.41650
     0.11424
     0.07868
    -0.01022
     0.00756
    -0.10801
     0.10535
     0.22092
     0.02534
    -0.02800
    -0.11690
    -0.16134
    -0.32136
    -0.23246
    -0.16134
    -0.08134
    -0.31247
    -0.41915
    -0.25913
    -0.25024
    -0.33914
    -0.49916
    -0.41915
    -0.28580
    -0.28580
    -0.36581
    -0.33025
    -0.33914
    -0.34803
    -0.50805
    -0.41915
    -0.17912
    -0.55250
    -0.55250
    -0.44582
    -0.38359
    -0.31247
    -0.38359
    -0.57917
    -0.41915
    -0.33914
    -0.37470
    -0.27691
    -0.61473
    -0.47249
    -0.49916
    -0.38359
    -0.14356
    -0.32136
    -0.42804
    -0.38359
    -0.26802
    -0.33025
    -0.32136
    -0.41915
    -0.50805
    -0.27691
    -0.33914
    -0.24135
    -0.26802
    -0.44582
    -0.50805
    -0.45471
    -0.13467
    -0.28580
    -0.37470
    -0.59695
    -0.32136
    -0.30358
    -0.48138
    -0.52583
    -0.32136
    -0.39248
    -0.29469
    -0.34803
    -0.44582
    -0.49916
    -0.52583
    -0.54361
    -0.45471
    -0.39248
    -0.49916
    -0.52583
    -0.52583
    -0.56139
    -0.42804
    -0.53472
    -0.61473
    -0.51694
    -0.39248
    -0.33025
    -0.63251
    -0.53472
    -0.47249
    -0.69474
    -0.50805
    -0.31247
    -0.44582
    -0.61473
    -0.55250
    -0.44582
    -0.50805
    -0.56139
    -0.58806
    -0.62362
    -0.67696
    -0.49027
    -0.49916
    -0.59695
    -0.73030
    -0.76586
    -0.61473
    -0.52583
    -0.71252
    -0.87254
    -0.93477
    -0.57917
    -0.82809
    -0.75697
    -0.87254
    -1.02367
    -0.99700
    -0.86365
    -0.90810
    -1.00589
    -1.00589
    -1.10368
    -0.90810
    -0.85476
    -0.62362
    -0.61473
    -0.48138
    -0.47249
    -0.29469
    -0.07245
     0.21203
     0.17647
     0.97657
     3.23460
     3.18127
     1.99002
     2.34561
     1.97224
     0.37205
     0.38094
     0.83433
     1.53663
     2.38117
     2.92346
     2.47896
     1.33216
    -0.44582
    -0.54361
    -0.87254
    -4.25960
    -3.37950
    -1.35259
     0.14091
    -0.27691
     0.22981
    -0.92588
    -1.49483
    -1.73486
    -1.60151
    -1.21036
    -0.67696
    -0.29469
    -0.16134
     0.29204
     0.17647
     0.24759
     0.13202
     0.23870
     0.17647
    -0.03689
    -0.21468
    -0.25913
    -0.10801
    -0.25913
    -0.44582
    -0.48138
    -0.38359
    -0.28580
    -0.50805
    -0.39248
    -0.50805
    -0.38359
    -0.45471
    -0.25913
    -0.28580
    -0.33025
    -0.68585
    -0.42804
    -0.37470
    -0.26802
    -0.50805
    -0.45471
    -0.49916
    -0.41026
    -0.46360
    -0.45471
    -0.58806
    -0.49916
    -0.36581
    -0.52583
    -0.51694
    -0.44582
    -0.58806
    -0.66807
    -0.50805
    -0.41026
    -0.39248
    -0.37470
    -0.54361
    -0.33914
    -0.42804
    -0.47249
    -0.53472
    -0.41915
    -0.45471
    -0.51694
    -0.47249
    -0.42804
    -0.38359
    -0.44582
    -0.61473
    -0.33025
    -0.59695
    -0.49916
    -0.49916
    -0.55250
    -0.35692
    -0.57917
    -0.63251
    -0.55250
    -0.35692
    -0.65029
    -0.35692
    -0.51694
    -0.40137
    -0.48138
    -0.60584
    -0.40137
    -0.57028
    -0.33025
    -0.37470
    -0.37470
    -0.50805
    -0.54361
    -0.41915
    -0.33025
    -0.37470
    -0.53472
    -0.35692
    -0.52583
    -0.48138
    -0.38359
    -0.43693
    -0.43693
    -0.30358
    -0.43693
    -0.42804
    -0.35692
    -0.43693
    -0.33025
    -0.38359
    -0.42804
    -0.47249
    -0.39248
    -0.31247
    -0.45471
    -0.36581
    -0.39248
    -0.53472
    -0.33025
    -0.34803
    -0.30358
    -0.57028
    -0.50805
    -0.55250
    -0.49027
    -0.49916
    -0.49027
    -0.45471
    -0.49027
    -0.49916
    -0.62362
    -0.43693
    -0.42804
    -0.59695
    -0.51694
    -0.46360
    -0.51694
    -0.53472
    -0.37470
    -0.49916
    -0.48138
    -0.63251
    -0.51694
    -0.44582
    -0.41026
    -0.45471
    -0.48138
    -0.49916
    -0.63251
    -0.57028
    -0.65918
    -0.41026
    -0.52583
    -0.57028
    -0.55250
    -0.49916
    -0.66807
    -0.71252
    -0.71252
    -0.63251
    -0.59695
    -0.71252
    -0.75697
    -0.82809
    -0.90810
    -0.77475
    -0.81031
    -0.74808
    -0.60584
    -0.52583
    -0.23246
    -0.01911
     0.16758
     0.24759
     0.52318
     0.92323
     1.73221
     1.76777
     2.15892
     2.85234
     2.66565
     2.57675
     2.80789
     2.84345
     1.75888
     1.26104
     0.78099
     0.79877
     2.01669
     2.36339
     1.83889
     0.29204
    -1.04145
    -0.68585
    -1.08590
    -3.21059
    -3.62841
    -2.58829
    -0.71252
    -0.21468
     0.18536
    -0.43693
    -1.33481
    -1.67263
    -1.23703
    -0.95255
    -0.41026
    -0.18801
     0.35427
     0.53207
     0.62986
     0.66542
     0.54985
     0.75432
     0.53207
     0.42539
     0.51429
     0.29204
     0.18536
     0.22981
     0.09646
     0.13202
    -0.13467
     0.02534
     0.10535
     0.18536
     0.10535
     0.08757
    -0.05467
     0.05201
     0.10535
     0.08757
     0.09646
     0.08757
    -0.15245
    -0.07245
    -0.11690
     0.10535
    -0.09023
    -0.01022
    -0.10801
    -0.11690
    -0.22357
    -0.14356
    -0.08134
    -0.21468
    -0.15245
    -0.17023
    -0.13467
    -0.02800
    -0.20579
    -0.16134
    -0.09912
    -0.07245
    -0.16134
    -0.12578
    -0.21468
    -0.18801
     0.01645
    -0.09023
    -0.18801
    -0.18801
    -0.04578
    -0.30358
    -0.33914
    -0.14356
    -0.18801
    -0.25024
    -0.18801
    -0.13467
    -0.05467
    -0.32136
    -0.38359
    -0.29469
    -0.30358
    -0.21468
    -0.20579
    -0.48138
    -0.17912
    -0.36581
    -0.37470
    -0.41026
    -0.38359
    -0.60584
    -0.37470
    -0.46360
    -0.44582
    -0.50805
    -0.50805
    -0.48138
    -0.56139
    -0.38359
    -0.45471
    -0.49027
    -0.42804
    -0.30358
    -0.49916
    -0.48138
    -0.29469
    -0.47249
    -0.40137
    -0.36581
    -0.24135
    -0.31247
    -0.48138
    -0.26802
    -0.19690
    -0.18801
    -0.20579
    -0.15245
    -0.18801
    -0.17023
    -0.23246
    -0.01022
     0.02534
    -0.09912
    -0.17023
    -0.01022
    -0.10801
    -0.19690
    -0.38359
    -0.31247
    -0.31247
    -0.36581
    -0.43693
    -0.41915
    -0.86365
    -0.89032
    -0.73030
    -0.93477
    -0.94366
    -0.91699
    -1.04145
    -1.05034
    -1.12146
    -1.13924
    -1.22814
    -1.19258
    -1.21036
    -1.30814
    -0.95255
    -1.02367
    -1.20147
    -1.05034
    -1.21925
    -1.32592
    -0.98811
    -0.94366
    -1.03256
    -1.27258
    -1.15702
    -0.94366
    -1.08590
    -1.06812
    -1.20147
    -0.91699
    -1.16591
    -1.02367
    -1.05034
    -1.21925
    -1.04145
    -1.14813
    -1.09479
    -1.08590
    -1.29925
    -1.17480
    -1.07701
    -0.89921
    -0.65918
    -0.27691
     0.12313
     0.33649
     0.49651
     0.79877
     1.62553
     2.07892
     2.55008
     2.63009
     2.50563
     2.91457
     2.76344
     2.93235
     3.24349
     2.75455
     1.66109
     1.99002
     0.65653
     0.83433
     2.52341
     2.88790
     1.23437
    -2.46383
    -2.67719
    -3.33505
    -2.90833
    -0.33914
    -0.98811
    -2.42827
    -1.61929
    -1.21036
    -1.18369
    -1.21925
    -1.90377
    -1.78820
    -1.24591
    -0.57028
    -0.24135
     0.15869
     0.25648
     0.53207
     0.55874
     0.55874
     0.70987
     0.78099
     0.61208
     0.46984
     0.59430
     0.35427
     0.26537
     0.36316
     0.33649
     0.31871
     0.25648
     0.22092
     0.30982
     0.22092
     0.08757
     0.28315
     0.40761
     0.28315
     0.20314
     0.20314
     0.38983
     0.19425
     0.21203
     0.05201
     0.23870
     0.20314
     0.29204
     0.19425
     0.29204
     0.02534
     0.06090
    -0.03689
     0.37205
     0.30093
     0.03423
     0.15869
     0.16758
     0.10535
     0.17647
     0.21203
     0.25648
     0.10535
     0.32760
     0.34538
     0.15869
     0.22092
     0.25648
     0.16758
     0.45206
     0.38094
     0.24759
     0.33649
     0.19425
     0.46095
     0.27426
     0.36316
     0.22092
     0.25648
     0.38983
     0.39872
     0.25648
     0.38094
     0.15869
     0.07868
     0.28315
     0.25648
     0.22981
     0.12313
     0.07868
     0.21203
     0.13202
     0.14980
    -0.17912
    -0.49027
     0.15869
    -0.03689
     0.06090
    -0.01022
    -0.23246
    -0.19690
    -0.20579
    -0.08134
    -0.01022
    -0.14356
    -0.16134
     0.08757
    -0.07245
    -0.06356
    -0.02800
    -0.05467
    -0.09023
    -0.01911
     0.02534
    -0.00133
     0.05201
    -0.19690
    -0.23246
    -0.00133
     0.03423
    -0.17023
    -0.12578
    -0.22357
    -0.10801
    -0.07245
    -0.16134
    -0.14356
    -0.15245
    -0.17023
    -0.11690
    -0.17023
    -0.16134
    -0.27691
    -0.25913
    -0.32136
    -0.01022
    -0.24135
    -0.37470
    -0.34803
    -0.17912
    -0.26802
    -0.26802
    -0.30358
    -0.32136
    -0.41026
    -0.15245
    -0.31247
    -0.25024
    -0.23246
    -0.47249
    -0.41915
    -0.34803
    -0.25024
    -0.44582
    -0.34803
    -0.32136
    -0.38359
    -0.44582
    -0.46360
    -0.54361
    -0.55250
    -0.44582
    -0.49027
    -0.42804
    -0.55250
    -0.73030
    -0.74808
    -0.60584
    -0.63251
    -0.67696
    -0.63251
    -0.80142
    -0.83698
    -0.91699
    -0.95255
    -0.80142
    -1.01478
    -0.84587
    -0.84587
    -0.74808
    -0.76586
    -0.70363
    -0.71252
    -0.20579
     0.01645
    -0.13467
     0.08757
     0.32760
     0.90545
     1.91890
     3.48352
     2.55897
     2.15003
     3.14571
     2.48785
     0.72765
     0.59430
     1.07435
     1.07435
     1.96335
     2.11447
     1.72332
     1.84778
     1.74999
     1.63442
    -0.47249
    -5.52197
    -6.65099
    -1.47705
     0.94990
     0.99434
     1.38550
    -0.24135
    -1.12146
    -1.65485
    -1.58373
    -0.91699
    -0.67696
    -0.33025
     0.12313
     0.33649
     0.38094
     0.42539
     0.36316
     0.35427
     0.27426
     0.22981
     0.17647
     0.06090
     0.02534
    -0.26802
    -0.29469
    -0.13467
    -0.22357
    -0.29469
    -0.23246
    -0.31247
    -0.18801
    -0.32136
    -0.33025
    -0.28580
    -0.26802
    -0.42804
    -0.28580
    -0.49916
    -0.41026
    -0.48138
    -0.41026
    -0.41915
    -0.33914
    -0.41915
    -0.33025
    -0.55250
    -0.48138
    -0.42804
    -0.41026
    -0.41915
    -0.49916
    -0.23246
    -0.39248
    -0.33025
    -0.33025
    -0.41026
    -0.53472
    -0.41915
    -0.17023
    -0.32136
    -0.39248
    -0.25913
    -0.41915
    -0.36581
    -0.38359
    -0.38359
    -0.19690
    -0.41915
    -0.41915
    -0.38359
    -0.27691
    -0.45471
    -0.48138
    -0.29469
    -0.39248
    -0.41026
    -0.41026
    -0.39248
    -0.29469
    -0.36581
    -0.54361
    -0.37470
    -0.36581
    -0.47249
    -0.26802
    -0.33025
    -0.35692
    -0.36581
    -0.33025
    -0.55250
    -0.38359
    -0.30358
    -0.30358
    -0.42804
    -0.22357
    -0.25024
    -0.33025
    -0.40137
    -0.42804
    -0.39248
    -0.17912
    -0.41915
    -0.28580
    -0.33914
    -0.33025
    -0.42804
    -0.40137
    -0.35692
    -0.25024
    -0.36581
    -0.41915
    -0.37470
    -0.39248
    -0.46360
    -0.42804
    -0.18801
    -0.15245
    -0.57917
    -0.32136
    -0.34803
    -0.25913
    -0.36581
    -0.39248
    -0.33914
    -0.24135
    -0.38359
    -0.38359
    -0.41915
    -0.32136
    -0.51694
    -0.32136
    -0.40137
    -0.11690
    -0.32136
    -0.18801
    -0.44582
    -0.44582
    -0.51694
    -0.45471
    -0.32136
    -0.33914
    -0.53472
    -0.49916
    -0.38359
    -0.37470
    -0.43693
    -0.54361
    -0.53472
    -0.37470
    -0.40137
    -0.67696
    -0.60584
    -0.54361
    -0.63251
    -0.60584
    -0.54361
    -0.58806
    -0.74808
    -0.61473
    -0.67696
    -0.75697
    -0.77475
    -0.83698
    -0.89032
    -0.80142
    -0.90810
    -0.72141
    -0.82809
    -0.82809
    -0.59695
    -0.57917
    -0.35692
    -0.25913
     0.08757
     0.21203
     0.39872
     1.14547
     1.61664
     1.85667
     2.24782
     2.82567
     2.14114
     2.34561
     2.94124
     2.70121
     1.16325
     0.36316
     0.09646
     0.55874
     0.94990
     1.10991
     0.14091
    -0.08134
     0.94101
     0.32760
    -1.44149
    -3.29949
    -4.20626
    -2.77498
    -0.87254
     0.69209
     1.25215
     0.49651
    -0.17912
    -0.47249
    -0.41915
    -0.40137
     0.02534
     0.41650
     0.78099
     0.91434
     0.69209
     0.83433
     0.96768
     1.00323
     0.84322
     0.87878
     0.56763
     0.52318
     0.28315
     0.44317
     0.39872
     0.07868
    -0.01911
     0.13202
     0.12313
    -0.10801
    -0.23246
    -0.19690
    -0.33025
    -0.30358
    -0.32136
    -0.55250
    -0.51694
    -0.59695
    -0.73030
    -0.75697
    -0.33025
    -0.66807
    -0.57917
    -0.69474
    -0.65029
    -0.75697
    -0.78364
    -0.74808
    -0.58806
    -0.81920
    -0.63251
    -0.35692
    -0.59695
    -0.59695
    -0.74808
    -0.65918
    -0.42804
    -0.35692
    -0.46360
    -0.69474
    -0.47249
    -0.33025
    -0.44582
    -0.44582
    -0.32136
    -0.33914
    -0.23246
    -0.22357
    -0.46360
    -0.19690
    -0.35692
    -0.25913
    -0.24135
    -0.09023
    -0.32136
    -0.26802
    -0.16134
    -0.18801
    -0.13467
    -0.44582
    -0.47249
    -0.24135
    -0.27691
    -0.11690
    -0.25913
    -0.46360
    -0.36581
    -0.36581
    -0.13467
    -0.09912
    -0.30358
    -0.45471
    -0.43693
    -0.15245
    -0.35692
    -0.37470
    -0.41915
    -0.44582
    -0.14356
    -0.35692
    -0.32136
    -0.35692
    -0.47249
    -0.58806
    -0.46360
    -0.39248
    -0.33025
    -0.53472
    -0.67696
    -0.35692
    -0.57028
    -0.43693
    -0.66807
    -0.44582
    -0.59695
    -0.41915
    -0.47249
    -0.33025
    -0.55250
    -0.49027
    -0.68585
    -0.17912
    -0.35692
    -0.29469
    -0.30358
    -0.27691
    -0.37470
    -0.34803
    -0.25024
    -0.33025
    -0.28580
    -0.20579
    -0.17023
    -0.22357
    -0.21468
    -0.19690
    -0.31247
    -0.22357
    -0.09912
    -0.29469
    -0.17912
    -0.12578
    -0.25913
    -0.23246
    -0.21468
    -0.23246
    -0.26802
    -0.09912
    -0.16134
    -0.14356
    -0.34803
    -0.28580
    -0.31247
    -0.17912
    -0.19690
    -0.19690
    -0.25024
    -0.23246
    -0.22357
    -0.17912
    -0.21468
    -0.31247
    -0.41915
    -0.36581
    -0.40137
    -0.15245
    -0.41915
    -0.36581
    -0.00133
     0.26537
     0.63875
     0.74543
     0.62097
     0.59430
     1.00323
     1.75888
     1.69665
     1.96335
     2.54119
     3.35017
     3.31461
     2.63898
     2.90568
     2.10558
     1.13658
     0.96768
     0.77210
     1.66109
     2.50563
     2.71899
     1.66998
    -0.96144
    -1.03256
    -0.62362
    -1.41482
    -2.19714
    -1.51261
    -1.40593
    -0.77475
     0.16758
     0.22981
    -0.70363
    -0.96144
    -0.89032
    -0.60584
    -0.54361
    -0.25913
     0.14980
     0.41650
     0.54985
     0.54985
     0.74543
     0.70987
     0.61208
     0.60319
     0.62986
     0.58541
     0.22092
     0.34538
     0.46984
     0.28315
     0.18536
     0.19425
     0.30093
     0.23870
     0.20314
     0.22981
     0.29204
     0.19425
     0.29204
     0.18536
     0.25648
     0.10535
    -0.00133
     0.00756
     0.14091
     0.12313
     0.14091
    -0.01022
    -0.02800
     0.07868
    -0.08134
     0.00756
    -0.02800
    -0.16134
    -0.02800
    -0.04578
    -0.04578
    -0.15245
    -0.08134
    -0.09912
     0.08757
     0.00756
    -0.01022
    -0.20579
    -0.02800
    -0.13467
    -0.06356
    -0.05467
    -0.00133
    -0.14356
    -0.13467
     0.04312
     0.05201
    -0.09023
     0.02534
    -0.20579
    -0.09023
    -0.02800
    -0.07245
     0.01645
    -0.17023
    -0.15245
    -0.04578
    -0.03689
     0.04312
    -0.17023
    -0.11690
    -0.14356
    -0.18801
    -0.10801
     0.01645
    -0.36581
    -0.26802
    -0.22357
     0.05201
    -0.09912
    -0.13467
    -0.11690
    -0.20579
    -0.43693
    -0.18801
    -0.14356
    -0.11690
    -0.25913
    -0.17912
    -0.07245
    -0.01911
    -0.15245
    -0.20579
    -0.18801
    -0.24135
    -0.19690
    -0.12578
    -0.05467
    -0.24135
    -0.23246
    -0.29469
    -0.16134
    -0.06356
    -0.03689
    -0.16134
    -0.03689
    -0.31247
    -0.25913
    -0.38359
    -0.14356
    -0.17023
    -0.23246
    -0.05467
    -0.05467
    -0.21468
    -0.14356
    -0.21468
    -0.20579
    -0.19690
    -0.32136
    -0.33914
    -0.11690
    -0.05467
    -0.17023
    -0.37470
    -0.13467
    -0.21468
    -0.10801
    -0.17912
    -0.24135
    -0.18801
    -0.39248
    -0.20579
    -0.17912
    -0.10801
    -0.28580
    -0.16134
    -0.21468
    -0.20579
    -0.10801
    -0.40137
    -0.46360
    -0.23246
    -0.26802
    -0.29469
    -0.34803
    -0.33025
    -0.41026
    -0.57917
    -0.32136
    -0.34803
    -0.40137
    -0.48138
    -0.59695
    -0.59695
    -0.51694
    -0.57917
    -0.73030
    -0.75697
    -0.78364
    -0.69474
    -0.74808
    -0.58806
    -0.76586
    -0.63251
    -0.60584
    -0.33025
    -0.08134
     0.21203
    -0.11690
     0.32760
     0.78099
     0.98546
     1.00323
     1.26104
     1.69665
     1.66109
     1.56330
     1.59886
     1.39439
     0.54985
     0.51429
     1.11880
     0.04312
     1.02101
     2.42562
     2.70121
     1.21659
    -2.07268
    -2.11713
    -2.09046
    -1.66374
    -2.59718
    -2.14380
    -0.63251
     0.46095
     0.30982
    -0.51694
    -1.58373
    -1.94822
    -1.77042
    -1.21925
    -0.52583
    -0.26802
     0.24759
     0.46095
     0.63875
     0.97657
     0.88767
     0.74543
     0.64764
     0.65653
     0.27426
     0.31871
     0.29204
     0.30093
     0.24759
    -0.01022
     0.14980
     0.12313
    -0.05467
     0.15869
    -0.03689
     0.06979
     0.14980
    -0.00133
     0.31871
     0.19425
     0.05201
     0.07868
     0.09646
     0.07868
     0.23870
     0.21203
     0.21203
     0.12313
     0.08757
     0.08757
     0.11424
     0.08757
     0.09646
     0.06090
     0.17647
     0.33649
     0.22981
     0.03423
     0.13202
     0.23870
     0.15869
     0.14091
     0.24759
     0.20314
     0.06979
     0.09646
     0.24759
     0.22092
     0.53207
     0.00756
    -0.00133
     0.13202
     0.17647
     0.13202
     0.12313
     0.06979
    -0.17912
     0.17647
     0.23870
     0.18536
    -0.01911
    -0.15245
     0.10535
    -0.05467
     0.08757
     0.13202
     0.07868
     0.00756
    -0.10801
     0.24759
     0.18536
     0.06979
     0.08757
    -0.12578
     0.26537
     0.06979
    -0.07245
     0.07868
     0.14980
    -0.09912
    -0.04578
     0.20314
    -0.04578
     0.10535
     0.00756
     0.01645
    -0.16134
    -0.02800
    -0.05467
     0.06979
     0.11424
    -0.04578
    -0.09023
     0.08757
     0.11424
    -0.14356
    -0.07245
     0.12313
     0.11424
    -0.09912
     0.18536
     0.11424
    -0.07245
    -0.10801
     0.02534
     0.19425
     0.22981
     0.07868
     0.05201
    -0.13467
    -0.07245
     0.10535
     0.03423
     0.09646
     0.08757
    -0.10801
     0.06090
     0.14980
     0.11424
     0.03423
    -0.16134
    -0.03689
     0.09646
     0.04312
     0.05201
    -0.02800
    -0.15245
    -0.05467
    -0.03689
     0.24759
    -0.00133
    -0.25024
    -0.16134
    -0.14356
    -0.13467
     0.01645
    -0.32136
    -0.43693
    -0.30358
    -0.24135
    -0.04578
    -0.16134
    -0.49916
    -0.56139
    -0.50805
    -0.70363
    -0.37470
    -0.52583
    -0.73919
    -0.72141
    -0.81031
    -0.82809
    -0.92588
    -1.00589
    -1.06812
    -0.81920
    -0.65029
    -0.25913
     0.06979
     0.33649
     0.71876
     1.02101
     1.99891
     2.61231
     3.12793
     3.22571
     3.91913
     3.56353
     3.75911
     4.50586
     4.30139
     2.77233
     1.63442
     1.48329
     2.37228
     2.87012
     3.47463
     2.98569
     0.34538
    -1.13035
    -1.25480
    -2.09046
    -2.75720
    -2.21492
    -1.37926
    -1.27258
    -0.39248
    -0.35692
    -0.98811
    -1.19258
    -1.59262
    -1.30814
    -1.13924
    -0.87254
    -0.39248
    -0.02800
    -0.28580
     0.06979
     0.27426
     0.44317
     0.37205
     0.21203
     0.08757
     0.24759
     0.20314
     0.28315
     0.35427
    -0.03689
     0.02534
     0.01645
     0.23870
     0.46095
     0.16758
    -0.00133
     0.13202
     0.07868
     0.12313
     0.27426
    -0.00133
     0.07868
     0.06090
     0.28315
     0.28315
     0.14091
     0.03423
    -0.08134
    -0.10801
     0.03423
     0.10535
    -0.09912
    -0.03689
    -0.13467
     0.01645
     0.03423
    -0.09912
    -0.00133
    -0.21468
    -0.07245
    -0.06356
     0.03423
    -0.18801
    -0.03689
    -0.25913
    -0.06356
     0.14980
    -0.14356
     0.04312
    -0.15245
    -0.05467
    -0.12578
    -0.02800
    -0.14356
    -0.05467
    -0.03689
    -0.02800
     0.00756
     0.10535
    -0.10801
     0.01645
     0.14091
     0.01645
    -0.04578
    -0.12578
    -0.06356
    -0.03689
    -0.03689
     0.03423
    -0.02800
    -0.01911
     0.03423
     0.02534
     0.01645
    -0.06356
    -0.09912
    -0.27691
    -0.02800
    -0.09023
     0.04312
    -0.30358
    -0.23246
    -0.04578
     0.13202
    -0.13467
    -0.31247
    -0.20579
    -0.13467
    -0.05467
    -0.18801
    -0.11690
    -0.09023
    -0.33914
    -0.14356
    -0.10801
     0.04312
    -0.23246
    -0.25913
    -0.16134
    -0.10801
    -0.09023
    -0.15245
    -0.16134
    -0.35692
    -0.14356
    -0.01911
    -0.07245
    -0.09023
    -0.28580
    -0.33914
    -0.22357
     0.02534
    -0.21468
    -0.21468
    -0.31247
    -0.29469
    -0.19690
    -0.16134
    -0.12578
    -0.25913
    -0.23246
    -0.19690
    -0.18801
    -0.17912
    -0.21468
    -0.40137
    -0.41915
    -0.15245
    -0.33025
    -0.27691
    -0.26802
    -0.41026
    -0.36581
    -0.36581
    -0.45471
    -0.33914
    -0.48138
    -0.47249
    -0.61473
    -0.39248
    -0.40137
    -0.46360
    -0.59695
    -0.41915
    -0.65918
    -0.75697
    -0.56139
    -0.79253
    -0.67696
    -0.62362
    -0.92588
    -0.75697
    -0.48138
    -0.47249
    -0.39248
    -0.31247
     0.00756
     0.54985
     1.02101
     1.65220
     2.19448
     2.87012
     3.17238
     3.59020
     3.14571
     3.11904
     3.67910
     4.29251
     3.23460
     1.60775
     0.38983
     0.91434
     1.07435
     1.22548
    -0.36581
    -1.39704
    -0.01911
     0.89656
     0.15869
    -2.68608
    -4.33072
    -4.42851
    -3.02390
    -0.93477
     0.54096
     0.34538
    -0.00133
    -0.15245
    -0.24135
    -0.09023
    -0.33025
    -0.04578
     0.26537
     0.22092
     0.43428
     0.40761
     0.30982
     0.30982
     0.31871
     0.34538
     0.54985
     0.04312
     0.13202
     0.22981
     0.21203
     0.09646
     0.06979
    -0.09023
    -0.05467
     0.08757
     0.06979
     0.04312
     0.10535
    -0.01022
    -0.03689
     0.03423
     0.06090
     0.04312
    -0.15245
     0.02534
    -0.11690
     0.04312
    -0.00133
    -0.08134
    -0.10801
     0.01645
    -0.03689
    -0.10801
    -0.19690
    -0.00133
    -0.05467
    -0.09912
    -0.25913
     0.00756
     0.06090
     0.02534
    -0.03689
     0.02534
    -0.12578
    -0.20579
    -0.25024
    -0.00133
     0.14980
    -0.18801
    -0.07245
    -0.08134
     0.04312
    -0.12578
    -0.05467
    -0.14356
    -0.11690
    -0.13467
    -0.11690
    -0.12578
    -0.09912
    -0.27691
    -0.24135
    -0.15245
     0.12313
     0.09646
    -0.23246
    -0.19690
    -0.22357
    -0.14356
    -0.14356
    -0.01022
     0.00756
    -0.15245
    -0.15245
     0.04312
     0.06979
    -0.01022
    -0.21468
    -0.10801
    -0.10801
    -0.05467
    -0.13467
    -0.04578
    -0.15245
    -0.32136
    -0.05467
     0.05201
     0.04312
    -0.01022
    -0.19690
    -0.14356
    -0.13467
     0.05201
    -0.30358
    -0.06356
    -0.17023
    -0.22357
    -0.00133
     0.08757
    -0.14356
    -0.16134
    -0.46360
    -0.22357
    -0.08134
    -0.10801
    -0.14356
    -0.18801
    -0.20579
    -0.07245
    -0.00133
    -0.23246
    -0.00133
    -0.14356
    -0.23246
    -0.11690
    -0.10801
    -0.03689
    -0.30358
    -0.41026
    -0.17912
    -0.00133
     0.08757
    -0.00133
    -0.19690
    -0.25024
    -0.38359
    -0.25913
    -0.13467
    -0.05467
    -0.20579
    -0.40137
    -0.13467
    -0.24135
    -0.36581
    -0.39248
    -0.19690
    -0.41026
    -0.25913
    -0.49916
    -0.56139
    -0.45471
    -0.57028
    -0.62362
    -0.41915
    -0.45471
    -0.41026
    -0.61473
    -0.69474
    -0.78364
    -0.96144
    -0.90810
    -0.67696
    -0.48138
    -0.29469
    -0.14356
     0.15869
     0.48762
     0.97657
     1.36772
     1.83000
     2.42562
     3.19016
     3.80356
     3.99914
     3.96358
     3.55464
     3.86579
     5.03037
     4.69255
     3.15460
     1.79444
     1.34994
     1.33216
     1.68776
     1.57219
     0.93212
     0.81655
    -0.25913
    -1.25480
    -2.04601
    -4.11736
    -4.32183
    -2.99723
    -2.17936
    -0.43693
     0.51429
    -0.25024
    -1.39704
    -1.74375
    -1.38815
    -1.11257
    -0.59695
    -0.17912
     0.14091
     0.23870
     0.45206
     0.46095
     0.51429
     0.38983
     0.29204
     0.03423
     0.15869
     0.27426
     0.18536
     0.03423
    -0.08134
    -0.09023
    -0.32136
     0.01645
     0.06090
    -0.09912
    -0.34803
    -0.03689
     0.06090
    -0.00133
    -0.03689
    -0.10801
    -0.23246
    -0.01911
    -0.17912
    -0.09912
    -0.11690
    -0.06356
    -0.08134
    -0.20579
    -0.08134
     0.08757
    -0.16134
    -0.01911
    -0.09912
    -0.11690
    -0.21468
    -0.17912
    -0.02800
     0.01645
     0.05201
    -0.05467
    -0.03689
     0.06979
     0.15869
     0.10535
     0.05201
     0.00756
    -0.06356
     0.14980
     0.15869
     0.21203
    -0.12578
     0.06090
     0.09646
     0.35427
     0.20314
     0.10535
     0.00756
    -0.01022
     0.10535
    -0.03689
     0.14091
     0.04312
    -0.01022
    -0.04578
     0.14091
     0.25648
     0.14980
    -0.03689
    -0.07245
    -0.02800
     0.09646
     0.13202
     0.05201
    -0.03689
    -0.09023
     0.06979
     0.21203
     0.40761
    -0.01022
     0.06979
     0.18536
     0.14091
     0.23870
     0.31871
     0.03423
     0.16758
     0.30093
     0.35427
     0.43428
     0.21203
     0.31871
     0.20314
     0.15869
     0.47873
     0.26537
     0.25648
     0.23870
    -0.01022
     0.23870
     0.38094
     0.27426
     0.27426
     0.22981
     0.13202
     0.19425
     0.14980
     0.02534
    -0.05467
     0.05201
     0.37205
     0.24759
     0.26537
     0.19425
     0.05201
     0.01645
     0.01645
     0.06979
     0.06979
    -0.01022
     0.05201
    -0.04578
    -0.11690
    -0.00133
     0.01645
     0.04312
    -0.03689
    -0.11690
    -0.13467
    -0.13467
    -0.19690
    -0.10801
    -0.04578
    -0.31247
    -0.20579
    -0.03689
     0.03423
    -0.02800
    -0.13467
    -0.25913
    -0.31247
    -0.20579
    -0.25913
    -0.09023
    -0.25024
    -0.41026
    -0.25024
    -0.30358
    -0.25024
    -0.31247
     0.07868
    -0.44582
    -0.53472
    -0.58806
    -0.42804
    -0.51694
    -0.57028
    -0.77475
    -0.75697
    -0.62362
    -0.57028
    -0.81920
    -0.96144
    -1.03256
    -0.84587
    -0.38359
    -0.20579
    -0.08134
    -0.13467
    -0.01911
     0.45206
     0.38094
     0.54985
     1.55441
     2.72788
     3.19905
     2.83456
     2.25671
     1.42995
     1.14547
     1.83000
     2.65676
     1.69665
     3.26127
     4.83479
     5.19928
     1.47440
    -0.41026
     0.38983
    -0.62362
    -2.63274
    -3.01501
    -0.97033
     0.78099
     1.15436
     0.19425
    -0.90810
    -2.27715
    -2.57051
    -2.45494
    -1.93044
    -1.13924
    -0.82809
    -0.09912
     0.30093
     0.33649
     0.37205
     0.59430
     0.62986
     0.59430
     0.36316
     0.14091
     0.38983
     0.32760
     0.06979
    -0.24135
    -0.07245
     0.09646
     0.01645
     0.07868
    -0.16134
    -0.22357
    -0.26802
    -0.21468
     0.05201
    -0.09912
    -0.16134
    -0.31247
    -0.06356
     0.09646
    -0.01911
    -0.21468
    -0.29469
    -0.24135
    -0.28580
    -0.19690
    -0.07245
    -0.26802
    -0.39248
    -0.01911
     0.32760
    -0.07245
    -0.23246
    -0.25024
    -0.39248
    -0.23246
    -0.15245
    -0.04578
    -0.10801
    -0.17023
    -0.25024
    -0.25913
    -0.10801
     0.01645
    -0.29469
    -0.43693
    -0.45471
    -0.28580
    -0.42804
    -0.16134
    -0.27691
    -0.24135
    -0.41915
    -0.37470
    -0.15245
    -0.21468
    -0.32136
    -0.32136
    -0.32136
    -0.20579
    -0.18801
    -0.48138
    -0.44582
    -0.25024
    -0.26802
    -0.11690
    -0.25913
    -0.33914
    -0.38359
    -0.27691
    -0.25024
    -0.25913
    -0.31247
    -0.25024
    -0.33025
    -0.30358
    -0.29469
    -0.13467
    -0.20579
    -0.27691
    -0.35692
    -0.34803
    -0.18801
    -0.32136
    -0.28580
    -0.37470
    -0.50805
    -0.36581
    -0.25913
    -0.18801
    -0.22357
    -0.35692
    -0.41026
    -0.37470
    -0.64140
    -0.28580
    -0.33914
    -0.40137
    -0.41915
    -0.25913
    -0.38359
    -0.37470
    -0.17023
    -0.37470
    -0.47249
    -0.46360
    -0.40137
    -0.33025
    -0.27691
    -0.37470
    -0.46360
    -0.41915
    -0.34803
    -0.19690
    -0.22357
    -0.49916
    -0.47249
    -0.31247
    -0.41026
    -0.42804
    -0.20579
    -0.45471
    -0.41915
    -0.45471
    -0.25024
    -0.09912
    -0.43693
    -0.52583
    -0.41026
    -0.36581
    -0.33025
    -0.36581
    -0.27691
    -0.41026
    -0.49916
    -0.20579
    -0.25024
    -0.22357
    -0.51694
    -0.46360
    -0.51694
    -0.40137
    -0.45471
    -0.56139
    -0.31247
    -0.42804
    -0.51694
    -0.41915
    -0.39248
    -0.40137
    -0.59695
    -0.62362
    -0.61473
    -0.70363
    -0.42804
    -0.57917
    -0.84587
    -0.49027
    -0.58806
    -0.33914
    -0.04578
     0.08757
    -0.06356
     0.22981
     0.54096
     0.81655
     0.78988
     1.25215
     2.07003
     2.35450
     1.92779
     2.14114
     1.77666
     1.11880
     0.97657
     0.65653
     0.33649
     1.94557
     2.44340
     2.66565
     0.54985
    -1.56595
    -0.37470
    -0.03689
    -1.26369
    -2.69497
    -2.25937
    -1.15702
    -0.01022
     0.54096
     0.06979
    -1.10368
    -1.65485
    -1.37926
    -0.90810
    -0.65918
    -0.33914
    -0.02800
     0.21203
     0.27426
     0.25648
     0.43428
     0.51429
     0.29204
     0.37205
     0.37205
     0.38094
     0.36316
     0.10535
     0.07868
     0.25648
    -0.05467
     0.06979
     0.15869
     0.22092
    -0.00133
    -0.07245
     0.06979
     0.39872
     0.16758
     0.17647
    -0.09023
     0.03423
     0.03423
    -0.01911
     0.12313
     0.11424
    -0.12578
     0.01645
     0.22092
     0.28315
     0.00756
    -0.31247
    -0.18801
    -0.02800
     0.10535
     0.22092
    -0.16134
    -0.02800
    -0.03689
    -0.07245
    -0.04578
     0.28315
     0.00756
     0.00756
    -0.00133
     0.08757
    -0.06356
     0.12313
     0.01645
    -0.00133
     0.02534
     0.17647
     0.18536
     0.14980
     0.00756
    -0.05467
     0.09646
     0.22092
     0.22092
     0.09646
     0.17647
     0.20314
     0.26537
     0.26537
     0.20314
     0.20314
     0.23870
     0.17647
     0.18536
     0.24759
     0.22981
     0.14091
     0.11424
     0.19425
     0.17647
     0.14091
     0.22981
     0.12313
     0.18536
     0.07868
     0.06090
     0.05201
     0.10535
     0.21203
     0.06979
     0.05201
     0.07868
     0.16758
     0.02534
    -0.08134
     0.10535
     0.06090
     0.04312
    -0.01022
     0.02534
     0.05201
    -0.10801
    -0.06356
     0.08757
     0.33649
     0.22092
     0.07868
    -0.05467
    -0.17912
     0.08757
     0.03423
     0.15869
    -0.05467
    -0.01022
     0.12313
     0.13202
     0.12313
     0.00756
    -0.01022
    -0.07245
     0.02534
     0.08757
     0.19425
    -0.02800
     0.01645
    -0.14356
    -0.06356
     0.05201
     0.14091
     0.00756
    -0.20579
    -0.09912
    -0.19690
    -0.11690
    -0.17912
    -0.09912
    -0.27691
    -0.09912
    -0.09023
    -0.28580
    -0.30358
    -0.38359
    -0.41026
    -0.33914
    -0.34803
    -0.50805
    -0.58806
    -0.69474
    -0.66807
    -0.56139
    -0.62362
    -0.73030
    -0.83698
    -0.62362
    -0.45471
    -0.05467
     0.41650
     0.97657
     1.25215
     1.52774
     2.20337
     2.55897
     3.25238
     3.91024
     3.79467
     4.51475
     4.48808
     2.86123
     1.49218
     1.29660
     2.83456
     2.94124
     2.28338
     2.40784
     2.42562
     1.74999
     2.04336
     0.94101
    -0.65029
    -2.50828
    -1.81487
     0.22981
     1.07435
     1.31438
     0.90545
     0.04312
     0.25648
     0.06979
    -0.09023
    -0.34803
    -0.33914
    -0.45471
    -0.42804
    -0.39248
    -0.63251
    -0.50805
    -0.49027
    -0.18801
    -0.28580
    -0.32136
    -0.40137
    -0.49027
    -0.11690
    -0.10801
    -0.11690
    -0.14356
    -0.16134
    -0.25024
     0.09646
     0.11424
     0.17647
     0.01645
    -0.14356
     0.03423
    -0.00133
    -0.05467
    -0.09023
    -0.04578
    -0.09912
     0.07868
    -0.05467
     0.08757
     0.13202
    -0.24135
    -0.32136
    -0.10801
    -0.09023
    -0.04578
    -0.17912
    -0.23246
    -0.05467
    -0.29469
     0.03423
    -0.14356
    -0.23246
    -0.04578
    -0.15245
    -0.22357
    -0.26802
    -0.21468
    -0.37470
    -0.11690
    -0.09912
    -0.25913
    -0.03689
    -0.08134
    -0.25913
    -0.25024
    -0.30358
    -0.14356
    -0.28580
    -0.26802
    -0.14356
    -0.23246
    -0.10801
    -0.12578
    -0.36581
    -0.18801
     0.02534
    -0.27691
    -0.41915
    -0.27691
    -0.17912
    -0.26802
    -0.09023
    -0.22357
    -0.32136
    -0.09023
     0.04312
    -0.14356
    -0.07245
    -0.35692
    -0.45471
    -0.10801
     0.04312
    -0.13467
    -0.23246
    -0.27691
    -0.09912
    -0.06356
     0.11424
    -0.17912
    -0.33914
    -0.42804
    -0.09023
    -0.23246
    -0.05467
    -0.25913
    -0.20579
    -0.27691
    -0.08134
     0.02534
    -0.06356
    -0.34803
    -0.33914
    -0.29469
    -0.11690
    -0.25024
    -0.28580
    -0.39248
    -0.25024
    -0.25913
    -0.11690
    -0.41026
    -0.16134
    -0.51694
    -0.49916
    -0.17912
    -0.28580
    -0.41915
    -0.33914
    -0.38359
    -0.42804
    -0.32136
    -0.22357
    -0.30358
    -0.32136
    -0.38359
    -0.40137
    -0.33914
    -0.35692
    -0.48138
    -0.47249
    -0.38359
    -0.33025
    -0.50805
    -0.32136
    -0.52583
    -0.49027
    -0.60584
    -0.65918
    -0.66807
    -0.52583
    -0.62362
    -0.52583
    -0.81031
    -0.58806
    -0.91699
    -0.57028
    -0.65029
    -0.65918
    -0.76586
    -0.93477
    -1.08590
    -0.95255
    -0.94366
    -1.13035
    -0.81920
    -0.60584
    -0.42804
     0.08757
     0.19425
     0.25648
     0.53207
     1.02990
     2.00780
     2.94124
     3.24349
     3.37684
     3.26127
     3.21682
     4.47030
     4.69255
     2.79900
     1.67887
     1.32327
     1.78555
     2.18559
     2.61231
     1.43884
     1.85667
     1.05657
     0.18536
    -0.73030
    -3.83288
    -4.02846
    -2.07268
    -0.73919
    -0.02800
     0.89656
     0.43428
    -0.69474
    -0.97922
    -0.93477
    -0.65029
    -0.28580
    -0.08134
     0.21203
     0.48762
     0.54985
     0.57652
     0.30982
     0.54096
     0.11424
     0.19425
     0.14091
     0.05201
    -0.21468
    -0.08134
    -0.33025
    -0.41915
    -0.47249
    -0.38359
    -0.35692
    -0.24135
    -0.35692
    -0.11690
    -0.13467
    -0.32136
    -0.17912
    -0.24135
    -0.25913
    -0.28580
    -0.25024
    -0.24135
    -0.09912
     0.02534
    -0.33025
    -0.07245
    -0.29469
     0.01645
    -0.07245
    -0.19690
    -0.20579
    -0.24135
    -0.13467
    -0.11690
    -0.17023
    -0.09912
    -0.05467
    -0.12578
     0.09646
    -0.01022
    -0.02800
    -0.05467
    -0.32136
    -0.10801
    -0.11690
     0.03423
    -0.01911
    -0.15245
    -0.02800
    -0.12578
     0.04312
    -0.11690
    -0.12578
    -0.01911
    -0.12578
    -0.18801
    -0.17912
     0.01645
    -0.18801
    -0.25024
    -0.02800
     0.00756
     0.01645
    -0.05467
    -0.02800
    -0.27691
    -0.34803
    -0.23246
    -0.02800
     0.07868
    -0.14356
    -0.26802
    -0.20579
    -0.09023
    -0.04578
    -0.31247
    -0.17023
    -0.07245
    -0.25913
    -0.13467
     0.00756
    -0.54361
    -0.60584
    -0.16134
    -0.19690
     0.06979
    -0.10801
    -0.28580
    -0.24135
    -0.40137
    -0.15245
    -0.34803
    -0.23246
    -0.23246
    -0.09912
    -0.12578
    -0.06356
     0.10535
    -0.08134
    -0.25913
    -0.12578
    -0.09023
    -0.23246
     0.05201
    -0.07245
    -0.01911
    -0.01911
    -0.21468
    -0.08134
     0.01645
    -0.09023
     0.06090
    -0.17023
    -0.09023
    -0.19690
    -0.07245
    -0.11690
     0.01645
    -0.04578
    -0.01022
    -0.01911
     0.12313
     0.09646
    -0.25024
    -0.01022
     0.05201
     0.08757
     0.06090
     0.08757
     0.12313
     0.07868
    -0.05467
     0.14980
     0.14091
    -0.06356
     0.07868
    -0.09023
     0.01645
    -0.24135
    -0.07245
    -0.11690
    -0.25913
    -0.31247
    -0.10801
    -0.12578
    -0.29469
    -0.59695
    -0.55250
    -0.69474
    -0.44582
    -0.59695
    -0.65029
    -0.92588
    -0.89032
    -0.73919
    -0.79253
    -0.81920
    -0.61473
    -0.38359
    -0.23246
     0.02534
     0.11424
     0.40761
     0.43428
     0.66542
     0.87878
     1.79444
     3.57242
     4.02581
     2.95902
     3.34128
     3.19905
     1.36772
     1.06546
     1.34994
     2.49674
     3.20794
     3.39462
     2.95013
     2.15003
     1.18103
     2.98569
     1.42106
    -3.07724
    -4.03735
    -2.50828
    -0.63251
     1.11880
     1.93668
     0.66542
    -0.54361
    -1.40593
    -1.54817
    -1.63707
    -1.05923
    -0.66807
    -0.26802
    -0.06356
     0.14980
     0.28315
     0.44317
     0.48762
     0.32760
     0.28315
     0.31871
     0.18536
     0.06979
     0.17647
    -0.01911
     0.05201
    -0.06356
     0.08757
    -0.01911
     0.03423
     0.13202
     0.18536
     0.11424
     0.05201
     0.07868
     0.09646
     0.20314
     0.03423
     0.07868
     0.11424
    -0.00133
     0.20314
     0.06090
     0.14980
     0.02534
    -0.07245
    -0.11690
     0.20314
     0.06979
     0.04312
    -0.03689
    -0.09912
     0.06979
    -0.07245
     0.14091
     0.11424
    -0.14356
    -0.10801
    -0.13467
    -0.02800
    -0.22357
     0.04312
    -0.25024
     0.00756
     0.03423
     0.06090
    -0.06356
    -0.18801
    -0.06356
    -0.38359
    -0.19690
     0.02534
    -0.01911
    -0.27691
    -0.19690
    -0.17912
     0.15869
     0.08757
    -0.17912
    -0.23246
    -0.23246
    -0.15245
    -0.04578
    -0.19690
    -0.22357
    -0.25024
    -0.26802
    -0.24135
     0.22092
    -0.22357
    -0.30358
    -0.21468
    -0.25024
    -0.17912
    -0.01911
    -0.41026
    -0.15245
    -0.18801
    -0.20579
    -0.05467
    -0.10801
    -0.12578
    -0.36581
    -0.23246
    -0.25024
    -0.18801
    -0.27691
    -0.14356
    -0.26802
    -0.31247
    -0.25913
    -0.25024
    -0.17023
    -0.18801
    -0.23246
    -0.47249
    -0.33025
    -0.23246
    -0.33914
    -0.33914
    -0.10801
    -0.24135
    -0.39248
    -0.25024
    -0.07245
    -0.34803
    -0.37470
    -0.42804
    -0.25913
    -0.28580
    -0.17912
    -0.23246
    -0.29469
    -0.37470
    -0.50805
    -0.29469
    -0.14356
    -0.21468
    -0.26802
    -0.43693
    -0.41026
    -0.17023
    -0.19690
    -0.23246
    -0.43693
    -0.32136
    -0.25024
    -0.01022
    -0.12578
    -0.37470
    -0.33914
    -0.39248
    -0.16134
    -0.25024
    -0.28580
    -0.19690
    -0.40137
    -0.36581
    -0.16134
    -0.21468
    -0.47249
    -0.32136
    -0.33025
    -0.44582
    -0.42804
    -0.49027
    -0.56139
    -0.97922
    -0.65029
    -0.65029
    -0.59695
    -0.66807
    -0.86365
    -0.99700
    -0.92588
    -0.77475
    -0.58806
    -0.26802
    -0.24135
    -0.15245
    -0.11690
     0.20314
     0.21203
     0.64764
     1.71443
     2.33672
     1.84778
     2.31005
     2.20337
     0.49651
    -0.19690
     0.04312
     0.46095
     1.43884
     2.62120
     1.63442
     1.95446
     1.48329
     1.08324
     1.67887
    -0.37470
    -2.81054
    -2.28604
    -1.26369
     0.50540
     2.32783
     2.17670
     0.79877
    -0.28580
    -0.81031
    -0.86365
    -0.65029
    -0.47249
    -0.10801
    -0.04578
    -0.04578
    -0.18801
     0.29204
     0.33649
     0.08757
    -0.01022
     0.05201
    -0.02800
     0.10535
    -0.02800
    -0.19690
    -0.04578
    -0.17912
    -0.17023
    -0.01911
    -0.10801
    -0.21468
    -0.29469
    -0.32136
     0.17647
    -0.11690
    -0.26802
    -0.24135
    -0.13467
    -0.01911
    -0.09912
     0.06090
    -0.19690
    -0.18801
    -0.03689
    -0.10801
    -0.00133
    -0.20579
    -0.11690
    -0.20579
    -0.19690
     0.07868
    -0.01022
    -0.12578
    -0.09023
    -0.14356
    -0.16134
     0.03423
    -0.10801
    -0.24135
    -0.09912
    -0.17912
     0.03423
    -0.11690
     0.00756
    -0.27691
    -0.03689
    -0.09023
    -0.02800
    -0.08134
    -0.14356
     0.02534
    -0.10801
     0.05201
     0.06979
     0.06979
     0.17647
     0.12313
     0.06090
     0.18536
     0.07868
     0.14980
     0.17647
     0.27426
     0.31871
     0.14091
     0.19425
     0.38094
     0.35427
     0.20314
     0.14091
     0.14980
     0.13202
     0.14980
     0.22092
     0.18536
     0.26537
     0.09646
     0.11424
     0.30093
     0.24759
     0.06979
     0.22981
     0.15869
     0.14091
     0.07868
     0.08757
     0.04312
     0.08757
     0.20314
     0.17647
     0.05201
     0.21203
     0.09646
    -0.21468
     0.01645
     0.22092
     0.19425
     0.06090
    -0.18801
     0.03423
     0.07868
     0.02534
     0.16758
    -0.04578
    -0.10801
    -0.10801
    -0.01911
    -0.07245
    -0.01911
    -0.34803
    -0.01022
     0.03423
    -0.12578
    -0.04578
    -0.11690
    -0.09912
    -0.17023
    -0.34803
    -0.14356
    -0.15245
    -0.22357
    -0.27691
    -0.19690
    -0.25024
    -0.18801
    -0.29469
    -0.33914
    -0.27691
    -0.43693
    -0.42804
    -0.33914
    -0.50805
    -0.70363
    -0.63251
    -0.73030
    -0.68585
    -0.70363
    -0.86365
    -1.01478
    -0.97033
    -1.05923
    -1.25480
    -1.39704
    -0.98811
    -0.57917
     0.06090
     0.04312
     0.53207
     0.77210
     0.83433
     0.25648
     1.77666
     3.31461
     3.76800
     2.07892
     0.37205
    -0.83698
     0.70987
     1.58997
     1.96335
     2.27449
     1.89223
     1.23437
     2.30116
     3.13682
     2.87012
     0.40761
     0.14980
     0.94101
     2.12336
     4.63921
     5.10149
     2.24782
     0.12313
     0.28315
     1.38550
     2.01669
     1.40328
     0.43428
    -0.25913
    -1.22814
    -1.65485
    -2.01934
    -2.12602
    -2.14380
    -2.25048
    -2.01934
    -2.06379
    -1.70819
    -1.32592
    -1.26369
    -1.29036
    -1.09479
    -0.70363
    -0.65918
    -0.51694
    -0.42804
    -0.57917
    -0.33914
    -0.34803
    -0.22357
    -0.24135
    -0.28580
    -0.26802
    -0.42804
    -0.09023
    -0.14356
    -0.26802
    -0.17912
    -0.19690
    -0.36581
    -0.27691
    -0.26802
    -0.15245
    -0.26802
    -0.27691
    -0.27691
    -0.23246
    -0.04578
    -0.11690
    -0.28580
    -0.25024
    -0.20579
    -0.32136
    -0.09023
    -0.14356
    -0.15245
    -0.15245
    -0.19690
     0.08757
    -0.00133
    -0.25913
    -0.17023
    -0.17912
     0.04312
    -0.10801
    -0.07245
    -0.15245
    -0.07245
    -0.13467
    -0.02800
     0.08757
     0.07868
    -0.00133
    -0.10801
    -0.13467
     0.14091
    -0.01911
     0.05201
     0.17647
     0.14980
     0.17647
     0.25648
     0.24759
     0.21203
     0.21203
     0.03423
     0.40761
     0.30982
     0.23870
     0.30093
     0.27426
     0.33649
     0.20314
     0.29204
     0.42539
     0.57652
     0.33649
     0.20314
     0.06979
     0.01645
     0.19425
     0.07868
    -0.07245
    -0.05467
    -0.28580
    -0.09023
    -0.11690
    -0.38359
    -0.42804
    -0.49027
    -0.56139
    -0.49916
    -0.52583
    -0.56139
    -0.68585
    -0.78364
    -0.65918
    -0.87254
    -1.13924
    -1.00589
    -0.57028
    -0.55250
    -0.57028
    -0.58806
    -0.73030
    -1.07701
    -1.28147
    -0.95255
    -0.62362
    -0.38359
    -0.53472
    -0.60584
    -0.68585
    -0.73030
    -0.68585
    -0.50805
    -0.45471
    -0.57028
    -0.54361
    -0.22357
    -0.25024
    -0.25024
    -0.49027
    -0.26802
    -0.32136
    -0.20579
    -0.15245
    -0.33914
    -0.50805
    -0.37470
    -0.63251
    -0.41026
    -0.25024
    -0.61473
    -0.53472
    -0.95255
    -0.87254
    -0.97033
    -1.05923
    -0.98811
    -1.04145
    -1.13035
    -1.04145
    -0.99700
    -0.87254
    -0.23246
    -0.06356
     0.20314
     0.74543
     1.13658
     1.58997
     1.94557
     2.46118
     1.96335
     2.71010
     3.81245
     3.35017
     1.49218
     0.79877
     0.85211
     1.33216
     1.79444
     1.69665
     1.36772
     1.58108
     2.03447
     2.00780
     0.38094
    -1.08590
    -2.50828
    -0.60584
     0.34538
     0.54096
     1.83889
     1.18103
     0.78988
     0.60319
     0.11424
    -0.01022
    -0.30358
    -0.02800
    -0.25913
    -0.40137
    -0.53472
    -0.29469
    -0.28580
    -0.19690
    -0.36581
    -0.39248
    -0.17912
     0.03423
    -0.01022
    -0.07245
    -0.09912
    -0.09023
    -0.01911
     0.26537
     0.15869
     0.11424
     0.09646
     0.21203
     0.38983
     0.38983
     0.16758
     0.30982
     0.13202
     0.21203
     0.20314
     0.38983
     0.28315
     0.24759
     0.07868
     0.28315
     0.43428
     0.37205
     0.27426
     0.29204
     0.36316
     0.42539
     0.28315
     0.38094
     0.32760
     0.39872
     0.42539
     0.57652
     0.50540
     0.64764
     0.38983
     0.33649
     0.52318
     0.51429
     0.34538
     0.36316
     0.63875
     0.45206
     0.35427
     0.31871
     0.50540
     0.11424
     0.44317
     0.28315
     0.26537
     0.00756
     0.19425
     0.08757
     0.16758
     0.06090
     0.22981
    -0.02800
     0.03423
    -0.00133
    -0.01022
    -0.17912
    -0.23246
    -0.13467
     0.01645
    -0.17023
    -0.18801
    -0.23246
    -0.21468
    -0.32136
    -0.10801
    -0.10801
    -0.11690
    -0.35692
    -0.15245
    -0.17912
    -0.16134
    -0.09023
    -0.00133
    -0.22357
    -0.17023
    -0.03689
    -0.01911
    -0.14356
    -0.08134
    -0.37470
    -0.03689
     0.02534
     0.12313
    -0.16134
    -0.14356
    -0.22357
    -0.04578
     0.03423
    -0.17912
    -0.17023
    -0.12578
    -0.10801
    -0.22357
     0.02534
    -0.14356
    -0.41915
    -0.19690
    -0.09023
    -0.07245
    -0.19690
    -0.11690
    -0.10801
    -0.21468
    -0.09912
    -0.16134
    -0.31247
    -0.16134
    -0.05467
    -0.13467
    -0.07245
    -0.13467
    -0.16134
    -0.21468
    -0.15245
    -0.08134
    -0.18801
    -0.13467
    -0.25913
    -0.06356
    -0.05467
    -0.26802
    -0.25913
    -0.00133
    -0.04578
    -0.19690
    -0.14356
    -0.22357
    -0.31247
    -0.27691
    -0.19690
     0.04312
    -0.22357
    -0.34803
    -0.11690
    -0.22357
    -0.17912
    -0.37470
    -0.33914
    -0.37470
    -0.52583
    -0.49027
    -0.49916
    -0.36581
    -0.60584
    -0.75697
    -0.81920
    -0.81031
    -0.51694
    -0.94366
    -0.84587
    -0.90810
    -0.92588
    -0.61473
    -0.55250
    -0.34803
    -0.35692
    -0.38359
    -0.33025
    -0.20579
    -0.69474
    -0.39248
     1.72332
     4.24806
     3.03903
     2.63898
     2.59453
     1.09213
    -0.06356
     0.79877
     1.83889
     3.01236
     3.91024
     2.66565
     3.21682
     3.04792
     3.94580
     4.15027
    -0.48138
    -4.35739
    -3.79732
    -0.45471
     1.95446
     2.75455
     2.13225
     0.30982
    -0.96144
    -1.36148
    -1.35259
    -1.11257
    -1.05034
    -0.67696
    -0.32136
    -0.02800
     0.05201
    -0.01911
     0.21203
     0.13202
     0.14091
     0.21203
     0.06090
    -0.00133
     0.00756
    -0.33025
    -0.11690
    -0.02800
    -0.08134
    -0.10801
    -0.08134
    -0.06356
    -0.28580
    -0.24135
     0.01645
     0.13202
    -0.08134
    -0.05467
    -0.06356
    -0.12578
    -0.24135
    -0.22357
    -0.17912
    -0.14356
    -0.03689
    -0.09023
    -0.15245
    -0.18801
    -0.26802
    -0.33914
    -0.18801
    -0.01911
    -0.07245
    -0.07245
    -0.34803
    -0.32136
    -0.18801
    -0.25913
    -0.10801
    -0.07245
    -0.25024
    -0.34803
    -0.09912
    -0.15245
    -0.24135
    -0.42804
    -0.19690
    -0.24135
    -0.24135
    -0.23246
    -0.18801
    -0.16134
    -0.30358
    -0.09912
    -0.35692
    -0.24135
    -0.25913
    -0.35692
    -0.27691
    -0.24135
    -0.21468
    -0.38359
    -0.47249
    -0.22357
    -0.43693
    -0.22357
    -0.26802
    -0.43693
    -0.40137
    -0.49916
    -0.31247
    -0.33914
    -0.25024
    -0.37470
    -0.19690
    -0.46360
    -0.50805
    -0.34803
    -0.52583
    -0.27691
    -0.40137
    -0.49027
    -0.40137
    -0.24135
    -0.35692
    -0.42804
    -0.35692
    -0.42804
    -0.28580
    -0.46360
    -0.36581
    -0.31247
    -0.40137
    -0.41026
    -0.46360
    -0.25024
    -0.39248
    -0.40137
    -0.33025
    -0.30358
    -0.33025
    -0.39248
    -0.35692
    -0.24135
    -0.39248
    -0.25913
    -0.36581
    -0.30358
    -0.28580
    -0.25913
    -0.36581
    -0.49027
    -0.29469
    -0.32136
    -0.23246
    -0.37470
    -0.54361
    -0.31247
    -0.40137
    -0.31247
    -0.32136
    -0.26802
    -0.36581
    -0.54361
    -0.25024
    -0.12578
    -0.41026
    -0.52583
    -0.33914
    -0.22357
    -0.30358
    -0.18801
    -0.12578
    -0.27691
    -0.37470
    -0.25913
    -0.25024
    -0.12578
    -0.21468
    -0.31247
    -0.15245
    -0.18801
    -0.26802
    -0.23246
    -0.17912
    -0.17023
    -0.24135
    -0.15245
    -0.25913
    -0.30358
    -0.30358
    -0.35692
    -0.46360
    -0.35692
    -0.37470
    -0.60584
    -0.51694
    -0.62362
    -0.83698
    -1.00589
    -0.71252
    -0.52583
    -0.43693
    -0.04578
     0.11424
     0.21203
     0.07868
     0.33649
     0.60319
     0.91434
     1.73221
     3.00347
     3.17238
     2.75455
     2.67454
     2.33672
     1.78555
     2.30116
     3.12793
     2.23893
     3.72355
     5.29707
     5.75045
     3.47463
     0.67431
     2.47896
     2.03447
    -0.12578
    -2.12602
    -1.47705
     0.30982
     2.39895
     2.55897
     1.24326
    -0.83698
    -1.88599
    -2.02823
    -1.72597
    -1.37926
    -1.09479
    -0.53472
    -0.21468
     0.14091
     0.11424
     0.18536
     0.01645
     0.02534
    -0.01911
    -0.24135
     0.14091
    -0.26802
    -0.36581
    -0.32136
    -0.35692
    -0.28580
    -0.54361
    -0.26802
    -0.48138
    -0.38359
    -0.39248
    -0.15245
    -0.39248
    -0.29469
    -0.23246
    -0.57917
    -0.26802
    -0.10801
    -0.30358
    -0.31247
    -0.47249
    -0.05467
    -0.30358
    -0.22357
    -0.45471
    -0.36581
    -0.31247
    -0.07245
    -0.17023
    -0.27691
    -0.20579
    -0.25913
    -0.13467
    -0.15245
    -0.25913
    -0.28580
    -0.17023
    -0.19690
    -0.03689
    -0.21468
    -0.33914
    -0.30358
    -0.09912
    -0.12578
    -0.29469
    -0.33914
    -0.27691
    -0.27691
    -0.51694
    -0.09912
    -0.24135
    -0.28580
    -0.52583
    -0.19690
    -0.25913
    -0.45471
    -0.47249
    -0.58806
    -0.37470
    -0.40137
    -0.39248
    -0.43693
    -0.41915
    -0.60584
    -0.46360
    -0.29469
    -0.17023
    -0.40137
    -0.41915
    -0.34803
    -0.32136
    -0.26802
    -0.45471
    -0.41915
    -0.29469
    -0.34803
    -0.17912
    -0.21468
    -0.44582
    -0.21468
    -0.37470
    -0.24135
    -0.28580
    -0.22357
    -0.24135
    -0.28580
    -0.26802
    -0.25024
    -0.11690
    -0.30358
    -0.27691
    -0.09023
    -0.24135
    -0.14356
    -0.33914
    -0.31247
    -0.25913
    -0.11690
    -0.07245
    -0.32136
    -0.20579
    -0.24135
    -0.24135
    -0.17912
    -0.24135
    -0.30358
    -0.27691
    -0.21468
    -0.17023
    -0.20579
    -0.23246
    -0.15245
    -0.40137
    -0.21468
     0.01645
    -0.06356
    -0.26802
    -0.23246
    -0.17912
    -0.24135
    -0.09912
    -0.25913
    -0.30358
    -0.13467
    -0.18801
     0.02534
    -0.22357
    -0.14356
    -0.17912
    -0.52583
    -0.07245
    -0.06356
    -0.16134
    -0.38359
    -0.24135
     0.04312
    -0.25913
    -0.11690
    -0.30358
    -0.18801
    -0.17912
    -0.26802
    -0.13467
    -0.21468
    -0.24135
    -0.46360
    -0.46360
    -0.22357
    -0.50805
    -0.52583
    -0.57028
    -0.49027
    -0.68585
    -0.81920
    -0.67696
    -0.76586
    -0.50805
    -0.01911
     0.18536
     0.32760
     0.02534
     0.37205
     0.56763
     0.74543
     1.70554
     3.55464
     3.78578
     2.98569
     3.46574
     3.27016
     1.52774
     0.78988
     1.62553
     3.27905
     4.04359
     3.99914
     3.24349
     2.33672
     1.85667
     3.39462
     2.79011
    -1.14813
    -3.11280
    -1.81487
    -0.38359
     1.41217
     2.48785
     1.42106
    -0.15245
    -0.98811
    -1.24591
    -1.16591
    -1.11257
    -0.81031
    -0.57917
    -0.33914
    -0.10801
    -0.12578
    -0.09023
     0.06090
    -0.05467
     0.14980
     0.14980
     0.01645
    -0.00133
    -0.01022
     0.06979
     0.01645
     0.17647
     0.00756
    -0.10801
     0.04312
     0.15869
     0.16758
     0.09646
     0.00756
     0.04312
    -0.00133
     0.14091
    -0.03689
     0.00756
    -0.04578
    -0.07245
    -0.02800
    -0.01911
    -0.05467
    -0.17023
    -0.23246
    -0.01911
    -0.02800
    -0.18801
    -0.15245
    -0.08134
    -0.33914
    -0.17023
    -0.21468
    -0.11690
    -0.22357
    -0.21468
    -0.20579
    -0.09023
    -0.12578
    -0.27691
    -0.28580
    -0.22357
    -0.15245
    -0.25024
    -0.09023
    -0.27691
    -0.33025
    -0.10801
    -0.14356
    -0.05467
    -0.27691
    -0.17912
    -0.17023
    -0.16134
    -0.10801
    -0.33914
    -0.29469
    -0.09912
    -0.24135
    -0.14356
    -0.21468
    -0.23246
    -0.22357
    -0.11690
    -0.16134
    -0.31247
    -0.30358
    -0.23246
    -0.17912
    -0.15245
    -0.31247
    -0.11690
    -0.41026
    -0.38359
    -0.14356
    -0.16134
    -0.30358
    -0.27691
    -0.28580
    -0.23246
    -0.35692
    -0.25024
    -0.17912
    -0.28580
    -0.32136
    -0.13467
    -0.33025
    -0.28580
    -0.23246
    -0.43693
    -0.32136
    -0.17912
    -0.30358
    -0.18801
    -0.25913
    -0.25024
    -0.26802
    -0.25024
    -0.28580
    -0.29469
    -0.33025
    -0.28580
    -0.29469
    -0.24135
    -0.24135
    -0.30358
    -0.47249
    -0.17023
    -0.25024
    -0.23246
    -0.26802
    -0.32136
    -0.34803
    -0.18801
    -0.29469
    -0.18801
    -0.30358
    -0.33914
    -0.29469
    -0.26802
    -0.13467
    -0.48138
    -0.31247
    -0.18801
    -0.43693
    -0.35692
    -0.39248
    -0.38359
    -0.41026
    -0.55250
    -0.44582
    -0.57917
    -0.47249
    -0.44582
    -0.52583
    -0.55250
    -0.55250
    -0.70363
    -0.80142
    -0.67696
    -0.64140
    -0.90810
    -0.59695
    -0.86365
    -0.61473
    -0.84587
    -0.76586
    -0.99700
    -0.76586
    -0.49916
    -0.22357
    -0.05467
    -0.06356
     0.23870
     0.51429
     1.19881
     1.85667
     2.78122
     2.49674
     2.24782
     3.35906
     2.57675
     1.10102
     0.28315
     1.14547
     1.87445
     1.85667
     1.60775
     1.16325
     1.80333
     2.47007
     2.90568
     1.11880
    -0.60584
    -1.30814
    -1.38815
    -0.49916
    -0.04578
     2.06114
     2.06114
     1.66109
     0.80766
     0.26537
    -0.25913
    -0.26802
    -0.38359
    -0.29469
    -0.41026
    -0.38359
    -0.17023
    -0.27691
    -0.06356
    -0.27691
    -0.01911
    -0.28580
    -0.17912
    -0.23246
     0.02534
    -0.06356
    -0.03689
    -0.16134
    -0.08134
     0.15869
    -0.03689
     0.11424
     0.09646
     0.01645
     0.23870
     0.03423
     0.16758
     0.02534
     0.06979
     0.11424
     0.11424
     0.19425
     0.06090
     0.02534
     0.02534
     0.02534
    -0.00133
     0.13202
     0.09646
    -0.01022
    -0.05467
     0.11424
     0.10535
     0.06090
    -0.05467
    -0.16134
     0.00756
     0.10535
     0.07868
     0.01645
     0.46984
     0.41650
    -0.15245
     0.02534
     0.05201
     0.11424
     0.14980
     0.15869
     0.09646
     0.06979
     0.11424
    -0.08134
     0.03423
    -0.06356
    -0.13467
    -0.07245
    -0.14356
    -0.01022
    -0.17912
    -0.17912
    -0.07245
    -0.13467
    -0.19690
    -0.17912
    -0.06356
    -0.01022
    -0.07245
    -0.30358
     0.00756
    -0.09912
     0.13202
    -0.06356
    -0.16134
    -0.06356
    -0.16134
    -0.15245
    -0.19690
     0.03423
    -0.25024
    -0.20579
     0.10535
    -0.13467
    -0.18801
    -0.37470
    -0.23246
    -0.01022
    -0.09912
    -0.13467
    -0.33025
    -0.23246
    -0.10801
    -0.30358
    -0.09912
    -0.14356
    -0.15245
    -0.34803
    -0.20579
    -0.16134
    -0.25024
    -0.15245
    -0.43693
    -0.24135
    -0.14356
    -0.01022
    -0.11690
    -0.30358
    -0.25024
    -0.25024
    -0.11690
     0.00756
    -0.14356
    -0.25024
    -0.01022
     0.08757
     0.04312
     0.04312
    -0.16134
     0.78988
     2.09669
     1.07435
     0.31871
    -0.07245
     0.20314
     0.30982
     0.65653
     0.80766
     0.68320
     0.39872
     0.21203
     0.01645
    -0.23246
    -0.45471
    -0.73030
    -0.98811
    -0.89921
    -1.09479
    -1.01478
    -1.26369
    -1.50372
    -1.68152
    -1.81487
    -1.58373
    -1.57484
    -1.63707
    -1.75264
    -1.66374
    -1.75264
    -1.69930
    -1.31703
    -0.93477
    -0.40137
    -0.40137
     0.28315
     0.72765
     0.92323
     1.17214
     2.61231
     2.73677
     3.92802
     4.10582
     1.69665
     0.26537
     0.46984
     2.66565
     3.01236
     2.18559
     2.19448
     2.52341
     2.57675
     3.42129
     2.54119
     0.62097
    -1.77042
    -1.81487
     0.54985
     2.01669
     1.54552
     0.61208
     0.06979
     0.53207
     0.13202
    -0.34803
    -0.72141
    -0.93477
    -1.13035
    -1.37037
    -1.45927
    -1.65485
    -1.59262
    -1.45927
    -1.16591
    -1.05034
    -1.15702
    -1.21925
    -0.76586
    -0.83698
    -0.91699
    -0.73919
    -0.62362
    -0.57028
    -0.48138
    -0.43693
    -0.17023
    -0.36581
    -0.40137
    -0.40137
    -0.13467
     0.03423
    -0.06356
    -0.23246
    -0.37470
    -0.02800
    -0.06356
    -0.13467
    -0.15245
    -0.06356
     0.04312
    -0.01022
    -0.09023
    -0.09023
    -0.25913
    -0.26802
    -0.18801
     0.10535
    -0.04578
    -0.25024
    -0.13467
    -0.26802
    -0.07245
    -0.01022
    -0.19690
    -0.21468
    -0.12578
    -0.00133
    -0.08134
    -0.03689
    -0.16134
    -0.19690
    -0.14356
     0.09646
    -0.01911
    -0.04578
     0.00756
    -0.09912
    -0.04578
    -0.16134
    -0.08134
    -0.20579
    -0.07245
    -0.04578
     0.03423
    -0.00133
    -0.17912
    -0.07245
    -0.22357
    -0.13467
    -0.02800
    -0.18801
    -0.15245
    -0.15245
    -0.01911
    -0.01911
     0.01645
    -0.06356
     0.04312
     0.05201
     0.06979
     0.08757
    -0.16134
    -0.01911
    -0.07245
    -0.03689
     0.15869
     0.09646
     0.08757
     0.06979
     0.14091
     0.06090
    -0.02800
    -0.02800
    -0.10801
    -0.03689
    -0.04578
     0.15869
     0.11424
     0.08757
     0.00756
    -0.17912
     0.01645
     0.14091
     0.02534
    -0.22357
    -0.04578
    -0.05467
    -0.00133
    -0.09912
    -0.10801
    -0.02800
    -0.00133
    -0.05467
     0.03423
    -0.05467
    -0.25913
    -0.28580
    -0.06356
    -0.06356
    -0.07245
    -0.06356
    -0.11690
    -0.11690
    -0.03689
    -0.06356
    -0.07245
    -0.16134
    -0.10801
    -0.02800
    -0.13467
    -0.14356
    -0.25913
    -0.24135
    -0.17023
     0.09646
    -0.09023
    -0.14356
    -0.06356
    -0.27691
    -0.19690
    -0.34803
    -0.29469
    -0.28580
    -0.33025
    -0.26802
    -0.29469
    -0.32136
    -0.49027
    -0.50805
    -0.57917
    -0.39248
    -0.61473
    -0.66807
    -0.74808
    -0.82809
    -0.81031
    -0.84587
    -0.98811
    -0.80142
    -0.89032
    -0.87254
    -0.99700
    -0.87254
    -0.66807
    -0.33025
    -0.38359
    -0.16134
     0.09646
     0.00756
     0.12313
     1.39439
     4.57698
     3.93691
     3.46574
     3.63465
     1.27882
     0.30093
     0.91434
     2.57675
     3.48352
     3.59020
     2.08781
     2.74566
     4.41696
     5.52820
     4.65699
     2.10558
    -1.53928
    -3.40617
    -2.26826
     0.39872
     3.18127
     3.83023
     2.62120
     1.00323
    -0.15245
    -0.74808
    -1.20147
    -1.09479
    -0.70363
    -0.72141
    -0.57917
    -0.46360
    -0.19690
    -0.26802
     0.03423
    -0.04578
    -0.04578
    -0.15245
     0.08757
    -0.17912
    -0.03689
    -0.14356
    -0.26802
    -0.08134
     0.03423
     0.06979
    -0.07245
    -0.01911
     0.01645
    -0.11690
    -0.05467
    -0.02800
    -0.03689
    -0.07245
     0.01645
    -0.13467
     0.06090
    -0.02800
     0.12313
    -0.06356
    -0.04578
     0.08757
    -0.16134
    -0.09023
    -0.07245
    -0.02800
    -0.08134
    -0.10801
     0.06979
    -0.00133
    -0.04578
    -0.06356
    -0.00133
    -0.18801
     0.07868
    -0.31247
    -0.06356
     0.08757
    -0.01911
    -0.00133
    -0.02800
    -0.11690
    -0.09023
    -0.04578
    -0.27691
    -0.16134
    -0.09912
     0.01645
    -0.06356
    -0.09023
    -0.09912
    -0.31247
    -0.13467
    -0.15245
    -0.07245
    -0.18801
    -0.17912
    -0.23246
    -0.27691
    -0.25024
    -0.16134
    -0.27691
    -0.01911
    -0.11690
    -0.14356
    -0.20579
    -0.09023
    -0.41026
    -0.29469
    -0.20579
    -0.14356
    -0.34803
    -0.21468
    -0.29469
    -0.19690
    -0.27691
    -0.15245
    -0.19690
    -0.28580
    -0.28580
    -0.32136
    -0.14356
    -0.33914
    -0.27691
    -0.37470
    -0.24135
    -0.20579
    -0.17023
    -0.19690
    -0.28580
    -0.11690
    -0.30358
    -0.42804
    -0.36581
    -0.22357
    -0.15245
    -0.19690
    -0.25913
    -0.41915
    -0.23246
    -0.25913
    -0.26802
    -0.27691
    -0.33025
    -0.33025
    -0.18801
    -0.49916
    -0.30358
    -0.33914
    -0.28580
    -0.28580
    -0.22357
    -0.32136
    -0.28580
    -0.40137
    -0.22357
    -0.46360
    -0.25913
    -0.23246
    -0.30358
    -0.20579
    -0.24135
    -0.21468
    -0.30358
    -0.37470
    -0.38359
    -0.22357
    -0.37470
    -0.41026
    -0.29469
    -0.38359
    -0.40137
    -0.40137
    -0.48138
    -0.43693
    -0.43693
    -0.55250
    -0.49027
    -0.50805
    -0.55250
    -0.71252
    -0.88143
    -0.68585
    -0.66807
    -0.78364
    -0.92588
    -0.83698
    -0.79253
    -0.97033
    -1.02367
    -0.82809
    -0.75697
    -0.38359
    -0.25024
    -0.03689
     0.14980
     0.01645
     0.62986
     0.70098
     1.41217
     2.20337
     3.35017
     2.69232
     2.60342
     3.11904
     2.63898
     1.50107
     1.31438
     1.37661
     2.74566
     3.18127
     3.33239
     2.54119
     1.61664
     1.72332
     3.21682
     2.53230
    -0.96144
    -2.79276
    -1.56595
    -1.37037
     0.66542
     2.73677
     1.80333
     0.21203
    -1.02367
    -1.37037
    -1.44149
    -1.37037
    -0.99700
    -0.70363
    -0.46360
    -0.35692
    -0.13467
    -0.01022
     0.04312
    -0.05467
     0.19425
    -0.15245
     0.01645
    -0.05467
     0.11424
     0.12313
     0.07868
    -0.00133
     0.07868
     0.12313
     0.04312
     0.06090
     0.26537
     0.07868
     0.03423
     0.16758
     0.26537
     0.22981
     0.19425
     0.21203
     0.23870
     0.14980
     0.32760
     0.14091
     0.33649
     0.04312
     0.14091
     0.22981
     0.29204
     0.21203
     0.10535
     0.29204
     0.22981
     0.09646
     0.29204
     0.20314
     0.22981
     0.10535
     0.22092
     0.33649
     0.20314
     0.11424
     0.06090
     0.30982
     0.24759
     0.19425
     0.14980
     0.08757
    -0.05467
    -0.01022
     0.06979
     0.11424
     0.08757
     0.06090
     0.04312
     0.19425
     0.01645
     0.06090
    -0.07245
    -0.13467
     0.07868
     0.07868
     0.16758
    -0.01911
    -0.09023
    -0.01022
    -0.09023
     0.13202
     0.10535
     0.05201
    -0.14356
     0.01645
    -0.08134
    -0.01022
    -0.06356
    -0.20579
    -0.08134
    -0.00133
    -0.01911
     0.20314
    -0.18801
    -0.36581
    -0.17023
    -0.02800
    -0.06356
    -0.18801
    -0.41915
    -0.34803
    -0.01022
    -0.07245
    -0.05467
    -0.27691
    -0.22357
    -0.30358
    -0.03689
    -0.17023
    -0.26802
    -0.11690
    -0.17912
     0.01645
     0.24759
     0.14091
    -0.03689
     0.06979
     0.14091
     0.09646
    -0.09912
     0.05201
     0.14091
     0.15869
     0.11424
     0.19425
     0.22092
     0.12313
     0.13202
     0.11424
     0.41650
     0.32760
     0.20314
     0.05201
     0.24759
     0.33649
     0.38094
     0.14091
     0.06979
     0.12313
     0.30093
    -0.10801
    -0.06356
    -0.32136
    -0.26802
    -0.65029
    -0.49916
    -0.49916
    -0.65029
    -0.79253
    -0.81031
    -0.94366
    -1.14813
    -1.20147
    -1.26369
    -1.38815
    -1.47705
    -1.41482
    -1.54817
    -1.64596
    -1.86821
    -1.83265
    -1.75264
    -1.55706
    -1.65485
    -1.30814
    -0.97922
    -0.60584
    -0.38359
     0.01645
     0.31871
     1.42106
     1.90112
     2.63009
     2.94124
     3.76800
     3.27905
     3.52797
     4.59476
     4.08804
     2.23004
     1.62553
     2.44340
     3.46574
     3.19905
     4.03470
     3.33239
     1.11880
     0.40761
     1.38550
    -0.12578
    -1.67263
    -1.36148
    -1.15702
    -2.24159
    -0.87254
     1.25215
     0.30093
    -0.89921
    -1.70819
    -1.95711
    -2.01045
    -2.04601
    -1.61040
    -1.41482
    -1.01478
    -0.90810
    -0.66807
    -0.46360
    -0.46360
    -0.57917
    -0.41026
    -0.14356
    -0.32136
    -0.36581
    -0.22357
    -0.28580
    -0.25024
    -0.01022
    -0.06356
    -0.17912
    -0.04578
     0.02534
    -0.00133
     0.00756
     0.00756
    -0.10801
     0.06979
     0.13202
     0.08757
    -0.03689
    -0.01911
     0.20314
    -0.03689
     0.07868
    -0.03689
    -0.15245
    -0.09912
     0.05201
    -0.05467
     0.21203
    -0.07245
    -0.15245
    -0.12578
     0.14980
     0.14980
     0.05201
     0.06979
     0.07868
    -0.06356
     0.09646
     0.06090
     0.14980
     0.13202
     0.16758
     0.24759
     0.14980
     0.02534
     0.12313
    -0.02800
     0.05201
     0.20314
    -0.01022
     0.21203
     0.27426
     0.13202
     0.09646
     0.14091
     0.23870
     0.14091
     0.24759
     0.12313
     0.16758
     0.29204
     0.17647
     0.10535
     0.15869
     0.39872
     0.22092
     0.22092
     0.27426
     0.28315
     0.03423
     0.06090
     0.09646
     0.19425
     0.25648
     0.11424
     0.11424
     0.14980
     0.09646
    -0.00133
    -0.00133
     0.02534
     0.17647
    -0.21468
     0.06979
    -0.08134
     0.01645
    -0.16134
    -0.09912
    -0.14356
    -0.08134
    -0.11690
    -0.09912
    -0.24135
    -0.15245
    -0.28580
    -0.34803
    -0.29469
    -0.13467
    -0.29469
    -0.23246
    -0.30358
    -0.34803
    -0.27691
    -0.36581
    -0.36581
    -0.41915
    -0.58806
    -0.18801
    -0.42804
    -0.31247
    -0.14356
    -0.67696
    -0.33025
    -0.32136
    -0.33025
    -0.39248
    -0.30358
    -0.32136
    -0.48138
    -0.47249
    -0.35692
    -0.23246
    -0.29469
    -0.38359
    -0.41915
    -0.36581
    -0.40137
    -0.53472
    -0.50805
    -0.56139
    -0.48138
    -0.44582
    -0.47249
    -0.55250
    -0.56139
    -0.67696
    -0.79253
    -0.51694
    -0.68585
    -0.62362
    -0.74808
    -0.78364
    -0.75697
    -0.96144
    -1.00589
    -0.97922
    -0.76586
    -0.89921
    -0.75697
    -0.86365
    -0.96144
    -0.99700
    -0.92588
    -0.56139
    -0.23246
     0.13202
     0.16758
     0.17647
     0.40761
     0.50540
     1.01212
     3.59909
     4.66588
     3.40351
     3.14571
     0.94101
     0.14091
     0.45206
     2.42562
     2.74566
     2.78122
     1.23437
     1.37661
     3.05681
     5.25262
     4.46141
     1.18992
    -0.65029
    -2.27715
    -2.49050
    -0.47249
     2.70121
     3.49241
     2.60342
     1.45662
     0.28315
    -0.35692
    -0.79253
    -0.93477
    -0.83698
    -0.88143
    -0.69474
    -0.78364
    -0.69474
    -0.26802
    -0.44582
    -0.41026
    -0.32136
    -0.35692
    -0.37470
    -0.36581
    -0.42804
    -0.29469
    -0.15245
    -0.12578
    -0.33025
    -0.16134
    -0.11690
    -0.15245
    -0.28580
    -0.13467
    -0.10801
    -0.19690
    -0.22357
    -0.08134
    -0.09023
    -0.27691
    -0.17912
    -0.17023
    -0.01911
    -0.04578
    -0.29469
    -0.34803
    -0.21468
    -0.10801
    -0.27691
    -0.18801
    -0.08134
    -0.24135
    -0.13467
    -0.01022
    -0.17912
    -0.23246
    -0.25913
    -0.34803
    -0.21468
    -0.15245
    -0.07245
    -0.21468
    -0.23246
    -0.13467
    -0.36581
    -0.17912
    -0.33025
    -0.19690
    -0.32136
    -0.25024
    -0.37470
    -0.24135
    -0.36581
    -0.25024
    -0.34803
    -0.14356
    -0.23246
    -0.43693
    -0.28580
    -0.30358
    -0.49027
    -0.29469
    -0.25024
    -0.31247
    -0.37470
    -0.32136
    -0.34803
    -0.45471
    -0.37470
    -0.38359
    -0.29469
    -0.45471
    -0.45471
    -0.37470
    -0.30358
    -0.45471
    -0.43693
    -0.48138
    -0.25913
    -0.33914
    -0.33914
    -0.48138
    -0.36581
    -0.46360
    -0.57028
    -0.41026
    -0.45471
    -0.28580
    -0.24135
    -0.42804
    -0.30358
    -0.43693
    -0.35692
    -0.49916
    -0.47249
    -0.43693
    -0.48138
    -0.29469
    -0.38359
    -0.35692
    -0.38359
    -0.55250
    -0.46360
    -0.40137
    -0.19690
    -0.27691
    -0.51694
    -0.56139
    -0.41915
    -0.41915
    -0.28580
    -0.26802
    -0.39248
    -0.35692
    -0.19690
    -0.35692
    -0.33914
    -0.46360
    -0.43693
    -0.43693
    -0.21468
    -0.18801
    -0.22357
    -0.41026
    -0.40137
    -0.46360
    -0.28580
    -0.28580
    -0.24135
    -0.49916
    -0.43693
    -0.57028
    -0.37470
    -0.49916
    -0.42804
    -0.52583
    -0.52583
    -0.56139
    -0.49027
    -0.54361
    -0.69474
    -0.85476
    -1.02367
    -0.60584
    -0.65918
    -0.86365
    -0.85476
    -0.88143
    -0.65918
    -0.63251
    -0.67696
    -0.67696
    -0.43693
    -0.25024
     0.27426
     0.37205
     0.62986
     1.15436
     1.86556
     2.39895
     3.00347
     2.81678
     2.30116
     3.35906
     3.75022
     2.07003
     0.66542
     0.74543
     1.48329
     1.65220
     1.28771
     0.54985
     0.94990
     1.96335
     2.87012
     1.72332
    -0.70363
    -1.52150
    -1.56595
    -0.51694
     0.11424
     0.71876
     1.53663
     1.78555
     1.45662
     1.02101
     0.47873
     0.02534
    -0.19690
    -0.36581
    -0.33914
    -0.18801
     0.09646
    -0.08134
    -0.18801
    -0.02800
    -0.09912
     0.23870
     0.12313
     0.04312
     0.09646
     0.12313
     0.23870
     0.28315
     0.43428
     0.12313
     0.34538
     0.20314
     0.39872
     0.42539
     0.37205
     0.28315
     0.33649
     0.30982
     0.38983
     0.30982
     0.23870
     0.38983
     0.30982
     0.44317
     0.36316
     0.15869
    -0.01911
     0.14091
     0.21203
     0.23870
     0.28315
     0.24759
     0.22981
     0.22092
     0.19425
     0.23870
     0.09646
     0.18536
     0.01645
     0.33649
     0.01645
     0.16758
     0.13202
     0.07868
     0.11424
     0.21203
     0.30093
     0.14091
     0.13202
     0.68320
     0.45206
    -0.51694
     0.05201
    -0.09023
     0.12313
     0.41650
     0.18536
     0.00756
    -0.06356
     0.14091
    -0.17912
    -0.18801
    -0.17023
    -0.14356
    -0.11690
    -0.27691
    -0.26802
     0.07868
    -0.18801
    -0.34803
    -0.17023
    -0.11690
    -0.08134
    -0.16134
    -0.35692
    -0.20579
    -0.17912
    -0.21468
    -0.07245
    -0.19690
    -0.19690
    -0.30358
    -0.19690
    -0.14356
    -0.01911
    -0.39248
    -0.50805
    -0.18801
    -0.11690
    -0.30358
    -0.19690
    -0.24135
    -0.28580
    -0.32136
    -0.23246
    -0.11690
    -0.41915
    -0.41915
    -0.37470
    -0.19690
    -0.21468
    -0.46360
    -0.25024
    -0.44582
    -0.25024
    -0.29469
    -0.33025
    -0.36581
    -0.56139
    -0.57028
    -0.42804
    -0.27691
    -0.49916
    -0.45471
    -0.37470
    -0.44582
    -0.20579
    -0.50805
    -0.42804
    -0.38359
    -0.39248
    -0.49027
    -0.38359
    -0.34803
    -0.26802
    -0.54361
    -0.32136
    -0.36581
    -0.32136
    -0.39248
    -0.49027
    -0.57917
    -0.47249
    -0.64140
    -0.67696
    -0.51694
    -0.65029
    -0.57028
    -0.76586
    -0.58806
    -0.82809
    -1.02367
    -1.09479
    -0.80142
    -0.99700
    -1.24591
    -1.29925
    -1.29036
    -1.19258
    -1.69041
    -1.45038
    -0.74808
    -0.49916
    -0.09912
    -0.07245
     0.40761
     0.50540
     1.27882
     2.07892
     3.01236
     2.91457
     2.96791
     3.32350
     3.46574
     3.72355
     4.17694
     3.36795
     2.93235
     3.39462
     2.39895
     2.42562
     3.80356
     4.60365
     3.61687
    -0.21468
     0.67431
     0.43428
    -0.26802
    -0.92588
    -1.24591
    -2.06379
    -2.68608
    -0.66807
     1.59886
    -0.04578
    -1.75264
    -2.58829
    -2.69497
    -2.41938
    -1.96600
    -1.74375
    -1.21925
    -0.76586
    -0.27691
    -0.19690
    -0.19690
    -0.12578
    -0.13467
     0.03423
     0.00756
    -0.15245
    -0.17912
    -0.27691
    -0.18801
    -0.07245
    -0.25024
    -0.14356
    -0.16134
    -0.11690
    -0.11690
    -0.13467
    -0.05467
    -0.01022
    -0.21468
    -0.00133
    -0.07245
    -0.10801
     0.01645
    -0.03689
     0.12313
    -0.05467
    -0.04578
    -0.07245
    -0.17023
     0.05201
    -0.25024
    -0.06356
    -0.21468
    -0.26802
    -0.07245
    -0.11690
    -0.20579
    -0.12578
    -0.01022
    -0.18801
    -0.16134
    -0.16134
    -0.14356
    -0.28580
    -0.17912
    -0.12578
    -0.12578
    -0.09912
    -0.06356
    -0.02800
    -0.20579
    -0.12578
    -0.21468
    -0.04578
    -0.23246
    -0.18801
    -0.09912
    -0.10801
    -0.06356
    -0.05467
    -0.30358
    -0.19690
    -0.09912
    -0.29469
    -0.16134
    -0.11690
    -0.26802
    -0.29469
    -0.22357
    -0.21468
    -0.19690
    -0.07245
    -0.11690
    -0.12578
    -0.21468
    -0.00133
    -0.23246
    -0.31247
    -0.03689
    -0.13467
     0.02534
     0.04312
     0.04312
    -0.00133
     0.03423
    -0.11690
     0.12313
    -0.01022
    -0.02800
     0.20314
     0.09646
     0.06090
     0.18536
    -0.07245
     0.24759
     0.27426
     0.16758
     0.06979
     0.22092
     0.30982
     0.05201
    -0.09912
     0.16758
     0.08757
     0.18536
    -0.00133
    -0.15245
    -0.13467
    -0.26802
    -0.35692
    -0.38359
    -0.23246
    -0.56139
    -0.54361
    -0.59695
    -0.60584
    -0.66807
    -0.71252
    -0.70363
    -0.77475
    -0.63251
    -0.70363
    -0.71252
    -0.99700
    -0.81031
    -0.70363
    -0.71252
    -0.55250
    -0.60584
    -0.62362
    -0.65918
    -0.65918
    -0.57917
    -0.75697
    -0.61473
    -0.67696
    -0.74808
    -0.63251
    -0.70363
    -0.66807
    -0.63251
    -0.82809
    -0.74808
    -0.65029
    -0.70363
    -0.64140
    -0.95255
    -0.74808
    -0.76586
    -0.86365
    -0.93477
    -0.63251
    -0.81920
    -0.76586
    -0.89032
    -1.04145
    -1.17480
    -0.88143
    -1.22814
    -0.93477
    -0.84587
    -0.62362
    -0.25024
     0.16758
     0.40761
     0.78099
     0.88767
     1.63442
     2.56786
     3.25238
     3.40351
     3.51908
     3.11904
     3.34128
     4.22139
     4.13249
     2.69232
     1.35883
     1.06546
     1.53663
     1.83889
     1.26104
     0.87878
     1.57219
     0.81655
     0.81655
    -0.25913
    -3.83288
    -4.49963
    -3.90400
    -1.87710
     0.51429
     1.95446
     0.84322
    -0.45471
    -1.29036
    -1.19258
    -0.98811
    -0.87254
    -0.45471
    -0.05467
     0.26537
     0.62986
     0.56763
     0.62097
     0.37205
     0.38983
     0.31871
     0.49651
     0.41650
     0.38983
     0.05201
     0.11424
     0.15869
    -0.06356
    -0.02800
     0.08757
     0.06979
     0.16758
     0.13202
     0.12313
     0.06090
     0.05201
     0.14980
     0.14980
     0.13202
     0.23870
     0.12313
     0.26537
     0.19425
     0.20314
     0.09646
     0.34538
     0.21203
     0.37205
     0.42539
     0.41650
     0.20314
     0.36316
     0.45206
     0.26537
     0.44317
     0.39872
     0.30982
     0.37205
     0.44317
     0.38983
     0.34538
     0.18536
     0.35427
     0.32760
     0.24759
     0.17647
    -0.02800
     0.22092
     0.06979
     0.06090
     0.20314
     0.15869
    -0.01911
     0.01645
     0.03423
    -0.01022
    -0.01911
    -0.15245
    -0.11690
    -0.09912
     0.06979
    -0.00133
     0.09646
    -0.20579
    -0.18801
    -0.16134
     0.02534
    -0.01911
    -0.21468
    -0.18801
    -0.19690
    -0.12578
    -0.15245
    -0.04578
    -0.23246
    -0.11690
     0.06090
    -0.25913
    -0.09023
    -0.26802
    -0.31247
    -0.40137
    -0.12578
    -0.17023
    -0.26802
    -0.25913
    -0.25024
    -0.26802
    -0.17912
    -0.35692
    -0.43693
    -0.37470
    -0.25024
    -0.19690
    -0.38359
    -0.20579
    -0.28580
    -0.42804
    -0.37470
    -0.09023
    -0.17912
    -0.30358
    -0.29469
    -0.41915
    -0.27691
    -0.47249
    -0.31247
    -0.21468
    -0.18801
    -0.25913
    -0.33025
    -0.23246
    -0.42804
    -0.53472
    -0.28580
    -0.25024
    -0.26802
    -0.46360
    -0.34803
    -0.39248
    -0.36581
    -0.42804
    -0.48138
    -0.44582
    -0.52583
    -0.44582
    -0.45471
    -0.57917
    -0.61473
    -0.70363
    -0.75697
    -0.50805
    -0.41915
    -0.57917
    -0.69474
    -0.71252
    -0.62362
    -0.65029
    -0.72141
    -0.76586
    -0.73919
    -0.75697
    -0.80142
    -0.62362
    -0.88143
    -0.98811
    -0.99700
    -0.82809
    -0.72141
    -0.89921
    -0.89921
    -0.73030
    -0.65918
    -0.23246
    -0.06356
    -0.41026
    -0.01911
     0.09646
     0.71876
     1.77666
     3.92802
     3.19016
     2.07003
     2.73677
     2.43451
     1.03879
     0.30093
     1.61664
     3.11015
     2.57675
     1.86556
     1.84778
     1.64331
     2.64787
     4.91480
     3.92802
     0.97657
    -1.06812
    -0.97033
    -0.17912
     1.13658
     1.91001
     2.05225
     2.10558
     1.62553
     0.45206
    -0.23246
    -0.69474
    -0.94366
    -1.21036
    -1.12146
    -1.13035
    -1.16591
    -1.10368
    -1.06812
    -1.06812
    -0.79253
    -0.49027
    -0.75697
    -0.73919
    -0.66807
    -0.53472
    -0.46360
    -0.54361
    -0.50805
    -0.41026
    -0.46360
    -0.32136
    -0.25024
    -0.22357
    -0.41915
    -0.49027
    -0.19690
    -0.17912
    -0.28580
    -0.30358
    -0.29469
    -0.22357
    -0.33025
    -0.49916
    -0.33025
    -0.40137
    -0.28580
    -0.40137
    -0.24135
    -0.23246
    -0.37470
    -0.53472
    -0.35692
    -0.28580
    -0.36581
    -0.34803
    -0.42804
    -0.32136
    -0.41915
    -0.41915
    -0.21468
    -0.41026
    -0.37470
    -0.35692
    -0.28580
    -0.28580
    -0.39248
    -0.44582
    -0.63251
    -0.22357
    -0.31247
    -0.41915
    -0.44582
    -0.41915
    -0.45471
    -0.41915
    -0.33025
    -0.49027
    -0.51694
    -0.29469
    -0.54361
    -0.49027
    -0.41915
    -0.49027
    -0.48138
    -0.51694
    -0.26802
    -0.44582
    -0.38359
    -0.41915
    -0.46360
    -0.36581
    -0.50805
    -0.38359
    -0.31247
    -0.42804
    -0.41026
    -0.25024
    -0.30358
    -0.31247
    -0.49027
    -0.39248
    -0.41026
    -0.28580
    -0.43693
    -0.41026
    -0.13467
    -0.41026
    -0.32136
    -0.33914
    -0.18801
    -0.47249
    -0.33914
    -0.20579
    -0.39248
    -0.37470
    -0.51694
    -0.41915
    -0.42804
    -0.22357
    -0.35692
    -0.52583
    -0.43693
    -0.45471
    -0.33914
    -0.49916
    -0.40137
    -0.51694
    -0.39248
    -0.39248
    -0.36581
    -0.26802
    -0.31247
    -0.57028
    -0.53472
    -0.25913
    -0.26802
    -0.41915
    -0.49027
    -0.48138
    -0.49027
    -0.32136
    -0.36581
    -0.40137
    -0.41915
    -0.26802
    -0.41026
    -0.41026
    -0.35692
    -0.63251
    -0.50805
    -0.35692
    -0.49027
    -0.40137
    -0.49027
    -0.52583
    -0.68585
    -0.58806
    -0.56139
    -0.57917
    -0.59695
    -0.65029
    -0.68585
    -0.71252
    -0.97033
    -0.75697
    -0.83698
    -0.58806
    -0.60584
    -0.29469
    -0.38359
    -0.02800
     0.12313
     0.38094
     0.38983
     0.81655
     1.46551
     1.88334
     2.35450
     2.93235
     3.22571
     2.41673
     3.05681
     3.33239
     2.31005
     1.13658
     0.98546
     1.36772
     1.57219
     1.73221
     1.08324
     1.33216
     1.99002
     1.64331
     1.44773
    -0.00133
    -2.18825
    -1.86821
    -0.91699
    -1.26369
     0.46095
     2.07892
     1.83889
     0.91434
    -0.05467
    -0.52583
    -0.47249
    -0.46360
    -0.33025
     0.06979
    -0.04578
     0.06979
     0.14091
     0.30982
     0.14980
     0.40761
     0.34538
     0.33649
     0.07868
     0.22981
    -0.00133
     0.20314
     0.16758
     0.23870
     0.22092
     0.19425
     0.22092
     0.17647
     0.33649
     0.16758
     0.11424
     0.30982
     0.35427
     0.30982
     0.12313
     0.27426
     0.29204
     0.15869
     0.10535
     0.01645
     0.11424
     0.15869
     0.26537
     0.01645
     0.07868
     0.11424
     0.06090
    -0.06356
    -0.06356
     0.17647
    -0.04578
     0.05201
     0.29204
     0.17647
    -0.09023
    -0.01022
    -0.00133
     0.13202
     0.09646
     0.03423
     0.15869
    -0.00133
     0.06979
     0.12313
     0.12313
     0.10535
     0.04312
     0.07868
     0.02534
     0.14980
     0.09646
    -0.03689
    -0.00133
     0.00756
     0.09646
     0.03423
     0.06979
    -0.08134
     0.06979
    -0.17912
    -0.17912
    -0.05467
    -0.03689
    -0.14356
    -0.09023
    -0.09023
    -0.10801
    -0.15245
    -0.28580
    -0.09912
    -0.16134
    -0.12578
     0.01645
    -0.19690
    -0.17023
    -0.20579
    -0.32136
    -0.07245
    -0.09912
    -0.17023
    -0.16134
    -0.15245
    -0.19690
    -0.31247
    -0.26802
    -0.19690
    -0.26802
    -0.13467
    -0.23246
    -0.24135
    -0.23246
    -0.35692
    -0.49916
    -0.19690
    -0.13467
    -0.41915
    -0.41915
    -0.36581
    -0.44582
    -0.34803
    -0.35692
    -0.40137
    -0.51694
    -0.37470
    -0.36581
    -0.49027
    -0.53472
    -0.46360
    -0.71252
    -0.51694
    -0.44582
    -0.66807
    -0.51694
    -0.60584
    -0.41915
    -0.57917
    -0.68585
    -0.82809
    -0.58806
    -0.43693
    -0.47249
    -0.69474
    -0.62362
    -0.64140
    -0.67696
    -0.69474
    -0.54361
    -0.58806
    -0.83698
    -0.70363
    -0.67696
    -0.87254
    -0.81031
    -0.76586
    -0.86365
    -0.74808
    -0.80142
    -0.85476
    -1.01478
    -1.05034
    -1.11257
    -1.22814
    -1.14813
    -1.14813
    -1.39704
    -1.50372
    -1.15702
    -1.21036
    -0.65029
    -0.63251
    -0.01911
     0.11424
     0.28315
     0.62097
     1.42106
     2.28338
     2.95902
     2.84345
     2.86123
     3.19905
     3.03903
     3.37684
     3.64354
     3.24349
     2.52341
     2.43451
     1.62553
     1.98113
     2.77233
     3.37684
     2.31005
    -0.48138
     0.13202
    -0.59695
    -1.14813
    -1.56595
    -2.44605
    -2.17936
    -2.65052
    -0.66807
     1.41217
    -0.50805
    -2.06379
    -2.64163
    -2.61496
    -2.18825
    -1.71708
    -1.28147
    -0.97033
    -0.73919
    -0.42804
    -0.17023
    -0.09912
    -0.11690
    -0.01022
    -0.17912
    -0.00133
    -0.15245
    -0.22357
    -0.13467
    -0.23246
    -0.23246
    -0.14356
    -0.10801
    -0.27691
    -0.07245
    -0.22357
    -0.17023
     0.03423
    -0.16134
     0.09646
    -0.10801
    -0.06356
    -0.21468
    -0.18801
    -0.09912
    -0.09912
    -0.06356
    -0.13467
    -0.01911
    -0.18801
    -0.13467
    -0.27691
    -0.21468
    -0.10801
    -0.10801
    -0.39248
    -0.25024
    -0.05467
    -0.09023
    -0.19690
    -0.07245
    -0.21468
    -0.01022
    -0.01911
    -0.09023
    -0.24135
    -0.01911
    -0.15245
    -0.17912
    -0.04578
     0.06979
    -0.09912
    -0.20579
    -0.08134
     0.02534
    -0.11690
    -0.09023
     0.09646
    -0.11690
     0.58541
    -0.08134
     0.05201
    -0.07245
    -0.33025
    -0.22357
     0.06090
     0.14980
    -0.07245
    -0.23246
    -0.02800
    -0.11690
    -0.16134
    -0.17912
    -0.26802
    -0.33914
    -0.25913
    -0.21468
    -0.17023
    -0.23246
    -0.25024
    -0.34803
    -0.11690
    -0.09912
    -0.26802
    -0.33025
    -0.23246
    -0.18801
    -0.16134
    -0.26802
    -0.19690
    -0.24135
    -0.17023
    -0.20579
    -0.30358
    -0.23246
    -0.19690
    -0.34803
    -0.28580
    -0.15245
    -0.20579
    -0.26802
    -0.32136
    -0.26802
    -0.23246
    -0.18801
    -0.22357
    -0.39248
    -0.23246
    -0.32136
    -0.29469
    -0.17023
    -0.28580
    -0.37470
    -0.45471
    -0.18801
    -0.17912
    -0.25913
    -0.47249
    -0.35692
    -0.13467
    -0.37470
    -0.36581
    -0.24135
    -0.33025
    -0.19690
    -0.28580
    -0.24135
    -0.25024
    -0.42804
    -0.59695
    -0.25913
    -0.16134
    -0.33025
    -0.33914
    -0.32136
    -0.47249
    -0.41915
    -0.48138
    -0.31247
    -0.44582
    -0.43693
    -0.39248
    -0.48138
    -0.55250
    -0.51694
    -0.73030
    -0.57028
    -0.65029
    -0.53472
    -0.71252
    -0.73919
    -0.79253
    -1.05923
    -1.04145
    -0.87254
    -0.82809
    -0.81031
    -0.72141
    -0.30358
    -0.04578
     0.32760
     0.73654
     1.36772
     2.17670
     2.76344
     3.40351
     3.40351
     3.79467
     3.51908
     3.82134
     4.87035
     4.88813
     3.09237
     1.82111
     1.66109
     1.81222
     1.19881
     0.22981
    -0.09023
     0.86100
     1.66998
     2.34561
     0.86100
    -2.19714
    -4.87300
    -4.56186
    -3.54840
    -1.19258
     1.99891
     2.05225
     0.84322
    -0.36581
    -0.94366
    -1.04145
    -1.19258
    -0.58806
    -0.36581
    -0.17023
     0.00756
    -0.05467
     0.05201
     0.12313
     0.24759
     0.05201
    -0.02800
     0.10535
    -0.10801
     0.01645
    -0.00133
     0.06090
    -0.27691
    -0.11690
    -0.00133
    -0.05467
    -0.00133
     0.00756
     0.07868
     0.05201
     0.05201
    -0.07245
     0.17647
    -0.00133
     0.01645
     0.14091
     0.03423
     0.02534
     0.03423
    -0.02800
     0.18536
     0.28315
     0.16758
     0.15869
     0.26537
     0.14091
     0.17647
     0.20314
     0.06979
     0.24759
     0.28315
     0.07868
     0.30982
     0.17647
     0.12313
    -0.06356
     0.00756
    -0.24135
    -0.21468
    -0.11690
    -0.37470
    -0.34803
    -0.49027
    -0.54361
    -0.49027
    -0.51694
    -0.61473
    -0.49916
    -0.57028
    -0.68585
    -0.63251
    -0.69474
    -0.54361
    -0.44582
    -0.65029
    -0.49027
    -0.48138
    -0.31247
    -0.56139
    -0.44582
    -0.36581
    -0.57028
    -0.49027
    -0.49027
    -0.49916
    -0.39248
    -0.34803
    -0.52583
    -0.50805
    -0.35692
    -0.41915
    -0.47249
    -0.35692
    -0.26802
    -0.36581
    -0.46360
    -0.45471
    -0.28580
    -0.41915
    -0.32136
    -0.41026
    -0.46360
    -0.12578
    -0.34803
    -0.60584
    -0.31247
    -0.32136
    -0.40137
    -0.31247
    -0.41915
    -0.47249
    -0.49027
    -0.46360
    -0.42804
    -0.32136
    -0.42804
    -0.41026
    -0.47249
    -0.54361
    -0.42804
    -0.36581
    -0.24135
    -0.30358
    -0.41026
    -0.36581
    -0.21468
    -0.32136
    -0.41026
    -0.51694
    -0.29469
    -0.13467
    -0.26802
    -0.45471
    -0.37470
    -0.41026
    -0.32136
    -0.32136
    -0.33025
    -0.33025
    -0.58806
    -0.46360
    -0.34803
    -0.33025
    -0.58806
    -0.59695
    -0.39248
    -0.44582
    -0.42804
    -0.35692
    -0.52583
    -0.54361
    -0.46360
    -0.56139
    -0.49027
    -0.49027
    -0.55250
    -0.58806
    -0.50805
    -0.56139
    -0.52583
    -0.54361
    -0.62362
    -0.30358
    -0.17023
     0.00756
     0.15869
     0.48762
     1.05657
     1.07435
     1.59886
     2.29227
     2.83456
     3.03014
     3.45685
     3.23460
     3.54575
     4.25695
     3.52797
     1.91001
     1.22548
     1.87445
     2.62120
     1.58997
     1.21659
     1.37661
     1.44773
     2.56786
     3.96358
     2.25671
    -0.83698
    -2.24159
    -1.12146
     0.41650
     1.53663
     1.36772
     1.63442
     1.59886
     1.30549
     0.64764
     0.11424
    -0.44582
    -0.65029
    -0.76586
    -0.73030
    -0.73030
    -0.62362
    -0.65918
    -0.46360
    -0.43693
    -0.64140
    -0.65918
    -0.31247
    -0.44582
    -0.33025
    -0.45471
    -0.28580
    -0.21468
    -0.36581
    -0.18801
    -0.18801
    -0.00133
    -0.20579
    -0.21468
    -0.19690
    -0.33914
    -0.14356
    -0.26802
    -0.14356
    -0.17023
    -0.08134
    -0.03689
    -0.23246
    -0.32136
    -0.33025
    -0.39248
    -0.16134
    -0.18801
    -0.36581
    -0.23246
    -0.25913
    -0.08134
    -0.20579
    -0.46360
    -0.13467
    -0.22357
    -0.12578
    -0.09023
    -0.15245
    -0.26802
    -0.12578
    -0.41915
    -0.06356
     0.01645
    -0.19690
    -0.11690
    -0.13467
    -0.25024
    -0.22357
    -0.32136
    -0.31247
    -0.13467
    -0.22357
    -0.01911
    -0.18801
    -0.28580
    -0.10801
    -0.32136
    -0.12578
    -0.30358
    -0.20579
    -0.25913
    -0.32136
    -0.31247
    -0.26802
    -0.25024
    -0.48138
    -0.24135
    -0.17912
    -0.24135
    -0.28580
    -0.38359
    -0.38359
    -0.39248
    -0.30358
    -0.27691
    -0.33025
    -0.47249
    -0.25024
    -0.16134
    -0.28580
    -0.26802
    -0.34803
    -0.39248
    -0.44582
    -0.20579
    -0.28580
    -0.20579
    -0.36581
    -0.33914
    -0.55250
    -0.18801
    -0.20579
    -0.40137
    -0.41915
    -0.47249
    -0.27691
    -0.30358
    -0.36581
    -0.53472
    -0.55250
    -0.15245
    -0.33025
    -0.25913
    -0.50805
    -0.50805
    -0.65029
    -0.46360
    -0.27691
    -0.40137
    -0.46360
    -0.62362
    -0.33914
    -0.27691
    -0.36581
    -0.55250
    -0.34803
    -0.38359
    -0.29469
    -0.51694
    -0.20579
    -0.29469
    -0.64140
    -0.42804
    -0.18801
    -0.28580
    -0.29469
    -0.63251
    -0.41915
    -0.43693
    -0.62362
    -0.60584
    -0.58806
    -0.64140
    -0.34803
    -0.53472
    -0.65029
    -0.59695
    -0.84587
    -0.70363
    -0.80142
    -0.59695
    -0.87254
    -0.82809
    -1.01478
    -0.92588
    -1.08590
    -1.06812
    -0.74808
    -0.68585
    -0.60584
    -0.57028
    -0.42804
    -0.41026
    -0.38359
    -0.44582
    -0.04578
     0.41650
     0.62097
     1.02990
     2.47896
     3.99914
     2.51452
     2.17670
     2.41673
     2.06114
     1.17214
     1.00323
     1.56330
     2.67454
     2.83456
     2.39006
     2.45229
     2.12336
     1.14547
     1.70554
     0.40761
    -1.88599
    -1.52150
    -0.61473
    -1.83265
    -0.39248
     1.68776
     1.43884
     0.17647
    -0.70363
    -1.18369
    -1.31703
    -1.09479
    -0.64140
    -0.34803
    -0.38359
    -0.25024
    -0.35692
    -0.19690
    -0.04578
    -0.09912
    -0.14356
    -0.27691
    -0.38359
    -0.42804
    -0.48138
    -0.59695
    -0.48138
    -0.71252
    -0.56139
    -0.25913
    -0.38359
    -0.34803
    -0.39248
    -0.41026
    -0.35692
    -0.62362
    -0.41915
    -0.40137
    -0.33025
    -0.42804
    -0.13467
    -0.49916
    -0.33914
    -0.36581
    -0.20579
    -0.25024
    -0.33025
    -0.57917
    -0.33914
    -0.14356
    -0.33914
    -0.40137
     0.06979
    -0.16134
    -0.37470
    -0.10801
    -0.26802
    -0.17912
    -0.26802
    -0.28580
    -0.21468
    -0.15245
    -0.21468
    -0.33025
    -0.33025
    -0.21468
    -0.19690
    -0.29469
    -0.35692
    -0.44582
    -0.29469
    -0.31247
    -0.31247
    -0.30358
    -0.34803
    -0.33025
    -0.34803
    -0.11690
    -0.16134
    -0.33025
    -0.31247
    -0.37470
    -0.33914
    -0.25913
    -0.33025
    -0.41915
    -0.41915
    -0.23246
    -0.31247
    -0.35692
    -0.27691
    -0.35692
    -0.59695
    -0.42804
    -0.26802
    -0.25024
    -0.32136
    -0.42804
    -0.49916
    -0.36581
    -0.21468
    -0.13467
    -0.23246
    -0.33025
    -0.30358
    -0.39248
    -0.40137
    -0.32136
    -0.31247
    -0.38359
    -0.23246
    -0.17023
    -0.09912
    -0.38359
    -0.29469
    -0.27691
    -0.32136
    -0.16134
    -0.29469
    -0.32136
    -0.09023
    -0.24135
    -0.24135
    -0.02800
    -0.28580
    -0.19690
    -0.68585
    -0.37470
    -0.15245
    -0.35692
    -0.14356
    -0.37470
    -0.33914
    -0.45471
    -0.24135
    -0.17912
    -0.23246
    -0.20579
    -0.18801
    -0.22357
    -0.00133
    -0.35692
    -0.11690
     0.06979
    -0.10801
    -0.11690
    -0.08134
    -0.01022
     0.16758
    -0.04578
    -0.12578
     0.03423
    -0.04578
    -0.16134
     0.02534
     0.00756
    -0.09912
    -0.26802
    -0.20579
     0.04312
     0.16758
    -0.20579
    -0.16134
    -0.20579
    -0.34803
    -0.22357
    -0.16134
    -0.34803
    -0.29469
    -0.71252
    -0.49916
    -0.42804
    -0.46360
    -0.81031
    -0.66807
    -0.46360
    -0.17912
     0.37205
     0.59430
     0.84322
     0.77210
     1.42106
     2.25671
     2.68343
     2.86123
     3.24349
     3.66132
     3.55464
     4.02581
     4.03470
     3.33239
     3.32350
     4.05248
     3.49241
     3.12793
     4.52364
     5.05704
     4.77256
     1.37661
     2.25671
     1.83889
     0.25648
    -2.90833
    -2.89055
    -2.17047
    -0.60584
     1.80333
     2.27449
    -0.58806
    -2.65941
    -3.54840
    -3.21948
    -2.82832
    -2.17047
    -1.44149
    -0.94366
    -0.59695
    -0.17912
     0.07868
     0.06090
    -0.07245
    -0.06356
    -0.14356
    -0.13467
    -0.02800
    -0.11690
    -0.37470
    -0.41915
    -0.46360
    -0.39248
    -0.49916
    -0.52583
    -0.49916
    -0.44582
    -0.41026
    -0.45471
    -0.43693
    -0.47249
    -0.62362
    -0.46360
    -0.41915
    -0.32136
    -0.34803
    -0.38359
    -0.46360
    -0.41026
    -0.49027
    -0.40137
    -0.41915
    -0.32136
    -0.43693
    -0.54361
    -0.46360
    -0.24135
    -0.33914
    -0.56139
    -0.53472
    -0.31247
    -0.58806
    -0.48138
    -0.36581
    -0.27691
    -0.55250
    -0.48138
    -0.42804
    -0.14356
    -0.27691
    -0.30358
    -0.46360
    -0.40137
    -0.25913
    -0.43693
    -0.20579
    -0.25913
    -0.25913
    -0.20579
    -0.13467
    -0.10801
    -0.25024
    -0.38359
    -0.08134
    -0.07245
    -0.10801
    -0.06356
    -0.21468
    -0.27691
    -0.13467
    -0.17912
    -0.04578
    -0.01911
    -0.18801
    -0.31247
    -0.25913
    -0.23246
    -0.18801
    -0.21468
    -0.28580
    -0.40137
    -0.28580
    -0.09023
    -0.13467
    -0.15245
    -0.16134
    -0.45471
    -0.21468
    -0.06356
    -0.26802
    -0.18801
    -0.19690
    -0.18801
    -0.14356
    -0.03689
    -0.02800
    -0.07245
    -0.08134
     0.04312
    -0.18801
    -0.09912
     0.01645
    -0.09912
    -0.14356
    -0.04578
     0.09646
     0.06979
     0.07868
     0.01645
     0.09646
    -0.14356
    -0.06356
    -0.04578
     0.08757
     0.08757
     0.00756
    -0.07245
     0.03423
     0.18536
     0.17647
     0.04312
    -0.01022
     0.01645
     0.04312
     0.02534
     0.18536
     0.09646
     0.01645
    -0.02800
     0.31871
     0.30982
     0.14091
     0.02534
     0.06979
     0.12313
     0.05201
     0.06090
     0.18536
    -0.04578
    -0.00133
     0.16758
     0.27426
     0.06090
    -0.09023
    -0.06356
    -0.08134
     0.00756
    -0.01911
    -0.05467
    -0.14356
    -0.17912
    -0.09912
    -0.23246
     0.07868
    -0.15245
    -0.39248
    -0.53472
    -0.39248
    -0.27691
    -0.19690
    -0.44582
    -0.56139
    -0.30358
    -0.01911
     0.50540
     0.73654
     0.60319
     0.76321
     0.84322
     1.39439
     1.90112
     2.19448
     3.46574
     3.47463
     3.04792
     3.83912
     3.62576
     1.85667
     1.02101
     1.06546
     2.20337
     2.62120
     2.78122
     2.04336
     2.41673
     2.33672
     3.19016
     2.79900
    -0.18801
    -3.05057
    -1.94822
    -0.53472
     0.30982
     2.59453
     2.53230
     1.38550
     0.11424
    -0.50805
    -0.90810
    -0.69474
    -0.77475
    -0.45471
    -0.33025
    -0.09023
    -0.11690
    -0.07245
     0.11424
     0.21203
     0.04312
    -0.02800
     0.06090
     0.13202
     0.20314
    -0.00133
    -0.22357
     0.01645
    -0.09023
    -0.17912
     0.15869
    -0.07245
    -0.02800
     0.03423
     0.11424
     0.06979
     0.07868
    -0.02800
    -0.09912
    -0.08134
     0.13202
     0.11424
     0.13202
    -0.05467
    -0.09023
    -0.05467
     0.22981
     0.10535
     0.03423
    -0.12578
     0.00756
     0.01645
    -0.11690
     0.05201
     0.04312
    -0.08134
    -0.06356
    -0.00133
     0.28315
    -0.02800
    -0.00133
    -0.14356
    -0.00133
     0.07868
    -0.04578
    -0.05467
     0.01645
    -0.05467
     0.06090
     0.16758
     0.10535
    -0.03689
    -0.08134
    -0.02800
     0.12313
    -0.01911
    -0.09023
    -0.17023
    -0.25913
     0.14980
    -0.08134
     0.12313
    -0.40137
     0.01645
    -0.14356
    -0.09912
    -0.22357
    -0.18801
    -0.15245
    -0.09023
    -0.12578
    -0.25913
    -0.20579
    -0.16134
    -0.29469
    -0.18801
    -0.13467
    -0.17023
    -0.26802
    -0.28580
    -0.31247
    -0.26802
    -0.26802
    -0.50805
    -0.26802
    -0.26802
    -0.04578
    -0.37470
    -0.37470
    -0.44582
    -0.49027
    -0.30358
    -0.12578
    -0.46360
    -0.49916
    -0.46360
    -0.26802
    -0.36581
    -0.36581
    -0.27691
    -0.58806
    -0.33914
    -0.34803
    -0.33025
    -0.26802
    -0.32136
    -0.43693
    -0.48138
    -0.15245
     0.11424
    -0.35692
    -0.48138
    -0.41915
    -0.33025
    -0.20579
    -0.34803
    -0.33025
    -0.46360
    -0.24135
    -0.25024
    -0.33025
    -0.27691
    -0.56139
    -0.48138
    -0.27691
    -0.48138
    -0.27691
    -0.44582
    -0.33914
    -0.46360
    -0.28580
    -0.38359
    -0.39248
    -0.45471
    -0.40137
    -0.44582
    -0.41026
    -0.40137
    -0.63251
    -0.65918
    -0.49916
    -0.40137
    -0.46360
    -0.33025
    -0.16134
    -0.17912
    -0.25024
    -0.04578
     0.09646
     0.54985
     0.63875
     0.90545
     1.40328
     1.72332
     2.22115
     2.49674
     2.71010
     2.31894
     2.58564
     3.08348
     2.37228
     1.02101
     0.20314
     0.86989
     1.23437
     0.49651
    -0.02800
    -0.51694
     0.01645
     1.32327
     2.98569
     1.94557
    -0.67696
    -1.59262
    -0.79253
    -0.34803
     1.34105
     1.50996
     1.64331
     1.60775
     1.91890
     1.42106
     1.02101
     0.47873
     0.30093
    -0.16134
    -0.22357
    -0.50805
    -0.57028
    -0.43693
    -0.16134
    -0.35692
    -0.29469
    -0.36581
    -0.26802
    -0.16134
    -0.09912
    -0.11690
    -0.12578
    -0.04578
    -0.10801
     0.15869
     0.20314
     0.33649
    -0.01911
     0.30093
     0.16758
     0.22981
     0.10535
     0.25648
     0.26537
     0.16758
     0.32760
     0.44317
     0.38094
     0.39872
     0.38983
     0.18536
     0.32760
     0.40761
     0.37205
     0.06979
     0.46095
     0.17647
     0.53207
     0.36316
     0.37205
     0.41650
     0.13202
     0.22981
     0.35427
     0.43428
     0.24759
     0.30093
     0.30982
     0.37205
     0.22092
     0.36316
     0.30982
     0.20314
     0.30982
     0.27426
     0.22981
     0.27426
     0.18536
     0.28315
     0.12313
     0.35427
     0.16758
     0.29204
     0.22981
     0.15869
     0.05201
    -0.04578
     0.25648
     0.15869
     0.19425
     0.09646
     0.26537
     0.22981
     0.22092
     0.05201
     0.14980
     0.07868
     0.14980
     0.23870
     0.17647
     0.06979
     0.16758
    -0.06356
     0.07868
     0.14091
     0.25648
     0.21203
     0.06979
     0.10535
     0.05201
    -0.07245
     0.05201
     0.03423
     0.07868
     0.05201
    -0.01911
     0.02534
     0.14980
     0.15869
    -0.17912
    -0.13467
    -0.14356
    -0.09912
     0.10535
    -0.01022
     0.02534
    -0.26802
    -0.11690
    -0.09912
    -0.04578
     0.07868
    -0.15245
    -0.29469
    -0.15245
    -0.04578
    -0.12578
    -0.11690
    -0.10801
    -0.14356
     0.05201
    -0.08134
    -0.07245
    -0.17912
    -0.25913
    -0.17912
    -0.17023
    -0.15245
    -0.09912
    -0.02800
    -0.27691
    -0.17023
    -0.22357
    -0.14356
    -0.02800
    -0.31247
    -0.41026
    -0.33025
    -0.24135
    -0.47249
    -0.49916
    -0.44582
    -0.36581
    -0.45471
    -0.49027
    -0.49916
    -0.69474
    -0.76586
    -0.90810
    -0.96144
    -0.90810
    -1.23703
    -1.14813
    -1.21036
    -0.85476
    -0.49916
    -0.33914
     0.17647
     0.44317
     0.57652
     0.79877
     1.67887
     2.37228
     2.95013
     2.88790
     3.34128
     3.67021
     3.61687
     4.21250
     4.05248
     3.21682
     2.56786
     2.31005
     1.74110
     2.46118
     2.72788
     3.48352
     2.10558
     0.74543
     1.34994
     0.62986
    -1.59262
    -3.22837
    -2.25937
    -1.96600
    -1.68152
     1.34994
     2.08781
    -0.09912
    -1.57484
    -1.93933
    -1.65485
    -1.30814
    -1.03256
    -0.50805
    -0.14356
     0.04312
     0.40761
     0.53207
     0.74543
     0.54096
     0.46095
     0.70987
     0.61208
     0.38983
     0.10535
     0.04312
     0.12313
     0.22092
     0.16758
    -0.12578
    -0.21468
    -0.27691
    -0.29469
    -0.19690
    -0.23246
    -0.29469
    -0.42804
    -0.49916
    -0.37470
    -0.53472
    -0.53472
    -0.73030
    -0.46360
    -0.56139
    -0.56139
    -0.38359
    -0.55250
    -0.63251
    -0.51694
    -0.54361
    -0.41915
    -0.44582
    -0.41026
    -0.50805
    -0.42804
    -0.53472
    -0.34803
    -0.41026
    -0.27691
    -0.49027
    -0.30358
    -0.34803
    -0.22357
    -0.39248
    -0.37470
    -0.28580
    -0.17912
    -0.16134
    -0.26802
    -0.03689
    -0.01911
    -0.16134
    -0.19690
    -0.26802
    -0.02800
    -0.09912
    -0.01022
     0.06979
     0.11424
    -0.26802
    -0.01022
    -0.09912
    -0.08134
    -0.06356
    -0.04578
    -0.13467
    -0.17912
    -0.10801
    -0.13467
    -0.16134
    -0.10801
    -0.16134
    -0.17912
     0.04312
     0.01645
    -0.28580
    -0.20579
    -0.16134
    -0.18801
     0.06979
    -0.10801
    -0.24135
    -0.17912
    -0.06356
    -0.09023
    -0.14356
    -0.24135
    -0.12578
    -0.22357
    -0.06356
    -0.03689
    -0.17023
    -0.17023
    -0.14356
    -0.24135
     0.01645
     0.05201
    -0.10801
    -0.09023
    -0.08134
    -0.03689
     0.03423
    -0.15245
    -0.09912
    -0.10801
    -0.06356
    -0.00133
     0.15869
     0.15869
    -0.03689
    -0.15245
    -0.01911
     0.16758
     0.09646
     0.06090
    -0.02800
     0.14980
     0.06090
    -0.00133
     0.26537
     0.07868
     0.17647
     0.22981
     0.14980
     0.10535
     0.17647
     0.00756
     0.16758
     0.26537
     0.28315
     0.17647
     0.32760
     0.38983
     0.16758
     0.08757
     0.25648
     0.35427
     0.30982
     0.32760
     0.30093
     0.17647
     0.24759
     0.18536
     0.22092
     0.19425
     0.31871
     0.41650
     0.00756
     0.04312
     0.04312
     0.14091
    -0.09023
    -0.11690
    -0.12578
     0.02534
    -0.23246
    -0.38359
    -0.36581
    -0.51694
    -0.67696
    -0.64140
    -0.72141
    -0.67696
    -0.65029
    -0.10801
     0.25648
     0.42539
     0.47873
     0.37205
     0.73654
     0.98546
     1.31438
     1.96335
     2.93235
     3.84801
     3.19016
     2.92346
     3.03014
     2.86123
     2.27449
     2.74566
     2.65676
     3.17238
     3.67021
     4.61254
     3.74133
     1.27882
     2.39006
     1.09213
    -1.35259
    -3.61063
    -2.75720
    -1.12146
     0.62986
     1.89223
     1.05657
    -1.06812
    -2.42827
    -2.72164
    -2.44605
    -1.93044
    -1.14813
    -0.60584
    -0.26802
     0.12313
     0.41650
     0.40761
     0.49651
     0.33649
     0.46095
     0.34538
     0.18536
     0.18536
     0.14091
     0.17647
    -0.12578
    -0.25024
    -0.12578
     0.02534
    -0.08134
    -0.03689
    -0.19690
    -0.06356
    -0.13467
    -0.09023
    -0.05467
     0.12313
     0.10535
    -0.20579
    -0.13467
     0.04312
    -0.15245
    -0.07245
    -0.09912
    -0.05467
    -0.02800
    -0.00133
    -0.00133
    -0.02800
    -0.13467
    -0.35692
    -0.10801
     0.07868
     0.10535
    -0.11690
    -0.23246
    -0.03689
    -0.03689
     0.18536
    -0.03689
    -0.19690
    -0.04578
    -0.04578
    -0.00133
     0.01645
    -0.17912
    -0.15245
    -0.33914
    -0.00133
     0.06090
     0.14980
    -0.19690
    -0.27691
    -0.09023
    -0.28580
    -0.18801
    -0.17023
    -0.21468
    -0.26802
    -0.08134
    -0.10801
    -0.25913
    -0.25913
    -0.49916
    -0.12578
    -0.15245
    -0.26802
    -0.32136
    -0.24135
    -0.34803
    -0.42804
    -0.46360
    -0.15245
    -0.23246
    -0.33914
    -0.36581
    -0.29469
    -0.42804
    -0.39248
    -0.52583
    -0.43693
    -0.33914
    -0.44582
    -0.39248
    -0.38359
    -0.32136
    -0.52583
    -0.50805
    -0.41915
    -0.48138
    -0.41915
    -0.42804
    -0.38359
    -0.53472
    -0.43693
    -0.44582
    -0.37470
    -0.33914
    -0.32136
    -0.38359
    -0.40137
    -0.38359
    -0.44582
    -0.51694
    -0.41915
    -0.49916
    -0.47249
    -0.29469
    -0.37470
    -0.22357
    -0.32136
    -0.41026
    -0.51694
    -0.36581
    -0.23246
    -0.24135
    -0.43693
    -0.43693
    -0.31247
    -0.34803
    -0.23246
    -0.35692
    -0.54361
    -0.31247
    -0.34803
    -0.31247
    -0.32136
    -0.30358
    -0.65918
    -0.48138
    -0.20579
    -0.33914
    -0.29469
    -0.24135
    -0.43693
    -0.64140
    -0.34803
    -0.38359
    -0.54361
    -0.33025
    -0.50805
    -0.39248
    -0.55250
    -0.49027
    -0.57028
    -0.69474
    -0.66807
    -0.61473
    -0.68585
    -0.51694
    -0.44582
    -0.69474
    -0.49027
    -0.30358
    -0.04578
     0.23870
    -0.06356
     0.19425
     0.79877
     1.06546
     1.40328
     2.30116
     2.70121
     1.73221
     2.26560
     2.64787
     1.60775
     0.49651
     0.42539
     1.14547
     1.48329
     0.90545
     0.96768
     0.75432
     1.34994
     2.40784
     3.04792
     1.21659
    -0.85476
    -2.29493
    -1.35259
     0.03423
     0.92323
     1.91001
     2.21226
     1.21659
     0.74543
     0.00756
    -0.20579
    -0.65029
    -0.51694
    -0.66807
    -0.60584
    -0.49916
    -0.36581
    -0.29469
    -0.29469
    -0.34803
    -0.17023
    -0.29469
    -0.46360
    -0.18801
    -0.32136
    -0.23246
    -0.20579
    -0.17912
    -0.21468
    -0.25024
    -0.15245
    -0.38359
    -0.32136
    -0.14356
    -0.09023
    -0.17912
    -0.09023
    -0.15245
    -0.25024
    -0.42804
    -0.14356
    -0.18801
    -0.21468
    -0.09912
    -0.32136
    -0.21468
    -0.04578
    -0.09023
    -0.25913
    -0.20579
    -0.18801
    -0.26802
    -0.16134
    -0.04578
    -0.37470
    -0.09023
    -0.33914
    -0.12578
    -0.01911
    -0.03689
    -0.24135
    -0.17912
    -0.28580
    -0.26802
    -0.16134
    -0.01911
    -0.07245
    -0.18801
    -0.13467
     0.06979
     0.11424
    -0.03689
    -0.05467
    -0.17912
    -0.01022
     0.00756
     0.05201
    -0.03689
     0.13202
     0.10535
     0.00756
     0.21203
     0.28315
     0.09646
     0.11424
     0.17647
     0.09646
     0.15869
     0.08757
     0.24759
     0.20314
     0.15869
     0.31871
     0.32760
     0.28315
     0.23870
     0.16758
     0.22981
     0.20314
     0.33649
     0.22092
     0.30982
     0.30093
     0.38983
     0.47873
     0.36316
     0.43428
     0.56763
     0.48762
     0.56763
     0.65653
     0.54096
     0.45206
     0.70098
     0.59430
     0.63875
     0.62097
     0.65653
     0.58541
     0.60319
     0.33649
     0.38983
     0.19425
     0.24759
     0.14091
     0.06979
     0.06979
    -0.13467
    -0.00133
    -0.16134
    -0.23246
    -0.11690
    -0.45471
    -0.51694
    -0.36581
    -0.41915
    -0.44582
    -0.50805
    -0.47249
    -0.41915
    -0.34803
    -0.30358
    -0.49027
    -0.57028
    -0.40137
    -0.73919
    -0.53472
    -0.39248
    -0.50805
    -0.69474
    -0.65918
    -0.43693
    -0.34803
    -0.65029
    -0.81920
    -0.62362
    -0.69474
    -0.64140
    -0.53472
    -0.78364
    -0.87254
    -0.95255
    -1.05034
    -0.49916
    -0.57028
    -0.56139
    -0.48138
    -0.13467
    -0.12578
     0.35427
     0.55874
     0.87878
     1.09213
     1.94557
     2.48785
     2.70121
     2.97680
     2.84345
     2.54119
     3.28794
     3.46574
     2.02558
     1.11880
     0.74543
     1.02101
     1.27882
     0.71876
     0.85211
     0.31871
     0.86989
     1.47440
     0.71876
    -1.70819
    -2.78387
    -2.94389
    -0.81031
    -0.42804
    -0.27691
     0.65653
     1.17214
     0.58541
    -0.02800
    -0.57028
    -0.81031
    -0.63251
    -0.40137
    -0.09912
     0.02534
    -0.06356
     0.24759
     0.20314
     0.33649
     1.33216
     1.00323
    -0.29469
    -0.28580
     0.02534
     0.33649
     0.40761
     0.29204
     0.15869
     0.16758
     0.14091
    -0.01022
    -0.00133
    -0.21468
    -0.36581
    -0.33025
    -0.10801
    -0.17023
    -0.24135
    -0.38359
    -0.30358
    -0.12578
    -0.15245
    -0.27691
    -0.34803
    -0.35692
    -0.26802
    -0.04578
    -0.21468
    -0.28580
    -0.35692
    -0.40137
    -0.00133
    -0.09912
    -0.01022
    -0.14356
    -0.06356
    -0.05467
    -0.12578
     0.04312
    -0.09023
    -0.03689
     0.09646
     0.08757
     0.14091
    -0.04578
    -0.00133
     0.08757
    -0.00133
     0.26537
     0.03423
    -0.01022
     0.09646
     0.19425
     0.04312
     0.07868
    -0.01022
     0.26537
     0.19425
     0.05201
     0.10535
     0.09646
     0.11424
    -0.07245
     0.05201
     0.09646
     0.04312
    -0.01911
    -0.02800
     0.09646
     0.09646
    -0.03689
    -0.04578
    -0.05467
     0.07868
     0.03423
     0.16758
     0.00756
    -0.01022
    -0.05467
     0.01645
     0.11424
     0.14091
     0.01645
    -0.14356
    -0.06356
     0.00756
    -0.05467
    -0.01022
    -0.20579
    -0.13467
    -0.09023
     0.18536
     0.12313
    -0.10801
    -0.15245
    -0.24135
    -0.06356
    -0.07245
     0.03423
    -0.21468
    -0.19690
    -0.10801
     0.08757
    -0.08134
    -0.14356
    -0.16134
    -0.11690
    -0.12578
    -0.06356
    -0.18801
    -0.14356
    -0.32136
    -0.17023
     0.06090
    -0.07245
    -0.01022
    -0.25024
    -0.09023
    -0.11690
    -0.14356
    -0.11690
    -0.20579
    -0.18801
    -0.01911
    -0.19690
    -0.02800
    -0.18801
    -0.16134
    -0.22357
    -0.10801
    -0.25913
    -0.25024
    -0.20579
    -0.23246
    -0.21468
    -0.39248
    -0.38359
    -0.28580
    -0.36581
    -0.18801
    -0.35692
    -0.38359
    -0.54361
    -0.44582
    -0.57028
    -0.35692
    -0.43693
    -0.52583
    -0.52583
    -0.65029
    -0.38359
    -0.65918
    -0.80142
    -0.71252
    -0.66807
    -0.56139
    -0.36581
    -0.17023
     0.13202
     0.15869
     0.11424
     0.37205
     0.84322
     1.02101
     0.86989
     1.43884
     2.64787
     2.44340
     2.15892
     2.15892
     1.99002
     1.29660
     1.41217
     2.04336
     1.41217
     2.08781
     2.71899
     3.22571
     2.58564
     0.24759
     1.48329
     0.99434
    -0.77475
    -2.87277
    -2.30382
    -0.67696
    -0.07245
     2.15892
     1.72332
    -0.38359
    -1.54817
    -1.91266
    -1.77931
    -1.31703
    -0.64140
    -0.29469
     0.18536
     0.34538
     0.46984
     0.44317
     0.35427
     0.39872
     0.32760
     0.27426
     0.18536
    -0.01022
    -0.09912
    -0.15245
    -0.05467
    -0.28580
    -0.16134
    -0.29469
    -0.26802
    -0.24135
    -0.24135
    -0.40137
    -0.19690
    -0.34803
    -0.12578
    -0.33025
    -0.24135
    -0.32136
    -0.22357
    -0.36581
    -0.29469
    -0.38359
    -0.41915
    -0.25913
    -0.35692
    -0.21468
    -0.33025
    -0.19690
    -0.22357
    -0.31247
    -0.44582
    -0.21468
    -0.21468
    -0.23246
    -0.19690
    -0.25913
    -0.17912
    -0.26802
    -0.33025
    -0.08134
    -0.17023
    -0.04578
    -0.34803
    -0.16134
    -0.03689
    -0.33914
    -0.09912
    -0.16134
    -0.03689
    -0.12578
    -0.24135
    -0.06356
    -0.07245
    -0.09912
    -0.28580
    -0.27691
    -0.12578
    -0.19690
    -0.03689
    -0.18801
    -0.25913
    -0.03689
    -0.16134
     0.43428
    -0.03689
    -0.10801
    -0.20579
    -0.16134
    -0.05467
    -0.09023
    -0.25913
    -0.03689
     0.09646
    -0.22357
    -0.16134
     0.02534
    -0.10801
    -0.39248
    -0.29469
    -0.19690
    -0.32136
    -0.17023
    -0.19690
    -0.34803
    -0.25024
    -0.17023
    -0.20579
    -0.09023
    -0.21468
    -0.12578
    -0.26802
    -0.18801
    -0.13467
    -0.22357
    -0.53472
    -0.13467
    -0.09912
    -0.11690
    -0.18801
    -0.13467
    -0.20579
    -0.24135
    -0.24135
    -0.33025
    -0.14356
    -0.03689
    -0.14356
    -0.18801
    -0.00133
    -0.16134
    -0.10801
    -0.19690
    -0.21468
    -0.17912
    -0.16134
    -0.05467
    -0.11690
    -0.17023
    -0.04578
    -0.21468
    -0.07245
     0.14091
    -0.09912
    -0.08134
    -0.14356
    -0.17912
    -0.15245
    -0.09023
    -0.11690
    -0.14356
     0.02534
    -0.09912
    -0.21468
    -0.07245
    -0.06356
    -0.31247
    -0.20579
    -0.17912
    -0.25913
    -0.35692
    -0.26802
    -0.39248
    -0.40137
    -0.24135
    -0.50805
    -0.27691
    -0.47249
    -0.56139
    -0.71252
    -0.65918
    -0.68585
    -0.79253
    -0.64140
    -0.25913
    -0.01022
     0.33649
     0.48762
     0.46095
     0.63875
     0.99434
     1.40328
     1.91890
     2.31005
     2.75455
     2.52341
     2.41673
     2.71899
     2.44340
     1.91001
     1.81222
     1.92779
     1.25215
     2.30116
     2.66565
     2.97680
     2.03447
     0.56763
     2.34561
     0.94990
    -0.03689
    -2.13491
    -2.52606
    -1.37037
    -0.65918
     1.20770
     2.60342
     0.68320
    -1.29925
    -1.85043
    -1.85043
    -1.51261
    -1.13035
    -0.62362
    -0.46360
    -0.30358
     0.22981
     0.26537
     0.30093
     0.28315
     0.20314
     0.08757
     0.12313
     0.15869
     0.14980
     0.09646
    -0.06356
    -0.01911
    -0.05467
    -0.05467
    -0.14356
     0.03423
    -0.13467
     0.07868
    -0.00133
    -0.04578
     0.10535
    -0.15245
    -0.12578
    -0.07245
     0.04312
    -0.07245
    -0.09912
    -0.05467
    -0.03689
    -0.18801
    -0.13467
    -0.17912
     0.02534
     0.09646
    -0.14356
    -0.23246
    -0.15245
    -0.32136
    -0.24135
     0.03423
    -0.07245
    -0.18801
    -0.14356
     0.00756
     0.13202
    -0.15245
    -0.30358
    -0.07245
    -0.09023
     0.03423
    -0.18801
    -0.13467
    -0.13467
    -0.03689
    -0.13467
     0.01645
    -0.01022
    -0.11690
    -0.26802
    -0.24135
    -0.01022
    -0.09023
    -0.15245
    -0.30358
    -0.33914
    -0.10801
     0.04312
     0.02534
    -0.18801
    -0.15245
    -0.23246
    -0.32136
    -0.05467
     0.03423
    -0.23246
    -0.20579
     0.03423
    -0.04578
    -0.09023
    -0.05467
    -0.15245
    -0.05467
    -0.03689
     0.00756
    -0.01022
    -0.06356
    -0.09023
    -0.19690
     0.02534
     0.21203
    -0.09023
     0.10535
    -0.04578
     0.12313
    -0.04578
    -0.05467
     0.15869
     0.04312
    -0.01022
     0.14091
     0.16758
     0.14091
     0.17647
     0.03423
     0.16758
     0.13202
     0.10535
     0.08757
     0.32760
     0.29204
     0.36316
     0.17647
     0.14980
     0.34538
     0.45206
     0.31871
     0.30982
     0.23870
     0.14091
     0.27426
     0.28315
     0.25648
     0.20314
     0.20314
     0.01645
     0.10535
     0.02534
    -0.23246
    -0.29469
    -0.43693
    -0.49027
    -0.48138
    -0.56139
    -0.57917
    -0.78364
    -0.81920
    -0.81031
    -0.64140
    -0.68585
     0.34538
    -1.17480
    -1.13924
    -1.18369
    -0.90810
    -0.69474
    -0.82809
    -0.82809
    -0.58806
    -0.81031
    -0.98811
    -1.21036
    -1.13035
    -1.27258
    -0.90810
    -1.14813
    -0.86365
    -0.65918
    -0.17023
     0.25648
     0.65653
     1.04768
     1.48329
     2.07003
     2.81678
     3.05681
     3.58131
     3.02125
     2.95013
     3.67021
     4.31029
     2.75455
     1.30549
     0.45206
     1.31438
     1.20770
     0.54985
     0.73654
     0.30093
     0.66542
     1.50996
     1.04768
    -1.17480
    -3.05057
    -2.88166
    -0.81031
     0.39872
     0.73654
     0.99434
     0.83433
     0.60319
     0.33649
    -0.13467
    -0.21468
    -0.45471
    -0.33914
    -0.27691
    -0.42804
    -0.26802
    -0.31247
    -0.49027
    -0.35692
    -0.42804
    -0.02800
    -0.10801
    -0.29469
    -0.17023
    -0.24135
    -0.06356
    -0.16134
    -0.03689
    -0.09912
     0.02534
    -0.01022
    -0.03689
    -0.01022
    -0.05467
    -0.01022
    -0.00133
     0.13202
     0.13202
    -0.09912
    -0.10801
    -0.10801
    -0.06356
    -0.07245
     0.05201
    -0.11690
    -0.27691
    -0.22357
    -0.05467
    -0.16134
    -0.01022
    -0.31247
    -0.41915
    -0.31247
     0.01645
    -0.17023
    -0.10801
    -0.26802
    -0.18801
    -0.16134
    -0.16134
    -0.11690
    -0.00133
    -0.11690
    -0.04578
    -0.09912
    -0.03689
    -0.01911
    -0.20579
    -0.21468
     0.07868
     0.10535
     0.08757
    -0.05467
    -0.13467
    -0.19690
     0.01645
    -0.03689
     0.04312
     0.04312
    -0.09912
    -0.11690
     0.04312
    -0.03689
    -0.17023
    -0.27691
    -0.06356
    -0.02800
    -0.10801
    -0.20579
    -0.23246
    -0.15245
    -0.14356
    -0.25024
    -0.18801
    -0.18801
    -0.12578
    -0.07245
    -0.24135
    -0.25913
    -0.31247
    -0.40137
    -0.29469
    -0.09023
    -0.24135
    -0.16134
    -0.39248
    -0.26802
    -0.17912
    -0.33914
    -0.39248
    -0.32136
    -0.27691
    -0.20579
    -0.26802
    -0.29469
    -0.39248
    -0.27691
    -0.38359
    -0.14356
    -0.22357
    -0.17912
    -0.25024
    -0.27691
    -0.34803
    -0.25913
    -0.15245
    -0.33025
    -0.28580
    -0.20579
    -0.13467
    -0.11690
    -0.17912
    -0.33025
    -0.46360
    -0.26802
    -0.20579
    -0.21468
    -0.31247
    -0.29469
    -0.43693
    -0.49916
    -0.22357
    -0.37470
    -0.38359
    -0.41915
    -0.59695
    -0.48138
    -0.57028
    -0.55250
    -0.68585
    -0.59695
    -0.40137
    -0.66807
    -0.58806
    -0.69474
    -0.60584
    -0.69474
    -0.76586
    -0.57917
    -0.82809
    -0.66807
    -0.63251
    -0.89921
    -0.83698
    -0.88143
    -1.04145
    -0.79253
    -0.76586
    -0.82809
    -0.75697
    -0.68585
    -0.43693
    -0.28580
    -0.05467
    -0.17912
     0.15869
     0.62986
     0.87878
     1.30549
     2.59453
     3.61687
     2.21226
     2.62120
     3.07459
     1.91001
     1.00323
     1.06546
     2.07892
     2.30116
     1.98113
     1.69665
     1.03879
     2.16781
     3.69688
     4.78145
     1.11880
    -1.84154
    -3.64619
    -2.07268
    -0.89921
     0.71876
     2.34561
     2.53230
     1.03879
    -0.09023
    -1.02367
    -1.37037
    -1.41482
    -1.34370
    -1.11257
    -0.75697
    -0.50805
     0.00756
    -0.09023
    -0.15245
    -0.27691
    -0.17023
    -0.26802
    -0.16134
    -0.15245
    -0.25913
    -0.25913
    -0.24135
    -0.03689
    -0.06356
     0.15869
    -0.10801
    -0.18801
    -0.07245
     0.00756
    -0.07245
    -0.01022
     0.04312
    -0.09912
    -0.04578
    -0.00133
     0.07868
    -0.24135
    -0.35692
    -0.15245
    -0.10801
    -0.15245
    -0.26802
    -0.11690
    -0.19690
    -0.14356
    -0.38359
    -0.35692
    -0.09023
    -0.28580
    -0.31247
    -0.10801
    -0.25024
    -0.21468
    -0.41026
    -0.23246
    -0.20579
    -0.09023
    -0.06356
    -0.19690
    -0.16134
    -0.27691
    -0.33914
    -0.12578
    -0.21468
    -0.05467
    -0.21468
    -0.24135
    -0.29469
    -0.12578
    -0.12578
    -0.27691
    -0.27691
    -0.18801
    -0.44582
    -0.25024
    -0.33914
    -0.25913
    -0.33025
    -0.25024
    -0.23246
    -0.18801
    -0.27691
    -0.27691
    -0.32136
    -0.40137
    -0.39248
    -0.30358
    -0.30358
    -0.32136
    -0.08134
    -0.31247
    -0.28580
    -0.29469
    -0.34803
    -0.33025
    -0.26802
    -0.28580
    -0.33025
    -0.24135
    -0.19690
    -0.22357
    -0.36581
    -0.45471
    -0.33025
    -0.16134
    -0.17912
    -0.15245
    -0.31247
    -0.41026
    -0.40137
    -0.28580
    -0.10801
    -0.37470
    -0.24135
    -0.36581
    -0.23246
    -0.01022
    -0.33914
    -0.17023
    -0.55250
    -0.29469
    -0.16134
    -0.00133
    -0.10801
    -0.39248
    -0.41026
    -0.70363
    -0.33914
    -0.05467
    -0.06356
    -0.25024
    -0.37470
    -0.22357
    -0.17023
    -0.25913
    -0.19690
    -0.37470
    -0.17912
    -0.00133
    -0.12578
    -0.10801
    -0.01022
    -0.09023
    -0.27691
    -0.12578
     0.05201
    -0.12578
    -0.33914
    -0.24135
    -0.21468
    -0.09023
    -0.30358
    -0.36581
    -0.25913
    -0.25913
    -0.40137
    -0.24135
    -0.40137
    -0.28580
    -0.42804
    -0.48138
    -0.21468
    -0.37470
    -0.43693
    -0.60584
    -0.37470
    -0.29469
    -0.17023
    -0.09023
     0.00756
     0.30093
     0.33649
     0.57652
     0.62986
     1.07435
     1.65220
     1.95446
     2.22115
     2.63009
     2.63009
     2.08781
     2.80789
     2.87012
     1.89223
     1.08324
     0.50540
     0.87878
     1.73221
     1.42995
     0.61208
     1.15436
     1.26104
     1.68776
     0.53207
    -1.13924
    -2.99723
    -2.33049
    -1.07701
    -0.58806
     1.47440
     2.64787
     1.10991
     0.06090
    -0.32136
    -0.40137
    -0.04578
     0.14980
     0.30093
     0.57652
     0.76321
     1.03879
     0.94101
     0.70987
     0.79877
     0.61208
     0.61208
     0.48762
     0.39872
     0.21203
     0.23870
     0.34538
     0.25648
     0.11424
    -0.00133
     0.00756
     0.16758
     0.19425
     0.16758
     0.09646
     0.07868
     0.22981
     0.04312
     0.02534
     0.06979
     0.00756
    -0.01022
     0.33649
     0.13202
     0.06979
    -0.06356
    -0.07245
     0.06090
     0.16758
     0.21203
    -0.05467
     0.09646
     0.04312
    -0.06356
     0.15869
     0.02534
    -0.00133
     0.13202
     0.05201
     0.19425
     0.06979
    -0.00133
     0.01645
     0.01645
    -0.03689
     0.18536
    -0.01911
     0.02534
    -0.01022
     0.00756
     0.06979
    -0.14356
    -0.04578
    -0.18801
    -0.04578
    -0.08134
    -0.03689
    -0.07245
    -0.09023
    -0.28580
    -0.30358
     0.10535
    -0.11690
    -0.04578
    -0.16134
     0.01645
    -0.14356
    -0.09912
    -0.05467
    -0.16134
    -0.22357
    -0.06356
    -0.03689
    -0.07245
    -0.16134
    -0.22357
    -0.29469
    -0.09912
    -0.06356
    -0.21468
    -0.02800
    -0.17912
    -0.17023
    -0.28580
    -0.16134
    -0.25913
    -0.19690
    -0.04578
    -0.01022
    -0.10801
     0.02534
    -0.26802
    -0.25913
    -0.12578
    -0.07245
    -0.05467
    -0.25913
    -0.17023
    -0.16134
    -0.27691
    -0.09023
    -0.07245
    -0.19690
    -0.25913
    -0.00133
    -0.21468
    -0.16134
    -0.14356
    -0.25024
    -0.09912
    -0.09023
    -0.00133
    -0.24135
    -0.13467
    -0.23246
    -0.16134
    -0.21468
    -0.11690
    -0.19690
    -0.17023
    -0.14356
    -0.13467
    -0.09023
    -0.26802
    -0.27691
    -0.35692
    -0.16134
    -0.21468
    -0.30358
    -0.35692
    -0.50805
    -0.34803
    -0.38359
    -0.50805
    -0.34803
    -0.64140
    -0.44582
    -0.49916
    -0.39248
    -0.61473
    -0.65029
    -0.69474
    -0.59695
    -0.71252
    -0.81031
    -0.86365
    -0.92588
    -0.79253
    -0.81920
    -0.89032
    -0.57917
    -0.32136
    -0.03689
     0.31871
     0.75432
     1.02990
     1.42106
     1.85667
     2.71899
     3.39462
     3.91024
     3.68799
     3.20794
     3.75911
     4.48808
     3.45685
     2.48785
     1.14547
     2.00780
     2.96791
     2.39895
     2.43451
     1.63442
     1.13658
     1.91001
     2.06114
    -0.46360
    -2.72164
    -2.87277
    -1.40593
     0.62097
     0.44317
    -0.01022
     0.85211
     0.27426
    -0.57917
    -1.25480
    -1.58373
    -1.15702
    -1.15702
    -0.97033
    -0.61473
    -0.62362
    -0.44582
    -0.33025
    -0.38359
    -0.31247
    -0.15245
    -0.31247
    -0.42804
    -0.17023
    -0.18801
    -0.21468
    -0.31247
    -0.18801
    -0.17912
    -0.33025
    -0.17023
    -0.10801
    -0.08134
    -0.30358
    -0.18801
    -0.24135
    -0.11690
    -0.13467
    -0.32136
    -0.10801
    -0.18801
    -0.07245
    -0.26802
    -0.18801
    -0.09023
    -0.49916
    -0.27691
    -0.18801
    -0.16134
    -0.17912
    -0.26802
    -0.32136
    -0.23246
    -0.15245
    -0.19690
    -0.18801
    -0.33914
    -0.16134
    -0.25024
    -0.18801
    -0.11690
    -0.25024
    -0.38359
    -0.11690
     0.01645
    -0.10801
    -0.11690
    -0.13467
    -0.33025
    -0.25024
    -0.10801
    -0.08134
    -0.03689
    -0.17912
    -0.14356
    -0.05467
    -0.06356
    -0.07245
    -0.23246
    -0.04578
    -0.13467
    -0.12578
    -0.08134
    -0.03689
    -0.24135
    -0.20579
    -0.07245
    -0.08134
    -0.09912
    -0.07245
    -0.10801
    -0.11690
    -0.17912
    -0.17912
    -0.26802
    -0.09023
     0.01645
    -0.06356
    -0.12578
    -0.09912
    -0.08134
    -0.12578
    -0.27691
    -0.09023
    -0.02800
    -0.10801
    -0.27691
    -0.03689
    -0.13467
     0.10535
    -0.19690
    -0.24135
    -0.09023
    -0.05467
    -0.07245
    -0.09023
    -0.03689
    -0.19690
    -0.16134
    -0.18801
     0.02534
    -0.08134
     0.02534
    -0.09023
    -0.19690
    -0.17912
    -0.19690
    -0.25024
    -0.09912
    -0.08134
     0.73654
     0.77210
    -0.66807
    -0.20579
    -0.35692
    -0.03689
    -0.09023
     0.11424
    -0.11690
     0.02534
    -0.01022
    -0.27691
    -0.17912
    -0.34803
    -0.24135
    -0.35692
    -0.49027
    -0.38359
    -0.35692
    -0.36581
    -0.48138
    -0.49916
    -0.29469
    -0.33914
    -0.41026
    -0.45471
    -0.47249
    -0.54361
    -0.48138
    -0.48138
    -0.59695
    -0.52583
    -0.67696
    -0.73919
    -0.81031
    -0.83698
    -0.89921
    -1.13924
    -0.70363
    -0.76586
    -0.60584
    -0.52583
    -0.36581
    -0.06356
     0.39872
     0.76321
     1.23437
     2.09669
     2.81678
     3.35017
     3.44796
     3.39462
     2.93235
     3.97247
     4.78145
     3.83023
     2.33672
     1.73221
     2.09669
     2.22115
     0.97657
     0.58541
     0.96768
     1.90112
     3.08348
     3.62576
     0.52318
    -2.72164
    -4.44629
    -3.30838
    -1.84154
     1.41217
     3.49241
     2.95013
     1.15436
    -0.15245
    -0.57028
    -0.65918
    -0.48138
    -0.13467
    -0.00133
     0.30982
     0.23870
     0.46984
     0.36316
     0.23870
     0.18536
    -0.09023
    -0.13467
    -0.17023
    -0.17023
    -0.32136
    -0.34803
    -0.49027
    -0.80142
    -0.54361
    -0.53472
    -0.46360
    -0.54361
    -0.59695
    -0.43693
    -0.47249
    -0.57028
    -0.56139
    -0.40137
    -0.34803
    -0.48138
    -0.44582
    -0.30358
    -0.41026
    -0.57917
    -0.41026
    -0.34803
    -0.37470
    -0.56139
    -0.34803
    -0.44582
    -0.38359
    -0.29469
    -0.42804
    -0.43693
    -0.27691
    -0.36581
    -0.24135
    -0.28580
    -0.19690
    -0.09023
    -0.17912
    -0.08134
    -0.14356
    -0.10801
    -0.14356
     0.06979
    -0.13467
    -0.01911
    -0.09023
    -0.01911
    -0.13467
     0.04312
    -0.03689
    -0.10801
    -0.08134
    -0.03689
    -0.22357
    -0.01022
    -0.01022
    -0.14356
    -0.03689
    -0.00133
    -0.05467
    -0.05467
    -0.17023
    -0.10801
    -0.07245
    -0.07245
     0.03423
     0.04312
    -0.02800
    -0.24135
    -0.09023
    -0.04578
     0.09646
    -0.14356
    -0.05467
    -0.17912
     0.01645
     0.01645
     0.04312
    -0.28580
     0.01645
    -0.11690
    -0.03689
    -0.07245
    -0.14356
    -0.12578
    -0.27691
    -0.18801
    -0.00133
    -0.13467
    -0.17912
    -0.20579
    -0.11690
    -0.09023
    -0.06356
    -0.22357
    -0.15245
    -0.13467
     0.01645
    -0.00133
    -0.06356
    -0.01911
    -0.02800
    -0.04578
    -0.00133
     0.15869
     0.02534
     0.11424
    -0.05467
    -0.01911
     0.00756
    -0.04578
    -0.01911
    -0.02800
     0.17647
     0.10535
     0.12313
    -0.12578
     0.00756
    -0.17023
     0.02534
    -0.03689
     0.08757
    -0.10801
    -0.09912
    -0.03689
    -0.15245
    -0.22357
    -0.23246
    -0.34803
    -0.23246
    -0.26802
    -0.33914
    -0.41026
    -0.44582
    -0.53472
    -0.54361
    -0.48138
    -0.44582
    -0.67696
    -0.66807
    -0.78364
    -0.69474
    -0.65918
    -0.84587
    -1.01478
    -0.86365
    -1.04145
    -0.93477
    -0.93477
    -1.01478
    -0.91699
    -0.87254
    -0.42804
    -0.49027
    -0.32136
    -0.09912
    -0.11690
     0.14980
     0.61208
     0.70987
     1.59886
     3.53686
     4.09693
     3.06570
     3.52797
     2.95013
     1.34994
     0.80766
     1.68776
     3.54575
     3.83023
     2.79900
     2.26560
     2.78122
     3.29683
     4.41696
     2.46118
    -1.38815
    -3.99290
    -2.81943
    -1.44149
     0.56763
     2.76344
     2.39006
     0.97657
    -0.79253
    -1.48594
    -1.78820
    -1.49483
    -0.92588
    -0.70363
    -0.17912
    -0.23246
     0.01645
     0.32760
     0.23870
     0.25648
     0.18536
     0.04312
    -0.12578
    -0.24135
    -0.14356
    -0.20579
    -0.22357
    -0.22357
    -0.25024
    -0.24135
    -0.24135
    -0.41915
    -0.28580
    -0.34803
    -0.16134
    -0.12578
    -0.19690
    -0.39248
    -0.28580
    -0.45471
    -0.23246
    -0.08134
    -0.25024
    -0.33025
    -0.34803
    -0.32136
    -0.40137
    -0.25024
    -0.23246
    -0.46360
    -0.31247
    -0.20579
    -0.27691
    -0.19690
    -0.33025
    -0.57917
    -0.35692
    -0.14356
    -0.22357
    -0.46360
    -0.46360
    -0.32136
    -0.24135
    -0.39248
    -0.37470
    -0.35692
    -0.43693
    -0.41915
    -0.39248
    -0.29469
    -0.47249
    -0.47249
    -0.48138
    -0.33914
    -0.33025
    -0.41915
    -0.39248
    -0.45471
    -0.42804
    -0.53472
    -0.43693
    -0.32136
    -0.47249
    -0.26802
    -0.44582
    -0.19690
    -0.43693
    -0.57028
    -0.42804
    -0.27691
    -0.27691
    -0.25024
    -0.42804
    -0.30358
    -0.25913
    -0.49916
    -0.18801
    -0.33914
    -0.30358
    -0.23246
    -0.34803
    -0.28580
    -0.35692
    -0.30358
    -0.48138
    -0.43693
    -0.20579
    -0.50805
    -0.14356
    -0.33025
    -0.49916
    -0.35692
    -0.33914
    -0.43693
    -0.36581
    -0.36581
    -0.36581
    -0.34803
    -0.30358
    -0.33025
    -0.59695
    -0.35692
    -0.17912
    -0.43693
    -0.27691
    -0.40137
    -0.47249
    -0.25913
    -0.39248
    -0.36581
    -0.41915
    -0.17023
    -0.33914
    -0.34803
    -0.41026
    -0.29469
    -0.42804
    -0.40137
    -0.23246
    -0.33914
    -0.34803
    -0.26802
    -0.33914
    -0.39248
    -0.41915
    -0.41915
    -0.11690
    -0.30358
    -0.47249
    -0.29469
    -0.30358
    -0.39248
    -0.36581
    -0.59695
    -0.37470
    -0.46360
    -0.45471
    -0.25913
    -0.49916
    -0.52583
    -0.46360
    -0.69474
    -0.43693
    -0.54361
    -0.58806
    -0.54361
    -0.70363
    -0.63251
    -0.69474
    -0.97033
    -0.88143
    -0.72141
    -0.87254
    -0.73030
    -0.66807
    -0.40137
    -0.19690
    -0.28580
    -0.23246
    -0.10801
     0.33649
     0.35427
     0.53207
     1.41217
     2.75455
     2.54119
     2.00780
     1.98113
     1.88334
     1.33216
     1.50996
     2.05225
     1.60775
     3.09237
     2.70121
     3.60798
     2.79011
     1.16325
     2.98569
     2.64787
     1.18103
    -2.06379
    -2.00156
    -0.99700
    -0.38359
     2.13225
     3.15460
     1.05657
    -1.03256
    -1.65485
    -1.77931
    -1.39704
    -1.17480
    -0.80142
    -0.59695
    -0.25024
    -0.13467
     0.05201
    -0.01022
     0.08757
     0.14980
     0.03423
    -0.05467
    -0.06356
    -0.17912
    -0.24135
    -0.33025
    -0.17912
    -0.29469
    -0.14356
    -0.37470
    -0.29469
    -0.31247
    -0.08134
    -0.37470
    -0.20579
    -0.02800
     0.79877
     1.52774
     0.46984
     0.05201
    -0.30358
    -0.17023
     0.14091
     0.38983
     0.64764
     0.39872
     0.41650
     0.29204
     0.10535
    -0.13467
    -0.17023
    -0.33914
    -0.31247
    -0.25913
    -0.21468
    -0.17912
    -0.15245
    -0.21468
    -0.15245
    -0.00133
     0.15869
     0.16758
     0.06090
    -0.05467
    -0.03689
    -0.07245
     0.10535
    -0.01911
    -0.04578
    -0.27691
    -0.12578
    -0.15245
    -0.27691
    -0.33914
    -0.56139
    -0.53472
    -0.44582
    -0.29469
    -0.44582
    -0.42804
    -0.50805
    -0.40137
    -0.41026
    -0.39248
    -0.31247
    -0.33025
    -0.30358
    -0.34803
    -0.25024
    -0.14356
    -0.43693
    -0.15245
    -0.13467
    -0.16134
    -0.08134
    -0.22357
    -0.25024
    -0.14356
    -0.38359
    -0.07245
    -0.02800
    -0.00133
    -0.17912
    -0.09023
    -0.10801
     0.06979
    -0.01911
    -0.09912
    -0.05467
     0.08757
    -0.09912
    -0.09912
    -0.07245
    -0.09023
    -0.04578
    -0.09023
     0.10535
    -0.01022
    -0.13467
    -0.09023
    -0.09023
    -0.21468
    -0.14356
    -0.32136
    -0.22357
    -0.18801
    -0.00133
    -0.26802
    -0.33025
    -0.32136
    -0.44582
    -0.45471
    -0.25024
    -0.53472
    -0.54361
    -0.45471
    -0.42804
    -0.43693
    -0.55250
    -0.65918
    -0.54361
    -0.51694
    -0.53472
    -0.59695
    -0.58806
    -0.69474
    -0.73030
    -0.69474
    -0.45471
    -0.45471
    -0.65029
    -0.62362
    -0.64140
    -0.44582
    -0.58806
    -0.63251
    -0.61473
    -0.58806
    -0.62362
    -0.34803
    -0.40137
    -0.56139
    -0.59695
    -0.66807
    -0.50805
    -0.54361
    -0.64140
    -0.64140
    -0.75697
    -0.47249
    -0.64140
    -0.39248
    -0.49027
    -0.09023
     0.07868
     0.25648
     0.37205
     0.57652
     0.97657
     1.34105
     1.50107
     2.30116
     2.54119
     1.76777
     2.53230
     2.60342
     1.90112
     1.18103
     0.72765
     0.80766
     2.03447
     1.69665
     1.42106
     1.02101
     0.93212
     1.98113
     2.58564
     0.94990
    -1.42371
    -2.73053
    -1.75264
    -1.10368
     0.90545
     2.44340
     2.34561
     0.61208
    -0.38359
    -0.74808
    -0.60584
    -0.52583
    -0.42804
     0.02534
     0.02534
     0.22981
     0.36316
     0.32760
     0.24759
     0.38983
     0.39872
     0.24759
     0.14980
     0.17647
     0.11424
     0.11424
     0.20314
     0.10535
     0.00756
     0.07868
    -0.11690
    -0.06356
     0.36316
     0.08757
     0.07868
     0.16758
     0.04312
    -0.01911
     0.02534
    -0.01911
    -0.09023
    -0.06356
     0.04312
    -0.05467
     0.03423
    -0.09023
    -0.29469
    -0.04578
    -0.01911
    -0.01911
    -0.13467
    -0.16134
    -0.09023
    -0.17912
    -0.19690
    -0.03689
    -0.12578
    -0.15245
    -0.08134
     0.02534
    -0.29469
    -0.17912
    -0.10801
    -0.19690
    -0.14356
    -0.10801
    -0.17912
    -0.28580
    -0.12578
    -0.17023
    -0.06356
    -0.18801
    -0.14356
    -0.17023
    -0.20579
    -0.25024
    -0.09912
    -0.24135
    -0.21468
    -0.25913
    -0.23246
     0.01645
    -0.09023
    -0.21468
    -0.13467
    -0.08134
    -0.32136
    -0.20579
    -0.33914
    -0.20579
    -0.25913
    -0.21468
    -0.03689
    -0.16134
    -0.15245
    -0.31247
    -0.26802
    -0.14356
    -0.17912
    -0.22357
    -0.25024
    -0.20579
    -0.11690
    -0.27691
    -0.24135
    -0.14356
    -0.21468
    -0.05467
    -0.09912
    -0.07245
    -0.25024
    -0.34803
    -0.38359
    -0.00133
     0.01645
    -0.19690
    -0.14356
    -0.23246
    -0.00133
    -0.15245
    -0.18801
    -0.25024
    -0.21468
    -0.18801
    -0.06356
    -0.03689
    -0.22357
    -0.15245
    -0.17023
    -0.18801
    -0.17912
    -0.09023
    -0.19690
    -0.33914
    -0.19690
    -0.25024
    -0.13467
    -0.28580
    -0.15245
    -0.08134
    -0.19690
    -0.12578
    -0.11690
    -0.15245
    -0.35692
    -0.30358
    -0.17912
    -0.03689
    -0.16134
    -0.22357
    -0.24135
    -0.17912
    -0.29469
    -0.13467
    -0.14356
    -0.25024
    -0.43693
    -0.42804
    -0.33914
    -0.27691
    -0.55250
    -0.45471
    -0.48138
    -0.23246
    -0.57917
    -0.59695
    -0.66807
    -0.57917
    -0.62362
    -0.84587
    -0.55250
    -0.37470
    -0.21468
     0.06090
     0.16758
     0.15869
     0.29204
     0.42539
     1.31438
     1.57219
     1.85667
     2.56786
     2.79011
     2.15003
     2.77233
     2.98569
     1.79444
     0.96768
     1.02101
     1.34994
     2.41673
     1.86556
     1.23437
     1.10991
     1.66109
     2.66565
     3.03014
     0.57652
    -2.18825
    -2.61496
    -1.63707
    -0.75697
     1.40328
     3.05681
     2.23004
     0.46095
    -0.46360
    -0.60584
    -0.65029
    -0.53472
    -0.23246
     0.05201
     0.36316
     0.19425
     0.38983
     0.50540
     0.31871
     0.31871
     0.29204
     0.35427
     0.26537
     0.22092
     0.15869
     0.13202
     0.19425
     0.14091
    -0.09912
     0.08757
     0.05201
     0.14091
     0.10535
     0.32760
     0.08757
     0.07868
     0.21203
     0.08757
     0.19425
     0.01645
     0.03423
    -0.01022
     0.09646
     0.21203
    -0.10801
     0.01645
     0.15869
    -0.02800
     0.09646
     0.08757
     0.06979
    -0.05467
    -0.02800
     0.02534
     0.04312
     0.01645
    -0.01911
     0.01645
     0.11424
     0.30982
    -0.12578
    -0.01911
     0.07868
     0.08757
     0.02534
     0.08757
    -0.01022
     0.08757
    -0.03689
     0.16758
     0.21203
     0.09646
     0.03423
     0.03423
     0.09646
     0.14091
    -0.09023
    -0.17912
     0.15869
     0.09646
    -0.10801
     0.13202
    -0.03689
     0.05201
     0.05201
     0.02534
     0.05201
    -0.06356
    -0.04578
    -0.10801
     0.06090
     0.10535
     0.07868
    -0.05467
     0.07868
     0.11424
     0.07868
     0.00756
     0.05201
    -0.19690
     0.06090
    -0.03689
    -0.01911
     0.01645
     0.08757
    -0.09023
    -0.02800
     0.07868
    -0.00133
    -0.15245
    -0.10801
     0.00756
    -0.16134
    -0.04578
    -0.09023
    -0.05467
    -0.00133
    -0.12578
    -0.12578
    -0.08134
    -0.07245
    -0.01911
    -0.13467
    -0.22357
    -0.08134
    -0.29469
    -0.22357
    -0.05467
    -0.09023
    -0.20579
    -0.01911
    -0.00133
    -0.12578
    -0.22357
    -0.25024
    -0.23246
    -0.28580
    -0.08134
    -0.12578
    -0.07245
     0.03423
    -0.21468
    -0.30358
    -0.18801
    -0.11690
    -0.28580
    -0.19690
    -0.42804
    -0.31247
    -0.31247
    -0.30358
    -0.28580
    -0.41026
    -0.40137
    -0.33914
    -0.53472
    -0.44582
    -0.49916
    -0.79253
    -0.64140
    -0.52583
    -0.89921
    -0.74808
    -0.78364
    -0.82809
    -1.02367
    -1.15702
    -1.17480
    -1.19258
    -1.21036
    -1.45038
    -1.19258
    -0.88143
    -0.60584
    -0.51694
    -0.23246
     0.03423
     0.26537
     1.01212
     1.26104
     1.64331
     1.88334
     2.79011
     3.50130
     3.10126
     3.43907
     3.76800
     2.92346
     2.21226
     3.28794
     2.90568
     4.60365
     5.01259
     5.14594
     4.18583
     1.75888
     2.60342
     1.51885
     0.52318
    -1.29036
    -1.35259
    -1.03256
    -0.77475
     1.24326
     2.37228
    -0.13467
    -2.09046
    -3.04168
    -2.76609
    -2.47272
    -2.04601
    -1.50372
    -0.99700
    -0.41915
    -0.14356
    -0.14356
    -0.10801
     0.01645
     0.14980
     0.30093
     0.17647
    -0.01911
     0.08757
    -0.09023
     0.01645
     0.04312
     0.12313
    -0.05467
     0.16758
     0.17647
     0.26537
     0.15869
     0.07868
     0.33649
     0.30093
     0.30982
     0.14980
     0.28315
    -0.05467
    -0.04578
     0.04312
     0.05201
    -0.26802
    -0.41915
    -0.26802
    -0.25024
    -0.42804
    -0.55250
    -0.62362
    -0.55250
    -0.59695
    -0.77475
    -0.66807
    -0.74808
    -0.66807
    -0.80142
    -0.65029
    -0.60584
    -0.45471
    -0.71252
    -0.49916
    -0.59695
    -0.66807
    -0.65918
    -0.71252
    -0.65918
    -0.36581
    -0.56139
    -0.50805
    -0.62362
    -0.63251
    -0.42804
    -0.71252
    -0.56139
    -0.57028
    -0.67696
    -0.54361
    -0.50805
    -0.39248
    -0.50805
    -0.62362
    -0.48138
    -0.50805
    -0.25024
    -0.37470
    -0.39248
    -0.45471
    -0.52583
    -0.53472
    -0.24135
    -0.13467
    -0.36581
    -0.51694
    -0.29469
    -0.33914
     0.25648
    -0.27691
    -0.45471
    -0.54361
    -0.53472
    -0.14356
    -0.24135
    -0.15245
    -0.25913
    -0.38359
    -0.43693
    -0.15245
    -0.35692
    -0.43693
    -0.43693
    -0.53472
    -0.35692
    -0.46360
    -0.53472
    -0.50805
    -0.35692
    -0.35692
    -0.34803
    -0.34803
    -0.54361
    -0.38359
    -0.51694
    -0.33914
    -0.13467
    -0.44582
    -0.25024
    -0.30358
    -0.18801
    -0.38359
    -0.31247
    -0.33914
    -0.51694
    -0.22357
    -0.25913
    -0.36581
    -0.40137
    -0.37470
    -0.49027
    -0.19690
    -0.22357
    -0.18801
    -0.32136
    -0.23246
    -0.27691
    -0.27691
    -0.39248
    -0.26802
    -0.31247
    -0.15245
    -0.10801
    -0.16134
    -0.21468
    -0.17912
    -0.22357
    -0.32136
    -0.07245
    -0.25024
    -0.34803
    -0.18801
    -0.18801
    -0.24135
    -0.17912
    -0.32136
    -0.46360
    -0.33025
    -0.02800
    -0.28580
    -0.41026
    -0.67696
    -0.66807
    -0.60584
    -0.53472
    -0.48138
    -0.63251
    -0.60584
    -0.70363
    -0.79253
    -0.31247
    -0.33025
     0.17647
     0.15869
     0.34538
     0.61208
     0.64764
     0.86100
     2.42562
     3.83023
     3.57242
     4.15027
     3.82134
     1.05657
     0.16758
     1.25215
     3.21682
     3.91024
     1.96335
     1.00323
     2.31894
     4.66588
     7.52844
     6.39942
     1.91001
    -2.42827
    -3.92178
    -2.61496
     0.75432
     4.05248
     4.83479
     3.16349
     1.26104
    -0.15245
    -0.85476
    -1.27258
    -1.26369
    -1.21036
    -1.16591
    -0.89032
    -0.70363
    -0.72141
    -0.37470
    -0.25024
    -0.28580
    -0.27691
    -0.40137
    -0.31247
    -0.31247
    -0.47249
    -0.35692
    -0.41026
    -0.36581
    -0.13467
    -0.30358
    -0.22357
    -0.33025
    -0.25913
    -0.34803
    -0.09023
    -0.17912
    -0.29469
    -0.41915
    -0.26802
    -0.17023
    -0.25913
    -0.27691
    -0.27691
    -0.27691
    -0.22357
    -0.25913
    -0.28580
    -0.32136
    -0.39248
    -0.41915
    -0.31247
    -0.00133
    -0.26802
    -0.24135
    -0.24135
    -0.22357
    -0.21468
    -0.01022
    -0.25913
    -0.25024
    -0.25024
    -0.16134
    -0.16134
    -0.03689
    -0.29469
    -0.33914
    -0.29469
    -0.04578
    -0.19690
    -0.27691
    -0.25024
    -0.34803
    -0.22357
    -0.35692
    -0.25024
    -0.27691
    -0.09023
    -0.32136
    -0.17912
    -0.24135
    -0.07245
    -0.30358
    -0.42804
    -0.19690
    -0.17912
    -0.27691
    -0.21468
    -0.09912
    -0.12578
    -0.22357
    -0.08134
    -0.21468
    -0.08134
    -0.17912
    -0.16134
    -0.25024
    -0.05467
    -0.17023
    -0.32136
     0.03423
    -0.16134
    -0.09023
    -0.09912
    -0.21468
    -0.12578
    -0.04578
    -0.23246
    -0.28580
    -0.14356
    -0.09912
    -0.09912
    -0.11690
    -0.12578
    -0.13467
    -0.25024
    -0.29469
    -0.09023
    -0.18801
    -0.10801
    -0.14356
    -0.25913
    -0.09023
    -0.17912
    -0.26802
    -0.12578
    -0.31247
    -0.01911
    -0.03689
    -0.15245
    -0.23246
    -0.46360
    -0.23246
    -0.10801
    -0.18801
    -0.09023
    -0.19690
    -0.33914
    -0.19690
    -0.17912
    -0.09912
    -0.20579
    -0.32136
    -0.22357
    -0.33025
    -0.10801
    -0.09912
    -0.38359
    -0.33025
    -0.21468
    -0.09023
    -0.44582
    -0.51694
    -0.36581
    -0.41026
    -0.54361
    -0.57917
    -0.45471
    -0.37470
    -0.57028
    -0.49027
    -0.63251
    -0.56139
    -0.74808
    -1.12146
    -0.73919
    -0.63251
    -0.91699
    -0.81031
    -0.76586
    -0.69474
    -0.79253
    -0.87254
    -0.73919
    -0.61473
    -0.33914
    -0.42804
    -0.46360
    -0.25913
     0.07868
     0.25648
     1.78555
     3.66132
     2.52341
     2.87012
     2.63898
     0.78988
    -0.19690
     0.56763
     2.63009
     3.94580
     2.68343
     0.45206
     1.51885
     2.74566
     5.57265
     6.86169
     3.55464
     0.78099
    -0.68585
    -1.58373
    -0.84587
     1.70554
     3.67021
     4.13249
     2.74566
     1.18992
     0.06979
    -0.55250
    -1.06812
    -1.19258
    -1.34370
    -1.29925
    -1.29036
    -1.21925
    -0.72141
    -0.99700
    -0.74808
    -0.65029
    -0.54361
    -0.57917
    -0.76586
    -0.64140
    -0.44582
    -0.65029
    -0.44582
    -0.49027
    -0.41026
    -0.25024
    -0.58806
    -0.33914
    -0.14356
    -0.41915
    -0.32136
    -0.29469
    -0.39248
    -0.49916
    -0.35692
    -0.26802
    -0.24135
    -0.13467
    -0.31247
    -0.25913
    -0.34803
    -0.24135
    -0.40137
    -0.43693
    -0.33025
    -0.31247
    -0.45471
    -0.13467
    -0.20579
    -0.27691
    -0.28580
    -0.29469
    -0.28580
    -0.21468
    -0.24135
    -0.21468
    -0.31247
    -0.09912
    -0.20579
    -0.24135
    -0.17023
    -0.17912
    -0.27691
    -0.18801
    -0.21468
    -0.26802
    -0.16134
    -0.48138
    -0.45471
    -0.19690
    -0.28580
    -0.16134
    -0.25913
    -0.26802
    -0.28580
    -0.41915
    -0.25024
    -0.20579
    -0.32136
    -0.25913
    -0.25024
    -0.22357
    -0.19690
    -0.32136
    -0.22357
    -0.21468
     0.01645
    -0.10801
    -0.15245
    -0.18801
    -0.27691
    -0.19690
    -0.17023
    -0.03689
    -0.11690
    -0.01022
    -0.14356
     0.01645
    -0.18801
    -0.03689
    -0.13467
    -0.11690
    -0.16134
     0.07868
    -0.15245
    -0.03689
    -0.03689
    -0.25024
    -0.11690
     0.10535
    -0.01911
    -0.14356
    -0.01911
    -0.09912
    -0.10801
    -0.31247
    -0.22357
     0.03423
    -0.04578
     0.03423
    -0.12578
    -0.09023
    -0.11690
    -0.09023
    -0.20579
    -0.29469
    -0.18801
    -0.15245
    -0.13467
    -0.09912
    -0.18801
    -0.12578
    -0.19690
    -0.30358
    -0.18801
    -0.09912
    -0.18801
    -0.45471
    -0.25024
    -0.11690
    -0.38359
    -0.15245
    -0.12578
    -0.38359
    -0.36581
    -0.27691
    -0.32136
    -0.41026
    -0.39248
    -0.57917
    -0.60584
    -0.41915
    -0.38359
    -0.54361
    -0.58806
    -0.65918
    -0.92588
    -0.76586
    -0.70363
    -1.01478
    -1.06812
    -1.21925
    -0.33914
    -1.13035
    -1.50372
    -1.30814
    -1.19258
    -0.20579
    -0.01022
     0.10535
     0.14091
     0.14980
     0.76321
     0.46984
     1.34105
     2.47007
     4.39029
     4.11471
     3.67910
     3.99914
     3.71466
     3.07459
     3.56353
     4.42585
     4.61254
     5.91936
     6.32830
     6.99504
     5.09260
     3.17238
     4.06137
     2.51452
    -0.65918
    -2.32160
    -1.61040
    -1.13924
     0.47873
     2.52341
     1.23437
    -1.68152
    -3.40617
    -3.98401
    -3.87733
    -3.48617
    -2.77498
    -2.19714
    -1.66374
    -0.93477
    -0.80142
    -0.73030
    -0.65918
    -0.31247
    -0.21468
    -0.53472
    -0.74808
    -0.45471
    -0.57028
    -0.61473
    -0.75697
    -0.62362
    -0.74808
    -0.72141
    -0.66807
    -0.43693
    -0.51694
    -0.55250
    -0.66807
    -0.50805
    -0.49916
    -0.59695
    -0.63251
    -0.59695
    -0.58806
    -0.50805
    -0.24135
    -0.42804
    -0.65918
    -0.68585
    -0.60584
    -0.36581
    -0.43693
    -0.50805
    -0.55250
    -0.57028
    -0.41026
    -0.37470
    -0.41915
    -0.38359
    -0.42804
    -0.34803
    -0.20579
    -0.27691
    -0.34803
    -0.48138
    -0.41915
    -0.14356
    -0.21468
    -0.17023
    -0.30358
    -0.25913
    -0.31247
    -0.10801
    -0.35692
    -0.35692
    -0.34803
    -0.18801
    -0.26802
    -0.26802
    -0.40137
    -0.38359
    -0.35692
    -0.26802
    -0.27691
    -0.29469
    -0.28580
    -0.38359
    -0.41915
    -0.17912
    -0.43693
    -0.49916
    -0.36581
    -0.25913
    -0.19690
    -0.37470
    -0.26802
    -0.29469
    -0.34803
    -0.34803
    -0.17023
    -0.22357
    -0.31247
    -0.36581
    -0.35692
    -0.29469
    -0.14356
    -0.31247
    -0.24135
    -0.33025
    -0.23246
    -0.25024
    -0.37470
    -0.28580
    -0.31247
    -0.36581
    -0.19690
    -0.06356
    -0.13467
    -0.33914
    -0.33025
    -0.09912
    -0.22357
    -0.25913
    -0.18801
    -0.22357
    -0.29469
    -0.08134
    -0.13467
    -0.01911
    -0.13467
    -0.42804
    -0.10801
     0.06090
    -0.09912
    -0.06356
    -0.29469
    -0.14356
    -0.22357
    -0.15245
    -0.00133
    -0.21468
    -0.31247
    -0.05467
    -0.66807
    -0.43693
    -0.04578
    -0.39248
    -0.43693
    -0.18801
    -0.16134
    -0.36581
    -0.23246
    -0.35692
    -0.47249
    -0.24135
    -0.27691
    -0.17912
    -0.32136
    -0.27691
    -0.23246
    -0.17912
    -0.25913
    -0.27691
    -0.50805
    -0.17023
    -0.17912
    -0.20579
    -0.51694
    -0.41026
    -0.59695
    -0.57028
    -0.67696
    -0.45471
    -0.60584
    -0.57917
    -0.74808
    -0.91699
    -1.01478
    -0.78364
    -1.25480
    -1.16591
    -1.20147
    -1.35259
    -1.04145
    -0.65029
    -0.44582
    -0.43693
    -0.26802
    -0.44582
    -0.22357
    -0.88143
    -0.45471
     1.26104
     4.63921
     4.62143
     3.19905
     3.06570
     2.72788
     1.38550
     1.40328
     3.00347
     5.21706
     6.23940
     5.20817
     4.15027
     4.40807
     4.66588
     5.44819
     1.87445
    -2.34826
    -2.89944
    -1.48594
     0.54985
     2.38117
     2.80789
     1.15436
    -1.18369
    -2.57940
    -2.66830
    -2.64163
    -2.02823
    -1.61040
    -1.11257
    -0.78364
    -0.40137
    -0.16134
    -0.02800
    -0.09023
    -0.26802
    -0.02800
    -0.01911
    -0.17023
    -0.27691
    -0.15245
    -0.44582
    -0.38359
    -0.29469
    -0.21468
    -0.19690
    -0.39248
    -0.29469
    -0.38359
    -0.16134
    -0.14356
    -0.33025
    -0.17912
    -0.23246
    -0.17023
    -0.22357
    -0.05467
    -0.17912
    -0.23246
    -0.35692
    -0.27691
    -0.22357
    -0.01911
    -0.32136
    -0.17912
    -0.30358
    -0.25024
    -0.38359
    -0.30358
    -0.18801
    -0.25913
    -0.41026
    -0.31247
    -0.33914
    -0.25913
    -0.29469
    -0.39248
    -0.39248
    -0.35692
    -0.25024
    -0.31247
    -0.49027
    -0.23246
    -0.32136
    -0.42804
    -0.41915
    -0.18801
    -0.36581
    -0.32136
    -0.28580
    -0.25913
    -0.23246
    -0.37470
    -0.38359
    -0.34803
    -0.38359
    -0.28580
    -0.36581
    -0.30358
    -0.27691
    -0.30358
    -0.26802
    -0.26802
    -0.46360
    -0.28580
    -0.28580
    -0.41915
    -0.33025
    -0.39248
    -0.19690
    -0.21468
    -0.30358
    -0.31247
    -0.17023
    -0.35692
    -0.26802
    -0.43693
    -0.26802
    -0.24135
    -0.37470
    -0.19690
    -0.17912
    -0.29469
    -0.27691
    -0.12578
    -0.22357
    -0.31247
    -0.22357
    -0.39248
    -0.28580
    -0.19690
    -0.25024
    -0.17023
    -0.20579
    -0.24135
    -0.23246
    -0.24135
    -0.36581
    -0.12578
    -0.32136
    -0.39248
    -0.33914
    -0.26802
    -0.28580
    -0.24135
    -0.26802
    -0.39248
    -0.26802
    -0.36581
    -0.23246
    -0.24135
    -0.24135
    -0.35692
    -0.43693
    -0.32136
    -0.25913
    -0.48138
    -0.33025
    -0.42804
    -0.26802
    -0.27691
    -0.57028
    -0.37470
    -0.32136
    -0.53472
    -0.65918
    -0.42804
    -0.30358
    -0.44582
    -0.49027
    -0.55250
    -0.62362
    -0.57917
    -0.71252
    -0.61473
    -0.56139
    -0.72141
    -0.65029
    -0.96144
    -0.85476
    -0.92588
    -1.12146
    -0.79253
    -0.93477
    -0.91699
    -1.26369
    -1.01478
    -0.88143
    -0.75697
    -0.42804
    -0.37470
     0.00756
     0.32760
     0.70987
     1.34105
     2.27449
     3.08348
     2.17670
     2.97680
     3.59909
     1.54552
     0.33649
     0.60319
     2.73677
     3.49241
     2.97680
     1.05657
     1.66998
     2.40784
     4.17694
     6.34608
     3.96358
     1.10991
    -1.08590
    -1.45927
    -0.75697
     1.50107
     3.16349
     3.70577
     2.77233
     1.25215
    -0.18801
    -0.93477
    -1.36148
    -1.34370
    -1.50372
    -1.37926
    -1.45927
    -1.50372
    -1.14813
    -0.89921
    -0.68585
    -0.57028
    -0.73919
    -0.63251
    -0.49916
    -0.66807
    -0.42804
    -0.41915
    -0.21468
    -0.34803
    -0.10801
    -0.17023
    -0.03689
     0.03423
    -0.33914
    -0.20579
    -0.09912
     0.03423
     0.00756
     0.08757
     0.06090
     0.02534
     0.10535
    -0.01022
     0.02534
     0.00756
     0.14980
     0.14091
     0.20314
     0.12313
     0.09646
     0.20314
     0.13202
     0.37205
     0.40761
     0.28315
     0.17647
     0.43428
     0.37205
     0.31871
     0.28315
     0.38094
     0.31871
     0.41650
     0.38094
     0.09646
     0.06979
     0.06090
    -0.04578
     0.05201
    -0.08134
    -0.16134
    -0.31247
    -0.31247
    -0.31247
    -0.33025
    -0.57917
    -0.67696
    -0.49916
    -0.48138
    -0.62362
    -0.53472
    -0.81031
    -0.67696
    -0.65029
    -0.66807
    -0.49916
    -0.65918
    -0.63251
    -0.65029
    -0.54361
    -0.59695
    -0.65029
    -0.75697
    -0.58806
    -0.61473
    -0.57917
    -0.57028
    -0.56139
    -0.53472
    -0.77475
    -0.46360
    -0.40137
    -0.34803
    -0.49027
    -0.39248
    -0.46360
    -0.33025
    -0.36581
    -0.41026
    -0.42804
    -0.32136
    -0.29469
    -0.04578
    -0.30358
    -0.34803
    -0.50805
    -0.38359
    -0.19690
    -0.21468
    -0.33025
    -0.36581
    -0.41026
    -0.32136
    -0.40137
    -0.55250
    -0.56139
    -0.42804
    -0.55250
    -0.47249
    -0.74808
    -0.66807
    -0.67696
    -0.74808
    -0.76586
    -0.71252
    -0.64140
    -0.94366
    -0.68585
    -0.90810
    -0.71252
    -0.87254
    -0.78364
    -0.84587
    -0.89032
    -0.85476
    -0.68585
    -0.73030
    -0.84587
    -0.96144
    -0.78364
    -0.62362
    -0.71252
    -0.78364
    -0.73030
    -0.84587
    -0.59695
    -0.83698
    -0.84587
    -0.80142
    -0.73030
    -0.91699
    -0.71252
    -0.73030
    -0.94366
    -1.14813
    -1.20147
    -0.98811
    -0.91699
    -0.96144
    -1.17480
    -0.93477
    -0.97922
    -0.56139
    -0.47249
    -0.19690
    -0.19690
     0.22981
     0.58541
     1.07435
     1.34994
     1.94557
     2.93235
     3.49241
     2.63898
     3.20794
     3.82134
     2.55897
     1.47440
     1.34105
     2.06114
     3.69688
     3.75022
     2.22115
     2.01669
     2.06114
     2.77233
     3.82134
     0.97657
    -1.79709
    -2.51717
    -1.94822
    -1.48594
     0.77210
     2.41673
     2.21226
    -0.00133
    -1.17480
    -1.77931
    -1.69930
    -1.53928
    -1.03256
    -0.84587
    -0.50805
    -0.49916
    -0.30358
    -0.03689
     0.00756
     0.03423
    -0.03689
    -0.03689
     0.01645
    -0.19690
    -0.01022
    -0.23246
    -0.01911
    -0.01022
    -0.05467
    -0.10801
    -0.04578
    -0.11690
    -0.33025
     0.11424
     0.05201
    -0.06356
    -0.03689
    -0.07245
    -0.09023
    -0.02800
    -0.08134
    -0.05467
    -0.01911
     0.02534
    -0.01022
    -0.09023
    -0.04578
    -0.22357
    -0.15245
    -0.18801
     0.05201
    -0.05467
    -0.07245
    -0.17912
    -0.15245
    -0.09912
    -0.14356
    -0.15245
    -0.01911
    -0.11690
     0.00756
    -0.15245
    -0.07245
    -0.10801
    -0.22357
    -0.07245
     0.06979
    -0.26802
    -0.08134
    -0.11690
    -0.09023
    -0.15245
    -0.15245
    -0.11690
    -0.19690
    -0.28580
    -0.16134
    -0.16134
    -0.06356
    -0.20579
    -0.37470
    -0.39248
    -0.26802
    -0.21468
    -0.28580
    -0.21468
    -0.41915
    -0.25024
    -0.17912
    -0.21468
    -0.29469
    -0.36581
    -0.09912
    -0.17023
    -0.30358
    -0.21468
    -0.18801
    -0.37470
    -0.17912
    -0.24135
    -0.17023
    -0.22357
    -0.30358
    -0.43693
    -0.33025
    -0.18801
    -0.24135
    -0.41026
    -0.35692
    -0.14356
    -0.25913
    -0.31247
    -0.21468
    -0.46360
    -0.25913
    -0.09912
    -0.14356
    -0.33025
    -0.17023
    -0.27691
    -0.22357
    -0.22357
    -0.31247
    -0.08134
    -0.31247
    -0.11690
    -0.17912
    -0.22357
    -0.21468
    -0.42804
    -0.32136
    -0.23246
    -0.27691
    -0.30358
    -0.24135
    -0.11690
    -0.37470
    -0.45471
    -0.25913
    -0.15245
    -0.38359
    -0.32136
    -0.21468
    -0.34803
    -0.26802
    -0.32136
    -0.49916
    -0.11690
    -0.29469
    -0.35692
    -0.40137
    -0.28580
    -0.36581
    -0.49916
    -0.41026
    -0.40137
    -0.42804
    -0.42804
    -0.57917
    -0.33914
    -0.55250
    -0.66807
    -0.78364
    -0.70363
    -0.58806
    -0.69474
    -0.88143
    -0.85476
    -0.89032
    -1.13035
    -1.10368
    -1.21925
    -1.23703
    -1.29925
    -0.96144
    -0.76586
    -0.57028
    -0.14356
    -0.25024
    -0.28580
    -0.07245
    -0.10801
     0.33649
     0.55874
     1.39439
     2.39006
     2.84345
     2.81678
     2.02558
     2.12336
     1.98113
     1.96335
     2.40784
     3.27905
     2.98569
     4.63032
     6.47054
     6.22162
     5.66155
     1.34994
    -0.31247
    -1.29925
    -1.83265
    -2.89055
    -1.11257
     1.85667
     1.81222
     1.18992
    -0.66807
    -2.80165
    -4.27738
    -4.30405
    -3.80621
    -2.71275
    -1.84154
    -0.89032
    -0.25913
    -0.04578
     0.23870
     0.33649
     0.46095
     0.43428
     0.38983
     0.22092
     0.22092
    -0.02800
     0.06979
    -0.38359
    -0.10801
    -0.08134
    -0.27691
    -0.30358
    -0.19690
    -0.15245
    -0.24135
    -0.11690
    -0.27691
    -0.17912
     0.12313
    -0.09912
    -0.06356
    -0.24135
    -0.10801
    -0.18801
    -0.16134
     0.04312
     0.07868
    -0.01022
    -0.18801
    -0.04578
    -0.07245
    -0.11690
     0.03423
    -0.05467
    -0.01911
     0.10535
    -0.03689
     0.00756
     0.08757
    -0.06356
     0.06090
     0.28315
    -0.14356
     0.05201
     0.19425
     0.00756
     0.14091
     0.09646
     0.13202
     0.20314
     0.11424
     0.27426
     0.05201
     0.13202
     0.08757
     0.14091
     0.07868
     0.09646
     0.20314
    -0.01022
     0.01645
     0.22981
     0.13202
     0.01645
    -0.05467
     0.02534
     0.09646
     0.03423
     0.14980
     0.08757
    -0.10801
     0.10535
    -0.10801
     0.10535
     0.09646
    -0.06356
     0.06090
     0.04312
     0.04312
    -0.10801
    -0.09023
    -0.17912
    -0.08134
    -0.02800
     0.02534
    -0.15245
    -0.10801
    -0.11690
    -0.21468
    -0.00133
    -0.08134
    -0.06356
    -0.17912
    -0.15245
    -0.10801
    -0.05467
    -0.28580
    -0.08134
    -0.16134
    -0.19690
    -0.01911
    -0.19690
    -0.12578
    -0.14356
    -0.22357
    -0.07245
    -0.30358
    -0.28580
    -0.25024
    -0.20579
    -0.17023
    -0.14356
    -0.29469
    -0.28580
    -0.29469
    -0.04578
    -0.18801
    -0.03689
    -0.23246
    -0.17023
    -0.32136
    -0.34803
    -0.19690
    -0.07245
    -0.22357
    -0.19690
    -0.25913
    -0.15245
    -0.19690
    -0.23246
    -0.27691
    -0.24135
    -0.29469
    -0.12578
    -0.41026
    -0.21468
    -0.24135
    -0.41915
    -0.25913
    -0.38359
    -0.38359
    -0.42804
    -0.37470
    -0.31247
    -0.38359
    -0.54361
    -0.60584
    -0.56139
    -0.73030
    -0.49916
    -0.79253
    -0.78364
    -0.89921
    -0.86365
    -0.69474
    -0.21468
     0.12313
    -0.01022
     0.32760
     0.50540
     0.92323
     1.60775
     1.50996
     2.44340
     3.09237
     4.04359
     3.27016
     3.67910
     3.88357
     3.18127
     2.02558
     2.09669
     2.88790
     4.35473
     5.47486
     5.92825
     4.64810
     3.11015
     2.20337
     2.85234
     0.20314
    -1.64596
    -2.96167
    -2.50828
    -1.21036
     1.13658
     2.52341
     1.02101
    -2.11713
    -3.85955
    -4.26849
    -3.87733
    -3.46839
    -2.63274
    -2.07268
    -1.52150
    -0.95255
    -0.75697
    -0.55250
    -0.39248
    -0.33914
    -0.35692
    -0.55250
    -0.36581
    -0.32136
    -0.51694
    -0.62362
    -0.56139
    -0.51694
    -0.49027
    -0.59695
    -0.57028
    -0.49916
    -0.47249
    -0.46360
    -0.57028
    -0.53472
    -0.61473
    -0.77475
    -0.82809
    -0.56139
    -0.36581
    -0.60584
    -0.57028
    -0.48138
    -0.47249
    -0.64140
    -0.58806
    -0.57917
    -0.57917
    -0.45471
    -0.51694
    -0.25913
    -0.46360
    -0.51694
    -0.34803
    -0.18801
    -0.11690
    -0.32136
    -0.39248
    -0.44582
    -0.19690
    -0.18801
    -0.21468
    -0.21468
    -0.22357
    -0.21468
    -0.01022
    -0.12578
    -0.02800
    -0.32136
    -0.30358
    -0.14356
    -0.13467
    -0.04578
    -0.21468
    -0.30358
    -0.06356
    -0.15245
    -0.25024
    -0.17023
    -0.20579
    -0.25913
    -0.09912
    -0.24135
    -0.06356
    -0.20579
    -0.33025
    -0.13467
    -0.11690
     0.03423
    -0.13467
    -0.11690
    -0.07245
    -0.08134
    -0.14356
    -0.09912
    -0.22357
    -0.07245
    -0.03689
    -0.01022
    -0.08134
    -0.11690
    -0.01911
    -0.16134
     0.10535
    -0.12578
    -0.14356
     0.00756
    -0.06356
    -0.01022
     0.06979
    -0.11690
    -0.07245
     0.06090
     0.01645
     0.03423
     0.00756
    -0.00133
     0.05201
    -0.25913
     0.05201
     0.22981
    -0.03689
    -0.00133
    -0.00133
    -0.09023
    -0.01911
    -0.14356
    -0.05467
    -0.21468
    -0.14356
    -0.14356
    -0.14356
    -0.24135
    -0.10801
    -0.22357
    -0.30358
    -0.09023
    -0.16134
    -0.21468
    -0.44582
    -0.28580
    -0.35692
    -0.17912
    -0.37470
    -0.31247
    -0.44582
    -0.39248
    -0.24135
    -0.25024
    -0.50805
    -0.58806
    -0.61473
    -0.28580
    -0.65918
    -0.66807
    -0.59695
    -0.64140
    -0.56139
    -0.65918
    -0.62362
    -0.79253
    -0.76586
    -0.70363
    -0.77475
    -0.88143
    -0.81920
    -0.86365
    -1.16591
    -1.01478
    -0.75697
    -0.96144
    -1.06812
    -1.03256
    -0.97922
    -0.61473
    -0.35692
    -0.03689
    -0.17023
    -0.09912
     0.28315
     0.78988
     1.96335
     3.66132
     3.96358
     3.08348
     2.74566
     0.81655
     0.23870
     1.34994
     3.36795
     4.23917
     3.16349
     0.81655
     1.18103
     3.29683
     6.50610
     5.25262
     2.55897
     0.46984
     0.25648
    -0.64140
     0.32760
     1.74999
     3.06570
     3.35017
     2.39006
     1.28771
     0.18536
    -0.53472
    -0.97922
    -1.10368
    -1.37926
    -1.21925
    -1.42371
    -1.15702
    -1.25480
    -0.93477
    -0.72141
    -0.62362
    -0.75697
    -0.62362
    -0.63251
    -0.65029
    -0.44582
    -0.49027
    -0.33914
    -0.44582
    -0.46360
    -0.31247
    -0.33025
    -0.30358
    -0.18801
    -0.39248
    -0.41026
    -0.11690
    -0.48138
    -0.23246
    -0.36581
    -0.32136
    -0.27691
    -0.36581
    -0.23246
    -0.27691
    -0.20579
    -0.38359
    -0.25913
    -0.25913
    -0.24135
    -0.33025
    -0.37470
    -0.21468
    -0.28580
    -0.38359
    -0.23246
    -0.13467
    -0.17023
    -0.33025
    -0.41915
    -0.11690
    -0.25024
    -0.24135
    -0.29469
    -0.21468
    -0.36581
    -0.33914
    -0.28580
    -0.23246
    -0.25024
    -0.33914
    -0.39248
    -0.18801
    -0.31247
    -0.47249
    -0.42804
    -0.20579
    -0.24135
    -0.21468
    -0.41026
    -0.23246
    -0.41915
    -0.31247
    -0.57028
    -0.21468
    -0.26802
    -0.48138
    -0.33914
    -0.36581
    -0.13467
    -0.53472
    -0.49916
    -0.38359
    -0.50805
    -0.42804
    -0.33025
    -0.48138
    -0.51694
    -0.46360
    -0.49916
    -0.27691
    -0.38359
    -0.49916
    -0.52583
    -0.36581
    -0.40137
    -0.57917
    -0.58806
    -0.56139
    -0.36581
    -0.47249
    -0.49916
    -0.39248
    -0.47249
    -0.33025
    -0.55250
    -0.43693
    -0.45471
    -0.47249
    -0.55250
    -0.34803
    -0.53472
    -0.55250
    -0.57028
    -0.36581
    -0.54361
    -0.42804
    -0.54361
    -0.49916
    -0.66807
    -0.37470
    -0.66807
    -0.67696
    -0.57917
    -0.62362
    -0.47249
    -0.57917
    -0.44582
    -0.43693
    -0.64140
    -0.64140
    -0.59695
    -0.51694
    -0.48138
    -0.63251
    -0.57028
    -0.68585
    -0.53472
    -0.48138
    -0.60584
    -0.59695
    -0.66807
    -0.71252
    -0.62362
    -0.51694
    -0.77475
    -0.83698
    -0.94366
    -0.77475
    -0.60584
    -0.72141
    -0.85476
    -0.82809
    -0.97033
    -1.05034
    -1.07701
    -0.97922
    -1.00589
    -0.89921
    -0.83698
    -0.51694
    -0.46360
    -0.74808
    -0.56139
     0.03423
     0.03423
     0.33649
     0.85211
     1.49218
     1.89223
     2.28338
     2.99458
     2.25671
     2.48785
     3.31461
     2.84345
     1.10102
     0.58541
     1.15436
     2.15892
     2.26560
     1.14547
     0.50540
     1.10102
     1.76777
     4.28362
     3.02125
    -0.35692
    -2.22381
    -3.13058
    -2.31271
    -0.35692
     2.51452
     3.35906
     2.03447
     0.43428
    -0.64140
    -0.89921
    -0.83698
    -0.75697
    -0.94366
    -0.53472
    -0.25913
    -0.34803
     0.00756
     0.06090
     0.05201
    -0.16134
     0.10535
     0.21203
     0.13202
    -0.10801
     0.03423
    -0.00133
    -0.00133
     0.19425
    -0.02800
     0.06979
     0.04312
     0.11424
     0.18536
     0.27426
     0.08757
     0.06090
     0.14091
     0.20314
     0.11424
     0.06979
     0.05201
     0.13202
     0.17647
     0.19425
     0.20314
     0.20314
     0.04312
     0.01645
     0.02534
     0.14091
     0.18536
     0.14091
     0.01645
     0.01645
     0.14980
     0.30093
     0.25648
     0.14091
     0.06979
     0.15869
     0.16758
     0.18536
     0.20314
     0.06979
     0.00756
     0.04312
     0.33649
     0.11424
     0.16758
     0.22092
     0.14091
     0.08757
    -0.03689
    -0.08134
     0.07868
     0.11424
     0.06979
     0.00756
    -0.08134
    -0.02800
     0.00756
     0.01645
     0.04312
    -0.17912
    -0.01911
    -0.03689
     0.00756
     0.02534
    -0.18801
     0.00756
    -0.02800
     0.06979
     0.20314
     0.07868
    -0.17912
    -0.10801
    -0.07245
    -0.04578
     0.16758
    -0.04578
    -0.17912
     0.07868
