# Supplementary material for: Software algorithm and hardware design for real-time implementation of new spectral estimator
Source: Biomed Eng Online. 2014 May 9;13:61. doi: 10.1186/1475-925X-13-61 (PMC4057578; doi:10.1186/1475-925X-13-61)
Supplement: Additional file 2 — txtfiles.zip. [file 1475-925X-13-61-S2.zip › FILE082.TXT]

     0.03032
     0.00614
     0.21569
     0.02226
    -0.07446
    -0.03416
     0.05450
     0.11897
     0.03032
    -0.02610
    -0.07446
     0.01420
     0.02226
     0.16733
    -0.07446
    -0.02610
    -0.08252
    -0.08252
     0.08673
     0.06256
    -0.14699
     0.03838
    -0.26788
     0.05450
    -0.05834
    -0.07446
    -0.21953
    -0.22759
     0.01420
     0.04644
    -0.03416
    -0.21147
    -0.21953
    -0.20341
    -0.05028
    -0.06640
    -0.19535
    -0.26788
    -0.21147
    -0.03416
     0.02226
    -0.30012
    -0.20341
    -0.12281
    -0.00998
    -0.09863
    -0.20341
    -0.15505
    -0.20341
    -0.22759
    -0.10669
    -0.09057
    -0.09057
    -0.20341
    -0.22759
    -0.13893
    -0.03416
    -0.12281
    -0.21147
    -0.17923
    -0.10669
    -0.09863
    -0.16311
    -0.13893
    -0.31624
    -0.32430
    -0.20341
    -0.00998
    -0.20341
    -0.29206
    -0.34848
    -0.29206
    -0.17923
    -0.22759
    -0.28400
    -0.13087
    -0.07446
    -0.08252
    -0.07446
    -0.12281
    -0.13087
    -0.00192
     0.01420
     0.26404
     0.48165
     0.47359
     0.63478
     0.82821
     1.33596
     2.23056
     2.76249
     2.89950
     2.47235
     1.60998
    -1.70248
    -5.37761
   -11.49478
   -10.85808
    -3.22572
     1.59386
     1.43267
    -0.26788
    -4.56360
    -6.48982
    -6.25610
    -4.59584
    -3.43527
    -1.73471
    -0.17117
     1.22313
     2.92368
     3.71351
     4.23738
     4.24544
     4.19708
     3.87470
     3.68933
     3.18964
     2.40787
     1.82759
     1.44879
     1.05388
     0.78791
     0.38494
     0.29628
     0.13509
     0.29628
     0.11897
     0.10285
     0.08673
    -0.11475
    -0.01804
     0.14315
     0.19151
    -0.00192
    -0.06640
     0.15927
     0.11091
     0.08673
     0.03032
    -0.00192
     0.07062
     0.01420
     0.06256
     0.12703
     0.03032
     0.06256
    -0.06640
     0.11091
     0.15927
     0.03838
     0.10285
    -0.00192
     0.23987
     0.11091
     0.06256
    -0.01804
     0.11897
     0.00614
     0.13509
     0.26404
     0.04644
     0.06256
    -0.23565
    -0.00192
     0.05450
     0.17539
    -0.00192
    -0.07446
     0.15121
    -0.02610
    -0.08252
     0.08673
    -0.03416
     0.03032
     0.06256
     0.04644
     0.11897
     0.06256
    -0.14699
    -0.06640
     0.17539
     0.36882
     1.36014
     0.88463
     0.17539
     0.02226
     0.01420
     0.22375
     0.35270
     0.42523
     0.53807
     0.45747
     0.27210
     0.23181
    -0.07446
    -0.19535
    -0.19535
    -0.26788
    -0.29206
    -0.29206
    -0.30012
    -0.33236
    -0.23565
    -0.30818
    -0.18729
    -0.12281
    -0.19535
    -0.21953
    -0.23565
    -0.09057
    -0.05028
    -0.21147
    -0.09057
     0.02226
     0.02226
     0.00614
    -0.12281
    -0.09057
    -0.07446
    -0.11475
    -0.00192
     0.01420
     0.03032
    -0.04222
     0.07062
     0.04644
     0.03838
    -0.05834
    -0.07446
     0.05450
     0.05450
    -0.00192
     0.05450
     0.11091
    -0.04222
     0.02226
     0.07062
     0.17539
    -0.08252
     0.12703
     0.05450
     0.18345
     0.19957
     0.02226
     0.11897
     0.33658
     0.28822
     0.23181
     0.02226
     0.29628
     0.18345
     0.23987
     0.25598
     0.23987
     0.25598
     0.19957
     0.05450
     0.19957
     0.19151
     0.07868
     0.04644
     0.15121
     0.15121
     0.11897
    -0.01804
     0.04644
     0.00614
    -0.29206
    -0.05834
    -0.09863
    -0.01804
    -0.24371
    -0.21147
    -0.21953
    -0.08252
    -0.01804
    -0.20341
    -0.20341
    -0.23565
    -0.05834
    -0.19535
    -0.02610
     0.08673
     0.19151
     0.23987
     0.27210
     0.44941
     0.67508
     0.88463
     1.47297
     2.12579
     2.39175
     1.93236
     1.50521
    -0.74339
    -2.95170
    -7.76322
   -12.17983
    -6.77996
     0.58642
     1.39237
    -0.43713
    -4.47495
    -5.26478
    -5.55492
    -4.13645
    -2.65350
    -2.12157
    -0.52579
     0.75567
     2.14191
     3.59262
     4.30992
     4.83378
     4.86602
     4.56782
     4.18902
     3.72963
     3.25412
     2.63354
     2.07743
     1.57774
     1.19895
     0.78791
     0.56225
     0.25598
     0.29628
     0.30434
     0.15121
     0.19957
     0.28822
     0.27210
     0.15121
     0.02226
     0.11897
     0.14315
     0.19151
    -0.00998
     0.01420
     0.11091
     0.14315
     0.13509
     0.03032
     0.15927
     0.06256
     0.09479
     0.13509
     0.03032
     0.15121
     0.00614
     0.03838
     0.14315
     0.25598
     0.23987
     0.15927
     0.13509
     0.18345
     0.17539
     0.11897
     0.18345
     0.17539
     0.04644
     0.13509
     0.26404
     0.14315
     0.07062
    -0.00192
     0.21569
     0.22375
     0.19151
     0.11897
     0.05450
     0.11897
     0.06256
     0.00614
     0.19151
     0.28822
     0.01420
     0.15121
     0.17539
     0.15121
     0.20763
     0.07868
     0.00614
     0.21569
     0.07062
     0.18345
     0.15927
    -0.02610
     0.19957
     0.09479
     0.11091
     0.19151
     0.03838
     0.07062
     0.05450
     0.04644
     0.21569
    -0.09863
     0.00614
     0.08673
     0.14315
     0.16733
     0.03032
    -0.03416
     0.03838
    -0.12281
    -0.10669
     0.22375
    -0.04222
    -0.03416
    -0.01804
    -0.05028
     0.20763
    -0.09057
    -0.12281
    -0.00998
     0.07062
    -0.08252
    -0.05834
     0.01420
    -0.00998
     0.11897
     0.02226
     0.03838
     0.07062
     0.09479
     0.08673
     0.07062
     0.10285
    -0.00998
    -0.01804
     0.11091
     0.14315
     0.19957
     0.18345
     0.11091
     0.12703
     0.11897
    -0.06640
     0.32046
     0.12703
     0.03838
     0.13509
     0.20763
     0.38494
     0.19151
     0.05450
     0.02226
     0.24792
     0.13509
     0.40911
     0.09479
     0.07868
     0.15927
     0.07062
     0.18345
     0.19151
     0.15121
     0.03032
    -0.06640
     0.00614
     0.07868
    -0.10669
    -0.25176
    -0.16311
    -0.14699
    -0.03416
    -0.17117
     0.05450
    -0.09863
    -0.10669
    -0.05834
    -0.10669
    -0.05028
    -0.09057
     0.09479
     0.06256
     0.20763
     0.22375
     0.23181
     0.36882
     0.51389
     0.22375
     0.32046
     0.66702
     0.36076
    -0.46937
    -1.04160
    -1.77501
    -2.58096
    -2.62932
    -1.58158
    -0.54997
     0.07062
    -0.30012
    -0.81593
    -1.09801
    -0.64668
    -0.91264
    -0.41295
    -0.15505
     0.50583
     1.18283
     1.69864
     2.09355
     2.39981
     1.94042
     1.78729
     1.64222
     1.63416
     1.35208
     1.07805
     0.81209
     0.67508
     0.73150
     0.57836
     0.56225
     0.42523
     0.28016
     0.40106
     0.40106
     0.55419
     0.55419
     0.35270
     0.51389
     0.49777
     0.63478
     0.67508
     0.51389
     0.65896
     0.59448
     0.68314
     0.72344
     0.61060
     0.57030
     0.56225
     0.43329
     0.73150
     0.61060
     0.67508
     0.52195
     0.51389
     0.53001
     0.46553
     0.42523
     0.27210
     0.28822
     0.41717
     0.45747
     0.31240
     0.21569
     0.15927
     0.09479
     0.28822
     0.23181
     0.11091
    -0.05028
    -0.13087
    -0.09057
     0.02226
    -0.13893
    -0.12281
    -0.17923
    -0.13893
    -0.08252
     0.02226
    -0.14699
    -0.13893
    -0.36460
    -0.21953
    -0.13893
    -0.04222
    -0.25982
    -0.12281
    -0.13893
    -0.08252
    -0.26788
    -0.25982
    -0.23565
    -0.19535
    -0.19535
    -0.32430
    -0.30818
    -0.21953
    -0.34042
    -0.30818
    -0.25982
    -0.18729
    -0.29206
    -0.47743
    -0.26788
    -0.34848
    -0.37266
    -0.46937
    -0.31624
    -0.34042
    -0.31624
    -0.30818
    -0.34848
    -0.24371
    -0.43713
    -0.48549
    -0.29206
    -0.37266
    -0.31624
    -0.35654
    -0.30818
    -0.33236
    -0.34848
    -0.20341
    -0.37266
    -0.41295
    -0.21953
    -0.30012
    -0.31624
    -0.21953
    -0.38878
    -0.37266
    -0.21147
    -0.16311
    -0.18729
    -0.32430
    -0.36460
    -0.13087
    -0.16311
    -0.14699
    -0.25176
    -0.17117
    -0.15505
    -0.17923
    -0.08252
    -0.12281
    -0.11475
    -0.29206
    -0.10669
     0.04644
     0.14315
    -0.19535
    -0.14699
    -0.17117
    -0.07446
    -0.19535
     0.00614
    -0.17923
    -0.09863
    -0.19535
    -0.00998
    -0.21147
    -0.10669
    -0.26788
    -0.31624
    -0.15505
    -0.02610
    -0.25176
    -0.33236
    -0.21147
    -0.26788
    -0.37266
    -0.25176
    -0.28400
    -0.46131
    -0.34042
    -0.35654
    -0.33236
    -0.43713
    -0.46131
    -0.44519
    -0.35654
    -0.25176
    -0.34042
    -0.29206
    -0.43713
    -0.33236
    -0.17923
    -0.17117
    -0.09057
    -0.09863
     0.01420
     0.10285
     0.18345
     0.23987
    -0.01804
    -0.22759
     0.18345
    -0.08252
    -0.55803
    -1.08995
    -2.49231
    -2.97588
    -2.45201
    -1.42845
    -0.38878
    -0.20341
    -0.80787
    -0.98518
    -0.71922
    -0.17923
    -0.38072
    -0.30818
     0.36882
     0.98134
     1.64222
     2.23056
     2.67384
     2.55294
     2.27086
     2.09355
     2.02102
     1.73893
     1.42461
     1.27148
     0.92492
     0.81209
     0.82821
     0.52195
     0.32852
     0.39300
     0.28016
     0.46553
     0.32046
     0.35270
     0.23181
     0.36076
     0.40106
     0.44135
     0.53001
     0.40106
     0.40106
     0.41717
     0.47359
     0.42523
     0.18345
     0.38494
     0.39300
     0.44941
     0.30434
     0.31240
     0.45747
     0.30434
     0.38494
     0.29628
     0.45747
     0.33658
     0.19151
     0.23181
     0.24792
     0.36076
     0.34464
     0.37688
     0.23181
     0.28822
     0.38494
     0.19957
     0.19957
     0.18345
     0.11897
     0.23181
     0.28016
     0.20763
     0.15121
     0.18345
     0.26404
     0.25598
     0.12703
     0.07868
     0.21569
     0.19151
     0.12703
     0.11897
     0.23181
     0.06256
     0.31240
     0.14315
     0.19957
     0.14315
     0.19151
     0.16733
     0.09479
     0.30434
     0.03032
     0.00614
     0.07062
     0.24792
     0.19151
     0.19151
     0.13509
     0.13509
     0.05450
     0.08673
     0.16733
     0.08673
     0.01420
     0.01420
    -0.05834
     0.12703
     0.09479
     0.01420
     0.02226
     0.15121
     0.23987
    -0.09863
     0.12703
    -0.12281
    -0.04222
    -0.12281
     0.03032
     0.10285
     0.04644
     0.02226
    -0.00192
     0.01420
     0.01420
     0.01420
    -0.07446
    -0.06640
    -0.04222
     0.00614
    -0.08252
     0.04644
     0.07868
    -0.09863
    -0.12281
    -0.00192
     0.06256
     0.07062
    -0.09863
    -0.10669
     0.04644
    -0.09057
     0.00614
    -0.00192
     0.04644
    -0.10669
     0.04644
     0.12703
     0.11897
    -0.06640
    -0.13087
    -0.13893
     0.02226
     0.11091
    -0.03416
    -0.06640
     0.13509
     0.00614
    -0.06640
     0.00614
     0.09479
    -0.03416
     0.09479
     0.02226
     0.03032
    -0.01804
    -0.09057
     0.00614
     0.15121
     0.04644
    -0.00192
    -0.09057
    -0.05834
     0.00614
    -0.28400
    -0.05028
    -0.09057
    -0.12281
    -0.09863
    -0.17117
     0.01420
     0.06256
     0.15927
    -0.06640
    -0.00998
     0.05450
     0.19151
     0.17539
     0.31240
     0.34464
     0.41717
     0.69120
     0.93298
     0.97328
     1.35208
     1.72281
     2.66578
     2.97204
     2.99622
     2.77055
     0.89269
    -1.82337
    -6.29639
   -12.13148
   -10.93867
    -1.36398
     1.72281
     1.52133
    -2.08933
    -5.43403
    -6.97339
    -6.15132
    -4.32987
    -3.22572
    -1.63800
    -0.12281
     1.52133
     3.31054
     4.01977
     4.51946
     4.33409
     4.25350
     3.99560
     3.54426
     3.26218
     2.49653
     1.97266
     1.37626
     1.16671
     0.69120
     0.49777
     0.10285
     0.03838
     0.00614
     0.11897
     0.26404
     0.13509
     0.06256
     0.03838
    -0.02610
     0.01420
     0.17539
     0.03838
     0.06256
     0.08673
     0.09479
     0.09479
     0.06256
    -0.00192
    -0.07446
     0.01420
     0.19151
     0.15121
     0.05450
     0.08673
    -0.08252
    -0.15505
     0.15121
     0.11091
     0.11091
    -0.03416
     0.04644
     0.12703
     0.11897
     0.01420
     0.07868
     0.03032
     0.01420
     0.04644
     0.03838
    -0.04222
    -0.03416
    -0.02610
     0.07062
     0.07062
     0.03032
    -0.06640
     0.05450
     0.08673
    -0.05834
    -0.21953
    -0.11475
     0.10285
     0.06256
     0.18345
     0.12703
    -0.09863
     0.03838
    -0.08252
     0.11897
     0.01420
    -0.03416
    -0.03416
     0.03838
     0.10285
    -0.07446
     0.05450
    -0.06640
     0.13509
     0.02226
     0.04644
     0.11091
    -0.07446
    -0.02610
    -0.12281
    -0.07446
     0.26404
     0.03838
    -0.00998
     0.09479
     0.16733
     0.14315
    -0.05834
    -0.06640
    -0.09057
     0.01420
     0.11091
     0.02226
     0.11091
     0.08673
    -0.13087
    -0.00192
     0.11897
     0.00614
     0.00614
    -0.02610
     0.00614
     0.07062
     0.08673
     0.00614
     0.07868
     0.07062
     0.10285
     0.11091
     0.15121
     0.07062
    -0.14699
    -0.02610
     0.06256
     0.13509
     0.08673
    -0.03416
    -0.00998
     0.03838
     0.16733
     0.11091
     0.03838
     0.10285
     0.06256
     0.09479
     0.08673
    -0.00192
     0.11091
     0.05450
     0.25598
     0.23181
     0.39300
     0.02226
     0.09479
     0.24792
     0.02226
     0.27210
     0.22375
     0.21569
     0.15121
     0.27210
     0.25598
     0.17539
     0.07868
     0.04644
     0.05450
     0.30434
     0.15121
     0.05450
    -0.13087
    -0.05028
     0.14315
     0.10285
     0.07868
     0.21569
     0.11091
     0.04644
     0.06256
     0.09479
     0.06256
    -0.00192
     0.02226
     0.24792
     0.32852
     0.48165
     0.32046
     0.65090
     1.03776
     1.63416
     2.10967
     2.19833
     1.80341
     0.91686
    -1.10607
    -2.89528
    -9.79422
   -13.18727
    -7.91636
     0.17539
     1.63416
    -0.33236
    -4.90210
    -6.57848
    -5.91760
    -3.86242
    -3.12901
    -2.25858
    -0.50161
     0.93298
     2.85115
     4.34215
     5.29318
     5.47854
     5.17228
     4.94662
     4.80155
     4.18096
     3.39919
     2.89950
     2.25474
     1.60192
     1.24730
     0.79597
     0.43329
     0.31240
     0.10285
     0.19151
     0.24792
     0.19151
     0.02226
     0.04644
     0.08673
     0.32046
     0.21569
    -0.05028
    -0.00998
     0.09479
     0.06256
     0.04644
     0.08673
     0.17539
     0.06256
     0.08673
     0.20763
     0.09479
     0.17539
     0.04644
     0.10285
     0.20763
     0.14315
     0.11897
     0.07868
     0.18345
     0.25598
    -0.02610
     0.11091
    -0.00192
     0.12703
     0.12703
     0.12703
    -0.00192
     0.08673
    -0.25176
     0.02226
     0.22375
     0.20763
    -0.00998
     0.01420
     0.07868
    -0.02610
    -0.06640
     0.00614
    -0.10669
    -0.00192
    -0.07446
     0.07062
     0.18345
    -0.00998
    -0.18729
    -0.05028
     0.07062
     0.02226
    -0.05028
     0.00614
    -0.13893
     0.03032
    -0.05028
     0.10285
     0.06256
    -0.09863
    -0.04222
     0.07868
    -0.05834
     0.19151
    -0.02610
    -0.20341
    -0.08252
     0.15121
     0.02226
    -0.01804
    -0.05028
     0.02226
    -0.03416
    -0.04222
    -0.00998
    -0.05028
     0.02226
    -0.08252
    -0.00998
    -0.08252
    -0.00192
    -0.26788
    -0.13893
    -0.01804
     0.07868
     0.00614
    -0.07446
    -0.08252
    -0.23565
    -0.26788
    -0.04222
    -0.09863
    -0.01804
    -0.04222
    -0.13893
     0.07062
     0.01420
    -0.11475
    -0.10669
    -0.09863
    -0.00998
    -0.07446
    -0.07446
    -0.05834
     0.00614
     0.03838
    -0.05028
    -0.04222
    -0.02610
     0.04644
    -0.13087
     0.09479
    -0.15505
    -0.04222
    -0.05834
     0.05450
     0.10285
    -0.08252
    -0.04222
     0.02226
    -0.06640
    -0.12281
    -0.07446
    -0.17923
    -0.12281
     0.32852
     0.55419
    -0.33236
    -0.29206
    -0.27594
    -0.37266
    -0.16311
    -0.01804
    -0.02610
    -0.20341
    -0.28400
    -0.21953
    -0.13893
    -0.31624
    -0.22759
    -0.25982
    -0.35654
    -0.00998
     0.01420
    -0.13893
     0.04644
     0.05450
     0.11897
     0.44135
     0.32046
     0.43329
     0.91686
     1.24730
     0.58642
    -0.10669
    -1.36398
    -3.12095
    -4.12839
    -4.13645
    -2.72603
    -1.01742
     0.04644
    -1.05772
    -1.64606
    -2.24246
    -2.30694
    -1.94426
    -1.37204
    -0.59026
    -0.15505
     0.98134
     1.65834
     2.27892
     2.58518
     2.44011
     2.36758
     2.22250
     1.95654
     1.75505
     1.44879
     0.90074
     0.70732
     0.50583
     0.44941
     0.07062
     0.15121
    -0.02610
    -0.07446
    -0.06640
    -0.05834
     0.02226
    -0.05028
    -0.17117
     0.07062
    -0.05028
    -0.13893
    -0.02610
     0.07868
     0.11897
     0.05450
     0.06256
     0.08673
     0.08673
     0.13509
    -0.04222
     0.03032
     0.14315
     0.15927
     0.25598
     0.20763
     0.19151
     0.32046
     0.17539
     0.29628
     0.26404
     0.23987
     0.40106
     0.19957
     0.28016
     0.20763
     0.17539
     0.34464
     0.40911
     0.23181
     0.32046
     0.38494
     0.23181
     0.13509
     0.19957
     0.23181
     0.05450
     0.24792
     0.26404
     0.40911
     0.22375
     0.12703
     0.08673
     0.19151
     0.30434
     0.14315
     0.07062
     0.03838
     0.03032
     0.16733
     0.16733
     0.05450
     0.00614
     0.12703
     0.18345
     0.03838
     0.00614
    -0.13893
    -0.03416
    -0.05834
     0.15927
    -0.07446
    -0.00192
    -0.06640
    -0.06640
     0.00614
    -0.07446
    -0.02610
    -0.05834
    -0.25982
    -0.03416
    -0.16311
    -0.03416
    -0.18729
    -0.17117
    -0.21953
    -0.02610
    -0.07446
    -0.05028
    -0.14699
    -0.12281
    -0.22759
    -0.22759
    -0.05834
    -0.05834
     0.01420
    -0.17117
    -0.05028
    -0.04222
    -0.01804
    -0.03416
    -0.11475
    -0.12281
    -0.05028
    -0.02610
     0.03838
    -0.02610
    -0.14699
    -0.12281
     0.03032
    -0.01804
    -0.06640
     0.05450
    -0.13087
    -0.04222
    -0.13893
    -0.03416
    -0.17117
    -0.13087
    -0.02610
     0.10285
    -0.15505
    -0.07446
    -0.13087
    -0.12281
    -0.25176
    -0.17117
    -0.13893
    -0.17923
    -0.19535
    -0.17923
    -0.04222
    -0.21147
    -0.28400
    -0.13893
    -0.25982
    -0.16311
    -0.17923
    -0.29206
    -0.43713
    -0.38072
    -0.40490
    -0.19535
    -0.23565
    -0.30818
    -0.42907
    -0.44519
    -0.42907
    -0.35654
    -0.38878
    -0.43713
    -0.43713
    -0.24371
    -0.42907
    -0.35654
    -0.18729
    -0.34042
    -0.05028
    -0.09863
     0.04644
    -0.00998
    -0.00192
    -0.07446
    -0.09057
     0.09479
     0.00614
    -0.23565
    -0.86429
    -1.62994
    -2.74215
    -2.94364
    -2.21022
    -1.13025
    -0.22759
    -0.57414
    -0.91264
    -0.96906
    -0.58220
    -0.78369
    -0.72728
    -0.19535
     0.19957
     0.77179
     1.35208
     1.92430
     2.11773
     2.03714
     1.56968
     1.56162
     1.30372
     1.06193
     0.84433
     0.70732
     0.53001
     0.11091
     0.09479
     0.05450
    -0.09057
    -0.09057
    -0.09057
    -0.04222
     0.06256
     0.01420
     0.14315
     0.28822
     0.44135
    -0.08252
     0.07868
     0.28016
     0.23987
     0.18345
     0.12703
     0.20763
     0.18345
     0.28016
     0.15927
     0.02226
     0.08673
     0.10285
     0.10285
     0.04644
    -0.06640
    -0.05028
    -0.02610
     0.11091
     0.08673
    -0.00192
    -0.06640
     0.03838
     0.15121
     0.19957
     0.06256
    -0.11475
    -0.04222
     0.06256
     0.11897
     0.11091
     0.03838
    -0.03416
    -0.17117
     0.13509
     0.09479
     0.07062
    -0.12281
     0.09479
    -0.04222
    -0.00192
     0.06256
    -0.17923
     0.10285
     0.01420
     0.13509
     0.07868
     0.03838
    -0.17923
    -0.15505
    -0.17117
     0.11897
     0.04644
    -0.02610
    -0.17923
    -0.02610
    -0.09863
     0.05450
    -0.08252
    -0.06640
    -0.09863
    -0.29206
    -0.12281
    -0.13087
    -0.15505
    -0.22759
    -0.23565
    -0.09057
    -0.01804
    -0.25176
    -0.27594
    -0.33236
    -0.33236
    -0.22759
    -0.34042
    -0.37266
    -0.34042
    -0.16311
    -0.30012
    -0.21147
    -0.42907
    -0.46937
    -0.48549
    -0.27594
    -0.21953
    -0.41295
    -0.30818
    -0.35654
    -0.47743
    -0.38878
    -0.46937
    -0.33236
    -0.35654
    -0.33236
    -0.44519
    -0.32430
    -0.37266
    -0.36460
    -0.46937
    -0.42907
    -0.24371
    -0.30818
    -0.42101
    -0.34848
    -0.49355
    -0.32430
    -0.45325
    -0.41295
    -0.37266
    -0.34042
    -0.35654
    -0.29206
    -0.28400
    -0.40490
    -0.54997
    -0.41295
    -0.30818
    -0.22759
    -0.22759
    -0.54191
    -0.41295
    -0.23565
    -0.29206
    -0.37266
    -0.24371
    -0.37266
    -0.30012
    -0.20341
    -0.17117
    -0.26788
    -0.48549
    -0.52579
    -0.29206
    -0.21147
    -0.39684
    -0.34042
    -0.44519
    -0.39684
    -0.25982
    -0.36460
    -0.43713
    -0.49355
    -0.37266
    -0.38878
    -0.26788
    -0.13893
    -0.25982
    -0.34848
    -0.18729
    -0.25982
     0.11091
     0.19151
    -0.02610
     0.11091
     0.29628
     0.48165
     0.77985
     0.98134
     1.89206
     2.60936
     3.07681
     2.77861
     2.31116
     0.34464
    -2.49231
    -7.66651
   -13.70308
    -9.05275
    -1.33174
     1.76311
     1.22313
    -4.00749
    -7.45696
    -7.29577
    -5.74835
    -4.25734
    -3.24990
    -1.65412
    -0.21147
     1.16671
     2.92368
     3.85052
     4.52752
     4.72095
     4.55170
     4.16484
     3.85858
     3.22994
     2.73831
     2.03714
     1.60998
     0.98134
     0.72344
     0.33658
     0.36882
     0.08673
    -0.05834
    -0.04222
    -0.01804
    -0.19535
    -0.18729
    -0.17117
    -0.24371
    -0.08252
    -0.21953
    -0.00192
    -0.13893
    -0.11475
    -0.15505
    -0.02610
    -0.13893
    -0.05834
    -0.21147
    -0.26788
    -0.00192
    -0.13087
    -0.08252
    -0.19535
    -0.09057
    -0.17117
    -0.12281
    -0.13087
    -0.03416
    -0.16311
    -0.18729
    -0.13893
    -0.13087
    -0.17923
    -0.09057
    -0.13893
    -0.00192
    -0.19535
    -0.09057
    -0.13893
    -0.17923
    -0.25176
    -0.24371
    -0.14699
    -0.06640
    -0.29206
    -0.20341
    -0.16311
    -0.17117
    -0.07446
    -0.26788
    -0.26788
    -0.12281
     0.08673
     0.03838
    -0.35654
    -0.16311
    -0.16311
    -0.13087
    -0.10669
    -0.05834
    -0.13087
    -0.12281
    -0.13893
    -0.19535
    -0.18729
    -0.21147
    -0.35654
    -0.13893
    -0.17923
    -0.24371
    -0.11475
    -0.30818
    -0.17117
    -0.21953
    -0.30818
    -0.24371
    -0.09863
    -0.24371
    -0.16311
    -0.21953
    -0.09057
    -0.13087
    -0.23565
    -0.17923
    -0.10669
    -0.05028
    -0.13087
    -0.13087
    -0.17117
    -0.27594
    -0.13893
    -0.22759
     0.01420
     0.00614
    -0.13087
    -0.32430
    -0.21147
    -0.05834
    -0.21147
    -0.31624
    -0.07446
    -0.17117
    -0.12281
    -0.20341
    -0.12281
    -0.09057
    -0.18729
    -0.13893
    -0.13087
    -0.09057
    -0.17923
    -0.13893
    -0.10669
    -0.09863
    -0.12281
    -0.15505
    -0.08252
     0.00614
    -0.05028
     0.01420
    -0.09057
    -0.20341
    -0.14699
    -0.06640
     0.01420
     0.07868
    -0.26788
     0.09479
    -0.11475
     0.02226
    -0.03416
    -0.12281
     0.10285
     0.00614
    -0.09057
    -0.11475
     0.11897
    -0.10669
    -0.03416
    -0.14699
    -0.13893
    -0.01804
     0.15927
    -0.11475
    -0.09057
    -0.16311
    -0.24371
    -0.27594
    -0.26788
    -0.25982
    -0.14699
    -0.08252
    -0.00192
     0.06256
    -0.13087
    -0.29206
    -0.16311
    -0.03416
     0.13509
     0.11897
     0.11091
     0.34464
     0.40106
     0.44941
     0.69926
     1.31178
     1.83565
     2.52876
     2.84309
     2.01296
     1.70670
    -1.08189
    -3.09677
    -9.26229
   -13.60637
    -6.96533
     0.78791
     1.98878
    -0.49355
    -5.89342
    -6.86862
    -5.91760
    -4.16063
    -3.12901
    -2.31500
    -0.48549
     0.97328
     2.35952
     3.87470
     4.94662
     5.39795
     5.37377
     5.33347
     4.81767
     4.27768
     3.56038
     2.88338
     2.46429
     1.87595
     1.27954
     0.69926
     0.43329
     0.26404
     0.05450
    -0.06640
    -0.24371
    -0.16311
     0.02226
    -0.21147
    -0.23565
    -0.24371
    -0.27594
    -0.29206
    -0.21147
    -0.06640
    -0.32430
    -0.25176
    -0.31624
    -0.10669
    -0.12281
    -0.25982
    -0.25176
    -0.26788
     0.04644
    -0.01804
    -0.11475
    -0.14699
    -0.05834
    -0.05834
    -0.05834
     0.06256
    -0.05028
    -0.03416
     0.00614
     0.06256
     0.05450
    -0.00998
    -0.05028
    -0.02610
     0.00614
     0.17539
     0.09479
    -0.08252
    -0.18729
     0.11897
    -0.08252
    -0.04222
     0.17539
    -0.13893
     0.07062
    -0.08252
     0.02226
    -0.17117
    -0.15505
    -0.02610
    -0.04222
     0.00614
     0.08673
    -0.18729
    -0.07446
    -0.07446
    -0.06640
     0.04644
     0.13509
    -0.10669
    -0.13087
    -0.11475
     0.21569
    -0.02610
    -0.02610
    -0.02610
    -0.08252
    -0.04222
     0.04644
     0.03032
    -0.05834
    -0.09863
    -0.12281
    -0.06640
     0.09479
    -0.05028
    -0.15505
    -0.02610
     0.00614
    -0.02610
    -0.02610
    -0.13893
    -0.10669
    -0.13893
     0.07868
    -0.09863
     0.04644
    -0.09057
    -0.05028
    -0.13087
     0.03032
     0.11091
    -0.13893
    -0.00192
    -0.00998
     0.04644
     0.01420
    -0.17923
    -0.11475
     0.00614
     0.17539
     0.11897
    -0.11475
    -0.13893
    -0.11475
    -0.21953
     0.02226
     0.00614
     0.06256
    -0.18729
    -0.07446
     0.00614
    -0.01804
    -0.01804
    -0.04222
    -0.08252
     0.24792
     0.16733
    -0.27594
    -0.00998
    -0.11475
    -0.20341
     0.10285
     0.13509
    -0.01804
    -0.23565
    -0.13087
    -0.09057
    -0.00192
    -0.24371
    -0.30818
    -0.24371
    -0.34042
    -0.17117
    -0.21147
    -0.21953
    -0.22759
    -0.17117
    -0.17923
    -0.06640
    -0.15505
    -0.29206
    -0.17923
    -0.21147
    -0.04222
    -0.12281
    -0.04222
    -0.05834
     0.20763
     0.18345
     0.32046
     0.64284
     1.20701
     1.26342
     1.23924
     1.00552
    -0.75951
    -2.11351
    -3.48363
    -5.41791
    -5.70805
    -2.97588
    -1.02548
    -0.07446
    -1.34786
    -2.14575
    -3.16931
    -3.37079
    -2.79051
    -2.21022
    -1.25920
     0.19151
     1.33596
     2.39981
     2.82697
     2.66578
     3.04457
     2.95592
     2.87532
     2.52876
     2.09355
     1.70670
     1.36820
     1.00552
     0.75567
     0.49777
     0.07868
     0.09479
     0.08673
     0.01420
    -0.17117
     0.08673
    -0.13893
     0.00614
    -0.09057
    -0.09863
    -0.10669
    -0.19535
    -0.03416
     0.07062
    -0.01804
    -0.01804
    -0.32430
    -0.16311
    -0.02610
    -0.08252
    -0.11475
    -0.08252
    -0.15505
    -0.24371
     0.06256
    -0.12281
    -0.15505
    -0.13893
    -0.09863
     0.03838
    -0.16311
    -0.05834
    -0.13893
    -0.14699
     0.00614
    -0.02610
     0.04644
    -0.17923
    -0.14699
    -0.02610
    -0.07446
     0.04644
    -0.14699
    -0.09057
    -0.04222
     0.01420
     0.14315
     0.00614
     0.06256
    -0.25176
     0.00614
     0.07868
     0.08673
    -0.22759
    -0.25982
     0.04644
     0.11091
     0.06256
     0.00614
    -0.03416
     0.00614
    -0.04222
     0.17539
     0.12703
     0.15927
    -0.03416
     0.05450
     0.31240
     0.24792
     0.31240
     0.36076
     0.20763
     0.22375
     0.23181
     0.36076
     0.27210
     0.34464
     0.23181
     0.26404
     0.40911
     0.21569
     0.38494
     0.15121
     0.40106
     0.32852
     0.26404
     0.33658
     0.30434
     0.33658
     0.24792
     0.28822
     0.36076
     0.31240
     0.23987
     0.41717
     0.37688
     0.41717
     0.32046
     0.10285
     0.34464
     0.35270
     0.44941
     0.40106
     0.32852
     0.34464
     0.19151
     0.19151
     0.28822
     0.26404
     0.27210
     0.07868
     0.23181
     0.16733
     0.08673
     0.13509
     0.08673
     0.15121
    -0.00998
     0.23181
     0.07062
     0.20763
     0.05450
     0.10285
     0.16733
     0.25598
    -0.04222
     0.03032
     0.07868
     0.07062
     0.04644
    -0.08252
    -0.19535
    -0.14699
    -0.17923
    -0.27594
    -0.19535
    -0.42101
    -0.54191
    -0.56609
    -0.67892
    -0.67086
    -0.63056
    -0.79981
    -0.84817
    -0.81593
    -0.86429
    -0.90458
    -1.15443
    -1.13025
    -1.04160
    -0.92070
    -0.93682
    -1.14637
    -0.96100
    -1.07383
    -1.06577
    -1.00130
    -0.97712
    -1.20279
    -1.60576
    -1.24308
    -1.20279
    -1.58158
    -1.92814
    -2.45201
    -2.80663
    -2.54872
    -2.12963
    -1.21085
    -0.97712
    -1.21891
    -1.21085
    -1.21891
    -0.66280
    -1.12219
    -0.98518
    -0.49355
    -0.28400
     0.07868
     0.32852
     0.59448
     0.46553
    -0.03416
    -0.13893
    -0.17117
    -0.46131
    -0.80787
    -0.90458
    -1.04160
    -1.23502
    -1.30756
    -1.48487
    -1.40427
    -1.42845
    -1.44457
    -1.47681
    -1.40427
    -1.38010
    -1.26726
    -1.25114
    -1.15443
    -1.18667
    -1.21891
    -1.28338
    -1.38816
    -1.09801
    -1.06577
    -1.12219
    -1.11413
    -1.21085
    -0.90458
    -1.03354
    -1.12219
    -0.99324
    -1.08189
    -0.93682
    -0.96100
    -0.92876
    -0.88847
    -1.02548
    -1.00936
    -0.90458
    -0.83205
    -0.73534
    -0.94488
    -0.87235
    -0.86429
    -0.80787
    -0.88041
    -0.87235
    -0.70310
    -0.75145
    -0.83205
    -0.65474
    -0.80787
    -0.80787
    -0.68698
    -0.74339
    -0.78369
    -0.63862
    -0.61444
    -0.68698
    -0.60638
    -0.64668
    -0.50967
    -0.63862
    -0.46131
    -0.58220
    -0.54997
    -0.54191
    -0.41295
    -0.54191
    -0.59026
    -0.56609
    -0.31624
    -0.48549
    -0.47743
    -0.57414
    -0.46131
    -0.40490
    -0.50967
    -0.54191
    -0.41295
    -0.34042
    -0.51773
    -0.46131
    -0.38072
    -0.38878
    -0.38072
    -0.37266
    -0.38878
    -0.36460
    -0.18729
    -0.34848
    -0.35654
    -0.36460
    -0.22759
    -0.50967
    -0.28400
    -0.19535
    -0.24371
    -0.18729
    -0.16311
    -0.25176
    -0.33236
    -0.28400
    -0.30818
    -0.21953
    -0.10669
    -0.13893
    -0.35654
    -0.30818
    -0.08252
    -0.20341
    -0.10669
    -0.23565
    -0.24371
    -0.11475
    -0.07446
    -0.10669
    -0.21953
    -0.16311
    -0.14699
    -0.23565
    -0.05028
     0.07868
     0.01420
    -0.10669
    -0.21953
    -0.13087
    -0.15505
    -0.01804
    -0.07446
    -0.11475
    -0.02610
    -0.07446
    -0.14699
    -0.06640
    -0.07446
    -0.22759
    -0.05028
    -0.11475
    -0.09057
    -0.13087
    -0.10669
    -0.09863
    -0.19535
    -0.13087
    -0.06640
    -0.20341
    -0.13893
    -0.12281
    -0.05028
    -0.24371
    -0.26788
    -0.23565
    -0.19535
    -0.17117
    -0.27594
    -0.15505
    -0.32430
    -0.17923
    -0.37266
    -0.17117
    -0.35654
    -0.36460
    -0.38878
    -0.10669
    -0.05834
     0.03032
    -0.10669
    -0.25982
     0.19957
     0.32852
     0.31240
     0.27210
     0.47359
     0.48971
     0.55419
     0.95716
     1.38432
     1.58580
     1.79535
     1.95654
     1.54551
     1.13447
    -1.17055
    -4.84568
   -11.09180
    -9.72974
    -3.35467
     1.01358
     1.23118
    -1.78307
    -4.32987
    -5.28090
    -5.10359
    -3.69317
    -3.04035
    -1.45263
     0.48971
     1.43267
     2.60936
     3.08487
     3.52814
     4.03589
     4.04395
     3.70545
     3.23800
     2.67384
     2.01296
     1.55356
     1.12641
     0.82821
     0.44941
    -0.00998
     0.02226
     0.11091
     0.08673
    -0.16311
    -0.17117
    -0.23565
    -0.08252
    -0.04222
    -0.05028
    -0.16311
    -0.22759
    -0.15505
    -0.17117
    -0.02610
    -0.17117
    -0.19535
    -0.19535
    -0.17117
    -0.23565
    -0.30818
    -0.38072
    -0.16311
    -0.13893
    -0.30818
    -0.21147
    -0.05834
    -0.23565
    -0.26788
    -0.15505
    -0.09863
    -0.09863
    -0.31624
    -0.15505
    -0.20341
    -0.03416
    -0.17923
    -0.05028
    -0.22759
    -0.04222
     0.02226
     0.03032
    -0.23565
    -0.21147
    -0.13087
    -0.16311
    -0.09057
     0.12703
    -0.16311
    -0.05028
    -0.05834
     0.08673
    -0.03416
    -0.17923
    -0.17117
    -0.10669
     0.07062
     0.08673
    -0.19535
    -0.17923
    -0.03416
    -0.08252
     0.04644
     0.11091
    -0.21953
    -0.33236
    -0.13087
    -0.09057
    -0.09057
    -0.14699
    -0.21953
    -0.19535
    -0.03416
    -0.03416
    -0.06640
    -0.19535
    -0.09863
    -0.45325
    -0.09057
     0.09479
    -0.11475
    -0.13087
    -0.27594
     0.01420
    -0.09863
     0.02226
    -0.13893
    -0.13893
    -0.08252
    -0.11475
     0.00614
     0.01420
    -0.09863
    -0.25982
    -0.17117
    -0.09863
     0.12703
    -0.09863
    -0.00192
    -0.09863
    -0.03416
    -0.08252
    -0.08252
    -0.22759
    -0.00998
    -0.12281
    -0.00192
    -0.02610
     0.03032
    -0.04222
    -0.25982
    -0.10669
     0.19151
    -0.08252
    -0.10669
    -0.14699
     0.06256
    -0.10669
    -0.03416
    -0.06640
     0.03838
    -0.03416
     0.02226
    -0.00998
    -0.01804
    -0.09057
    -0.19535
    -0.02610
     0.03838
     0.05450
    -0.07446
     0.10285
     0.06256
     0.07868
    -0.00998
     0.06256
     0.01420
    -0.00192
    -0.00998
     0.11897
     0.01420
    -0.08252
    -0.02610
    -0.01804
     0.07062
     0.15121
    -0.15505
    -0.16311
    -0.17923
    -0.26788
    -0.17117
    -0.19535
    -0.20341
    -0.31624
    -0.13087
    -0.03416
     0.01420
    -0.04222
    -0.20341
    -0.31624
     0.04644
     0.23987
     0.27210
     0.14315
     0.26404
     0.33658
     0.53807
     0.36076
     0.70732
     1.04582
     1.28760
     1.30372
     0.97328
     1.28760
     0.67508
    -0.17923
    -3.69317
    -8.99633
   -10.75330
    -4.14451
     0.33658
     0.64284
    -2.99200
    -4.88598
    -3.15319
    -2.60514
    -3.01618
    -2.54872
    -1.09801
     0.00614
     1.51327
     2.41593
     3.64904
     4.24544
     4.69677
     4.69677
     4.39857
     3.94724
     3.13323
     2.39175
     1.93236
     1.40043
     0.97328
     0.50583
     0.28016
     0.10285
     0.11897
    -0.08252
    -0.09057
     0.03032
    -0.00192
     0.01420
    -0.13893
    -0.00998
    -0.06640
     0.09479
    -0.02610
    -0.13893
    -0.05834
    -0.01804
    -0.08252
    -0.05028
    -0.00998
    -0.09057
    -0.03416
     0.03838
     0.23987
     0.07868
     0.03838
    -0.00192
    -0.00998
    -0.05028
     0.11091
     0.16733
     0.05450
    -0.02610
     0.09479
     0.15927
     0.23987
     0.06256
    -0.09057
    -0.05028
     0.12703
     0.14315
     0.10285
     0.08673
    -0.05028
     0.03838
     0.09479
     0.08673
     0.15121
     0.10285
     0.01420
    -0.06640
     0.11897
     0.14315
     0.01420
    -0.16311
     0.07868
     0.14315
     0.08673
     0.16733
     0.01420
    -0.09863
    -0.05834
     0.02226
     0.19151
     0.16733
    -0.06640
     0.13509
    -0.04222
     0.05450
     0.13509
    -0.00998
     0.12703
     0.10285
     0.03838
     0.18345
    -0.00192
     0.07062
     0.17539
     0.02226
     0.13509
     0.28822
     0.08673
     0.06256
     0.11897
     0.09479
     0.15927
     0.09479
     0.09479
     0.22375
     0.06256
     0.14315
     0.18345
     0.20763
     0.19957
     0.09479
     0.13509
     0.11091
    -0.00998
     0.06256
     0.05450
     0.19957
     0.09479
    -0.00192
     0.08673
     0.16733
     0.07868
     0.05450
    -0.00998
     0.01420
    -0.08252
    -0.07446
    -0.15505
    -0.04222
    -0.00998
     0.03032
    -0.05834
     0.02226
     0.09479
    -0.06640
    -0.07446
    -0.00998
    -0.06640
     0.11897
     0.06256
     0.00614
    -0.13087
     0.03838
    -0.09057
     0.02226
     0.11897
     0.04644
    -0.09057
    -0.23565
    -0.03416
    -0.00192
    -0.13087
    -0.25176
    -0.30012
    -0.15505
    -0.17923
    -0.00998
    -0.13893
    -0.09057
    -0.13893
    -0.15505
    -0.13087
     0.10285
    -0.21953
     0.01420
    -0.04222
     0.09479
     0.06256
     0.15927
     0.19151
     0.20763
     0.21569
     0.28822
     0.58642
     0.88463
     0.82015
     0.34464
     0.64284
     0.21569
     0.64284
    -0.89653
    -3.35467
    -6.48982
    -7.67457
    -2.62932
     0.97328
     0.03838
    -2.73409
    -2.11351
    -0.54191
    -1.11413
    -1.87173
    -1.32368
     0.03032
     1.02970
     2.10161
     2.85920
     3.35083
     3.68127
     3.87470
     3.85052
     3.37501
     2.78667
     2.03714
     1.45685
     0.99746
     0.46553
     0.23987
     0.05450
    -0.27594
    -0.17117
    -0.13087
    -0.23565
     0.02226
    -0.14699
    -0.00998
    -0.10669
    -0.01804
     0.03032
    -0.05834
     0.07868
     0.13509
    -0.00998
     0.00614
    -0.03416
     0.10285
     0.27210
     0.03032
     0.13509
     0.02226
     0.01420
     0.03032
     0.01420
     0.18345
     0.20763
     0.06256
     0.19151
     0.25598
     0.23181
     0.32046
     0.06256
     0.11897
     0.15121
     0.33658
     0.58642
     0.94910
     0.02226
    -0.00998
     0.28822
     0.32852
     0.56225
     0.38494
     0.22375
     0.28822
     0.28016
     0.37688
     0.12703
     0.31240
     0.00614
     0.16733
     0.24792
     0.34464
     0.12703
     0.10285
     0.11091
     0.11897
     0.20763
     0.30434
     0.11091
     0.03838
     0.15927
     0.28822
     0.35270
     0.16733
     0.10285
     0.08673
     0.23987
     0.27210
     0.07868
     0.06256
     0.16733
     0.08673
     0.15927
     0.18345
     0.16733
     0.12703
     0.18345
     0.10285
     0.03032
     0.07868
     0.04644
     0.18345
     0.20763
     0.11091
     0.09479
     0.07868
     0.09479
     0.02226
     0.03838
     0.04644
     0.03032
    -0.09057
     0.16733
     0.05450
     0.14315
    -0.13893
    -0.21953
     0.01420
     0.23987
     0.19151
    -0.07446
    -0.07446
    -0.07446
    -0.02610
     0.00614
     0.10285
    -0.02610
    -0.00998
    -0.05028
     0.18345
     0.10285
     0.07868
     0.01420
    -0.02610
     0.03838
     0.26404
     0.20763
     0.13509
    -0.06640
    -0.05028
     0.15927
     0.30434
     0.36076
     0.12703
     0.07868
     0.19151
     0.25598
     0.24792
     0.17539
     0.23181
     0.15927
     0.27210
     0.44941
     0.36882
     0.25598
     0.07868
     0.00614
     0.07868
     0.15927
     0.11091
    -0.09863
    -0.13893
    -0.17117
    -0.18729
    -0.27594
    -0.26788
    -0.17923
    -0.36460
    -0.12281
    -0.31624
    -0.28400
    -0.52579
    -0.56609
    -0.30012
     0.00614
    -0.13893
     0.18345
    -0.29206
    -0.58220
    -0.29206
    -0.42101
    -0.48549
    -0.58220
    -0.46937
    -0.31624
    -0.09057
     0.16733
     0.67508
     0.88463
     0.90880
     0.92492
     1.02164
     0.79597
     1.13447
     1.82759
     2.32728
     2.13385
     1.83565
     2.06937
     2.18221
     1.96460
     1.68252
     1.50521
     1.45685
     1.15865
     0.83627
     0.82015
     0.75567
     0.34464
     0.19151
     0.15927
     0.23181
     0.09479
     0.03838
    -0.05028
    -0.24371
    -0.02610
    -0.06640
     0.18345
     0.06256
    -0.02610
    -0.05028
     0.26404
     0.44135
     0.30434
     0.27210
     0.18345
     0.27210
     0.19957
     0.47359
     0.29628
     0.23181
     0.44941
     0.44941
     0.60254
     0.66702
     0.40911
     0.23987
     0.52195
     0.59448
     0.51389
     0.45747
     0.38494
     0.46553
     0.48971
     0.33658
     0.53807
     0.45747
     0.51389
     0.38494
     0.31240
     0.34464
     0.41717
     0.36076
     0.15927
     0.29628
     0.40911
     0.59448
     0.32852
     0.25598
     0.17539
     0.31240
     0.25598
     0.36882
     0.15121
     0.29628
     0.30434
     0.15121
     0.21569
     0.24792
     0.24792
     0.16733
     0.21569
     0.15927
     0.11091
     0.15121
     0.10285
     0.24792
     0.11091
     0.11091
     0.12703
     0.22375
     0.20763
     0.28016
     0.08673
     0.12703
    -0.02610
     0.10285
     0.36882
     0.20763
     0.04644
     0.13509
     0.12703
     0.24792
     0.28822
     0.12703
    -0.02610
     0.11091
     0.05450
     0.32852
     0.16733
     0.08673
    -0.05028
    -0.07446
     0.26404
     0.36076
     0.20763
     0.06256
    -0.04222
     0.16733
     0.08673
     0.15927
     0.07062
     0.03032
     0.11897
     0.10285
     0.23181
     0.34464
     0.17539
    -0.07446
     0.07062
     0.26404
     0.27210
     0.28016
     0.12703
     0.11091
     0.23987
     0.34464
     0.48971
     0.42523
     0.21569
     0.27210
     0.21569
     0.53001
     0.49777
     0.24792
     0.33658
     0.36882
     0.41717
     0.43329
     0.47359
     0.42523
     0.30434
     0.36076
     0.22375
     0.35270
     0.27210
     0.39300
     0.34464
     0.17539
     0.34464
     0.32046
     0.34464
     0.36076
     0.39300
     0.21569
     0.25598
     0.18345
     0.14315
     0.18345
     0.05450
     0.03838
     0.03838
    -0.02610
     0.03032
    -0.05834
    -0.14699
    -0.20341
    -0.42907
    -0.39684
    -0.20341
    -0.25982
    -0.39684
    -0.22759
    -0.18729
    -0.23565
    -0.13087
    -0.22759
    -0.01804
    -0.08252
    -0.02610
    -0.06640
     0.19151
     0.00614
    -0.14699
     0.03032
    -0.13087
    -0.29206
    -0.46937
    -0.70310
    -0.77563
    -1.01742
    -0.88847
    -0.42101
     0.20763
     0.56225
     0.57836
     0.55419
     0.27210
     0.25598
     0.61060
     0.89269
     1.31178
     1.68252
     1.79535
     1.87595
     1.55356
     1.48103
     1.31178
     1.08611
     1.05388
     0.70732
     0.40911
     0.23181
     0.11091
     0.11091
    -0.25176
    -0.34848
    -0.38072
    -0.39684
    -0.33236
    -0.22759
    -0.21147
    -0.21953
    -0.29206
    -0.14699
    -0.05834
    -0.10669
    -0.13893
    -0.13087
    -0.03416
    -0.03416
     0.01420
     0.06256
     0.19151
     0.19957
    -0.10669
    -0.00192
     0.08673
     0.28016
     0.07868
     0.03032
    -0.05028
    -0.01804
     0.26404
     0.22375
     0.03032
     0.04644
     0.07062
     0.01420
     0.00614
     0.28016
     0.12703
    -0.05834
     0.10285
     0.22375
    -0.02610
     0.10285
     0.09479
     0.09479
     0.09479
     0.07062
     0.12703
     0.03838
     0.05450
     0.09479
    -0.08252
     0.11091
     0.14315
     0.14315
     0.07868
    -0.00192
     0.05450
     0.09479
    -0.00192
     0.09479
     0.08673
     0.22375
     0.10285
     0.01420
     0.16733
     0.14315
     0.03838
     0.03032
     0.18345
     0.19151
     0.11091
     0.17539
     0.07868
     0.14315
     0.03838
     0.40911
     0.18345
     0.30434
     0.07868
     0.19151
     0.22375
     0.11897
     0.18345
     0.28016
     0.18345
     0.18345
     0.27210
     0.30434
     0.35270
     0.18345
    -0.00998
     0.06256
     0.18345
     0.24792
     0.15927
     0.10285
     0.01420
     0.11897
     0.11091
     0.22375
     0.20763
     0.12703
    -0.00192
    -0.05834
     0.17539
     0.16733
     0.06256
    -0.09057
     0.01420
     0.16733
     0.21569
     0.36076
     0.07868
     0.00614
     0.00614
     0.15121
     0.28822
     0.15927
     0.15121
     0.21569
     0.20763
     0.17539
     0.24792
     0.23181
     0.26404
     0.20763
     0.36882
     0.20763
     0.14315
     0.29628
     0.30434
     0.22375
     0.34464
     0.32852
     0.23181
     0.24792
     0.25598
     0.22375
     0.22375
     0.06256
     0.01420
     0.09479
     0.02226
    -0.09057
    -0.13893
    -0.13893
    -0.01804
    -0.17117
    -0.19535
    -0.20341
    -0.30012
    -0.25982
    -0.08252
     0.01420
    -0.03416
    -0.21147
    -0.13087
     0.01420
     0.06256
     0.26404
     0.20763
     0.03838
    -0.06640
    -0.13893
    -0.13087
     0.06256
    -0.01804
    -0.21953
    -0.10669
    -0.09057
    -0.30012
    -0.27594
    -0.38072
    -0.55803
    -0.42907
     0.11897
     0.29628
     0.15121
     0.11091
    -0.27594
     0.69120
     1.29566
     1.06999
     0.54613
     0.10285
     0.05450
     0.19151
     0.56225
     0.73955
     0.50583
     0.49777
     0.08673
    -0.21147
    -0.29206
    -0.54191
    -0.56609
    -0.45325
    -0.42907
    -0.39684
    -0.60638
    -0.41295
    -0.56609
    -0.35654
    -0.28400
     0.00614
    -0.12281
    -0.04222
    -0.21953
     0.00614
     0.03032
     0.14315
     0.07062
    -0.00192
     0.08673
     0.20763
     0.12703
     0.07062
     0.19957
     0.14315
     0.14315
     0.03032
     0.03032
    -0.02610
     0.07868
     0.30434
     0.00614
     0.03838
     0.09479
     0.15121
     0.03838
     0.19957
     0.01420
     0.07062
    -0.08252
     0.17539
     0.23181
    -0.06640
    -0.05028
     0.00614
     0.22375
     0.17539
     0.11897
    -0.04222
    -0.03416
    -0.12281
    -0.05834
     0.14315
     0.09479
    -0.10669
    -0.13087
     0.00614
     0.15121
     0.04644
    -0.04222
    -0.21953
    -0.09863
     0.03838
     0.04644
     0.03838
    -0.05028
    -0.18729
    -0.17923
    -0.00192
     0.18345
    -0.04222
    -0.06640
    -0.21147
    -0.17117
    -0.04222
     0.02226
    -0.13893
    -0.09057
    -0.00998
     0.07062
     0.11897
    -0.11475
    -0.04222
    -0.25982
    -0.13087
     0.06256
    -0.08252
    -0.12281
    -0.15505
    -0.22759
    -0.16311
     0.03838
    -0.23565
    -0.06640
    -0.20341
    -0.30012
    -0.19535
    -0.13893
    -0.32430
    -0.17923
    -0.35654
    -0.17923
    -0.10669
    -0.18729
    -0.21147
    -0.13087
    -0.30818
    -0.23565
    -0.15505
    -0.09057
    -0.21147
    -0.05834
    -0.13087
    -0.08252
    -0.13893
    -0.07446
    -0.17923
     0.04644
    -0.14699
    -0.13893
    -0.10669
    -0.16311
    -0.17923
    -0.04222
    -0.21147
    -0.25176
    -0.09863
     0.02226
     0.08673
    -0.07446
    -0.23565
    -0.11475
    -0.27594
    -0.12281
     0.08673
    -0.09863
    -0.17923
     0.13509
    -0.31624
    -0.35654
    -0.34042
    -0.37266
    -0.75145
    -0.58220
    -0.62250
    -0.63056
    -0.96906
    -1.02548
    -1.18667
    -1.08189
    -0.89653
    -0.84817
    -0.99324
    -1.12219
    -0.99324
    -0.90458
    -0.90458
    -0.77563
    -0.93682
    -0.66280
    -0.54191
    -0.29206
    -0.27594
    -0.25982
    -0.53385
    -0.78369
    -0.19535
     0.24792
    -0.13087
     0.08673
     0.22375
     0.51389
     0.76373
     0.99746
     1.22313
     1.28760
     1.40849
     1.34402
     1.34402
     1.33596
     1.31178
     1.38432
     1.32790
     1.40849
     1.13447
     1.10223
     0.80403
     0.33658
     0.15121
    -0.05028
    -0.13893
    -0.34848
    -0.34042
    -0.50967
    -0.42907
    -0.62250
    -0.47743
    -0.71116
    -0.51773
    -0.45325
    -0.48549
    -0.48549
    -0.41295
    -0.44519
    -0.50967
    -0.35654
    -0.30012
    -0.31624
    -0.36460
    -0.03416
    -0.11475
    -0.26788
    -0.22759
    -0.40490
    -0.25982
    -0.13087
    -0.16311
    -0.02610
     0.00614
    -0.21953
    -0.13893
     0.09479
     0.03032
    -0.13087
    -0.17923
     0.46553
    -0.02610
     0.15121
    -0.00998
    -0.09057
    -0.13893
     0.16733
     0.28822
     0.28822
     0.10285
    -0.13893
    -0.09863
    -0.05028
     0.04644
     0.03032
    -0.10669
    -0.16311
     0.00614
    -0.10669
     0.00614
     0.16733
    -0.15505
    -0.13893
     0.00614
     0.07868
     0.05450
     0.10285
    -0.07446
     0.06256
     0.01420
     0.00614
     0.16733
     0.15121
    -0.00998
     0.05450
    -0.09863
     0.18345
    -0.14699
    -0.06640
     0.15927
     0.07062
    -0.12281
     0.12703
     0.09479
    -0.06640
    -0.05028
    -0.05028
     0.08673
     0.08673
     0.05450
     0.01420
    -0.01804
     0.00614
    -0.03416
     0.03838
     0.19957
    -0.00192
     0.03032
     0.06256
     0.07868
     0.03838
     0.03032
     0.05450
     0.06256
     0.01420
     0.10285
     0.03838
     0.19151
     0.03838
     0.11897
    -0.16311
     0.13509
     0.01420
     0.11897
    -0.00192
     0.04644
     0.02226
    -0.01804
     0.07062
    -0.00192
    -0.00192
    -0.00192
     0.07868
    -0.07446
     0.06256
     0.05450
    -0.17117
     0.03032
     0.00614
     0.07868
    -0.02610
     0.14315
    -0.08252
    -0.01804
    -0.11475
    -0.03416
     0.01420
    -0.05028
    -0.02610
    -0.08252
    -0.03416
     0.18345
     0.04644
    -0.09057
    -0.10669
    -0.10669
    -0.10669
     0.07062
    -0.05834
    -0.13893
    -0.32430
    -0.27594
    -0.14699
    -0.31624
    -0.30012
    -0.50161
    -0.75145
    -0.79175
    -0.75145
    -0.92070
    -0.84011
    -1.09801
    -1.04966
    -0.86429
    -0.77563
    -0.88847
    -0.99324
    -0.93682
    -0.88041
    -0.59832
    -0.42101
    -0.50967
    -0.54997
    -0.30012
    -0.08252
     0.00614
     0.16733
     0.32046
     0.07868
     0.18345
     0.32046
     0.44135
     0.57836
     0.27210
     0.43329
     1.14253
     1.24730
     1.54551
     1.65834
     0.97328
     0.81209
     1.05388
     1.02970
     1.03776
     1.26342
     0.87657
     1.02164
     0.77179
     0.73150
     0.37688
     0.12703
    -0.07446
    -0.29206
    -0.25176
    -0.47743
    -0.46131
    -0.54997
    -0.52579
    -0.74339
    -0.44519
    -0.53385
    -0.49355
    -0.45325
    -0.47743
    -0.43713
    -0.42101
    -0.54997
    -0.30012
    -0.17923
    -0.05028
    -0.25982
    -0.36460
    -0.15505
     0.00614
     0.02226
     0.02226
    -0.14699
    -0.05028
    -0.03416
     0.10285
     0.03838
     0.02226
    -0.19535
    -0.04222
     0.13509
     0.32852
     0.19957
    -0.08252
    -0.03416
     0.11091
     0.18345
     0.15121
     0.27210
     0.05450
     0.09479
     0.19957
     0.29628
     0.06256
     0.17539
     0.15121
     0.03032
     0.14315
     0.31240
     0.12703
     0.00614
     0.13509
     0.09479
     0.06256
     0.36076
     0.14315
     0.11897
     0.01420
     0.25598
     0.24792
     0.09479
     0.03032
     0.11897
     0.13509
     0.17539
     0.03838
     0.08673
    -0.06640
    -0.11475
    -0.08252
     0.04644
    -0.16311
    -0.25176
    -0.09057
    -0.25176
    -0.21953
    -0.27594
    -0.41295
    -0.29206
    -0.25176
    -0.34848
    -0.38072
    -0.46131
    -0.43713
    -0.36460
    -0.46131
    -0.38878
    -0.26788
    -0.47743
    -0.26788
    -0.23565
    -0.28400
    -0.45325
    -0.43713
    -0.27594
    -0.15505
    -0.22759
    -0.17117
    -0.35654
    -0.11475
     0.02226
    -0.05028
    -0.05028
     0.05450
    -0.04222
    -0.17117
     0.10285
     0.20763
     0.02226
     0.03032
    -0.05028
     0.23181
     0.33658
     0.36076
     0.12703
     0.00614
     0.09479
    -0.00192
     0.18345
     0.30434
     0.40911
     0.07868
     0.07062
     0.28822
     0.48971
     0.23987
     0.08673
     0.11091
     0.13509
     0.32046
     0.28822
     0.12703
     0.19151
     0.09479
     0.07062
     0.39300
     0.73955
    -0.02610
     0.10285
     0.00614
     0.13509
     0.14315
     0.17539
    -0.03416
    -0.07446
     0.11091
     0.21569
     0.05450
    -0.11475
    -0.16311
    -0.24371
    -0.29206
    -0.17923
    -0.40490
    -0.48549
    -0.49355
    -0.48549
    -0.56609
    -0.67086
    -0.78369
    -0.71922
    -0.59832
    -0.59026
    -0.54191
    -0.53385
    -0.70310
    -0.82399
    -0.52579
    -0.37266
    -0.28400
    -0.30818
    -0.30012
    -0.23565
    -0.11475
    -0.09863
    -0.13087
     0.07868
    -0.09057
     0.19151
     0.20763
     0.10285
     0.17539
     0.54613
     0.58642
     0.67508
     0.89269
     0.95716
     1.05388
     1.47297
     1.30372
     1.14253
     0.89269
     0.89269
     0.80403
     1.15059
     1.15865
     1.12641
     0.61866
     0.36882
     0.19957
     0.07868
    -0.11475
    -0.28400
    -0.42101
    -0.44519
    -0.34042
    -0.49355
    -0.51773
    -0.50967
    -0.64668
    -0.49355
    -0.42101
    -0.36460
    -0.42907
    -0.47743
    -0.35654
    -0.32430
    -0.05028
    -0.25176
    -0.10669
    -0.30012
    -0.30012
    -0.02610
     0.03032
    -0.18729
    -0.12281
    -0.11475
     0.01420
     0.07868
     0.05450
     0.11897
    -0.05834
    -0.15505
     0.10285
     0.17539
    -0.13087
     0.11091
     0.00614
     0.15121
     0.03032
     0.10285
     0.05450
     0.06256
     0.20763
    -0.01804
     0.02226
     0.12703
    -0.03416
    -0.00998
     0.03838
     0.21569
     0.11091
     0.19151
     0.02226
     0.15121
     0.06256
     0.10285
     0.07062
     0.01420
     0.00614
     0.07868
     0.21569
     0.01420
     0.04644
    -0.08252
     0.12703
     0.18345
     0.03032
    -0.00192
     0.03032
     0.11091
     0.07868
     0.03838
     0.02226
    -0.03416
     0.02226
     0.17539
     0.15121
     0.03032
     0.15927
    -0.18729
    -0.06640
     0.17539
    -0.03416
     0.15927
    -0.17923
    -0.13087
     0.13509
     0.09479
    -0.06640
    -0.06640
    -0.24371
    -0.00192
     0.00614
     0.05450
     0.09479
    -0.09057
    -0.25982
     0.03032
     0.12703
     0.03032
     0.06256
    -0.08252
    -0.09863
     0.04644
     0.15927
    -0.02610
    -0.06640
     0.11897
     0.02226
     0.02226
     0.21569
     0.14315
    -0.22759
     0.04644
     0.05450
     0.10285
     0.07868
     0.03032
    -0.07446
     0.02226
     0.03032
     0.17539
     0.23987
     0.07868
     0.01420
     0.03032
     0.02226
     0.15121
     0.02226
     0.07868
     0.20763
     0.03838
     0.13509
     0.18345
     0.15121
    -0.00192
     0.07062
     0.10285
     0.07062
     0.01420
     0.07868
    -0.04222
     0.15927
     0.11897
    -0.09863
    -0.01804
     0.00614
     0.03838
    -0.09863
    -0.02610
    -0.30012
    -0.39684
    -0.50967
    -0.69504
    -0.85623
    -0.96100
    -1.14637
    -1.15443
    -1.67024
    -1.70248
    -2.09739
    -2.20217
    -2.01680
    -1.80725
    -1.84755
    -1.63800
    -1.57352
    -1.39621
    -0.98518
    -0.32430
     0.21569
     0.37688
     0.65090
     1.15865
     1.82759
     2.12579
     2.02908
     1.90818
     1.98878
     2.29504
     2.60936
     2.40787
     2.04519
     1.64222
     1.58580
     1.83565
     1.50521
     1.24730
     1.15059
     0.86045
     0.57836
     0.48971
     0.45747
     0.20763
     0.17539
     0.26404
     0.15927
     0.15121
    -0.10669
    -0.34042
    -0.54997
    -0.63056
    -0.67086
    -0.57414
    -0.45325
    -0.74339
    -0.91264
    -0.92876
    -0.73534
    -0.54997
    -0.73534
    -0.44519
    -0.57414
    -0.45325
    -0.29206
    -0.21953
    -0.19535
    -0.34848
    -0.11475
    -0.20341
     0.07062
    -0.11475
    -0.13087
     0.07868
     0.11091
     0.09479
     0.17539
     0.07868
     0.27210
     0.11897
     0.23987
     0.19957
     0.26404
     0.11897
     0.25598
     0.16733
     0.28822
     0.23987
     0.35270
     0.20763
     0.33658
     0.27210
     0.15927
     0.22375
     0.19151
     0.30434
     0.17539
     0.29628
     0.18345
     0.24792
     0.21569
     0.22375
     0.30434
     0.25598
     0.17539
     0.18345
     0.20763
     0.24792
     0.12703
     0.15927
     0.15121
     0.19151
     0.24792
     0.32046
     0.27210
     0.03838
     0.14315
     0.02226
     0.25598
     0.27210
     0.19151
     0.07062
     0.03838
     0.21569
     0.29628
    -0.13087
    -0.29206
     0.11897
     0.13509
     0.23987
     0.11091
     0.14315
    -0.02610
    -0.13087
     0.03838
     0.24792
     0.36882
     0.01420
     0.13509
     0.17539
     0.10285
     0.13509
     0.28822
     0.17539
     0.08673
     0.07062
     0.27210
     0.34464
     0.21569
     0.06256
    -0.16311
    -0.01804
     0.16733
     0.15927
    -0.00998
     0.04644
     0.09479
     0.09479
    -0.04222
     0.22375
    -0.04222
     0.00614
    -0.03416
     0.00614
     0.06256
     0.13509
    -0.00192
     0.01420
     0.11091
     0.00614
     0.22375
     0.15121
     0.13509
     0.03838
     0.03838
     0.11091
     0.08673
     0.10285
     0.03838
     0.15121
     0.03838
     0.03032
     0.04644
     0.03838
     0.07868
     0.05450
     0.05450
     0.02226
    -0.13087
    -0.16311
    -0.16311
     0.03032
    -0.21147
    -0.49355
    -0.38072
    -0.48549
    -0.71922
    -0.90458
    -1.21891
    -1.40427
    -1.46875
    -1.54129
    -1.88784
    -2.11351
    -2.18605
    -1.77501
    -1.72665
    -1.75083
    -1.48487
    -1.57352
    -1.31562
    -0.94488
    -0.48549
    -0.27594
    -0.17117
     0.15121
     0.38494
     0.98134
     1.44073
     1.44073
     1.09417
     0.96522
     1.21507
     1.70670
     1.57774
     1.48909
     1.14253
     1.49715
     1.66640
     1.70670
     1.20701
     1.15059
     1.32790
     1.22313
     1.16671
     0.92492
     1.02164
     0.91686
     0.86851
     0.89269
     0.88463
     0.73955
     0.48165
     0.11091
     0.11091
     0.06256
     0.01420
    -0.38878
    -0.12281
    -0.09057
    -0.09057
    -0.11475
    -0.05028
    -0.09057
    -0.19535
    -0.13087
     0.02226
     0.01420
    -0.02610
     0.03838
     0.07868
     0.04644
     0.02226
     0.16733
     0.20763
     0.13509
     0.34464
     0.16733
     0.15121
     0.11091
     0.04644
     0.20763
     0.30434
     0.25598
     0.23181
     0.22375
     0.19151
     0.33658
     0.90074
     1.02970
    -0.29206
     0.10285
     0.02226
     0.39300
     0.42523
     0.44135
     0.42523
     0.19151
     0.35270
     0.44941
     0.15927
     0.03838
    -0.05834
     0.22375
     0.11091
    -0.00192
    -0.09863
     0.01420
     0.06256
     0.19957
     0.15121
     0.11897
     0.03838
    -0.08252
    -0.07446
     0.25598
     0.13509
    -0.00998
    -0.05028
     0.00614
     0.17539
     0.17539
    -0.00192
     0.00614
    -0.00998
     0.07868
     0.11091
     0.14315
     0.08673
    -0.00998
    -0.06640
     0.04644
     0.27210
     0.22375
     0.07868
     0.00614
     0.19957
     0.08673
     0.06256
     0.16733
     0.07062
     0.15121
     0.24792
     0.25598
     0.30434
     0.07868
    -0.03416
     0.04644
     0.26404
     0.35270
     0.15927
     0.07868
     0.12703
     0.23181
     0.03032
     0.15121
     0.22375
    -0.00998
     0.20763
     0.08673
     0.24792
     0.01420
    -0.01804
     0.05450
     0.22375
     0.22375
     0.19957
    -0.00192
     0.20763
     0.15927
     0.09479
     0.15121
     0.11897
     0.28016
     0.19957
     0.23987
     0.16733
     0.15121
     0.07868
     0.14315
     0.30434
     0.33658
     0.13509
     0.24792
     0.21569
     0.16733
     0.33658
     0.23987
     0.19151
     0.35270
     0.32852
     0.37688
     0.30434
     0.15121
     0.11897
    -0.10669
     0.12703
    -0.05028
    -0.01804
    -0.18729
    -0.44519
    -0.54997
    -0.64668
    -0.69504
    -0.96100
    -0.97712
    -1.05772
    -1.00130
    -1.03354
    -0.91264
    -0.63862
    -0.97712
    -0.83205
    -0.49355
    -0.30818
    -0.08252
    -0.00192
     0.00614
     0.17539
     0.16733
     0.31240
     0.51389
     0.58642
     0.79597
     0.61866
     0.30434
     0.40106
     0.77179
     0.65896
     0.93298
     0.72344
     0.72344
     0.95716
     1.13447
     1.09417
     1.15059
     1.36014
     1.27148
     1.25536
     0.86045
     1.08611
     0.97328
     1.07805
     0.98134
     0.69120
     0.67508
     0.44941
     0.21569
     0.08673
    -0.03416
    -0.05028
    -0.20341
    -0.27594
    -0.12281
    -0.37266
    -0.22759
    -0.17117
    -0.17117
    -0.17117
    -0.13893
    -0.15505
    -0.13893
     0.00614
    -0.09863
    -0.14699
    -0.01804
    -0.11475
    -0.07446
    -0.11475
    -0.15505
    -0.00998
    -0.00998
     0.01420
     0.09479
    -0.02610
     0.01420
    -0.18729
    -0.19535
    -0.04222
    -0.02610
    -0.00192
    -0.00192
    -0.15505
    -0.06640
    -0.00998
     0.09479
    -0.00998
    -0.05028
    -0.13893
     0.00614
     0.07868
     0.09479
    -0.05834
    -0.20341
     0.19957
     0.04644
     0.15121
     0.08673
     0.16733
     0.07868
    -0.09057
     0.07062
     0.07868
    -0.00192
     0.07868
     0.02226
     0.01420
     0.07062
     0.08673
     0.02226
     0.04644
     0.04644
    -0.06640
     0.07868
     0.02226
     0.00614
    -0.09863
     0.07062
    -0.00998
     0.15121
     0.02226
    -0.04222
    -0.02610
     0.04644
     0.07868
    -0.09057
    -0.05028
    -0.00998
    -0.04222
    -0.08252
     0.07062
    -0.05834
    -0.20341
    -0.09863
    -0.17117
    -0.16311
     0.02226
    -0.00192
    -0.13893
    -0.30012
    -0.08252
    -0.19535
    -0.27594
    -0.05834
    -0.04222
    -0.25176
    -0.11475
    -0.13893
    -0.25982
    -0.12281
    -0.21953
    -0.14699
    -0.03416
    -0.09863
    -0.13893
    -0.07446
     0.02226
    -0.01804
    -0.29206
    -0.13893
    -0.02610
     0.10285
    -0.09057
    -0.18729
     0.01420
    -0.09057
     0.02226
    -0.00192
     0.15121
     0.06256
     0.01420
    -0.02610
     0.03032
     0.13509
    -0.00192
     0.08673
     0.10285
     0.20763
     0.11091
     0.27210
     0.15121
     0.03838
    -0.02610
     0.06256
     0.35270
     0.26404
     0.07868
     0.03032
     0.15927
     0.33658
     0.11091
     0.03032
     0.19957
     0.15927
    -0.01804
     0.23987
     0.08673
     0.09479
     0.07062
    -0.09057
    -0.00998
     0.14315
    -0.07446
    -0.05834
    -0.29206
    -0.31624
    -0.38878
    -0.59832
    -0.44519
    -0.63862
    -0.79981
    -0.57414
    -0.45325
    -0.62250
    -0.42907
    -0.48549
    -0.51773
    -0.60638
    -0.30012
    -0.14699
    -0.17923
    -0.17117
     0.02226
     0.06256
    -0.00192
     0.24792
     0.10285
     0.04644
     0.10285
     0.17539
    -0.00192
     0.17539
     0.26404
     0.32046
     0.51389
     0.83627
     1.16671
     1.73893
     1.70670
     1.05388
     1.07805
     1.27954
     1.51327
     1.58580
     1.97266
     1.73893
     1.48909
     1.13447
     1.11029
     0.92492
     0.88463
     0.57836
     0.17539
     0.07868
     0.09479
    -0.13087
    -0.10669
    -0.41295
    -0.30012
    -0.45325
    -0.07446
    -0.05028
    -0.17117
    -0.29206
    -0.38878
    -0.13087
    -0.02610
     0.02226
    -0.05028
    -0.07446
    -0.06640
     0.00614
     0.15927
     0.19151
     0.03838
     0.02226
     0.15927
     0.18345
     0.25598
     0.08673
     0.03838
     0.19957
     0.26404
     0.23987
     0.34464
     0.28822
     0.10285
     0.00614
     0.26404
     0.15927
     0.36076
     0.12703
     0.17539
     0.27210
     0.26404
     0.36882
     0.19151
     0.08673
     0.28016
     0.36076
     0.40106
     0.19151
     0.21569
     0.21569
     0.19151
     0.28016
     0.33658
     0.39300
     0.15927
     0.27210
     0.30434
     0.14315
     0.19151
     0.13509
     0.31240
     0.29628
     0.34464
     0.23181
     0.23181
     0.31240
     0.15121
     0.23987
     0.28822
     0.37688
     0.19151
     0.36076
     0.28822
     0.26404
     0.21569
     0.10285
     0.25598
     0.27210
     0.34464
     0.30434
     0.15927
     0.09479
     0.10285
     0.10285
     0.31240
     0.25598
     0.11897
     0.11897
     0.18345
     0.25598
     0.22375
     0.12703
     0.03032
     0.11897
     0.26404
     0.26404
     0.24792
     0.07868
     0.22375
     0.15927
     0.24792
     0.36076
     0.15121
     0.07868
     0.13509
     0.29628
     0.28016
     0.16733
     0.10285
     0.07868
     0.23181
     0.21569
     0.37688
     0.07062
     0.02226
     0.03838
     0.06256
     0.35270
     0.09479
    -0.05028
     0.03032
     0.03032
     0.07868
     0.09479
    -0.08252
     0.02226
    -0.15505
    -0.13087
    -0.05834
    -0.13087
    -0.14699
    -0.19535
    -0.34042
    -0.16311
    -0.05028
    -0.10669
    -0.30012
    -0.32430
    -0.34042
    -0.29206
    -0.34042
    -0.33236
    -0.46131
    -0.69504
    -0.61444
    -0.49355
    -0.44519
    -0.42101
    -0.76757
    -0.47743
    -0.38878
    -0.76757
    -0.56609
    -0.65474
    -0.63862
    -0.75145
    -0.72728
    -0.74339
    -0.81593
    -0.79981
    -0.89653
    -1.06577
    -1.14637
    -1.01742
    -1.23502
    -1.19473
    -0.96906
    -0.98518
    -1.08995
    -0.87235
    -0.76757
    -0.60638
    -0.46131
    -0.25176
    -0.49355
    -0.18729
     0.12703
     0.26404
     0.00614
    -0.10669
    -0.26788
    -0.31624
    -0.07446
    -0.18729
    -0.11475
     0.13509
     0.02226
    -0.04222
     0.32852
     0.25598
     0.65090
     0.80403
     0.54613
     0.31240
     0.65090
     0.64284
     0.73955
     0.80403
     0.98940
     0.91686
     0.53807
     0.23987
     0.09479
    -0.04222
    -0.21147
    -0.26788
    -0.67892
    -0.67086
    -0.91264
    -0.79981
    -0.72728
    -0.91264
    -0.82399
    -0.88041
    -0.63862
    -0.53385
    -0.38878
    -0.52579
    -0.59026
    -0.46131
    -0.32430
    -0.33236
    -0.29206
    -0.28400
    -0.16311
    -0.24371
    -0.17117
    -0.05028
    -0.15505
    -0.24371
    -0.25176
     0.01420
    -0.07446
    -0.10669
    -0.13893
    -0.00998
    -0.05834
    -0.05028
    -0.02610
     0.03032
     0.10285
     0.06256
     0.07868
     0.02226
     0.21569
     0.01420
    -0.00998
     0.11897
     0.30434
     0.14315
     0.29628
     0.09479
     0.39300
     0.24792
     0.11897
     0.19151
     0.15121
     0.22375
     0.21569
     0.28016
     0.30434
     0.13509
     0.13509
     0.19957
     0.20763
     0.23181
     0.16733
     0.11897
     0.10285
     0.07868
     0.19957
     0.12703
     0.03032
     0.02226
    -0.02610
     0.12703
     0.17539
     0.03838
    -0.26788
    -0.21147
     0.09479
    -0.00998
     0.01420
    -0.00192
    -0.25982
    -0.13893
    -0.25982
    -0.02610
    -0.12281
    -0.13087
    -0.26788
    -0.17117
    -0.13893
    -0.05834
    -0.36460
    -0.26788
    -0.34042
    -0.04222
    -0.23565
    -0.25176
    -0.33236
    -0.30012
    -0.37266
    -0.24371
    -0.17923
    -0.20341
    -0.29206
    -0.13087
    -0.27594
    -0.21953
    -0.28400
    -0.26788
    -0.20341
    -0.30012
    -0.18729
    -0.17117
    -0.16311
    -0.17117
    -0.28400
    -0.05028
    -0.16311
    -0.08252
    -0.19535
    -0.07446
    -0.11475
     0.00614
    -0.05028
    -0.15505
    -0.13087
     0.03032
    -0.11475
     0.06256
     0.07062
    -0.04222
     0.03838
    -0.05834
     0.02226
    -0.03416
     0.04644
     0.15927
     0.09479
     0.07868
     0.10285
    -0.16311
    -0.11475
     0.05450
    -0.03416
    -0.02610
    -0.31624
    -0.16311
    -0.24371
    -0.32430
    -0.25982
    -0.30818
    -0.25982
    -0.36460
    -0.26788
    -0.03416
     0.02226
    -0.06640
    -0.02610
    -0.06640
     0.15927
     0.03838
     0.15927
     0.28822
     0.11897
     0.11897
     0.21569
     0.26404
     0.30434
     0.24792
     0.13509
    -0.05028
    -0.10669
     0.00614
    -0.64668
    -1.10607
    -1.21085
    -2.24246
    -1.69442
    -1.29950
    -1.41233
    -1.69442
    -1.47681
    -0.93682
    -0.99324
    -0.92876
    -0.59026
    -0.88041
    -0.45325
    -0.27594
     0.23181
     0.71538
     0.90880
     1.32790
     1.68252
     1.28760
     1.19895
     1.04582
     0.89269
     1.04582
     0.84433
     0.84433
     0.69926
     0.38494
     0.30434
     0.24792
     0.03838
     0.04644
     0.18345
     0.03838
     0.08673
     0.07868
    -0.02610
     0.03838
     0.06256
    -0.09863
    -0.05028
     0.00614
     0.01420
    -0.10669
    -0.03416
    -0.01804
    -0.12281
    -0.11475
    -0.09863
     0.07062
    -0.16311
    -0.01804
    -0.15505
    -0.08252
    -0.17923
    -0.14699
     0.02226
     0.06256
     0.03032
    -0.17117
    -0.02610
     0.02226
     0.12703
    -0.09057
     0.01420
    -0.05834
    -0.00192
     0.06256
     0.07062
    -0.00998
    -0.07446
    -0.14699
    -0.06640
    -0.00192
     0.06256
     0.00614
    -0.13087
    -0.08252
    -0.00998
    -0.17117
    -0.04222
     0.04644
    -0.03416
    -0.11475
    -0.03416
    -0.00192
    -0.10669
    -0.25176
     0.00614
    -0.12281
    -0.00998
    -0.02610
    -0.06640
    -0.10669
    -0.13893
    -0.19535
    -0.00998
     0.09479
    -0.05028
    -0.21147
    -0.11475
    -0.03416
     0.01420
    -0.05028
    -0.17923
     0.02226
     0.08673
     0.03838
     0.01420
     0.03032
    -0.09863
    -0.03416
     0.03838
     0.16733
    -0.09057
     0.05450
     0.04644
     0.09479
     0.07868
     0.13509
    -0.03416
     0.02226
     0.04644
     0.10285
     0.04644
     0.05450
     0.07868
     0.12703
     0.16733
     0.11897
     0.30434
     0.23181
     0.17539
     0.25598
     0.31240
     0.20763
     0.22375
     0.27210
     0.32852
     0.45747
     0.40911
     0.45747
     0.33658
     0.37688
     0.46553
     0.39300
     0.39300
     0.29628
     0.47359
     0.54613
     0.51389
     0.52195
     0.47359
     0.41717
     0.54613
     0.40106
     0.63478
     0.46553
     0.40106
     0.37688
     0.39300
     0.40106
     0.42523
     0.41717
     0.19957
     0.27210
     0.30434
     0.19957
     0.04644
     0.09479
     0.08673
     0.30434
     0.32046
     0.29628
     0.20763
     0.11897
     0.06256
     0.33658
     0.47359
     0.44135
     0.28016
     0.33658
     0.32852
     0.61060
     0.53001
     0.39300
     0.72344
     1.00552
     1.12641
     0.68314
     0.47359
    -0.20341
    -0.28400
    -1.02548
    -3.54810
    -4.25734
    -4.05585
    -0.93682
     0.40106
    -0.71922
    -1.92008
    -1.92814
    -1.23502
    -1.58964
    -0.99324
    -0.37266
    -0.09057
     1.15059
     1.92430
     2.27892
     2.39981
     2.85920
     3.06069
     2.71413
     2.57712
     2.23862
     1.88400
     1.44879
     1.21507
     0.89269
     0.70732
     0.69926
     0.51389
     0.12703
     0.18345
     0.19151
     0.13509
     0.25598
     0.24792
     0.24792
     0.10285
     0.23987
     0.38494
     0.19151
     0.16733
     0.15121
     0.24792
     0.19151
     0.23181
     0.16733
     0.13509
     0.08673
     0.11897
     0.27210
     0.41717
     0.23987
     0.09479
     0.28016
     0.32852
     0.35270
     0.22375
     0.24792
     0.28016
     0.37688
     0.39300
     0.42523
     0.21569
     0.31240
     0.23987
     0.37688
     0.48165
     0.37688
     0.36882
     0.32852
     0.35270
     0.42523
     0.20763
     0.23987
     0.36076
     0.30434
     0.53001
     0.44135
     0.23181
     0.23181
     0.11091
     0.15121
     0.32046
     0.34464
     0.15927
     0.06256
     0.02226
     0.11897
     0.13509
     0.07062
    -0.00192
    -0.13087
     0.09479
     0.11091
    -0.05028
    -0.09863
    -0.22759
    -0.25982
    -0.00192
     0.12703
     0.05450
    -0.09863
    -0.01804
    -0.01804
    -0.04222
    -0.08252
    -0.06640
    -0.12281
     0.04644
     0.11091
     0.09479
     0.07062
     0.07868
    -0.15505
     0.09479
     0.18345
     0.09479
     0.03838
     0.09479
     0.24792
     0.03032
     0.15121
     0.26404
     0.02226
     0.29628
     0.35270
     0.07868
     0.14315
     0.04644
     0.07062
     0.19151
     0.21569
     0.36076
     0.23987
     0.19957
     0.14315
     0.23181
     0.28822
     0.08673
     0.14315
     0.21569
     0.23181
     0.33658
     0.11091
     0.15927
    -0.00192
     0.25598
     0.29628
     0.28016
     0.15121
     0.19151
     0.09479
     0.19957
     0.17539
     0.24792
     0.11897
     0.21569
     0.10285
     0.28822
     0.16733
     0.10285
    -0.13893
    -0.06640
     0.16733
     0.15121
     0.07868
    -0.00998
    -0.05028
    -0.15505
     0.00614
     0.06256
    -0.00998
    -0.00192
     0.05450
     0.20763
     0.11897
     0.11897
     0.03838
    -0.02610
     0.13509
     0.59448
     0.28822
     0.32046
     0.09479
     0.39300
     0.40911
     0.84433
     1.04582
     0.83627
     0.39300
    -0.02610
    -0.61444
    -1.70248
    -3.20960
    -6.11103
    -5.85312
    -2.37141
    -0.17117
     0.32046
    -1.04160
    -2.74215
    -2.52455
    -2.33918
    -1.62188
    -1.14637
    -0.13087
     0.98940
     1.96460
     2.62548
     2.65772
     2.89144
     3.03651
     3.17353
     2.81891
     2.46429
     2.00490
     1.57774
     1.10223
     0.82821
     0.65090
     0.42523
     0.12703
     0.15927
     0.10285
     0.15927
     0.16733
     0.07062
     0.01420
     0.06256
     0.15927
     0.21569
     0.22375
    -0.02610
     0.07868
     0.16733
     0.10285
     0.16733
     0.04644
     0.09479
     0.15121
     0.29628
     0.17539
     0.25598
    -0.04222
    -0.07446
     0.25598
     0.16733
     0.15927
     0.17539
     0.02226
     0.15121
     0.09479
     0.20763
     0.22375
     0.28016
     0.03032
     0.10285
     0.12703
     0.30434
     0.18345
    -0.02610
     0.03838
     0.33658
     0.12703
     0.35270
     0.14315
     0.11897
     0.11091
     0.26404
     0.14315
     0.17539
     0.10285
     0.19151
     0.09479
     0.28822
     0.18345
     0.12703
     0.11897
     0.22375
     0.19151
     0.12703
     0.07062
     0.13509
    -0.00998
     0.25598
     0.09479
     0.18345
     0.13509
     0.06256
     0.06256
     0.18345
     0.06256
     0.02226
     0.03032
     0.17539
     0.03838
     0.15121
     0.15927
     0.01420
    -0.00192
    -0.01804
     0.03838
     0.03838
     0.08673
     0.05450
     0.03838
     0.04644
    -0.11475
    -0.11475
     0.09479
     0.00614
     0.01420
    -0.05028
     0.11897
     0.01420
    -0.04222
    -0.13087
     0.02226
     0.03838
     0.05450
     0.11091
     0.03838
     0.08673
     0.17539
     0.11897
     0.03838
     0.08673
     0.05450
     0.12703
     0.18345
     0.07868
     0.09479
    -0.04222
     0.15121
     0.27210
     0.21569
     0.07868
     0.03032
     0.09479
     0.18345
     0.18345
    -0.09057
     0.04644
     0.25598
     0.02226
     0.19957
     0.11091
     0.21569
    -0.09057
    -0.04222
     0.03032
     0.07062
     0.14315
     0.03032
    -0.10669
    -0.05028
     0.17539
    -0.10669
     0.03032
     0.12703
    -0.07446
     0.03032
     0.15927
     0.34464
     0.10285
    -0.02610
     0.03838
     0.11897
     0.23987
     0.09479
     0.16733
     0.13509
     0.04644
     0.07868
    -0.12281
     0.04644
    -0.02610
    -0.04222
     0.00614
     0.10285
    -0.06640
    -0.00192
    -0.18729
    -0.06640
     0.18345
     0.11897
     0.09479
     0.03838
     0.07062
    -0.05028
    -0.06640
    -0.39684
    -0.50161
    -0.70310
    -0.88041
    -1.09801
    -0.80787
    -1.09801
    -1.33980
    -0.86429
    -0.34848
     0.12703
     0.36882
     0.04644
    -0.64668
    -0.44519
     0.24792
     0.68314
     0.77179
     1.04582
     1.01358
     0.91686
     0.98940
     0.73150
     0.53807
     0.23987
     0.14315
    -0.15505
    -0.34848
    -0.34042
    -0.67086
    -0.79981
    -1.03354
    -0.99324
    -0.88041
    -1.00130
    -0.95294
    -0.79981
    -0.94488
    -0.75145
    -0.81593
    -0.92070
    -0.69504
    -0.57414
    -0.57414
    -0.69504
    -0.60638
    -0.64668
    -0.59026
    -0.54997
    -0.51773
    -0.54191
    -0.57414
    -0.51773
    -0.54997
    -0.39684
    -0.50967
    -0.74339
    -0.52579
    -0.30012
    -0.32430
    -0.40490
    -0.41295
    -0.61444
    -0.49355
    -0.50967
    -0.31624
    -0.42101
    -0.58220
    -0.38072
    -0.28400
    -0.38878
    -0.41295
    -0.09057
    -0.25982
    -0.31624
    -0.30818
    -0.25176
    -0.34042
    -0.26788
    -0.30818
    -0.35654
    -0.23565
    -0.11475
    -0.34848
    -0.32430
    -0.36460
    -0.28400
    -0.45325
    -0.38878
    -0.42101
    -0.34848
    -0.35654
    -0.18729
    -0.32430
    -0.38072
    -0.34042
    -0.18729
    -0.30012
    -0.25982
    -0.20341
    -0.34042
    -0.23565
    -0.07446
    -0.24371
    -0.26788
    -0.37266
    -0.22759
    -0.17117
    -0.15505
    -0.23565
    -0.28400
    -0.12281
    -0.23565
    -0.21147
    -0.18729
    -0.21147
    -0.25176
    -0.07446
    -0.13087
    -0.09863
    -0.10669
    -0.19535
    -0.23565
    -0.18729
    -0.04222
    -0.05834
    -0.06640
    -0.19535
    -0.16311
    -0.26788
    -0.00998
    -0.02610
    -0.09863
    -0.21953
    -0.10669
    -0.00192
     0.04644
    -0.03416
    -0.17117
    -0.14699
    -0.07446
     0.13509
    -0.01804
    -0.09863
     0.05450
    -0.10669
     0.09479
     0.23987
     0.01420
     0.02226
    -0.06640
     0.14315
     0.15927
     0.16733
     0.06256
     0.00614
     0.07062
     0.16733
     0.15121
     0.15121
     0.05450
     0.02226
     0.16733
     0.28016
     0.19151
     0.05450
     0.11897
     0.08673
     0.09479
     0.17539
    -0.00998
     0.03838
     0.06256
     0.07062
     0.14315
    -0.00998
    -0.12281
     0.03032
    -0.10669
     0.08673
    -0.00998
    -0.21147
    -0.09863
    -0.19535
    -0.00192
    -0.08252
    -0.20341
    -0.05028
     0.02226
     0.19957
     0.23181
     0.10285
    -0.02610
     0.00614
     0.08673
     0.24792
     0.36882
     0.60254
     0.36076
     0.57836
     0.73955
     0.86851
     1.15865
     1.11835
     1.14253
     0.74761
     1.09417
     0.31240
    -1.81531
    -4.89404
    -5.69999
    -3.72541
    -0.21953
     0.31240
    -0.30012
    -2.00874
    -2.58096
    -2.85499
    -2.36336
    -2.21828
    -1.19473
     0.02226
     0.63478
     1.22313
     1.77923
     1.96460
     2.20638
     2.29504
     2.50459
     2.10161
     1.76311
     1.37626
     0.97328
     0.73955
     0.48165
     0.28016
    -0.04222
    -0.00192
    -0.07446
     0.03032
     0.00614
    -0.00192
    -0.07446
    -0.25176
     0.12703
    -0.09057
     0.11091
    -0.13087
    -0.13087
    -0.09057
     0.04644
    -0.01804
    -0.05028
     0.01420
    -0.02610
     0.17539
     0.03032
    -0.04222
     0.03032
    -0.00998
    -0.05834
     0.16733
     0.15927
     0.10285
     0.02226
     0.10285
     0.12703
     0.08673
     0.07868
     0.10285
     0.09479
     0.03032
     0.06256
     0.02226
     0.04644
     0.03032
     0.00614
     0.15121
     0.15121
    -0.05834
    -0.04222
     0.11897
    -0.02610
    -0.04222
     0.03838
    -0.01804
    -0.00192
     0.00614
    -0.00192
     0.05450
    -0.02610
    -0.09863
    -0.03416
     0.07062
     0.15121
    -0.08252
    -0.04222
    -0.10669
     0.10285
     0.01420
    -0.08252
     0.12703
     0.04644
     0.05450
     0.11897
     0.06256
    -0.04222
    -0.02610
    -0.13087
     0.09479
     0.09479
    -0.00998
    -0.10669
     0.00614
     0.01420
     0.11091
     0.00614
    -0.05834
    -0.13893
    -0.13893
    -0.06640
     0.04644
     0.03032
    -0.05834
    -0.11475
    -0.18729
     0.09479
     0.07868
    -0.03416
    -0.02610
    -0.14699
    -0.12281
     0.01420
    -0.05834
     0.00614
     0.01420
    -0.02610
    -0.00998
     0.13509
     0.01420
    -0.17923
    -0.14699
     0.05450
    -0.03416
     0.01420
     0.07062
    -0.00998
    -0.00192
    -0.09057
     0.16733
     0.11897
     0.01420
     0.10285
     0.02226
     0.06256
    -0.02610
     0.19151
     0.11897
     0.07868
     0.36882
     0.28016
     0.16733
     0.19151
     0.27210
     0.02226
     0.17539
     0.14315
     0.21569
     0.13509
     0.08673
     0.17539
     0.09479
     0.19957
    -0.03416
     0.07062
    -0.01804
    -0.00998
    -0.13893
    -0.05028
     0.04644
    -0.02610
    -0.02610
     0.09479
    -0.00192
     0.08673
     0.02226
     0.07868
     0.21569
     0.04644
     0.03032
     0.02226
     0.23181
     0.49777
     0.19151
     0.61060
     1.02970
     1.25536
     0.78791
     0.93298
     1.15059
     0.61060
     1.22313
    -0.75145
    -6.39311
   -10.14884
    -7.11040
    -0.69504
     1.53745
    -0.30012
    -2.97588
    -4.21704
    -2.80663
    -3.60452
    -3.19348
    -1.95232
    -1.58158
     0.34464
     2.03714
     2.74637
     3.01234
     3.40725
     3.49591
     3.10905
     2.89950
     2.57712
     2.08549
     1.85177
     1.38432
     1.00552
     0.61866
     0.38494
     0.32852
     0.29628
     0.25598
     0.05450
     0.13509
     0.09479
     0.12703
     0.13509
     0.12703
     0.23987
     0.17539
     0.19151
     0.31240
     0.21569
     0.24792
     0.03838
     0.11091
     0.07868
     0.40106
     0.18345
     0.19957
     0.13509
     0.21569
     0.15121
     0.12703
     0.23181
     0.20763
     0.05450
     0.32852
     0.13509
     0.13509
     0.23987
     0.17539
     0.22375
     0.25598
     0.23181
     0.24792
     0.11897
     0.24792
     0.15927
     0.03032
     0.16733
     0.15927
     0.17539
     0.19151
     0.24792
     0.32852
     0.00614
     0.01420
     0.12703
     0.28822
     0.06256
     0.20763
     0.02226
     0.10285
     0.28016
     0.15927
     0.10285
     0.27210
     0.06256
     0.14315
     0.28016
     0.17539
     0.00614
     0.08673
     0.22375
     0.16733
     0.18345
     0.19957
     0.15121
     0.18345
     0.23987
    -0.01804
     0.29628
     0.13509
     0.23181
     0.19151
     0.16733
     0.21569
     0.23987
     0.02226
     0.18345
     0.16733
     0.20763
     0.28822
     0.13509
     0.04644
    -0.00998
     0.12703
     0.17539
     0.11091
     0.22375
     0.03838
     0.23181
     0.15121
     0.10285
    -0.03416
    -0.00998
     0.02226
     0.11897
     0.17539
     0.16733
     0.01420
    -0.02610
     0.18345
     0.03838
     0.24792
     0.09479
    -0.05028
    -0.02610
     0.09479
     0.13509
     0.04644
    -0.03416
    -0.00192
     0.14315
     0.19957
     0.07062
     0.08673
     0.14315
    -0.06640
    -0.09057
     0.01420
     0.11091
    -0.06640
     0.07062
     0.07062
    -0.02610
     0.01420
    -0.13893
    -0.19535
    -0.12281
    -0.03416
    -0.14699
    -0.24371
    -0.27594
    -0.21147
    -0.34848
    -0.05834
    -0.09057
    -0.17923
    -0.16311
    -0.34042
    -0.05834
    -0.15505
    -0.21147
    -0.38072
    -0.04222
    -0.12281
     0.13509
    -0.01804
     0.06256
     0.03032
     0.28822
     0.48971
     0.30434
    -0.31624
    -0.84817
    -1.80725
    -1.97650
    -2.54066
    -2.36336
    -1.75889
    -0.00998
     0.12703
    -0.34848
    -0.82399
    -1.13831
    -1.19473
    -0.75145
    -0.33236
     0.15927
     0.94104
     1.29566
     1.88400
     2.03714
     1.92430
     1.90818
     1.56968
     1.41655
     1.15059
     1.19895
     0.96522
     0.62672
     0.46553
     0.20763
    -0.04222
     0.15927
     0.13509
     0.04644
     0.07868
    -0.00192
    -0.09057
     0.03032
     0.03032
     0.03838
     0.00614
     0.03032
     0.09479
     0.20763
    -0.00192
    -0.01804
    -0.01804
     0.12703
     0.07062
     0.14315
     0.17539
     0.04644
     0.18345
     0.07868
     0.14315
     0.11091
     0.06256
     0.28016
     0.10285
     0.02226
     0.15927
     0.11091
     0.03032
     0.07062
     0.15121
     0.35270
     0.11897
     0.08673
     0.30434
     0.33658
     0.18345
     0.13509
     0.12703
     0.17539
     0.48165
     0.42523
     0.39300
     0.33658
     0.34464
     0.35270
     0.52195
     0.55419
     0.39300
     0.30434
     0.33658
     0.53001
     0.40911
     0.44941
     0.38494
     0.41717
     0.41717
     0.39300
     0.53001
     0.42523
     0.16733
     0.23181
     0.30434
     0.48165
     0.35270
     0.27210
     0.26404
     0.34464
     0.20763
     0.26404
     0.19151
     0.08673
     0.18345
     0.09479
     0.15121
     0.20763
     0.16733
     0.02226
    -0.01804
     0.23987
     0.32046
    -0.03416
     0.00614
    -0.06640
     0.08673
     0.03032
     0.05450
     0.03838
    -0.05834
    -0.03416
     0.00614
     0.06256
    -0.53385
    -0.16311
    -0.43713
    -0.06640
    -0.05834
    -0.17923
    -0.25982
    -0.25982
    -0.23565
    -0.17117
    -0.34042
    -0.19535
    -0.22759
    -0.17923
    -0.17923
    -0.15505
    -0.13893
    -0.13087
    -0.21147
    -0.21953
    -0.06640
    -0.13087
    -0.17117
    -0.21147
    -0.18729
    -0.10669
    -0.31624
    -0.18729
    -0.30818
    -0.24371
    -0.10669
    -0.13893
    -0.21953
    -0.24371
    -0.34848
    -0.19535
    -0.14699
    -0.20341
    -0.30012
    -0.30012
    -0.29206
    -0.19535
    -0.16311
    -0.17923
    -0.12281
    -0.21147
    -0.01804
    -0.15505
     0.04644
    -0.15505
    -0.26788
    -0.30818
    -0.14699
    -0.04222
    -0.06640
    -0.28400
    -0.16311
    -0.18729
    -0.17923
    -0.30012
    -0.20341
    -0.23565
    -0.08252
    -0.17923
    -0.16311
    -0.18729
     0.03032
    -0.26788
    -0.03416
     0.28016
     0.05450
     0.10285
     0.08673
     0.12703
     0.03032
     0.00614
     0.01420
    -0.54191
    -0.81593
    -1.46069
    -2.36336
    -2.43589
    -2.00874
    -1.25920
    -0.42101
    -0.25982
    -0.90458
    -1.20279
    -0.71922
     0.02226
    -0.23565
     0.02226
     0.44941
     0.34464
     1.13447
     1.77117
     1.93236
     1.78729
     1.27954
     1.11029
     0.92492
     0.70732
     0.57836
     0.14315
    -0.04222
    -0.23565
    -0.59832
    -0.53385
    -0.61444
    -0.47743
    -0.60638
    -0.45325
    -0.46937
    -0.27594
    -0.38878
    -0.46937
    -0.59832
    -0.34848
    -0.23565
    -0.22759
    -0.23565
    -0.44519
    -0.29206
    -0.27594
    -0.30818
    -0.19535
    -0.17923
    -0.25982
    -0.11475
    -0.13087
    -0.20341
    -0.11475
    -0.36460
    -0.19535
    -0.02610
     0.07062
    -0.21147
    -0.05834
    -0.00192
    -0.14699
     0.00614
     0.03032
    -0.08252
     0.01420
    -0.09057
    -0.10669
     0.03032
     0.17539
    -0.15505
     0.04644
    -0.04222
     0.18345
     0.05450
     0.09479
     0.09479
     0.08673
    -0.02610
     0.11897
     0.15121
     0.04644
     0.03032
     0.20763
     0.10285
     0.23987
     0.03838
    -0.07446
     0.15927
     0.07062
     0.22375
     0.11897
     0.16733
     0.08673
     0.01420
     0.04644
     0.08673
     0.08673
     0.13509
    -0.11475
     0.04644
     0.03032
     0.05450
    -0.09863
    -0.05028
     0.04644
     0.12703
     0.07868
    -0.01804
     0.03032
    -0.12281
    -0.07446
    -0.00192
    -0.03416
    -0.03416
     0.00614
    -0.07446
     0.05450
    -0.08252
    -0.04222
    -0.17117
     0.11091
    -0.08252
    -0.09057
    -0.13087
    -0.05028
    -0.21953
    -0.12281
    -0.06640
    -0.04222
    -0.05834
    -0.11475
    -0.02610
    -0.25982
    -0.02610
    -0.01804
    -0.28400
     0.00614
    -0.11475
    -0.05028
     0.01420
     0.00614
     0.00614
    -0.10669
     0.03838
     0.01420
     0.03838
    -0.04222
    -0.15505
    -0.09057
     0.10285
     0.10285
    -0.16311
     0.05450
     0.05450
     0.07868
    -0.00998
     0.05450
    -0.00998
    -0.13087
    -0.17117
     0.04644
     0.05450
     0.17539
    -0.11475
     0.00614
     0.01420
     0.06256
    -0.00998
    -0.08252
     0.00614
     0.00614
    -0.13087
     0.01420
    -0.03416
    -0.05028
    -0.12281
    -0.13893
    -0.05028
    -0.19535
    -0.12281
    -0.19535
    -0.12281
    -0.12281
    -0.00192
     0.05450
    -0.04222
    -0.11475
    -0.04222
     0.23987
     0.13509
     0.20763
     0.11091
     0.28822
     0.31240
     0.80403
     0.59448
     1.11029
     1.23118
     1.89206
     1.82759
     2.03714
     1.85983
     1.08611
     0.99746
    -3.15319
    -9.46378
   -11.70432
    -4.99881
     1.37626
     2.14997
    -0.83205
    -3.58034
    -4.87792
    -4.56360
    -4.28958
    -3.45139
    -2.08127
    -0.80787
     0.98134
     2.48041
     3.06069
     3.54426
     3.88276
     3.78605
     3.36695
     2.99622
     2.41593
     2.18221
     1.52939
     1.11029
     0.62672
     0.57836
     0.30434
     0.23987
     0.07062
     0.14315
     0.11091
     0.08673
     0.07062
    -0.03416
    -0.00998
    -0.00192
     0.08673
    -0.07446
     0.11091
     0.04644
    -0.05834
     0.17539
    -0.00998
    -0.05028
     0.15121
     0.03032
    -0.03416
     0.03838
     0.10285
     0.18345
     0.01420
    -0.09057
     0.04644
     0.21569
     0.18345
    -0.02610
    -0.14699
     0.04644
    -0.02610
     0.05450
     0.28016
    -0.00998
     0.10285
     0.00614
    -0.00998
     0.15927
     0.05450
     0.03838
    -0.17923
    -0.05028
     0.14315
     0.10285
    -0.07446
    -0.05834
    -0.13893
    -0.00998
    -0.02610
    -0.05028
    -0.13087
    -0.27594
    -0.15505
    -0.13087
    -0.18729
    -0.37266
    -0.22759
    -0.38878
    -0.34042
    -0.13087
    -0.31624
    -0.41295
    -0.40490
    -0.45325
    -0.38072
    -0.17923
    -0.36460
    -0.32430
    -0.31624
    -0.23565
    -0.25982
    -0.26788
    -0.43713
    -0.17117
    -0.23565
    -0.21953
    -0.21147
    -0.19535
    -0.34042
    -0.17117
    -0.30818
    -0.09863
    -0.14699
    -0.18729
    -0.26788
    -0.05834
    -0.08252
    -0.28400
    -0.23565
    -0.25176
    -0.02610
    -0.00998
    -0.09057
    -0.05834
    -0.13087
    -0.14699
    -0.17117
    -0.10669
    -0.01804
    -0.12281
    -0.17923
    -0.00192
     0.02226
     0.09479
    -0.11475
    -0.16311
     0.06256
     0.21569
     0.07062
     0.00614
    -0.08252
    -0.00192
    -0.06640
     0.07868
     0.14315
     0.13509
    -0.01804
     0.02226
     0.18345
     0.08673
     0.07062
     0.11897
    -0.11475
     0.12703
     0.03838
     0.11897
     0.22375
     0.03032
     0.03838
     0.03032
     0.19151
     0.09479
    -0.09863
    -0.17117
    -0.09863
     0.01420
    -0.12281
    -0.23565
    -0.30012
    -0.27594
     0.03032
     0.03032
     0.02226
    -0.13893
    -0.07446
    -0.23565
    -0.01804
     0.16733
     0.18345
     0.03838
     0.03032
     0.32046
     0.23987
     0.41717
     0.45747
     0.62672
     0.94910
     1.23924
     1.72281
     1.66640
     1.45685
     0.64284
     0.08673
    -1.33174
    -7.88412
   -10.02795
    -5.81282
     0.29628
     1.59386
    -0.15505
    -3.05647
    -4.88598
    -4.24928
    -3.07259
    -2.74215
    -1.42039
    -0.28400
     0.92492
     2.31116
     3.09293
     3.40725
     3.72157
     3.98754
     3.87470
     3.56038
     2.93174
     2.48847
     1.89206
     1.44073
     1.27148
     0.88463
     0.52195
     0.15927
    -0.00192
     0.10285
     0.09479
     0.22375
     0.11091
     0.03838
     0.05450
     0.14315
     0.14315
    -0.00192
    -0.00192
    -0.08252
     0.07062
     0.15927
     0.11091
    -0.01804
    -0.02610
    -0.15505
     0.20763
    -0.00998
     0.12703
    -0.06640
    -0.09863
    -0.05834
    -0.01804
     0.08673
     0.05450
    -0.06640
     0.01420
     0.01420
     0.13509
     0.10285
     0.01420
    -0.17923
    -0.07446
     0.05450
     0.15927
    -0.04222
     0.12703
    -0.05028
     0.05450
    -0.00998
     0.07868
     0.03838
    -0.13893
     0.01420
    -0.01804
     0.14315
     0.01420
    -0.13087
    -0.03416
     0.25598
     0.19957
    -0.11475
    -0.07446
    -0.05834
     0.02226
     0.06256
    -0.02610
    -0.02610
     0.00614
    -0.04222
     0.13509
    -0.00192
     0.05450
    -0.17117
     0.06256
    -0.05834
     0.03032
     0.11091
    -0.04222
    -0.08252
     0.01420
    -0.00192
     0.07062
    -0.05028
     0.02226
    -0.01804
     0.11897
     0.04644
     0.01420
     0.03838
    -0.28400
    -0.00998
     0.64284
     0.46553
    -0.09863
    -0.16311
    -0.01804
     0.08673
     0.10285
     0.21569
     0.07062
    -0.03416
     0.07868
     0.09479
     0.06256
     0.03838
    -0.31624
     0.03838
     0.01420
    -0.09057
    -0.05028
    -0.09057
    -0.20341
    -0.16311
    -0.03416
    -0.04222
     0.07868
    -0.06640
    -0.05834
     0.08673
     0.05450
     0.08673
    -0.23565
    -0.14699
     0.03032
     0.01420
     0.11897
    -0.02610
    -0.02610
     0.00614
    -0.09863
     0.03032
    -0.00998
     0.11091
    -0.11475
    -0.21147
    -0.09863
    -0.06640
    -0.12281
    -0.23565
    -0.13893
    -0.17923
    -0.21147
    -0.11475
    -0.29206
    -0.40490
    -0.47743
    -0.34848
    -0.35654
    -0.19535
    -0.33236
    -0.20341
    -0.32430
    -0.27594
    -0.12281
    -0.21147
    -0.23565
    -0.09057
    -0.09863
    -0.01804
     0.02226
     0.20763
    -0.00998
     0.05450
    -0.15505
     0.20763
    -0.00998
    -0.40490
    -0.67086
    -1.11413
    -1.82337
    -1.92008
    -1.34786
    -0.17923
     0.28016
    -0.10669
    -0.35654
    -0.30818
    -0.13893
    -0.38072
    -0.23565
     0.19957
     0.60254
     0.82821
     1.25536
     1.60998
     1.57774
     1.11029
     0.80403
     0.84433
     0.87657
     0.48971
     0.20763
    -0.03416
    -0.25176
    -0.32430
    -0.25982
    -0.22759
    -0.24371
    -0.34042
    -0.46131
    -0.38878
    -0.25982
    -0.43713
    -0.51773
    -0.22759
    -0.34042
    -0.25176
    -0.14699
    -0.25982
    -0.23565
    -0.26788
    -0.21147
    -0.19535
    -0.26788
    -0.25982
    -0.21953
    -0.45325
    -0.21953
    -0.21147
    -0.34848
    -0.17117
    -0.21953
    -0.25982
    -0.30012
    -0.31624
    -0.22759
    -0.46937
    -0.30818
    -0.53385
    -0.34042
    -0.19535
    -0.42907
    -0.38072
    -0.49355
    -0.42907
    -0.37266
    -0.43713
    -0.55803
    -0.50967
    -0.54997
    -0.45325
    -0.52579
    -0.49355
    -0.67892
    -0.63862
    -0.54997
    -0.46937
    -0.47743
    -0.58220
    -0.54191
    -0.64668
    -0.51773
    -0.75951
    -0.59026
    -0.49355
    -0.52579
    -0.37266
    -0.57414
    -0.50161
    -0.52579
    -0.60638
    -0.53385
    -0.44519
    -0.49355
    -0.51773
    -0.61444
    -0.43713
    -0.44519
    -0.43713
    -0.38878
    -0.31624
    -0.35654
    -0.29206
    -0.09057
    -0.29206
    -0.37266
    -0.36460
    -0.25982
    -0.08252
     0.04644
    -0.05834
    -0.03416
    -0.11475
    -0.08252
    -0.09057
     0.05450
     0.03838
     0.06256
    -0.00998
     0.22375
     0.27210
     0.15121
    -0.05028
     0.07062
     0.19151
     0.23987
     0.23987
     0.19151
     0.02226
     0.13509
     0.12703
     0.27210
     0.25598
     0.11897
     0.27210
     0.28016
     0.15121
     0.19151
     0.08673
     0.19151
     0.19151
     0.26404
     0.32852
     0.29628
     0.22375
     0.23181
     0.33658
     0.07868
     0.29628
     0.09479
     0.23987
     0.06256
     0.20763
     0.24792
     0.23987
     0.12703
     0.12703
     0.27210
     0.33658
     0.32046
     0.15927
     0.09479
     0.27210
     0.07062
     0.31240
     0.37688
     0.15121
     0.03838
     0.23181
     0.13509
     0.19151
     0.10285
     0.11091
    -0.06640
     0.03838
     0.03032
    -0.13893
    -0.05834
    -0.18729
    -0.15505
     0.08673
     0.03032
    -0.13087
    -0.08252
     0.06256
     0.39300
     0.40911
     0.80403
     1.23924
     1.48103
     1.71476
     1.28760
     0.73150
    -0.46131
    -1.83143
    -6.31251
    -8.23068
    -5.50656
    -1.92008
     0.18345
    -0.66280
    -4.39435
    -6.73967
    -6.01431
    -4.08003
    -2.51649
    -1.46875
    -0.46131
     0.49777
     1.80341
     2.67384
     3.38307
     3.77799
     4.36633
     4.84990
     4.77737
     4.68871
     4.42275
     3.74575
     3.37501
     2.47235
     2.02102
     1.53745
     1.07805
     0.98134
     0.57030
     0.34464
     0.16733
     0.09479
     0.15121
     0.28822
     0.06256
    -0.15505
    -0.13893
     0.07868
     0.03032
    -0.00192
    -0.00998
    -0.13087
     0.08673
     0.08673
    -0.03416
    -0.11475
    -0.09057
    -0.17117
    -0.18729
     0.23987
    -0.02610
    -0.11475
    -0.17923
     0.06256
     0.14315
     0.02226
    -0.08252
    -0.03416
    -0.00998
     0.15927
     0.07062
    -0.00998
    -0.06640
     0.06256
     0.07062
     0.05450
     0.23987
     0.10285
    -0.09863
     0.02226
     0.10285
     0.03032
     0.08673
     0.06256
     0.02226
     0.19151
    -0.00192
     0.02226
     0.02226
    -0.10669
    -0.18729
    -0.03416
     0.16733
    -0.09057
    -0.23565
    -0.04222
    -0.00192
    -0.17923
    -0.12281
    -0.26788
    -0.21147
    -0.17117
    -0.22759
    -0.21953
    -0.25176
    -0.38878
    -0.42907
    -0.25982
    -0.19535
    -0.30012
    -0.43713
    -0.38878
    -0.31624
    -0.32430
    -0.33236
    -0.46131
    -0.39684
    -0.35654
    -0.44519
    -0.29206
    -0.21147
    -0.44519
    -0.42907
    -0.46131
    -0.17117
    -0.22759
    -0.29206
    -0.47743
    -0.41295
    -0.27594
    -0.32430
    -0.20341
    -0.34848
    -0.36460
    -0.37266
    -0.13087
    -0.25176
    -0.31624
    -0.34042
    -0.37266
    -0.29206
    -0.12281
    -0.09057
    -0.25982
    -0.17923
    -0.28400
    -0.10669
    -0.27594
    -0.27594
    -0.12281
    -0.14699
    -0.17923
    -0.17117
    -0.13893
    -0.17117
    -0.31624
    -0.15505
    -0.08252
    -0.04222
    -0.12281
    -0.20341
    -0.17923
    -0.19535
    -0.17923
    -0.14699
    -0.21147
    -0.07446
    -0.09057
    -0.00192
    -0.12281
    -0.15505
    -0.32430
    -0.20341
     0.00614
    -0.07446
    -0.29206
    -0.18729
    -0.21147
    -0.15505
    -0.19535
    -0.20341
    -0.35654
    -0.32430
    -0.08252
    -0.14699
    -0.34042
    -0.38072
    -0.42101
    -0.48549
    -0.30818
    -0.21953
    -0.28400
    -0.42907
    -0.42101
    -0.48549
    -0.38072
    -0.35654
    -0.52579
    -0.40490
    -0.45325
    -0.25982
    -0.38878
    -0.24371
    -0.35654
    -0.21953
     0.03032
     0.05450
     0.09479
     0.08673
     0.22375
     0.63478
     1.01358
     1.44073
     1.97266
     2.08549
     1.80341
     0.97328
    -0.63862
    -5.20030
    -9.27035
   -10.08436
    -3.77377
     0.02226
     0.12703
    -2.17799
    -5.30508
    -6.52206
    -6.56236
    -5.09553
    -3.27408
    -1.53323
    -0.50967
     0.40106
     1.76311
     2.99622
     3.55232
     3.59262
     4.05201
     4.14067
     4.18096
     3.79411
     3.24606
     2.69801
     2.06131
     1.56968
     0.95716
     0.69926
     0.46553
     0.19151
     0.03032
     0.03032
    -0.16311
    -0.25982
    -0.38878
    -0.17923
    -0.09863
    -0.12281
    -0.16311
    -0.18729
    -0.22759
    -0.21147
    -0.16311
    -0.13087
    -0.20341
    -0.18729
    -0.28400
     0.01420
    -0.13893
    -0.13087
    -0.35654
    -0.23565
    -0.03416
    -0.09057
    -0.09057
    -0.16311
    -0.07446
    -0.05834
    -0.08252
    -0.09057
    -0.13087
     0.10285
    -0.07446
    -0.06640
     0.09479
     0.08673
    -0.17117
    -0.08252
     0.02226
     0.03838
    -0.04222
    -0.00192
    -0.13893
     0.01420
    -0.06640
     0.00614
     0.05450
     0.00614
    -0.00998
    -0.09057
     0.04644
     0.11897
    -0.08252
    -0.13893
     0.03032
     0.10285
    -0.08252
     0.00614
    -0.00192
    -0.08252
    -0.09057
    -0.00998
    -0.01804
    -0.02610
    -0.02610
    -0.09863
     0.10285
    -0.07446
    -0.00192
    -0.14699
    -0.05834
    -0.04222
     0.01420
     0.00614
     0.03838
    -0.04222
    -0.15505
    -0.13087
     0.06256
    -0.04222
    -0.12281
    -0.04222
    -0.00998
     0.07062
     0.08673
    -0.22759
    -0.05028
     0.01420
    -0.11475
     0.07868
    -0.00192
     0.02226
    -0.05028
     0.00614
    -0.00192
     0.05450
     0.00614
    -0.05028
     0.01420
    -0.05834
     0.11091
    -0.05834
    -0.04222
     0.05450
    -0.03416
     0.08673
     0.03838
    -0.04222
    -0.04222
    -0.00998
     0.11897
     0.01420
     0.03032
     0.02226
     0.09479
     0.05450
     0.15121
     0.02226
    -0.00192
     0.08673
     0.10285
     0.03032
     0.09479
     0.07868
     0.15121
    -0.07446
     0.03032
     0.28016
     0.13509
     0.09479
     0.11091
    -0.00192
    -0.00192
     0.05450
     0.03032
    -0.01804
    -0.00998
    -0.15505
     0.06256
     0.11091
    -0.13893
    -0.14699
    -0.30818
    -0.21147
     0.03032
    -0.08252
    -0.08252
    -0.09057
     0.03838
    -0.11475
    -0.00998
    -0.15505
    -0.11475
    -0.17923
     0.05450
    -0.09057
    -0.02610
     0.07868
     0.04644
     0.21569
    -0.08252
    -0.09863
     0.03032
    -0.05028
    -0.00998
     0.35270
    -0.27594
    -1.18667
    -1.71859
    -1.86367
    -1.58158
    -0.96906
    -0.39684
    -0.13087
    -0.21953
     0.08673
     0.25598
    -0.24371
    -0.20341
    -0.27594
     0.28016
     0.59448
     1.20701
     1.44879
     1.73087
     1.50521
     1.18283
     1.23924
     1.00552
     0.90074
     0.47359
     0.27210
     0.05450
     0.20763
     0.04644
    -0.08252
    -0.23565
    -0.18729
    -0.12281
    -0.19535
     0.00614
     0.07868
     0.07868
     0.00614
     0.03032
     0.07868
     0.11091
     0.08673
     0.12703
     0.11091
     0.20763
     0.18345
     0.10285
     0.13509
     0.11897
     0.21569
     0.11897
     0.16733
     0.15121
     0.12703
     0.12703
     0.12703
     0.19957
    -0.06640
     0.10285
     0.15927
     0.12703
     0.30434
     0.13509
    -0.00998
     0.09479
     0.07868
     0.07868
     0.03838
    -0.01804
     0.09479
    -0.01804
    -0.00998
     0.03032
     0.07868
    -0.12281
    -0.11475
    -0.00192
     0.17539
     0.02226
    -0.07446
    -0.16311
     0.00614
    -0.07446
    -0.00192
     0.12703
    -0.17117
    -0.17923
    -0.01804
    -0.02610
    -0.05834
    -0.08252
    -0.18729
    -0.04222
    -0.07446
    -0.07446
    -0.09863
    -0.13893
    -0.15505
    -0.09057
    -0.00192
     0.03032
    -0.09863
    -0.05028
     0.03032
    -0.01804
    -0.00192
    -0.01804
    -0.12281
    -0.03416
     0.17539
    -0.01804
     0.12703
    -0.06640
    -0.04222
    -0.17117
     0.01420
     0.26404
     0.13509
    -0.00192
    -0.04222
     0.11897
     0.11897
    -0.00192
     0.20763
     0.02226
     0.14315
     0.19957
     0.22375
     0.12703
     0.02226
     0.04644
     0.03838
     0.19151
     0.18345
     0.10285
     0.07062
     0.10285
     0.12703
     0.19957
     0.11091
    -0.03416
     0.14315
     0.18345
     0.11897
     0.18345
     0.03838
     0.15121
     0.01420
     0.15121
     0.15121
     0.28822
     0.06256
     0.06256
     0.18345
     0.08673
     0.06256
     0.12703
    -0.04222
    -0.02610
     0.20763
     0.20763
    -0.00998
     0.00614
    -0.05834
    -0.05834
    -0.03416
     0.11091
    -0.09863
    -0.11475
     0.07062
     0.06256
     0.04644
    -0.00998
    -0.08252
    -0.00998
    -0.02610
     0.19151
     0.11091
     0.06256
     0.07868
     0.43329
     0.59448
     0.71538
     0.79597
     1.27954
     1.71476
     2.27086
     1.89206
     1.38432
     0.37688
    -0.21953
    -3.02423
    -8.98021
    -8.36769
    -3.68511
     0.94104
     1.09417
    -1.19473
    -3.51586
    -5.12777
    -4.39435
    -3.67705
    -2.89528
    -1.22696
    -0.32430
     1.13447
     2.53682
     2.99622
     3.34278
     3.76187
     3.75381
     3.52814
     3.06069
     2.73025
     2.31922
     2.02102
     1.40849
     1.05388
     0.69926
     0.68314
     0.27210
     0.15927
     0.15121
     0.23987
     0.19957
     0.16733
     0.15121
     0.13509
     0.00614
     0.13509
     0.28822
     0.23181
     0.15927
     0.07062
     0.19151
     0.16733
     0.11091
     0.06256
     0.15927
     0.11091
     0.19957
     0.15121
     0.14315
     0.08673
     0.04644
    -0.01804
     0.24792
     0.31240
     0.11091
     0.18345
     0.22375
     0.09479
     0.18345
     0.18345
     0.07062
     0.15927
     0.20763
     0.28822
     0.25598
     0.15121
     0.03838
     0.11091
     0.06256
     0.25598
     0.16733
     0.11091
     0.10285
     0.13509
     0.03838
     0.02226
     0.11897
     0.07062
     0.03838
     0.07062
     0.00614
     0.00614
     0.11091
    -0.24371
    -0.02610
     0.07868
     0.19957
     0.02226
     0.03838
     0.37688
     0.09479
     0.11897
     0.03032
     0.08673
     0.03032
     0.16733
     0.22375
     0.15121
     0.24792
    -0.01804
     0.12703
     0.12703
     0.19151
    -0.03416
     0.04644
     0.02226
     0.06256
     0.06256
     0.12703
     0.02226
     0.12703
     0.07868
     0.10285
     0.18345
     0.05450
     0.06256
    -0.07446
     0.20763
     0.19151
     0.11091
     0.19957
     0.03838
    -0.03416
     0.01420
     0.03838
    -0.04222
     0.03838
     0.09479
     0.06256
     0.18345
     0.01420
    -0.11475
    -0.27594
    -0.09057
     0.01420
    -0.00998
    -0.21953
    -0.11475
    -0.17117
    -0.28400
    -0.13087
    -0.17117
    -0.25982
    -0.35654
    -0.14699
    -0.17923
    -0.18729
    -0.09863
    -0.22759
    -0.28400
    -0.07446
    -0.05028
    -0.25176
    -0.02610
    -0.17923
    -0.15505
    -0.10669
    -0.21953
    -0.21147
    -0.17117
    -0.21147
     0.00614
    -0.11475
    -0.17117
    -0.22759
    -0.25982
    -0.20341
    -0.18729
    -0.10669
    -0.09057
    -0.07446
    -0.13893
    -0.01804
    -0.11475
    -0.00192
    -0.02610
    -0.00192
     0.07868
     0.07062
     0.30434
     0.27210
     0.06256
     0.28016
     0.73150
     0.82015
     1.33596
     1.68252
     1.98878
     1.90818
     2.01296
     1.44073
     0.32852
    -2.79857
   -10.12466
   -12.15566
    -4.08809
     1.19895
     2.60130
     0.12703
    -4.06391
    -6.23192
    -5.55492
    -3.24184
    -2.59708
    -1.62994
    -0.45325
     0.91686
     2.76249
     3.44755
     3.89082
     4.29380
     4.11649
     3.96336
     3.55232
     3.11711
     2.55294
     2.03714
     1.54551
     1.09417
     0.80403
     0.42523
     0.26404
     0.04644
     0.19151
    -0.00998
     0.06256
    -0.08252
    -0.13893
     0.03838
    -0.08252
    -0.21147
     0.03838
    -0.01804
     0.00614
     0.07868
    -0.04222
    -0.05834
    -0.11475
    -0.18729
     0.04644
     0.02226
    -0.03416
    -0.00998
     0.02226
    -0.00192
     0.03032
    -0.12281
    -0.01804
    -0.00192
     0.05450
     0.09479
    -0.02610
    -0.00998
    -0.02610
    -0.02610
    -0.00998
     0.10285
     0.16733
     0.02226
    -0.04222
     0.06256
    -0.05834
    -0.09863
     0.04644
    -0.03416
    -0.00998
     0.02226
     0.09479
    -0.09057
    -0.10669
    -0.03416
    -0.17923
    -0.03416
     0.21569
    -0.07446
    -0.26788
    -0.01804
    -0.05834
     0.00614
    -0.17923
    -0.03416
    -0.10669
    -0.08252
    -0.16311
     0.04644
    -0.05834
    -0.24371
    -0.21147
    -0.06640
     0.04644
    -0.02610
    -0.05028
    -0.02610
    -0.22759
    -0.04222
    -0.07446
    -0.07446
    -0.07446
    -0.01804
    -0.01804
    -0.04222
     0.06256
    -0.03416
    -0.15505
    -0.09863
    -0.05834
    -0.06640
     0.05450
    -0.05834
    -0.24371
     0.04644
    -0.04222
    -0.14699
     0.07062
    -0.15505
    -0.01804
     0.04644
    -0.05834
    -0.10669
    -0.03416
    -0.07446
    -0.01804
    -0.08252
    -0.02610
    -0.07446
     0.00614
    -0.00192
    -0.12281
     0.04644
     0.01420
    -0.09863
    -0.12281
    -0.04222
     0.05450
    -0.19535
    -0.05028
    -0.10669
    -0.05028
     0.05450
     0.05450
    -0.04222
    -0.09057
    -0.18729
     0.12703
    -0.02610
    -0.06640
    -0.07446
    -0.13087
    -0.01804
     0.16733
     0.05450
    -0.17117
    -0.03416
    -0.08252
    -0.00998
     0.09479
    -0.09057
    -0.13893
    -0.04222
     0.02226
    -0.12281
    -0.08252
    -0.00998
    -0.22759
    -0.01804
    -0.04222
    -0.08252
    -0.19535
    -0.37266
    -0.33236
    -0.16311
    -0.18729
    -0.11475
    -0.18729
    -0.11475
    -0.16311
    -0.35654
    -0.13893
    -0.05028
    -0.18729
    -0.21953
     0.10285
     0.39300
     0.26404
     0.47359
     0.32852
     0.48165
     0.37688
    -0.05028
    -0.75951
    -1.46875
    -1.92008
    -3.00006
    -2.58096
    -1.57352
    -0.52579
    -0.38072
    -0.75145
    -1.53323
    -1.87979
    -1.75083
    -1.17055
    -0.00998
     0.21569
     0.48971
     1.00552
     1.52939
     1.81147
     2.02102
     1.80341
     1.92430
     1.77117
     1.63416
     1.27954
     1.09417
     0.86851
     0.56225
     0.30434
    -0.00192
     0.07062
    -0.09863
    -0.01804
    -0.21147
    -0.31624
    -0.33236
    -0.37266
    -0.24371
    -0.16311
    -0.22759
    -0.36460
    -0.21953
    -0.19535
    -0.03416
    -0.30818
    -0.43713
    -0.36460
    -0.09057
    -0.25176
    -0.15505
    -0.35654
    -0.34848
    -0.46131
    -0.23565
    -0.24371
    -0.25982
    -0.46131
    -0.50161
    -0.34848
    -0.30818
    -0.45325
    -0.50967
    -0.54191
    -0.43713
    -0.39684
    -0.24371
    -0.42907
    -0.60638
    -0.62250
    -0.55803
    -0.30012
    -0.38878
    -0.47743
    -0.54191
    -0.55803
    -0.36460
    -0.51773
    -0.52579
    -0.55803
    -0.51773
    -0.27594
    -0.43713
    -0.39684
    -0.60638
    -0.68698
    -0.54191
    -0.46937
    -0.34042
    -0.48549
    -0.54191
    -0.56609
    -0.49355
    -0.59832
    -0.63862
    -0.59832
    -0.65474
    -0.54191
    -0.64668
    -0.52579
    -0.54191
    -0.66280
    -0.79981
    -0.52579
    -0.59026
    -0.64668
    -0.62250
    -0.61444
    -0.60638
    -0.68698
    -0.66280
    -0.64668
    -0.70310
    -0.61444
    -0.46131
    -0.32430
    -0.71922
    -0.67086
    -0.78369
    -0.64668
    -0.52579
    -0.64668
    -0.62250
    -0.60638
    -0.53385
    -0.47743
    -0.47743
    -0.78369
    -0.63862
    -0.70310
    -0.57414
    -0.39684
    -0.61444
    -0.66280
    -0.58220
    -0.54191
    -0.44519
    -0.41295
    -0.50967
    -0.56609
    -0.59832
    -0.46937
    -0.51773
    -0.39684
    -0.48549
    -0.55803
    -0.40490
    -0.34042
    -0.18729
    -0.42907
    -0.42907
    -0.50967
    -0.37266
    -0.24371
    -0.37266
    -0.41295
    -0.31624
    -0.40490
    -0.25176
    -0.11475
    -0.28400
    -0.34042
    -0.33236
    -0.28400
    -0.21953
    -0.27594
    -0.25982
    -0.38878
    -0.36460
    -0.07446
    -0.08252
    -0.21953
    -0.30012
    -0.17117
    -0.26788
    -0.28400
    -0.38878
    -0.22759
    -0.46131
    -0.38072
    -0.15505
    -0.25982
    -0.29206
    -0.42101
    -0.32430
    -0.30818
    -0.23565
    -0.45325
    -0.41295
    -0.34042
    -0.09057
    -0.17923
    -0.31624
    -0.04222
    -0.16311
    -0.10669
     0.06256
     0.42523
     0.36076
     0.48971
     0.40911
     0.95716
     0.93298
     0.57030
    -0.61444
    -2.19411
    -3.47557
    -4.10421
    -5.27284
    -3.48363
    -1.51711
    -1.12219
    -2.08127
    -3.46751
    -3.94302
    -3.87854
    -3.05647
    -1.52517
    -0.35654
    -0.46937
     0.15927
     0.98940
     2.06131
     2.36758
     2.60936
     2.52071
     2.62548
     2.44011
     2.26280
     2.06131
     1.65834
     1.10223
     0.44941
     0.25598
     0.22375
     0.02226
    -0.05028
    -0.20341
    -0.38878
    -0.34848
    -0.45325
    -0.09863
    -0.23565
    -0.30818
    -0.40490
    -0.29206
    -0.34042
    -0.25982
    -0.30818
    -0.44519
    -0.41295
    -0.13893
    -0.21953
    -0.38072
    -0.30818
    -0.34042
    -0.35654
    -0.38072
    -0.42907
    -0.36460
    -0.38072
    -0.46937
    -0.32430
    -0.29206
    -0.28400
    -0.45325
    -0.38878
    -0.22759
    -0.33236
    -0.44519
    -0.38878
    -0.36460
    -0.35654
    -0.38878
    -0.39684
    -0.34042
    -0.30012
    -0.25176
    -0.30012
    -0.21953
    -0.29206
    -0.48549
    -0.37266
    -0.30012
    -0.19535
    -0.22759
    -0.23565
    -0.23565
    -0.23565
    -0.35654
    -0.12281
    -0.14699
    -0.24371
    -0.33236
    -0.15505
    -0.22759
    -0.23565
    -0.28400
    -0.30818
    -0.09863
    -0.05028
    -0.17117
    -0.07446
    -0.32430
    -0.19535
    -0.33236
    -0.07446
    -0.13087
    -0.29206
    -0.34042
    -0.05834
    -0.17117
    -0.05834
    -0.17923
    -0.23565
    -0.20341
    -0.13087
    -0.13893
    -0.22759
    -0.00192
    -0.21147
    -0.13893
    -0.13087
    -0.02610
     0.05450
    -0.08252
    -0.17923
    -0.14699
    -0.11475
    -0.05834
    -0.07446
    -0.13087
    -0.17923
    -0.10669
     0.02226
     0.07062
    -0.00192
    -0.08252
    -0.22759
    -0.17923
     0.05450
    -0.22759
    -0.42101
    -0.25982
    -0.02610
    -0.00998
    -0.13893
    -0.17117
    -0.26788
    -0.21953
    -0.22759
    -0.17923
    -0.34042
    -0.15505
    -0.30012
    -0.29206
    -0.21147
    -0.01804
     0.03032
    -0.04222
    -0.14699
    -0.18729
    -0.17923
    -0.34848
    -0.21147
    -0.17923
    -0.26788
    -0.21953
    -0.30818
    -0.23565
    -0.23565
    -0.30818
    -0.30012
    -0.30012
    -0.30012
    -0.38072
    -0.30012
    -0.22759
    -0.27594
    -0.32430
    -0.03416
    -0.05028
    -0.00998
     0.01420
    -0.07446
    -0.07446
    -0.04222
     0.05450
     0.23987
     0.25598
     0.46553
     0.29628
     0.58642
     0.65896
     1.37626
     1.43267
     1.29566
     1.81953
     1.61804
     1.33596
     1.40849
    -0.69504
    -5.24060
   -11.16434
   -10.23749
    -3.19348
     1.69864
     0.98940
    -0.80787
    -3.28214
    -4.44271
    -5.28896
    -4.48301
    -3.02423
    -1.64606
     0.39300
     2.77055
     3.69739
     3.69739
     3.73769
     3.94724
     3.87470
     3.63292
     3.24606
     2.66578
     1.92430
     1.41655
     1.15059
     0.79597
     0.50583
     0.27210
     0.06256
     0.07868
     0.11897
    -0.08252
    -0.05834
    -0.11475
    -0.10669
     0.04644
     0.05450
     0.08673
    -0.04222
    -0.12281
     0.14315
    -0.04222
     0.04644
    -0.00998
     0.08673
     0.07062
    -0.02610
    -0.00998
     0.11091
    -0.02610
     0.15121
     0.15121
     0.14315
     0.19957
     0.04644
     0.10285
     0.12703
     0.07868
     0.03032
     0.10285
     0.32852
     0.15121
     0.12703
     0.19957
     0.15927
    -0.04222
    -0.00192
     0.22375
     0.21569
     0.04644
     0.03838
     0.03032
     0.06256
     0.19151
     0.06256
     0.20763
    -0.00998
    -0.02610
    -0.05834
     0.18345
     0.03838
    -0.00998
    -0.17923
     0.03032
     0.18345
     0.12703
     0.01420
    -0.04222
    -0.09057
    -0.13087
    -0.05834
     0.09479
     0.03032
     0.04644
    -0.11475
     0.08673
     0.19151
    -0.05834
     0.04644
    -0.03416
     0.05450
     0.17539
     0.08673
    -0.01804
    -0.00192
    -0.03416
     0.03032
     0.22375
     0.06256
     0.07868
    -0.05028
    -0.04222
     0.15121
     0.11897
    -0.03416
    -0.00192
    -0.04222
     0.04644
     0.11897
     0.16733
    -0.05028
    -0.00192
    -0.02610
     0.07868
     0.03838
     0.04644
    -0.02610
    -0.00192
     0.19957
     0.00614
    -0.00192
    -0.10669
     0.11897
     0.11897
     0.08673
     0.06256
     0.11897
     0.03032
    -0.03416
     0.08673
     0.18345
     0.09479
    -0.07446
     0.09479
     0.18345
     0.06256
    -0.02610
    -0.00192
    -0.07446
     0.06256
     0.10285
     0.09479
     0.03032
    -0.09863
    -0.05834
    -0.02610
     0.09479
    -0.00192
    -0.17923
    -0.10669
    -0.19535
    -0.05834
    -0.10669
    -0.18729
    -0.36460
    -0.20341
    -0.07446
     0.12703
    -0.09057
    -0.09863
    -0.20341
    -0.34848
    -0.02610
     0.05450
    -0.05028
    -0.05834
     0.05450
     0.30434
     0.51389
     0.44941
     0.19957
     0.43329
     0.72344
     1.21507
     1.12641
     0.40911
    -0.30012
    -1.49293
    -2.27470
    -2.83081
    -2.63738
    -1.75083
    -0.00998
     0.13509
    -0.27594
    -0.78369
    -1.20279
    -1.75889
    -1.30756
    -0.85623
     0.00614
     0.78791
     1.18283
     2.11773
     2.14191
     2.06131
     2.14191
     2.02908
     1.85983
     1.52133
     1.22313
     1.08611
     0.86045
     0.70732
     0.38494
     0.36882
     0.28822
     0.29628
     0.11897
     0.09479
     0.03032
     0.26404
     0.17539
     0.16733
     0.24792
     0.20763
     0.26404
     0.33658
    -0.02610
     0.28016
     0.07062
     0.23181
     0.26404
     0.27210
     0.12703
     0.06256
     0.07062
     0.16733
     0.44135
     0.12703
     0.05450
     0.15927
     0.08673
     0.25598
     0.11897
     0.00614
     0.28016
     0.28822
     0.32046
     0.42523
     0.23987
     0.17539
    -0.04222
     0.11897
     0.31240
     0.36882
     0.28016
     0.11091
     0.08673
     0.25598
     0.28822
     0.18345
     0.08673
     0.05450
     0.22375
     0.14315
     0.22375
     0.13509
    -0.09863
    -0.07446
     0.19151
     0.24792
     0.07868
     0.02226
    -0.07446
    -0.13087
     0.19957
     0.21569
     0.09479
    -0.05028
    -0.14699
    -0.08252
     0.18345
     0.17539
     0.05450
    -0.06640
     0.03032
     0.08673
     0.03838
    -0.00998
    -0.00192
    -0.08252
    -0.02610
     0.07062
     0.13509
     0.06256
    -0.05028
     0.10285
     0.12703
     0.02226
     0.11091
    -0.02610
    -0.03416
     0.21569
     0.01420
     0.09479
     0.17539
     0.17539
     0.04644
     0.15121
     0.06256
    -0.05834
     0.11091
     0.06256
     0.17539
     0.16733
     0.06256
     0.01420
     0.12703
     0.23987
     0.18345
     0.21569
     0.02226
     0.07868
     0.18345
     0.15121
     0.18345
     0.13509
     0.19957
     0.11897
     0.32852
     0.19957
     0.30434
     0.09479
    -0.16311
     0.19957
     0.20763
     0.13509
     0.23181
    -0.05028
     0.23181
     0.15121
     0.07062
     0.15121
     0.13509
     0.00614
    -0.00192
     0.02226
     0.26404
     0.06256
    -0.13893
    -0.10669
     0.09479
     0.14315
     0.00614
     0.01420
    -0.12281
    -0.17923
    -0.08252
    -0.04222
    -0.13087
    -0.15505
    -0.32430
    -0.17923
    -0.05028
    -0.02610
    -0.29206
    -0.19535
    -0.11475
    -0.13893
    -0.13893
    -0.11475
    -0.02610
     0.07062
    -0.09057
     0.11091
     0.18345
     0.23181
     0.41717
     0.55419
     0.65896
     0.67508
     0.71538
     0.61060
     0.29628
    -0.67086
    -2.44395
    -3.86242
    -4.55554
    -2.96782
    -0.75145
     0.56225
    -0.30012
    -1.17055
    -1.50905
    -1.13025
    -1.78307
    -1.13831
    -0.31624
     0.22375
     1.25536
     2.33534
     2.94786
     3.05263
     2.79473
     2.56906
     2.40787
     2.21444
     1.80341
     1.63416
     1.15059
     0.98134
     0.55419
     0.41717
     0.32046
     0.08673
     0.10285
     0.15927
     0.09479
     0.05450
     0.08673
     0.03838
     0.04644
     0.09479
     0.32046
     0.16733
     0.06256
     0.12703
    -0.03416
     0.09479
     0.23181
     0.10285
    -0.01804
     0.11091
     0.22375
     0.18345
     0.32046
     0.08673
     0.15121
     0.04644
     0.07062
     0.13509
     0.19151
     0.14315
     0.09479
     0.17539
     0.26404
     0.23987
     0.12703
     0.07868
     0.20763
     0.03032
     0.09479
     0.25598
     0.14315
    -0.04222
     0.07062
     0.26404
     0.26404
     0.23181
     0.22375
     0.07062
     0.21569
     0.21569
     0.19957
     0.15121
     0.15121
     0.18345
     0.26404
     0.27210
     0.35270
     0.13509
     0.19151
     0.08673
     0.24792
     0.20763
     0.29628
     0.17539
     0.15121
     0.06256
     0.19957
     0.12703
     0.19151
     0.21569
     0.27210
     0.15121
     0.08673
     0.08673
     0.07868
     0.21569
     0.28016
     0.22375
     0.11091
     0.30434
     0.07062
     0.09479
     0.24792
     0.11897
     0.13509
     0.12703
     0.07062
     0.17539
     0.12703
     0.14315
     0.11091
     0.19151
     0.05450
     0.19957
     0.18345
    -0.05028
     0.16733
     0.06256
     0.13509
     0.07868
     0.07868
     0.18345
     0.07062
     0.26404
     0.24792
     0.11091
     0.03838
    -0.01804
    -0.00192
     0.09479
     0.21569
     0.09479
    -0.13087
     0.17539
     0.06256
     0.04644
     0.05450
     0.10285
    -0.02610
    -0.03416
     0.19957
     0.20763
    -0.04222
     0.00614
     0.01420
     0.13509
     0.23181
     0.31240
     0.13509
     0.04644
     0.06256
     0.05450
     0.18345
     0.26404
     0.15121
     0.16733
     0.06256
     0.31240
     0.23181
     0.22375
     0.10285
     0.08673
     0.11897
     0.19151
     0.22375
     0.10285
     0.05450
     0.01420
    -0.05028
     0.11897
     0.16733
    -0.02610
    -0.04222
    -0.13893
    -0.09057
    -0.04222
    -0.09057
    -0.09057
    -0.06640
     0.08673
    -0.06640
    -0.11475
    -0.09863
     0.14315
    -0.00998
     0.11897
     0.23181
     0.22375
     0.28822
     0.58642
     0.27210
     0.24792
     0.37688
     0.57836
     0.28016
     0.02226
    -0.89653
    -2.50037
    -3.52392
    -3.08871
    -2.08127
    -0.55803
     0.03032
    -0.22759
    -0.98518
    -0.47743
    -0.71116
    -1.15443
    -0.58220
    -0.18729
     0.70732
     1.49715
     2.14191
     2.32728
     2.16609
     2.18221
     1.91624
     1.72281
     1.52133
     1.09417
     0.82821
     0.33658
     0.35270
     0.11091
    -0.15505
    -0.17117
    -0.08252
    -0.02610
     0.07868
     0.05450
    -0.00192
     0.03838
    -0.13087
    -0.00998
     0.11091
     0.15927
     0.14315
    -0.07446
     0.15121
     0.18345
     0.17539
     0.11897
    -0.02610
     0.07062
     0.07062
     0.14315
     0.14315
     0.07868
     0.08673
     0.08673
     0.03032
     0.31240
     0.15121
     0.11897
     0.22375
     0.06256
     0.11897
     0.19957
    -0.05834
     0.12703
    -0.00998
     0.07062
     0.26404
     0.25598
     0.15121
    -0.05834
     0.04644
     0.06256
     0.15121
    -0.07446
     0.05450
     0.10285
     0.14315
     0.13509
     0.11091
    -0.00998
     0.07062
     0.11897
     0.27210
     0.08673
     0.00614
     0.04644
    -0.01804
     0.21569
     0.07868
     0.17539
     0.07062
     0.12703
     0.23181
     0.11897
     0.03032
     0.07868
    -0.01804
     0.15121
     0.03032
     0.11897
     0.13509
     0.02226
     0.03032
     0.21569
     0.26404
    -0.05834
     0.05450
     0.03032
     0.08673
     0.23181
     0.06256
     0.02226
     0.05450
     0.23181
     0.23181
     0.17539
     0.15927
    -0.02610
    -0.07446
     0.01420
     0.18345
     0.12703
     0.03032
    -0.21147
     0.05450
     0.24792
     0.30434
     0.19151
    -0.01804
    -0.06640
     0.05450
     0.20763
     0.23181
     0.07868
     0.02226
    -0.00192
     0.23987
     0.35270
     0.17539
     0.15927
     0.04644
     0.15927
     0.12703
     0.19957
     0.17539
     0.07062
     0.27210
     0.12703
     0.23987
     0.28016
     0.07868
     0.09479
     0.15927
     0.32046
     0.21569
     0.04644
     0.11897
     0.09479
     0.17539
     0.54613
     0.29628
    -0.06640
     0.06256
     0.17539
     0.20763
     0.15927
     0.11897
     0.05450
     0.22375
     0.09479
     0.09479
    -0.12281
    -0.07446
    -0.10669
    -0.11475
    -0.09863
    -0.18729
    -0.34848
    -0.25176
    -0.22759
    -0.17117
    -0.32430
    -0.30818
    -0.30012
    -0.23565
     0.01420
    -0.17923
    -0.38072
    -0.26788
    -0.16311
     0.11897
    -0.01804
    -0.00998
     0.14315
     0.18345
     0.16733
     0.21569
     0.24792
     0.44941
     0.25598
    -0.09057
    -0.31624
    -1.09801
    -2.57290
    -2.91946
    -2.98394
    -1.50905
    -0.38072
    -0.24371
    -0.38072
    -0.46937
    -0.51773
    -1.34786
    -1.15443
    -0.51773
    -0.05028
     0.57836
     1.33596
     2.09355
     2.08549
     1.85983
     1.68252
     1.60998
     1.37626
     0.98134
     0.86851
     0.53807
     0.32046
     0.18345
     0.11091
     0.04644
     0.03838
    -0.18729
    -0.14699
     0.09479
     0.06256
     0.04644
     0.06256
     0.11897
     0.14315
     0.09479
     0.19957
     0.15121
     0.36882
     0.17539
     0.22375
     0.10285
     0.30434
     0.10285
     0.06256
     0.21569
     0.30434
     0.11091
     0.33658
     0.11897
     0.30434
     0.15121
     0.19151
     0.04644
     0.23987
     0.11897
     0.13509
     0.15121
     0.14315
     0.03838
     0.01420
     0.16733
     0.15927
     0.16733
     0.09479
    -0.00998
     0.09479
     0.08673
     0.07062
     0.10285
     0.19957
     0.05450
     0.11897
     0.22375
     0.15927
     0.07062
     0.06256
     0.07868
     0.19957
     0.15927
     0.10285
     0.18345
    -0.00998
     0.07868
     0.03032
     0.15927
     0.33658
    -0.00998
    -0.00998
     0.07062
     0.18345
     0.17539
    -0.05834
    -0.08252
     0.07062
     0.23181
     0.07062
     0.14315
    -0.03416
    -0.01804
    -0.13893
    -0.10669
    -0.03416
    -0.02610
    -0.17923
    -0.10669
    -0.09863
     0.07062
    -0.19535
    -0.31624
    -0.21953
    -0.35654
    -0.22759
    -0.09057
    -0.09863
    -0.19535
    -0.28400
    -0.17117
    -0.09057
    -0.09057
    -0.15505
    -0.00192
    -0.18729
    -0.13087
    -0.09057
    -0.30012
    -0.02610
     0.00614
    -0.16311
    -0.04222
     0.12703
    -0.03416
    -0.09863
    -0.09057
     0.11091
     0.03838
     0.13509
     0.09479
    -0.08252
     0.14315
     0.08673
     0.07868
     0.11897
     0.25598
     0.18345
     0.21569
     0.19957
     0.16733
     0.10285
     0.14315
     0.22375
     0.07868
     0.25598
     0.32046
     0.26404
     0.36882
     0.32046
     0.12703
     0.04644
     0.24792
     0.03838
     0.15121
     0.27210
     0.13509
    -0.01804
     0.07062
    -0.05028
     0.15121
     0.01420
     0.22375
    -0.01804
    -0.04222
     0.13509
     0.22375
     0.10285
     0.00614
     0.17539
     0.11091
     0.30434
     0.29628
     0.28016
     0.19957
     0.14315
     0.43329
     0.36076
     0.54613
     0.73150
     1.01358
     1.23118
     1.30372
     0.82821
     0.79597
     0.12703
    -0.50967
    -1.87979
    -5.36149
    -6.54624
    -2.29082
     0.36076
     1.03776
     0.15121
    -1.24308
    -2.77439
    -2.60514
    -2.47619
    -1.71054
    -0.60638
     0.15121
     1.40043
     2.12579
     2.25474
     2.33534
     2.64160
     2.17415
     1.81147
     1.64222
     1.23118
     0.99746
     0.74761
     0.34464
     0.35270
    -0.02610
    -0.14699
     0.07868
     0.05450
    -0.09863
    -0.11475
    -0.01804
     0.01420
     0.09479
    -0.01804
    -0.03416
    -0.07446
     0.06256
     0.09479
     0.13509
    -0.09057
     0.15927
     0.07062
    -0.03416
    -0.07446
    -0.00998
    -0.03416
     0.08673
     0.11091
     0.11091
     0.04644
     0.02226
     0.03032
     0.16733
     0.20763
     0.16733
     0.10285
     0.11897
     0.24792
     0.14315
     0.11091
     0.24792
     0.31240
     0.20763
     0.24792
     0.27210
     0.22375
     0.28016
     0.19151
     0.21569
     0.29628
     0.22375
     0.28822
     0.30434
     0.23181
     0.14315
     0.28822
     0.40911
     0.14315
     0.25598
     0.23987
     0.32046
     0.29628
     0.26404
     0.05450
     0.09479
     0.31240
     0.24792
     0.42523
     0.18345
    -0.00192
     0.03032
     0.11091
     0.32046
     0.19151
    -0.03416
    -0.09863
     0.14315
     0.29628
     0.04644
     0.02226
    -0.01804
     0.19151
    -0.07446
     0.17539
     0.03838
     0.18345
     0.02226
    -0.01804
     0.07868
     0.22375
     0.01420
    -0.13893
    -0.00192
     0.03838
    -0.02610
    -0.17117
    -0.18729
    -0.06640
     0.06256
     0.03032
     0.04644
    -0.02610
    -0.09863
    -0.01804
    -0.10669
     0.06256
     0.15121
    -0.02610
     0.03838
     0.06256
     0.07062
     0.05450
     0.19957
     0.28822
     0.29628
     0.43329
     0.12703
     0.34464
     0.32046
     0.31240
     0.47359
     0.59448
     0.40911
     0.38494
     0.49777
     0.74761
     0.57836
     0.44941
     0.31240
     0.50583
     0.44941
     0.69120
     0.52195
     0.57030
     0.39300
     0.33658
     0.44135
     0.65896
     0.49777
     0.44941
     0.28822
     0.42523
     0.56225
     0.43329
     0.20763
     0.23987
     0.19151
     0.29628
     0.44135
     0.19151
    -0.05834
     0.06256
    -0.13893
     0.15927
     0.15927
     0.12703
    -0.13087
     0.04644
     0.11897
     0.16733
     0.04644
     0.09479
     0.10285
     0.15927
     0.26404
     0.32046
     0.25598
     0.32046
    -0.15505
    -0.01804
     0.24792
     0.01420
    -0.13893
    -0.01804
    -0.13893
    -0.79981
    -0.36460
     0.02226
     0.65090
     0.91686
     0.90074
     0.75567
     0.88463
     1.20701
     1.16671
     1.12641
     1.39237
     1.55356
     1.52939
     1.45685
     1.70670
     1.63416
     1.23924
     0.85239
     0.65090
     0.66702
     0.28822
     0.08673
     0.07868
    -0.24371
    -0.23565
    -0.30818
    -0.06640
    -0.06640
    -0.18729
    -0.23565
    -0.10669
     0.06256
    -0.07446
     0.09479
     0.05450
     0.07062
     0.18345
     0.08673
     0.34464
     0.18345
     0.08673
     0.19151
     0.23987
     0.28822
     0.35270
     0.28822
     0.18345
     0.26404
     0.19957
     0.22375
     0.25598
     0.24792
     0.19151
     0.37688
     0.51389
     0.37688
     0.22375
     0.06256
     0.28016
     0.47359
     0.35270
     0.31240
     0.32852
     0.33658
     0.44135
     0.29628
     0.39300
     0.31240
     0.27210
     0.40106
     0.46553
     0.35270
     0.32852
     0.42523
     0.27210
     0.28822
     0.45747
     0.48165
     0.44135
     0.28822
     0.28822
     0.29628
     0.26404
     0.19957
     0.40106
     0.27210
     0.32852
     0.38494
     0.32852
     0.40106
     0.09479
     0.37688
     0.23181
     0.36882
     0.32046
     0.18345
     0.48971
     0.23181
     0.28822
     0.24792
     0.33658
     0.32852
     0.27210
     0.28016
     0.29628
     0.27210
     0.15927
     0.23181
     0.31240
     0.26404
     0.23181
     0.31240
     0.33658
     0.28016
     0.29628
     0.15927
     0.24792
     0.29628
     0.20763
     0.25598
     0.38494
     0.25598
     0.20763
     0.12703
     0.36076
     0.45747
     0.30434
     0.27210
     0.19151
     0.37688
     0.19957
     0.26404
     0.32046
     0.34464
     0.35270
     0.36076
     0.54613
     0.40106
     0.21569
     0.08673
     0.43329
     0.35270
     0.25598
     0.36882
     0.26404
     0.15927
     0.29628
     0.24792
     0.41717
     0.35270
     0.11897
     0.21569
     0.19957
     0.33658
     0.26404
     0.23181
     0.15121
     0.25598
     0.36076
     0.42523
     0.19957
     0.21569
     0.03032
     0.20763
     0.26404
     0.20763
     0.14315
     0.08673
     0.23181
     0.12703
     0.17539
    -0.09057
     0.07868
     0.03838
    -0.03416
    -0.20341
     0.03032
    -0.13893
    -0.03416
    -0.27594
    -0.21953
     0.00614
    -0.11475
     0.01420
     0.03838
     0.10285
    -0.05028
    -0.06640
    -0.01804
     0.30434
     0.31240
     0.30434
     0.42523
     0.61060
     0.47359
     0.77985
     0.82015
     0.83627
     0.66702
     0.76373
     0.39300
     0.07062
    -0.65474
    -1.71859
    -3.57228
    -3.97526
    -2.33918
    -0.24371
     0.75567
     0.23987
    -0.74339
    -1.30756
    -1.97650
    -1.13025
    -0.82399
    -0.12281
     1.18283
     1.48909
     1.90818
     2.13385
     1.93236
     2.12579
     2.14997
     1.82759
     1.52939
     1.35208
     0.96522
     0.61060
     0.34464
     0.28016
     0.36882
     0.01420
     0.15121
    -0.00192
     0.17539
     0.26404
     0.26404
     0.14315
     0.19151
     0.28822
     0.27210
     0.21569
     0.24792
     0.33658
     0.08673
     0.20763
     0.30434
     0.22375
     0.15927
     0.27210
     0.32046
     0.30434
     0.32046
     0.22375
     0.35270
     0.24792
     0.31240
     0.35270
     0.36076
     0.33658
     0.29628
     0.14315
     0.35270
     0.33658
     0.57030
     0.44941
     0.28822
     0.44135
     0.30434
     0.30434
     0.35270
     0.36076
     0.25598
     0.32046
     0.38494
     0.44941
     0.30434
     0.12703
     0.27210
     0.18345
     0.33658
     0.22375
    -0.00192
     0.18345
     0.05450
     0.01420
    -0.00998
     0.07868
     0.10285
    -0.02610
     0.09479
    -0.00192
    -0.09057
    -0.21147
    -0.09863
     0.07868
     0.05450
     0.03838
    -0.17923
    -0.02610
    -0.05834
    -0.20341
    -0.09057
    -0.00998
     0.11091
     0.34464
    -0.03416
    -0.09057
    -0.19535
    -0.08252
     0.01420
     0.11897
     0.22375
     0.05450
    -0.05834
    -0.12281
     0.05450
     0.06256
    -0.08252
    -0.06640
    -0.09863
    -0.13893
    -0.11475
     0.03838
     0.01420
    -0.07446
    -0.16311
    -0.09863
     0.03032
     0.04644
     0.01420
     0.09479
    -0.17923
    -0.03416
     0.01420
     0.09479
    -0.00998
     0.02226
    -0.07446
    -0.13893
     0.15121
     0.12703
    -0.10669
    -0.16311
    -0.06640
     0.09479
     0.12703
     0.13509
    -0.00192
     0.07868
    -0.09863
    -0.00192
     0.17539
     0.00614
    -0.09057
     0.18345
     0.11897
     0.12703
    -0.08252
    -0.00192
     0.04644
     0.15121
     0.19957
     0.00614
    -0.09863
    -0.01804
    -0.02610
    -0.05834
     0.11897
     0.11091
    -0.05028
    -0.15505
     0.03838
    -0.18729
    -0.20341
    -0.20341
    -0.33236
    -0.19535
    -0.12281
    -0.16311
    -0.19535
    -0.34848
    -0.30818
    -0.31624
    -0.09863
    -0.15505
    -0.24371
    -0.15505
     0.03838
    -0.16311
     0.03032
    -0.09057
     0.10285
     0.55419
     0.03032
     0.19957
     0.21569
    -0.06640
    -0.03416
     0.03032
     0.30434
     0.39300
    -0.31624
    -0.77563
    -0.64668
    -0.78369
    -1.13831
    -1.26726
    -1.50905
    -1.03354
     0.02226
     0.40911
    -0.18729
    -1.10607
    -0.89653
    -0.07446
     0.11091
     0.45747
     0.74761
     0.70732
     0.98134
     1.44073
     1.24730
     1.13447
     0.86851
     0.95716
     0.98134
     1.10223
     0.97328
     0.71538
     0.30434
     0.15927
     0.09479
     0.19151
     0.11897
     0.11897
     0.03032
     0.06256
     0.27210
     0.19151
     0.19957
     0.17539
     0.20763
     0.23987
     0.34464
     0.28822
     0.23181
     0.13509
     0.19957
     0.33658
     0.35270
     0.27210
     0.31240
     0.16733
     0.35270
     0.15927
     0.13509
     0.12703
     0.27210
     0.23987
     0.32852
     0.36076
     0.27210
     0.43329
     0.15121
     0.29628
     0.35270
     0.21569
     0.33658
     0.25598
     0.23181
     0.33658
     0.34464
     0.23181
     0.23181
     0.36076
     0.36076
     0.27210
     0.27210
     0.15121
     0.04644
     0.21569
     0.52195
     0.32046
     0.10285
     0.20763
     0.17539
     0.46553
     0.20763
     0.15121
     0.19151
     0.16733
     0.19151
     0.27210
     0.16733
     0.10285
     0.04644
     0.03032
     0.27210
     0.31240
     0.03838
    -0.00998
     0.02226
     0.16733
     0.19957
    -0.00192
     0.03032
     0.09479
     0.11091
     0.27210
     0.16733
     0.13509
     0.14315
    -0.12281
     0.03032
     0.25598
     0.15121
     0.18345
    -0.09863
     0.09479
     0.11897
     0.11897
     0.17539
     0.10285
     0.24792
     0.12703
     0.23987
     0.30434
     0.27210
     0.10285
     0.23987
     0.37688
     0.51389
     0.44135
     0.32852
     0.49777
     0.26404
     0.41717
     0.33658
     0.51389
     0.33658
     0.36882
     0.44135
     0.44941
     0.46553
     0.50583
     0.55419
     0.68314
     0.36076
     0.16733
     0.30434
     0.30434
     0.49777
     0.39300
     0.28822
     0.30434
     0.24792
     0.23181
     0.33658
     0.19957
     0.18345
    -0.00998
    -0.12281
     0.23181
     0.11897
     0.11091
    -0.06640
    -0.15505
    -0.03416
    -0.14699
    -0.17923
    -0.29206
    -0.42101
    -0.65474
    -0.54191
    -0.65474
    -0.84011
    -0.79175
    -1.10607
    -0.92070
    -0.79175
    -0.79981
    -0.89653
    -0.83205
    -1.12219
    -0.75951
    -0.51773
    -0.44519
    -0.58220
    -0.42101
    -0.30012
     0.10285
    -0.09057
     0.10285
     0.02226
    -0.11475
     0.20763
     0.50583
     0.39300
     0.53001
     0.64284
     0.39300
     1.11029
     1.35208
     1.53745
     1.72281
     1.46491
     1.09417
     1.31178
     1.33596
     1.25536
     1.06999
     1.09417
     1.15059
     0.96522
     0.82015
     0.44941
     0.12703
    -0.13087
    -0.17923
    -0.52579
    -0.62250
    -0.59832
    -0.61444
    -0.58220
    -0.60638
    -0.58220
    -0.77563
    -0.48549
    -0.40490
    -0.36460
    -0.42101
    -0.25982
    -0.36460
    -0.29206
    -0.37266
    -0.15505
    -0.11475
    -0.05834
    -0.07446
     0.09479
    -0.09057
    -0.05028
    -0.06640
    -0.09863
     0.14315
     0.07062
     0.06256
    -0.02610
     0.07868
     0.00614
     0.18345
     0.18345
     0.19957
     0.13509
     0.08673
     0.03838
     0.08673
     0.14315
     0.16733
     0.01420
     0.15121
     0.15121
     0.20763
     0.15927
    -0.00192
     0.11091
     0.00614
     0.05450
     0.15927
     0.15121
     0.04644
     0.07062
     0.04644
     0.26404
     0.15927
    -0.11475
     0.03032
     0.09479
     0.06256
     0.07868
     0.00614
    -0.00998
    -0.04222
    -0.16311
     0.16733
     0.11091
     0.06256
    -0.03416
    -0.13087
     0.05450
    -0.00192
    -0.20341
    -0.07446
    -0.07446
    -0.03416
    -0.00192
    -0.07446
    -0.05028
    -0.23565
    -0.09863
    -0.14699
     0.00614
    -0.05834
    -0.03416
    -0.08252
    -0.11475
     0.00614
    -0.18729
    -0.00192
     0.05450
    -0.16311
    -0.09863
    -0.00998
    -0.02610
    -0.05028
    -0.17117
    -0.07446
    -0.10669
     0.07062
    -0.07446
    -0.11475
    -0.20341
     0.00614
    -0.17117
    -0.24371
    -0.08252
    -0.13087
    -0.12281
    -0.05028
    -0.13087
    -0.12281
    -0.16311
    -0.16311
    -0.20341
    -0.03416
    -0.13893
    -0.14699
    -0.15505
    -0.09057
    -0.06640
    -0.26788
    -0.06640
    -0.02610
    -0.19535
    -0.01804
    -0.09057
    -0.18729
    -0.17117
    -0.25982
    -0.21953
    -0.09057
    -0.17117
    -0.15505
    -0.23565
    -0.20341
     0.02226
    -0.28400
    -0.34042
    -0.21953
    -0.20341
    -0.34042
    -0.12281
    -0.31624
    -0.55803
    -0.46937
    -0.49355
    -0.44519
    -0.64668
    -0.62250
    -0.84817
    -0.75145
    -0.95294
    -0.92070
    -0.83205
    -0.89653
    -0.66280
    -0.70310
    -0.59026
    -0.57414
    -0.67892
    -0.75145
    -0.55803
    -0.36460
    -0.17117
    -0.20341
    -0.27594
    -0.14699
    -0.32430
    -0.08252
    -0.04222
    -0.31624
    -0.32430
    -0.12281
    -0.38072
    -0.29206
    -0.51773
    -0.50161
    -0.20341
     0.17539
     0.82015
     0.59448
     0.19957
     0.27210
     0.19957
     0.32046
     0.43329
     0.46553
     0.59448
     0.63478
     0.70732
     0.48165
     0.48165
     0.18345
     0.02226
    -0.25176
    -0.17117
    -0.35654
    -0.43713
    -0.44519
    -0.55803
    -0.50161
    -0.45325
    -0.64668
    -0.58220
    -0.54997
    -0.46131
    -0.44519
    -0.46937
    -0.39684
    -0.33236
    -0.49355
    -0.44519
    -0.34848
    -0.41295
    -0.22759
    -0.21953
    -0.25982
    -0.38878
    -0.32430
    -0.22759
    -0.24371
    -0.33236
    -0.29206
    -0.13087
    -0.15505
    -0.10669
    -0.34042
    -0.16311
    -0.17923
    -0.06640
    -0.12281
    -0.12281
    -0.21147
    -0.17117
    -0.25176
     0.00614
    -0.17923
    -0.13893
    -0.21147
    -0.06640
    -0.12281
    -0.05028
    -0.35654
    -0.15505
    -0.17923
    -0.06640
    -0.10669
    -0.25176
    -0.59026
    -0.75145
    -0.47743
    -0.37266
    -0.12281
    -0.34042
    -0.49355
    -0.54191
    -0.42101
    -0.45325
    -0.50967
    -0.52579
    -0.32430
    -0.26788
     0.08673
    -0.01804
    -0.13087
    -0.07446
    -0.29206
    -0.16311
     0.10285
     0.06256
    -0.14699
    -0.22759
     0.04644
    -0.14699
    -0.12281
    -0.31624
    -0.19535
    -0.11475
    -0.21953
    -0.30012
    -0.13893
    -0.26788
    -0.29206
    -0.30012
    -0.12281
     0.00614
    -0.13087
    -0.10669
    -0.05028
    -0.05834
     0.03032
    -0.11475
     0.07868
     0.11091
     0.15121
     0.18345
     0.22375
     0.11897
     0.11897
     0.07868
     0.30434
     0.23987
     0.14315
     0.19957
     0.23987
     0.19151
     0.27210
     0.32046
     0.10285
     0.17539
     0.30434
     0.32852
     0.23181
     0.15927
     0.23987
     0.15927
     0.21569
     0.33658
     0.19151
     0.15121
     0.24792
     0.17539
     0.30434
     0.21569
    -0.31624
    -0.28400
     0.17539
     0.29628
     0.40911
     0.10285
     0.01420
    -0.13893
     0.03032
     0.18345
     0.23987
     0.08673
    -0.05028
     0.09479
     0.05450
     0.15927
    -0.09057
    -0.13087
     0.01420
    -0.06640
     0.04644
    -0.16311
    -0.38072
    -0.62250
    -0.51773
    -0.29206
    -0.42101
    -0.46937
    -0.72728
    -0.67086
    -0.68698
    -0.54191
    -0.50161
    -0.75145
    -0.45325
    -0.50161
    -0.50967
    -0.31624
    -0.52579
    -0.34042
    -0.62250
    -0.31624
    -0.02610
    -0.22759
    -0.16311
    -0.27594
    -0.20341
    -0.36460
    -0.26788
    -0.37266
    -0.39684
    -0.04222
    -0.20341
     0.03032
     0.47359
     0.61060
     0.53807
     0.79597
     0.77985
     0.67508
     0.46553
     0.54613
     0.70732
     0.82015
     0.82015
     0.94910
     0.71538
     0.40911
     0.34464
     0.11897
    -0.20341
    -0.46131
    -0.62250
    -0.68698
    -0.49355
    -0.26788
    -0.63056
    -0.75145
    -0.67892
    -0.60638
    -0.50161
    -0.53385
    -0.59026
    -0.59832
    -0.54191
    -0.13087
    -0.32430
    -0.38072
    -0.42101
    -0.43713
    -0.20341
    -0.00998
    -0.07446
    -0.25982
    -0.23565
    -0.17117
    -0.04222
    -0.17117
    -0.09863
    -0.15505
     0.02226
    -0.10669
     0.11091
    -0.09057
     0.03838
    -0.29206
    -0.06640
     0.13509
    -0.00192
     0.06256
    -0.12281
    -0.09863
     0.03838
     0.11091
    -0.00998
     0.00614
     0.04644
    -0.12281
     0.03838
    -0.00192
    -0.00998
    -0.09057
    -0.05834
    -0.02610
     0.11897
     0.10285
     0.07062
    -0.11475
     0.01420
    -0.05834
    -0.09057
    -0.06640
    -0.13087
    -0.01804
    -0.04222
    -0.03416
    -0.07446
    -0.09863
    -0.13893
     0.02226
    -0.00192
    -0.20341
    -0.06640
    -0.30818
    -0.11475
    -0.05834
    -0.11475
    -0.25982
    -0.21147
    -0.10669
    -0.10669
    -0.09863
    -0.15505
    -0.16311
    -0.37266
    -0.17923
    -0.01804
    -0.12281
    -0.18729
    -0.21953
    -0.22759
    -0.08252
    -0.04222
    -0.17923
    -0.17923
    -0.13893
    -0.23565
    -0.05834
    -0.09863
    -0.11475
    -0.25982
    -0.21147
    -0.08252
    -0.10669
    -0.10669
    -0.06640
    -0.14699
    -0.25982
    -0.11475
    -0.10669
    -0.06640
     0.03032
    -0.17117
     0.04644
     0.07062
     0.07868
     0.05450
    -0.14699
     0.01420
     0.15927
     0.11091
     0.05450
     0.14315
     0.08673
     0.02226
     0.12703
     0.15121
     0.08673
     0.05450
     0.11897
     0.14315
     0.12703
     0.20763
    -0.11475
     0.03032
     0.10285
     0.26404
    -0.01804
    -0.00192
     0.01420
     0.04644
    -0.01804
    -0.13893
    -0.17923
    -0.13087
    -0.07446
    -0.31624
    -0.33236
    -0.36460
    -0.68698
    -0.73534
    -0.79175
    -1.01742
    -1.25114
    -1.36398
    -1.34786
    -1.60576
    -1.69442
    -1.53323
    -1.40427
    -1.48487
    -1.39621
    -1.19473
    -1.22696
    -0.65474
    -0.49355
    -0.26788
     0.25598
     0.54613
     0.80403
     1.19895
     1.38432
     1.47297
     1.52133
     1.64222
     2.10967
     2.14191
     1.94042
     1.86789
     1.48909
     1.67446
     2.14191
     1.81147
     2.02908
     1.88400
     1.24730
     1.13447
     0.85239
     0.74761
     0.82015
     0.77179
     0.54613
     0.72344
     0.40106
     0.26404
    -0.03416
    -0.25982
    -0.26788
    -0.52579
    -0.53385
    -0.53385
    -0.52579
    -0.62250
    -0.61444
    -0.56609
    -0.48549
    -0.50161
    -0.39684
    -0.34042
    -0.26788
    -0.22759
    -0.18729
    -0.16311
    -0.13893
     0.03032
    -0.17117
     0.01420
     0.03838
     0.12703
     0.13509
     0.15121
     0.07062
     0.14315
     0.14315
     0.11091
     0.36882
     0.25598
     0.05450
     0.08673
     0.21569
     0.32046
     0.25598
     0.19151
     0.11897
     0.13509
     0.28016
     0.28822
     0.11091
     0.17539
     0.09479
     0.36882
     0.19151
     0.20763
     0.11897
     0.13509
     0.19957
     0.07062
    -0.04222
     0.11897
     0.07062
     0.14315
     0.07868
     0.23181
     0.12703
    -0.03416
    -0.02610
     0.14315
     0.15121
     0.07868
    -0.03416
     0.11897
     0.05450
     0.13509
    -0.05028
     0.07868
     0.04644
     0.06256
     0.03032
     0.12703
    -0.04222
    -0.02610
    -0.07446
    -0.13893
     0.03838
     0.02226
    -0.12281
    -0.06640
    -0.13893
     0.01420
    -0.09863
    -0.15505
    -0.10669
    -0.13893
    -0.07446
    -0.07446
     0.11897
    -0.10669
    -0.17117
    -0.13087
    -0.07446
     0.04644
     0.01420
    -0.13893
    -0.17117
    -0.09057
    -0.09057
    -0.24371
     0.04644
     0.03032
    -0.10669
     0.02226
    -0.09863
    -0.08252
    -0.13893
    -0.17117
     0.06256
    -0.00192
     0.02226
    -0.12281
    -0.06640
    -0.00192
    -0.08252
    -0.13893
    -0.09863
    -0.00998
    -0.12281
    -0.05834
    -0.13893
    -0.00998
    -0.02610
    -0.09863
    -0.07446
    -0.05028
     0.18345
     0.19151
    -0.04222
    -0.00998
    -0.02610
    -0.14699
     0.07868
     0.10285
     0.12703
    -0.13087
     0.06256
     0.11091
     0.11897
     0.03838
    -0.16311
    -0.01804
    -0.08252
     0.04644
    -0.06640
    -0.16311
    -0.29206
    -0.05834
    -0.31624
    -0.25176
    -0.61444
    -0.76757
    -0.73534
    -0.98518
    -0.99324
    -1.37204
    -1.57352
    -1.65412
    -1.49293
    -1.42845
    -1.52517
    -1.39621
    -1.39621
    -1.40427
    -1.25114
    -0.84011
    -0.63056
    -0.36460
    -0.10669
     0.04644
     0.59448
     0.73955
     0.94910
     0.89269
     1.25536
     1.37626
     1.32790
     1.38432
     1.36014
     1.26342
     1.19089
     0.99746
     1.15865
     0.98940
     1.28760
     1.48909
     0.89269
     0.49777
     0.09479
     0.01420
     0.18345
     0.25598
     0.31240
     0.17539
     0.01420
    -0.20341
    -0.47743
    -0.46131
    -0.58220
    -0.63056
    -0.69504
    -0.81593
    -0.61444
    -0.68698
    -0.73534
    -0.88041
    -0.72728
    -0.58220
    -0.40490
    -0.39684
    -0.35654
    -0.40490
    -0.42907
    -0.32430
    -0.13893
    -0.16311
    -0.20341
    -0.33236
    -0.08252
     0.03032
     0.01420
    -0.14699
    -0.21147
    -0.10669
     0.03032
    -0.04222
    -0.12281
     0.06256
    -0.21147
    -0.07446
    -0.09057
     0.07868
    -0.09863
    -0.17923
    -0.12281
    -0.04222
    -0.12281
    -0.04222
    -0.21147
    -0.22759
    -0.16311
     0.01420
    -0.01804
    -0.09863
    -0.18729
    -0.29206
    -0.15505
    -0.00998
    -0.20341
    -0.27594
    -0.09863
    -0.10669
    -0.14699
    -0.25176
    -0.23565
    -0.26788
    -0.22759
    -0.21147
    -0.20341
    -0.21147
    -0.22759
    -0.36460
    -0.34848
    -0.09057
    -0.23565
    -0.28400
    -0.24371
    -0.19535
    -0.21147
    -0.13893
    -0.21953
    -0.36460
    -0.10669
    -0.09863
    -0.11475
    -0.07446
    -0.34848
    -0.30818
    -0.24371
    -0.08252
     0.00614
    -0.21953
    -0.31624
    -0.34848
    -0.13087
    -0.26788
    -0.23565
    -0.34042
    -0.31624
    -0.28400
    -0.33236
    -0.14699
    -0.18729
    -0.31624
    -0.40490
    -0.32430
    -0.18729
    -0.03416
    -0.28400
    -0.27594
     0.04644
    -0.30012
    -0.06640
    -0.16311
    -0.11475
    -0.00192
     0.05450
    -0.00192
     0.08673
    -0.02610
    -0.13893
    -0.11475
     0.34464
     0.10285
     0.04644
    -0.04222
     0.03838
     0.11897
    -0.00192
     0.05450
     0.00614
     0.01420
     0.10285
     0.07062
     0.14315
    -0.02610
    -0.08252
    -0.08252
     0.14315
     0.07868
     0.12703
    -0.09863
    -0.05834
     0.13509
    -0.02610
    -0.05834
    -0.00192
    -0.04222
     0.12703
     0.01420
     0.10285
    -0.01804
    -0.09057
    -0.24371
     0.08673
    -0.05028
     0.04644
    -0.17923
    -0.13087
    -0.21953
    -0.18729
    -0.33236
    -0.42101
    -0.62250
    -0.72728
    -0.82399
    -0.93682
    -1.13831
    -1.29950
    -1.75889
    -1.79919
    -1.67024
    -1.72665
    -1.70248
    -1.72665
    -1.73471
    -1.66218
    -1.46875
    -1.30756
    -0.75951
    -0.42907
     0.01420
     0.28822
     0.92492
     1.16671
     1.98878
     2.08549
     2.13385
     2.06131
     2.20638
     2.24668
     2.21444
     2.32728
     2.21444
     1.96460
     1.92430
     2.03714
     1.81953
     1.36014
     1.23118
     0.95716
     0.56225
     0.35270
     0.33658
     0.28016
     0.27210
     0.35270
     0.28822
     0.04644
    -0.12281
    -0.41295
    -0.21147
    -0.32430
    -0.60638
    -0.59026
    -0.69504
    -0.77563
    -0.73534
    -0.88041
    -0.87235
    -0.68698
    -0.50967
    -0.66280
    -0.50967
    -0.64668
    -0.52579
    -0.31624
    -0.37266
    -0.27594
    -0.30818
    -0.21953
    -0.07446
    -0.04222
    -0.11475
    -0.18729
    -0.18729
     0.01420
     0.11091
     0.03032
     0.04644
     0.05450
    -0.07446
     0.19151
     0.04644
     0.13509
     0.07868
     0.04644
     0.13509
     0.19957
     0.17539
     0.13509
    -0.05028
     0.23987
     0.25598
     0.15121
     0.02226
     0.04644
     0.05450
     0.15121
     0.12703
     0.09479
     0.10285
     0.03032
     0.05450
     0.13509
     0.10285
     0.08673
    -0.21147
     0.13509
     0.12703
     0.08673
     0.15927
    -0.00998
    -0.00998
     0.03032
     0.04644
    -0.03416
     0.15927
     0.07868
    -0.00192
    -0.03416
     0.11897
     0.05450
    -0.22759
     0.01420
     0.03838
     0.02226
    -0.00192
    -0.00192
    -0.05834
    -0.00192
    -0.06640
     0.00614
     0.16733
     0.00614
     0.03032
    -0.03416
    -0.00998
     0.13509
    -0.00998
    -0.07446
     0.10285
    -0.08252
     0.16733
    -0.13893
    -0.04222
    -0.06640
    -0.11475
    -0.00998
    -0.09057
    -0.09863
    -0.04222
    -0.06640
    -0.13087
     0.03032
    -0.09863
    -0.14699
    -0.03416
    -0.04222
    -0.06640
    -0.09863
    -0.00998
    -0.03416
    -0.16311
    -0.07446
    -0.01804
    -0.13087
    -0.03416
    -0.09057
    -0.16311
     0.02226
    -0.15505
    -0.07446
    -0.13087
     0.05450
    -0.04222
    -0.19535
     0.04644
     0.06256
    -0.22759
    -0.16311
     0.00614
    -0.07446
     0.06256
     0.01420
    -0.09863
    -0.17923
     0.07062
    -0.19535
    -0.10669
     0.01420
    -0.24371
    -0.16311
    -0.22759
    -0.25982
    -0.40490
    -0.52579
    -0.69504
    -0.68698
    -0.84817
    -1.05772
    -1.33174
    -1.38816
    -1.62994
    -1.80725
    -2.04903
    -2.02486
    -1.97650
    -1.83143
    -1.80725
    -1.67024
    -1.61382
    -1.23502
    -1.12219
    -0.49355
    -0.01804
     0.26404
     0.35270
     0.57030
     1.08611
     1.48103
     1.61804
     1.36820
     1.30372
     1.42461
     1.80341
     1.94848
     1.73087
     1.11835
     1.39237
     1.43267
     1.52133
     1.05388
     0.79597
     1.04582
     0.84433
     0.65896
     0.57030
     0.46553
     0.57030
     0.40106
     0.31240
     0.18345
     0.18345
    -0.07446
    -0.33236
    -0.59026
    -0.67892
    -0.53385
    -0.60638
    -0.81593
    -0.78369
    -0.74339
    -0.74339
    -0.71922
    -0.49355
    -0.57414
    -0.58220
    -0.42907
    -0.42101
    -0.44519
    -0.41295
    -0.38878
    -0.36460
    -0.18729
    -0.09057
    -0.05028
    -0.22759
    -0.04222
    -0.17923
     0.01420
    -0.01804
    -0.01804
    -0.15505
    -0.05834
    -0.05834
     0.03032
    -0.05028
    -0.09863
     0.02226
     0.00614
    -0.01804
    -0.15505
    -0.00192
    -0.07446
    -0.07446
    -0.00998
     0.06256
    -0.08252
    -0.13087
    -0.11475
    -0.05834
     0.02226
    -0.05834
    -0.17117
    -0.29206
    -0.09057
    -0.03416
     0.08673
    -0.17923
    -0.35654
     0.00614
    -0.14699
    -0.13087
    -0.07446
    -0.05028
    -0.21953
    -0.08252
    -0.06640
    -0.04222
    -0.25176
    -0.22759
    -0.22759
    -0.01804
    -0.00998
    -0.12281
    -0.15505
    -0.17117
    -0.23565
    -0.18729
     0.63478
     1.27148
     0.44941
    -0.05834
    -0.08252
    -0.01804
     0.10285
     0.07062
     0.28822
     0.28822
     0.13509
     0.21569
    -0.08252
    -0.40490
    -0.43713
    -0.56609
    -0.48549
    -0.44519
    -0.61444
    -0.66280
    -0.65474
    -0.63862
    -0.54191
    -0.70310
    -0.54191
    -0.48549
    -0.41295
    -0.34848
    -0.49355
    -0.49355
    -0.57414
    -0.52579
    -0.38878
    -0.39684
    -0.45325
    -0.47743
    -0.46131
    -0.23565
    -0.42907
    -0.49355
    -0.42907
    -0.36460
    -0.30818
    -0.34848
    -0.49355
    -0.23565
    -0.33236
    -0.46937
    -0.30818
    -0.05028
    -0.23565
    -0.25176
    -0.21147
    -0.34042
    -0.07446
    -0.21953
    -0.20341
    -0.35654
     0.02226
     0.02226
    -0.00998
    -0.01804
    -0.07446
    -0.10669
    -0.07446
     0.15121
     0.04644
    -0.17923
    -0.14699
     0.13509
     0.09479
    -0.12281
    -0.25176
    -0.36460
    -0.34848
    -0.26788
    -0.63862
    -0.76757
    -0.84011
    -1.00130
    -1.04160
    -1.08995
    -0.85623
    -1.09801
    -0.85623
    -0.88847
    -0.67892
    -0.66280
    -0.65474
    -0.34848
    -0.07446
     0.18345
     0.44135
     0.36076
     0.34464
     0.45747
     0.57030
     0.85239
     0.98134
     0.65090
     0.79597
     0.80403
     0.81209
     0.82821
     0.59448
     0.50583
     0.62672
     1.24730
     1.20701
     1.53745
     1.36014
     0.94104
     0.65090
     0.75567
     0.95716
     1.02970
     0.98134
     0.83627
     0.95716
     0.81209
     0.69926
     0.36076
     0.13509
     0.16733
     0.11091
    -0.07446
    -0.01804
    -0.00998
    -0.18729
    -0.23565
     0.08673
     0.11091
    -0.01804
    -0.01804
     0.10285
     0.06256
     0.25598
    -0.02610
     0.17539
     0.02226
     0.20763
     0.32852
     0.36882
     0.23181
     0.34464
     0.07868
     0.15121
     0.47359
     0.29628
     0.31240
     0.17539
     0.33658
     0.28822
     0.34464
     0.10285
     0.35270
     0.28822
     0.39300
     0.36076
     0.21569
     0.23987
    -0.13087
     0.24792
     0.47359
     0.30434
     0.06256
     0.17539
     0.23181
     0.27210
     0.11897
     0.20763
     0.18345
     0.22375
     0.14315
     0.20763
     0.20763
     0.11897
     0.15121
     0.11897
     0.26404
     0.28016
     0.19957
    -0.09057
     0.25598
     0.19151
     0.03032
    -0.05834
     0.13509
     0.13509
     0.14315
     0.19151
     0.21569
     0.23181
     0.07062
    -0.00998
    -0.00192
     0.22375
     0.18345
     0.30434
     0.03032
     0.03032
     0.15927
     0.16733
     0.15121
     0.13509
     0.15927
     0.08673
     0.19151
    -0.05834
     0.10285
    -0.03416
     0.21569
     0.19957
    -0.00998
     0.11897
     0.03032
     0.06256
     0.03032
    -0.00192
     0.02226
    -0.04222
     0.00614
     0.16733
     0.03032
     0.09479
     0.15927
    -0.14699
     0.09479
     0.15927
     0.15927
    -0.01804
     0.08673
     0.06256
     0.00614
     0.06256
     0.05450
     0.15927
     0.04644
     0.05450
     0.06256
     0.12703
     0.01420
    -0.07446
    -0.21953
     0.05450
     0.23181
     0.05450
     0.00614
     0.02226
     0.03838
     0.03032
    -0.00192
     0.11897
     0.01420
     0.02226
     0.08673
     0.07868
     0.11897
     0.05450
    -0.04222
     0.07062
     0.17539
    -0.00998
     0.16733
    -0.01804
     0.01420
    -0.13893
    -0.00998
    -0.13087
     0.08673
     0.03838
    -0.00192
    -0.05834
    -0.04222
    -0.04222
    -0.30012
    -0.25176
    -0.25176
    -0.38072
    -0.54997
    -0.60638
    -0.71922
    -0.92070
    -1.02548
    -1.21085
    -1.23502
    -1.44457
    -1.44457
    -1.35592
    -1.22696
    -1.06577
    -1.06577
    -1.14637
    -0.78369
    -0.44519
     0.00614
     0.24792
     0.19957
     0.52195
     0.66702
     1.09417
     1.27954
     1.28760
     1.15865
     1.28760
     1.44879
     1.27148
     1.12641
     1.13447
     1.17477
     0.90074
     0.79597
     1.03776
     1.29566
     1.52939
     0.94104
     0.44135
     0.42523
     0.73150
     0.73150
     0.85239
     0.86851
     0.74761
     0.36882
     0.15121
    -0.00998
    -0.00998
    -0.28400
    -0.29206
    -0.50161
    -0.54191
    -0.62250
    -0.80787
    -0.71922
    -0.67892
    -0.71922
    -0.59026
    -0.73534
    -0.42101
    -0.39684
    -0.59026
    -0.38878
    -0.27594
    -0.33236
    -0.17923
    -0.13893
    -0.11475
    -0.21953
    -0.19535
    -0.08252
     0.03032
     0.06256
     0.08673
    -0.02610
    -0.03416
     0.17539
     0.19957
    -0.04222
    -0.01804
     0.20763
     0.04644
     0.06256
     0.23987
     0.08673
     0.09479
     0.00614
    -0.05028
     0.06256
     0.16733
    -0.10669
    -0.08252
    -0.01804
    -0.14699
    -0.15505
    -0.01804
    -0.02610
    -0.21147
    -0.13087
    -0.11475
    -0.09863
    -0.32430
    -0.32430
    -0.40490
    -0.32430
    -0.34848
    -0.31624
    -0.50161
    -0.42907
    -0.45325
    -0.59026
    -0.59026
    -0.43713
    -0.67892
    -0.72728
    -0.70310
    -0.66280
    -0.71922
    -0.90458
    -0.71922
    -0.60638
    -0.57414
    -0.84817
    -0.75951
    -0.83205
    -0.74339
    -0.88847
    -0.79175
    -0.84011
    -0.84011
    -0.74339
    -0.61444
    -0.66280
    -0.71116
    -0.81593
    -0.79175
    -0.70310
    -0.75145
    -0.56609
    -0.64668
    -0.91264
    -0.67086
    -0.75145
    -0.64668
    -0.61444
    -0.71922
    -0.75145
    -0.63056
    -0.72728
    -0.72728
    -0.80787
    -0.88847
    -0.75145
    -0.82399
    -0.67086
    -0.67892
    -0.72728
    -0.75951
    -0.70310
    -0.79175
    -0.59026
    -0.74339
    -0.79175
    -0.68698
    -0.58220
    -0.50161
    -0.59026
    -0.59832
    -0.71116
    -0.53385
    -0.29206
    -0.38878
    -0.44519
    -0.59026
    -0.41295
    -0.40490
    -0.38072
    -0.15505
    -0.36460
    -0.33236
    -0.34042
    -0.15505
    -0.22759
    -0.24371
    -0.37266
    -0.28400
    -0.14699
    -0.05834
    -0.18729
    -0.20341
    -0.14699
    -0.21147
    -0.26788
    -0.02610
    -0.15505
    -0.20341
    -0.17923
    -0.21953
    -0.38878
    -0.32430
    -0.46937
    -0.61444
    -0.62250
    -0.67086
    -0.72728
    -0.85623
    -1.02548
    -1.16249
    -1.29950
    -1.08189
    -1.04160
    -1.09801
    -0.83205
    -0.58220
    -0.58220
    -0.54191
    -0.35654
    -0.17117
    -0.00998
     0.08673
    -0.05834
     0.28822
     0.39300
     0.64284
     0.48165
     0.16733
    -0.00998
     0.23987
     0.46553
     0.28016
     0.48165
     0.51389
     0.60254
     0.77985
     0.73150
     1.04582
     1.14253
     1.02970
     0.82015
     1.10223
     1.19089
     1.17477
     1.23924
     1.35208
     1.00552
     1.01358
     0.79597
     0.59448
     0.29628
     0.09479
    -0.03416
    -0.13087
    -0.05028
    -0.25176
    -0.22759
    -0.30012
    -0.46131
    -0.34848
    -0.12281
    -0.17117
    -0.30012
    -0.16311
    -0.17117
    -0.13893
    -0.04222
    -0.10669
    -0.09057
     0.02226
     0.02226
     0.02226
     0.05450
    -0.01804
    -0.00998
    -0.07446
     0.17539
     0.32046
     0.07868
    -0.21147
    -0.08252
     0.17539
     0.14315
    -0.02610
     0.00614
     0.05450
     0.06256
     0.20763
     0.02226
     0.04644
    -0.09057
    -0.06640
     0.11091
    -0.00192
     0.02226
     0.03838
    -0.05028
     0.16733
     0.13509
     0.03032
    -0.00998
    -0.00998
     0.07062
    -0.03416
     0.02226
     0.03838
    -0.00192
    -0.16311
     0.03838
     0.23181
     0.09479
    -0.02610
    -0.09863
    -0.00998
     0.05450
     0.03032
    -0.13087
    -0.01804
    -0.06640
     0.10285
     0.11897
     0.01420
     0.04644
    -0.05834
    -0.02610
     0.01420
    -0.02610
     0.03032
    -0.09057
    -0.17923
    -0.10669
    -0.07446
    -0.07446
    -0.13893
    -0.27594
    -0.21953
    -0.03416
    -0.30818
    -0.34848
    -0.57414
    -0.04222
    -0.16311
    -0.34042
    -0.43713
    -0.51773
    -0.54997
    -0.36460
    -0.28400
    -0.48549
    -0.55803
    -0.67086
    -0.63862
    -0.63056
    -0.60638
    -0.63056
    -0.82399
    -0.95294
    -0.76757
    -0.67086
    -0.75145
    -0.67892
    -0.94488
    -0.76757
    -0.84011
    -0.74339
    -0.66280
    -0.83205
    -0.55803
    -0.70310
    -0.58220
    -0.61444
    -0.69504
    -0.77563
    -0.68698
    -0.55803
    -0.54191
    -0.48549
    -0.67892
    -0.60638
    -0.43713
    -0.59026
    -0.41295
    -0.51773
    -0.56609
    -0.50161
    -0.42101
    -0.46131
    -0.42907
    -0.61444
    -0.67086
    -0.54191
    -0.38072
    -0.57414
    -0.71116
    -0.75145
    -0.63862
    -0.68698
    -0.80787
    -0.94488
    -0.96100
    -0.78369
    -0.67086
    -0.54997
    -0.63056
    -0.45325
    -0.68698
    -0.36460
    -0.34848
    -0.28400
    -0.35654
    -0.24371
    -0.37266
    -0.14699
    -0.15505
    -0.00998
    -0.22759
    -0.08252
    -0.25982
    -0.65474
    -0.70310
    -0.39684
    -0.79175
    -1.10607
    -0.78369
    -0.96100
    -0.89653
    -0.82399
    -0.50161
    -0.71116
    -0.13893
    -0.11475
    -0.26788
     0.04644
     0.01420
     0.01420
     0.31240
     0.46553
     0.53807
     0.50583
     0.65896
     0.83627
     0.57030
     0.53001
     0.39300
     0.15927
    -0.00192
    -0.10669
    -0.00192
    -0.09057
    -0.17923
    -0.22759
    -0.13893
    -0.19535
    -0.32430
    -0.41295
    -0.34848
    -0.15505
    -0.34848
    -0.18729
    -0.33236
    -0.16311
    -0.01804
    -0.20341
    -0.20341
    -0.12281
    -0.16311
    -0.18729
    -0.09863
    -0.07446
    -0.05834
    -0.17117
    -0.12281
     0.10285
    -0.10669
     0.01420
    -0.05028
    -0.01804
    -0.10669
    -0.17117
    -0.11475
     0.07062
    -0.07446
    -0.05834
     0.02226
    -0.07446
    -0.00192
    -0.09863
    -0.03416
     0.08673
    -0.06640
    -0.05834
    -0.03416
    -0.17923
     0.02226
    -0.07446
    -0.05028
     0.11897
    -0.00192
    -0.05028
    -0.05028
     0.05450
     0.10285
    -0.10669
    -0.25176
    -0.04222
     0.07868
    -0.01804
     0.08673
    -0.04222
    -0.08252
     0.02226
    -0.13893
     0.04644
     0.08673
    -0.20341
    -0.06640
    -0.05028
     0.01420
     0.08673
    -0.20341
    -0.01804
     0.01420
    -0.03416
     0.05450
    -0.04222
     0.10285
    -0.04222
    -0.05834
    -0.00998
    -0.00998
     0.11091
    -0.02610
     0.03032
     0.02226
     0.04644
     0.02226
     0.02226
     0.03838
    -0.11475
    -0.19535
     0.00614
    -0.09057
    -0.13087
    -0.17117
    -0.14699
    -0.03416
     0.08673
    -0.08252
    -0.09057
    -0.25982
    -0.20341
    -0.16311
    -0.27594
    -0.04222
    -0.09863
    -0.14699
    -0.12281
     0.03838
    -0.13087
    -0.25982
    -0.12281
    -0.14699
     0.00614
    -0.02610
    -0.10669
    -0.05028
    -0.09863
    -0.15505
    -0.11475
     0.11897
     0.13509
    -0.07446
    -0.02610
     0.04644
    -0.02610
     0.02226
    -0.05834
    -0.07446
     0.15927
     0.19151
     0.06256
    -0.00192
     0.03838
     0.08673
    -0.05028
     0.00614
     0.13509
    -0.12281
     0.09479
     0.07868
     0.03032
     0.00614
    -0.13087
    -0.05834
    -0.17923
    -0.25176
    -0.27594
    -0.37266
    -0.44519
    -0.42101
    -0.51773
    -0.43713
    -0.32430
    -0.41295
    -0.40490
    -0.30818
    -0.27594
    -0.47743
    -0.47743
    -0.45325
    -0.00192
     0.07868
     0.06256
     0.07868
     0.07062
     0.07062
     0.13509
     0.07062
     0.01420
    -0.04222
    -0.02610
    -0.09863
    -0.11475
     0.35270
     0.06256
     0.12703
     0.69926
     0.99746
     1.46491
     1.58580
     0.99746
     0.70732
     1.15865
     1.31984
     1.71476
     1.86789
     1.81953
     1.90012
     1.54551
     1.47297
     1.14253
     0.65090
     0.63478
     0.33658
     0.44135
     0.25598
    -0.01804
    -0.05834
    -0.04222
    -0.21953
    -0.12281
    -0.09863
    -0.13893
    -0.19535
    -0.03416
     0.01420
     0.03032
    -0.00998
     0.08673
     0.11091
     0.06256
     0.18345
     0.27210
     0.06256
     0.16733
     0.19957
     0.07868
     0.28822
     0.13509
     0.21569
     0.17539
     0.37688
     0.28016
     0.21569
     0.10285
     0.26404
     0.19151
     0.31240
     0.28822
     0.17539
     0.16733
     0.19151
     0.27210
     0.32852
     0.30434
     0.40106
     0.15121
     0.22375
     0.14315
     0.27210
    -0.03416
     0.11091
     0.28822
     0.37688
     0.19151
     0.27210
     0.13509
     0.31240
     0.05450
     0.37688
     0.23987
     0.18345
     0.21569
     0.20763
     0.36076
     0.40106
     0.24792
     0.15121
     0.30434
     0.20763
     0.27210
     0.44135
     0.28016
     0.20763
     0.14315
     0.44941
     0.41717
     0.38494
     0.15121
     0.34464
     0.46553
     0.40911
     0.28016
     0.10285
     0.20763
     0.36076
     0.45747
     0.44135
     0.28822
     0.36076
     0.07868
     0.33658
     0.44941
     0.34464
     0.20763
     0.22375
     0.22375
     0.32852
     0.27210
     0.28822
     0.15927
     0.29628
     0.27210
     0.39300
     0.27210
     0.27210
     0.12703
     0.08673
     0.29628
     0.27210
     0.16733
     0.30434
     0.33658
     0.21569
     0.20763
     0.26404
     0.19957
     0.32852
     0.36076
     0.28822
     0.31240
     0.36076
     0.41717
     0.38494
     0.61060
     0.57030
     0.45747
     0.43329
     0.54613
     0.53807
     0.65896
     0.48971
     0.46553
     0.49777
     0.57030
     0.63478
     0.66702
     0.60254
     0.45747
     0.36076
     0.53001
     0.55419
     0.40106
     0.32046
     0.39300
     0.36076
     0.44135
     0.50583
     0.38494
     0.17539
     0.42523
     0.32046
     0.32852
     0.37688
     0.09479
     0.16733
     0.15927
     0.29628
     0.37688
     0.08673
     0.11897
     0.04644
     0.19151
     0.07868
    -0.06640
    -0.11475
    -0.10669
     0.07868
     0.03838
     0.23181
     0.28016
     0.01420
    -0.09057
     0.01420
     0.15927
     0.36882
     0.54613
     0.53001
     0.33658
    -0.00192
    -0.21953
    -0.30012
    -0.17923
    -0.37266
    -1.09801
    -2.23440
    -2.42783
    -2.04098
    -1.66218
    -0.94488
    -0.70310
    -0.96906
    -1.45263
    -1.54935
    -1.46875
    -0.58220
     0.12703
     0.52195
     0.94910
     1.10223
     1.76311
     2.17415
     2.20638
     2.22250
     1.79535
     1.72281
     2.01296
     1.82759
     1.62610
     1.27148
     1.17477
     0.82821
     0.73150
     0.49777
     0.24792
     0.20763
     0.22375
     0.23181
     0.32852
     0.02226
    -0.02610
     0.00614
     0.24792
     0.20763
     0.07868
     0.03838
     0.03838
     0.16733
     0.16733
     0.00614
     0.03838
     0.04644
     0.10285
     0.09479
     0.11091
    -0.01804
    -0.10669
    -0.17117
     0.04644
     0.07868
     0.11897
     0.19957
    -0.10669
    -0.10669
     0.03032
     0.02226
    -0.03416
    -0.06640
    -0.05834
     0.08673
     0.07062
     0.15927
    -0.00998
    -0.14699
    -0.07446
     0.17539
     0.21569
    -0.01804
    -0.09057
    -0.00998
     0.03838
     0.05450
     0.06256
     0.11897
     0.17539
     0.05450
     0.27210
     0.16733
     0.15927
    -0.05834
     0.03032
     0.08673
     0.22375
     0.11897
     0.11897
     0.03032
     0.19151
     0.10285
     0.00614
     0.19957
     0.09479
     0.05450
     0.08673
     0.09479
     0.00614
    -0.03416
     0.11091
     0.05450
     0.25598
     0.23987
     0.14315
     0.15927
    -0.00998
    -0.06640
     0.08673
     0.10285
     0.06256
     0.18345
     0.07062
     0.11897
     0.09479
     0.16733
    -0.10669
     0.00614
     0.07868
     0.20763
     0.03032
     0.06256
    -0.13087
     0.11091
     0.03032
    -0.02610
     0.01420
     0.03838
     0.01420
     0.11091
     0.15121
    -0.09863
    -0.09057
    -0.26788
     0.11897
     0.15927
     0.03838
     0.06256
    -0.07446
     0.00614
    -0.05834
    -0.05834
    -0.05028
     0.01420
    -0.09057
    -0.00192
    -0.10669
     0.05450
    -0.16311
    -0.26788
    -0.06640
    -0.03416
    -0.11475
    -0.05834
    -0.21953
    -0.69504
    -0.27594
    -0.20341
     0.01420
    -0.08252
    -0.25176
    -0.25176
    -0.17923
    -0.21147
    -0.22759
    -0.27594
    -0.34848
    -0.13087
    -0.23565
    -0.25176
    -0.09863
    -0.22759
    -0.40490
    -0.46131
    -0.37266
    -0.09057
    -0.21953
    -0.46937
    -0.30818
    -0.21953
    -0.17117
    -0.30818
    -0.33236
    -0.38878
     0.00614
    -0.05028
    -0.00192
     0.18345
     0.01420
    -0.01804
     0.11897
     0.28016
     0.66702
     1.10223
     1.12641
     0.82015
     0.58642
     0.25598
    -0.00998
    -0.99324
    -2.70185
    -6.40923
    -6.32863
    -1.92008
     0.54613
    -0.13087
    -1.72665
    -3.20960
    -3.45139
    -2.66156
    -2.73409
    -1.98456
    -1.04966
    -0.61444
     0.65090
     1.55356
     1.57774
     1.94848
     2.20638
     2.05325
     1.89206
     1.68252
     1.21507
     1.05388
     0.68314
     0.36076
     0.19151
     0.19957
     0.03032
     0.01420
    -0.08252
    -0.13893
    -0.05834
    -0.12281
    -0.05028
    -0.05028
    -0.17117
    -0.07446
    -0.06640
    -0.09057
     0.14315
    -0.00192
    -0.00192
     0.00614
    -0.05834
    -0.00998
     0.04644
    -0.03416
     0.18345
     0.03032
     0.00614
     0.20763
     0.21569
     0.11897
     0.09479
     0.18345
     0.15927
     0.31240
     0.21569
     0.28822
     0.18345
     0.16733
     0.27210
     0.26404
     0.23987
     0.35270
     0.21569
     0.23181
     0.23181
     0.10285
     0.05450
     0.03838
     0.12703
     0.10285
     0.22375
     0.08673
     0.01420
     0.13509
     0.00614
    -0.00998
     0.12703
     0.08673
     0.02226
    -0.03416
     0.15121
     0.03032
     0.11091
    -0.00192
     0.20763
     0.07062
     0.23987
     0.19151
    -0.00998
     0.17539
     0.09479
     0.09479
     0.13509
     0.31240
     0.11897
     0.19151
     0.18345
     0.28822
     0.21569
    -0.01804
     0.21569
     0.15927
     0.26404
     0.26404
     0.15121
     0.16733
     0.31240
     0.18345
     0.16733
     0.22375
     0.23987
     0.14315
     0.31240
     0.15121
     0.11897
     0.07868
     0.18345
     0.11897
     0.28822
     0.11897
     0.27210
     0.07062
     0.06256
     0.19151
     0.04644
     0.13509
     0.29628
    -0.06640
     0.23181
     0.11091
     0.33658
     0.15121
     0.00614
     0.10285
     0.33658
     0.27210
     0.24792
     0.11091
     0.15121
     0.11091
     0.20763
     0.28016
     0.17539
     0.15121
     0.23181
     0.11897
     0.28016
     0.20763
     0.15927
    -0.07446
     0.25598
     0.20763
     0.23987
     0.21569
     0.02226
     0.23181
    -0.15505
     0.11897
     0.16733
    -0.05028
    -0.11475
    -0.08252
    -0.06640
    -0.13893
    -0.22759
    -0.16311
    -0.17117
     0.06256
     0.00614
    -0.00998
     0.02226
    -0.22759
    -0.13087
    -0.00998
     0.15927
     0.10285
     0.03032
    -0.05028
     0.16733
     0.16733
     0.23181
     0.36882
     0.72344
     0.88463
     0.59448
    -0.09057
    -0.51773
    -1.82337
    -2.28276
    -4.13645
    -3.74959
    -2.29082
    -0.22759
    -0.04222
    -0.84011
    -2.03292
    -2.17799
    -1.94426
    -1.42039
    -1.19473
    -0.45325
     0.32046
     0.96522
     1.58580
     1.77923
     1.73893
     1.94848
     1.99684
     1.58580
     1.45685
     1.05388
     0.85239
     0.50583
     0.15927
    -0.08252
    -0.14699
    -0.12281
    -0.17923
    -0.44519
    -0.40490
    -0.51773
    -0.47743
    -0.50967
    -0.13087
    -0.34848
    -0.48549
    -0.48549
    -0.47743
    -0.35654
    -0.42101
    -0.51773
    -0.41295
    -0.40490
    -0.26788
    -0.38072
    -0.25176
    -0.35654
    -0.41295
    -0.30012
    -0.17923
    -0.21953
    -0.34848
    -0.21147
    -0.21147
    -0.08252
    -0.07446
    -0.29206
    -0.23565
    -0.07446
    -0.00998
     0.05450
     0.08673
    -0.16311
    -0.00192
    -0.12281
    -0.06640
     0.24792
     0.09479
     0.05450
     0.22375
     0.28016
     0.26404
     0.27210
     0.22375
     0.32852
     0.44941
     0.52195
     0.68314
     0.52195
     0.49777
     0.41717
     0.63478
     0.86851
     0.82015
     0.74761
     0.65896
     0.66702
     0.81209
     0.82821
     0.65896
     0.66702
     0.73150
     0.91686
     0.83627
     0.75567
     0.70732
     0.57030
     0.70732
     0.78791
     0.74761
     0.77179
     0.57836
     0.71538
     0.88463
     0.70732
     0.82015
     0.75567
     0.65896
     0.94104
     0.98940
     0.82821
     0.69926
     0.74761
     0.74761
     0.92492
     1.03776
     0.93298
     0.82821
     0.73955
     1.00552
     0.84433
     0.94910
     0.75567
     0.77985
     0.79597
     0.90074
     0.96522
     0.74761
     0.61866
     0.53807
     0.77179
     0.85239
     0.79597
     0.65090
     0.67508
     0.71538
     0.48971
     0.61060
     0.59448
     0.59448
     0.51389
     0.57030
     0.57030
     0.77179
     0.53807
     0.33658
     0.35270
     0.47359
     0.62672
     0.25598
     0.32046
     0.44941
     0.37688
     0.31240
     0.20763
     0.17539
     0.03032
     0.11897
     0.13509
     0.11091
    -0.00998
    -0.13893
    -0.25982
    -0.06640
    -0.13087
    -0.27594
    -0.27594
    -0.34848
    -0.58220
    -0.53385
    -0.54191
    -0.63862
    -0.71922
    -0.77563
    -0.86429
    -0.78369
    -0.97712
    -1.21891
    -1.25920
    -1.06577
    -1.23502
    -1.18667
    -1.21891
    -1.26726
    -1.26726
    -1.31562
    -1.33174
    -1.14637
    -1.08189
    -1.22696
    -1.01742
    -0.94488
    -1.10607
    -1.17055
    -1.19473
    -1.46069
    -1.51711
    -1.54129
    -1.63800
    -1.80725
    -1.58964
    -1.80725
    -1.80725
    -1.23502
    -1.02548
    -0.53385
    -0.17923
    -0.78369
    -1.14637
    -0.75145
    -0.20341
    -0.25176
     0.06256
     0.32852
     0.20763
    -0.06640
    -0.13087
    -0.18729
    -0.34848
    -0.67892
    -1.05772
    -1.04966
    -1.29144
    -1.43651
    -1.63800
    -1.70248
    -1.85561
    -1.92008
    -1.77501
    -1.72665
    -1.55740
    -1.56546
    -1.67024
    -1.48487
    -1.46069
    -1.29950
    -1.47681
    -1.25920
    -1.39621
    -1.30756
    -1.13025
    -1.26726
    -1.17861
    -1.28338
    -1.33174
    -1.09801
    -1.19473
    -1.09801
    -1.20279
    -1.18667
    -1.21085
    -1.25114
    -1.21085
    -1.09801
    -1.07383
    -1.18667
    -1.12219
    -1.13831
    -1.06577
    -1.26726
    -1.16249
    -1.00130
    -1.00130
    -1.09801
    -1.03354
    -1.10607
    -1.15443
    -1.08995
    -0.96100
    -1.03354
    -0.88847
    -1.04160
    -0.92876
    -0.91264
    -0.88847
    -0.91264
    -1.04160
    -0.71922
    -0.72728
    -0.76757
    -0.85623
    -0.73534
    -0.81593
    -0.88041
    -0.67086
    -0.65474
    -0.61444
    -0.82399
    -0.72728
    -0.65474
    -0.65474
    -0.60638
    -0.81593
    -0.66280
    -0.55803
    -0.61444
    -0.55803
    -0.50967
    -0.63056
    -0.67892
    -0.52579
    -0.63862
    -0.58220
    -0.59026
    -0.50161
    -0.48549
    -0.67086
    -0.48549
    -0.57414
    -0.59026
    -0.46131
    -0.42907
    -0.46937
    -0.36460
    -0.50161
    -0.49355
    -0.39684
    -0.38072
    -0.54191
    -0.37266
    -0.36460
    -0.13893
    -0.30012
    -0.34848
    -0.43713
    -0.46131
    -0.19535
    -0.22759
    -0.23565
    -0.24371
    -0.26788
    -0.38878
    -0.33236
    -0.30818
    -0.20341
    -0.25176
    -0.34848
    -0.23565
    -0.22759
    -0.22759
    -0.26788
    -0.28400
    -0.30818
    -0.13087
    -0.16311
    -0.30818
    -0.09863
    -0.09863
    -0.23565
    -0.19535
    -0.17117
     0.05450
    -0.09057
    -0.22759
    -0.14699
    -0.03416
    -0.11475
    -0.17923
    -0.14699
    -0.06640
    -0.14699
    -0.11475
    -0.07446
    -0.15505
    -0.15505
    -0.34042
    -0.10669
    -0.30012
    -0.01804
    -0.38878
    -0.25176
    -0.38072
    -0.26788
    -0.43713
    -0.21147
    -0.37266
    -0.36460
    -0.49355
    -0.36460
    -0.40490
    -0.44519
    -0.51773
    -0.14699
    -0.08252
    -0.27594
    -0.24371
    -0.21953
    -0.23565
    -0.11475
    -0.07446
    -0.09057
     0.19957
     0.27210
     0.41717
     0.48165
     0.67508
     0.88463
     1.03776
     0.89269
     0.68314
    -0.14699
    -1.10607
    -2.83887
    -5.53074
    -6.04655
    -3.01618
    -0.14699
     0.09479
    -1.28338
    -3.37079
    -3.60452
    -3.06453
    -2.69380
    -2.49231
    -1.33174
    -0.51773
     0.33658
     1.21507
     1.35208
     1.60998
     2.01296
     2.26280
     1.73087
     1.72281
     1.23924
     0.95716
     0.57030
     0.41717
     0.27210
    -0.01804
    -0.13893
    -0.23565
    -0.15505
    -0.03416
    -0.00998
    -0.23565
    -0.24371
    -0.09863
    -0.22759
    -0.09057
    -0.01804
    -0.21953
    -0.09057
    -0.19535
     0.03838
    -0.03416
    -0.22759
    -0.27594
    -0.17923
    -0.17923
    -0.05834
    -0.13893
    -0.29206
    -0.13087
    -0.31624
    -0.31624
    -0.05028
    -0.12281
    -0.38878
    -0.13893
    -0.12281
    -0.19535
    -0.24371
    -0.37266
    -0.38878
    -0.05834
    -0.14699
    -0.32430
    -0.27594
    -0.34848
    -0.14699
    -0.39684
    -0.33236
    -0.28400
    -0.21147
    -0.24371
    -0.30818
    -0.17117
    -0.34848
    -0.33236
    -0.36460
    -0.38878
    -0.09863
    -0.25176
    -0.31624
    -0.20341
    -0.33236
    -0.42101
    -0.27594
    -0.12281
    -0.31624
    -0.34042
    -0.30012
    -0.23565
    -0.32430
    -0.23565
    -0.43713
    -0.37266
    -0.13087
    -0.09863
    -0.20341
    -0.38878
    -0.22759
    -0.50161
    -0.19535
    -0.16311
    -0.21147
    -0.32430
    -0.27594
    -0.21147
    -0.21953
    -0.35654
    -0.34042
    -0.22759
    -0.21953
    -0.18729
    -0.17117
    -0.43713
    -0.23565
    -0.30012
    -0.21953
    -0.03416
    -0.23565
    -0.40490
    -0.13087
    -0.25176
    -0.18729
    -0.17923
    -0.25982
    -0.30012
    -0.22759
    -0.11475
    -0.11475
    -0.18729
    -0.24371
    -0.26788
    -0.16311
     0.05450
     0.03838
    -0.42101
    -0.09057
    -0.23565
     0.03032
     0.01420
    -0.17117
    -0.14699
    -0.10669
     0.07062
     0.07868
    -0.05028
    -0.01804
     0.07868
    -0.20341
    -0.02610
     0.15927
     0.04644
    -0.15505
     0.03838
    -0.00998
     0.03032
    -0.01804
    -0.03416
    -0.01804
    -0.19535
    -0.00192
    -0.14699
    -0.04222
    -0.13893
    -0.22759
    -0.33236
    -0.13893
    -0.23565
    -0.21147
    -0.30012
    -0.21147
    -0.02610
    -0.07446
    -0.04222
    -0.21953
    -0.17117
     0.06256
     0.12703
     0.11091
     0.03838
     0.12703
     0.19151
     0.52195
     0.43329
     0.52195
     0.86045
     1.20701
     1.30372
     0.92492
     1.23118
     0.90074
     1.25536
     0.24792
    -4.69255
   -10.42286
    -8.47246
    -1.42845
     1.20701
    -0.51773
    -2.37947
    -4.16063
    -2.76633
    -3.62064
    -3.41109
    -2.23440
    -1.90396
    -0.38878
     1.62610
     2.42399
     2.98816
     3.39919
     3.69739
     3.43143
     2.98816
     2.61742
     2.49653
     1.86789
     1.36820
     1.11029
     0.67508
     0.53001
     0.30434
     0.07868
     0.11091
     0.06256
     0.00614
     0.02226
    -0.03416
     0.08673
    -0.05834
    -0.19535
     0.01420
     0.07062
     0.07062
    -0.17117
     0.00614
    -0.19535
     0.01420
    -0.11475
    -0.09057
    -0.19535
    -0.00998
    -0.09863
     0.09479
    -0.00998
    -0.06640
    -0.20341
     0.19151
     0.05450
    -0.05028
    -0.03416
    -0.06640
     0.08673
    -0.03416
    -0.07446
     0.07868
    -0.01804
    -0.08252
    -0.04222
     0.01420
    -0.00192
    -0.05834
    -0.10669
    -0.04222
     0.03838
    -0.05834
    -0.01804
    -0.07446
    -0.08252
    -0.01804
     0.07868
     0.03838
    -0.12281
     0.00614
     0.04644
     0.00614
     0.11091
    -0.09057
    -0.12281
    -0.05028
     0.11897
     0.13509
    -0.07446
     0.01420
    -0.14699
     0.10285
    -0.00998
    -0.05028
    -0.00192
    -0.15505
    -0.02610
     0.03032
     0.02226
    -0.02610
    -0.03416
    -0.43713
    -0.00998
    -0.07446
    -0.04222
    -0.05028
    -0.25982
    -0.24371
    -0.09057
    -0.13087
    -0.11475
    -0.06640
    -0.17923
    -0.13087
    -0.12281
    -0.08252
    -0.12281
    -0.28400
    -0.11475
    -0.10669
     0.16733
    -0.10669
    -0.07446
    -0.09863
     0.03032
     0.04644
     0.03032
    -0.13893
     0.08673
    -0.17117
     0.10285
    -0.06640
     0.15927
    -0.02610
    -0.03416
     0.03032
     0.05450
    -0.05028
     0.06256
     0.00614
     0.02226
     0.05450
     0.03838
     0.11897
    -0.02610
     0.21569
     0.11091
     0.17539
     0.14315
    -0.00998
    -0.06640
     0.07868
     0.22375
     0.15927
     0.00614
     0.04644
     0.01420
     0.03838
    -0.01804
    -0.07446
    -0.16311
    -0.02610
    -0.13087
    -0.21147
    -0.16311
    -0.37266
    -0.41295
    -0.33236
    -0.23565
    -0.21147
    -0.03416
    -0.15505
    -0.41295
    -0.44519
    -0.20341
    -0.18729
    -0.25982
    -0.21953
    -0.09863
    -0.05834
     0.11091
     0.08673
     0.22375
     0.68314
     1.38432
     1.37626
     1.18283
     1.23924
     0.54613
     0.43329
    -2.84693
    -8.30321
   -10.85002
    -6.73967
     0.28016
     2.83503
    -0.48549
    -4.31376
    -4.86180
    -3.76571
    -3.57228
    -2.87110
    -1.75083
    -0.79175
     0.84433
     2.01296
     2.98816
     3.43949
     3.75381
     3.87470
     3.36695
     3.11711
     2.45623
     2.00490
     1.40849
     0.87657
     0.67508
     0.39300
     0.19151
    -0.02610
    -0.00192
    -0.23565
    -0.21147
    -0.18729
    -0.09057
    -0.08252
    -0.17117
     0.02226
    -0.09863
    -0.23565
    -0.00998
    -0.29206
    -0.19535
    -0.07446
    -0.06640
    -0.21147
    -0.20341
    -0.10669
    -0.15505
    -0.29206
    -0.02610
    -0.09057
     0.11897
    -0.25176
    -0.07446
    -0.05834
    -0.13893
    -0.02610
    -0.00192
    -0.03416
     0.06256
     0.02226
     0.09479
    -0.07446
    -0.19535
    -0.22759
     0.07062
     0.09479
    -0.00998
    -0.01804
    -0.05834
    -0.03416
     0.09479
    -0.01804
    -0.16311
    -0.00192
    -0.05028
    -0.03416
    -0.24371
     0.08673
    -0.11475
    -0.10669
    -0.18729
    -0.00192
    -0.10669
     0.03032
    -0.36460
    -0.10669
    -0.08252
    -0.17923
    -0.28400
    -0.07446
    -0.21953
    -0.04222
    -0.13087
     0.03032
    -0.16311
    -0.25982
    -0.19535
    -0.34848
    -0.25982
    -0.04222
    -0.02610
    -0.31624
    -0.19535
    -0.28400
    -0.27594
    -0.10669
    -0.07446
    -0.28400
    -0.27594
    -0.13893
    -0.30012
    -0.17923
    -0.25982
    -0.38072
    -0.12281
    -0.15505
    -0.13087
    -0.25176
    -0.21953
    -0.26788
    -0.29206
    -0.32430
    -0.20341
    -0.29206
    -0.33236
    -0.20341
    -0.17117
    -0.17923
    -0.29206
    -0.31624
    -0.16311
    -0.21147
    -0.16311
    -0.26788
    -0.21953
    -0.13893
    -0.10669
    -0.30012
    -0.11475
     0.01420
    -0.17923
    -0.13893
     0.07868
    -0.12281
    -0.12281
    -0.12281
    -0.07446
    -0.01804
    -0.08252
    -0.02610
    -0.13087
     0.02226
    -0.02610
    -0.09863
    -0.04222
    -0.04222
    -0.09863
    -0.23565
     0.06256
     0.14315
    -0.08252
    -0.05028
    -0.01804
    -0.08252
     0.07062
     0.11897
    -0.15505
    -0.14699
    -0.13893
    -0.20341
     0.06256
    -0.11475
    -0.13893
    -0.20341
    -0.09057
    -0.01804
    -0.22759
    -0.30818
    -0.35654
    -0.25176
    -0.12281
    -0.05834
    -0.07446
    -0.18729
    -0.17117
    -0.14699
    -0.08252
     0.00614
     0.11091
     0.05450
     0.06256
     0.32852
     0.23987
     0.09479
     0.14315
     0.36076
     0.10285
     0.18345
     0.10285
    -0.58220
    -1.18667
    -1.55740
    -2.39559
    -2.12963
    -1.46069
    -0.39684
     0.44941
    -0.00192
    -0.81593
    -1.20279
    -0.50161
     0.17539
     0.02226
     0.66702
     0.83627
     1.02970
     1.28760
     1.57774
     1.65834
     1.68252
     1.33596
     0.95716
     0.88463
     0.61060
     0.27210
     0.07868
    -0.21147
    -0.32430
    -0.41295
    -0.31624
    -0.21953
    -0.36460
    -0.28400
    -0.38072
    -0.25176
    -0.03416
    -0.04222
    -0.17117
    -0.26788
    -0.16311
    -0.09057
     0.14315
    -0.16311
    -0.29206
    -0.09057
     0.04644
     0.13509
    -0.04222
    -0.21953
    -0.18729
    -0.08252
    -0.19535
     0.06256
    -0.00192
    -0.17117
    -0.07446
     0.02226
     0.03838
     0.00614
    -0.14699
    -0.06640
    -0.06640
     0.05450
     0.05450
    -0.01804
    -0.21953
    -0.04222
    -0.05028
     0.12703
     0.22375
     0.03032
    -0.14699
     0.03032
    -0.12281
     0.03032
    -0.02610
    -0.09863
    -0.17923
    -0.10669
     0.02226
    -0.10669
    -0.00192
    -0.11475
    -0.39684
    -0.20341
    -0.04222
    -0.13087
    -0.32430
    -0.34042
    -0.29206
    -0.20341
    -0.19535
    -0.34042
    -0.23565
    -0.30818
    -0.33236
    -0.34042
    -0.35654
    -0.41295
    -0.40490
    -0.54997
    -0.25982
    -0.09057
    -0.32430
    -0.51773
    -0.27594
    -0.22759
    -0.23565
    -0.32430
    -0.46131
    -0.26788
    -0.18729
    -0.17923
    -0.25982
    -0.14699
    -0.20341
    -0.30818
     0.06256
    -0.03416
    -0.30012
    -0.25982
    -0.09863
    -0.08252
    -0.22759
    -0.29206
    -0.08252
    -0.13087
     0.19151
     0.03032
     0.00614
    -0.15505
    -0.13893
    -0.23565
     0.15927
     0.28822
     0.09479
     0.09479
    -0.05028
     0.27210
     0.39300
     0.42523
     0.09479
     0.03032
     0.14315
     0.23181
     0.45747
     0.34464
     0.23181
     0.02226
     0.28822
     0.43329
     0.57836
     0.25598
     0.11897
     0.18345
     0.23181
     0.12703
     0.21569
     0.21569
     0.11897
     0.18345
     0.41717
     0.36882
     0.23181
     0.07062
     0.03032
     0.23987
     0.26404
     0.15121
     0.18345
    -0.02610
    -0.03416
     0.11091
    -0.07446
    -0.05028
    -0.01804
    -0.03416
     0.03032
    -0.21147
    -0.11475
    -0.19535
    -0.30012
    -0.02610
     0.00614
    -0.01804
     0.02226
    -0.00192
    -0.02610
     0.07868
    -0.05028
     0.03838
     0.24792
     0.17539
     0.36882
     0.51389
     0.37688
     0.37688
     0.19957
     0.33658
     0.61060
     0.56225
     0.15927
     0.04644
    -0.39684
    -1.06577
    -1.40427
    -1.37204
    -1.28338
    -0.06640
     0.06256
     0.27210
     0.27210
     0.46553
    -0.69504
    -0.70310
    -0.13893
    -0.08252
     0.44135
     0.82015
     1.24730
     1.44073
     1.20701
     0.89269
     0.94104
     0.73955
     0.41717
     0.31240
     0.07868
    -0.02610
    -0.31624
    -0.19535
    -0.05028
    -0.05834
    -0.19535
    -0.19535
    -0.08252
    -0.10669
    -0.20341
     0.11091
     0.11091
    -0.02610
    -0.11475
     0.10285
     0.23987
     0.19957
     0.15927
    -0.09057
     0.19957
     0.08673
     0.10285
     0.08673
     0.16733
     0.04644
     0.09479
     0.22375
     0.28016
     0.20763
     0.20763
     0.18345
     0.11091
     0.20763
     0.11091
    -0.02610
    -0.00998
     0.18345
     0.32046
     0.30434
     0.27210
     0.11897
     0.07868
     0.25598
     0.04644
     0.13509
     0.07868
     0.19957
     0.33658
     0.08673
     0.18345
     0.18345
     0.34464
     0.11897
     0.35270
     0.15927
     0.15121
     0.24792
     0.07062
     0.19151
     0.22375
     0.32852
     0.22375
     0.20763
     0.23987
     0.17539
     0.37688
     0.12703
     0.02226
     0.18345
     0.23181
     0.23181
     0.15121
     0.11897
     0.10285
     0.22375
     0.23987
     0.11091
     0.04644
     0.19957
     0.13509
     0.02226
     0.11897
     0.18345
     0.07062
    -0.05028
     0.23987
     0.22375
     0.32046
     0.07868
     0.07868
     0.08673
     0.08673
     0.03838
     0.26404
     0.16733
     0.14315
     0.02226
     0.75567
     0.40911
    -0.00998
     0.01420
     0.09479
     0.26404
     0.27210
     0.35270
     0.33658
     0.00614
    -0.02610
     0.16733
     0.24792
     0.23181
     0.15121
    -0.09863
     0.02226
     0.05450
    -0.04222
    -0.04222
     0.14315
     0.06256
    -0.01804
     0.23181
     0.21569
     0.12703
    -0.00192
     0.15121
     0.06256
     0.20763
     0.28822
     0.19957
     0.28822
     0.09479
     0.10285
     0.12703
     0.25598
     0.16733
     0.02226
     0.07062
     0.13509
     0.23181
    -0.16311
     0.08673
     0.04644
     0.06256
     0.28822
     0.28016
     0.26404
     0.19151
     0.08673
    -0.01804
     0.28016
     0.40106
     0.18345
     0.29628
     0.25598
     0.29628
     0.41717
     0.55419
     0.66702
     0.80403
     1.12641
     1.35208
     1.33596
     1.10223
     1.36820
     0.78791
     1.78729
     0.57030
    -4.87792
    -9.48796
    -8.69813
    -1.66218
     2.75443
     0.79597
    -2.23440
    -4.54748
    -3.85436
    -3.77377
    -3.46751
    -2.63738
    -2.04903
    -0.13893
     1.48909
     2.13385
     2.29504
     2.55294
     2.82697
     2.81085
     2.60936
     2.19027
     1.75505
     1.44073
     1.35208
     0.99746
     0.75567
     0.26404
     0.07062
     0.23181
     0.10285
     0.13509
     0.14315
    -0.09057
    -0.06640
     0.22375
     0.10285
     0.32046
    -0.01804
     0.04644
     0.11091
     0.19957
     0.19151
     0.11091
     0.02226
     0.11091
     0.07868
     0.20763
     0.32046
     0.08673
    -0.01804
     0.10285
     0.07868
     0.08673
    -0.00998
     0.14315
     0.15121
     0.25598
     0.19151
     0.10285
     0.18345
     0.05450
     0.03838
     0.09479
     0.16733
     0.08673
     0.09479
     0.12703
     0.07062
     0.00614
    -0.00192
     0.07868
     0.19957
     0.09479
     0.12703
     0.01420
     0.02226
     0.08673
    -0.00192
     0.08673
     0.06256
     0.13509
     0.09479
     0.26404
     0.15927
     0.10285
    -0.06640
     0.01420
     0.04644
     0.10285
     0.17539
     0.06256
     0.13509
     0.00614
     0.13509
     0.00614
     0.21569
     0.11091
    -0.09863
    -0.01804
     0.09479
     0.26404
     0.20763
     0.00614
    -0.11475
     0.16733
     0.20763
     0.32852
     0.09479
     0.04644
     0.02226
     0.19957
     0.15121
     0.22375
     0.12703
    -0.00998
     0.23181
     0.30434
     0.38494
     0.07062
    -0.02610
     0.02226
     0.19151
     0.32046
     0.14315
     0.15927
    -0.00998
    -0.09057
     0.12703
     0.35270
     0.28822
     0.07868
     0.05450
     0.08673
     0.13509
     0.11897
     0.13509
     0.05450
     0.11897
     0.09479
     0.26404
     0.29628
     0.22375
     0.09479
    -0.04222
     0.20763
     0.21569
     0.03838
     0.09479
     0.18345
     0.27210
     0.19957
     0.17539
     0.30434
     0.19151
     0.32046
     0.24792
     0.17539
     0.17539
     0.12703
     0.09479
     0.28016
     0.28016
     0.18345
     0.21569
     0.09479
     0.17539
     0.03032
    -0.06640
    -0.07446
    -0.16311
     0.03032
     0.00614
     0.04644
     0.00614
    -0.09057
     0.00614
     0.23987
     0.13509
    -0.06640
     0.03838
     0.00614
     0.28016
     0.28822
     0.19957
     0.11091
     0.02226
     0.44135
     0.73955
     0.82015
     0.73955
     0.49777
     0.19957
    -0.36460
    -1.11413
    -2.27470
    -3.69317
    -4.06391
    -1.95232
    -0.02610
     0.46553
    -0.44519
    -1.71859
    -1.62994
    -1.15443
    -1.08189
    -0.29206
     0.40106
     0.70732
     1.21507
     2.18221
     2.96398
     2.72219
     2.35952
     2.44011
     2.19027
     1.89206
     1.62610
     1.26342
     0.90074
     0.61060
     0.37688
     0.42523
     0.27210
     0.17539
    -0.16311
    -0.09057
     0.11091
     0.14315
     0.04644
     0.15121
    -0.04222
     0.12703
     0.09479
     0.08673
     0.20763
     0.19957
     0.19151
     0.15927
     0.04644
     0.12703
    -0.05028
     0.23181
     0.25598
     0.20763
     0.13509
     0.23181
     0.27210
     0.33658
     0.23181
     0.16733
     0.26404
     0.16733
     0.29628
     0.34464
     0.43329
     0.17539
     0.30434
     0.37688
     0.40911
     0.35270
     0.23181
     0.31240
     0.19151
     0.19151
     0.37688
     0.23181
     0.17539
     0.23987
     0.36076
     0.38494
     0.28016
     0.19151
     0.17539
     0.15121
     0.32046
     0.36076
     0.22375
     0.32046
     0.11091
     0.32046
     0.36882
     0.39300
     0.33658
     0.18345
     0.27210
     0.20763
     0.32046
     0.41717
     0.33658
     0.13509
     0.07868
     0.33658
     0.44941
     0.38494
     0.13509
     0.21569
     0.20763
     0.09479
     0.23181
     0.17539
     0.23987
     0.15927
     0.23181
     0.24792
     0.30434
     0.22375
    -0.07446
     0.13509
     0.17539
     0.23181
     0.11897
     0.15121
     0.13509
     0.07062
     0.03032
     0.24792
     0.29628
     0.04644
     0.19151
     0.05450
     0.13509
     0.07062
    -0.00192
     0.15121
     0.15927
     0.09479
     0.24792
     0.17539
     0.30434
     0.07868
     0.09479
     0.09479
     0.19957
     0.15121
     0.27210
     0.15121
     0.28016
     0.18345
     0.06256
     0.28822
     0.37688
     0.17539
     0.26404
     0.19151
     0.09479
     0.11897
     0.28016
     0.26404
     0.22375
     0.17539
     0.21569
     0.32046
     0.38494
     0.23987
     0.01420
     0.11091
     0.26404
     0.40911
     0.18345
     0.19957
     0.22375
     0.22375
     0.16733
     0.25598
     0.24792
     0.17539
     0.17539
     0.06256
     0.01420
     0.28016
     0.11091
    -0.14699
     0.03838
     0.12703
     0.10285
     0.01420
     0.01420
    -0.20341
    -0.11475
    -0.09863
     0.11897
     0.13509
     0.09479
     0.07868
     0.00614
     0.19957
     0.40106
     0.13509
     0.33658
     0.35270
     0.42523
     0.58642
     0.53807
     0.44135
     0.47359
     0.63478
     0.37688
     0.26404
    -0.55803
    -1.82337
    -2.79051
    -3.16125
    -2.17799
    -0.63862
     0.25598
     0.11897
    -0.50161
    -0.18729
    -0.53385
    -1.08995
    -0.94488
    -0.22759
     0.15927
     1.15059
     2.00490
     2.10161
     2.06937
     1.74699
     1.44879
     1.48103
     0.98134
     0.93298
     0.59448
     0.19151
     0.09479
     0.08673
     0.05450
    -0.16311
    -0.13087
    -0.03416
    -0.05834
     0.11091
     0.27210
     0.23181
     0.17539
     0.11897
     0.01420
     0.17539
     0.32046
     0.28016
     0.35270
     0.22375
     0.19957
     0.22375
     0.27210
     0.27210
     0.46553
     0.22375
     0.22375
     0.26404
     0.41717
     0.32852
     0.19957
     0.15121
     0.36882
     0.31240
     0.45747
     0.56225
     0.41717
     0.17539
     0.18345
     0.19151
     0.32046
     0.45747
     0.42523
     0.27210
     0.23987
     0.39300
     0.36882
     0.24792
     0.31240
     0.25598
     0.15121
     0.27210
     0.33658
     0.23181
     0.03032
     0.11091
     0.32046
     0.25598
     0.40106
     0.11091
     0.03838
     0.10285
     0.10285
     0.07868
     0.26404
     0.15121
     0.03838
    -0.00192
     0.22375
     0.22375
    -0.00998
     0.09479
    -0.06640
     0.15121
    -0.01804
     0.15121
    -0.00192
     0.07868
     0.06256
    -0.05028
     0.16733
     0.24792
     0.07062
     0.06256
     0.08673
     0.11091
     0.07062
     0.11091
     0.06256
     0.16733
     0.17539
     0.23181
     0.17539
     0.29628
     0.15121
     0.11897
     0.05450
     0.15121
     0.28016
     0.11897
     0.33658
     0.28016
     0.11897
     0.23987
     0.24792
     0.17539
     0.23987
     0.25598
     0.09479
     0.16733
     0.29628
     0.22375
     0.23987
     0.21569
     0.17539
     0.27210
     0.42523
     0.39300
     0.23181
     0.19151
     0.15927
     0.23987
     0.28016
     0.40106
     0.24792
     0.11091
     0.38494
     0.40911
     0.28822
     0.28822
     0.22375
     0.22375
     0.21569
     0.36076
     0.26404
     0.15121
     0.15927
     0.11897
     0.39300
     0.41717
     0.32046
     0.15927
    -0.02610
     0.08673
     0.18345
     0.13509
     0.20763
    -0.14699
    -0.52579
     0.05450
     0.08673
     0.17539
    -0.07446
    -0.31624
    -0.17923
     0.05450
    -0.09863
    -0.00998
     0.06256
     0.01420
    -0.13893
     0.10285
     0.40911
     0.29628
     0.33658
     0.32852
     0.43329
     0.80403
     0.63478
     0.61866
     0.90074
     1.19089
     1.48103
     1.65834
     1.34402
     1.15865
     0.16733
    -0.71116
    -2.10545
    -5.18418
    -5.36149
    -1.20279
     0.62672
     1.01358
    -0.20341
    -1.07383
    -2.49231
    -2.51649
    -1.99262
    -1.44457
    -0.50967
     0.53001
     1.60998
     2.20638
     2.25474
     2.38369
     2.36758
     2.13385
     2.09355
     1.82759
     1.40043
     0.93298
     0.61866
     0.44941
     0.36076
     0.33658
     0.13509
     0.03838
     0.07062
     0.18345
     0.09479
     0.39300
     0.07868
     0.06256
     0.05450
     0.25598
     0.23987
     0.22375
    -0.05028
     0.01420
     0.20763
     0.42523
     0.28016
     0.12703
    -0.00998
    -0.00192
     0.09479
     0.29628
     0.17539
     0.01420
     0.03838
     0.21569
     0.18345
     0.28822
     0.16733
    -0.00192
     0.22375
     0.23987
     0.15121
     0.20763
     0.10285
     0.18345
    -0.02610
     0.23987
     0.37688
     0.22375
     0.04644
     0.11091
     0.23987
    -0.00998
     0.15927
     0.19957
     0.06256
     0.15927
     0.20763
     0.28822
     0.23987
     0.06256
    -0.03416
     0.28016
     0.28016
     0.09479
     0.03838
     0.11091
     0.15121
     0.16733
     0.02226
     0.00614
     0.22375
     0.06256
     0.03838
     0.07062
     0.07062
    -0.14699
    -0.00192
     0.17539
     0.23987
     0.03838
    -0.00998
     0.08673
     0.03032
     0.23987
     0.15927
     0.01420
    -0.01804
    -0.05834
     0.21569
     0.19957
     0.11091
     0.03032
    -0.03416
     0.03032
     0.27210
     0.23181
     0.02226
    -0.04222
     0.04644
     0.11897
     0.11897
     0.08673
    -0.01804
    -0.00998
     0.14315
     0.32046
     0.11091
     0.23987
    -0.22759
    -0.06640
     0.07868
     0.27210
     0.18345
    -0.17117
     0.02226
     0.13509
     0.19957
     0.19957
     0.09479
     0.09479
     0.11897
     0.06256
     0.21569
     0.06256
     0.02226
    -0.13087
    -0.09863
     0.35270
     0.27210
     0.14315
     0.13509
    -0.00998
     0.10285
     0.05450
     0.04644
    -0.01804
     0.07868
    -0.00998
     0.16733
     0.23181
    -0.01804
    -0.01804
    -0.13087
     0.07062
    -0.09863
    -0.09863
    -0.07446
    -0.17117
    -0.16311
    -0.13087
    -0.14699
    -0.09057
    -0.19535
    -0.04222
    -0.11475
    -0.05834
    -0.07446
    -0.13893
    -0.34042
     0.07062
     0.01420
    -0.05028
     0.13509
     0.20763
     0.34464
     0.39300
     0.23987
     0.28016
     0.28822
     0.21569
     0.67508
     0.45747
     0.07868
     0.03838
    -0.84011
    -1.42845
    -1.52517
    -1.73471
    -1.12219
    -0.07446
     0.16733
     0.17539
     0.10285
     0.03032
    -0.72728
    -0.45325
     0.07868
     0.28016
     0.75567
     0.90074
     1.60998
     1.71476
     1.49715
     1.46491
     1.24730
     0.86045
     0.71538
     0.40106
     0.53807
     0.35270
    -0.02610
    -0.06640
    -0.16311
    -0.13893
     0.01420
    -0.08252
    -0.09057
    -0.16311
     0.01420
     0.23181
     0.16733
     0.20763
     0.06256
    -0.09057
     0.11091
     0.12703
     0.14315
     0.18345
     0.05450
     0.10285
     0.14315
     0.32046
     0.20763
     0.04644
     0.11091
     0.13509
     0.22375
     0.25598
     0.19151
     0.15927
     0.34464
     0.32852
     0.18345
     0.29628
     0.35270
     0.12703
     0.15927
     0.16733
     0.28822
     0.11091
     0.32046
     0.31240
     0.08673
     0.19957
     0.22375
     0.36076
     0.22375
     0.20763
     0.15927
     0.08673
     0.32046
     0.14315
     0.25598
     0.19957
     0.15121
    -0.00998
     0.14315
     0.36076
     0.33658
     0.20763
     0.14315
     0.15927
    -0.03416
     0.19957
     0.03032
     0.22375
     0.19957
     0.04644
     0.19151
     0.19957
     0.30434
     0.12703
    -0.13087
     0.11897
     0.06256
     0.07062
     0.17539
    -0.00998
    -0.01804
    -0.05028
     0.13509
     0.12703
     0.15927
    -0.03416
    -0.20341
     0.05450
     0.00614
    -0.02610
    -0.14699
    -0.05028
    -0.05028
     0.02226
     0.10285
     0.00614
    -0.17117
    -0.09057
    -0.17923
    -0.04222
    -0.02610
    -0.07446
    -0.19535
    -0.09057
    -0.11475
     0.10285
    -0.03416
    -0.07446
    -0.13893
    -0.09863
    -0.05028
     0.00614
    -0.01804
    -0.07446
    -0.24371
     0.02226
     0.12703
     0.23987
     0.19957
    -0.09057
     0.06256
     0.04644
    -0.00192
     0.07062
     0.07062
     0.23987
     0.09479
     0.16733
     0.28822
     0.19957
     0.15121
     0.12703
     0.18345
     0.46553
     0.19151
     0.27210
     0.19957
     0.20763
     0.12703
     0.16733
     0.33658
     0.36882
     0.16733
     0.12703
     0.14315
     0.02226
     0.03032
     0.09479
     0.21569
     0.19957
     0.23987
     0.27210
     0.26404
     0.31240
     0.36076
     0.16733
     0.24792
     0.22375
     0.49777
     0.50583
     0.57836
     0.42523
     0.67508
     0.99746
     0.95716
     1.40043
     1.85177
     2.20638
     2.16609
     2.18221
     2.20638
     1.06193
     0.44941
    -5.56298
   -11.35777
    -8.82708
    -1.30756
     2.77055
     2.70607
    -1.33980
    -4.69255
    -5.26478
    -3.99138
    -3.52392
    -2.33918
    -1.02548
     0.30434
     2.48041
     3.11711
     3.40725
     3.62486
     4.02783
     3.81023
     3.54426
     3.08487
     2.40787
     1.82759
     1.60998
     1.33596
     1.11835
     0.73955
     0.26404
     0.25598
     0.14315
     0.15927
     0.23987
     0.27210
     0.09479
     0.22375
     0.15927
     0.31240
     0.22375
     0.13509
     0.01420
     0.11091
     0.24792
     0.23181
     0.18345
     0.26404
     0.07062
    -0.03416
     0.25598
     0.36882
     0.25598
     0.28822
     0.29628
     0.28016
     0.23987
     0.23987
     0.16733
     0.41717
     0.30434
     0.28016
     0.43329
     0.25598
     0.42523
     0.28016
     0.19957
     0.32046
     0.19151
     0.16733
     0.27210
     0.15121
     0.13509
     0.18345
     0.18345
     0.24792
     0.40106
     0.21569
     0.12703
    -0.01804
     0.03838
     0.03838
     0.23181
     0.07868
     0.15927
     0.07868
     0.18345
     0.15927
     0.19151
     0.03032
    -0.13087
    -0.04222
     0.07868
     0.26404
     0.15927
     0.07868
    -0.08252
     0.06256
     0.11897
     0.21569
     0.13509
    -0.10669
    -0.00998
     0.14315
     0.19151
     0.11897
    -0.00192
    -0.05028
    -0.03416
     0.11897
     0.21569
     0.16733
    -0.05028
    -0.03416
    -0.11475
    -0.05834
     0.33658
     0.10285
    -0.07446
     0.04644
     0.10285
     0.12703
     0.12703
     0.02226
     0.03838
     0.08673
     0.03032
     0.15121
    -0.02610
     0.05450
    -0.17117
    -0.03416
     0.25598
     0.25598
     0.10285
     0.04644
     0.19151
    -0.05834
     0.08673
    -0.01804
     0.00614
     0.25598
     2.23862
     0.63478
    -0.47743
    -0.30818
     0.15121
     0.27210
     0.48165
     0.53001
     0.32046
     0.14315
     0.20763
     0.11091
    -0.05028
    -0.23565
    -0.13087
    -0.19535
    -0.12281
    -0.05028
    -0.17923
    -0.21953
    -0.24371
    -0.21953
     0.02226
     0.17539
    -0.02610
    -0.10669
    -0.00998
     0.11091
     0.01420
    -0.21147
    -0.13893
    -0.11475
    -0.01804
    -0.02610
    -0.09057
    -0.18729
    -0.17923
    -0.14699
     0.04644
     0.16733
     0.19957
     0.02226
    -0.01804
     0.10285
     0.25598
     0.22375
     0.30434
     0.38494
     0.48165
     0.72344
     0.73150
     0.85239
     0.90074
     1.10223
     1.60998
     2.12579
     2.15803
     2.35146
     1.92430
     0.98940
    -1.13831
    -7.23130
   -13.01802
    -7.24742
    -0.22759
     2.83503
     0.97328
    -3.03229
    -5.47433
    -5.11971
    -3.29020
    -2.93558
    -2.17799
    -0.63056
     0.50583
     2.14997
     3.26218
     4.14873
     4.30992
     4.26156
     4.07619
     3.79411
     3.26218
     2.66578
     2.10161
     1.57774
     1.18283
     0.77985
     0.63478
     0.29628
     0.22375
     0.06256
     0.10285
     0.15121
     0.07062
     0.18345
    -0.08252
     0.23181
     0.10285
     0.23987
     0.16733
     0.07062
    -0.00998
     0.07868
     0.25598
     0.15927
     0.15927
     0.15121
     0.12703
     0.44941
     0.22375
     0.12703
     0.28016
     0.19957
     0.13509
     0.28016
     0.21569
     0.37688
    -0.09057
     0.19151
     0.40911
     0.36882
     0.25598
     0.09479
     0.22375
     0.19151
     0.31240
     0.30434
     0.19957
     0.17539
     0.19151
     0.39300
     0.32852
     0.23987
     0.23181
     0.07062
     0.20763
     0.36076
     0.19957
     0.28016
     0.06256
     0.07868
     0.25598
     0.22375
     0.34464
     0.13509
     0.22375
     0.11897
     0.11897
     0.28016
     0.10285
    -0.01804
     0.08673
     0.18345
     0.29628
     0.19957
     0.10285
     0.11897
     0.05450
     0.05450
     0.15121
     0.03838
    -0.06640
     0.11897
     0.05450
     0.20763
     0.19151
     0.01420
    -0.26788
    -0.03416
     0.26404
     0.22375
     0.03838
     0.06256
     0.03838
     0.06256
    -0.07446
     0.18345
     0.21569
     0.25598
     0.15927
     0.03032
     0.13509
     0.03838
    -0.07446
     0.24792
     0.19957
     0.11091
     0.09479
     0.16733
     0.18345
     0.11897
     0.11897
     0.11091
     0.10285
     0.05450
     0.03838
     0.17539
     0.18345
     0.16733
    -0.11475
     0.20763
     0.27210
     0.22375
     0.11091
     0.17539
    -0.00998
     0.15927
     0.19151
     0.22375
     0.03032
     0.15121
     0.24792
     0.23987
     0.21569
     0.27210
     0.05450
    -0.03416
     0.12703
     0.20763
     0.09479
     0.20763
     0.07062
     0.01420
     0.06256
     0.15121
     0.04644
    -0.02610
    -0.00192
    -0.06640
    -0.12281
    -0.05834
    -0.17923
    -0.32430
    -0.15505
    -0.07446
    -0.06640
     0.09479
     0.15927
    -0.05028
    -0.21147
    -0.11475
     0.18345
     0.21569
     0.27210
     0.36882
     0.32046
     0.47359
     0.61060
     1.07805
     1.11835
     1.63416
     2.14191
     2.31116
     2.17415
     2.12579
     0.92492
    -0.06640
    -6.08685
   -11.50284
   -10.26167
    -3.31438
     3.39919
     4.19708
    -0.45325
    -5.43403
    -5.81282
    -4.36211
    -3.54004
    -1.95232
    -0.55803
     0.53807
     2.55294
     3.68933
     4.17290
     4.30186
     4.43081
     4.10037
     3.68127
     3.25412
     2.63354
     1.90818
     1.44879
     1.13447
     0.69926
     0.35270
     0.23181
     0.00614
    -0.20341
    -0.11475
    -0.30012
    -0.01804
    -0.07446
    -0.18729
    -0.21953
    -0.04222
    -0.00192
    -0.20341
    -0.33236
    -0.02610
    -0.07446
    -0.09057
    -0.03416
    -0.00998
    -0.09863
     0.02226
    -0.00998
     0.17539
     0.07062
     0.02226
     0.07868
    -0.01804
     0.05450
     0.15927
     0.03032
     0.01420
     0.24792
     0.08673
     0.14315
     0.21569
     0.23987
     0.05450
     0.06256
     0.06256
     0.24792
     0.26404
     0.10285
     0.21569
     0.01420
     0.34464
     0.17539
     0.17539
     0.23181
     0.15121
     0.25598
     0.17539
     0.33658
     0.07062
     0.15927
     0.05450
     0.20763
     0.23987
     0.38494
     0.04644
     0.09479
     0.14315
     0.07868
     0.11091
     0.07062
     0.19151
     0.05450
     0.11897
     0.31240
     0.19957
     0.07062
    -0.05834
     0.20763
     0.10285
     0.11897
     0.16733
     0.02226
     0.14315
     0.11897
    -0.03416
     0.13509
     0.11897
     0.20763
     0.10285
     0.17539
     0.04644
     0.07062
     0.03838
     0.15121
     0.11897
     0.31240
     0.19957
     0.10285
     0.19151
     0.11897
     0.05450
     0.25598
     0.11897
     0.01420
    -0.01804
     0.36882
     0.17539
    -0.01804
    -0.05028
     0.19957
     0.26404
     0.21569
     0.07062
     0.19957
    -0.00192
     0.19957
     0.03838
     0.16733
     0.14315
     0.14315
     0.07062
     0.29628
     0.27210
     0.35270
     0.09479
     0.08673
     0.09479
     0.34464
     0.30434
     0.26404
     0.06256
     0.13509
     0.19957
     0.37688
     0.37688
     0.25598
     0.11091
     0.16733
     0.27210
     0.20763
     0.40911
     0.11897
     0.12703
     0.20763
     0.37688
     0.45747
     0.15121
     0.17539
     0.15927
     0.11897
     0.26404
     0.17539
     0.14315
     0.03032
     0.14315
     0.19957
     0.29628
     0.24792
     0.09479
     0.30434
     0.30434
     0.15121
     0.29628
     0.15927
     0.38494
     0.24792
     0.48165
     0.55419
     0.54613
     0.65896
     0.96522
     1.06193
     1.04582
     1.20701
     0.96522
     0.57030
    -0.29206
    -2.19411
    -3.72541
    -4.29764
    -2.70185
    -0.26788
     0.88463
     0.17539
    -1.08995
    -1.82337
    -1.67830
    -1.92008
    -1.19473
    -0.46937
     0.21569
     1.08611
     1.94042
     2.48847
     2.52876
     2.19833
     2.11773
     2.03714
     1.81147
     1.56162
     1.24730
     0.86851
     0.51389
     0.42523
     0.31240
     0.13509
    -0.05028
    -0.06640
    -0.06640
    -0.00998
     0.27210
     0.03032
    -0.03416
    -0.14699
    -0.00192
     0.24792
     0.32046
     0.14315
     0.03032
    -0.05834
     0.06256
     0.21569
     0.02226
