# Supplementary material for: Software algorithm and hardware design for real-time implementation of new spectral estimator
Source: Biomed Eng Online. 2014 May 9;13:61. doi: 10.1186/1475-925X-13-61 (PMC4057578; doi:10.1186/1475-925X-13-61)
Supplement: Additional file 2 — txtfiles.zip. [file 1475-925X-13-61-S2.zip › FILE083.TXT]

     0.41386
     0.36200
     0.44267
     0.52335
     0.65300
     0.74519
     0.84315
     0.90077
     0.91230
     0.75096
     0.41963
     0.40810
     0.10846
    -0.90570
    -3.90784
    -5.80651
    -5.80651
    -5.80651
    -3.11265
     0.66740
    -1.12178
    -3.71769
    -4.39763
    -5.12656
    -4.98827
    -4.46390
    -3.08096
    -1.72682
     0.06236
     1.61818
     2.56895
     3.42177
     4.02681
     3.62633
     3.66955
     3.85682
     3.02129
     2.29813
     2.50557
     2.97231
     3.07315
     2.82825
     2.38168
     2.04747
     1.84291
     1.60089
     1.47988
     1.45395
     1.28973
     1.05636
     0.88349
     0.69333
     0.61842
     0.55504
     0.48877
     0.52623
     0.55216
     0.52046
     0.46860
     0.45996
     0.50030
     0.49742
     0.49453
     0.50318
     0.48013
     0.47149
     0.46860
     0.46284
     0.45996
     0.43403
     0.36776
     0.39369
     0.38505
     0.35912
     0.31014
     0.26404
     0.32743
     0.26116
     0.27269
     0.23523
     0.24676
     0.24676
     0.22083
     0.24099
     0.24964
     0.21506
     0.20354
     0.21506
     0.19778
     0.19778
     0.21506
     0.15168
     0.09694
     0.18337
     0.18337
     0.19202
     0.17185
     0.15168
     0.14015
     0.17473
     0.12287
     0.16897
     0.09694
     0.16609
     0.16897
     0.12863
     0.14880
     0.10270
     0.10558
     0.16032
     0.14304
     0.11134
     0.12863
     0.08829
     0.09118
     0.08541
     0.09118
     0.11422
     0.08253
     0.06813
     0.07677
     0.11422
     0.10558
     0.06236
     0.03355
     0.04220
     0.07677
     0.05948
     0.09406
     0.09118
     0.02779
     0.04508
     0.06236
     0.05948
     0.09694
     0.09694
     0.07677
     0.07965
    -0.00102
     0.01915
    -0.01255
     0.02491
     0.00474
     0.02491
     0.05660
     0.01627
    -0.01831
    -0.06441
    -0.02983
    -0.02983
     0.02779
    -0.05000
    -0.10186
    -0.04712
    -0.06441
    -0.05864
    -0.10474
    -0.05576
    -0.15372
    -0.07017
     0.38217
     0.28133
    -0.29778
    -0.18541
    -0.18253
    -0.05288
     0.03643
     0.06525
     0.04220
    -0.01831
    -0.02695
    -0.07305
    -0.12203
    -0.13932
    -0.10474
    -0.11050
    -0.11339
    -0.07881
    -0.15372
    -0.09034
    -0.11627
    -0.13355
    -0.07305
    -0.03271
    -0.09898
    -0.00966
    -0.05576
    -0.04712
    -0.00678
     0.00186
     0.01627
    -0.01543
    -0.02695
     0.04220
     0.00474
     0.09982
     0.02779
     0.01338
     0.11422
     0.16609
     0.16320
     0.11999
     0.18625
     0.17761
     0.17761
     0.18913
     0.22947
     0.29862
     0.32167
     0.34183
     0.36488
     0.39081
     0.35912
     0.35048
     0.36776
     0.37353
     0.33895
     0.26981
     0.09406
     0.03067
    -0.23727
    -0.49946
    -0.83367
    -0.90282
    -1.15348
    -1.31770
    -1.46752
    -1.48192
    -1.48192
    -1.55107
    -1.65191
    -2.05815
    -2.05527
    -2.06103
    -2.03222
    -1.90833
    -1.90833
    -1.79597
    -1.32346
    -1.02959
    -0.86536
    -0.98349
    -0.88841
    -0.69826
    -0.53979
    -0.50522
    -0.18541
     0.03067
    -0.07017
    -0.09034
     0.50030
     1.05348
     1.08229
     1.19465
     0.93823
     0.94111
     0.95552
     1.14855
     1.47412
     1.84003
     1.93222
     1.87748
     1.73630
     1.58649
     1.34447
     1.39921
     1.51158
     1.51446
     1.47412
     1.46260
     1.33006
     1.37040
     1.18889
     0.99297
     0.88349
     0.90077
     0.90366
     0.83163
     0.81722
     0.82587
     0.87773
     0.77400
     0.69333
     0.64147
     0.75960
     0.74519
     0.66452
     0.68757
     0.47149
     0.31014
     0.08829
     0.20066
     0.36488
     0.32743
     0.23811
     0.15744
     0.09118
     0.02779
     0.00474
    -0.00390
    -0.02407
    -0.05576
    -0.01255
     0.02779
     0.13439
     0.10558
     0.07677
     0.13727
     0.10270
     0.13151
     0.10558
     0.05948
     0.05084
     0.11999
     0.11711
     0.13439
     0.06813
     0.02203
     0.05660
     0.03643
     0.03355
     0.11422
    -0.00390
     0.02779
    -0.00966
     0.06813
    -0.00390
    -0.02407
    -0.07881
    -0.00390
    -0.04136
     0.02491
    -0.05288
    -0.08169
    -0.14220
    -0.11627
    -0.10474
    -0.03271
    -0.05864
    -0.12491
    -0.15660
    -0.09322
    -0.15372
    -0.12203
    -0.16813
    -0.14220
    -0.20270
    -0.11339
    -0.11339
    -0.15084
    -0.12203
    -0.17677
    -0.15660
    -0.08169
    -0.12779
    -0.19406
    -0.10474
    -0.12491
    -0.06729
    -0.05576
    -0.11339
    -0.06441
    -0.00678
    -0.02983
    -0.00102
    -0.01831
    -0.04424
    -0.07593
    -0.08457
    -0.00390
    -0.05288
    -0.10474
    -0.19694
    -0.11050
    -0.17389
    -0.16525
    -0.21134
    -0.30642
    -0.32371
    -0.29490
    -0.27473
    -0.36693
    -0.36404
    -0.41590
    -0.43319
    -0.37845
    -0.39286
    -0.44183
    -0.42743
    -0.43895
    -0.40438
    -0.41879
    -0.44472
    -0.51674
    -0.42455
    -0.47929
    -0.36981
    -0.39286
    -0.38421
    -0.42455
    -0.42743
    -0.35252
    -0.28625
    -0.30642
    -0.34099
    -0.31506
    -0.29202
    -0.24016
    -0.22287
    -0.16525
    -0.17965
    -0.19406
    -0.11339
    -0.11915
    -0.05576
    -0.01831
    -0.04424
    -0.00390
     0.11999
     0.26116
     0.33319
     0.39946
     0.56080
     0.73655
     0.70198
     0.51470
     0.46572
     0.12287
    -0.21711
    -1.39549
    -4.39475
    -5.80651
    -5.80651
    -5.80651
    -2.35203
     2.77351
    -1.38685
    -4.47254
    -5.80651
    -5.80651
    -4.87590
    -3.11265
    -2.08696
    -1.00078
     0.37641
     2.10221
     3.70700
     4.59439
     4.78455
     4.47050
     3.93749
     3.71276
     2.68996
     2.18864
     2.71013
     2.65827
     2.34711
     1.75359
     1.31854
     0.98721
     0.66740
     0.32455
     0.13439
     0.11422
     0.06236
     0.13439
     0.09118
     0.22083
     0.17185
     0.16032
     0.13727
     0.15744
     0.26116
     0.24964
     0.26404
     0.30726
     0.29862
     0.32743
     0.31590
     0.30726
     0.28709
     0.22083
     0.25252
     0.30726
     0.35048
     0.30438
     0.19490
     0.17761
     0.18913
     0.15168
     0.17185
     0.12863
     0.11711
     0.10270
     0.07965
     0.11134
     0.09982
     0.05084
    -0.00102
     0.01915
     0.10270
    -0.02695
     0.02203
    -0.00102
     0.01627
    -0.00678
     0.02203
     0.01050
    -0.02695
    -0.00102
     0.00474
     0.02491
     0.01627
    -0.05864
    -0.07305
    -0.03271
    -0.02983
     0.03067
    -0.01255
    -0.03271
    -0.02983
    -0.03848
    -0.04136
    -0.02695
    -0.00390
    -0.05000
    -0.02983
    -0.04136
     0.00186
    -0.03559
    -0.05000
    -0.03559
     0.03643
     0.03355
     0.03932
    -0.01543
    -0.03271
    -0.01255
     0.00474
     0.03355
    -0.02983
     0.00474
     0.01338
    -0.00678
     0.02779
     0.01050
     0.00762
    -0.06729
     0.04220
    -0.01255
     0.02491
    -0.03271
    -0.01255
    -0.01543
     0.03355
     0.01338
     0.00762
    -0.03848
    -0.00678
    -0.05000
    -0.02119
     0.01050
     0.00474
    -0.05576
    -0.05576
    -0.01255
     0.00474
    -0.01255
    -0.00102
     0.00186
    -0.07881
    -0.04712
    -0.04136
     0.01627
    -0.03559
     0.00186
    -0.00390
     0.02491
    -0.03848
    -0.04712
    -0.04712
     0.04508
     0.01338
    -0.02983
    -0.01831
    -0.03271
    -0.02983
     0.05372
    -0.01543
    -0.00678
     0.00186
    -0.00678
    -0.00102
     0.01050
     0.01050
     0.01627
    -0.07017
    -0.02983
     0.05372
     0.00474
    -0.00102
    -0.01831
    -0.03848
    -0.03848
    -0.00390
     0.01627
    -0.06152
    -0.04136
    -0.02983
    -0.02119
    -0.01831
    -0.06152
    -0.09034
    -0.03848
    -0.06441
    -0.03559
    -0.11627
    -0.07305
    -0.09898
    -0.16525
    -0.12203
    -0.13067
    -0.09322
    -0.08745
    -0.10186
    -0.09322
    -0.07593
    -0.07881
    -0.11915
    -0.05000
     0.05948
     0.01338
     0.05372
     0.03067
     0.12287
     0.15168
     0.09406
     0.20642
     0.26404
     0.27557
     0.15168
     0.07965
    -0.11339
    -0.15660
    -0.32659
    -0.31506
    -0.36981
    -0.55708
    -0.47641
    -0.18541
    -0.04136
     0.09694
     0.20642
     0.14880
     0.20066
     0.01627
    -0.04712
     0.09406
     0.24676
     0.57233
     0.78553
     0.90942
     0.98145
     0.95840
     0.73079
     0.54928
     0.38217
     0.27269
     0.24676
     0.28133
     0.26692
     0.27557
     0.19490
     0.16897
     0.11999
     0.11134
     0.09694
     0.03643
     0.02491
     0.03067
     0.01338
     0.02203
     0.03643
     0.05660
     0.09982
    -0.00390
     0.03355
     0.07677
     0.04796
     0.08253
     0.03067
     0.11134
     0.06525
     0.02779
     0.10558
     0.07389
     0.09694
     0.07965
     0.09694
     0.05948
     0.09406
     0.05084
     0.04220
     0.08829
     0.09982
     0.07677
     0.04508
     0.07677
     0.09406
     0.03932
     0.01915
     0.10846
     0.07101
     0.03932
     0.08253
     0.05948
     0.02779
     0.03932
     0.01627
     0.06813
     0.06236
     0.05084
     0.01627
    -0.00390
     0.01915
     0.00474
    -0.05288
     0.00762
     0.01627
    -0.00966
     0.00474
    -0.00966
     0.00474
     0.00762
    -0.09610
    -0.02695
    -0.00678
    -0.03559
     0.01915
    -0.03559
     0.00474
    -0.02407
    -0.02983
    -0.01543
     0.06525
     0.02203
    -0.00678
     0.02779
     0.04220
     0.00474
     0.03932
    -0.03271
     0.01915
     0.03067
     0.06813
     0.02491
    -0.04424
     0.04508
    -0.00102
     0.07389
    -0.00966
     0.03067
    -0.02119
     0.03932
     0.03355
     0.05660
    -0.02407
    -0.03848
     0.01338
     0.02779
     0.07677
     0.02203
    -0.03271
    -0.01255
    -0.04712
     0.01915
     0.04508
     0.01915
     0.00474
    -0.03271
     0.04508
     0.03355
    -0.00966
     0.03067
    -0.01543
     0.00474
     0.00762
     0.04796
     0.02491
    -0.00102
    -0.00102
    -0.07881
     0.10558
     0.50030
     0.36200
     0.07389
    -0.01543
     0.05372
     0.07101
     0.04220
     0.09406
     0.10846
     0.14592
     0.07677
     0.01338
    -0.05288
    -0.12779
    -0.19118
    -0.12203
    -0.15660
    -0.23151
    -0.21422
    -0.27185
    -0.15660
    -0.16813
    -0.21422
    -0.16236
    -0.21134
     0.01338
    -0.01255
    -0.15948
    -0.17677
    -0.21134
    -0.17101
    -0.23439
    -0.17101
    -0.26320
    -0.36693
    -0.40726
    -0.41590
    -0.37557
    -0.13067
     0.38793
     1.06212
     1.45972
     0.99297
     0.19202
     0.03932
     0.09982
     0.14880
     0.41386
     1.08229
     1.69597
     2.08492
     1.73342
     0.14880
    -0.45048
    -1.18805
    -1.31482
    -1.74699
    -2.56235
    -2.95707
    -2.71505
    -1.44735
    -1.11314
    -1.00078
    -1.05840
    -1.20534
    -1.34939
    -1.21110
    -0.52539
    -0.06729
    -0.44760
    -0.34676
     0.75384
     1.50869
     2.00713
     1.90917
     1.68733
     1.26092
     0.94975
     0.72214
     0.36488
     0.40234
     0.27557
     0.09406
    -0.02983
    -0.10186
    -0.03271
     0.03355
     0.04508
     0.11134
     0.07389
     0.09118
     0.04508
     0.02203
    -0.04712
     0.02203
    -0.15660
    -0.09322
    -0.00390
    -0.05864
    -0.12491
    -0.12203
    -0.07593
    -0.09898
    -0.11627
    -0.17965
    -0.17677
    -0.16525
    -0.06729
    -0.11915
    -0.11915
    -0.16813
    -0.17389
    -0.19406
    -0.17965
    -0.17101
    -0.12203
    -0.21422
    -0.14796
    -0.18829
    -0.18541
    -0.16525
    -0.20558
    -0.17389
    -0.20846
    -0.22287
    -0.16236
    -0.17677
    -0.23727
    -0.28049
    -0.15948
    -0.10186
    -0.19406
    -0.22575
    -0.23727
    -0.18253
    -0.15084
    -0.17389
    -0.24880
    -0.24592
    -0.16813
    -0.17101
    -0.10474
    -0.17965
    -0.18253
    -0.20846
    -0.19406
    -0.16525
    -0.14220
    -0.17965
    -0.15372
    -0.18253
    -0.20270
    -0.13932
    -0.20558
    -0.19694
    -0.21134
    -0.14220
    -0.17677
    -0.14508
    -0.18253
    -0.22287
    -0.27473
    -0.14508
    -0.13355
    -0.12203
    -0.14796
    -0.19406
    -0.16525
    -0.18541
    -0.12491
    -0.18253
    -0.17965
    -0.11627
    -0.15084
    -0.13355
    -0.11339
    -0.22287
    -0.21422
    -0.15372
    -0.10474
    -0.17389
    -0.19406
    -0.23151
    -0.22863
    -0.19118
    -0.18541
    -0.21422
    -0.23151
    -0.20270
    -0.21134
    -0.25168
    -0.17677
    -0.24016
    -0.28913
    -0.26032
    -0.22575
    -0.22287
    -0.21134
    -0.28049
    -0.22575
    -0.15372
    -0.26032
    -0.21999
    -0.21134
    -0.26897
    -0.20270
    -0.21134
    -0.21422
    -0.20846
    -0.21999
    -0.21711
    -0.13643
    -0.18253
    -0.20270
    -0.15660
    -0.09898
    -0.23151
    -0.13932
    -0.14508
    -0.10186
    -0.15660
    -0.09610
    -0.14796
    -0.06441
    -0.05576
    -0.10186
    -0.11915
    -0.08169
    -0.02695
    -0.03559
    -0.11050
    -0.22287
    -0.13067
    -0.15084
    -0.08745
    -0.10474
    -0.18829
    -0.13643
    -0.17677
    -0.19118
    -0.24304
    -0.25456
    -0.32947
    -0.22287
    -0.16236
    -0.16813
    -0.11050
    -0.15660
    -0.11915
    -0.07881
    -0.05000
    -0.14220
    -0.09322
    -0.15084
    -0.16236
    -0.22575
    -0.24592
    -0.26032
    -0.51386
    -0.94603
    -1.34075
    -1.72394
    -1.95731
    -2.06391
    -1.94003
    -1.85359
    -1.55395
    -0.96044
    -0.74147
    -0.71266
    -0.89705
    -1.04399
    -0.99789
    -0.16813
     0.29574
     0.51470
     0.66740
     0.78553
     0.95264
     1.04771
     1.14279
     1.20041
     0.97568
     0.79705
     0.78265
     0.56080
     0.35912
     0.31014
     0.33319
     0.42827
     0.62419
     0.63571
     0.68181
     0.70198
     0.62130
     0.73367
     0.81722
     0.92382
     0.84891
     0.93823
     1.13703
     1.29261
     1.39345
     1.45683
     1.24651
     1.20329
     1.18889
     1.28108
     1.27532
     1.41074
     1.40497
     1.41938
     1.32718
     1.22346
     0.81146
     0.24099
     0.55504
     0.87484
     0.57233
     0.33607
     0.19778
     0.03355
    -0.08745
    -0.12779
    -0.14220
    -0.09898
    -0.14220
    -0.09034
    -0.17677
    -0.11339
    -0.16236
    -0.14508
    -0.09322
    -0.13067
    -0.11050
    -0.14220
    -0.13932
    -0.15660
    -0.13067
    -0.14220
    -0.13355
    -0.15660
    -0.12779
    -0.13932
    -0.16813
    -0.17389
    -0.17677
    -0.23439
    -0.22575
    -0.12491
    -0.14796
    -0.18829
    -0.22575
    -0.20846
    -0.17965
    -0.17965
    -0.21422
    -0.21422
    -0.21134
    -0.20558
    -0.19406
    -0.19406
    -0.15084
    -0.17965
    -0.18253
    -0.23727
    -0.14220
    -0.15372
    -0.22287
    -0.18253
    -0.23727
    -0.16236
    -0.24880
    -0.15084
    -0.19982
    -0.18541
    -0.23151
    -0.16813
    -0.18829
    -0.18541
    -0.25456
    -0.23439
    -0.17677
    -0.23727
    -0.25744
    -0.20270
    -0.20846
    -0.21711
    -0.26320
    -0.22863
    -0.20270
    -0.19982
    -0.26320
    -0.25744
    -0.30066
    -0.28337
    -0.23439
    -0.29202
    -0.21711
    -0.24880
    -0.20846
    -0.21134
    -0.26032
    -0.28337
    -0.24592
    -0.26032
    -0.23439
    -0.22575
    -0.31795
    -0.26032
    -0.21711
    -0.21999
    -0.26320
    -0.27473
    -0.24592
    -0.24592
    -0.23151
    -0.23439
    -0.24592
    -0.30642
    -0.21422
    -0.25744
    -0.22575
    -0.22287
    -0.21711
    -0.26320
    -0.21711
    -0.25456
    -0.28913
    -0.30354
    -0.26320
    -0.27473
    -0.23439
    -0.27761
    -0.26032
    -0.36981
    -0.27761
    -0.36404
    -0.28049
    -0.31218
    -0.38133
    -0.37269
    -0.38709
    -0.38421
    -0.41302
    -0.51674
    -0.38997
    -0.42743
    -0.45336
    -0.45048
    -0.49081
    -0.53979
    -0.51963
    -0.56860
    -0.49946
    -0.24880
     0.33031
     1.09669
     1.33006
     1.26668
     0.66740
     0.21795
     0.27269
     0.30438
     0.51758
     1.30413
     1.99849
     1.70749
     1.63546
     1.24651
    -0.32947
    -1.34363
    -1.81326
    -1.46752
    -1.09873
    -0.68385
    -0.80198
    -1.23127
    -1.72106
    -1.93138
    -2.06391
    -2.00917
    -1.91121
    -1.69225
    -1.37820
    -1.20245
    -0.95180
    -0.65216
    -0.38997
    -0.24304
    -0.10762
     0.04796
     0.16320
     0.17473
     0.18625
     0.28709
     0.41674
     0.49165
     0.49165
     0.39369
     0.37353
     0.42827
     0.43403
     0.45132
     0.41386
     0.45420
     0.36488
     0.42251
     0.42539
     0.40810
     0.29862
     0.29862
     0.32743
     0.33031
     0.36200
     0.28421
     0.24964
     0.23523
     0.25252
     0.23523
     0.23235
     0.21795
     0.09982
     0.14015
     0.13151
     0.17185
     0.09694
     0.10558
     0.00762
     0.10270
     0.08829
     0.07965
     0.07677
    -0.05864
    -0.00966
    -0.05576
     0.06236
     0.02491
    -0.01255
    -0.05000
     0.05084
    -0.00102
     0.03067
    -0.03848
    -0.02983
    -0.06152
     0.03355
    -0.02407
    -0.00102
    -0.02695
     0.00474
    -0.05576
     0.03643
     0.03067
    -0.00390
    -0.02695
    -0.04424
    -0.05000
    -0.00966
    -0.03848
    -0.02407
    -0.05000
     0.01627
    -0.05288
    -0.04136
    -0.00678
    -0.01255
    -0.10474
    -0.06441
    -0.02695
    -0.04424
    -0.08457
    -0.09322
    -0.06729
    -0.04136
    -0.03559
    -0.11339
    -0.11627
    -0.07593
    -0.07593
    -0.02119
    -0.05576
    -0.09610
    -0.10762
    -0.07593
     0.01050
     0.01627
    -0.10762
    -0.03559
    -0.02983
    -0.06152
    -0.05864
    -0.08169
    -0.05864
    -0.07593
    -0.02407
    -0.02983
    -0.01831
    -0.05864
    -0.07017
    -0.06441
    -0.02119
     0.04508
    -0.07593
    -0.05576
    -0.02695
    -0.00678
    -0.02695
    -0.05000
    -0.02695
    -0.01543
    -0.01831
     0.05948
    -0.00678
    -0.00102
    -0.06729
    -0.05000
    -0.05288
    -0.00678
     0.02491
    -0.05288
     0.02491
    -0.02983
     0.03643
    -0.02119
     0.02491
    -0.00966
    -0.02119
    -0.01543
     0.01338
     0.05372
     0.04508
     0.03643
    -0.00102
     0.07389
     0.09118
     0.07389
     0.04508
     0.03643
     0.00186
     0.05660
     0.03355
     0.05660
     0.08541
     0.05084
     0.06525
     0.08829
     0.07389
     0.07101
    -0.02695
     0.03643
     0.07389
     0.05372
     0.02203
    -0.02119
     0.05084
     0.03067
    -0.01831
     0.01338
    -0.00678
    -0.02119
    -0.04136
    -0.03559
    -0.11915
    -0.17389
    -0.21134
    -0.24304
    -0.14796
    -0.19982
    -0.21711
    -0.23439
    -0.30354
    -0.23151
    -0.28049
    -0.28049
    -0.27761
    -0.21999
    -0.07017
    -0.11050
     0.06813
     0.19202
     0.19490
     0.16032
     0.28997
     0.61554
     1.28397
     1.56344
     1.51734
     1.28685
     1.13127
     1.31566
     1.27532
     1.20906
     1.14279
     1.20329
     1.16296
     0.98721
     1.00738
     0.96416
     0.91230
     0.59826
     0.31879
     0.18625
     0.05084
    -0.03848
     0.03067
     0.12863
     0.28997
     0.28997
     0.27269
     0.27557
     0.37353
     0.29574
     0.29862
     0.23235
     0.21795
     0.22371
     0.25828
     0.28133
     0.22371
     0.16320
     0.15456
     0.09982
     0.14015
     0.05084
     0.01050
    -0.00966
     0.01338
    -0.06729
    -0.06441
    -0.15660
    -0.14508
    -0.11915
    -0.19694
    -0.18541
    -0.20558
    -0.19982
    -0.21711
    -0.17389
    -0.18253
    -0.15948
    -0.19982
    -0.19694
    -0.21711
    -0.15084
    -0.16525
    -0.21422
    -0.17677
    -0.09610
    -0.15948
    -0.10762
    -0.15948
    -0.10762
    -0.15372
    -0.13067
    -0.17677
    -0.15660
    -0.13932
    -0.13932
    -0.12779
    -0.09610
    -0.17677
    -0.15372
    -0.18541
    -0.15084
    -0.12779
    -0.13643
    -0.10762
    -0.19118
    -0.18253
    -0.18829
    -0.15660
    -0.13067
    -0.10762
    -0.16236
    -0.14508
    -0.12203
    -0.15084
    -0.19982
    -0.22287
    -0.19982
    -0.18253
    -0.11915
    -0.15372
    -0.17389
    -0.19982
    -0.15372
    -0.20270
    -0.17389
    -0.18829
    -0.21134
    -0.15948
    -0.17101
    -0.20270
    -0.15948
    -0.21422
    -0.19982
    -0.18541
    -0.19118
    -0.21134
    -0.19406
    -0.16236
    -0.21711
    -0.26032
    -0.19694
    -0.17101
    -0.19406
    -0.19118
    -0.22575
    -0.15660
    -0.10186
    -0.18253
    -0.13643
    -0.14796
    -0.15372
    -0.16236
    -0.14796
    -0.03271
    -0.08169
    -0.10474
    -0.09610
    -0.06441
     0.05660
    -0.01543
    -0.02695
    -0.07017
     0.01627
    -0.01255
    -0.05000
    -0.01255
     0.02203
    -0.03559
    -0.06152
    -0.06152
    -0.08745
    -0.13643
    -0.18829
    -0.14796
    -0.18253
    -0.21422
    -0.26032
    -0.24880
    -0.29778
    -0.26897
    -0.35540
    -0.32947
    -0.34964
    -0.34099
    -0.34099
    -0.35540
    -0.34676
    -0.30642
    -0.31795
    -0.25168
    -0.28913
    -0.17965
    -0.19406
    -0.19694
    -0.20270
    -0.17389
    -0.14508
    -0.11627
    -0.12779
    -0.09610
    -0.06152
    -0.01831
     0.02203
    -0.00102
     0.03355
     0.03932
     0.09694
     0.22947
     0.24964
     0.27557
     0.37929
     0.51758
     0.54063
     0.35048
     0.01338
     0.26116
    -0.71842
    -4.70304
    -5.80651
    -5.80651
    -5.80651
    -2.33762
     5.17926
     1.19177
    -3.25959
    -5.80651
    -5.80651
    -5.80651
    -4.39763
    -2.05815
    -0.00966
     1.97544
     4.22849
     5.10147
     5.41552
     5.28298
     4.25442
     3.08179
     3.43906
     4.51084
     4.84505
     4.50796
     4.01816
     3.32669
     2.63522
     1.95815
     1.82850
     1.60665
     1.28108
     0.92094
     0.63859
     0.47149
     0.23235
     0.06236
     0.05948
     0.00762
     0.00474
     0.06525
    -0.00966
    -0.01255
    -0.04424
    -0.02695
    -0.00966
     0.05948
    -0.02695
    -0.00678
    -0.00678
     0.01338
    -0.05576
    -0.05576
    -0.03848
    -0.01543
    -0.07017
    -0.05576
    -0.03848
    -0.02983
    -0.10762
    -0.07305
    -0.13067
    -0.10474
    -0.10762
    -0.14796
    -0.07881
    -0.08457
    -0.11339
    -0.18829
    -0.12779
    -0.11915
    -0.12491
    -0.10186
    -0.07305
    -0.15084
    -0.14796
    -0.07593
    -0.10762
    -0.01255
    -0.06152
    -0.09034
    -0.10474
    -0.02983
    -0.07305
    -0.04712
    -0.07017
    -0.09898
    -0.00102
    -0.02407
    -0.02119
    -0.04424
    -0.07881
    -0.04712
    -0.06152
    -0.01543
    -0.01543
    -0.07017
    -0.06441
    -0.07881
     0.03067
    -0.01831
    -0.07881
    -0.05000
    -0.09898
    -0.02119
     0.00474
    -0.07017
    -0.11915
    -0.12203
    -0.11627
    -0.06152
    -0.02407
    -0.10474
    -0.13355
    -0.11915
    -0.05864
    -0.06729
    -0.10762
    -0.17677
    -0.13355
    -0.08745
    -0.02407
    -0.13932
    -0.09898
    -0.14508
    -0.13932
    -0.10186
    -0.06441
    -0.10186
    -0.17389
    -0.12779
    -0.11050
    -0.13932
    -0.11627
    -0.19406
    -0.13355
    -0.15084
    -0.17677
    -0.08457
    -0.13067
    -0.13355
    -0.21134
    -0.21999
    -0.13355
    -0.15372
    -0.18829
    -0.13067
    -0.15660
    -0.17677
    -0.17389
    -0.16813
    -0.16813
    -0.16525
    -0.18253
    -0.15660
    -0.17389
    -0.18541
    -0.16813
    -0.16525
    -0.10762
    -0.11627
    -0.14796
    -0.14220
    -0.20558
    -0.15948
    -0.09898
    -0.19694
    -0.16525
    -0.17965
     0.03932
    -0.10474
    -0.19982
    -0.17677
    -0.13932
    -0.17101
    -0.08457
    -0.09322
    -0.13932
    -0.19406
    -0.19982
    -0.14508
    -0.13643
    -0.11050
    -0.17677
    -0.15660
    -0.14220
    -0.08457
    -0.07305
    -0.09034
    -0.15948
    -0.13355
    -0.13067
    -0.07881
     0.01627
    -0.04712
     0.02491
    -0.02119
     0.02203
     0.07101
     0.09118
    -0.05288
     0.04508
     0.05084
     0.13727
     0.09982
    -0.07305
    -0.09610
    -0.07305
    -0.10762
    -0.31795
    -0.81926
    -1.15348
    -1.28889
    -1.41278
    -1.53379
    -1.71242
    -1.91121
    -2.13594
    -1.81902
    -1.38685
    -1.10161
    -1.18229
    -1.39837
    -1.51074
    -1.07857
    -0.26897
     0.30150
     0.58961
     0.53199
     0.60690
     0.96992
     1.27532
     1.45107
     1.58937
     1.50005
     1.47988
     1.32430
     1.26092
     1.11974
     1.03907
     1.04195
     1.02178
     0.98721
     0.88637
     0.81434
     0.79994
     0.69910
     0.63283
     0.57809
     0.69045
     0.68757
     0.80858
     0.71062
     0.58961
     0.52335
     0.51470
     0.53775
     0.56080
     0.48877
     0.43115
     0.40234
     0.28997
     0.35912
     0.37065
     0.32455
     0.27557
     0.20930
     0.22083
     0.13151
     0.14304
     0.07965
     0.03643
    -0.08169
    -0.09322
     0.02779
    -0.02119
    -0.01543
    -0.07593
    -0.15372
    -0.16813
    -0.11339
    -0.22287
    -0.15660
    -0.21422
    -0.19406
    -0.18829
    -0.20270
    -0.17101
    -0.19694
    -0.29202
    -0.13355
    -0.13643
    -0.16525
    -0.15372
    -0.14508
    -0.23727
    -0.15084
    -0.15660
    -0.11050
    -0.13355
    -0.12203
    -0.11627
    -0.09034
    -0.09898
    -0.09610
    -0.14796
    -0.10186
    -0.04424
    -0.09610
    -0.09322
    -0.09898
    -0.08745
    -0.11915
    -0.06152
    -0.07017
    -0.09898
    -0.12203
    -0.13932
    -0.11050
    -0.13932
    -0.08745
    -0.14508
    -0.12491
    -0.12491
    -0.09898
    -0.09898
    -0.11627
    -0.14220
    -0.12203
    -0.17965
    -0.17101
    -0.18541
    -0.14508
    -0.11050
    -0.10186
    -0.10474
    -0.15660
    -0.21422
    -0.14220
    -0.14796
    -0.16813
    -0.17965
    -0.15372
    -0.14796
    -0.21711
    -0.15660
    -0.18253
    -0.14508
    -0.13643
    -0.15660
    -0.16236
    -0.18829
    -0.18541
    -0.20270
    -0.21711
    -0.15660
    -0.13932
    -0.18829
    -0.13932
    -0.15084
    -0.19694
    -0.13643
    -0.18829
    -0.17101
    -0.13932
    -0.17677
    -0.15948
    -0.15660
    -0.14796
    -0.11915
    -0.23727
    -0.14220
    -0.13932
    -0.18253
    -0.13067
    -0.16525
    -0.14508
    -0.19694
    -0.23439
    -0.14220
    -0.11915
    -0.18541
    -0.13643
    -0.16525
    -0.15372
    -0.10762
    -0.26032
    -0.13067
    -0.13355
    -0.16525
    -0.13932
    -0.11050
    -0.06152
    -0.19982
    -0.15660
    -0.12203
    -0.10474
    -0.08169
    -0.13932
    -0.09034
    -0.14508
    -0.13355
    -0.13643
    -0.12203
    -0.05288
    -0.04424
    -0.08745
     0.00186
     0.02779
     0.01338
    -0.09034
    -0.03559
     0.01338
    -0.10762
    -0.30930
    -0.68385
    -0.92875
    -1.29753
    -1.86223
    -3.15298
    -4.86438
    -5.80651
    -5.80651
    -4.95657
    -1.17652
     1.38192
    -1.94579
    -4.61372
    -4.96234
    -4.08647
    -2.23102
    -0.61182
     0.77977
     2.01866
     3.19992
     3.75598
     3.33534
     2.80521
     3.64650
     4.34949
     4.18527
     3.57735
     2.87723
     2.24050
     1.79105
     1.46260
     1.19465
     0.95264
     0.79129
     0.78841
     0.63283
     0.45420
     0.43691
     0.41674
     0.33607
     0.46284
     0.51182
     0.56368
     0.54351
     0.44267
     0.53487
     0.45708
     0.52623
     0.49165
     0.46860
     0.47437
     0.51758
     0.44556
     0.45996
     0.43979
     0.42827
     0.37641
     0.35336
     0.38505
     0.34183
     0.28421
     0.24099
     0.28133
     0.22659
     0.23523
     0.15744
     0.16032
     0.05948
     0.08541
     0.03067
     0.10846
     0.11422
     0.07101
     0.06525
     0.00474
     0.03355
    -0.05288
    -0.09034
    -0.10186
    -0.11627
    -0.16236
    -0.17677
    -0.20846
    -0.26032
    -0.24016
    -0.31795
    -0.28913
    -0.29778
    -0.35828
    -0.41590
    -0.33235
    -0.31218
    -0.34676
    -0.36693
    -0.33235
    -0.26897
    -0.27185
    -0.21134
    -0.23439
    -0.21134
    -0.24592
    -0.27185
    -0.17101
    -0.16236
    -0.18541
    -0.17677
    -0.15372
    -0.15660
    -0.15948
    -0.19694
    -0.21711
    -0.13067
    -0.14796
    -0.16525
    -0.21999
    -0.19118
    -0.15660
    -0.17965
    -0.17389
    -0.09322
    -0.18541
    -0.19694
    -0.18253
    -0.13932
    -0.19406
    -0.22863
    -0.19118
    -0.13355
    -0.18829
    -0.12779
    -0.18253
    -0.18829
    -0.15948
    -0.21711
    -0.18541
    -0.10474
    -0.17389
    -0.24304
    -0.23727
    -0.15084
    -0.18541
    -0.15660
    -0.24880
    -0.24880
    -0.21422
    -0.13067
    -0.20558
    -0.25744
    -0.25168
    -0.25168
    -0.28913
    -0.19406
    -0.18829
    -0.21999
    -0.27185
    -0.23151
    -0.17965
    -0.27473
    -0.22863
    -0.22575
    -0.19118
    -0.19118
    -0.18253
    -0.26320
    -0.22287
    -0.22287
    -0.25168
    -0.16813
    -0.17101
    -0.21422
    -0.24880
    -0.22575
    -0.21999
    -0.21711
    -0.19982
    -0.23439
    -0.15948
    -0.16813
    -0.21422
    -0.16236
    -0.16813
    -0.15660
    -0.21711
    -0.23727
    -0.16236
    -0.14508
    -0.17965
    -0.15084
    -0.13932
    -0.16813
    -0.11050
    -0.17965
    -0.19118
    -0.14508
    -0.09898
    -0.10474
    -0.13067
    -0.02983
    -0.07305
    -0.03559
     0.04508
     0.03355
     0.02779
    -0.03559
    -0.10474
    -0.13932
    -0.24304
    -0.32083
    -0.53691
    -0.63775
    -0.73571
    -0.70978
    -0.99213
    -1.51650
    -1.90545
    -2.15035
    -2.23390
    -2.22814
    -2.35491
    -2.42694
    -2.02358
    -2.04375
    -1.99189
    -1.50786
    -1.15059
    -0.94603
    -0.98925
    -0.60894
     0.06813
     0.48013
     0.77977
     0.75960
     0.82298
     1.09093
     1.34447
     1.55191
     1.69021
     1.64411
     1.48565
     1.18889
     1.03043
     0.84027
     0.77112
     0.86332
     0.81722
     0.76824
     0.72503
     0.74807
     0.69045
     0.72214
     0.66740
     0.53487
     0.53775
     0.47149
     0.49453
     0.47725
     0.43691
     0.37929
     0.37353
     0.32167
     0.35912
     0.33031
     0.27845
     0.25252
     0.13727
     0.19490
     0.22659
     0.14304
     0.18913
     0.15456
     0.24388
     0.22947
     0.18913
     0.18625
     0.18337
     0.19778
     0.20642
     0.20066
     0.20930
     0.13727
     0.10846
     0.17185
     0.24099
     0.16897
     0.13727
     0.13151
     0.11422
     0.14015
     0.15744
     0.09694
     0.07965
     0.10270
     0.08541
     0.13151
     0.07965
     0.08253
    -0.00678
     0.04796
     0.08253
     0.07389
    -0.00966
     0.00474
    -0.02407
     0.01627
    -0.00678
     0.00186
    -0.03271
    -0.02983
    -0.03559
    -0.03848
    -0.03271
    -0.09322
    -0.08745
    -0.14508
    -0.07881
    -0.09034
    -0.10762
    -0.10186
    -0.14796
    -0.14796
    -0.09898
    -0.11627
    -0.16236
    -0.15660
    -0.15660
    -0.17101
    -0.07017
    -0.16525
    -0.16813
    -0.16813
    -0.19118
    -0.08169
    -0.15084
    -0.09322
    -0.22863
    -0.15084
    -0.15084
    -0.13355
    -0.13355
    -0.15372
    -0.14508
    -0.16236
    -0.10762
    -0.15948
    -0.14796
    -0.17101
    -0.19406
    -0.13643
    -0.11339
    -0.20846
    -0.13643
    -0.15372
    -0.16525
    -0.17965
    -0.19118
    -0.13643
    -0.18829
    -0.17101
    -0.16813
    -0.15372
    -0.13932
    -0.21422
    -0.24592
    -0.11627
    -0.15084
    -0.14508
    -0.20270
    -0.21711
    -0.24592
    -0.18541
    -0.17677
    -0.23439
    -0.21999
    -0.20846
    -0.21711
    -0.19406
    -0.24304
    -0.22575
    -0.24880
    -0.23727
    -0.21711
    -0.25456
    -0.25168
    -0.25168
    -0.20270
    -0.24880
    -0.21711
    -0.19118
    -0.21422
    -0.18541
    -0.17101
    -0.18829
    -0.11339
    -0.19118
    -0.19694
    -0.11627
    -0.12491
    -0.11627
    -0.06152
    -0.07017
    -0.15372
    -0.07305
    -0.10474
    -0.04712
    -0.04712
     0.00762
    -0.03559
    -0.03848
    -0.10474
    -0.23151
    -0.32659
     0.28709
     2.22034
     3.34686
     1.75071
     0.69045
    -0.73283
    -1.79885
    -2.71793
    -2.28000
    -2.59116
    -4.99691
    -5.08046
    -3.22789
     0.73079
     0.03067
    -4.36306
    -5.80651
    -4.64829
    -2.87063
    -1.87952
    -1.38973
    -0.35828
     0.97280
     1.43378
     1.46836
     2.09357
     2.91469
     3.28636
     3.32093
     3.11637
     2.77351
     2.31541
     1.93510
     1.62394
     1.34735
     1.19753
     0.99297
     0.82875
     0.71062
     0.60402
     0.56368
     0.56944
     0.57233
     0.54063
     0.65300
     0.61554
     0.56944
     0.52335
     0.42251
     0.49165
     0.55216
     0.59249
     0.54351
     0.54928
     0.52911
     0.52623
     0.52911
     0.52623
     0.54063
     0.43403
     0.45132
     0.34183
     0.39658
     0.41386
     0.21218
     0.20642
     0.25828
     0.24388
     0.17473
     0.20642
     0.12287
     0.17473
     0.09406
     0.13151
     0.15456
     0.14304
     0.11134
     0.07965
     0.05372
     0.08829
     0.08253
     0.03932
     0.08541
     0.06525
     0.10558
     0.09118
     0.05372
     0.07101
    -0.00102
     0.03643
     0.09118
     0.10270
     0.02779
     0.04508
     0.04220
     0.09118
     0.09118
     0.02491
     0.02779
     0.02491
     0.07965
     0.08253
     0.05084
     0.05372
     0.01915
     0.02491
     0.03067
     0.06236
     0.04796
     0.01050
    -0.01831
     0.03067
     0.00762
    -0.04136
     0.01050
    -0.00390
    -0.03848
    -0.00102
    -0.01543
    -0.00390
    -0.05000
    -0.07881
    -0.05864
    -0.02119
     0.01050
    -0.02983
    -0.06729
    -0.09610
     0.01050
    -0.08745
    -0.11050
    -0.05576
    -0.12203
    -0.07305
    -0.06152
    -0.07305
    -0.06441
    -0.14220
    -0.15660
    -0.09898
    -0.13932
    -0.08457
    -0.15660
    -0.11627
    -0.13932
    -0.11050
    -0.19406
    -0.13355
    -0.13355
    -0.19982
    -0.11627
    -0.10474
    -0.16525
    -0.19406
    -0.20558
    -0.18829
    -0.13932
    -0.15372
    -0.13932
    -0.24880
    -0.18541
    -0.15660
    -0.22287
    -0.13932
    -0.23727
    -0.21711
    -0.22863
    -0.24880
    -0.19406
    -0.22863
    -0.28913
    -0.27185
    -0.24304
    -0.22863
    -0.26320
    -0.29202
    -0.29778
    -0.23151
    -0.32371
    -0.27473
    -0.22575
    -0.26609
    -0.29202
    -0.21999
    -0.17965
    -0.24304
    -0.28913
    -0.28913
    -0.17101
    -0.18541
    -0.10762
    -0.12491
    -0.14508
    -0.13067
    -0.13067
    -0.02695
    -0.07017
    -0.00966
    -0.05288
     0.05948
     0.11999
     0.20066
     0.16032
     0.12863
     0.09118
     0.09694
    -0.02119
    -0.14508
    -0.36116
    -0.47641
    -0.60318
    -0.70402
    -0.87977
    -1.03247
    -1.18517
    -1.54531
    -1.97748
    -2.37508
    -2.63150
    -2.51049
    -2.33474
    -2.43270
    -2.46727
    -2.44134
    -2.46727
    -3.17027
    -2.91961
    -2.11289
    -1.37820
    -1.19381
    -1.02959
    -0.69537
    -0.67521
    -0.70690
    -0.65792
    -0.34388
     0.05372
     0.49742
     0.77400
     0.67893
     0.38793
     0.28997
     0.33031
     0.48589
     0.79417
     1.01890
     1.07941
     0.91806
     0.65876
     0.50030
     0.66452
     0.86908
     1.13991
     1.35888
     1.41074
     1.35311
     1.37904
     1.38769
     1.33006
     1.19753
     1.11398
     1.19465
     1.18601
     1.05059
     1.06212
     1.05059
     1.01890
     0.95264
     0.80570
     0.71638
     0.72214
     0.69333
     0.68181
     0.59537
     0.55504
     0.48589
     0.49165
     0.55792
     0.53199
     0.43403
     0.44556
     0.38217
     0.42827
     0.41674
     0.40810
     0.38505
     0.35912
     0.36488
     0.33895
     0.39369
     0.31879
     0.29574
     0.29286
     0.37065
     0.31879
     0.30438
     0.22371
     0.24964
     0.28133
     0.30150
     0.26692
     0.24099
     0.21506
     0.23811
     0.30438
     0.26404
     0.24676
     0.17185
     0.17473
     0.18913
     0.25828
     0.20066
     0.18337
     0.16032
     0.15456
     0.17473
     0.18049
     0.09406
     0.07101
     0.10846
     0.10558
     0.17185
     0.11711
     0.07389
     0.01338
     0.02779
     0.05372
     0.09694
     0.06236
    -0.04136
    -0.01831
     0.03067
     0.03643
    -0.00678
    -0.02407
    -0.02983
     0.02491
    -0.00102
    -0.04136
    -0.05288
    -0.11050
    -0.13932
    -0.05288
    -0.00102
    -0.11339
    -0.14508
    -0.14796
    -0.14220
    -0.09898
    -0.08745
    -0.19694
    -0.14220
    -0.12203
    -0.10762
    -0.16236
    -0.15660
    -0.15948
    -0.18829
    -0.17965
    -0.07017
    -0.12779
    -0.10186
    -0.12779
    -0.16236
    -0.09610
    -0.11627
    -0.11339
    -0.05288
    -0.04712
    -0.02983
    -0.02407
    -0.01543
    -0.04424
    -0.06729
    -0.05576
    -0.02119
     0.01915
    -0.05576
    -0.11050
    -0.13067
    -0.10186
    -0.06152
    -0.14508
    -0.17677
    -0.21134
    -0.21999
    -0.18541
    -0.24304
    -0.29490
    -0.35828
    -0.35540
    -0.27473
    -0.29778
    -0.35540
    -0.33811
    -0.35540
    -0.38421
    -0.28913
    -0.32659
    -0.27185
    -0.25456
    -0.26897
    -0.22575
    -0.18541
    -0.21134
    -0.21422
    -0.21134
    -0.09610
    -0.00390
     0.09118
     0.18337
     0.20066
     0.28709
     0.40810
     0.56656
     0.62995
     0.49742
    -0.09322
    -1.23703
    -3.31721
    -5.80651
    -5.80651
    -5.80651
    -5.80651
     0.08829
     4.73557
    -0.17101
    -5.80651
    -5.80651
    -5.80651
    -4.53881
    -2.11001
    -0.84231
    -0.20846
     0.14592
     0.53199
     1.28685
     2.60929
     3.41024
     3.35262
     2.83690
     2.54878
     2.63522
     2.34711
     2.31829
     2.24627
     2.30389
     2.54014
     2.66403
     2.61793
     2.58048
     2.33270
     2.05899
     1.79393
     1.48565
     1.32142
     1.16872
     0.87773
     0.67028
     0.50894
     0.41386
     0.35912
     0.33031
     0.38793
     0.37641
     0.34183
     0.43115
     0.31014
     0.38505
     0.39369
     0.40810
     0.37929
     0.44556
     0.48013
     0.47725
     0.43115
     0.42827
     0.32167
     0.34472
     0.36200
     0.32455
     0.28997
     0.31302
     0.22083
     0.22083
     0.24099
     0.22083
     0.11999
     0.13727
     0.17761
     0.22371
     0.17473
     0.15456
     0.15744
     0.12863
     0.18625
     0.12287
     0.16897
     0.09982
     0.12575
     0.13151
     0.08829
     0.10558
     0.10846
     0.00474
     0.08253
     0.05372
     0.10270
     0.07677
     0.03932
     0.02491
    -0.00966
     0.06525
     0.20642
     0.00762
     0.02779
    -0.00966
    -0.04712
     0.02203
     0.01050
    -0.03848
    -0.01831
     0.03643
    -0.04136
    -0.04136
    -0.09322
    -0.07017
    -0.13355
    -0.12779
    -0.08169
    -0.10186
    -0.06729
    -0.04136
    -0.11339
    -0.10474
    -0.06152
    -0.15660
    -0.13932
    -0.11050
    -0.09610
    -0.08745
    -0.11915
    -0.13932
    -0.11339
    -0.13643
    -0.15948
    -0.07881
    -0.16236
    -0.05864
    -0.13643
    -0.17677
    -0.13355
    -0.19406
    -0.18541
    -0.14508
    -0.15372
    -0.14220
    -0.09322
    -0.15084
    -0.19118
    -0.23727
    -0.20846
    -0.17677
    -0.15372
    -0.21134
    -0.18541
    -0.24304
    -0.18541
    -0.19982
    -0.25456
    -0.19406
    -0.27185
    -0.19982
    -0.21711
    -0.26032
    -0.27761
    -0.22575
    -0.30354
    -0.22287
    -0.25456
    -0.24880
    -0.25456
    -0.27185
    -0.24016
    -0.27473
    -0.28913
    -0.26320
    -0.24016
    -0.29202
    -0.25456
    -0.23151
    -0.25744
    -0.27185
    -0.30354
    -0.26320
    -0.27761
    -0.24016
    -0.23439
    -0.26032
    -0.24016
    -0.21134
    -0.22863
    -0.23151
    -0.21999
    -0.20558
    -0.17677
    -0.18829
    -0.11627
    -0.22287
    -0.20558
    -0.16525
    -0.16813
    -0.13932
    -0.15372
    -0.06441
    -0.12491
    -0.05576
    -0.13355
    -0.09610
    -0.03559
    -0.01255
    -0.14220
    -0.15372
    -0.19982
    -0.17101
    -0.25168
    -0.34964
    -0.53115
    -0.70978
    -0.77893
    -1.03535
    -1.43871
    -1.87376
    -2.15899
    -2.20221
    -2.04951
    -1.94867
    -1.74699
    -2.07256
    -2.30305
    -1.91410
    -1.50497
    -1.52802
    -1.72106
    -1.33787
    -0.70690
    -0.12779
     0.13151
     0.33895
     0.46860
     0.48877
     0.73367
     0.78841
     1.04483
     1.05348
     0.92671
     0.90366
     0.82298
     0.65012
     0.61266
     0.64723
     0.65876
     0.55792
     0.52335
     0.51182
     0.37065
     0.32743
     0.43979
     0.55216
     0.50606
     0.42827
     0.48301
     0.60114
     0.62419
     0.63859
     0.57809
     0.48301
     0.50894
     0.58385
     0.56080
     0.46860
     0.45132
     0.38793
     0.42251
     0.44844
     0.37353
     0.33319
     0.30150
     0.26404
     0.31302
     0.19490
     0.21218
     0.20642
     0.20354
     0.18625
     0.18337
     0.14880
     0.14304
     0.09406
     0.11134
     0.12575
     0.11711
     0.02203
     0.03932
     0.07965
     0.05660
     0.08253
     0.02491
    -0.00390
     0.01338
     0.00474
     0.04508
    -0.00678
    -0.02407
    -0.02119
     0.00762
    -0.03559
     0.02203
     0.02779
     0.01627
     0.01627
     0.04220
    -0.00966
     0.01915
    -0.03848
    -0.00966
     0.01915
     0.02491
     0.02203
     0.00186
    -0.01255
    -0.05288
     0.03932
     0.01627
    -0.01543
    -0.07305
    -0.01543
    -0.04136
     0.02203
    -0.05000
    -0.06729
    -0.08457
     0.03932
     0.00186
    -0.04136
    -0.05288
    -0.05576
    -0.14508
    -0.08745
     0.01627
    -0.05288
    -0.09610
    -0.14220
    -0.02119
    -0.10762
    -0.08457
    -0.12779
    -0.11915
    -0.13643
    -0.16236
    -0.10474
    -0.11050
    -0.15660
    -0.20846
    -0.21711
    -0.13355
    -0.08457
    -0.15948
    -0.20558
    -0.19406
    -0.19406
    -0.14796
    -0.19406
    -0.21999
    -0.21422
    -0.19694
    -0.17677
    -0.16236
    -0.17101
    -0.18829
    -0.23727
    -0.16236
    -0.17965
    -0.15372
    -0.24592
    -0.18829
    -0.15660
    -0.18541
    -0.20558
    -0.17965
    -0.15948
    -0.13355
    -0.13643
    -0.17389
    -0.15084
    -0.18829
    -0.23439
    -0.24016
    -0.14508
    -0.17677
    -0.19694
    -0.17677
    -0.12203
    -0.08745
    -0.13643
    -0.22287
    -0.23151
    -0.15084
    -0.15372
    -0.21999
    -0.16525
    -0.19982
    -0.20270
    -0.18253
    -0.23151
    -0.18829
    -0.23151
    -0.22575
    -0.27185
    -0.21999
    -0.20558
    -0.19694
    -0.18253
    -0.17101
     0.00474
     0.16897
     0.28997
     0.55504
     0.93247
     1.13127
     1.19177
     1.04771
     0.80570
     0.14015
    -0.12203
     0.01915
    -0.46776
    -2.14747
    -5.80651
    -5.80651
    -5.80651
    -4.46678
     2.02442
     3.11637
    -3.14146
    -5.80651
    -5.80651
    -4.32561
    -2.28000
    -0.71266
     0.31879
     1.79969
     3.25754
     3.42177
     2.48828
     2.47388
     2.97231
     3.55430
     3.53701
     3.19416
     2.70437
     2.10509
     1.80257
     1.41074
     1.22058
     0.89789
     0.76536
     0.54351
     0.31302
     0.27557
     0.24676
     0.31590
     0.21795
     0.22659
     0.26116
     0.35624
     0.27269
     0.28709
     0.18913
     0.32167
     0.32167
     0.35912
     0.37353
     0.29574
     0.36200
     0.33031
     0.32167
     0.26981
     0.21506
     0.26116
     0.19778
     0.22659
     0.15744
     0.13151
     0.13151
     0.09694
     0.12575
     0.09694
    -0.01831
    -0.06152
    -0.00390
     0.04220
    -0.00390
    -0.06152
    -0.09610
    -0.07305
     0.01338
     0.00762
    -0.00390
    -0.08745
    -0.11050
    -0.08745
    -0.01831
    -0.00678
    -0.03271
    -0.07593
    -0.09322
    -0.06729
    -0.02119
    -0.01543
     0.00186
    -0.09034
    -0.11050
    -0.08745
    -0.08457
    -0.05576
    -0.11339
    -0.17965
    -0.09610
    -0.08745
    -0.09610
    -0.10762
     0.01338
     0.08829
    -0.27473
    -0.20558
    -0.20558
    -0.13932
    -0.14796
    -0.13355
    -0.12491
    -0.13932
    -0.13643
    -0.29490
    -0.22287
    -0.22287
    -0.27473
    -0.28625
    -0.25744
    -0.33523
    -0.31506
    -0.28625
    -0.32083
    -0.28913
    -0.24016
    -0.24880
    -0.30642
    -0.29490
    -0.30066
    -0.31506
    -0.31795
    -0.30066
    -0.28337
    -0.28625
    -0.24880
    -0.26032
    -0.25168
    -0.28049
    -0.30066
    -0.28337
    -0.24592
    -0.27761
    -0.22287
    -0.19406
    -0.23727
    -0.23151
    -0.24592
    -0.21134
    -0.17677
    -0.21422
    -0.22575
    -0.24592
    -0.27473
    -0.30066
    -0.26609
    -0.33811
    -0.34676
    -0.38709
    -0.39862
    -0.36693
    -0.38709
    -0.44183
    -0.56860
    -0.55132
    -0.50810
    -0.52539
    -0.53403
    -0.63775
    -0.60030
    -0.58589
    -0.57149
    -0.62911
    -0.60606
    -0.57725
    -0.62335
    -0.58877
    -0.61470
    -0.57149
    -0.59742
    -0.60030
    -0.53115
    -0.46776
    -0.43319
    -0.45048
    -0.42455
    -0.44183
    -0.45048
    -0.43031
    -0.33523
    -0.25456
    -0.29490
    -0.28049
    -0.24592
    -0.13932
    -0.18829
    -0.15660
    -0.12779
    -0.13932
    -0.11627
    -0.05576
     0.02203
     0.08253
     0.07965
     0.08253
     0.04508
     0.12287
    -0.03848
    -0.20558
    -0.32371
    -0.39862
    -0.52827
    -0.89705
    -0.98925
    -1.02382
    -1.26008
    -1.52802
    -1.90833
    -2.26559
    -2.47015
    -2.33474
    -2.24543
    -2.40389
    -2.59981
    -2.66607
    -3.32585
    -3.32585
    -2.43270
    -1.72106
    -1.67208
    -1.84207
    -1.80461
    -1.28889
    -0.85096
    -0.62335
    -0.46200
    -0.38709
    -0.12203
    -0.03559
     0.13151
     0.22371
     0.42827
     0.60690
     0.79994
     0.98145
     1.13703
     1.02466
     0.84603
     0.78841
     0.73367
     0.76248
     0.83451
     1.06788
     1.14567
     1.24651
     1.20041
     1.08517
     1.06788
     1.06212
     0.98433
     0.92959
     0.87773
     0.82010
     0.71062
     0.70486
     0.69045
     0.65300
     0.59249
     0.49453
     0.43403
     0.45708
     0.39946
     0.43115
     0.39369
     0.37353
     0.33895
     0.33607
     0.33895
     0.35336
     0.27269
     0.27557
     0.31302
     0.28133
     0.28997
     0.26116
     0.20066
     0.22659
     0.24964
     0.28421
     0.29574
     0.21506
     0.16897
     0.18049
     0.13151
     0.19202
     0.22659
     0.15456
     0.14880
     0.15168
     0.19202
     0.18913
     0.07389
     0.04220
     0.14304
     0.14592
     0.09982
     0.06813
     0.08541
     0.08253
     0.04508
     0.03067
     0.12863
     0.06813
     0.03932
     0.04796
     0.00186
     0.02779
     0.00474
    -0.04712
     0.00186
     0.01338
    -0.01543
     0.00762
    -0.00966
    -0.05288
    -0.21999
    -0.09610
    -0.01831
    -0.08457
    -0.06441
    -0.08457
    -0.09034
    -0.14220
    -0.15948
    -0.14508
    -0.09322
    -0.07881
    -0.08745
    -0.09610
    -0.13067
    -0.13932
    -0.07593
    -0.12491
    -0.09898
    -0.07881
    -0.21134
    -0.11915
    -0.08745
    -0.07593
    -0.19406
    -0.18541
    -0.21422
    -0.17389
    -0.12491
    -0.17677
    -0.18253
    -0.22287
    -0.19982
    -0.21134
    -0.17389
    -0.14508
    -0.22863
    -0.26897
    -0.22863
    -0.19118
    -0.22287
    -0.23151
    -0.26609
    -0.27761
    -0.24304
    -0.19982
    -0.20846
    -0.24592
    -0.27473
    -0.29202
    -0.24304
    -0.23439
    -0.20846
    -0.26897
    -0.30642
    -0.31218
    -0.23439
    -0.20270
    -0.28913
    -0.25168
    -0.28625
    -0.23727
    -0.24880
    -0.30642
    -0.25744
    -0.32371
    -0.32947
    -0.23439
    -0.17965
    -0.26032
    -0.25168
    -0.25744
    -0.28049
    -0.26320
    -0.30642
    -0.24880
    -0.26032
    -0.19982
    -0.24016
    -0.32083
    -0.34388
    -0.38421
    -0.46200
    -0.45048
    -0.38133
    -0.28049
    -0.14220
     0.22659
     0.43979
     0.29574
    -0.08745
    -0.27761
    -0.10474
     1.24075
     2.63522
     1.15720
     0.15456
    -0.63487
    -1.87376
    -3.41517
    -4.76066
    -3.85022
    -3.75226
    -3.89344
    -0.24304
     0.09694
    -3.30280
    -5.48670
    -5.66245
    -4.01156
    -2.30881
    -1.50786
    -0.97484
    -0.07593
     1.28397
     2.37592
     2.03018
     1.37616
     1.58937
     2.05899
     2.53438
     2.45371
     2.08204
     1.69597
     1.37904
     1.11974
     0.89789
     0.64147
     0.44556
     0.23523
     0.10270
     0.04508
     0.14304
     0.10558
     0.02203
     0.10558
     0.06525
     0.06813
     0.09982
     0.15744
     0.15456
     0.10270
     0.16320
     0.20930
     0.19778
     0.21795
     0.26404
     0.21506
     0.23811
     0.33607
     0.34183
     0.28709
     0.29862
     0.27269
     0.24676
     0.27557
     0.22083
     0.22659
     0.20930
     0.12575
     0.18337
     0.16897
     0.21218
     0.08541
     0.16609
     0.10846
     0.15168
     0.03932
     0.07101
     0.09694
     0.11999
     0.05660
     0.06525
     0.02779
     0.07677
     0.07101
     0.03932
     0.05660
    -0.00102
    -0.01255
     0.00186
     0.09406
     0.03355
    -0.02119
     0.01627
     0.05660
     0.04796
     0.06525
     0.04220
     0.02779
    -0.00102
     0.04796
     0.05084
     0.09118
     0.03355
    -0.01543
    -0.00966
     0.07965
     0.12575
     0.03355
     0.01627
    -0.05288
     0.00762
     0.03355
     0.09118
     0.00186
    -0.02983
     0.01627
     0.02203
     0.07101
     0.04796
    -0.00102
    -0.08169
    -0.02407
     0.06236
     0.03643
     0.05948
    -0.04136
    -0.07017
    -0.01255
     0.02491
     0.02779
    -0.01543
    -0.02983
    -0.04424
    -0.02407
     0.01338
    -0.04136
    -0.07881
    -0.03271
    -0.05576
    -0.02983
    -0.02695
    -0.03271
    -0.10474
    -0.09610
    -0.13067
    -0.07305
    -0.06729
    -0.09610
    -0.12491
    -0.13067
    -0.06441
    -0.08457
    -0.16813
    -0.15372
    -0.11627
    -0.12779
    -0.12491
    -0.09610
    -0.11050
    -0.15084
    -0.13932
    -0.14796
    -0.08745
    -0.12203
    -0.08457
    -0.12779
    -0.15660
    -0.09322
    -0.13067
    -0.24304
    -0.11627
    -0.13067
    -0.16525
    -0.14220
    -0.13355
    -0.13643
    -0.10762
    -0.16813
    -0.17965
    -0.18829
    -0.21999
    -0.16813
    -0.19982
    -0.18829
    -0.19694
    -0.27761
    -0.20270
    -0.16525
    -0.19118
    -0.21711
    -0.27473
    -0.25456
    -0.21711
    -0.21422
    -0.17101
    -0.14796
    -0.18253
    -0.18829
    -0.11050
    -0.06152
    -0.03271
    -0.03848
    -0.00678
    -0.02119
     0.02491
     0.04220
    -0.11339
    -0.24016
    -0.38133
    -0.44472
    -0.36693
    -0.44183
    -0.64928
    -0.79621
    -0.91146
    -1.13907
    -1.50786
    -1.96596
    -2.32034
    -2.37508
    -2.13018
    -1.89105
    -1.78733
    -2.21373
    -2.24543
    -2.86775
    -3.10689
    -2.04951
    -1.02671
    -0.60318
    -0.60606
    -0.81350
    -0.77893
    -0.55132
    -0.31795
     0.18625
     0.60114
     0.71638
     0.69910
     0.75096
     0.60690
     0.62995
     0.52911
     0.55504
     0.65012
     0.77689
     0.76248
     0.54928
     0.43403
     0.37929
     0.44556
     0.58097
     0.73079
     0.86332
     0.88925
     0.95552
     1.06500
     1.00450
     0.97568
     0.93535
     0.90942
     0.90077
     0.90654
     0.77400
     0.79705
     0.72503
     0.57809
     0.51758
     0.47437
     0.43691
     0.37353
     0.36200
     0.25828
     0.23235
     0.20930
     0.23235
     0.21506
     0.24388
     0.20642
     0.24388
     0.29862
     0.30150
     0.25828
     0.31590
     0.35624
     0.34760
     0.38217
     0.44267
     0.43691
     0.43691
     0.41963
     0.45996
     0.49165
     0.49453
     0.43403
     0.42539
     0.37353
     0.41963
     0.38217
     0.39946
     0.39658
     0.33895
     0.35048
     0.40522
     0.38217
     0.38793
     0.28421
     0.24099
     0.19778
     0.34183
     0.34183
     0.30150
     0.24964
     0.19490
     0.23523
     0.22371
     0.21506
     0.24676
     0.18049
     0.10270
     0.15456
     0.14304
     0.14015
     0.07677
     0.09406
     0.09406
     0.11999
     0.14880
     0.05084
     0.03643
     0.02779
    -0.00102
     0.03355
     0.05660
     0.03932
    -0.04712
     0.03067
    -0.00102
     0.02491
     0.05948
    -0.05576
    -0.00678
    -0.04712
     0.04220
     0.00474
    -0.05864
     0.01050
    -0.01543
    -0.11339
    -0.02407
    -0.02695
    -0.04712
    -0.04712
    -0.06441
    -0.07017
    -0.16236
    -0.10186
    -0.11339
    -0.06152
    -0.12491
    -0.10186
    -0.15660
    -0.09034
    -0.05576
    -0.16236
    -0.15372
    -0.11627
    -0.16236
    -0.13643
    -0.12779
    -0.11339
    -0.16525
    -0.15660
    -0.12779
    -0.14508
    -0.05288
    -0.12203
    -0.18829
    -0.17965
    -0.15372
    -0.20270
    -0.17677
    -0.14508
    -0.15948
    -0.20558
    -0.17965
    -0.08169
    -0.11915
    -0.15372
    -0.23151
    -0.17389
    -0.17389
    -0.13067
    -0.09610
    -0.19694
    -0.20558
    -0.17677
    -0.08745
     0.00186
    -0.08169
    -0.15948
    -0.14220
    -0.07017
    -0.07305
    -0.09034
    -0.11339
    -0.06441
     0.01627
     0.09118
     0.09118
     0.09694
     0.09118
     0.02779
     0.01338
     0.02203
    -0.22287
    -0.89417
    -1.43871
    -1.85647
    -2.45287
    -4.62236
    -5.80651
    -5.71720
    -4.44949
     0.62707
     0.77400
    -3.01181
    -5.14385
    -5.38298
    -4.51864
    -2.99740
    -1.76139
    -0.99501
    -0.35540
     0.18049
     0.96416
     1.69021
     2.17424
     2.54590
     2.79080
     2.44506
     1.67004
     1.47700
     1.77952
     2.12238
     2.19441
     2.27508
     2.11661
     1.90053
     1.60953
     1.35599
     1.09957
     0.87773
     0.77689
     0.54063
     0.41386
     0.32167
     0.35048
     0.28133
     0.28421
     0.24388
     0.24964
     0.25828
     0.36488
     0.33607
     0.20930
     0.23235
     0.30438
     0.39369
     0.32455
     0.25252
     0.26981
     0.23523
     0.29862
     0.31302
     0.33895
     0.18337
     0.18337
     0.21506
     0.29574
     0.33607
     0.23235
     0.17185
     0.16032
     0.20642
     0.17761
     0.20354
     0.15744
     0.14015
     0.20354
     0.20930
     0.17761
     0.18337
     0.11999
     0.09694
     0.13439
     0.18913
     0.18049
     0.09694
     0.09118
     0.07965
     0.15744
     0.11134
     0.14304
     0.15168
     0.12863
     0.09982
     0.10558
     0.07965
     0.07677
     0.07389
     0.05948
     0.11134
     0.14592
     0.10558
     0.07101
     0.07965
     0.03643
     0.09982
     0.04220
     0.02491
     0.03355
     0.09406
     0.05084
     0.08829
     0.04220
     0.11422
     0.01915
     0.09982
     0.13727
     0.08253
     0.05084
     0.04796
     0.06813
     0.06525
     0.04796
     0.05948
     0.08829
     0.15168
     0.09406
     0.05372
    -0.03271
    -0.00390
    -0.04712
     0.03643
     0.10846
     0.01338
    -0.03271
     0.00186
     0.02203
     0.03067
    -0.00390
    -0.04136
    -0.08457
    -0.01255
    -0.01831
     0.00474
    -0.07017
    -0.06152
    -0.11050
    -0.06152
     0.03067
    -0.01255
    -0.07881
    -0.09898
    -0.16813
    -0.05000
    -0.08169
    -0.08745
    -0.17101
    -0.09322
    -0.11915
    -0.09034
    -0.03271
    -0.11915
    -0.14220
    -0.14508
    -0.13067
    -0.10762
    -0.10762
    -0.15948
    -0.17965
    -0.16525
    -0.09322
    -0.10762
    -0.07017
    -0.16813
    -0.19118
    -0.15372
    -0.11915
    -0.18829
    -0.20846
    -0.25744
    -0.12491
    -0.16525
    -0.13932
    -0.17101
    -0.14796
    -0.23727
    -0.24304
    -0.18253
    -0.20846
    -0.20270
    -0.17677
    -0.20846
    -0.14508
    -0.20846
    -0.20846
    -0.19118
    -0.15660
    -0.20846
    -0.21999
    -0.21422
    -0.24592
    -0.18253
    -0.14796
    -0.19118
    -0.16813
    -0.23439
    -0.20846
    -0.27761
    -0.42167
    -0.59742
    -0.63199
    -0.67809
    -0.68097
    -0.64640
    -0.80774
    -0.88265
    -0.99501
    -1.35804
    -1.65767
    -1.88816
    -1.96307
    -2.09273
    -2.28000
    -2.28864
    -2.62285
    -3.49584
    -2.95707
    -2.09561
    -1.68072
    -1.74699
    -1.65767
    -1.38973
    -1.26008
    -1.13331
    -0.74724
    -0.41302
    -0.07305
     0.43115
     0.68757
     0.65300
     0.83163
     1.09669
     1.21194
     1.28973
     1.12838
     1.03331
     0.92382
     0.86044
     0.92959
     0.89213
     0.91806
     0.97280
     0.99297
     1.12550
     1.15720
     1.24651
     1.23211
     1.20618
     1.25804
     1.26956
     1.18313
     1.12838
     1.05059
     1.01602
     1.00738
     1.08805
     1.26092
     0.72791
     0.71926
     0.68757
     0.72214
     0.68757
     0.67605
     0.57233
     0.60114
     0.57521
     0.53199
     0.52335
     0.44844
     0.46572
     0.37353
     0.36200
     0.37065
     0.37641
     0.31879
     0.37353
     0.36488
     0.34183
     0.30726
     0.39369
     0.35336
     0.31302
     0.31590
     0.26692
     0.27557
     0.27269
     0.32167
     0.29862
     0.20930
     0.31014
     0.26404
     0.26404
     0.22659
     0.21506
     0.23235
     0.18913
     0.20642
     0.21506
     0.22371
     0.14880
     0.22083
     0.21506
     0.17473
     0.18625
     0.17473
     0.17473
     0.14592
     0.07965
     0.14304
     0.16032
     0.14592
     0.09694
     0.07389
     0.14304
     0.18913
     0.10846
     0.07389
     0.08541
     0.11422
     0.10558
     0.08541
     0.09694
     0.02779
     0.02779
     0.05660
     0.11711
     0.08541
     0.07965
     0.01050
    -0.02119
     0.04220
    -0.00102
     0.00474
     0.03932
    -0.04712
    -0.00390
    -0.00102
     0.07965
     0.01338
    -0.07881
    -0.08745
    -0.03848
    -0.04712
    -0.00102
    -0.06152
    -0.08169
    -0.06441
    -0.04136
    -0.08169
    -0.01543
     0.00186
    -0.11339
    -0.09322
    -0.05288
    -0.04712
    -0.11050
    -0.15372
    -0.05576
    -0.09034
    -0.03559
    -0.09898
    -0.10186
    -0.14220
    -0.09322
    -0.16525
    -0.07593
    -0.14796
    -0.12779
    -0.16525
    -0.13643
    -0.16236
    -0.16525
    -0.15372
    -0.16813
    -0.17965
    -0.18253
    -0.16813
    -0.25744
    -0.13643
    -0.18829
    -0.22863
    -0.18829
    -0.17965
    -0.15372
    -0.13643
    -0.16236
    -0.14508
    -0.12491
    -0.16813
    -0.12491
    -0.07017
    -0.05000
    -0.06152
    -0.07593
    -0.02695
    -0.02407
    -0.04424
    -0.06152
    -0.03848
     0.01915
    -0.02695
    -0.03559
    -0.07593
    -0.26032
    -0.40726
    -0.55708
    -0.74435
    -0.73283
    -0.47929
    -0.07593
     0.15456
    -0.11627
    -1.01518
    -2.76115
    -5.08911
    -5.80651
    -5.80651
    -5.02572
    -1.04687
     3.84818
    -0.20558
    -5.80651
    -5.80651
    -5.80651
    -4.01444
    -2.24254
    -1.66056
    -1.75275
    -0.96044
     0.31302
     1.54327
     1.88612
     2.04170
     2.92909
     2.92909
     2.02730
     2.00713
     2.30389
     3.00689
     3.20856
     3.43041
     3.33245
     3.05875
     2.55743
     2.24050
     1.90917
     1.47412
     1.13415
     0.84027
     0.64723
     0.59826
     0.59249
     0.50318
     0.49453
     0.49453
     0.58673
     0.63283
     0.66164
     0.63571
     0.60690
     0.71926
     0.77977
     0.77977
     0.81146
     0.76536
     0.76824
     0.75672
     0.81146
     0.72214
     0.65876
     0.60114
     0.56944
     0.56368
     0.56080
     0.52911
     0.49453
     0.43691
     0.41098
     0.39369
     0.43691
     0.37641
     0.30438
     0.27845
     0.35336
     0.32743
     0.36776
     0.26981
     0.24099
     0.31879
     0.28133
     0.29286
     0.26404
     0.17185
     0.22947
     0.18625
     0.22947
     0.27269
     0.17185
     0.18337
     0.15744
     0.22083
     0.24099
     0.18913
     0.15456
     0.09694
     0.17761
     0.20066
     0.17185
     0.13727
     0.11422
     0.07965
     0.10846
     0.20066
     0.18625
     0.06813
     0.07101
     0.05948
     0.12287
     0.10270
     0.05948
     0.05660
     0.03643
     0.09406
     0.10558
     0.12287
     0.02491
     0.02203
    -0.03848
     0.05372
     0.06236
    -0.00390
     0.02203
    -0.00678
     0.05084
    -0.01543
     0.03067
     0.05660
    -0.01831
    -0.00678
     0.00186
    -0.00102
    -0.02407
    -0.05288
    -0.07017
    -0.01831
    -0.00390
    -0.01831
    -0.03559
    -0.05576
    -0.02407
    -0.06729
    -0.03559
    -0.09034
    -0.09898
    -0.09898
    -0.00678
    -0.07305
    -0.10762
    -0.07305
    -0.09322
    -0.04712
    -0.10186
    -0.12491
    -0.14220
    -0.15084
    -0.08457
    -0.12779
    -0.13355
    -0.18541
    -0.14220
    -0.13355
    -0.07593
    -0.13355
    -0.13932
    -0.18829
    -0.27185
    -0.15660
    -0.15660
    -0.15084
    -0.22863
    -0.23439
    -0.21999
    -0.19982
    -0.11339
    -0.20270
    -0.28625
    -0.25744
    -0.26609
    -0.19694
    -0.21134
    -0.15084
    -0.27761
    -0.25456
    -0.17677
    -0.13067
    -0.12203
    -0.20846
    -0.20558
    -0.09898
    -0.11627
    -0.05864
    -0.02407
    -0.04712
    -0.05864
    -0.00390
     0.02491
     0.02491
     0.07677
     0.05948
     0.14592
     0.20066
     0.11422
     0.03932
    -0.05576
    -0.21134
    -0.51963
    -0.74147
    -0.69249
    -0.88265
    -1.10738
    -1.09873
    -1.52514
    -2.08120
    -2.23390
    -2.24831
    -2.13594
    -1.96596
    -1.86512
    -1.83054
    -1.93714
    -2.22526
    -2.49032
    -2.48456
    -2.28000
    -2.68912
    -2.18204
    -1.21398
    -0.48793
    -0.77028
    -1.00366
    -1.02382
    -0.84231
    -0.96908
    -0.82503
    -0.35540
    -0.23439
     0.05660
     0.41386
     0.82875
     0.79417
     0.56944
     0.41674
     0.26981
     0.21218
     0.21506
     0.31879
     0.50894
     0.67317
     0.80570
     0.70198
     0.61266
     0.51758
     0.33031
     0.40522
     0.58673
     0.88061
     1.25804
     1.41650
     1.32142
     1.28397
     1.27244
     1.33295
     1.33583
     1.22346
     1.23787
     1.29837
     1.24075
     1.15143
     1.06500
     0.92094
     0.87773
     0.83163
     0.80858
     0.74807
     0.67605
     0.61842
     0.66740
     0.62707
     0.58097
     0.54351
     0.47437
     0.48877
     0.53199
     0.48013
     0.53775
     0.43691
     0.43979
     0.39946
     0.43979
     0.46572
     0.39946
     0.39081
     0.36488
     0.42827
     0.39658
     0.35336
     0.35048
     0.30438
     0.39946
     0.32167
     0.36488
     0.30726
     0.28997
     0.26404
     0.28133
     0.30438
     0.27269
     0.21506
     0.22083
     0.26692
     0.18049
     0.24676
     0.16609
     0.20930
     0.24388
     0.15456
     0.15744
     0.11422
     0.15168
     0.21795
     0.18913
     0.21506
     0.21795
     0.20642
     0.22083
     0.24676
     0.22947
     0.24964
     0.21218
     0.21795
     0.29862
     0.30150
     0.25828
     0.26981
     0.26116
     0.26116
     0.28709
     0.26116
     0.20066
     0.16897
     0.16320
     0.15456
     0.13439
     0.10558
     0.03932
    -0.00390
     0.00474
     0.06236
    -0.00102
    -0.04136
    -0.08457
    -0.14796
    -0.19982
    -0.12779
    -0.12491
    -0.15948
    -0.17101
    -0.19694
    -0.12779
    -0.10186
    -0.13643
    -0.23439
    -0.20270
    -0.11627
    -0.16813
    -0.10474
    -0.15948
    -0.06152
    -0.16813
    -0.05864
    -0.04136
    -0.00390
    -0.09034
    -0.04712
    -0.10474
    -0.05576
    -0.02119
    -0.07881
    -0.08457
    -0.04712
    -0.04712
    -0.11915
    -0.03271
    -0.04424
    -0.09034
    -0.14508
    -0.10186
    -0.10474
    -0.08745
    -0.07881
    -0.09610
    -0.13355
    -0.09610
    -0.12779
    -0.02695
    -0.00102
     0.00474
     0.03355
     0.05660
     0.06236
     0.08253
     0.11999
     0.14015
     0.23523
     0.27845
     0.39946
     0.49165
     0.42539
     0.35048
     0.21506
     0.22083
     0.15744
    -0.26897
    -1.13043
    -2.50185
    -4.47543
    -5.80651
    -5.80651
    -5.80651
    -4.78083
     1.32430
     3.11925
    -2.08696
    -5.80651
    -5.80651
    -5.18995
    -2.89368
    -1.03247
     0.02491
     0.50894
     0.72503
     0.99585
     1.00161
     1.11974
     1.42226
     1.51158
     1.09957
     0.62419
     0.31014
    -0.03848
     0.02779
     0.87773
     1.65563
     1.82562
     1.66139
     2.04747
     1.89765
     1.36176
     1.45107
     1.70173
     1.95815
     2.05323
     1.88036
     1.48565
     1.12838
     0.65012
     0.27845
     0.06236
    -0.14796
    -0.21422
    -0.24592
    -0.24592
    -0.19118
    -0.12491
    -0.07881
     0.03355
     0.06813
     0.08253
     0.20066
     0.39658
     0.50606
     0.56944
     0.65012
     0.65876
     0.66740
     0.75672
     0.82298
     0.88349
     0.76824
     0.74231
     0.75960
     0.79705
     0.67317
     0.65876
     0.69621
     0.65588
     0.60978
     0.53487
     0.46284
     0.43403
     0.41386
     0.29574
     0.31014
     0.28421
     0.26692
     0.18913
     0.25252
     0.18049
     0.20066
     0.16897
     0.15456
     0.13439
     0.12287
     0.13151
     0.10558
     0.13151
     0.10270
     0.08541
     0.11134
     0.11999
     0.08541
     0.14592
     0.11134
     0.09406
     0.09406
     0.07101
     0.07965
     0.07389
     0.09406
     0.11422
     0.08541
     0.06813
     0.08541
     0.05372
     0.11422
     0.09406
     0.09406
     0.03067
     0.07389
     0.10558
     0.09694
     0.05660
     0.03355
     0.05084
     0.08541
     0.13439
     0.11134
     0.03067
     0.05948
     0.01338
     0.04796
     0.09982
     0.11711
    -0.00678
     0.02779
     0.05660
     0.07965
     0.13439
     0.02779
     0.01338
     0.01915
     0.05084
     0.11711
     0.03643
     0.03643
    -0.00102
     0.00474
     0.11422
     0.04508
     0.01627
     0.01338
    -0.00678
     0.02203
     0.03355
     0.00474
    -0.04136
    -0.02983
     0.01915
     0.00474
     0.01627
    -0.03271
    -0.00390
    -0.05288
    -0.03848
     0.03355
    -0.06152
    -0.02119
    -0.07881
    -0.06729
    -0.02119
    -0.00102
    -0.06152
    -0.00966
    -0.01255
     0.00186
    -0.02983
    -0.10186
    -0.06152
    -0.05864
    -0.03848
     0.03643
    -0.05288
     0.00762
    -0.03559
     0.00474
    -0.02695
     0.02779
    -0.06729
     0.00762
     0.03067
     0.01915
     0.01050
    -0.01543
    -0.05000
     0.07677
     0.01050
     0.11711
     0.07965
    -0.00390
     0.01050
     0.05948
     0.06813
     0.05372
     0.05660
     0.05084
     0.05084
     0.07965
     0.11711
    -0.05288
    -0.18829
    -0.32947
    -0.35540
    -0.37845
    -0.43031
    -0.58013
    -0.51386
    -0.62335
    -0.87401
    -1.11026
    -1.36092
    -1.73835
    -1.98612
    -2.29152
    -2.44999
    -2.48456
    -2.00917
    -1.67496
    -1.45311
    -1.72106
    -1.96307
    -2.02070
    -1.82766
    -1.38108
    -0.94603
    -0.69249
    -0.36981
     0.13151
     0.47437
     0.73367
     0.64147
     0.57521
     0.71350
     0.99585
     1.05924
     0.82010
     0.82875
     0.70774
     0.52623
     0.43691
     0.33319
     0.23523
     0.21506
     0.11999
     0.05084
     0.01915
    -0.09034
    -0.11915
    -0.11339
    -0.15660
    -0.02119
    -0.04136
     0.12863
     0.22659
     0.26692
     0.26404
     0.33607
     0.36488
     0.41386
     0.48589
     0.45708
     0.45420
     0.53487
     0.56656
     0.56944
     0.55504
     0.55792
     0.46284
     0.55792
     0.58673
     0.50030
     0.49453
     0.42539
     0.48013
     0.49165
     0.46284
     0.45132
     0.42251
     0.40522
     0.50606
     0.52911
     0.53775
     0.42539
     0.41674
     0.41674
     0.47149
     0.56080
     0.51470
     0.47437
     0.52911
     0.47149
     0.55504
     0.51758
     0.52911
     0.46284
     0.46284
     0.49453
     0.50606
     0.45132
     0.45420
     0.32455
     0.44844
     0.48589
     0.47437
     0.40522
     0.39369
     0.39081
     0.43691
     0.34472
     0.42539
     0.41674
     0.37641
     0.41386
     0.37065
     0.42539
     0.40522
     0.37353
     0.35336
     0.37065
     0.40234
     0.35912
     0.34472
     0.38793
     0.33031
     0.31590
     0.35048
     0.38793
     0.31590
     0.29286
     0.34183
     0.26692
     0.32455
     0.23235
     0.26404
     0.32455
     0.29862
     0.24676
     0.26692
     0.25252
     0.20642
     0.26116
     0.23235
     0.20930
     0.19490
     0.22659
     0.22371
     0.16320
     0.14304
     0.19202
     0.16609
     0.18337
     0.19202
     0.18337
     0.13439
     0.10270
     0.09694
     0.15168
     0.08253
     0.13439
     0.11422
     0.09694
     0.10846
     0.14015
     0.12863
     0.07101
     0.04220
     0.07389
     0.10270
     0.13151
     0.10270
     0.11999
     0.07677
     0.06813
     0.14880
     0.16609
     0.15744
     0.07389
     0.11711
     0.08541
     0.14304
     0.07965
     0.05372
     0.09982
     0.14304
     0.23811
     0.33607
     0.29286
     0.29574
     0.23811
     0.30150
     0.30150
     0.27845
     0.25252
     0.38793
     0.50894
     0.84027
     1.11974
     1.05636
     0.92382
     0.77400
     0.62995
     0.57521
     0.71926
     0.82298
     0.74231
     0.21218
    -0.05576
     0.36200
    -0.19982
    -0.56572
    -0.61182
    -0.36981
    -1.85359
    -3.54482
    -5.08623
    -1.05264
     2.76199
     1.68444
    -2.32034
    -3.46703
    -3.42957
    -3.52177
    -4.59643
    -3.79260
    -2.47015
    -0.76740
     0.22083
    -0.18253
    -1.75275
    -1.81326
    -0.66368
     0.00762
     0.11422
     0.50318
     0.77977
     0.69045
     1.57784
     2.41049
     2.93774
     3.03282
     2.90028
     2.74182
     2.42778
     2.14831
     1.77952
     1.33871
     0.96992
     0.82298
     0.69910
     0.58385
     0.45132
     0.28997
     0.24099
     0.25828
     0.26981
     0.20642
     0.21795
     0.20066
     0.34760
     0.37641
     0.44267
     0.50030
     0.54063
     0.57809
     0.56368
     0.61842
     0.60690
     0.66452
     0.63859
     0.58961
     0.57521
     0.53775
     0.60114
     0.59249
     0.55216
     0.53487
     0.52911
     0.50894
     0.49165
     0.41674
     0.43403
     0.37065
     0.41963
     0.35048
     0.40810
     0.35912
     0.28709
     0.28709
     0.35048
     0.36200
     0.32455
     0.27557
     0.27557
     0.25252
     0.26692
     0.24388
     0.27269
     0.25828
     0.24676
     0.17185
     0.28421
     0.23811
     0.25828
     0.19202
     0.16032
     0.18913
     0.17473
     0.18625
     0.17185
     0.15744
     0.15456
     0.08541
     0.18049
     0.16609
     0.14592
     0.16032
     0.12287
     0.18913
     0.12287
     0.13439
     0.14880
     0.17185
     0.17185
     0.14304
     0.18913
     0.19490
     0.20066
     0.18337
     0.14880
     0.20066
     0.22371
     0.14592
     0.14592
     0.14304
     0.15744
     0.10558
     0.07389
     0.09982
     0.04796
     0.01627
     0.00474
    -0.06152
    -0.11339
    -0.04136
    -0.13067
    -0.17677
    -0.19118
    -0.19118
    -0.27185
    -0.20558
    -0.22575
    -0.28337
    -0.36404
    -0.33235
    -0.28049
    -0.29490
    -0.30642
    -0.33811
    -0.36693
    -0.33235
    -0.29778
    -0.32659
    -0.30066
    -0.33811
    -0.41879
    -0.28049
    -0.26032
    -0.33235
    -0.34099
    -0.29490
    -0.27761
    -0.22287
    -0.17965
    -0.16236
    -0.22863
    -0.23439
    -0.21422
    -0.12491
    -0.06441
    -0.12779
    -0.15948
    -0.09898
    -0.01255
    -0.02119
    -0.03271
    -0.04712
     0.00474
    -0.01255
     0.04508
     0.02779
     0.03932
     0.01050
     0.01915
     0.01627
     0.15744
     0.06813
     0.07677
     0.01050
     0.10270
     0.08541
     0.08253
     0.02491
     0.05660
     0.11134
     0.14880
     0.15744
     0.20930
     0.16320
     0.14015
     0.11134
     0.22659
     0.23523
     0.27845
     0.28133
     0.25252
     0.16609
     0.11999
    -0.03271
    -0.34964
    -0.60318
    -0.70978
    -0.63199
    -0.66944
    -0.75876
    -0.87977
    -1.09297
    -1.51362
    -1.81326
    -2.00917
    -2.09849
    -2.29441
    -2.44422
    -2.50761
    -2.37220
    -2.06680
    -1.70089
    -1.79021
    -1.79885
    -1.77580
    -2.15035
    -1.84783
    -1.03247
    -0.36981
    -0.32659
    -0.32371
    -0.15948
     0.00186
     0.12287
     0.38217
     0.54928
     0.71350
     0.81434
     0.92959
     0.98433
     0.94399
     0.92959
     0.86332
     0.79129
     0.77689
     0.71926
     0.79129
     0.80858
     0.83739
     0.85180
     0.73367
     0.63859
     0.69910
     0.69045
     0.72214
     0.71638
     0.68757
     0.59537
     0.55216
     0.53487
     0.50318
     0.54351
     0.67317
     0.60402
     0.52911
     0.49165
     0.52046
     0.44267
     0.47725
     0.44267
     0.37353
     0.45996
     0.43691
     0.41098
     0.41674
     0.41674
     0.39369
     0.34183
     0.40522
     0.32455
     0.36776
     0.37353
     0.38505
     0.36776
     0.43691
     0.36200
     0.36488
     0.37641
     0.40234
     0.38505
     0.34183
     0.35048
     0.29574
     0.35912
     0.39369
     0.36200
     0.34183
     0.33031
     0.33607
     0.32743
     0.36776
     0.32743
     0.28421
     0.31590
     0.29574
     0.31014
     0.36200
     0.26404
     0.29574
     0.22083
     0.31879
     0.29286
     0.27269
     0.23811
     0.24388
     0.23811
     0.20354
     0.25540
     0.25540
     0.18913
     0.20930
     0.21795
     0.23811
     0.20930
     0.18049
     0.09982
     0.22659
     0.21506
     0.18625
     0.10270
     0.15744
     0.11711
     0.13151
     0.18625
     0.13151
     0.09118
     0.11999
     0.11999
     0.07965
     0.11134
     0.10270
     0.04508
     0.07389
     0.10270
     0.09118
     0.07101
     0.07677
     0.05948
     0.06525
     0.03067
     0.06813
     0.07389
     0.05660
     0.02203
     0.01050
     0.05660
     0.00762
     0.03932
     0.01338
     0.00474
     0.01627
    -0.04136
     0.02203
    -0.02983
    -0.01543
    -0.06441
    -0.00102
    -0.05288
    -0.02407
    -0.03848
    -0.02407
    -0.02983
    -0.03848
    -0.09898
    -0.09034
    -0.05288
    -0.00678
    -0.05000
    -0.07305
    -0.06152
    -0.06152
    -0.05864
    -0.04712
    -0.05864
    -0.07593
    -0.02119
    -0.00966
    -0.03559
     0.01338
    -0.03848
    -0.10474
     0.00762
    -0.00102
     0.02491
    -0.00966
     0.01915
     0.02203
     0.01627
     0.07965
     0.01338
    -0.00390
    -0.01543
    -0.06152
     0.02779
     0.01627
     0.02491
    -0.11915
    -0.22575
    -0.15660
    -0.20846
    -0.44472
    -0.56572
    -0.62623
    -0.71554
    -0.76452
    -0.96620
    -1.28601
    -2.25119
    -3.44398
    -4.56474
    -5.38010
    -4.80676
    -5.53568
    -0.51963
     1.39921
    -2.39236
    -4.78371
    -4.73761
    -3.63701
    -1.88240
     0.17761
     1.21770
     1.64987
     2.20881
     2.39032
     2.57760
     2.42490
     2.38744
     2.81673
     3.24314
     3.28059
     3.09620
     2.59200
     2.13390
     1.76512
     1.37616
     0.99873
     0.77400
     0.59249
     0.50606
     0.36200
     0.30726
     0.26404
     0.23811
     0.23235
     0.18337
     0.14304
     0.22947
     0.24676
     0.26116
     0.28709
     0.30150
     0.24099
     0.26981
     0.24676
     0.27269
     0.20642
     0.20930
     0.20642
     0.20066
     0.14880
     0.11711
     0.05660
     0.11422
     0.09406
     0.04796
     0.01627
    -0.03271
    -0.00678
     0.02203
     0.01338
    -0.00678
     0.00762
    -0.03559
    -0.01543
    -0.03559
     0.04220
    -0.03271
    -0.05000
    -0.00966
     0.01050
     0.03355
     0.01050
     0.00762
     0.04796
     0.00762
    -0.04712
     0.06525
     0.07677
    -0.00678
     0.01338
    -0.02695
     0.09982
     0.05084
     0.04508
     0.03355
     0.09118
     0.10846
     0.11422
     0.16032
     0.11134
     0.11999
     0.08253
     0.10558
     0.14880
     0.22371
     0.20930
     0.16897
     0.16032
     0.20642
     0.14304
     0.19778
     0.16032
     0.21795
     0.18049
     0.19202
     0.21506
     0.17185
     0.09694
     0.18913
     0.20642
     0.15744
     0.21218
     0.16609
     0.14015
     0.11711
     0.14880
     0.15456
     0.15456
     0.17185
     0.18049
     0.14592
     0.14304
     0.13439
     0.14880
     0.11134
     0.14880
     0.14592
     0.14304
     0.15456
     0.14880
     0.19202
     0.11134
     0.10846
     0.20066
     0.16609
     0.16320
     0.13439
     0.17761
     0.16032
     0.14592
     0.15456
     0.20930
     0.26981
     0.18049
     0.20930
     0.18049
     0.21218
     0.26981
     0.23523
     0.23523
     0.20930
     0.20354
     0.22371
     0.20066
     0.24676
     0.14304
     0.12575
     0.11999
     0.20066
     0.09118
     0.07101
     0.01338
    -0.01831
     0.01338
    -0.02407
    -0.01543
    -0.03848
    -0.06441
    -0.08457
    -0.09034
     0.06236
     0.01915
     0.04220
     0.04508
     0.10270
     0.20354
     0.28997
     0.33031
     0.30438
     0.38793
     0.44556
     0.50894
     0.60114
     0.60402
     0.62995
     0.62130
     0.68181
     0.72214
     0.69045
     0.75384
     0.69621
     0.57233
     0.55792
     0.36200
     0.11134
    -0.11339
    -0.10186
    -0.24880
    -0.24304
    -0.16236
    -0.39574
    -0.77028
    -0.85960
    -1.04975
    -1.40413
    -1.77580
    -1.85359
    -1.87664
    -1.85359
    -1.66344
    -1.49345
    -1.58565
    -1.88816
    -2.16187
    -2.08408
    -2.66895
    -2.32034
    -1.30329
    -0.71842
    -0.78757
    -0.80486
    -0.72419
    -0.47641
    -0.38709
    -0.16236
     0.14592
     0.30438
     0.14880
     0.33319
     0.57521
     0.72214
     0.90366
     0.85756
     0.68181
     0.47437
     0.28133
     0.40234
     0.73367
     0.83451
     0.82298
     0.66740
     0.65012
     0.76824
     1.01314
     1.09381
     1.10822
     1.03619
     1.18025
     1.25227
     1.22058
     1.29261
     1.25227
     1.22346
     1.11686
     1.12838
     1.06212
     1.02178
     0.91518
     0.96704
     0.90077
     0.79705
     0.83163
     0.77112
     0.76248
     0.68181
     0.69621
     0.60402
     0.64147
     0.55504
     0.55504
     0.52335
     0.45996
     0.50894
     0.47725
     0.47437
     0.43979
     0.39658
     0.40810
     0.30726
     0.22947
     0.35336
     0.28709
     0.30150
     0.27269
     0.31014
     0.32167
     0.29862
     0.29574
     0.26981
     0.26981
     0.34183
     0.33895
     0.37065
     0.32743
     0.36488
     0.33607
     0.43403
     0.36488
     0.38217
     0.30726
     0.36488
     0.37353
     0.34183
     0.26116
     0.27269
     0.21506
     0.25252
     0.22371
     0.21506
     0.14015
     0.09694
     0.04796
     0.09406
     0.06525
    -0.00390
    -0.01255
    -0.05864
    -0.09034
    -0.06729
    -0.14220
    -0.15660
    -0.13067
    -0.13355
    -0.13067
    -0.16525
    -0.16525
    -0.21711
    -0.21711
    -0.15660
    -0.15660
    -0.16813
    -0.21422
    -0.24592
    -0.18253
    -0.11915
    -0.15084
    -0.21711
    -0.25168
    -0.18253
    -0.18829
    -0.19406
    -0.18541
    -0.23727
    -0.24304
    -0.19406
    -0.17101
    -0.15948
    -0.19982
    -0.24016
    -0.17965
    -0.20558
    -0.19118
    -0.22863
    -0.21711
    -0.19406
    -0.17389
    -0.17101
    -0.17965
    -0.19694
    -0.26032
    -0.22575
    -0.16236
    -0.15372
    -0.22863
    -0.21711
    -0.22863
    -0.21999
    -0.18541
    -0.24016
    -0.24592
    -0.20846
    -0.24304
    -0.27761
    -0.25168
    -0.21134
    -0.21422
    -0.32371
    -0.22287
    -0.15660
    -0.19982
    -0.23151
    -0.20846
    -0.19694
    -0.17677
    -0.16813
    -0.08169
    -0.17389
    -0.09898
    -0.09322
    -0.07593
    -0.02119
    -0.05864
    -0.11339
    -0.09322
     0.04796
     0.01915
     0.06813
     0.01338
     0.03643
    -0.05288
     0.01915
    -0.18829
    -0.38709
    -0.45048
    -0.56284
    -0.47353
    -0.38709
    -0.28337
    -0.59742
    -1.25143
    -2.34627
    -4.69439
    -5.80651
    -5.80651
    -5.80651
    -2.54218
     3.57159
     1.99561
    -2.43846
    -5.07182
    -5.43773
    -4.39187
    -2.74098
    -1.14195
    -0.00390
     0.72791
     1.56055
     1.92358
     1.73919
     1.55767
     1.34159
     1.12838
     0.77400
     0.50318
     0.33895
     0.21218
     0.36776
     0.47725
     0.95264
     1.58937
     2.02154
     1.92934
     1.48276
     1.71037
     1.74207
     1.27244
     1.19753
     1.22922
     1.49429
     1.74495
     1.62682
     1.35599
     0.93535
     0.48013
     0.26116
     0.05660
    -0.03559
    -0.13932
    -0.14508
    -0.10474
    -0.04712
    -0.06441
     0.01050
     0.02491
     0.02491
     0.07677
     0.11422
     0.14880
     0.17761
     0.22947
     0.25540
     0.26692
     0.26692
     0.23523
     0.20642
     0.24099
     0.29286
     0.22659
     0.20354
     0.18337
     0.15456
     0.15744
     0.18337
     0.12575
     0.11422
     0.13439
     0.05660
     0.09118
     0.09982
    -0.01831
    -0.00390
     0.04508
     0.05084
     0.01050
     0.03643
    -0.01543
     0.00186
    -0.00678
     0.00186
     0.07101
     0.02203
     0.00474
     0.07101
     0.09406
     0.06236
     0.14592
     0.03932
     0.07101
     0.16032
     0.14015
     0.17473
     0.15168
     0.15168
     0.14880
     0.08253
     0.15744
     0.17761
     0.21218
     0.11134
     0.18049
     0.18049
     0.19202
     0.15456
     0.12575
     0.17473
     0.17473
     0.14015
     0.18625
     0.15168
     0.16897
     0.09982
     0.12287
     0.20642
     0.11999
     0.10846
     0.12287
     0.08829
     0.08541
     0.13439
     0.07677
     0.13727
     0.09694
     0.11134
     0.10846
     0.11711
     0.05084
     0.07677
     0.05660
     0.06236
     0.12863
     0.04508
     0.08541
     0.04220
     0.01915
     0.07101
    -0.00678
     0.01050
     0.01627
    -0.02983
     0.05372
    -0.02695
     0.01050
    -0.05288
    -0.05576
    -0.05576
    -0.07017
    -0.01543
    -0.05576
    -0.03271
    -0.05864
    -0.00390
    -0.09610
    -0.09322
    -0.02695
    -0.06441
    -0.06729
    -0.02695
    -0.05864
    -0.02983
    -0.09322
    -0.12203
    -0.10186
    -0.07305
    -0.09898
    -0.08745
    -0.14508
    -0.09034
    -0.19406
    -0.13643
    -0.14220
    -0.12203
    -0.19406
    -0.15660
    -0.13067
    -0.19118
    -0.23151
    -0.19694
    -0.15948
    -0.17965
    -0.15084
    -0.13355
    -0.21999
    -0.17389
    -0.18541
    -0.19118
    -0.19694
    -0.15948
    -0.17101
    -0.14508
    -0.03271
    -0.05576
    -0.11339
    -0.14508
    -0.19694
    -0.34099
    -0.31506
    -0.42455
    -0.42455
    -0.45336
    -0.49658
    -0.59165
    -0.70402
    -0.85672
    -1.07280
    -1.38973
    -1.74699
    -2.04663
    -2.00053
    -1.77868
    -1.68937
    -1.75563
    -2.12154
    -2.75251
    -2.15611
    -1.60581
    -1.04687
    -0.97196
    -1.10161
    -0.87112
    -0.74724
    -0.70402
    -0.47929
    -0.14796
     0.11999
     0.37065
     0.56080
     0.57233
     0.68469
     0.62995
     0.41098
     0.21218
     0.03355
    -0.01543
    -0.02407
     0.06236
     0.01915
     0.03067
     0.03932
     0.09118
     0.17761
     0.37353
     0.51182
     0.50030
     0.63283
     0.78553
     0.81722
     0.84315
     1.01314
     1.13991
     1.29837
     1.39057
     1.37328
     1.26668
     1.33295
     1.34447
     1.29261
     1.21194
     1.06788
     1.03043
     0.99873
     0.93823
     0.84603
     0.78553
     0.69621
     0.64435
     0.57809
     0.60690
     0.48013
     0.40810
     0.38505
     0.37641
     0.37353
     0.31014
     0.29286
     0.21218
     0.24099
     0.24388
     0.29574
     0.22371
     0.20642
     0.18337
     0.16032
     0.17761
     0.24964
     0.18913
     0.16609
     0.18337
     0.21795
     0.18625
     0.14015
     0.10846
     0.10846
     0.15456
     0.21506
     0.16897
     0.11134
     0.11134
     0.06813
     0.10846
     0.11134
     0.05660
     0.06236
     0.04508
     0.06525
     0.07677
     0.01050
     0.00762
    -0.04136
     0.02203
     0.01627
    -0.01831
     0.00186
    -0.05576
    -0.05288
    -0.06441
     0.01338
    -0.02119
    -0.03848
    -0.06729
    -0.04424
    -0.00102
    -0.02983
    -0.06729
    -0.09322
    -0.02695
    -0.04136
    -0.01831
     0.00474
    -0.08745
    -0.07017
    -0.13355
    -0.05000
     0.02779
    -0.06441
    -0.09610
    -0.08457
    -0.03848
    -0.10474
    -0.07305
    -0.10762
    -0.11050
    -0.02983
    -0.09034
    -0.06152
    -0.10762
    -0.09322
    -0.11339
    -0.09034
    -0.08169
    -0.09034
    -0.11627
    -0.13067
    -0.13643
    -0.09034
    -0.12203
    -0.14508
    -0.11339
    -0.12491
    -0.07593
    -0.09322
    -0.12779
    -0.13932
    -0.15660
    -0.15084
    -0.11627
    -0.11050
    -0.12491
    -0.18253
    -0.18829
    -0.20270
    -0.15948
    -0.19982
    -0.24592
    -0.15660
    -0.21134
    -0.15372
    -0.21422
    -0.27473
    -0.28049
    -0.31795
    -0.23727
    -0.05576
     0.39946
     0.09694
    -0.12491
    -0.22287
    -0.21134
    -0.13355
    -0.06441
    -0.04424
     0.03067
     0.02203
    -0.06152
    -0.15084
    -0.26320
    -0.27473
    -0.19406
    -0.24016
    -0.35828
    -0.43895
    -0.43319
    -0.17677
     0.20930
     0.30726
    -0.07593
    -0.47065
    -0.40726
    -0.78181
    -1.39837
    -2.01205
    -3.62549
    -5.01420
    -5.80651
    -5.80651
    -5.80651
     0.92671
     3.35550
    -1.35515
    -4.54745
    -5.13521
    -3.87327
    -2.06968
    -0.66656
    -0.09034
     0.29574
     1.30701
     2.11085
     2.65827
     2.62658
     2.38456
     1.85731
     1.44531
     1.07364
     0.88925
     0.72503
     0.73367
     0.67028
     0.61842
     0.58673
     0.56656
     0.52335
     0.71350
     0.75672
     0.75960
     0.67605
     0.79705
     0.81146
     0.74231
     0.77400
     0.86908
     0.92671
     0.80570
     0.86620
     0.85180
     0.81722
     0.90366
     0.92959
     0.91230
     0.87484
     0.90077
     0.77977
     0.75384
     0.78841
     0.74807
     0.63859
     0.68757
     0.62707
     0.58097
     0.58097
     0.54063
     0.44267
     0.40234
     0.44267
     0.40810
     0.38217
     0.26981
     0.26116
     0.26981
     0.28709
     0.33607
     0.27557
     0.20066
     0.22659
     0.21795
     0.20642
     0.23235
     0.15168
     0.17185
     0.12287
     0.17185
     0.18337
     0.18049
     0.12863
     0.10846
     0.12863
     0.18337
     0.17761
     0.12287
     0.11999
     0.13439
     0.12575
     0.10846
     0.12287
     0.12863
     0.11134
     0.12863
     0.13151
     0.13151
     0.11134
     0.03355
     0.06525
     0.10270
     0.09694
     0.09694
     0.07677
     0.05948
     0.05948
     0.06813
     0.05660
     0.10558
     0.03067
     0.04220
     0.03355
     0.09982
     0.00186
     0.03932
    -0.00678
     0.05948
     0.08253
     0.06236
    -0.05288
     0.00186
    -0.00390
    -0.00390
    -0.04712
    -0.03848
     0.01050
    -0.04136
     0.00474
    -0.07017
    -0.05288
    -0.05288
    -0.10762
    -0.05576
    -0.03848
    -0.09610
    -0.03271
    -0.12491
    -0.11915
    -0.12779
    -0.09898
    -0.07305
    -0.06729
    -0.06152
    -0.12491
    -0.15084
    -0.10762
    -0.11339
    -0.18541
    -0.12779
    -0.11050
    -0.08169
    -0.11339
    -0.12203
    -0.16813
    -0.15084
    -0.17677
    -0.17389
    -0.12203
    -0.16236
    -0.17389
    -0.14796
    -0.15948
    -0.17389
    -0.16236
    -0.20270
    -0.16525
    -0.17677
    -0.16525
    -0.16236
    -0.23151
    -0.21134
    -0.22287
    -0.20270
    -0.15372
    -0.16525
    -0.18541
    -0.16236
    -0.15948
    -0.16236
    -0.20846
    -0.17101
    -0.12491
    -0.11915
    -0.09322
    -0.05288
    -0.05576
    -0.00678
    -0.04712
    -0.04712
     0.06813
     0.07101
     0.05372
     0.07965
     0.16609
     0.17761
     0.14592
     0.09982
     0.11711
     0.14880
    -0.06441
    -0.27761
    -0.46776
    -0.56860
    -0.73283
    -0.74147
    -0.91146
    -1.17076
    -1.72394
    -2.04087
    -2.11001
    -2.02070
    -1.87376
    -1.71242
    -1.64615
    -1.88240
    -1.98612
    -2.12442
    -2.12154
    -1.89969
    -1.85647
    -2.39524
    -2.21950
    -1.40990
    -0.80486
    -0.96332
    -1.13907
    -1.03247
    -1.22262
    -1.31770
    -1.19381
    -0.80198
    -0.51386
    -0.55996
    -0.11915
    -0.06441
    -0.34099
    -0.31795
     0.18913
     1.06212
     1.51734
     1.43955
     1.27532
     1.15431
     1.36464
     1.40497
     1.57496
     1.84579
     1.97544
     2.11373
     2.22034
     2.07916
     1.97256
     1.81409
     1.74495
     1.71326
     1.63258
     1.45107
     1.28108
     1.14279
     1.05348
     0.97857
     0.82587
     0.78841
     0.76536
     0.62995
     0.63283
     0.59249
     0.53487
     0.42827
     0.41098
     0.36776
     0.37929
     0.39946
     0.37641
     0.32167
     0.32167
     0.28709
     0.28997
     0.30150
     0.30438
     0.22371
     0.32167
     0.34760
     0.27557
     0.24388
     0.26981
     0.18049
     0.20930
     0.25828
     0.25252
     0.28997
     0.20642
     0.20066
     0.20930
     0.20066
     0.26404
     0.14304
     0.18049
     0.16320
     0.17761
     0.18625
     0.16897
     0.11999
     0.09694
     0.21506
     0.18049
     0.18625
     0.12863
     0.13727
     0.10558
     0.06236
     0.10270
     0.13151
     0.10846
     0.08829
     0.11134
     0.10270
     0.09982
     0.05372
     0.05084
     0.10846
     0.05660
     0.04220
     0.00762
     0.04796
     0.06813
     0.01338
     0.05084
     0.07389
     0.00474
     0.03355
     0.01338
     0.06813
    -0.03271
    -0.02983
    -0.05864
     0.03355
     0.00186
     0.03067
    -0.01831
    -0.06729
     0.00762
    -0.04712
    -0.00102
     0.00762
    -0.04712
    -0.06441
    -0.02983
    -0.03559
    -0.05000
    -0.06441
    -0.06729
    -0.09610
    -0.01255
    -0.05000
    -0.05576
    -0.09322
    -0.13932
    -0.13643
    -0.13355
    -0.05000
    -0.08169
    -0.06152
    -0.11050
    -0.11339
    -0.02983
    -0.11050
    -0.15660
    -0.21422
    -0.11915
    -0.13355
    -0.07881
    -0.14220
    -0.20270
    -0.13643
    -0.16525
    -0.13355
    -0.09898
    -0.19118
    -0.10762
    -0.13932
    -0.13355
    -0.07881
    -0.13355
    -0.06152
    -0.02119
     0.03355
     0.01338
     0.01338
     0.02779
     0.05372
     0.01627
     0.11422
     0.18625
     0.19202
     0.25252
     0.26692
     0.32743
     0.30726
     0.32167
     0.29286
     0.30726
     0.26404
     0.09118
    -0.40150
    -1.23703
    -2.30881
    -4.41204
    -5.80651
    -5.80651
    -5.80651
    -3.17315
    -0.22287
    -1.40990
    -3.20773
    -5.18418
    -5.80651
    -4.71456
    -2.76403
    -1.32634
    -0.51386
     0.08829
     0.65588
     1.11110
     1.49141
     1.77664
     1.83426
     1.55191
     1.21770
     0.91230
     0.50606
     0.11134
    -0.02407
    -0.12203
    -0.19694
    -0.31795
    -0.29490
    -0.15084
     0.05660
     0.33895
     0.37065
     0.18913
     0.38217
     0.48589
     0.73079
     1.22634
     1.56920
     1.61530
     1.49141
     1.59225
     1.72190
     0.84891
     0.30438
     0.49742
     0.92959
     1.20906
     0.94975
     0.67893
     0.48589
     0.32743
     0.21506
     0.11711
     0.08253
     0.02491
     0.08829
     0.11711
     0.12287
     0.33607
     0.61554
     0.69910
     0.76248
     0.80858
     0.88061
     0.88061
     0.97857
     0.92959
     0.82010
     0.86044
     0.86620
     0.92094
     0.91230
     0.84027
     0.80282
     0.75960
     0.73655
     0.73367
     0.72503
     0.58673
     0.58961
     0.58385
     0.63571
     0.64147
     0.54063
     0.51758
     0.55216
     0.57809
     0.53487
     0.51758
     0.50318
     0.53487
     0.54063
     0.53199
     0.52335
     0.50606
     0.46284
     0.41386
     0.48301
     0.45132
     0.37353
     0.31879
     0.35048
     0.29574
     0.26981
     0.26404
     0.19202
     0.15168
     0.11711
     0.08829
     0.05084
     0.05084
    -0.09034
    -0.08457
    -0.07593
    -0.02695
    -0.07305
    -0.08457
    -0.11915
    -0.12203
    -0.05864
    -0.08745
    -0.05288
    -0.09322
    -0.11915
     0.00762
    -0.00102
    -0.02407
     0.03932
    -0.07017
    -0.02983
     0.03932
     0.03355
     0.04508
    -0.02119
    -0.07305
    -0.00966
    -0.01831
    -0.01831
     0.01338
    -0.07593
    -0.02983
    -0.05576
    -0.02983
    -0.06729
    -0.05864
    -0.14220
    -0.11627
    -0.12779
    -0.07593
    -0.13067
    -0.13932
    -0.15948
    -0.12203
    -0.12491
    -0.17101
    -0.21134
    -0.16813
    -0.17965
    -0.14796
    -0.16525
    -0.19406
    -0.20846
    -0.17677
    -0.17389
    -0.20846
    -0.17389
    -0.15084
    -0.16813
    -0.22287
    -0.19406
    -0.22575
    -0.22863
    -0.21134
    -0.21711
    -0.18253
    -0.16236
    -0.19982
    -0.26897
    -0.22863
    -0.21422
    -0.15372
    -0.19118
    -0.20270
    -0.26320
    -0.25168
    -0.19982
    -0.15660
    -0.17101
    -0.23151
    -0.19118
    -0.19118
    -0.13932
    -0.19118
    -0.23439
    -0.21999
    -0.12203
    -0.06441
    -0.09322
    -0.05864
    -0.15660
    -0.06152
    -0.01831
     0.03643
     0.06236
     0.02203
     0.12287
     0.12863
     0.19778
     0.00474
    -0.03559
    -0.22863
    -0.35828
    -0.46488
    -0.53115
    -0.44760
    -0.70114
    -1.34075
    -1.94003
    -2.53354
    -2.85911
    -2.87351
    -2.63726
    -2.19933
    -1.75275
    -1.59429
    -1.83630
    -2.14170
    -2.33474
    -2.09561
    -1.44447
    -0.73283
    -0.29778
     0.16032
     0.41674
     0.45420
     0.56080
     0.69045
     0.83163
     1.01026
     0.91806
     0.85468
     0.79129
     0.66164
     0.57233
     0.48301
     0.43691
     0.43691
     0.38217
     0.33031
     0.28709
     0.18337
     0.15168
     0.18625
     0.13727
     0.16609
     0.20930
     0.15168
     0.11711
     0.08541
     0.09406
     0.09118
     0.12287
     0.10558
     0.13727
     0.18049
     0.18913
     0.28421
     0.29574
     0.34760
     0.37065
     0.34183
     0.39081
     0.39658
     0.50318
     0.48589
     0.43115
     0.49165
     0.48877
     0.47149
     0.53487
     0.51758
     0.49453
     0.47149
     0.41963
     0.39946
     0.45132
     0.39658
     0.35912
     0.36776
     0.32455
     0.35912
     0.32743
     0.29862
     0.29862
     0.33319
     0.23523
     0.24964
     0.25828
     0.21795
     0.14592
     0.21218
     0.26981
     0.24388
     0.16320
     0.18049
     0.18913
     0.21506
     0.16897
     0.15744
     0.16032
     0.15456
     0.11999
     0.14880
     0.16897
     0.17185
     0.06236
     0.11422
     0.07677
     0.11999
     0.10558
     0.10558
     0.05660
     0.06236
     0.09694
     0.08541
     0.09118
     0.11711
     0.02491
     0.07389
     0.22083
     0.17473
     0.04220
    -0.04424
     0.02491
     0.02203
     0.09406
     0.08541
     0.07101
    -0.00390
     0.03643
    -0.03848
     0.01915
    -0.02407
    -0.01255
    -0.05864
    -0.04712
    -0.01543
    -0.08457
    -0.05864
    -0.12491
    -0.02695
    -0.00102
    -0.04136
    -0.04712
    -0.07017
    -0.04136
    -0.09034
    -0.06729
    -0.04424
    -0.02119
    -0.07881
    -0.05576
     0.03932
    -0.04712
    -0.02983
    -0.00966
    -0.02695
    -0.01543
    -0.00966
    -0.04712
    -0.06729
    -0.01831
     0.01915
    -0.02407
    -0.01831
     0.01338
    -0.05576
     0.00762
     0.00762
    -0.02695
    -0.03271
    -0.05288
    -0.02119
    -0.02407
     0.09118
     0.03355
    -0.02119
    -0.00678
    -0.00678
    -0.03271
     0.03355
    -0.00102
    -0.00102
    -0.04424
     0.03643
    -0.01255
     0.00762
    -0.04424
    -0.06152
    -0.05288
    -0.02407
    -0.05288
    -0.13067
    -0.09322
    -0.13932
    -0.11050
    -0.07593
    -0.07593
    -0.11627
    -0.13643
    -0.15372
    -0.11915
    -0.17389
    -0.18253
    -0.12491
    -0.17101
    -0.09898
    -0.07881
    -0.12779
    -0.08745
    -0.02407
    -0.00678
    -0.00678
     0.02779
     0.28421
     1.12262
     2.43642
     3.16247
     3.11637
     2.48828
    -0.80774
    -3.06367
    -1.03535
     1.18889
     1.71614
     1.54903
     0.98145
    -0.11339
    -1.32346
    -1.61734
    -1.82478
    -1.81902
    -1.60293
    -1.52802
    -1.46752
    -1.22262
    -1.03823
    -0.71554
    -0.62911
    -0.39862
    -0.12203
     0.02491
     0.10270
     0.17185
     0.17185
     0.20930
     0.22947
     0.21506
     0.21795
     0.26404
     0.24388
     0.19778
     0.14880
     0.14015
     0.20354
     0.25540
     0.23235
     0.20930
     0.15456
     0.16609
     0.15168
     0.14880
     0.17761
     0.18913
     0.08829
     0.11422
     0.17473
     0.17761
     0.13439
     0.09694
     0.08829
     0.21218
     0.18913
     0.17761
     0.10558
     0.14880
     0.11422
     0.19778
     0.23523
     0.27269
     0.16032
     0.22371
     0.18913
     0.29862
     0.23235
     0.17761
     0.19778
     0.24388
     0.26404
     0.27269
     0.25252
     0.21795
     0.22371
     0.20066
     0.25252
     0.25828
     0.22947
     0.16320
     0.16897
     0.16609
     0.13727
     0.13151
     0.07677
     0.11999
     0.11134
     0.06813
     0.12575
     0.04508
    -0.02407
    -0.06152
    -0.00102
    -0.00102
    -0.07017
    -0.06441
    -0.12203
    -0.10474
    -0.09322
    -0.15372
    -0.20558
    -0.22863
    -0.17965
    -0.22863
    -0.23439
    -0.26897
    -0.26897
    -0.32083
    -0.26609
    -0.25168
    -0.32947
    -0.30354
    -0.32371
    -0.29778
    -0.30930
    -0.36693
    -0.34099
    -0.35540
    -0.36404
    -0.34099
    -0.34676
    -0.42167
    -0.36404
    -0.43607
    -0.43031
    -0.44760
    -0.45048
    -0.50522
    -0.48505
    -0.48217
    -0.49370
    -0.48505
    -0.55420
    -0.55708
    -0.55996
    -0.52251
    -0.57437
    -0.63487
    -0.66080
    -0.66368
    -0.69826
    -0.63487
    -0.64928
    -0.70114
    -0.72995
    -0.81350
    -0.77605
    -0.72419
    -0.74147
    -0.72130
    -0.80486
    -0.79045
    -0.69249
    -0.70690
    -0.66656
    -0.58301
    -0.63775
    -0.55420
    -0.43031
    -0.45048
    -0.46200
    -0.36981
    -0.35540
    -0.32083
    -0.26897
    -0.26320
    -0.28049
    -0.25456
    -0.19982
    -0.18253
    -0.26032
    -0.19982
    -0.31218
    -0.25456
    -0.23727
    -0.21711
    -0.26032
    -0.24592
    -0.25456
    -0.30066
    -0.23727
    -0.26032
    -0.27185
    -0.21422
    -0.27473
    -0.30642
    -0.26897
    -0.27473
    -0.33523
    -0.30930
    -0.21422
    -0.25168
    -0.25168
    -0.28337
    -0.32947
    -0.36981
    -0.35540
    -0.43031
    -0.42743
    -0.48217
    -0.41302
    -0.45336
    -0.46776
    -0.46776
    -0.54556
    -0.71842
    -0.82503
    -1.11026
    -1.43295
    -1.55972
    -1.51650
    -1.47904
    -1.41566
    -1.48769
    -1.58276
    -1.55972
    -1.54531
    -1.49345
    -1.37532
    -1.55972
    -1.36956
    -0.88265
    -0.39286
     0.24388
     0.47437
     0.50318
     0.75960
     0.86620
     0.83163
     0.84315
     0.89213
     1.20041
     1.36752
     1.31566
     1.28397
     1.10534
     0.95840
     0.74807
     0.59249
     0.47437
     0.49453
     0.32455
     0.29862
     0.24676
     0.24388
     0.26981
     0.22083
     0.29862
     0.20930
     0.19778
     0.31590
     0.30726
     0.28997
     0.14592
     0.19778
     0.21506
     0.24099
     0.17761
     0.15456
     0.17473
     0.14592
     0.09982
     0.09982
     0.08829
     0.11134
     0.09694
     0.04220
     0.06525
     0.09694
     0.06236
     0.04508
     0.09982
     0.10558
     0.03643
     0.08253
     0.05084
     0.05372
     0.02491
     0.04508
     0.03643
     0.04508
     0.04796
     0.03067
    -0.00102
     0.05084
     0.04220
     0.19490
     0.17185
    -0.07305
    -0.08745
    -0.00966
     0.00762
     0.03643
     0.01915
     0.02203
    -0.00678
    -0.03271
    -0.09034
    -0.05576
    -0.07017
    -0.08169
    -0.15660
    -0.14220
    -0.14508
    -0.11050
    -0.14220
    -0.09034
    -0.13643
    -0.12203
    -0.15084
    -0.13355
    -0.11627
    -0.19118
    -0.14796
    -0.17389
    -0.15948
    -0.17965
    -0.13932
    -0.17101
    -0.19406
    -0.16525
    -0.17389
    -0.13932
    -0.20270
    -0.14508
    -0.19694
    -0.20846
    -0.20846
    -0.15084
    -0.13932
    -0.15948
    -0.21134
    -0.21711
    -0.14796
    -0.14508
    -0.16236
    -0.19982
    -0.18829
    -0.21999
    -0.17101
    -0.15660
    -0.17965
    -0.22575
    -0.15084
    -0.19982
    -0.15948
    -0.14508
    -0.24304
    -0.24304
    -0.18829
    -0.16525
    -0.21999
    -0.23727
    -0.17965
    -0.19694
    -0.22287
    -0.15660
    -0.17965
    -0.26320
    -0.22575
    -0.24304
    -0.22287
    -0.23439
    -0.19118
    -0.19406
    -0.24016
    -0.20558
    -0.26609
    -0.22575
    -0.21711
    -0.21422
    -0.22575
    -0.22287
    -0.25168
    -0.23151
    -0.21999
    -0.24016
    -0.18541
    -0.16813
    -0.15660
    -0.22287
    -0.19118
    -0.22287
    -0.22863
    -0.23439
    -0.11627
    -0.12779
    -0.12491
    -0.10186
    -0.12203
    -0.12203
    -0.11627
    -0.12491
    -0.13932
    -0.07305
    -0.01543
    -0.03271
    -0.00678
    -0.02983
    -0.01831
    -0.05288
    -0.05576
    -0.07881
    -0.03271
     0.10270
     0.26404
     0.43691
     0.53199
     0.57521
    -0.13067
    -2.22238
    -5.80651
    -5.80651
    -5.80651
    -3.87615
    -0.34964
     1.56055
    -0.15084
    -3.13858
    -5.10927
    -5.40027
    -4.32272
    -2.72658
    -1.34939
    -0.22863
     0.80570
     1.61242
     2.18000
     2.44218
     2.66403
     2.97807
     2.79656
     1.99273
     1.31854
     1.49141
     1.75647
     1.72766
     1.87172
     1.78816
     1.66716
     1.45683
     1.24075
     1.07652
     0.96704
     0.92382
     0.85180
     0.71638
     0.62130
     0.55504
     0.38217
     0.37641
     0.24676
     0.23235
     0.12287
     0.13439
     0.15456
     0.08541
     0.04796
     0.04508
     0.07965
     0.08253
     0.07389
     0.07965
     0.03932
     0.01050
     0.01627
     0.07101
     0.12287
     0.04220
     0.10558
     0.05084
     0.07101
     0.08253
     0.04796
    -0.00102
     0.03643
     0.06236
     0.07389
     0.03932
     0.01338
     0.02491
    -0.02983
     0.03643
     0.06813
     0.04220
     0.07101
     0.03355
     0.05660
     0.05084
     0.02203
     0.02203
     0.05948
     0.06525
     0.07677
     0.11711
     0.00186
     0.02779
     0.05948
     0.03932
     0.07677
     0.16320
    -0.01831
     0.03932
     0.08253
     0.11711
     0.09982
     0.04508
     0.09406
     0.04796
     0.16320
     0.10558
     0.11999
     0.03067
     0.05372
     0.05084
     0.10846
     0.16609
     0.10270
     0.07101
     0.03355
     0.09694
     0.07389
     0.08829
     0.02491
     0.04508
     0.12287
     0.07389
     0.09118
     0.05372
     0.04220
     0.03067
     0.11999
     0.11134
     0.06236
     0.04220
     0.04796
     0.02491
     0.11134
     0.07101
     0.00186
     0.01338
     0.06236
    -0.11915
     0.03643
     0.06236
     0.02779
     0.00762
    -0.06441
     0.00762
    -0.00390
    -0.06729
    -0.01831
     0.00762
    -0.03559
    -0.06152
    -0.00390
    -0.08457
    -0.05864
    -0.00678
    -0.05576
    -0.02695
    -0.09898
    -0.08457
    -0.15084
    -0.06152
    -0.06729
    -0.10762
    -0.11915
    -0.12203
    -0.12203
    -0.14508
    -0.18253
    -0.14220
    -0.17389
    -0.13067
    -0.09322
    -0.15084
    -0.20558
    -0.19406
    -0.19982
    -0.14796
    -0.13932
    -0.22863
    -0.19694
    -0.21422
    -0.11915
    -0.13643
    -0.19118
    -0.14796
    -0.14220
    -0.15372
    -0.09898
    -0.06729
    -0.07881
    -0.07305
    -0.13932
     0.01050
    -0.00102
     0.05660
     0.00762
    -0.00966
     0.04508
     0.07965
     0.06236
     0.14592
     0.09406
     0.13439
     0.15456
     0.16609
     0.21795
     0.11134
    -0.00102
     0.06813
     0.08829
     0.14304
     0.00474
    -0.06441
    -0.26897
    -0.33235
    -0.39574
    -0.60894
    -0.90570
    -1.08433
    -1.10450
    -1.05840
    -1.10450
    -1.13907
    -1.38685
    -1.68360
    -1.90257
    -1.92562
    -2.22814
    -2.60845
    -2.90521
    -2.65743
    -1.85935
    -1.04111
    -0.76452
    -0.95756
    -1.14483
    -1.07568
    -0.86536
    -0.50522
    -0.24016
     0.16320
     0.43403
     0.71926
     1.56920
     1.81121
     1.74495
     1.61818
     1.66428
     1.64411
     1.46836
     1.43378
     1.52886
     1.61818
     1.56055
     1.48565
     1.38769
     1.35888
     1.42802
     1.51158
     1.46836
     1.40209
     1.28685
     1.17448
     1.13127
     1.07941
     1.03043
     1.07076
     1.09669
     1.07652
     1.02466
     0.91518
     0.88061
     0.82010
     0.72791
     0.77689
     0.82875
     0.69621
     0.58961
     0.62130
     0.62419
     0.58385
     0.50318
     0.53487
     0.50318
     0.50318
     0.40234
     0.39369
     0.33607
     0.21795
     0.12575
     0.18337
     0.12575
     0.07965
     0.04796
    -0.01255
    -0.03271
    -0.04424
    -0.05000
    -0.02119
    -0.01543
    -0.10762
    -0.02119
    -0.07593
    -0.06441
    -0.09898
    -0.11915
    -0.13067
    -0.09322
    -0.06441
    -0.11627
    -0.11915
    -0.14220
    -0.11915
    -0.11627
    -0.13067
    -0.13932
    -0.09322
    -0.16236
    -0.10474
    -0.19118
    -0.14220
    -0.20558
    -0.18541
    -0.16236
    -0.11627
    -0.13643
    -0.19694
    -0.16525
    -0.13643
    -0.16525
    -0.21999
    -0.19982
    -0.15372
    -0.08169
    -0.19694
    -0.14796
    -0.17677
    -0.15948
    -0.20558
    -0.18541
    -0.16525
    -0.14508
    -0.15084
    -0.20270
    -0.15948
    -0.19982
    -0.17677
    -0.16813
    -0.17389
    -0.16525
    -0.20846
    -0.15372
    -0.19694
    -0.19982
    -0.25744
    -0.19694
    -0.17965
    -0.12779
    -0.22287
    -0.16525
    -0.19406
    -0.21422
    -0.19406
    -0.22287
    -0.17677
    -0.22575
    -0.17965
    -0.19118
    -0.19694
    -0.15372
    -0.24016
    -0.18253
    -0.17965
    -0.21134
    -0.17101
    -0.19118
    -0.21711
    -0.19982
    -0.19982
    -0.20846
    -0.15372
    -0.16813
    -0.14796
    -0.18253
    -0.19406
    -0.20558
    -0.18253
    -0.21711
    -0.18253
    -0.15948
    -0.20558
    -0.18541
    -0.18541
    -0.24880
    -0.22575
    -0.24880
    -0.22863
    -0.22863
    -0.21422
    -0.25456
    -0.22287
    -0.20846
    -0.21711
    -0.22575
    -0.16236
    -0.20846
    -0.12203
    -0.13643
    -0.07593
    -0.14508
    -0.13355
    -0.07017
    -0.09322
    -0.00966
     0.00186
     0.01627
     0.01915
     0.01915
     0.10846
     0.14015
     0.17761
     0.25828
     0.20930
     0.09694
    -0.07305
    -0.16236
    -0.32371
    -0.24592
     0.28421
     0.90077
     0.31879
    -3.06943
    -5.80651
    -5.80651
    -5.80651
    -2.33474
     2.94926
     2.86571
    -1.67496
    -5.24757
    -5.80651
    -5.80651
    -4.36306
    -1.70089
     0.23811
     1.50581
     2.86571
     3.98359
     4.26882
     3.84818
     2.97807
     2.31829
     2.85130
     2.73606
     2.40473
     2.12238
     2.09645
     1.79681
     1.37328
     0.95840
     0.67893
     0.55216
     0.37353
     0.30150
     0.19202
     0.21218
     0.21795
     0.32167
     0.21218
     0.32167
     0.26692
     0.31879
     0.32167
     0.43979
     0.48013
     0.44556
     0.40234
     0.43403
     0.49742
     0.45420
     0.49453
     0.49165
     0.48301
     0.48877
     0.42539
     0.49165
     0.44556
     0.38505
     0.42827
     0.42539
     0.41098
     0.29862
     0.26981
     0.22371
     0.15456
     0.18913
     0.20354
     0.09694
     0.02491
     0.01338
    -0.00678
    -0.04712
    -0.02695
    -0.10762
    -0.09898
    -0.09610
    -0.09034
    -0.12203
    -0.14796
    -0.18541
    -0.15660
    -0.08745
    -0.14220
    -0.10474
    -0.12491
    -0.11627
    -0.11050
    -0.14796
    -0.09034
    -0.09610
    -0.08745
    -0.07305
    -0.09610
    -0.09034
    -0.09898
    -0.15660
    -0.11915
    -0.09610
    -0.09610
    -0.09322
    -0.16236
    -0.11915
    -0.14796
    -0.14508
    -0.09898
    -0.13355
    -0.14508
    -0.16813
    -0.13067
    -0.03848
    -0.10474
    -0.13067
    -0.15372
    -0.11050
    -0.10186
    -0.07881
    -0.11915
    -0.08745
    -0.14220
    -0.11050
    -0.11339
    -0.09322
    -0.11915
    -0.15948
    -0.10186
    -0.09898
    -0.15084
    -0.12779
    -0.17101
    -0.15372
    -0.12203
    -0.09034
    -0.10186
    -0.18253
    -0.13643
    -0.22863
    -0.17965
    -0.09610
    -0.09898
    -0.18253
    -0.15084
    -0.13067
    -0.15660
    -0.18541
    -0.18541
    -0.21134
    -0.14508
    -0.12203
    -0.06152
    -0.14220
    -0.16525
    -0.15084
    -0.16813
    -0.11339
    -0.10762
    -0.13355
    -0.15660
    -0.13067
    -0.09898
    -0.11050
    -0.11915
    -0.19694
    -0.14796
    -0.07881
    -0.10474
    -0.11050
    -0.17677
    -0.18541
    -0.13355
    -0.08745
    -0.08457
    -0.13643
    -0.17965
    -0.13067
    -0.18829
    -0.09034
    -0.12491
    -0.15948
    -0.13355
    -0.08457
    -0.09898
    -0.09898
    -0.09610
    -0.04424
    -0.05288
    -0.05864
     0.02203
     0.02491
    -0.06152
    -0.06152
     0.00762
     0.01338
     0.07965
     0.01338
     0.06813
     0.01338
    -0.02983
     0.05948
     0.01915
     0.00762
    -0.00678
    -0.00102
     0.08829
     0.09982
     0.05948
    -0.03271
    -0.10762
    -0.29490
    -0.40150
    -0.65504
    -0.85096
    -0.72707
    -0.62335
    -0.65216
    -0.69537
    -0.89129
    -1.01518
    -1.15636
    -1.20245
    -1.10450
    -0.93739
    -0.90282
    -0.74147
    -0.47929
    -0.15372
    -0.06441
    -0.02983
     0.20642
     0.55216
     0.78841
     0.76536
     0.70486
     0.76536
     0.92094
     1.14855
     1.14855
     1.18025
     1.19753
     1.16584
     1.10245
     1.09381
     1.05059
     0.90366
     0.89789
     0.80858
     0.74519
     0.69621
     0.64435
     0.64147
     0.56080
     0.60978
     0.59537
     0.49165
     0.44844
     0.42251
     0.38505
     0.33031
     0.36488
     0.28421
     0.27845
     0.31590
     0.27845
     0.31879
     0.25828
     0.28133
     0.22371
     0.18913
     0.30150
     0.26692
     0.22659
     0.20930
     0.19202
     0.22659
     0.17185
     0.17185
     0.11999
     0.13151
     0.18625
     0.16897
     0.15456
     0.09694
     0.09982
     0.06813
     0.10558
     0.16032
     0.09118
     0.06236
     0.08253
     0.04508
     0.07389
     0.06525
     0.02779
     0.01627
     0.06236
     0.03355
     0.08829
     0.02779
     0.02491
    -0.06729
    -0.06441
     0.03643
     0.04220
    -0.02407
     0.02491
    -0.05576
    -0.06152
     0.02491
    -0.05864
    -0.03848
    -0.07881
    -0.05288
    -0.02407
    -0.05288
    -0.06729
    -0.07593
    -0.09610
    -0.05864
    -0.05576
    -0.06152
    -0.08457
    -0.11339
    -0.04424
    -0.11915
    -0.05576
    -0.04136
    -0.02407
    -0.10762
    -0.11050
    -0.07881
    -0.01255
    -0.13355
    -0.11915
    -0.07881
    -0.03271
    -0.07017
    -0.07593
    -0.07881
    -0.12491
    -0.03848
    -0.07305
    -0.07881
    -0.08457
    -0.07017
    -0.05288
    -0.05000
    -0.08745
    -0.07017
    -0.11339
    -0.08745
    -0.04424
    -0.11915
    -0.03848
    -0.07593
    -0.09610
    -0.08745
    -0.06152
    -0.08169
    -0.07881
    -0.10762
    -0.10474
    -0.06441
    -0.05288
    -0.03848
    -0.13067
    -0.12203
    -0.06441
    -0.07881
    -0.07305
    -0.06152
    -0.09610
    -0.11050
    -0.09610
    -0.11050
    -0.08745
    -0.05576
    -0.13643
    -0.08457
    -0.09034
    -0.06729
    -0.14220
    -0.07593
    -0.04712
    -0.04424
    -0.06441
    -0.05000
    -0.09610
    -0.07017
     0.02203
     0.01627
     0.03355
     0.05948
     0.05660
    -0.01255
     0.08541
     0.05372
     0.07677
     0.06525
     0.13151
     0.15744
     0.09694
     0.18913
     0.13727
     0.14304
     0.09118
     0.15744
     0.27557
     0.37641
     0.44844
     0.62995
     0.75096
     0.61266
    -0.39286
    -3.99716
    -5.80651
    -5.80651
    -3.20773
     1.13703
     0.98721
    -1.05264
    -2.83894
    -3.87615
    -4.08935
    -3.48720
    -2.74098
    -1.83630
    -0.62335
     0.66740
     1.63546
     2.07628
     1.93510
     2.03306
     2.21745
     2.13966
     2.07340
     1.75359
     1.14855
     0.54640
     1.08229
     1.27244
     1.27244
     1.16584
     0.97568
     0.66452
     0.54063
     0.35048
     0.32743
     0.41098
     0.49165
     0.58961
     0.70486
     0.67605
     0.66164
     0.60402
     0.53487
     0.62419
     0.62707
     0.76824
     0.68181
     0.63283
     0.70486
     0.71062
     0.64147
     0.63859
     0.69910
     0.55216
     0.52046
     0.57233
     0.53199
     0.49165
     0.43115
     0.43403
     0.36488
     0.30438
     0.28133
     0.23523
     0.24676
     0.18913
     0.10846
     0.04220
     0.11999
     0.02203
    -0.00966
    -0.02407
    -0.05288
    -0.08169
    -0.04136
    -0.11339
    -0.09610
    -0.04712
    -0.08457
    -0.15084
    -0.10474
    -0.14508
    -0.07593
    -0.16236
    -0.08745
    -0.13932
    -0.13067
    -0.09322
    -0.07305
    -0.14220
    -0.13067
    -0.16236
    -0.11339
    -0.14796
    -0.13355
    -0.17677
    -0.13355
    -0.12779
    -0.13643
    -0.16525
    -0.18541
    -0.18541
    -0.22575
    -0.19694
    -0.13067
    -0.16525
    -0.24592
    -0.20558
    -0.22575
    -0.18541
    -0.21422
    -0.18541
    -0.24016
    -0.26320
    -0.23439
    -0.25168
    -0.19694
    -0.24592
    -0.26032
    -0.22287
    -0.24016
    -0.23727
    -0.21711
    -0.26897
    -0.31506
    -0.21134
    -0.19982
    -0.26032
    -0.25744
    -0.27185
    -0.27473
    -0.26897
    -0.26609
    -0.20846
    -0.27761
    -0.26897
    -0.22863
    -0.25168
    -0.23439
    -0.26609
    -0.27185
    -0.28625
    -0.20270
    -0.21134
    -0.25168
    -0.20270
    -0.30066
    -0.26032
    -0.29490
    -0.21999
    -0.26609
    -0.25168
    -0.30354
    -0.20558
    -0.26032
    -0.22287
    -0.27761
    -0.24592
    -0.19694
    -0.21134
    -0.27185
    -0.26320
    -0.30642
    -0.21422
    -0.26897
    -0.23151
    -0.21999
    -0.25744
    -0.25456
    -0.21134
    -0.27761
    -0.21711
    -0.29202
    -0.21999
    -0.24304
    -0.17677
    -0.21711
    -0.21422
    -0.20846
    -0.19406
    -0.17677
    -0.08457
    -0.03271
    -0.05864
    -0.04712
    -0.02695
     0.02203
     0.04796
     0.04508
     0.05660
     0.16032
     0.18625
     0.24099
     0.25828
     0.21506
     0.19202
     0.28133
     0.22083
     0.23235
     0.18625
     0.17185
     0.16609
     0.18913
    -0.04424
    -0.26897
    -0.11339
    -0.26032
    -0.61758
    -0.88553
    -0.93451
    -0.92298
    -1.02671
    -0.95468
    -1.06128
    -1.11314
    -1.19093
    -1.50786
    -1.79021
    -2.26848
    -2.67760
    -2.93690
    -2.50761
    -1.76716
    -1.69225
    -1.85359
    -1.39261
    -0.90858
    -0.98925
    -1.35227
    -1.43006
    -1.41566
    -0.85096
    -0.53691
     0.00474
     0.65876
     1.10245
     1.51446
     1.75071
     1.58360
     1.73630
     2.00137
     1.94087
     1.71326
     1.75359
     2.04747
     2.25203
     2.47676
     2.59488
     2.55167
     2.49116
     2.28948
     2.23762
     1.86019
     1.66428
     1.48276
     1.43090
     1.42226
     1.41938
     1.35888
     1.23211
     1.06212
     0.90366
     0.86620
     0.82010
     0.70774
     0.61554
     0.64723
     0.64723
     0.61842
     0.50894
     0.51758
     0.50606
     0.50894
     0.48877
     0.42539
     0.31014
     0.23811
     0.18625
     0.16320
     0.19778
     0.16032
     0.05660
     0.01627
     0.02779
     0.08829
     0.02491
    -0.04712
    -0.02119
    -0.07017
    -0.00390
    -0.00678
    -0.03559
    -0.12203
    -0.02695
    -0.11050
    -0.02695
     0.01050
    -0.01255
    -0.11050
    -0.07017
    -0.11627
    -0.05576
    -0.10762
    -0.10474
    -0.11915
    -0.11050
    -0.06152
    -0.07593
    -0.09322
    -0.11915
    -0.16813
    -0.15372
    -0.08745
    -0.10186
    -0.15948
    -0.12779
    -0.14508
    -0.13932
    -0.13932
    -0.15372
    -0.14220
    -0.17965
    -0.14220
    -0.14796
    -0.12779
    -0.22863
    -0.19406
    -0.22863
    -0.11915
    -0.13355
    -0.21422
    -0.19406
    -0.16813
    -0.15660
    -0.21422
    -0.24016
    -0.16813
    -0.24016
    -0.18541
    -0.15084
    -0.19694
    -0.17101
    -0.19118
    -0.29202
    -0.15084
    -0.16525
    -0.14508
    -0.23727
    -0.18829
    -0.15084
    -0.21999
    -0.19982
    -0.19406
    -0.16236
    -0.19406
    -0.18253
    -0.13932
    -0.24016
    -0.18253
    -0.30642
    -0.18541
    -0.13355
    -0.18829
    -0.20270
    -0.23727
    -0.21134
    -0.21711
    -0.21134
    -0.19694
    -0.22287
    -0.24304
    -0.25456
    -0.21711
    -0.24304
    -0.23727
    -0.27473
    -0.32083
    -0.24592
    -0.18541
    -0.22287
    -0.27761
    -0.31506
    -0.30066
    -0.26897
    -0.28337
    -0.27761
    -0.27185
    -0.27761
    -0.19406
    -0.18253
    -0.21134
    -0.22863
    -0.23439
    -0.20846
    -0.13932
    -0.07593
    -0.04136
     0.00762
    -0.03559
     0.03355
     0.08541
     0.06236
     0.10270
     0.16320
     0.21506
     0.20642
     0.30726
     0.22371
     0.25828
     0.33895
     0.25540
     0.15168
     0.08541
    -0.06441
    -0.32947
    -0.28913
    -0.13643
    -0.35540
    -2.08984
    -5.80651
    -5.80651
    -5.80651
    -5.80651
    -0.13643
     3.60328
     1.08805
    -3.18468
    -5.80651
    -5.80651
    -5.80651
    -5.00555
    -3.15875
    -1.20534
     0.37929
     1.79105
     3.00689
     3.60616
     3.43617
     3.00112
     3.03858
     3.41024
     3.26043
     2.40761
     2.62081
     2.78792
     2.66691
     2.03882
     2.46523
     3.34974
     3.64362
     3.38720
     2.80232
     2.06475
     1.45972
     0.98145
     0.63571
     0.46860
     0.34472
     0.27845
     0.27845
     0.32743
     0.34183
     0.31879
     0.22659
     0.32743
     0.37641
     0.52335
     0.57233
     0.60978
     0.56944
     0.61842
     0.54640
     0.56368
     0.52623
     0.64723
     0.88349
     0.64147
     0.53487
     0.55792
     0.54351
     0.53199
     0.53487
     0.54640
     0.52046
     0.48013
     0.39081
     0.33319
     0.31014
     0.26692
     0.17185
     0.15168
     0.14592
     0.13439
     0.11422
     0.13151
     0.08253
     0.03932
     0.00186
    -0.00102
     0.02779
    -0.01255
     0.01627
    -0.08169
    -0.02119
    -0.02407
    -0.06152
    -0.09898
    -0.02695
    -0.07881
    -0.07305
    -0.08169
    -0.08457
    -0.11627
    -0.08457
    -0.03848
    -0.06729
    -0.08457
    -0.08457
    -0.04136
    -0.07017
    -0.04424
    -0.09034
    -0.08169
    -0.12491
    -0.02695
    -0.03271
    -0.09322
    -0.05864
    -0.08169
    -0.08745
    -0.12491
    -0.06729
    -0.08457
    -0.05864
    -0.06729
    -0.14796
    -0.12779
    -0.08457
    -0.11339
    -0.13932
    -0.10762
    -0.09322
    -0.11050
    -0.11339
    -0.11050
    -0.12203
    -0.18541
    -0.18541
    -0.09898
    -0.11915
    -0.16525
    -0.15948
    -0.11627
    -0.12203
    -0.20270
    -0.10762
    -0.13067
    -0.17965
    -0.15660
    -0.15084
    -0.13643
    -0.17965
    -0.20558
    -0.15084
    -0.14220
    -0.09034
    -0.16813
    -0.19118
    -0.17677
    -0.21422
    -0.16525
    -0.19118
    -0.16813
    -0.18541
    -0.17965
    -0.18541
    -0.09034
    -0.20846
    -0.18541
    -0.21711
    -0.15948
    -0.23439
    -0.19118
    -0.16525
    -0.20558
    -0.24880
    -0.24016
    -0.24016
    -0.18541
    -0.15660
    -0.23151
    -0.23151
    -0.21999
    -0.21999
    -0.23151
    -0.21134
    -0.20846
    -0.23151
    -0.13355
    -0.14796
    -0.13067
    -0.07305
    -0.01543
    -0.10186
    -0.04712
    -0.09034
    -0.08745
    -0.06729
    -0.05576
     0.00186
     0.01915
     0.00762
     0.00762
    -0.00966
    -0.05288
    -0.05864
    -0.11050
    -0.15948
    -0.19118
    -0.15660
    -0.11915
    -0.16813
    -0.18541
    -0.30354
    -0.42455
    -0.40726
    -0.57437
    -0.79333
    -1.13043
    -1.24567
    -1.28313
    -1.24279
    -1.22550
    -1.19957
    -1.35227
    -1.74987
    -2.24831
    -1.98900
    -2.03222
    -2.13594
    -1.68360
    -0.98061
    -0.58013
    -0.68961
    -0.71842
    -0.54267
    -0.12203
     0.11999
     0.25828
     0.50318
     0.90942
     1.18889
     1.42514
     1.59801
     1.59513
     1.50005
     1.48276
     1.50869
     1.48853
     1.34735
     1.22922
     1.20329
     1.19177
     1.18601
     1.09957
     0.97280
     0.88061
     0.77400
     0.71062
     0.71062
     0.76536
     0.65876
     0.55504
     0.55504
     0.54928
     0.50894
     0.43115
     0.37641
     0.38505
     0.36200
     0.27845
     0.34183
     0.27845
     0.21506
     0.17473
     0.17761
     0.19490
     0.17761
     0.09406
     0.11999
     0.10846
     0.09406
     0.02203
     0.00474
    -0.02983
     0.11134
     0.07389
     0.00762
     0.04508
    -0.03559
    -0.06152
     0.00762
     0.01915
    -0.05864
    -0.03271
    -0.01543
     0.01627
    -0.02119
    -0.01831
    -0.11339
    -0.07017
    -0.05576
    -0.00102
    -0.02119
    -0.05864
    -0.11915
    -0.08745
    -0.05576
    -0.00678
    -0.03559
    -0.12203
    -0.10474
    -0.11339
    -0.08169
    -0.06152
    -0.09322
    -0.13643
    -0.11050
    -0.04424
    -0.02695
    -0.08745
    -0.15948
    -0.13643
    -0.17101
    -0.12203
    -0.03271
    -0.05288
    -0.15660
    -0.15948
    -0.09610
    -0.06152
    -0.07593
    -0.13643
    -0.15084
    -0.07881
    -0.13067
    -0.06152
    -0.13932
    -0.09034
    -0.14796
    -0.15948
    -0.07593
    -0.01831
    -0.09898
    -0.10762
    -0.14508
    -0.08745
    -0.08457
    -0.13067
    -0.09034
    -0.12203
    -0.06729
    -0.02407
    -0.04424
    -0.05288
    -0.06152
    -0.15660
    -0.03559
    -0.02695
    -0.11627
    -0.11050
    -0.00678
    -0.06729
    -0.06152
    -0.10186
    -0.08169
    -0.05288
    -0.07593
    -0.07881
    -0.07593
    -0.10474
    -0.11339
    -0.14796
    -0.07017
    -0.05864
    -0.05864
    -0.09610
    -0.09322
    -0.07305
    -0.07881
    -0.05576
    -0.11339
    -0.11050
    -0.07881
    -0.01543
    -0.06152
    -0.08457
    -0.10186
    -0.07881
    -0.02695
    -0.02407
    -0.05576
    -0.10186
    -0.04424
    -0.05000
    -0.03559
    -0.01831
    -0.00102
     0.03932
     0.04220
     0.07965
     0.08829
     0.05660
     0.08541
     0.05084
     0.04220
     0.09406
     0.13727
     0.14015
     0.09694
    -0.00390
     0.07389
     0.00474
    -0.13932
    -0.32371
    -0.32947
    -0.28913
    -0.11050
     0.11422
     0.61266
     0.32743
    -1.57700
    -5.80651
    -5.80651
    -5.80651
    -3.35178
    -0.81638
     2.08204
     1.96680
    -2.69200
    -5.63364
    -5.80651
    -4.89895
    -3.19044
    -1.63462
    -0.15660
     1.08517
     2.16559
     2.70437
     3.04434
     2.75911
     2.34134
     1.82562
     1.27244
     1.38481
     1.82850
     2.17712
     2.44218
     2.28948
     1.90917
     1.60953
     1.49429
     1.30413
     1.09093
     0.99297
     0.93823
     0.81722
     0.68757
     0.68181
     0.69045
     0.60114
     0.54640
     0.50606
     0.66164
     0.55504
     0.65876
     0.72214
     0.72791
     0.67028
     0.65588
     0.65588
     0.78841
     0.76536
     0.73367
     0.70198
     0.67028
     0.65012
     0.59826
     0.66164
     0.56080
     0.52335
     0.44556
     0.52911
     0.52335
     0.43115
     0.35048
     0.31590
     0.31590
     0.32455
     0.34183
     0.37929
     0.24676
     0.24964
     0.27557
     0.31014
     0.18913
     0.23235
     0.22947
     0.23811
     0.19778
     0.23235
     0.26692
     0.16032
     0.12863
     0.22371
     0.28133
     0.24676
     0.20642
     0.16897
     0.17185
     0.22659
     0.22371
     0.18913
     0.24388
     0.21506
     0.19490
     0.27845
     0.20354
     0.19778
     0.20642
     0.20930
     0.18625
     0.19202
     0.19778
     0.20930
     0.14592
     0.16897
     0.16609
     0.16032
     0.18049
     0.20642
     0.14015
     0.11422
     0.11711
     0.15168
     0.07677
     0.16897
     0.14304
     0.04220
     0.08253
     0.12287
     0.09982
     0.06525
     0.05660
     0.06236
     0.05948
     0.05084
     0.01050
     0.08541
     0.00762
     0.03067
    -0.03559
     0.03355
     0.04220
     0.02491
     0.01627
    -0.00102
    -0.01255
    -0.05000
    -0.04424
    -0.00966
    -0.08169
    -0.02407
    -0.03848
     0.03067
    -0.04424
    -0.09322
    -0.12779
    -0.14508
    -0.12491
    -0.06441
    -0.12203
    -0.06441
    -0.13355
    -0.14508
    -0.15660
    -0.13355
    -0.10474
    -0.09898
    -0.15084
    -0.16236
    -0.13067
    -0.12491
    -0.17389
    -0.16813
    -0.20846
    -0.15084
    -0.12203
    -0.11915
    -0.18829
    -0.22575
    -0.23727
    -0.22863
    -0.17677
    -0.14508
    -0.16525
    -0.17965
    -0.21999
    -0.15948
    -0.09322
    -0.15084
    -0.09898
    -0.12203
    -0.11627
    -0.05288
     0.02779
     0.01338
    -0.00678
     0.00762
    -0.00390
     0.09406
     0.10270
     0.15744
     0.19778
     0.23523
     0.18049
     0.06813
     0.07965
     0.14015
    -0.07305
    -0.15948
    -0.12779
    -0.17677
    -0.28049
    -0.36404
    -0.63199
    -0.78757
    -0.70402
    -0.96620
    -1.24279
    -1.62022
    -1.81614
    -1.93714
    -1.69225
    -1.57124
    -1.68937
    -2.19933
    -2.54795
    -2.31169
    -2.40389
    -3.01469
    -3.28840
    -2.38660
    -1.49921
    -1.13331
    -1.17652
    -1.30906
    -1.30329
    -1.06704
    -0.61182
     0.18913
     0.54640
     0.70198
     0.65012
     0.76536
     0.91518
     1.18601
     1.28685
     1.23211
     1.10245
     1.11974
     1.05348
     0.99297
     0.90654
     0.83451
     0.85756
     0.84603
     0.75960
     0.78841
     0.87484
     1.01890
     1.01026
     1.04771
     1.25515
     1.35023
     1.55191
     1.47412
     1.46548
     1.28108
     1.34159
     1.38481
     1.39345
     1.29837
     1.22346
     1.14855
     1.13991
     1.03331
     1.06212
     0.94399
     0.86908
     0.77112
     0.79994
     0.77112
     0.74519
     0.64435
     0.55792
     0.57521
     0.52623
     0.50318
     0.51758
     0.48301
     0.41674
     0.44267
     0.43115
     0.45996
     0.41963
     0.37065
     0.35912
     0.35624
     0.38793
     0.35048
     0.33895
     0.31879
     0.26692
     0.31014
     0.33895
     0.32455
     0.30438
     0.23811
     0.29286
     0.24964
     0.21506
     0.22659
     0.18337
     0.25252
     0.22371
     0.18625
     0.21506
     0.17761
     0.22947
     0.14880
     0.18049
     0.13151
     0.16897
     0.15168
     0.16609
     0.10270
     0.12863
     0.09118
     0.11422
     0.16609
     0.17473
     0.09694
     0.07965
    -0.00966
     0.07389
     0.03932
     0.08541
     0.11422
     0.06525
     0.01627
     0.02491
     0.08829
     0.07389
    -0.03848
    -0.01543
    -0.01255
     0.02491
     0.04508
     0.02203
    -0.05000
    -0.05576
    -0.01831
     0.03067
     0.06525
     0.00762
    -0.11050
    -0.04136
    -0.01543
    -0.02407
     0.01915
    -0.05288
    -0.07881
    -0.03271
     0.02779
    -0.01543
    -0.06441
    -0.07305
    -0.04424
    -0.15660
     0.00474
    -0.04136
    -0.05864
    -0.12779
    -0.04424
    -0.02407
    -0.03271
    -0.06152
    -0.10474
    -0.13355
    -0.05864
    -0.00390
    -0.07305
    -0.09322
    -0.13643
    -0.20270
    -0.12779
    -0.06729
    -0.10186
    -0.09610
    -0.18829
    -0.12491
    -0.17101
    -0.19118
    -0.18253
    -0.16813
    -0.15948
    -0.13643
    -0.15372
    -0.11915
    -0.14220
    -0.12779
    -0.13067
    -0.06152
     0.01338
    -0.08745
    -0.04136
     0.04508
     0.00762
     0.07389
     0.03643
    -0.00390
     0.10558
     0.18337
     0.19778
     0.12575
     0.05948
     0.05660
    -0.08457
    -0.25456
    -0.62047
    -1.03823
    -1.21686
    -1.32346
    -1.24855
    -0.88265
    -0.12203
    -2.14459
    -5.80651
    -5.80651
    -5.80651
    -5.19283
     1.37328
     2.09357
    -2.44422
    -5.80651
    -5.80651
    -5.16114
    -3.48720
    -2.67760
    -1.62886
    -0.35252
     0.45132
     0.73655
     1.26380
     2.00713
     2.55167
     2.56031
     1.70173
     1.52598
     2.14543
     2.66403
     2.85130
     2.69860
     2.59488
     2.70437
     2.63234
     2.49981
     2.32406
     2.14543
     1.94663
     1.69885
     1.45395
     1.07941
     0.92382
     0.77977
     0.56080
     0.50318
     0.54640
     0.59826
     0.61554
     0.56080
     0.50030
     0.45996
     0.47437
     0.44556
     0.43979
     0.56656
     0.62995
     0.66740
     0.71638
     0.69910
     0.63283
     0.60978
     0.64723
     0.70198
     0.61554
     0.65588
     0.58961
     0.58673
     0.53199
     0.53487
     0.51758
     0.56656
     0.48877
     0.54640
     0.48877
     0.40810
     0.41386
     0.34760
     0.43691
     0.43403
     0.38505
     0.33319
     0.37641
     0.35048
     0.37929
     0.34472
     0.25252
     0.27845
     0.30438
     0.27269
     0.32167
     0.25540
     0.24964
     0.21218
     0.25828
     0.27269
     0.28133
     0.21795
     0.20066
     0.17761
     0.19778
     0.20642
     0.14592
     0.15456
     0.09982
     0.19778
     0.19202
     0.22083
     0.13727
     0.05660
     0.07389
     0.12863
     0.10270
     0.13151
     0.08253
     0.07101
     0.68757
     0.68469
    -0.20270
    -0.04712
    -0.00390
     0.13727
     0.16609
     0.23811
     0.16609
     0.16320
     0.00762
     0.01627
     0.03355
    -0.04136
    -0.03271
    -0.06729
    -0.12779
    -0.10762
    -0.06152
    -0.10474
    -0.03271
    -0.05576
    -0.01543
    -0.04136
    -0.08457
     0.01915
    -0.03559
    -0.04424
    -0.04424
    -0.04712
    -0.07881
    -0.06152
    -0.04136
    -0.08169
    -0.12779
    -0.12203
    -0.07593
    -0.08457
    -0.07305
    -0.16236
    -0.09322
    -0.11915
    -0.17389
    -0.19118
    -0.12779
    -0.10474
    -0.12779
    -0.13067
    -0.13067
    -0.10762
    -0.13355
    -0.19406
    -0.15372
    -0.19118
    -0.15948
    -0.19118
    -0.16813
    -0.17965
    -0.22863
    -0.18829
    -0.14508
    -0.12491
    -0.07017
    -0.21134
    -0.16813
    -0.19694
    -0.17389
    -0.11339
    -0.11915
    -0.09322
    -0.00102
    -0.05288
     0.01050
     0.02779
    -0.04712
    -0.09898
    -0.01255
     0.01915
     0.01627
     0.10846
     0.06236
     0.03643
    -0.06441
    -0.10474
    -0.05288
    -0.19118
    -0.39574
    -0.48505
    -0.43895
    -0.38997
    -0.44183
    -0.61182
    -0.70978
    -0.91146
    -1.10738
    -1.16788
    -1.37244
    -1.57412
    -1.75851
    -1.81037
    -1.70953
    -1.64903
    -1.56836
    -1.73546
    -1.93138
    -2.20221
    -2.25983
    -2.31169
    -2.61997
    -2.11001
    -1.26584
    -0.72130
    -0.63487
    -0.72419
    -0.62623
    -0.35540
    -0.10474
     0.11134
     0.27269
     0.44556
     0.73943
     0.93535
     1.13415
     1.13703
     0.97568
     0.96992
     0.79417
     0.70774
     0.76536
     0.72503
     0.67605
     0.65876
     0.45708
     0.45420
     0.43115
     0.61266
     0.64723
     0.69621
     0.74807
     0.83451
     0.80858
     0.91806
     0.99585
     1.01314
     0.99297
     0.98145
     0.90654
     0.89501
     0.90942
     0.86620
     0.79705
     0.75960
     0.69045
     0.65588
     0.64723
     0.64147
     0.54640
     0.43691
     0.49742
     0.46860
     0.43115
     0.41674
     0.37641
     0.31590
     0.31014
     0.33031
     0.38217
     0.33607
     0.32743
     0.27845
     0.24388
     0.30726
     0.26692
     0.22659
     0.25828
     0.22371
     0.21795
     0.26404
     0.28421
     0.16897
     0.14880
     0.12287
     0.16320
     0.21506
     0.21795
     0.10846
     0.07965
     0.12575
     0.16032
     0.13439
     0.20930
     0.11711
     0.07677
     0.09694
     0.11134
     0.09118
     0.06236
     0.05660
     0.03355
     0.05372
     0.14880
     0.05660
     0.05084
     0.02491
     0.03355
    -0.05288
     0.01915
     0.04508
    -0.00390
     0.01627
    -0.00966
     0.00186
     0.03067
    -0.02407
    -0.01255
    -0.02695
    -0.07017
     0.01338
    -0.05576
    -0.00390
    -0.06152
    -0.07593
    -0.09034
     0.00762
    -0.02407
    -0.03271
    -0.06441
    -0.05288
    -0.07881
    -0.09322
    -0.11339
    -0.07593
    -0.01831
    -0.06152
    -0.14508
    -0.02119
    -0.07881
    -0.09610
    -0.12491
    -0.09322
    -0.08745
    -0.12779
    -0.06729
    -0.09898
    -0.11915
    -0.12491
    -0.15372
    -0.06441
    -0.06441
    -0.05000
    -0.09322
    -0.11339
    -0.15084
    -0.14220
    -0.11915
    -0.09610
    -0.11627
    -0.15948
    -0.08169
    -0.09034
     0.01050
    -0.11915
    -0.18541
    -0.12779
    -0.12203
    -0.07305
    -0.02407
    -0.10474
    -0.15660
    -0.13643
    -0.09610
    -0.01255
    -0.03559
    -0.10186
    -0.12491
    -0.09898
    -0.00390
    -0.06729
    -0.05000
    -0.05864
    -0.06441
     0.00186
     0.09406
     0.02779
     0.02203
     0.01338
     0.00474
     0.06813
     0.09406
     0.03643
     0.02779
    -0.07017
    -0.24592
    -0.29778
    -0.35540
    -0.26897
    -0.15660
    -0.09322
    -0.00390
    -0.57725
    -2.13882
    -5.64229
    -5.80651
    -5.80651
    -5.80651
    -0.86248
     4.36678
     2.13678
    -3.73785
    -5.80651
    -5.80651
    -5.56161
    -3.23366
    -1.50786
    -0.13355
     1.20329
     2.02730
     2.21457
     2.13966
     2.16271
     2.40473
     2.15407
     1.59513
     1.62970
     1.89765
     1.89189
     1.95815
     2.15983
     2.18864
     2.10221
     1.97832
     1.77088
     1.60665
     1.33006
     1.17448
     0.98145
     0.84027
     0.73079
     0.50318
     0.23811
     0.29574
     0.27845
     0.22947
     0.17761
     0.09694
     0.15168
     0.17185
     0.19778
     0.26116
     0.21218
     0.21506
     0.24964
     0.33607
     0.43979
     0.41674
     0.40810
     0.47437
     0.45708
     0.60114
     0.55792
     0.57521
     0.60690
     0.63859
     0.69333
     0.76248
     0.78841
     0.74231
     0.67028
     0.71350
     0.77689
     0.77689
     0.75672
     0.72791
     0.70486
     0.75672
     0.70486
     0.72214
     0.69621
     0.63859
     0.60978
     0.61266
     0.62995
     0.61266
     0.50318
     0.53487
     0.52623
     0.56944
     0.55504
     0.48877
     0.50030
     0.49742
     0.42827
     0.42827
     0.45420
     0.44267
     0.39946
     0.41963
     0.41386
     0.40234
     0.39369
     0.36776
     0.35336
     0.37353
     0.32743
     0.33031
     0.31014
     0.30150
     0.26981
     0.29574
     0.23811
     0.24099
     0.29286
     0.26692
     0.25540
     0.15744
     0.17185
     0.14592
     0.13151
     0.17185
     0.16897
     0.18625
     0.05948
     0.12575
     0.11711
     0.14880
     0.09118
     0.03932
     0.02491
     0.07389
     0.11999
     0.01050
     0.02491
    -0.00102
    -0.01831
     0.07101
     0.14880
     0.01338
    -0.01831
     0.03355
     0.01338
     0.05948
     0.00762
     0.05372
    -0.00102
     0.01627
     0.05660
     0.07677
     0.13151
     0.04508
    -0.00390
     0.05084
     0.08253
     0.07677
     0.00474
    -0.00390
    -0.00390
    -0.04424
     0.01627
     0.01050
    -0.06152
    -0.06152
    -0.15660
    -0.14508
    -0.16236
    -0.16525
    -0.25456
    -0.29202
    -0.26032
    -0.26320
    -0.29778
    -0.28625
    -0.42455
    -0.40150
    -0.41014
    -0.43895
    -0.36693
    -0.41590
    -0.39286
    -0.39574
    -0.37845
    -0.37557
    -0.34964
    -0.34388
    -0.37845
    -0.27473
    -0.25456
    -0.21999
    -0.24592
    -0.22863
    -0.22863
    -0.28625
    -0.27761
    -0.16236
    -0.08169
    -0.09034
    -0.05576
    -0.19406
    -0.25456
    -0.29778
    -0.29490
    -0.38421
    -0.46776
    -0.46776
    -0.51386
    -0.52251
    -0.59165
    -0.86248
    -0.88553
    -0.86824
    -1.02671
    -1.26008
    -1.61734
    -1.82190
    -1.82766
    -1.64039
    -1.51938
    -1.57124
    -2.11866
    -2.14459
    -1.87952
    -2.24831
    -2.89368
    -2.08984
    -1.14771
    -0.52539
    -0.70114
    -0.86824
    -0.55420
    -0.10186
     0.23811
     0.51758
     0.77400
     0.81146
     0.90366
     1.02178
     1.22922
     1.36176
     1.10245
     1.00738
     0.97280
     0.78265
     0.69621
     0.59826
     0.42827
     0.35624
     0.24676
     0.15456
     0.23811
     0.37929
     0.42539
     0.56080
     0.69045
     0.74807
     0.76248
     0.80282
     0.80858
     1.00738
     1.00450
     0.93823
     0.89501
     0.84027
     0.82010
     0.83451
     0.68181
     0.69621
     0.56944
     0.50606
     0.48877
     0.38217
     0.31590
     0.27557
     0.23235
     0.22659
     0.10846
     0.15456
     0.43691
     0.17185
    -0.05288
    -0.07305
    -0.07305
     0.02779
     0.05660
     0.09694
    -0.00102
     0.02203
    -0.04136
    -0.05000
    -0.03271
    -0.05864
    -0.09610
    -0.11627
    -0.10762
    -0.11915
    -0.09322
    -0.05576
    -0.13355
    -0.11050
    -0.06441
    -0.08457
    -0.06152
    -0.06729
    -0.08457
    -0.11627
    -0.19118
    -0.08745
    -0.07017
    -0.04712
    -0.13067
    -0.16236
    -0.06441
    -0.05288
    -0.05864
    -0.15372
    -0.11627
    -0.14508
    -0.18829
    -0.09322
    -0.08745
    -0.09322
    -0.17389
    -0.18829
    -0.09610
    -0.08169
    -0.10186
    -0.13355
    -0.16525
    -0.13067
    -0.10186
    -0.15948
    -0.11627
    -0.13067
    -0.14220
    -0.13643
    -0.09898
    -0.05288
    -0.12779
    -0.13932
    -0.13932
    -0.12779
    -0.09898
    -0.15084
    -0.09898
    -0.14796
    -0.10474
    -0.13067
    -0.09898
    -0.07305
    -0.13932
    -0.15084
    -0.07881
    -0.09322
    -0.12491
    -0.15372
    -0.10474
    -0.10762
    -0.09034
    -0.07593
    -0.10474
    -0.13932
    -0.10762
    -0.09034
    -0.17965
    -0.11050
    -0.11339
    -0.15372
    -0.15084
    -0.10762
    -0.11339
    -0.07305
    -0.12779
    -0.10474
    -0.11627
    -0.11050
    -0.10474
    -0.15372
    -0.13643
    -0.07305
    -0.17677
    -0.11050
    -0.11339
    -0.12779
    -0.12779
    -0.14220
    -0.14220
    -0.19406
    -0.18253
    -0.16236
    -0.14220
    -0.13643
    -0.14796
    -0.17677
    -0.14220
    -0.11915
    -0.19118
    -0.19118
    -0.15084
    -0.17101
    -0.14220
    -0.09898
    -0.19982
    -0.20558
    -0.31218
    -0.31506
    -0.36116
    -0.32083
    -0.27473
    -0.28049
    -0.13355
    -0.08457
     0.07965
     0.14015
     0.05084
     1.02178
     1.73630
     1.04483
     0.47437
    -0.49946
    -1.13331
    -1.19093
     0.34472
    -0.36404
    -2.43846
    -4.79523
    -5.41179
    -5.29943
    -1.91121
     0.56944
    -1.97172
    -4.21036
    -4.52152
    -3.59380
    -2.22814
    -1.31770
    -0.17677
     0.84603
     0.61266
     0.60978
     1.21482
     1.96680
     2.67844
     2.80521
     2.50557
     2.10509
     1.80257
     1.41650
     1.08229
     0.87196
     0.64147
     0.52335
     0.41386
     0.31590
     0.22659
     0.23811
     0.30150
     0.35048
     0.34183
     0.35048
     0.36776
     0.34760
     0.38505
     0.46860
     0.43115
     0.44556
     0.42251
     0.46572
     0.44267
     0.43403
     0.40234
     0.45996
     0.46284
     0.43115
     0.43979
     0.44267
     0.37065
     0.39658
     0.39369
     0.35336
     0.30726
     0.31014
     0.29574
     0.28133
     0.24388
     0.28133
     0.18625
     0.18913
     0.21218
     0.16320
     0.19490
     0.11999
     0.14880
     0.10270
     0.08253
     0.10270
     0.15456
     0.02491
     0.08829
     0.09118
     0.09694
     0.07677
     0.06813
     0.01338
     0.07389
     0.07389
     0.10270
     0.10558
     0.04220
     0.06813
     0.04220
     0.16032
     0.11711
     0.13727
     0.07677
     0.03932
     0.11134
     0.11134
     0.07965
     0.09406
     0.08541
     0.14304
     0.11134
     0.15168
     0.11711
     0.10558
     0.06813
     0.09694
     0.13151
     0.13439
     0.10846
     0.09982
     0.12863
     0.05372
     0.13151
     0.10270
     0.12863
     0.10558
     0.08829
     0.12287
     0.05660
     0.04508
     0.03355
     0.07677
     0.09118
     0.05372
     0.03643
     0.01915
     0.02779
     0.04796
     0.02203
    -0.02119
     0.00474
     0.02203
    -0.01831
     0.02779
     0.03643
    -0.00966
    -0.02983
    -0.02119
     0.03067
     0.02491
    -0.02407
    -0.04424
    -0.02695
     0.00762
    -0.01831
    -0.02983
    -0.07593
    -0.04712
     0.02779
    -0.01255
     0.03355
    -0.07017
    -0.06152
    -0.10762
    -0.02695
     0.00186
    -0.03848
    -0.02695
    -0.07881
    -0.06729
     0.01627
    -0.02695
    -0.09322
    -0.13355
    -0.06152
    -0.06729
    -0.06152
    -0.05864
    -0.13067
    -0.13932
    -0.14796
    -0.02407
    -0.02695
    -0.05864
    -0.13643
    -0.13355
    -0.14220
    -0.04424
    -0.10474
    -0.00102
    -0.01255
     0.01050
     0.04220
     0.05948
     0.06525
     0.04508
     0.02779
     0.06236
     0.07677
     0.07101
     0.15744
     0.11711
     0.15744
     0.14880
     0.09694
     0.05372
     0.04796
     0.01338
    -0.16236
    -0.23439
    -0.24592
    -0.20558
    -0.29202
    -0.41014
    -0.55132
    -0.73283
    -0.94027
    -1.08145
    -1.22838
    -1.59717
    -1.82478
    -2.04951
    -2.15611
    -2.30593
    -2.27424
    -2.49032
    -2.44711
    -2.56523
    -2.17916
    -1.60581
    -2.26559
    -2.84758
    -1.98612
    -1.17364
    -0.70114
    -0.51098
    -0.23151
     0.46860
     0.77689
     0.64147
     0.65012
     0.54063
     0.74807
     1.01890
     1.09957
     1.13703
     0.95552
     0.87484
     0.63859
     0.56944
     0.58097
     0.55216
     0.58673
     0.37353
     0.48013
     0.49742
     0.62707
     0.73943
     0.91230
     1.11974
     1.17448
     1.33583
     1.53751
     1.61818
     1.60665
     1.61530
     1.57208
     1.58360
     1.47412
     1.49717
     1.39633
     1.32430
     1.22058
     1.16584
     1.13415
     1.05924
     1.01314
     0.82298
     0.77112
     0.75960
     0.72503
     0.68757
     0.61842
     0.58961
     0.57233
     0.58673
     0.61266
     0.58097
     0.59537
     0.54640
     0.55216
     0.57521
     0.56368
     0.52335
     0.57233
     0.56656
     0.52046
     0.58385
     0.59826
     0.60690
     0.54063
     0.43115
     0.47725
     0.53199
     0.47149
     0.39946
     0.42827
     0.37353
     0.33319
     0.33895
     0.30150
     0.30726
     0.24388
     0.15744
     0.11999
     0.17761
     0.10270
     0.10846
     0.14592
     0.08829
     0.03067
     0.05660
     0.05948
     0.06813
    -0.00678
     0.03932
     0.00762
     0.02203
     0.05084
    -0.00678
    -0.00390
     0.01627
     0.01050
     0.05372
     0.08829
     0.04220
     0.03355
     0.00186
     0.00474
     0.04220
     0.04796
     0.07389
    -0.03848
    -0.05000
     0.03643
    -0.00678
    -0.03271
    -0.04136
    -0.15084
    -0.11915
    -0.09322
    -0.09034
    -0.05000
    -0.06152
    -0.12491
    -0.09322
    -0.03271
    -0.03271
    -0.02119
     0.00762
     0.03932
     0.07965
     0.05084
     0.16609
     0.12575
     0.05660
     0.11711
     0.16897
     0.23235
     0.22371
     0.14880
     0.13439
     0.09118
     0.09118
     0.06236
     0.09118
     0.00762
     0.00474
    -0.00390
    -0.02407
    -0.00966
    -0.07305
    -0.12779
    -0.17101
    -0.12779
    -0.14508
    -0.13355
    -0.20846
    -0.20270
    -0.21999
    -0.19118
    -0.19694
    -0.12203
    -0.16236
    -0.12779
    -0.08457
    -0.11339
    -0.09898
    -0.06441
    -0.03271
    -0.05864
    -0.06152
     0.04508
     0.03932
     0.12287
     0.11422
     0.02779
    -0.14796
    -0.30642
    -0.61758
    -0.83079
    -0.88553
    -0.63775
    -0.44472
    -0.44760
    -0.88553
    -2.00341
    -3.87039
    -5.80651
    -5.80651
    -5.80651
    -5.80651
    -0.05864
     4.84217
     1.04771
    -4.05766
    -5.80651
    -5.80651
    -4.08071
    -1.81902
     0.02779
     1.16008
     1.80833
     1.86019
     1.91205
     1.79969
     1.46260
     1.05924
     0.68469
     0.28709
    -0.04136
    -0.17101
    -0.19406
    -0.24304
    -0.12203
     0.14304
     0.36488
     0.42251
     1.08805
     1.74783
     1.91782
     1.99273
     1.90917
     1.90053
     1.88324
     1.64987
     1.57496
     1.85155
     2.02154
     1.85443
     1.57496
     1.26092
     0.89501
     0.64723
     0.45996
     0.29574
     0.20066
     0.09406
     0.04508
     0.15456
     0.20930
     0.27269
     0.35624
     0.38505
     0.43691
     0.40234
     0.37641
     0.46572
     0.48589
     0.46284
     0.48589
     0.47437
     0.49165
     0.49453
     0.57233
     0.58673
     0.52335
     0.57233
     0.47437
     0.45996
     0.54351
     0.50606
     0.48013
     0.50030
     0.52911
     0.44844
     0.39946
     0.42539
     0.27845
     0.20066
     0.25252
     0.25828
     0.24388
     0.19778
     0.09982
     0.09694
     0.09406
     0.06236
     0.01050
     0.06236
     0.07965
     0.07677
     0.09694
     0.11134
     0.11422
     0.11999
     0.16897
     0.16320
     0.14015
     0.16032
     0.14592
     0.16609
     0.18913
     0.14015
     0.13439
     0.11711
     0.13151
     0.14592
     0.17473
     0.07389
     0.09982
     0.11134
     0.17185
     0.14880
     0.13439
     0.09982
     0.05372
     0.06525
     0.08829
     0.15168
     0.05948
     0.03643
     0.03355
     0.09406
     0.09406
     0.07677
     0.02203
    -0.01831
     0.06813
     0.09694
     0.01915
     0.03067
    -0.00678
    -0.03271
     0.00762
     0.01338
     0.07389
     0.00474
    -0.03559
    -0.00390
    -0.05864
     0.02203
    -0.03271
    -0.07017
    -0.04424
    -0.02695
     0.02203
    -0.03271
    -0.01543
    -0.04424
    -0.09898
    -0.04712
     0.01338
    -0.10186
    -0.06729
    -0.06152
    -0.06729
    -0.07593
    -0.05000
    -0.08169
    -0.09898
    -0.04424
    -0.07593
    -0.09322
    -0.11339
    -0.06729
    -0.13355
    -0.09898
    -0.00102
    -0.13932
    -0.08457
    -0.11339
    -0.07017
    -0.10762
    -0.10186
    -0.16813
    -0.19694
    -0.09610
    -0.08745
    -0.14508
    -0.14508
    -0.10474
    -0.17965
    -0.11050
    -0.10474
    -0.10474
    -0.15948
    -0.09322
    -0.09322
    -0.03559
    -0.08745
    -0.11627
    -0.11050
    -0.10762
     0.04220
    -0.02407
    -0.02407
    -0.07593
    -0.05864
    -0.00966
    -0.04136
    -0.11915
    -0.12779
    -0.41014
    -0.39862
    -0.46200
    -0.38421
    -0.52251
    -0.58013
    -0.67809
    -0.71266
    -0.74147
    -0.96332
    -1.40702
    -1.75851
    -2.11001
    -2.14459
    -1.97460
    -2.23102
    -2.47304
    -2.39524
    -2.41829
    -2.28288
    -1.94867
    -1.74987
    -1.68649
    -1.71242
    -1.55107
    -0.98925
    -0.47929
    -0.05288
     0.18913
     0.44844
     0.60114
     0.77689
     0.87196
     1.08517
     1.09381
     1.06788
     1.06788
     1.03619
     0.91806
     0.75096
     0.63859
     0.48301
     0.37065
     0.27845
     0.27269
     0.29862
     0.39658
     0.42827
     0.48301
     0.49165
     0.57233
     0.55792
     0.56656
     0.59249
     0.65012
     0.66164
     0.72214
     0.72791
     0.73943
     0.72503
     0.66452
     0.68757
     0.69333
     0.68469
     0.61554
     0.56944
     0.57521
     0.58673
     0.56080
     0.65012
     0.69621
     0.79417
     0.69910
     0.51758
     0.11711
     0.21218
     0.46284
     0.53199
     0.55792
     0.55504
     0.41386
     0.27845
     0.26981
     0.17761
     0.24676
     0.24388
     0.20354
     0.18337
     0.24388
     0.22947
     0.31302
     0.30150
     0.31014
     0.24388
     0.29862
     0.35336
     0.39658
     0.35336
     0.29862
     0.26404
     0.27269
     0.26981
     0.31590
     0.35048
     0.30438
     0.28709
     0.30726
     0.28709
     0.26116
     0.26116
     0.22371
     0.25252
     0.22371
     0.27557
     0.22083
     0.20066
     0.22083
     0.19202
     0.17185
     0.20354
     0.22659
     0.19202
     0.17761
     0.21795
     0.17473
     0.17185
     0.14592
     0.19490
     0.21506
     0.17185
     0.16897
     0.17761
     0.14015
     0.15744
     0.14880
     0.14880
     0.11134
     0.16032
     0.15744
     0.15744
     0.11999
     0.11999
     0.11422
     0.14015
     0.13439
     0.16320
     0.08829
     0.11422
     0.11422
     0.11134
     0.15744
     0.11999
     0.10558
     0.04508
     0.09406
     0.06236
     0.06813
     0.05084
    -0.01543
    -0.05000
     0.04508
     0.00762
    -0.01831
    -0.02983
    -0.05864
    -0.01543
     0.00762
    -0.01543
    -0.06441
    -0.00966
     0.00762
    -0.00102
     0.04508
     0.00762
    -0.03271
     0.01050
     0.02491
     0.05948
     0.06236
     0.09406
     0.06525
     0.04220
     0.02779
     0.03067
     0.08829
     0.11711
     0.07389
     0.04220
     0.02779
     0.05948
     0.13151
     0.02779
     0.02491
     0.09982
     0.07389
    -0.01255
     0.01627
    -0.04136
    -0.02695
    -0.05864
    -0.11915
    -0.08745
    -0.07305
    -0.09610
    -0.17965
    -0.20846
    -0.39862
    -0.66656
    -0.68673
    -0.88841
    -1.17652
    -0.53403
     0.88637
     1.72766
     0.85468
    -1.40702
    -3.82141
    -4.10952
    -4.45526
    -3.84734
    -5.34553
    -3.75226
     2.06475
    -0.13643
    -4.87302
    -4.85574
    -3.15010
    -1.89681
    -1.63751
    -1.02382
    -0.09898
     0.32167
     0.23523
     1.14567
     1.88036
     2.32982
     2.66979
     2.60353
     2.56607
     2.15119
     1.74783
     1.47700
     1.19753
     0.94111
     0.82010
     0.79129
     0.70198
     0.69333
     0.72214
     0.71926
     0.79705
     0.82010
     0.78265
     0.87773
     0.93823
     0.95264
     0.98433
     1.03619
     1.05059
     0.91806
     0.88637
     0.89213
     0.83739
     0.84603
     0.73943
     0.77689
     0.73943
     0.73655
     0.65588
     0.69045
     0.58961
     0.62130
     0.55504
     0.56368
     0.59249
     0.55216
     0.46572
     0.50030
     0.53487
     0.49453
     0.38505
     0.43403
     0.43403
     0.45708
     0.39658
     0.36776
     0.31014
     0.32743
     0.27269
     0.27845
     0.28997
     0.22947
     0.21795
     0.18337
     0.24099
     0.13151
     0.11999
     0.10270
     0.08829
     0.09118
     0.06525
     0.11422
     0.05660
     0.06525
     0.07389
     0.06236
     0.10558
     0.09406
     0.10270
     0.10270
     0.11422
     0.16320
     0.07101
     0.09406
     0.12575
     0.16609
     0.16897
     0.12575
     0.11999
     0.16897
     0.15744
     0.09694
     0.12863
     0.18337
     0.07389
     0.14880
     0.14015
     0.14304
     0.10846
     0.09118
     0.17761
     0.07389
     0.17185
     0.10270
     0.10846
     0.07389
     0.08253
     0.06813
     0.13727
     0.14592
     0.03643
     0.09118
     0.09118
     0.12287
     0.07389
    -0.00102
     0.05084
     0.01338
     0.08829
     0.10846
     0.03932
     0.00186
     0.02203
     0.00762
     0.05372
     0.03067
     0.11134
     0.01915
     0.01627
     0.02779
     0.01338
     0.01915
    -0.04424
    -0.03271
     0.05948
     0.03067
     0.01338
    -0.07593
    -0.06152
    -0.09898
    -0.09322
    -0.03848
    -0.07305
    -0.14508
    -0.09610
    -0.09034
    -0.07305
    -0.09322
    -0.13355
    -0.10474
    -0.07305
    -0.10186
    -0.11627
    -0.05576
    -0.10762
    -0.09898
    -0.17389
    -0.11627
    -0.03559
    -0.06441
    -0.08457
    -0.05864
    -0.12491
    -0.07593
    -0.09034
    -0.09898
    -0.00966
     0.00762
     0.01627
    -0.01255
    -0.02983
    -0.01831
    -0.01543
     0.04508
     0.04508
    -0.02407
     0.01338
     0.05660
     0.07389
     0.08253
    -0.04136
    -0.08457
    -0.17101
    -0.25168
    -0.42455
    -0.53691
    -0.45048
    -0.48793
    -0.55996
    -0.47353
    -0.19982
    -0.05864
    -0.96908
    -1.06704
    -1.07568
    -1.11602
    -1.25720
    -1.32634
    -1.26872
    -1.11026
    -1.13043
    -1.14195
    -1.39261
    -1.73546
    -1.48769
    -1.81037
    -2.47592
    -1.79885
    -1.20534
    -0.85384
    -0.97484
    -0.98349
    -0.66080
    -0.36981
     0.05372
     0.27845
     0.27557
     0.19778
     0.30150
     0.38505
     0.65012
     0.83163
     0.94687
     1.02178
     1.00738
     0.81722
     0.58385
     0.52046
     0.50606
     0.53487
     0.41386
     0.45708
     0.38217
     0.39946
     0.43115
     0.41963
     0.53487
     0.51182
     0.48877
     0.52335
     0.52046
     0.40810
     0.38505
     0.37929
     0.32167
     0.30438
     0.21506
     0.23235
     0.15456
     0.16897
     0.16609
     0.16320
     0.07965
     0.04796
     0.06813
     0.05084
     0.10558
     0.03932
     0.10558
     0.03643
     0.13151
     0.09982
     0.06525
     0.10270
     0.06236
     0.14015
     0.16897
     0.12575
     0.09406
     0.11711
     0.08829
     0.11711
     0.15744
     0.13727
     0.08829
     0.07677
     0.07101
     0.11134
     0.11999
     0.12287
     0.04508
     0.09982
     0.16320
     0.14880
     0.19202
     0.13151
     0.12863
     0.14015
     0.21506
     0.22083
     0.21218
     0.19778
     0.21218
     0.22083
     0.21218
     0.22659
     0.20642
     0.26404
     0.27557
     0.26116
     0.27269
     0.26692
     0.20354
     0.24964
     0.27269
     0.31014
     0.29286
     0.26404
     0.25252
     0.32455
     0.34472
     0.29574
     0.31879
     0.43979
     0.34183
     0.36200
     0.33607
     0.32167
     0.34183
     0.28709
     0.36200
     0.41386
     0.35336
     0.32455
     0.29574
     0.26116
     0.22947
     0.23235
     0.21795
     0.21506
     0.16897
     0.20066
     0.21506
     0.16897
     0.13439
     0.07389
     0.13151
     0.12575
     0.14592
     0.13151
     0.08253
     0.09406
     0.09982
     0.07101
     0.10558
     0.09406
     0.03932
     0.07389
     0.07677
     0.06236
     0.06236
     0.01338
     0.02491
     0.03643
     0.05948
     0.06525
     0.06813
     0.02779
     0.01915
    -0.01543
    -0.01543
     0.02779
    -0.00102
     0.01338
     0.02203
     0.03355
     0.05660
     0.00186
    -0.00966
     0.03355
     0.07677
     0.03355
     0.05660
     0.09406
     0.11422
     0.10846
     0.15744
     0.11999
     0.14304
     0.17185
     0.16032
     0.15168
     0.16320
     0.21506
     0.14592
     0.18049
     0.17185
     0.10846
     0.03643
    -0.16236
    -0.39574
    -0.47929
    -0.55996
    -0.56860
    -0.48217
    -0.70114
    -1.23991
    -2.72946
    -4.81828
    -5.80651
    -5.80651
    -5.80651
    -4.46678
     5.06978
     3.30652
    -4.23629
    -5.80651
    -5.80651
    -5.80651
    -3.73785
    -1.65767
    -0.20270
     0.71350
     1.23787
     1.24075
     1.33583
     1.35311
     1.25227
     1.86884
     1.84867
     1.33583
     1.16872
     1.50293
     2.00137
     2.32117
     2.49116
     2.57760
     2.51421
     2.34999
     2.16559
     2.05323
     2.10221
     2.08492
     1.83426
     1.64411
     1.45107
     1.39921
     1.17448
     1.03043
     0.83451
     0.77112
     0.74807
     0.67317
     0.65588
     0.55504
     0.47437
     0.44844
     0.52046
     0.60402
     0.57809
     0.65588
     0.73079
     0.77689
     0.84603
     0.88925
     0.78553
     0.86908
     0.93823
     1.01026
     1.05059
     1.01890
     0.98433
     0.99297
     0.98145
     1.02178
     0.95840
     0.93247
     0.90077
     0.84315
     0.76248
     0.73943
     0.68469
     0.65012
     0.58961
     0.58385
     0.56368
     0.54640
     0.55216
     0.51758
     0.48877
     0.53199
     0.47725
     0.45996
     0.48301
     0.53199
     0.46284
     0.52623
     0.48013
     0.49165
     0.43115
     0.44556
     0.39946
     0.44556
     0.44556
     0.39081
     0.41963
     0.38793
     0.41098
     0.37353
     0.35912
     0.34760
     0.29286
     0.33319
     0.30438
     0.33031
     0.26404
     0.29574
     0.30438
     0.24964
     0.28709
     0.25540
     0.22083
     0.22371
     0.26404
     0.18913
     0.19778
     0.22947
     0.16609
     0.18337
     0.17761
     0.14304
     0.13439
     0.11134
     0.08829
     0.15456
     0.13151
     0.14015
     0.03643
     0.11711
     0.03355
    -0.00390
     0.11134
     0.11422
     0.06813
     0.05660
     0.08253
     0.06525
     0.09118
     0.04220
     0.04508
     0.08541
     0.07101
     0.11999
     0.08829
     0.10846
     0.09406
     0.07677
     0.09406
     0.13439
     0.07965
     0.03932
     0.04508
     0.05372
     0.00474
     0.01050
    -0.02119
     0.01627
    -0.05288
    -0.07305
    -0.09610
    -0.11050
    -0.18829
    -0.19118
    -0.25456
    -0.19694
    -0.24592
    -0.29778
    -0.26897
    -0.29778
    -0.23151
    -0.37845
    -0.35252
    -0.36404
    -0.32659
    -0.35540
    -0.27185
    -0.31218
    -0.28625
    -0.25456
    -0.26320
    -0.24304
    -0.21999
    -0.20270
    -0.14220
    -0.05288
    -0.02119
    -0.07881
    -0.03848
     0.02779
     0.05948
     0.08253
     0.10846
     0.20642
     0.24964
     0.25828
     0.13151
     0.13727
     0.10558
    -0.21422
    -0.52539
    -0.60894
    -0.66944
    -0.64063
    -0.68385
    -0.73571
    -0.86248
    -0.80774
    -1.00078
    -1.29177
    -1.64615
    -1.76716
    -1.93714
    -2.22238
    -2.30881
    -2.19068
    -1.86223
    -1.87952
    -2.34338
    -3.29416
    -3.00893
    -2.26559
    -1.65479
    -1.79885
    -1.76716
    -1.66920
    -1.56260
    -1.31194
    -0.70690
     0.01915
     0.45996
     0.94399
     0.98433
     0.98433
     1.07364
     1.20618
     1.51734
     1.48853
     1.50869
     1.51158
     1.52886
     1.35888
     1.08805
     0.87196
     0.79705
     0.58673
     0.44267
     0.41674
     0.39369
     0.31879
     0.28421
     0.23523
     0.32743
     0.35624
     0.39946
     0.36200
     0.43691
     0.44267
     0.33607
     0.31590
     0.31879
     0.39081
     0.47149
     0.52046
     0.58385
     0.52335
     0.50606
     0.49742
     0.55216
     0.48301
     0.52046
     0.52046
     0.49165
     0.51182
     0.49453
     0.50318
     0.47725
     0.48301
     0.49453
     0.56368
     0.54640
     0.48877
     0.47437
     0.51182
     0.51182
     0.52046
     0.49165
     0.48589
     0.48589
     0.47437
     0.47437
     0.45132
     0.44556
     0.43115
     0.40234
     0.42251
     0.45132
     0.39658
     0.35336
     0.39081
     0.35048
     0.37353
     0.35336
     0.31014
     0.35912
     0.33031
     0.35048
     0.33031
     0.33895
     0.32455
     0.25252
     0.30726
     0.32455
     0.28997
     0.21506
     0.26116
     0.26116
     0.27557
     0.22371
     0.18049
     0.23811
     0.19490
     0.19778
     0.22083
     0.18625
     0.13151
     0.07965
     0.14015
     0.19778
     0.22659
     0.08253
     0.14304
     0.10846
     0.11711
     0.12575
     0.06525
     0.07677
     0.09118
     0.11711
     0.08253
     0.09118
     0.03355
     0.01338
     0.03355
     0.08541
     0.09694
     0.08253
    -0.00102
    -0.04712
     0.05660
     0.04796
    -0.00678
    -0.00678
    -0.05000
     0.05948
     0.05084
     0.04220
    -0.04424
    -0.05000
    -0.08169
    -0.00390
     0.03067
     0.00474
    -0.06152
    -0.05000
    -0.04424
    -0.10474
    -0.05864
    -0.18253
    -0.11339
    -0.10186
    -0.07017
    -0.07881
    -0.09898
    -0.08745
    -0.21999
    -0.14508
    -0.07017
    -0.12203
    -0.09034
    -0.12203
    -0.09322
    -0.07881
    -0.08169
    -0.09898
    -0.12203
    -0.06729
    -0.05864
    -0.12779
    -0.05288
    -0.10186
    -0.07593
    -0.12203
    -0.12779
    -0.06441
    -0.05288
    -0.11339
    -0.07593
    -0.06441
     0.00762
    -0.06152
    -0.10186
    -0.03848
    -0.09034
    -0.07305
    -0.19118
    -0.09898
    -0.08169
    -0.15660
    -0.15084
    -0.29202
    -0.37557
    -0.43895
    -0.62047
    -0.85672
    -0.92875
    -0.96332
    -0.86248
    -0.83655
    -0.99501
    -1.42430
    -2.36067
    -3.87327
    -5.80651
    -5.80651
    -5.19859
    -0.66368
     2.96367
    -0.87977
    -4.71168
    -5.36858
    -3.57651
    -1.43583
     0.19778
     1.28397
     1.92934
     2.08492
     2.21457
     2.32694
     2.30389
     2.50557
     3.03858
     3.45634
     3.21721
     2.87147
     2.39608
     1.84579
     1.38192
     1.01026
     0.73367
     0.42539
     0.32455
     0.19778
     0.08541
     0.03643
    -0.00102
    -0.07881
    -0.11915
     0.03067
    -0.00966
     0.06236
     0.03355
     0.10846
     0.09982
     0.15744
     0.22659
     0.26116
     0.29862
     0.25540
     0.23811
     0.32455
     0.32743
     0.30150
     0.25828
     0.30726
     0.33031
     0.33319
     0.34183
     0.32455
     0.31302
     0.28133
     0.25540
     0.29862
     0.31014
     0.25540
     0.23235
     0.22371
     0.26981
     0.22947
     0.18625
     0.16032
     0.16897
     0.18337
     0.16609
     0.18049
     0.14592
     0.09406
     0.08253
     0.11999
     0.11711
     0.13439
     0.14015
     0.08253
     0.09118
     0.12287
     0.11999
     0.08253
     0.11422
     0.14304
     0.06525
     0.10270
     0.11134
     0.12575
     0.14592
     0.06813
     0.19778
     0.17185
     0.18913
     0.14304
     0.14592
     0.16032
     0.10558
     0.18337
     0.17185
     0.24388
     0.16897
     0.26116
     0.22371
     0.18049
     0.22947
     0.22947
     0.21218
     0.24388
     0.28421
     0.24676
     0.21795
     0.24964
     0.33031
     0.18049
     0.22083
     0.32743
     0.20930
     0.25252
     0.20354
     0.23523
     0.21218
     0.18913
     0.21795
     0.22371
     0.21795
     0.15456
     0.16320
     0.20354
     0.16897
     0.13727
     0.16897
     0.14015
     0.12863
     0.13727
     0.11999
     0.16032
     0.06525
     0.08829
     0.09118
     0.15168
     0.09694
     0.07101
     0.02203
     0.04220
     0.02203
     0.02779
     0.03643
     0.00762
     0.01915
     0.02779
    -0.01255
     0.03355
    -0.00678
    -0.05576
    -0.08745
    -0.00678
     0.00474
     0.00762
    -0.03848
    -0.04136
    -0.02119
    -0.05288
    -0.10762
    -0.03848
    -0.03271
    -0.09034
    -0.08745
    -0.01543
    -0.05000
    -0.08169
    -0.07881
    -0.04712
    -0.01255
     0.04796
    -0.02983
    -0.01831
     0.02203
     0.03643
     0.04220
     0.13151
     0.12863
     0.14304
     0.10846
     0.20930
     0.18625
     0.17185
     0.13439
     0.14880
     0.17761
     0.24676
     0.14304
     0.04796
    -0.04712
     0.00762
    -0.18829
    -0.39574
    -0.36981
    -0.39862
    -0.45048
    -0.48217
    -0.50522
    -0.65504
    -0.82791
    -1.08433
    -1.11314
    -1.25432
    -1.55395
    -1.76428
    -1.80173
    -1.74411
    -1.66632
    -1.60869
    -1.65479
    -1.94579
    -2.08120
    -2.18204
    -1.94867
    -2.64302
    -2.75827
    -2.01494
    -1.13331
    -0.92587
    -0.97196
    -0.77028
    -0.24880
     0.00186
     0.18337
     0.33031
     0.82875
     0.98145
     1.22058
     1.59801
     1.96391
     2.10221
     2.22610
     2.25491
     2.22034
     2.18000
     2.04459
     1.90629
     1.67004
     1.59513
     1.54327
     1.50293
     1.45972
     1.34735
     1.26092
     1.16584
     1.12262
     1.07076
     0.93535
     0.92671
     0.89501
     0.92959
     0.91806
     0.87484
     0.82010
     0.79129
     0.76248
     0.66452
     0.71062
     0.64723
     0.61842
     0.55792
     0.53775
     0.45420
     0.51182
     0.42539
     0.40234
     0.41386
     0.35048
     0.37641
     0.38217
     0.30150
     0.32167
     0.31014
     0.30150
     0.35624
     0.32167
     0.28133
     0.27557
     0.26981
     0.30438
     0.27557
     0.28421
     0.23523
     0.31590
     0.28421
     0.31302
     0.29862
     0.26404
     0.25828
     0.23523
     0.29862
     0.24388
     0.28133
     0.22659
     0.25540
     0.28997
     0.28421
     0.19202
     0.17185
     0.19490
     0.21218
     0.20354
     0.18337
     0.11711
     0.08541
     0.07677
     0.14304
     0.20642
     0.13727
     0.08253
     0.01915
     0.07389
     0.11999
     0.06813
     0.00474
    -0.00390
     0.03067
     0.09118
     0.07677
     0.08541
     0.03355
     0.05372
     0.03067
     0.06236
     0.15744
     0.00474
     0.04508
     0.04220
     0.09118
     0.10558
     0.06525
     0.07965
     0.05084
     0.09982
     0.06236
     0.08829
     0.02779
    -0.04712
    -0.11915
     0.00474
    -0.06441
    -0.08457
    -0.13355
    -0.17677
    -0.22287
    -0.14796
    -0.24304
    -0.26032
    -0.27761
    -0.29490
    -0.36116
    -0.32947
    -0.34099
    -0.41879
    -0.44183
    -0.35252
    -0.31795
    -0.37557
    -0.41590
    -0.38421
    -0.38133
    -0.35828
    -0.38709
    -0.40726
    -0.38709
    -0.34676
    -0.30642
    -0.27473
    -0.27473
    -0.31218
    -0.24016
    -0.26320
    -0.19694
    -0.18253
    -0.24016
    -0.11050
    -0.08169
    -0.00102
    -0.01543
     0.02779
     0.04508
     0.01915
     0.16032
     0.10270
     0.13727
     0.14015
     0.17761
     0.26404
     0.30726
     0.26116
     0.17473
     0.11999
    -0.23151
    -0.48505
    -0.66368
    -0.74724
    -0.57149
    -0.40150
    -0.69826
    -1.47616
    -3.16163
    -5.56161
    -5.80651
    -5.80651
    -5.80651
    -2.05815
     5.45873
     1.73054
    -4.33425
    -5.80651
    -5.13232
    -3.86462
    -2.06968
    -0.35252
     0.85756
     1.62106
     1.86596
     1.87172
     1.88324
     1.46836
     1.12838
     0.77689
     0.42539
     0.17761
    -0.12203
    -0.39574
    -0.54556
    -0.56572
    -0.32659
    -0.17101
    -0.02695
     0.06813
     0.28133
     0.67317
     1.25804
     1.68444
     2.10509
     2.08492
     1.42514
     1.20329
     1.34447
     1.90341
     2.24050
     2.49981
     2.28660
     2.07628
     1.75935
     1.46548
     1.19465
     1.09093
     0.90077
     0.76248
     0.67317
     0.73079
     0.63571
     0.55504
     0.56944
     0.58385
     0.60402
     0.58385
     0.61842
     0.61554
     0.52911
     0.54351
     0.53775
     0.53199
     0.51182
     0.45996
     0.48589
     0.53199
     0.55504
     0.54063
     0.50606
     0.43979
     0.42251
     0.42539
     0.41674
     0.31590
     0.32743
     0.31590
     0.27269
     0.32167
     0.26116
     0.30726
     0.19202
     0.24964
     0.26404
     0.33031
     0.19490
     0.21506
     0.19202
     0.19202
     0.19202
     0.18049
     0.21506
     0.16320
     0.18913
     0.19778
     0.20066
     0.20354
     0.08541
     0.09694
     0.12287
     0.12863
     0.15456
     0.15456
     0.13439
     0.10846
     0.09406
     0.11422
     0.14592
     0.07101
     0.04508
     0.07389
     0.06525
     0.08541
     0.04796
     0.00762
     0.04220
     0.03932
     0.05084
     0.07101
    -0.00390
    -0.02407
    -0.09322
    -0.02407
    -0.05576
    -0.02119
    -0.05576
    -0.07881
    -0.04136
    -0.00966
    -0.06441
    -0.15948
    -0.09610
    -0.07593
    -0.09322
    -0.07881
    -0.11339
    -0.10762
    -0.14220
    -0.10186
    -0.11050
    -0.07017
    -0.11915
    -0.11915
    -0.11050
    -0.07593
    -0.11915
    -0.18829
    -0.14220
    -0.13067
    -0.10474
    -0.11050
    -0.12491
    -0.15084
    -0.14796
    -0.08745
    -0.16525
    -0.19982
    -0.13932
    -0.18541
    -0.14796
    -0.19982
    -0.13643
    -0.17389
    -0.20846
    -0.16813
    -0.15948
    -0.15948
    -0.19982
    -0.18253
    -0.22575
    -0.22287
    -0.19118
    -0.15948
    -0.15084
    -0.18541
    -0.16525
    -0.19694
    -0.14796
    -0.15660
    -0.21711
    -0.17101
    -0.18541
    -0.17101
    -0.15372
    -0.10762
    -0.12491
    -0.13067
    -0.14220
    -0.10474
    -0.04424
    -0.01543
    -0.04424
    -0.03848
    -0.05864
     0.05660
    -0.07305
    -0.00390
    -0.00102
     0.07389
     0.13727
     0.06236
     0.02491
    -0.03848
    -0.18829
    -0.45336
    -0.53403
    -0.65792
    -0.72995
    -0.70978
    -0.79621
    -0.81350
    -0.91434
    -1.00942
    -1.20534
    -1.47328
    -1.63174
    -1.83630
    -1.72106
    -1.55972
    -1.54531
    -1.84783
    -1.70089
    -2.38948
    -2.63150
    -2.11289
    -1.55395
    -0.99213
    -1.06128
    -1.29465
    -1.24279
    -1.18229
    -1.04687
    -0.94891
    -0.51386
    -0.00678
     0.37641
     0.41674
     0.28997
     0.44556
     0.56944
     0.55792
     0.43403
     0.29862
     0.37641
     0.29286
     0.20354
     0.17473
     0.09982
     0.10558
    -0.00678
    -0.08169
    -0.03271
    -0.08169
    -0.09898
    -0.02983
     0.10558
     0.10558
     0.17185
     0.33031
     0.37353
     0.36488
     0.45996
     0.47725
     0.45708
     0.56944
     0.62707
     0.74519
     0.75096
     0.69910
     0.75384
     0.74519
     0.77400
     0.77400
     0.76248
     0.73367
     0.71926
     0.71062
     0.68181
     0.73655
     0.69045
     0.73079
     0.72791
     0.69045
     0.63859
     0.57809
     0.59826
     0.62130
     0.62995
     0.62419
     0.59826
     0.59249
     0.57233
     0.56368
     0.58097
     0.65012
     0.58673
     0.50318
     0.54928
     0.56368
     0.53775
     0.50606
     0.43403
     0.44844
     0.47725
     0.47149
     0.44267
     0.41963
     0.35048
     0.39658
     0.31014
     0.32455
     0.32743
     0.25828
     0.29862
     0.30726
     0.31879
     0.21795
     0.18337
     0.20930
     0.17185
     0.24676
     0.14304
     0.18913
     0.09118
     0.16320
     0.11711
     0.07677
     0.16032
     0.11134
     0.14304
     0.07677
     0.05948
     0.09694
     0.05948
    -0.03271
     0.03643
     0.07389
     0.11134
     0.05948
    -0.00102
     0.01338
    -0.01543
     0.01338
     0.03067
     0.03932
    -0.01543
     0.00474
     0.03355
     0.03932
     0.01627
     0.01627
    -0.00102
     0.04796
     0.06525
     0.06813
     0.02779
     0.00474
     0.02779
    -0.02695
     0.06236
     0.08541
     0.02203
     0.05372
     0.04796
     0.03067
     0.01627
    -0.02119
    -0.00966
    -0.02119
     0.02779
    -0.02407
    -0.00678
    -0.01255
    -0.03559
    -0.07593
     0.02491
     0.05372
     0.00186
    -0.03271
     0.00762
    -0.02119
    -0.03848
     0.03067
    -0.04136
    -0.04712
    -0.00966
     0.00186
     0.05660
     0.02203
     0.02491
     0.01050
     0.05372
     0.21506
     0.14015
     0.19778
     0.18337
     0.19490
     0.26981
     0.30150
     0.29286
     0.33607
     0.36200
     0.44844
     0.41963
     0.37353
     0.34760
     0.26981
     0.33895
     0.36776
     0.30726
     0.28997
     0.31879
     0.35624
     0.25540
     0.13151
     0.07677
     0.01627
    -0.24880
    -0.40150
    -0.39862
    -0.53115
    -0.51963
    -0.76740
    -1.05264
    -1.78444
    -3.54770
    -5.80651
    -5.80651
    -5.80651
    -5.80651
     0.32455
     5.69787
    -0.83079
    -5.80651
    -5.80651
    -5.80651
    -4.94217
    -2.61133
     0.11422
     2.68708
     3.68395
     3.52837
     3.75598
     4.08731
     3.26043
     3.09044
     3.07891
     3.58023
     4.01240
     4.07579
     3.88851
     3.32381
     2.71877
     2.10221
     1.56055
     1.16872
     0.96416
     0.88349
     0.76248
     0.63859
     0.58385
     0.60690
     0.54351
     0.48301
     0.48589
     0.45996
     0.52335
     0.69621
     0.74231
     0.75384
     0.68181
     0.68469
     0.60114
     0.52911
     0.57233
     0.54640
     0.50318
     0.45420
     0.48301
     0.41674
     0.33607
     0.37641
     0.29574
     0.27845
     0.29574
     0.28133
     0.23523
     0.24676
     0.16609
     0.23235
     0.20642
     0.16609
     0.15456
     0.14015
     0.14592
     0.15456
     0.11422
     0.16032
     0.13439
     0.11134
     0.09118
     0.15456
     0.12863
     0.13727
     0.07389
     0.07677
     0.11422
     0.05948
    -0.02695
     0.03932
    -0.02407
     0.02203
    -0.05000
    -0.03559
    -0.05288
    -0.08745
    -0.06152
    -0.15948
    -0.06729
    -0.07305
    -0.14220
    -0.13643
    -0.09898
     0.00474
    -0.03559
    -0.05000
    -0.05576
     0.01338
    -0.02407
     0.01627
    -0.00678
    -0.03559
     0.04796
     0.02203
     0.07965
     0.04796
    -0.05288
    -0.06152
     0.03355
     0.00474
    -0.04136
    -0.09898
    -0.08169
    -0.13932
    -0.17677
    -0.16813
    -0.17965
    -0.22287
    -0.23151
    -0.25744
    -0.23439
    -0.27185
    -0.34388
    -0.45624
    -0.42167
    -0.35828
    -0.39862
    -0.35540
    -0.40726
    -0.41014
    -0.47065
    -0.43607
    -0.39286
    -0.42743
    -0.46200
    -0.48793
    -0.46776
    -0.45048
    -0.45336
    -0.48505
    -0.49658
    -0.42743
    -0.42167
    -0.46776
    -0.46200
    -0.51674
    -0.47929
    -0.49370
    -0.48505
    -0.44183
    -0.46488
    -0.44183
    -0.49370
    -0.48217
    -0.40726
    -0.50234
    -0.50234
    -0.45048
    -0.45048
    -0.50522
    -0.44183
    -0.47353
    -0.43607
    -0.47353
    -0.42743
    -0.43031
    -0.42455
    -0.43607
    -0.35252
    -0.37557
    -0.43895
    -0.40726
    -0.43031
    -0.34964
    -0.26609
    -0.27761
    -0.23151
    -0.24016
    -0.24304
    -0.21711
    -0.20270
    -0.23439
    -0.22287
    -0.24592
    -0.15084
    -0.12491
    -0.09610
    -0.15948
    -0.27761
    -0.38421
    -0.38133
    -0.55996
    -0.78469
    -0.81062
    -0.76452
    -0.82214
    -0.83079
    -0.77317
    -0.88265
    -1.07857
    -1.24567
    -1.36380
    -1.36380
    -1.52514
    -1.72106
    -1.85071
    -1.69801
    -1.66344
    -1.52514
    -1.35515
    -1.41278
    -1.63462
    -1.88528
    -1.80173
    -2.03510
    -2.57676
    -1.76716
    -1.04975
    -0.73859
    -0.92875
    -1.16788
    -1.30329
    -1.04975
    -0.67521
    -0.47641
    -0.26609
    -0.07305
     0.26404
     0.58385
     0.69621
     0.83451
     0.88061
     0.88637
     1.05059
     1.04483
     1.28108
     1.48853
     1.45972
     1.39633
     1.32142
     1.22058
     1.11110
     1.12550
     1.03907
     0.92094
     0.84315
     0.78553
     0.80570
     0.65876
     0.57521
     0.43403
     0.38793
     0.37353
     0.30726
     0.28133
     0.26692
     0.29574
     0.22083
     0.26404
     0.19778
     0.16897
     0.12575
     0.07677
     0.11711
     0.04796
     0.02779
     0.03932
     0.09982
     0.09982
     0.07965
     0.00762
     0.05084
     0.00762
     0.07965
     0.25540
     0.03932
    -0.03271
    -0.02119
    -0.02407
     0.08253
     0.11134
     0.03932
     0.04796
     0.03932
     0.02203
     0.04796
    -0.04136
    -0.00678
    -0.01831
    -0.05000
     0.01050
     0.03643
    -0.00966
     0.01050
    -0.04424
    -0.00678
     0.03643
    -0.02119
     0.03643
    -0.01255
    -0.05288
     0.04796
     0.00186
     0.05372
     0.00762
    -0.00102
     0.02779
    -0.00102
     0.04508
    -0.01831
    -0.03271
    -0.01831
    -0.02407
    -0.02407
     0.04220
     0.00186
    -0.03559
     0.02491
    -0.01543
     0.05372
    -0.00678
    -0.01831
    -0.02983
     0.02491
     0.05084
    -0.00102
     0.02491
     0.02203
     0.02491
     0.08829
     0.04220
     0.02203
     0.01915
     0.02779
     0.00762
     0.00474
    -0.02695
     0.08541
     0.03355
     0.03932
     0.02203
     0.09118
     0.00762
    -0.00678
     0.00474
     0.04796
     0.01915
     0.07677
     0.02203
    -0.03271
     0.04796
    -0.05000
     0.05084
     0.07677
    -0.00390
    -0.02407
     0.01338
    -0.04424
    -0.02695
    -0.05576
    -0.05000
    -0.02695
    -0.00966
    -0.05000
    -0.03559
    -0.11627
    -0.03559
    -0.12491
    -0.07017
    -0.07017
    -0.12779
    -0.12779
    -0.04136
    -0.07593
    -0.11050
    -0.12203
    -0.13932
    -0.08169
    -0.04712
    -0.07593
    -0.09898
    -0.13932
    -0.07593
    -0.09322
    -0.00102
     0.02203
     0.01050
    -0.00390
     0.00186
     0.03355
     0.03067
     0.02779
     0.03067
     0.09694
     0.11999
     0.10270
     0.08829
     0.07101
    -0.00102
    -0.25744
    -0.34676
    -0.40726
    -0.31795
    -0.25456
    -0.28913
    -0.35252
    -0.98637
    -2.81301
    -5.27350
    -5.80651
    -5.80651
    -5.13232
     0.35624
     4.83064
     0.57233
    -4.13257
    -5.80651
    -5.80651
    -4.07495
    -2.21950
    -0.69826
     0.45708
     1.23787
     1.41650
     1.62394
     1.66428
     1.42514
     1.60089
     1.73054
     1.30125
     1.07652
     0.97280
     1.22346
     1.78240
     1.81121
     1.66139
     1.58649
     1.69597
     1.64699
     1.60665
     1.58937
     1.47988
     1.33871
     1.19465
     0.96128
     0.77112
     0.69621
     0.67028
     0.62419
     0.54640
     0.48589
     0.44844
     0.33895
     0.38793
     0.38505
     0.47725
     0.49742
     0.56368
     0.56944
     0.63283
     0.71926
     0.65876
     0.72503
     0.68469
     0.69621
     0.71350
     0.77400
     0.85756
     0.72503
     0.69333
     0.69045
     0.66452
     0.62995
     0.56944
     0.50894
     0.42827
     0.51470
     0.45132
     0.44556
     0.38217
     0.34472
     0.25828
     0.33031
     0.33895
     0.23523
     0.23235
     0.21795
     0.22659
     0.29574
     0.22947
     0.16032
     0.19778
     0.15744
     0.20066
     0.22371
     0.24099
     0.10270
     0.07677
     0.13439
     0.18625
     0.14015
     0.10846
     0.11711
     0.15744
     0.17185
     0.13727
     0.10846
     0.12575
     0.12575
     0.12575
     0.11134
     0.12575
     0.06236
     0.03932
     0.03355
     0.11422
     0.07389
     0.04220
     0.01338
     0.01627
    -0.03559
    -0.00678
    -0.09322
    -0.06152
    -0.08745
    -0.05000
    -0.04712
    -0.07017
    -0.12491
    -0.14796
    -0.19982
    -0.09610
    -0.11627
    -0.16813
    -0.21711
    -0.23151
    -0.12491
    -0.18253
    -0.15372
    -0.22287
    -0.24304
    -0.17677
    -0.21134
    -0.20270
    -0.24016
    -0.24880
    -0.30354
    -0.23727
    -0.18541
    -0.24304
    -0.25744
    -0.26897
    -0.26609
    -0.28625
    -0.27473
    -0.29202
    -0.33235
    -0.30354
    -0.28913
    -0.29202
    -0.31795
    -0.32947
    -0.35828
    -0.35252
    -0.28913
    -0.35828
    -0.35828
    -0.31506
    -0.37845
    -0.34964
    -0.32371
    -0.32659
    -0.30354
    -0.29490
    -0.30354
    -0.30066
    -0.27185
    -0.26897
    -0.31795
    -0.34676
    -0.28625
    -0.23727
    -0.26897
    -0.21999
    -0.20270
    -0.20558
    -0.21422
    -0.16813
    -0.11915
    -0.15660
    -0.18829
    -0.13643
    -0.08169
    -0.09034
    -0.06441
    -0.10762
    -0.05000
    -0.05864
    -0.10474
    -0.12779
    -0.13643
    -0.10762
    -0.08169
    -0.09322
    -0.13932
    -0.23727
    -0.30354
    -0.33523
    -0.58589
    -0.68385
    -0.74435
    -0.89129
    -0.89994
    -0.88553
    -0.92298
    -1.15636
    -1.17076
    -1.32346
    -1.51650
    -1.98612
    -2.28576
    -2.41829
    -2.30305
    -2.06968
    -2.00053
    -2.38948
    -2.73234
    -2.55083
    -2.36931
    -2.64014
    -3.09824
    -2.47304
    -1.26296
    -0.81638
    -1.11602
    -0.88265
    -0.49658
    -0.12779
     0.30438
     0.42827
     0.54351
     0.78841
     1.05636
     1.35599
     1.41650
     1.33295
     1.10822
     0.65876
     0.51758
     0.23811
    -0.04136
    -0.12203
    -0.33811
    -0.59742
    -0.71554
    -0.61470
    -0.50810
    -0.35828
    -0.29202
    -0.33523
    -0.31795
     0.08253
     0.15744
     0.26404
     0.43979
     0.68757
     0.96992
     0.97857
     1.13127
     1.18025
     1.23787
     1.21194
     1.19465
     1.15720
     1.15143
     1.05348
     1.01026
     1.02754
     1.04771
     0.94111
     0.90077
     0.85756
     0.86908
     0.80282
     0.71350
     0.68469
     0.66740
     0.56656
     0.55504
     0.45708
     0.37641
     0.40234
     0.34183
     0.31014
     0.30438
     0.24388
     0.26116
     0.23811
     0.20066
     0.18913
     0.17473
     0.16897
     0.16609
     0.20642
     0.18049
     0.17761
     0.16609
     0.11422
     0.11134
     0.10270
     0.14880
     0.13727
     0.16032
     0.12575
     0.12575
     0.09982
     0.10558
     0.09406
     0.07389
     0.09982
     0.11999
     0.07965
     0.05084
     0.01627
     0.05372
     0.06813
     0.04508
     0.06236
     0.02203
     0.01050
     0.02779
     0.04508
    -0.02983
    -0.03559
    -0.05000
     0.03067
     0.00186
    -0.01543
    -0.02119
    -0.03848
    -0.03848
    -0.07017
    -0.07305
    -0.04712
    -0.09322
    -0.07593
    -0.08457
    -0.02983
    -0.11339
    -0.15372
    -0.11627
    -0.07593
    -0.07305
    -0.08169
    -0.11915
    -0.15372
    -0.16525
    -0.09610
    -0.19694
    -0.07881
    -0.13355
    -0.15084
    -0.15948
    -0.09610
    -0.17101
    -0.15084
    -0.17677
    -0.14796
    -0.14508
    -0.13355
    -0.13355
    -0.19118
    -0.17389
    -0.17101
    -0.16813
    -0.16813
    -0.13643
    -0.17389
    -0.20558
    -0.13643
    -0.16525
    -0.14796
    -0.20270
    -0.17677
    -0.16236
    -0.19118
    -0.16813
    -0.17965
    -0.19694
    -0.17965
    -0.22863
    -0.20846
    -0.20270
    -0.23151
    -0.21134
    -0.20270
    -0.18253
    -0.17101
    -0.22575
    -0.24304
    -0.15660
    -0.15660
    -0.14796
    -0.19406
    -0.18541
    -0.14796
    -0.19406
    -0.14796
    -0.11915
    -0.13643
    -0.22575
    -0.14508
    -0.17677
    -0.23727
    -0.30642
    -0.31218
    -0.24880
    -0.30066
    -0.28337
    -0.37269
    -0.42743
    -0.40438
    -0.46488
    -0.58013
    -0.39286
    -0.26609
     0.04508
     0.76248
     1.49429
     0.26404
    -2.28288
    -5.80651
    -5.80651
    -5.46077
    -2.76403
     0.32167
     0.93535
    -1.15636
    -3.49872
    -4.67422
    -4.12681
    -3.14722
    -2.09849
    -1.06416
    -0.12203
     1.10534
     2.03594
     2.46811
     1.96103
     1.30701
     1.46836
     2.10797
     2.45659
     2.27796
     1.99561
     1.58360
     1.28685
     0.95552
     0.57521
     0.34760
     0.21795
     0.14592
     0.02491
    -0.03271
    -0.00390
     0.05084
     0.06813
     0.09694
     0.11999
     0.10846
     0.08253
     0.13151
     0.10558
     0.27269
     0.31590
     0.24676
     0.25252
     0.30726
     0.29862
     0.29862
     0.31302
     0.36776
     0.36200
     0.34472
     0.36776
     0.36488
     0.32743
     0.31590
     0.25828
     0.32455
     0.30726
     0.28133
     0.25540
     0.27845
     0.24964
     0.24964
     0.17185
     0.21795
     0.23235
     0.28709
     0.28133
     0.20066
     0.14880
     0.19778
     0.16320
     0.24099
     0.24676
     0.18337
     0.13439
     0.18337
     0.20066
     0.15168
     0.17185
     0.09982
     0.14592
     0.12575
     0.17185
     0.17473
     0.08253
     0.06525
     0.03643
     0.11711
     0.10558
     0.10558
     0.05660
     0.03067
     0.09118
     0.06236
     0.02779
    -0.02983
     0.06525
     0.03643
     0.09982
     0.03355
     0.04796
    -0.03271
    -0.03848
     0.00762
     0.05372
     0.01338
    -0.01255
     0.02491
     0.02203
     0.04796
     0.01338
     0.02779
     0.00474
     0.00474
     0.06236
     0.06813
     0.05084
    -0.04136
     0.01338
    -0.02119
     0.04796
     0.05084
    -0.00678
    -0.05000
    -0.02695
     0.02779
    -0.00966
    -0.02983
    -0.02983
    -0.01831
    -0.04712
     0.04796
    -0.02695
    -0.02407
    -0.03559
    -0.06729
    -0.07881
     0.01915
    -0.02983
    -0.05288
    -0.07017
    -0.05000
     0.00474
    -0.05000
    -0.06152
    -0.01831
    -0.12203
    -0.01831
    -0.01255
    -0.04136
    -0.08169
    -0.11050
    -0.05864
    -0.05288
    -0.05000
    -0.02983
    -0.04424
    -0.13643
    -0.02119
    -0.07593
    -0.05576
    -0.09898
    -0.09322
    -0.08457
    -0.05576
    -0.10474
    -0.06729
    -0.15084
    -0.14796
    -0.07017
    -0.07593
    -0.10186
    -0.09898
    -0.14508
    -0.08457
    -0.10186
    -0.13067
    -0.06729
    -0.12491
    -0.09034
    -0.09322
    -0.03848
    -0.12203
    -0.08169
    -0.13643
    -0.07881
    -0.01831
    -0.06152
    -0.08745
    -0.10474
     0.01627
     0.01050
    -0.03271
     0.03067
     0.11711
     0.08253
     0.09982
     0.10846
     0.05948
    -0.00678
    -0.11915
    -0.11050
    -0.23151
    -0.34676
    -0.58013
    -0.75012
    -0.92298
    -1.10161
    -1.49345
    -1.99477
    -2.32322
    -2.31745
    -2.16187
    -2.04087
    -1.81037
    -1.90833
    -2.18780
    -2.09849
    -2.63438
    -3.10689
    -2.22526
    -1.10450
    -0.44760
    -0.26609
    -0.23727
    -0.44760
    -0.52251
    -0.45336
    -0.05864
     0.21506
     0.57809
     0.98721
     1.09093
     1.00738
     1.01314
     1.05348
     1.09093
     1.01314
     0.90366
     0.90942
     1.01026
     1.07364
     1.05924
     1.05924
     1.04483
     0.97857
     0.89501
     0.70486
     0.70198
     0.60690
     0.63859
     0.57521
     0.46860
     0.50606
     0.43691
     0.33895
     0.33319
     0.33031
     0.34472
     0.27557
     0.23811
     0.22083
     0.19202
     0.19202
     0.15456
     0.06525
     0.15456
     0.10846
     0.09406
     0.11422
     0.07677
     0.07965
     0.08541
     0.05084
     0.05660
     0.01627
     0.02203
     0.06236
     0.06813
     0.03643
     0.03355
     0.02779
    -0.07593
     0.04508
     0.03355
     0.04508
    -0.00678
    -0.00966
    -0.01543
    -0.03271
    -0.02695
     0.02203
     0.00762
    -0.02407
    -0.07017
    -0.03559
     0.02491
    -0.05288
    -0.07881
    -0.07593
    -0.02983
    -0.04424
    -0.08457
    -0.09610
    -0.09898
    -0.08745
    -0.13355
    -0.13355
    -0.10186
    -0.15084
    -0.13355
    -0.15660
    -0.13355
    -0.16813
    -0.23439
    -0.23439
    -0.18829
    -0.16813
    -0.14796
    -0.19982
    -0.20846
    -0.26897
    -0.22287
    -0.18253
    -0.21134
    -0.18541
    -0.21134
    -0.22575
    -0.15084
    -0.19694
    -0.24304
    -0.22575
    -0.21134
    -0.16525
    -0.15948
    -0.18541
    -0.18829
    -0.20558
    -0.19982
    -0.21422
    -0.14508
    -0.13643
    -0.19982
    -0.18253
    -0.15660
    -0.15372
    -0.20270
    -0.25744
    -0.17101
    -0.17389
    -0.21422
    -0.19406
    -0.18541
    -0.24016
    -0.18829
    -0.25744
    -0.22863
    -0.21711
    -0.21711
    -0.23727
    -0.23439
    -0.26032
    -0.23439
    -0.25744
    -0.24304
    -0.23439
    -0.22287
    -0.27761
    -0.19118
    -0.24016
    -0.20846
    -0.25456
    -0.28913
    -0.28049
    -0.23151
    -0.22287
    -0.27473
    -0.19694
    -0.20558
    -0.27185
    -0.23439
    -0.20558
    -0.23727
    -0.20270
    -0.24880
    -0.15948
    -0.24016
    -0.21422
    -0.17965
    -0.13932
    -0.04424
    -0.13643
    -0.12203
    -0.08169
    -0.02695
     0.00762
     0.07101
     0.05372
     0.16897
     0.18913
     0.30438
     0.34760
     0.40522
     0.45132
     0.40234
    -0.09898
    -0.78469
    -1.43871
    -2.50761
    -5.16114
    -5.80651
    -5.80651
    -5.80651
    -3.45838
     0.41098
    -0.12203
    -3.34026
    -5.80651
    -5.80651
    -5.49535
    -3.95106
    -2.20509
    -0.37269
     0.54351
     1.29837
     1.85443
     1.94087
     2.15983
     2.17712
     2.16559
     2.19441
     1.88900
     1.92646
     1.87748
     1.99561
     2.21457
     1.80833
     1.68444
     1.62394
     1.25515
     1.25804
     1.49429
     1.74495
     1.77952
     1.39633
     1.10245
     0.89789
     0.61266
     0.40522
     0.36776
     0.31879
     0.42539
     0.53487
     0.64435
     0.58673
     0.58673
     0.61554
     0.65012
     0.73943
     0.71062
     0.77689
     0.82010
     0.91230
     0.80858
     0.76824
     0.76248
     0.72503
     0.56080
     0.43691
     0.57233
     0.56080
     0.50606
     0.43691
     0.37929
     0.29862
     0.28133
     0.25828
     0.22947
     0.29286
     0.22947
     0.25252
     0.22659
     0.25828
     0.25540
     0.22947
     0.08541
     0.21795
     0.16609
     0.17185
     0.22371
     0.12575
     0.10558
     0.14592
     0.06813
     0.15168
     0.11711
     0.13439
     0.07965
     0.06525
     0.07677
     0.08541
     0.02779
    -0.02695
     0.07389
     0.05084
     0.10270
     0.04220
     0.01627
     0.05372
    -0.00390
    -0.00102
     0.07389
     0.02779
    -0.04136
    -0.01255
     0.04220
     0.05084
    -0.01255
    -0.04712
    -0.05864
    -0.03271
    -0.02695
     0.04220
    -0.05864
    -0.01255
    -0.08169
    -0.09898
    -0.04424
    -0.00966
    -0.10186
    -0.09034
    -0.01831
    -0.07593
    -0.12203
    -0.14220
    -0.10186
    -0.09610
    -0.09322
    -0.11915
    -0.12779
    -0.14220
    -0.17965
    -0.14796
    -0.11915
    -0.13067
    -0.15372
    -0.13067
    -0.16525
    -0.15084
    -0.15372
    -0.12779
    -0.19694
    -0.13932
    -0.14796
    -0.08745
    -0.17389
    -0.16813
    -0.18829
    -0.21711
    -0.16813
    -0.10762
    -0.17965
    -0.19406
    -0.17389
    -0.13355
    -0.16525
    -0.17101
    -0.24880
    -0.19982
    -0.14796
    -0.15660
    -0.15948
    -0.22575
    -0.22287
    -0.15660
    -0.24592
    -0.12203
    -0.15372
    -0.18829
    -0.24016
    -0.23151
    -0.22575
    -0.20270
    -0.24304
    -0.26032
    -0.19982
    -0.19406
    -0.16525
    -0.21999
    -0.19406
    -0.25744
    -0.28913
    -0.10474
    -0.23151
    -0.17101
    -0.22575
    -0.21422
    -0.13932
    -0.09898
    -0.16813
    -0.15372
    -0.17101
    -0.16813
    -0.15372
    -0.11627
    -0.10474
    -0.11627
    -0.11050
    -0.05000
     0.02491
    -0.03559
     0.02491
    -0.07593
    -0.16525
    -0.27185
    -0.44183
    -0.54556
    -0.77028
    -0.84519
    -0.98925
    -1.04111
    -1.49921
    -1.96884
    -2.45863
    -2.30305
    -1.98900
    -1.90257
    -2.07832
    -2.34050
    -2.17628
    -1.93138
    -2.14747
    -2.86487
    -2.29441
    -1.27736
    -0.76740
    -0.45336
    -0.27761
    -0.29490
    -0.35540
    -0.54844
    -0.27473
     0.18625
     0.45132
     0.67605
     0.75096
     0.71926
     0.74807
     0.81722
     0.77400
     0.74519
     0.65876
     0.74231
     0.82587
     0.91230
     0.95264
     0.95552
     1.00738
     0.92382
     1.01602
     0.97568
     1.05636
     1.10822
     1.09957
     0.99585
     0.97857
     0.94687
     0.95264
     1.04483
     0.99297
     0.96704
     0.88349
     0.70198
     0.70486
     0.72791
     0.65588
     0.56656
     0.48301
     0.43691
     0.41963
     0.41674
     0.33031
     0.34760
     0.29574
     0.24388
     0.20354
     0.19202
     0.21506
     0.11711
     0.09694
     0.21795
     0.14880
     0.18049
     0.13151
     0.15168
     0.10270
     0.08541
     0.11999
     0.14880
     0.13727
     0.08829
     0.06525
     0.13727
     0.14592
     0.10558
     0.10270
     0.15744
     0.11422
     0.06525
     0.07965
     0.01627
     0.03932
     0.04796
     0.03355
     0.04508
     0.01915
     0.05372
    -0.03271
     0.00474
    -0.02695
    -0.01831
    -0.09034
    -0.04424
     0.00474
    -0.03848
    -0.06152
    -0.05576
    -0.02119
    -0.03559
    -0.07593
    -0.04424
    -0.07593
    -0.07017
    -0.03848
    -0.03848
    -0.08457
    -0.06729
    -0.10186
    -0.06441
    -0.02983
    -0.01543
    -0.07881
    -0.03848
    -0.09034
    -0.11339
    -0.05000
    -0.08745
    -0.07593
    -0.08457
    -0.03848
    -0.05864
    -0.00966
    -0.05576
    -0.07881
    -0.14220
    -0.07881
    -0.05288
    -0.07881
    -0.03559
    -0.11627
    -0.12779
    -0.06152
    -0.03559
    -0.11050
    -0.05864
    -0.08457
    -0.11339
    -0.17389
    -0.11339
    -0.09610
    -0.16236
    -0.15660
    -0.11339
    -0.07593
    -0.09898
    -0.09610
    -0.17389
    -0.12491
    -0.14508
    -0.11050
    -0.11050
    -0.14508
    -0.15948
    -0.17389
    -0.12203
    -0.11050
    -0.17677
    -0.10186
    -0.11050
    -0.14796
    -0.24016
    -0.16236
    -0.18541
    -0.12491
    -0.20558
    -0.15948
    -0.13067
    -0.12491
    -0.14796
    -0.15372
    -0.15372
    -0.21422
    -0.16525
    -0.22575
    -0.14220
    -0.16813
    -0.15372
    -0.15372
    -0.17965
    -0.25168
    -0.29202
    -0.31795
    -0.29202
    -0.32083
    -0.31218
    -0.33811
    -0.38709
    -0.37845
    -0.47641
    -0.42743
    -0.31506
    -0.15948
     0.29862
     0.76824
     1.08229
     0.75960
     0.22371
    -0.98637
    -3.80700
    -5.80651
    -5.71431
    -3.11265
    -0.70978
     0.18337
    -1.04399
    -2.74098
    -3.79548
    -4.13545
    -3.57939
    -3.20773
    -1.87664
    -0.44760
     0.60690
     1.58937
     2.30965
     3.05010
     2.78792
     2.23186
     1.86884
     2.14831
     2.56607
     2.55743
     2.32982
     1.96680
     1.53751
     1.19465
     0.94111
     0.69045
     0.51182
     0.38217
     0.32167
     0.27557
     0.30726
     0.28997
     0.26116
     0.27845
     0.28421
     0.31879
     0.27557
     0.35336
     0.25540
     0.21218
     0.19778
     0.20642
     0.21506
     0.18337
     0.15456
     0.15456
     0.20066
     0.18337
     0.12863
     0.13151
     0.13727
     0.04508
     0.08541
     0.09982
     0.10846
     0.07389
     0.07389
     0.09406
     0.12287
     0.07389
     0.05948
     0.09118
     0.03643
     0.03643
     0.01627
     0.05084
     0.09118
    -0.01543
     0.00762
     0.01050
     0.02779
     0.06525
    -0.01255
     0.04796
     0.00762
    -0.02695
    -0.01543
    -0.00390
     0.09694
    -0.00102
     0.13727
     0.08829
    -0.04424
    -0.03271
    -0.02119
     0.00186
     0.03355
    -0.03848
     0.06236
     0.00474
    -0.00390
    -0.03271
    -0.07881
    -0.06729
    -0.03848
    -0.00102
    -0.04424
    -0.05576
    -0.05576
    -0.08457
    -0.07881
    -0.09898
    -0.03848
    -0.07305
    -0.07017
    -0.02695
    -0.00966
    -0.00966
    -0.10186
    -0.08169
    -0.08745
    -0.07017
    -0.00678
    -0.06152
    -0.05864
    -0.09898
    -0.08457
    -0.04712
    -0.02695
    -0.00102
    -0.10474
    -0.10474
    -0.01255
    -0.07593
    -0.06729
    -0.07305
    -0.07881
    -0.06729
    -0.01543
    -0.06729
    -0.03559
    -0.12779
    -0.06441
    -0.10474
    -0.06441
    -0.07881
    -0.05576
    -0.09610
    -0.08169
    -0.04712
    -0.08169
    -0.09610
    -0.11050
    -0.07017
    -0.05000
    -0.09322
    -0.10474
    -0.07017
    -0.10474
    -0.09898
    -0.15660
    -0.02983
    -0.06152
    -0.07305
    -0.11339
    -0.08745
    -0.07593
    -0.10474
    -0.13643
    -0.13643
    -0.13067
    -0.07881
    -0.08457
    -0.08745
    -0.10474
    -0.09898
    -0.09610
    -0.05864
    -0.07305
    -0.10186
    -0.08457
    -0.03559
    -0.02119
    -0.10762
    -0.05288
    -0.05288
     0.00186
     0.00474
    -0.01255
    -0.00102
    -0.00390
    -0.05864
    -0.01543
     0.01915
     0.01627
     0.01915
    -0.01255
     0.07965
     0.14304
     0.07389
     0.13727
     0.05372
     0.04220
     0.16609
     0.12575
     0.13439
     0.11999
     0.07389
    -0.01255
    -0.04712
    -0.20270
    -0.46200
    -0.87689
    -1.17076
    -1.38108
    -1.30041
    -1.42718
    -1.32634
    -1.30329
    -1.30906
    -1.30618
    -1.34075
    -1.23703
    -1.13331
    -1.13043
    -0.93451
    -0.51098
    -0.10474
     0.20066
     0.53487
     0.86620
     0.97857
     0.84315
     0.78553
     0.95552
     1.09381
     1.18025
     1.12838
     1.04483
     0.96992
     0.90654
     0.82298
     0.78841
     0.85180
     0.77112
     0.75384
     0.62419
     0.68469
     0.70486
     0.71926
     0.62130
     0.65876
     0.68757
     0.72503
     0.65012
     0.70486
     0.68469
     0.62707
     0.63571
     0.64435
     0.60690
     0.54063
     0.50318
     0.50030
     0.52046
     0.41963
     0.43115
     0.45420
     0.38217
     0.43115
     0.39369
     0.35336
     0.26404
     0.26981
     0.25828
     0.36488
     0.23235
     0.18337
     0.14592
     0.21795
     0.21795
     0.16897
     0.08829
     0.07101
     0.00762
     0.14592
     0.08829
     0.07965
     0.02203
    -0.05864
     0.01627
     0.12863
     0.09406
     0.02203
    -0.01255
     0.02779
     0.05660
     0.07389
     0.08541
     0.03643
     0.02203
     0.06813
     0.09406
     0.13151
     0.08829
     0.08253
     0.03067
     0.11711
     0.12575
     0.12575
     0.06236
     0.11422
     0.05372
     0.11711
     0.09982
     0.08829
     0.10270
     0.11999
     0.07389
     0.09982
     0.07965
     0.08829
     0.04220
     0.08541
     0.06236
     0.05372
     0.09982
     0.05084
     0.06236
     0.03932
     0.03643
     0.07389
    -0.01831
     0.02779
     0.01338
     0.06813
    -0.01543
    -0.01255
    -0.02407
     0.03067
     0.00474
     0.01338
    -0.02983
    -0.01255
    -0.02695
    -0.02983
    -0.00678
    -0.03271
    -0.03848
    -0.03848
     0.00474
    -0.02407
    -0.05576
    -0.06152
    -0.11915
    -0.12491
    -0.03848
    -0.01543
    -0.04424
    -0.15084
    -0.12779
    -0.04712
    -0.05000
    -0.10186
    -0.09322
    -0.05864
    -0.12491
    -0.11050
    -0.08169
    -0.11339
    -0.15948
    -0.16813
    -0.06152
    -0.08745
    -0.07017
    -0.04712
    -0.15372
    -0.13643
    -0.15660
    -0.12491
    -0.09898
    -0.11050
    -0.15084
    -0.14220
    -0.09898
    -0.03559
    -0.11915
    -0.15660
    -0.16813
    -0.06441
    -0.11915
    -0.06729
    -0.06152
    -0.05288
    -0.11915
    -0.05000
    -0.03271
    -0.05576
    -0.05000
    -0.13355
    -0.16236
    -0.22287
    -0.16236
    -0.12779
     0.04796
     0.33031
     0.66164
     0.91806
     0.97280
     0.69045
     0.74807
     0.52046
     0.01627
    -0.25744
    -0.09610
     0.32455
    -0.36404
    -4.65694
    -5.80651
    -5.80651
    -5.80651
    -1.03535
     1.57496
    -0.37845
    -4.44373
    -5.80651
    -5.80651
    -4.50136
    -2.98876
    -1.70665
    -0.39286
     1.21194
     2.68708
     3.88851
     4.65490
     4.74421
     3.99800
     3.45346
     2.90028
     2.12238
     1.85731
     2.34134
     2.35575
     2.15983
     1.82850
     1.34159
     1.04195
     0.77400
     0.62419
     0.44556
     0.48013
     0.50318
     0.41674
     0.41674
     0.50318
     0.46284
     0.43115
     0.53199
     0.55216
     0.48589
     0.45996
     0.46284
     0.50606
     0.38793
     0.36488
     0.34760
     0.42251
     0.45708
     0.39658
     0.35912
     0.31590
     0.38217
     0.39081
     0.42827
     0.37929
     0.32455
     0.34183
     0.28421
     0.34472
     0.29574
     0.23523
     0.24099
     0.16032
     0.20066
     0.16032
     0.07965
     0.12863
     0.13151
     0.05948
     0.13151
     0.08541
     0.05660
     0.08541
     0.02491
     0.06813
     0.08253
     0.09982
     0.13439
     0.05372
     0.09118
     0.11711
     0.12287
     0.15168
     0.15456
     0.12287
     0.10558
     0.10558
     0.11422
     0.10558
     0.09982
     0.12575
     0.05372
     0.11422
     0.11134
     0.11999
     0.07101
     0.09118
     0.01915
     0.02203
     0.08253
     0.08253
     0.03355
     0.08829
    -0.00390
     0.06813
     0.03067
     0.05372
     0.07101
     0.03067
    -0.00678
     0.00186
    -0.00102
     0.03932
     0.02779
    -0.04712
     0.00474
     0.05084
     0.02779
     0.03355
    -0.00390
    -0.01255
    -0.06729
     0.00186
    -0.02119
    -0.02119
    -0.05576
    -0.08457
    -0.04712
    -0.02983
    -0.00390
    -0.05000
    -0.07593
    -0.11915
    -0.11050
    -0.10474
    -0.05288
    -0.06729
    -0.12203
    -0.11915
    -0.08169
    -0.02983
    -0.04712
    -0.10762
    -0.13932
    -0.12203
    -0.12203
    -0.07881
    -0.11339
    -0.09610
    -0.13355
    -0.13067
    -0.10474
    -0.05288
    -0.11339
    -0.12779
    -0.14508
    -0.11915
    -0.15948
    -0.10474
    -0.10474
    -0.15660
    -0.13067
    -0.17677
    -0.05864
    -0.07017
    -0.10474
    -0.15948
    -0.13643
    -0.12203
    -0.11339
    -0.18253
    -0.14796
    -0.10762
    -0.11627
    -0.07593
    -0.08745
    -0.07017
    -0.13355
    -0.08457
    -0.08745
    -0.03848
    -0.09610
    -0.04712
    -0.04136
    -0.00390
    -0.03848
    -0.00966
     0.01627
     0.00186
    -0.00966
     0.04508
    -0.05000
    -0.06729
    -0.05864
     0.02491
    -0.06441
    -0.00102
     0.03932
    -0.00102
     0.01050
     0.01338
    -0.00390
    -0.04712
    -0.02983
    -0.10186
    -0.09034
    -0.00390
     0.01050
    -0.06441
    -0.17677
    -0.17965
    -0.38133
    -0.81926
    -1.12178
    -1.24279
    -1.18517
    -1.21398
    -1.28889
    -1.02959
    -1.01806
    -1.13331
    -1.17076
    -0.98349
    -0.51674
    -0.12779
     0.25540
     0.40234
     0.14880
     0.15168
     0.55504
     1.00738
     1.25515
     1.50581
     1.63835
     1.57496
     1.35023
     1.14567
     1.07364
     0.94111
     0.96416
     0.89789
     0.74519
     0.58097
     0.53487
     0.46860
     0.63283
     0.57809
     0.51470
     0.43115
     0.39369
     0.37065
     0.36200
     0.31014
     0.24964
     0.24099
     0.26116
     0.23523
     0.27269
     0.20354
     0.15168
     0.10846
     0.13439
     0.13151
     0.08829
     0.09406
     0.09982
     0.06813
     0.06236
     0.08253
     0.06525
    -0.00678
     0.02203
     0.04220
    -0.00102
    -0.05576
    -0.05288
    -0.06729
    -0.10762
    -0.03271
    -0.09322
    -0.07305
    -0.04712
    -0.09322
    -0.12491
    -0.13067
    -0.14508
    -0.12779
    -0.09610
    -0.07305
    -0.11915
    -0.13067
    -0.12203
    -0.10762
    -0.12491
    -0.06729
    -0.09322
    -0.09610
    -0.12779
    -0.09610
    -0.10186
    -0.04712
    -0.15372
    -0.11915
    -0.02407
    -0.02695
    -0.02983
    -0.09610
    -0.09898
    -0.14796
    -0.05288
    -0.05576
    -0.02407
    -0.11627
    -0.11050
    -0.08457
    -0.01831
    -0.01255
    -0.06152
    -0.09034
    -0.12203
    -0.05864
    -0.04136
    -0.03848
    -0.02695
    -0.11050
    -0.09898
    -0.03848
     0.01338
    -0.03271
    -0.07593
    -0.13355
    -0.07305
    -0.04424
    -0.05864
    -0.09610
    -0.05288
    -0.09322
    -0.08169
    -0.02407
    -0.04136
    -0.06729
    -0.08745
    -0.13067
    -0.07017
    -0.08745
    -0.09034
    -0.10186
    -0.07593
    -0.03848
    -0.11915
    -0.04424
    -0.08169
    -0.08745
    -0.06152
    -0.10762
    -0.04712
    -0.10186
    -0.10762
    -0.11915
    -0.09610
    -0.08169
    -0.08745
    -0.09898
    -0.04424
    -0.05864
    -0.12203
    -0.10762
    -0.11339
    -0.15084
    -0.04712
    -0.02983
    -0.14220
    -0.10186
    -0.12779
    -0.12491
    -0.05000
    -0.05576
    -0.11339
    -0.12203
    -0.15084
    -0.12203
    -0.08169
    -0.13355
    -0.18829
    -0.15660
    -0.11050
    -0.06441
    -0.09322
    -0.07593
    -0.13643
    -0.15372
    -0.14220
    -0.07305
    -0.08169
    -0.15660
    -0.17101
    -0.16525
    -0.08745
    -0.07305
    -0.05576
    -0.00678
    -0.11915
    -0.06729
    -0.01255
     0.03067
     0.04220
     0.04796
     0.13439
     0.28997
     0.48877
     0.56080
     0.69621
     0.73655
     0.20642
    -2.19357
    -5.80651
    -5.80651
    -4.76354
    -1.49057
     1.08517
     1.01602
    -1.70953
    -3.61397
    -4.00868
    -3.18468
    -1.96307
    -1.10161
    -0.28337
     0.83451
     1.86884
     2.62369
     3.03282
     3.36703
     3.06163
     2.25779
     2.06763
     2.18576
     2.12814
     1.89189
     1.48565
     1.18601
     0.87196
     0.53487
     0.42827
     0.37641
     0.27845
     0.27557
     0.30150
     0.20930
     0.29286
     0.28421
     0.34472
     0.41098
     0.39081
     0.34760
     0.37929
     0.40234
     0.45420
     0.36488
     0.29574
     0.31014
     0.28997
     0.33607
     0.28997
     0.31014
     0.23523
     0.20930
     0.30726
     0.24099
     0.24099
     0.22083
     0.15168
     0.10270
     0.20354
     0.18913
     0.16609
     0.14592
     0.14015
     0.09982
     0.13727
     0.17473
     0.15744
     0.10846
     0.09406
     0.13727
     0.16609
     0.14304
     0.12863
     0.10270
     0.11134
     0.15744
     0.16032
     0.16609
     0.13439
     0.11422
     0.14015
     0.08253
     0.14015
     0.15456
     0.08829
     0.03355
     0.09982
     0.15456
     0.18049
     0.03643
     0.05372
     0.13727
     0.08541
     0.09406
     0.11422
     0.06236
     0.09406
     0.03067
     0.10558
     0.16032
     0.15168
     0.08541
     0.10846
     0.06525
     0.12863
     0.09982
     0.07389
     0.15168
     0.09982
     0.07965
     0.14015
     0.15168
     0.14015
     0.09694
     0.05948
     0.09982
     0.09118
     0.09406
     0.07389
     0.11999
     0.02203
     0.05372
     0.10558
     0.07965
     0.12575
     0.03932
     0.03355
     0.03932
     0.02203
     0.03643
     0.03067
     0.02203
     0.02203
    -0.00966
     0.00762
     0.07965
     0.03355
    -0.01831
    -0.09898
     0.00474
    -0.01831
    -0.02407
    -0.00102
    -0.05288
    -0.04712
    -0.00390
    -0.04136
     0.00762
    -0.02119
    -0.06152
    -0.02695
     0.01338
    -0.02983
    -0.06729
    -0.10762
    -0.09898
    -0.02983
    -0.07305
     0.00474
    -0.02407
    -0.05288
    -0.11050
    -0.20270
    -0.10186
    -0.02695
    -0.03848
    -0.09322
    -0.09898
    -0.09898
    -0.02983
    -0.08169
    -0.08169
    -0.05000
    -0.00678
     0.03643
     0.03932
     0.05948
     0.10270
     0.05372
     0.07677
     0.14304
     0.16320
     0.20354
     0.18913
     0.17185
     0.25828
     0.25828
     0.24388
     0.26116
     0.28421
     0.24099
     0.14015
     0.11711
     0.02491
    -0.02119
    -0.06441
     0.03932
     0.03932
    -0.15660
    -0.43319
    -0.54556
    -0.79621
    -1.04687
    -1.17941
    -1.07857
    -1.16212
    -1.20822
    -1.32634
    -1.42718
    -1.48192
    -1.65191
    -2.08120
    -2.17916
    -2.06680
    -2.07256
    -1.86223
    -1.18805
    -0.92587
    -0.78469
    -1.00366
    -0.95180
    -0.72995
    -0.91722
    -0.74435
    -0.73571
     0.09982
     1.22922
     1.76800
     1.74495
     1.56920
     1.49141
     1.37040
     1.60377
     1.94663
     2.21745
     2.32117
     2.34422
     2.53150
     2.46235
     2.34999
     2.23762
     2.12526
     1.95815
     1.75935
     1.63258
     1.52310
     1.33871
     1.20906
     1.06500
     1.05059
     0.96416
     0.85756
     0.75672
     0.72214
     0.61266
     0.50318
     0.40522
     0.45996
     0.39946
     0.39658
     0.22659
     0.22371
     0.30150
     0.30150
     0.22947
     0.15168
     0.14880
     0.13727
     0.10558
     0.13151
     0.11422
     0.03067
     0.05084
     0.07101
     0.05948
     0.06236
    -0.04136
    -0.00966
    -0.05288
     0.03067
    -0.07881
    -0.02119
    -0.07305
    -0.04136
    -0.13643
    -0.08169
    -0.02119
    -0.09322
    -0.14796
    -0.15660
    -0.12203
    -0.12203
    -0.14220
    -0.18541
    -0.15660
    -0.18829
    -0.18829
    -0.13932
    -0.10186
    -0.16525
    -0.17965
    -0.21422
    -0.17965
    -0.14508
    -0.15660
    -0.15948
    -0.15660
    -0.16525
    -0.10762
    -0.18541
    -0.09898
    -0.07305
    -0.11915
    -0.12779
    -0.09898
    -0.11915
    -0.05288
    -0.05288
    -0.05864
    -0.08745
    -0.05864
    -0.01543
    -0.05864
    -0.08169
    -0.09898
    -0.07305
    -0.13355
    -0.15660
    -0.14220
    -0.15660
    -0.18541
    -0.27473
    -0.22863
    -0.21711
    -0.16813
    -0.24016
    -0.34099
    -0.33523
    -0.31506
    -0.33811
    -0.33523
    -0.31218
    -0.33523
    -0.31795
    -0.29202
    -0.24016
    -0.22863
    -0.24592
    -0.33523
    -0.34388
    -0.23727
    -0.22863
    -0.20558
    -0.20270
    -0.19118
    -0.16236
    -0.14796
    -0.08745
    -0.13932
    -0.16525
    -0.15948
    -0.10762
    -0.09898
    -0.06152
    -0.06441
     0.03355
    -0.15084
    -0.05576
    -0.02695
    -0.05288
    -0.09610
    -0.09610
    -0.06441
    -0.07017
    -0.12779
    -0.11915
    -0.11915
    -0.14796
    -0.15372
    -0.12203
    -0.11050
    -0.15084
    -0.17101
    -0.11915
    -0.13067
    -0.13355
    -0.12491
    -0.09898
    -0.04136
    -0.04424
    -0.01255
    -0.01831
     0.04796
     0.03643
     0.00474
    -0.01543
    -0.07881
    -0.04136
    -0.08457
    -0.05864
    -0.03271
     0.11422
     0.37353
     0.69910
     1.03331
     1.05059
     0.71350
     0.39658
     0.37353
     0.17473
     0.19202
     0.10846
    -0.28913
    -3.14434
    -5.80651
    -5.80651
    -5.80651
    -2.09273
     4.01240
     3.27771
    -3.38347
    -5.80651
    -5.80651
    -5.80651
    -5.23605
    -2.92537
     0.29862
     2.43930
     3.36991
     3.29212
     2.89164
     1.60377
     1.52886
     2.85419
     3.19128
     3.04722
     2.64674
     2.54590
     2.53726
     2.45371
     2.19729
     1.89189
     1.66428
     1.45972
     1.21194
     1.00161
     0.84027
     0.60114
     0.48877
     0.49165
     0.48013
     0.40234
     0.30726
     0.30150
     0.27845
     0.30438
     0.22083
     0.28421
     0.25540
     0.25252
     0.28133
     0.24964
     0.24964
     0.18913
     0.21506
     0.23811
     0.24676
     0.24388
     0.20066
     0.22371
     0.18049
     0.19778
     0.17761
     0.19490
     0.21218
     0.19778
     0.15744
     0.15168
     0.09694
     0.14015
     0.03643
     0.20066
     0.10846
     0.06813
     0.08541
     0.11134
     0.10558
     0.04796
     0.02203
     0.05660
     0.00762
     0.03355
     0.02203
     0.05660
     0.07965
    -0.04136
    -0.03271
     0.04220
     0.08253
     0.02203
    -0.02695
    -0.02407
     0.01050
    -0.02119
    -0.01831
    -0.02695
    -0.04136
    -0.02407
     0.01050
     0.01915
     0.01050
    -0.07017
    -0.13355
    -0.05288
    -0.02119
    -0.05000
    -0.12203
    -0.15084
    -0.07017
    -0.07881
    -0.00102
    -0.03271
    -0.12491
    -0.13355
    -0.10186
    -0.07305
    -0.10762
    -0.11339
    -0.11627
    -0.10186
    -0.07881
    -0.03848
    -0.00390
    -0.02983
    -0.08169
    -0.10186
    -0.08457
    -0.10474
    -0.00678
    -0.11050
    -0.07593
    -0.07881
    -0.08745
    -0.07593
    -0.03559
    -0.11339
    -0.09898
    -0.10186
    -0.08169
    -0.05576
    -0.11339
    -0.08457
    -0.11915
    -0.11627
    -0.04136
    -0.03848
    -0.01831
    -0.06729
    -0.07593
    -0.05864
    -0.13355
    -0.08457
    -0.09610
    -0.02119
    -0.06441
    -0.09610
    -0.04136
