# Supplementary material for: Software algorithm and hardware design for real-time implementation of new spectral estimator
Source: Biomed Eng Online. 2014 May 9;13:61. doi: 10.1186/1475-925X-13-61 (PMC4057578; doi:10.1186/1475-925X-13-61)
Supplement: Additional file 2 — txtfiles.zip. [file 1475-925X-13-61-S2.zip › FILE084.TXT]

     0.29583
     0.19920
     0.32556
     0.19920
     0.36272
     0.41475
     0.46678
     0.46678
     0.54110
     0.45191
     0.38502
     0.48164
     0.46678
     0.39245
     0.55597
     0.45934
     0.42218
     0.52624
     0.52624
     0.39245
     0.33299
     0.27353
     0.27353
     0.08028
     0.13231
     0.00596
     0.02825
    -0.17243
    -0.13526
    -0.12040
    -0.32851
    -0.27648
    -0.33594
    -0.41770
    -0.44000
    -0.64068
    -0.41770
    -0.53662
    -0.80420
    -0.61095
    -0.61095
    -0.63325
    -0.70757
    -0.47716
    -0.43257
    -0.34338
    -0.01634
     0.23637
     0.76408
     1.04652
     1.25463
     1.32152
     1.59653
     1.47018
     1.59653
     1.67829
     1.72288
     1.56680
     1.47018
     1.21003
     0.77894
    -0.00891
    -1.04947
    -1.86706
    -2.20896
    -1.91165
    -0.78933
     0.80124
     1.61883
     1.69315
     0.99449
     0.11744
     0.23637
     0.54853
     1.52220
     2.56277
     3.49184
     3.77428
     3.61076
     3.51414
     3.09791
     2.45871
     2.01276
     1.38842
     0.85327
     0.60056
     0.02825
    -0.35824
    -0.44000
    -0.24675
    -0.48460
    -0.39540
    -0.25419
    -0.32108
    -0.29878
    -0.29878
    -0.12040
     0.08771
     0.06542
     0.27353
     0.19920
     0.04312
     0.09515
     0.00596
     0.36272
     0.27353
     0.03569
     0.13231
     0.14717
     0.24380
     0.06542
    -0.02378
     0.02825
     0.08028
     0.02825
     0.02082
    -0.10553
    -0.00148
     0.21407
    -0.12040
    -0.15013
    -0.12040
    -0.17986
    -0.04607
     0.03569
     0.05055
    -0.15756
    -0.17243
    -0.30621
    -0.26905
    -0.00891
    -0.26162
    -0.07580
    -0.15756
    -0.21702
    -0.03864
    -0.32851
    -0.20216
    -0.38054
    -0.36567
    -0.39540
    -0.19472
    -0.48460
    -0.44743
    -0.40284
    -0.31365
    -0.25419
    -0.23189
    -0.30621
    -0.29135
    -0.44743
    -0.39540
    -0.47716
    -0.35081
    -0.31365
    -0.46973
    -0.38054
    -0.39540
    -0.28392
    -0.46973
    -0.41770
    -0.49946
    -0.47716
    -0.46230
    -0.35824
    -0.45487
    -0.49946
    -0.46230
    -0.49946
    -0.28392
    -0.26905
    -0.44000
    -0.32108
    -0.47716
    -0.35081
    -0.13526
    -0.23189
    -0.32108
    -0.41770
    -0.08324
    -0.02378
    -0.03864
    -0.06094
    -0.17986
    -0.13526
    -0.09810
     0.01339
     0.01339
    -0.29878
    -0.00891
    -0.02378
    -0.00891
    -0.00148
    -0.06094
    -0.08324
     0.08771
     0.09515
     0.02082
    -0.02378
    -0.00148
     0.00596
     0.19177
     0.39988
     0.28096
     0.39988
     0.35529
     0.52624
     0.51880
     0.51137
     0.48164
     0.56340
     0.77151
     0.73435
     0.62286
     0.48164
     0.63773
     0.43705
     0.45934
     0.57083
     0.44448
     0.21407
    -0.11297
    -0.00148
     0.11001
    -0.16499
    -0.32108
    -0.36567
    -0.38797
    -0.23189
    -0.39540
    -0.42514
    -0.49203
    -0.61095
    -0.58865
    -0.46973
    -0.38797
    -0.49203
    -0.53662
    -0.47716
    -0.26162
    -0.15013
    -0.25419
    -0.32108
    -0.24675
    -0.27648
     0.04312
     0.06542
     0.13974
     0.36272
     0.42961
     0.56340
     0.77894
     0.83097
     0.68232
     0.26610
     0.30326
     0.12488
     0.08028
    -0.17986
    -0.33594
    -0.41027
    -0.41770
    -0.33594
    -0.06837
     0.38502
     0.73435
     0.76408
     0.95733
     1.03165
     1.23233
     1.00936
     1.32152
     1.72288
     2.02762
     2.26546
     2.52560
     2.65196
     2.42155
     1.93843
     1.68572
     1.27693
     0.91273
     0.62286
     0.48907
     0.39245
     0.19177
    -0.03864
     0.04312
     0.04312
     0.19920
     0.16204
    -0.01634
     0.02082
     0.14717
     0.11001
     0.13231
     0.11001
     0.24380
     0.23637
     0.28839
     0.22150
     0.31069
     0.19920
     0.13974
     0.16204
     0.19177
     0.23637
     0.19920
     0.10258
     0.22150
     0.29583
     0.39245
     0.22150
     0.16947
     0.15461
     0.04312
     0.11744
     0.23637
     0.09515
     0.02082
    -0.06837
     0.01339
     0.17690
    -0.21702
    -0.11297
    -0.33594
    -0.18729
    -0.14270
    -0.21702
    -0.36567
    -0.43257
    -0.56635
    -0.41027
    -0.19472
    -0.36567
    -0.33594
    -0.53662
    -0.61095
    -0.58122
    -0.64811
    -0.59608
    -0.61095
    -0.55892
    -0.67784
    -0.56635
    -0.69271
    -0.78933
    -0.77447
    -0.71501
    -0.35824
    -0.64811
    -0.61095
    -0.60352
    -0.62582
    -0.35824
    -0.26162
    -0.26905
    -0.23932
    -0.09067
    -0.12040
     0.08028
    -0.12040
    -0.19472
    -0.02378
     0.07285
     0.18434
     0.07285
     0.09515
    -0.00891
    -0.00148
    -0.06094
    -0.36567
    -0.36567
    -0.21702
    -0.15756
    -0.43257
    -0.32108
    -0.50689
    -0.57379
    -0.71501
    -0.54406
    -0.58122
    -0.70014
    -0.84879
    -0.87852
    -1.24272
    -0.99744
    -0.76703
    -0.87852
    -0.93798
    -0.94542
    -1.07177
    -1.06434
    -1.10893
    -1.01974
    -1.04947
    -0.98258
    -0.64811
    -0.58865
    -0.38054
    -0.10553
    -0.23189
     0.05798
     0.25866
     0.19920
     0.57083
     0.59313
     0.68232
     0.83841
     1.06138
     1.01679
     0.94246
     0.81611
     0.86070
     0.96476
     0.97219
     0.94246
     0.68232
     0.54110
     0.23637
     0.28839
     0.18434
     0.09515
    -0.03864
    -0.12040
    -0.13526
    -0.14270
    -0.21702
    -0.34338
    -0.47716
    -0.41770
    -0.48460
    -0.30621
    -0.53662
    -0.59608
    -0.67041
    -0.53662
     0.01339
     0.54853
     0.09515
     0.42218
     0.42218
     0.71205
     0.98706
     1.03165
     0.86814
     0.98706
     0.71948
     0.70462
     0.72692
     0.48907
     0.41475
     0.13974
    -0.30621
    -0.17986
    -0.16499
     0.42218
     0.94989
     1.60396
     1.84924
     1.76748
     1.51477
     1.70802
     2.16141
     2.36952
     2.74115
     2.93440
     2.90467
     3.08305
     2.95669
     2.57020
     2.52560
     1.99046
     1.22490
     0.87557
     0.47421
     0.03569
    -0.15756
    -0.16499
    -0.26905
    -0.29135
    -0.30621
    -0.24675
    -0.20959
    -0.18729
     0.05798
     0.19177
     0.13231
    -0.03121
     0.23637
     0.02082
     0.07285
     0.13974
     0.06542
     0.03569
     0.06542
     0.13974
     0.19177
     0.05055
     0.11001
    -0.17986
    -0.20216
    -0.10553
    -0.09067
    -0.01634
     0.07285
    -0.12783
    -0.07580
     0.05798
     0.11001
     0.06542
     0.00596
     0.02825
     0.01339
     0.01339
     0.12488
     0.08028
     0.01339
    -0.03864
    -0.04607
     0.02082
    -0.08324
    -0.15013
    -0.15756
    -0.26905
    -0.38054
    -0.33594
    -0.26162
    -0.20216
    -0.32851
    -0.38797
    -0.30621
    -0.25419
    -0.44000
    -0.36567
    -0.25419
    -0.23932
    -0.15756
    -0.12040
    -0.10553
    -0.13526
    -0.17243
    -0.17243
    -0.11297
     0.04312
    -0.08324
    -0.06837
    -0.10553
    -0.23932
    -0.37311
    -0.29878
    -0.45487
    -0.36567
    -0.35824
    -0.41770
    -0.56635
    -0.62582
    -0.71501
    -0.80420
    -1.02718
    -0.80420
    -0.75217
    -0.98258
    -1.03461
    -0.87852
    -0.89339
    -0.92312
    -0.87852
    -0.61095
    -0.61838
    -0.67784
    -0.60352
    -0.45487
    -0.29135
    -0.29878
    -0.32108
    -0.18729
    -0.03121
    -0.03864
     0.01339
     0.08771
     0.02825
     0.12488
     0.07285
     0.00596
     0.13231
     0.37015
     0.30326
     0.19920
     0.17690
     0.37015
     0.17690
    -0.09067
     0.16204
     0.31069
     0.20664
     0.27353
     0.14717
     0.18434
     0.04312
    -0.05351
     0.06542
     0.09515
     0.18434
     0.03569
    -0.02378
     0.01339
     0.27353
    -0.03864
     0.39988
     0.12488
     0.13231
     0.22150
     0.13231
     0.25123
     0.13231
     0.05055
    -0.07580
    -0.02378
    -0.07580
     0.02082
    -0.29135
    -0.41770
    -0.50689
    -0.52919
    -0.55149
    -0.49946
    -0.78190
    -0.93055
    -0.78933
    -0.90825
    -0.96771
    -1.01974
    -1.06434
    -0.93798
    -0.93055
    -0.96771
    -0.90825
    -0.80420
    -0.72987
    -0.48460
    -0.23189
     0.15461
     0.59313
     0.82354
     0.83841
     0.98706
     0.73435
     0.86814
     1.00936
     0.89787
     0.96476
     0.83841
     0.39988
     0.10258
    -0.28392
    -0.83393
    -1.13123
    -0.89339
    -0.71501
     0.06542
     0.87557
     1.03165
     0.71205
     0.53367
     0.25123
     0.47421
     1.00192
     1.66342
     2.24317
     2.43641
     2.67426
     2.44385
     2.23573
     1.93843
     1.63369
     1.03909
     0.70462
     0.54110
     0.33299
     0.15461
    -0.06094
    -0.35824
    -0.08324
     0.05055
    -0.15013
    -0.15756
    -0.03864
    -0.18729
    -0.15013
    -0.01634
     0.19920
     0.08771
     0.05798
     0.08771
     0.15461
     0.09515
     0.02825
    -0.00148
     0.10258
    -0.03864
     0.19177
     0.13231
    -0.00891
     0.03569
    -0.06837
     0.14717
     0.31069
     0.18434
    -0.02378
    -0.00891
    -0.00148
    -0.00148
     0.02082
    -0.09067
    -0.05351
    -0.15756
     0.03569
    -0.07580
    -0.15756
    -0.23189
    -0.24675
    -0.38054
    -0.06837
    -0.18729
    -0.28392
    -0.30621
    -0.13526
    -0.25419
    -0.21702
    -0.25419
    -0.23189
    -0.18729
    -0.11297
    -0.15013
    -0.09067
    -0.05351
    -0.23189
    -0.17986
    -0.00891
    -0.08324
    -0.20216
    -0.12040
    -0.15013
    -0.13526
    -0.24675
    -0.28392
    -0.46973
    -0.22446
    -0.36567
    -0.33594
    -0.35824
    -0.44000
    -0.51433
    -0.56635
    -0.40284
    -0.52176
    -0.67784
    -0.68528
    -0.59608
    -0.60352
    -0.61838
    -0.58122
    -0.72244
    -0.70757
    -0.65555
    -0.52919
    -0.34338
    -0.60352
    -0.62582
    -0.67784
    -0.59608
    -0.30621
    -0.31365
    -0.41027
    -0.43257
    -0.28392
    -0.15013
    -0.18729
    -0.17243
    -0.12040
    -0.15756
    -0.13526
     0.11001
    -0.00891
    -0.03864
    -0.02378
    -0.12040
     0.16947
     0.33299
     0.15461
     0.17690
     0.22150
     0.12488
     0.25123
     0.25123
     0.16204
     0.39245
     0.27353
     0.23637
     0.48164
     0.40732
     0.38502
     0.28839
     0.49651
     0.48164
     0.38502
     0.48164
     0.40732
     0.53367
     0.45934
     0.37758
     0.42961
     0.40732
     0.45934
     0.28839
     0.32556
     0.24380
     0.19177
    -0.02378
    -0.03121
    -0.00148
    -0.15013
    -0.24675
    -0.20959
    -0.30621
    -0.29878
    -0.38797
    -0.54406
    -0.51433
    -0.70757
    -0.58122
    -0.70014
    -0.75217
    -0.76703
    -0.90825
    -1.01231
    -0.78190
    -0.67784
    -0.70757
    -0.41770
     0.08771
     0.48164
     0.92016
     0.92016
     0.78638
     0.82354
     1.02422
     0.96476
     1.00936
     0.78638
     0.71948
     0.60800
     0.25123
    -0.15013
    -0.96028
    -1.27245
    -0.87852
    -0.11297
     0.94989
     2.00532
     2.61479
     2.16141
     1.87154
     1.67829
     2.03505
     2.68169
     3.45468
     4.01956
     4.42092
     4.66619
     4.55470
     4.01956
     3.42495
     2.61479
     1.95329
     1.46274
     0.53367
     0.33299
    -0.09810
    -0.17986
    -0.28392
    -0.35824
    -0.44000
    -0.32851
    -0.25419
    -0.03121
    -0.01634
    -0.09067
    -0.03121
    -0.03864
    -0.00148
     0.17690
     0.27353
     0.41475
     0.45191
     0.25866
     0.34042
     0.28096
     0.23637
     0.06542
     0.17690
     0.22150
     0.22893
     0.38502
     0.41475
     0.28839
     0.38502
     0.51880
     0.27353
     0.18434
     0.09515
     0.08771
     0.00596
    -0.12783
    -0.03864
    -0.33594
    -0.68528
    -0.81906
    -0.61095
    -0.71501
    -0.87109
    -1.01974
    -1.07177
    -1.07920
    -1.07177
    -1.06434
    -0.93055
    -1.06434
    -0.86366
    -0.90825
    -0.94542
    -0.57379
    -0.58865
    -0.82650
    -0.67041
    -0.52176
    -0.73730
    -0.92312
    -0.81163
    -0.72244
    -0.64068
    -0.71501
    -0.58865
    -0.99001
    -1.32448
    -1.28732
    -1.25015
    -1.33191
    -1.46570
    -1.67381
    -1.66638
    -1.34678
    -1.36907
    -1.28732
    -1.54002
    -1.69611
    -1.55489
    -1.45083
    -1.30218
    -1.31705
    -1.39137
    -1.31705
    -1.04204
    -0.91569
    -0.75217
    -0.78933
    -0.79676
    -0.61095
    -0.59608
    -0.64811
    -0.53662
    -0.56635
    -0.43257
    -0.22446
    -0.07580
     0.06542
    -0.00891
     0.12488
     0.20664
     0.20664
     0.31069
     0.28839
     0.30326
     0.60800
     0.47421
     0.39988
     0.66002
     0.62286
     0.56340
     0.61543
     0.57826
     0.86814
     0.83097
     1.08368
     1.03165
     1.23233
     1.27693
     1.32896
     1.47761
     1.72288
     1.73032
     1.95329
     1.78978
     1.64113
     1.98302
     2.13911
     2.08708
     2.05735
     1.99046
     1.86410
     1.59653
     1.47761
     1.33639
     0.82354
     0.65259
     0.78638
     0.71948
     0.27353
     0.48907
     1.26206
    -0.37311
    -1.02718
    -0.90082
    -0.88596
    -0.90825
    -0.90082
    -1.15353
    -1.22786
    -1.17583
    -1.16096
    -1.52516
    -1.32448
    -1.47313
    -1.51029
    -1.47313
    -1.23529
    -0.96771
    -0.93055
    -0.81906
    -0.49203
    -0.25419
     0.08028
     0.42961
     0.49651
     0.94989
     1.18030
     1.21747
     1.56680
     1.66342
     1.91613
     2.02762
     1.94586
     1.93843
     1.72288
     1.47761
     1.50734
     1.64113
     1.70802
     1.96816
     2.06478
     2.38438
     2.57763
     2.98642
     2.95669
     3.23913
     3.14994
     3.06075
     3.10535
     3.40265
     3.35805
     3.27630
     3.23170
     3.17224
     2.89723
     2.31006
     1.96073
     1.36612
     1.12828
     0.86814
     0.42218
     0.38502
     0.01339
    -0.34338
    -0.21702
    -0.39540
    -0.23189
    -0.19472
    -0.14270
    -0.09067
    -0.09067
    -0.04607
     0.00596
     0.11744
     0.22150
     0.37758
     0.06542
     0.25123
     0.31069
     0.25866
     0.38502
     0.45934
     0.44448
     0.45934
     0.45191
     0.45934
     0.48907
     0.51880
     0.48907
     0.29583
     0.35529
     0.38502
     0.35529
     0.34042
     0.53367
     0.38502
     0.46678
     0.50394
     0.46678
     0.34042
     0.02825
    -0.32108
    -0.11297
    -0.33594
    -0.39540
    -0.47716
    -0.75960
    -0.98258
    -0.87852
    -1.04947
    -1.13123
    -1.01231
    -1.38394
    -1.21299
    -1.32448
    -1.27245
    -1.30961
    -1.21299
    -1.07920
    -0.94542
    -0.57379
    -0.44000
    -0.64811
    -0.70014
    -0.69271
    -0.62582
    -0.65555
    -0.52919
    -0.52919
    -0.48460
    -0.32851
    -0.48460
    -0.45487
    -0.59608
    -0.58865
    -0.57379
    -0.43257
    -0.41027
    -0.44000
    -0.52919
    -0.41770
    -0.45487
    -0.37311
    -0.41027
    -0.34338
    -0.44743
    -0.32108
    -0.24675
    -0.44000
    -0.22446
    -0.36567
    -0.31365
    -0.26162
    -0.12040
    -0.16499
    -0.08324
    -0.15013
    -0.12040
    -0.03121
     0.01339
    -0.09810
    -0.08324
     0.07285
     0.19177
     0.08028
     0.08771
     0.06542
     0.12488
     0.22150
     0.26610
     0.18434
     0.04312
     0.05798
     0.08771
     0.00596
     0.03569
     0.05055
     0.10258
     0.13231
     0.25866
     0.11744
     0.19920
     0.26610
     0.11001
     0.37758
     0.47421
     0.59313
     0.45191
     0.64516
     0.55597
     0.64516
     0.86070
     0.77151
     0.70462
     0.57826
     0.52624
     0.56340
     0.66746
     0.22893
     0.17690
     0.23637
     0.24380
     0.20664
    -0.04607
    -0.09067
    -0.20959
    -0.24675
    -0.19472
    -0.10553
    -0.07580
    -0.29135
    -0.19472
    -0.20216
     0.08771
    -0.21702
    -0.41770
    -0.28392
    -0.29135
    -0.29878
    -0.39540
    -0.49203
    -0.11297
    -0.25419
    -0.06094
     0.22893
     0.29583
     0.37758
     0.25866
     0.13974
     0.13974
    -0.12783
    -0.23189
    -0.44743
    -0.39540
    -0.57379
    -0.41027
    -0.20959
     0.32556
     1.03165
     1.87897
     2.66682
     2.18370
     1.59653
     1.60396
     1.93100
     2.34722
     2.78574
     3.23170
     3.44725
     3.29116
     3.26143
     3.15737
     2.74115
     2.07965
     1.40328
     0.64516
     0.55597
     0.22150
    -0.14270
    -0.37311
    -0.46230
    -0.32108
    -0.42514
    -0.44000
    -0.51433
    -0.38797
    -0.23189
    -0.04607
     0.05798
    -0.03864
    -0.05351
     0.03569
    -0.06094
     0.24380
     0.31069
     0.06542
     0.15461
     0.06542
     0.19177
     0.19920
     0.13974
    -0.00891
     0.08028
     0.21407
     0.19177
     0.03569
    -0.07580
    -0.00148
    -0.12040
     0.25123
     0.06542
     0.08028
     0.16204
     0.05798
    -0.00148
     0.14717
     0.02825
    -0.04607
     0.08028
     0.02825
     0.06542
     0.00596
     0.11001
    -0.26162
    -0.28392
    -0.19472
    -0.15013
    -0.35081
    -0.36567
    -0.45487
    -0.35824
    -0.29878
    -0.46230
    -0.33594
    -0.57379
    -0.42514
    -0.45487
    -0.48460
    -0.38797
    -0.46230
    -0.64068
    -0.20216
    -0.12040
    -0.30621
    -0.40284
    -0.45487
    -0.42514
    -0.53662
    -0.72244
    -0.53662
    -0.36567
    -0.46230
    -0.45487
    -0.52919
    -0.59608
    -0.64811
    -0.93798
    -0.79676
    -0.56635
    -0.58122
    -0.64811
    -0.67784
    -0.55149
    -0.54406
    -0.52919
    -0.48460
    -0.51433
    -0.41770
    -0.35824
    -0.36567
    -0.29135
    -0.39540
    -0.32851
    -0.40284
    -0.17986
    -0.12040
    -0.24675
    -0.48460
    -0.21702
    -0.32851
    -0.10553
    -0.24675
    -0.19472
    -0.31365
    -0.20959
    -0.10553
    -0.04607
    -0.11297
    -0.22446
    -0.26162
    -0.15756
    -0.02378
    -0.06094
     0.06542
    -0.00148
    -0.09810
    -0.06094
     0.11001
     0.05055
     0.01339
    -0.01634
     0.07285
     0.09515
     0.05055
     0.14717
    -0.00148
     0.07285
     0.19177
     0.31069
     0.33299
     0.33299
     0.25866
     0.34785
     0.44448
     0.33299
     0.49651
     0.39988
     0.43705
     0.38502
     0.45934
     0.31812
     0.05055
     0.08771
     0.16204
     0.03569
    -0.20216
    -0.40284
    -0.52919
    -0.68528
    -0.87109
    -0.89339
    -1.00488
    -0.99001
    -0.93055
    -1.05691
    -1.17583
    -1.36164
    -1.51029
    -1.37651
    -0.98258
    -0.19472
     0.34042
     1.07625
     1.41072
     1.63369
     1.52964
     1.45531
     1.24720
     1.46274
     1.35125
     1.38098
     1.42558
     1.00936
     0.34042
    -0.03864
     0.19920
     1.26206
     1.83437
     2.07965
     1.76748
     1.18030
     0.60800
     0.66746
     0.89043
     1.57423
     2.02019
     2.42155
     2.80804
     2.97156
     2.80061
     2.34722
     1.78234
     1.30666
     0.90530
     0.56340
     0.34042
     0.02082
    -0.17986
    -0.38797
    -0.32108
    -0.12783
    -0.08324
    -0.20216
    -0.14270
    -0.02378
    -0.10553
    -0.05351
     0.04312
     0.13231
     0.19177
     0.19920
     0.11744
     0.22150
     0.03569
     0.07285
     0.13231
    -0.05351
     0.22893
     0.04312
     0.03569
     0.10258
     0.03569
     0.21407
    -0.01634
     0.26610
     0.13231
     0.16947
     0.15461
     0.06542
     0.11744
    -0.04607
    -0.05351
    -0.08324
    -0.11297
    -0.17243
    -0.37311
    -0.46230
    -0.61095
    -0.44743
    -0.94542
    -0.85623
    -0.93055
    -0.77447
    -0.94542
    -0.98258
    -0.98258
    -1.29475
    -1.25759
    -1.11637
    -1.16839
    -0.99744
    -1.28732
    -1.25759
    -1.14610
    -0.83393
    -0.93798
    -1.04204
    -1.00488
    -0.89339
    -1.10150
    -1.07177
    -1.05691
    -1.09407
    -1.00488
    -0.83393
    -0.68528
    -0.72244
    -0.99744
    -1.12380
    -1.33191
    -1.30961
    -1.25015
    -1.34678
    -1.42854
    -1.65151
    -1.46570
    -1.36907
    -1.33934
    -1.48800
    -1.53259
    -1.56975
    -1.36907
    -1.20556
    -1.04204
    -1.09407
    -1.01974
    -0.88596
    -0.57379
    -0.52176
    -0.23189
    -0.13526
    -0.11297
    -0.03864
     0.27353
     0.45191
     0.34785
     0.48164
     0.54853
     0.58570
     0.84584
     0.86814
     1.00936
     0.86814
     1.03165
     1.00192
     0.89043
     1.12084
     0.97962
     0.86070
     0.89043
     0.91273
     0.82354
     0.69719
     0.74921
     0.81611
     0.77151
     0.87557
     0.76408
     0.71205
     0.70462
     0.60056
     0.65259
     0.77151
     0.65259
     0.75665
     0.62286
     0.73435
     0.76408
     0.52624
     0.51880
     0.59313
     0.53367
     0.48907
     0.44448
     0.38502
     0.34785
     0.32556
     0.22150
     0.28839
     0.27353
     0.23637
    -0.04607
     0.10258
     0.13974
    -0.02378
    -0.16499
    -0.20216
     0.05798
    -0.00148
    -0.09067
    -0.16499
    -0.29135
    -0.32851
    -0.55892
    -0.41027
    -0.44000
    -0.66298
    -0.53662
    -0.48460
    -0.26162
    -0.24675
    -0.20959
     0.05055
     0.11001
     0.30326
     0.24380
    -0.07580
    -0.38797
    -0.29878
    -0.40284
     0.13974
     0.20664
    -0.10553
    -0.48460
    -0.20216
     0.32556
     1.36612
     2.57763
     2.39925
     2.98642
     3.12021
     3.11278
     3.07562
     3.14994
     3.52157
     3.93780
     4.07158
     4.14591
     3.98239
     3.56617
     2.82291
     2.34722
     1.66342
     0.93503
     0.11744
    -0.33594
    -0.54406
    -0.86366
    -1.32448
    -1.39881
    -1.46570
    -1.29475
    -1.49543
    -1.34678
    -1.21299
    -0.84879
    -0.85623
    -0.93055
    -0.74474
    -0.77447
    -0.79676
    -0.59608
    -0.58122
    -0.32851
    -0.30621
    -0.23189
    -0.38054
    -0.29878
    -0.32851
    -0.32108
    -0.19472
    -0.32108
    -0.35081
    -0.15756
    -0.13526
     0.08028
    -0.00891
    -0.04607
     0.00596
     0.02825
    -0.01634
    -0.13526
    -0.42514
    -0.54406
    -0.64068
    -0.90825
    -0.86366
    -0.84879
    -0.94542
    -1.08664
    -1.18326
    -1.27988
    -1.54746
    -1.60692
    -1.55489
    -1.43597
    -1.42854
    -1.48056
    -1.59948
    -1.63665
    -1.27245
    -1.04947
    -0.99001
    -0.81163
    -1.03461
    -1.39881
    -1.30218
    -1.22042
    -0.89339
    -0.95285
    -1.08664
    -1.15353
    -1.17583
    -1.38394
    -1.23529
    -1.22042
    -1.23529
    -1.22786
    -1.11637
    -1.10893
    -1.07920
    -1.39137
    -1.07920
    -0.84136
    -0.96028
    -0.80420
    -0.64068
    -0.62582
    -0.45487
    -0.35081
    -0.20959
    -0.12040
    -0.26905
    -0.25419
     0.00596
     0.01339
     0.08771
     0.02082
    -0.15756
    -0.04607
    -0.15756
     0.05798
    -0.02378
    -0.09067
    -0.14270
    -0.06094
     0.10258
     0.12488
     0.19920
    -0.03121
     0.06542
     0.42218
     0.37015
     0.29583
     0.29583
     0.37758
     0.37015
     0.34785
     0.34785
     0.32556
     0.29583
     0.45191
     0.41475
     0.28839
     0.25123
     0.28096
     0.08771
     0.32556
     0.45934
     0.20664
     0.18434
     0.13974
     0.16947
     0.22893
     0.23637
     0.15461
     0.07285
     0.25866
     0.23637
     0.22150
     0.08771
     0.13231
     0.06542
     0.11744
     0.30326
     0.34042
     0.24380
     0.21407
     0.40732
     0.29583
     0.37015
     0.16947
     0.23637
     0.27353
     0.42218
     0.38502
     0.48907
     0.36272
     0.37758
     0.31812
     0.59313
     0.60800
     0.60800
     0.43705
     0.56340
     0.59313
     0.54110
     0.29583
     0.12488
     0.17690
     0.15461
    -0.12040
    -0.22446
    -0.23189
    -0.28392
    -0.53662
    -0.37311
    -0.50689
    -0.49203
    -0.41770
    -0.43257
    -0.30621
    -0.30621
    -0.20216
     0.02082
     0.42218
     0.88300
     1.90127
     2.95669
     3.73712
     4.19794
     4.26483
     4.55470
     4.45065
     4.22023
     4.11618
     3.98982
     3.92293
     3.95266
     3.78914
     3.43238
     2.70399
     1.76005
     1.06138
     0.13974
    -0.65555
    -1.15353
    -1.87449
    -2.23126
    -2.46167
    -2.66978
    -2.84073
    -2.66978
    -2.44680
    -2.49883
    -2.32045
    -2.37991
    -2.54342
    -2.25355
    -1.91165
    -1.65151
    -1.30218
    -1.00488
    -0.78933
    -0.74474
    -0.41027
    -0.03864
    -0.01634
     0.22150
     0.53367
     0.55597
     0.97219
     1.14314
     1.13571
     1.23233
     1.33639
     1.28436
     1.28436
     1.36612
     1.34382
     1.14314
     1.31409
     1.41815
     1.20260
     1.01679
     0.91273
     0.56340
     0.28096
     0.00596
    -0.31365
    -0.57379
    -0.97515
    -0.96771
    -1.01231
    -1.19812
    -1.31705
    -1.77787
    -2.00828
    -2.13463
    -2.27585
    -2.46910
    -2.46910
    -2.13463
    -2.04544
    -1.78530
    -1.58462
    -1.64408
    -1.60692
    -1.69611
    -1.69611
    -1.54002
    -1.35421
    -1.45827
    -1.37651
    -0.80420
    -0.68528
    -0.77447
    -0.77447
    -1.04947
    -0.94542
    -0.70757
    -0.49203
    -0.46973
    -0.23932
    -0.14270
    -0.20959
    -0.13526
     0.08771
    -0.06837
    -0.19472
     0.04312
     0.17690
     0.13231
     0.34042
     0.26610
     0.21407
     0.18434
     0.27353
     0.37758
     0.48907
     0.39988
     0.36272
     0.40732
     0.45191
     0.37758
     0.37758
     0.35529
     0.45191
     0.31069
     0.35529
     0.32556
     0.33299
     0.38502
     0.37015
     0.32556
     0.08028
     0.28839
     0.13974
     0.24380
     0.08771
     0.39988
     0.25123
     0.23637
     0.52624
     0.43705
     0.29583
     0.28096
     0.40732
     0.38502
     0.48907
     0.57826
     0.54853
     0.51137
     0.57083
     0.45934
     0.55597
     0.46678
     0.41475
     0.38502
     0.37015
     0.46678
     0.21407
     0.06542
     0.13974
     0.00596
    -0.04607
    -0.00891
    -0.05351
     0.02825
    -0.04607
    -0.12040
    -0.03121
     0.05055
     0.08028
     0.08028
    -0.07580
     0.10258
     0.05798
     0.05055
    -0.14270
    -0.15013
    -0.17986
    -0.29878
    -0.18729
    -0.26162
    -0.45487
    -0.86366
    -1.12380
    -0.94542
    -0.98258
    -0.72987
    -0.52919
    -0.43257
    -0.38054
    -0.06094
    -0.34338
    -0.67041
    -0.90082
    -0.86366
    -0.44000
     0.27353
     1.29923
     2.02019
     2.97156
     3.91550
     4.07158
     3.39522
     2.85264
     2.80804
     3.24657
     3.79658
     4.24997
     4.37632
     4.05672
     3.72968
     3.16481
     2.82291
     2.31006
     1.73032
     1.01679
     0.31812
    -0.06837
    -0.38054
    -0.66298
    -0.75960
    -0.62582
    -0.83393
    -0.56635
    -0.59608
    -0.71501
    -0.52176
    -0.49946
    -0.08324
    -0.00148
     0.02082
    -0.00148
    -0.15756
     0.01339
    -0.03121
     0.14717
     0.09515
     0.16947
     0.13974
     0.12488
     0.17690
     0.12488
    -0.03864
     0.02082
     0.02825
    -0.00148
     0.05798
    -0.12040
    -0.12040
    -0.13526
     0.05055
    -0.12040
    -0.03121
    -0.18729
    -0.26162
    -0.25419
    -0.20216
    -0.17986
    -0.17986
    -0.37311
    -0.33594
    -0.55892
    -0.58122
    -0.50689
    -0.49946
    -0.66298
    -0.79676
    -0.75960
    -0.70014
    -0.52919
    -0.59608
    -1.02718
    -0.79676
    -0.87852
    -0.70014
    -0.85623
    -0.77447
    -0.63325
    -0.65555
    -0.56635
    -0.58865
    -0.66298
    -0.53662
    -0.61095
    -0.49946
    -0.44743
    -0.43257
    -0.59608
    -0.68528
    -0.59608
    -0.64811
    -0.50689
    -0.46230
    -0.92312
    -0.81906
    -0.63325
    -0.70757
    -0.77447
    -0.70014
    -0.61838
    -0.81163
    -0.66298
    -0.69271
    -0.65555
    -0.61838
    -0.37311
    -0.48460
    -0.49946
    -0.32108
    -0.29878
    -0.26162
    -0.09810
    -0.18729
    -0.11297
    -0.07580
     0.02825
     0.04312
     0.03569
     0.25123
     0.22150
     0.14717
     0.22150
     0.51880
     0.42961
     0.45934
     0.50394
     0.53367
     0.52624
     0.62286
     0.66746
     0.56340
     0.59313
     0.51880
     0.63773
     0.62286
     0.59313
     0.43705
     0.38502
     0.47421
     0.23637
     0.19177
     0.05798
     0.05798
    -0.16499
    -0.06837
    -0.38797
    -0.43257
    -0.61095
    -0.72987
    -0.70757
    -0.52176
    -0.69271
    -1.02718
    -1.18326
    -0.96028
    -0.66298
    -0.64811
    -0.86366
    -0.72244
    -0.74474
    -0.70757
    -0.68528
    -0.70757
    -0.67784
    -0.72244
    -0.77447
    -0.61095
    -0.79676
    -0.89339
    -1.13866
    -1.06434
    -1.00488
    -1.13866
    -1.13123
    -1.43597
    -1.54002
    -1.64408
    -1.64408
    -1.54002
    -1.39881
    -1.02718
    -0.58122
     0.31069
     1.02422
     1.35869
     1.05395
     1.00936
     0.88300
     0.90530
     0.94246
     0.71948
     0.80868
     0.34785
     0.28096
     0.04312
     0.28839
     0.40732
     1.40328
     1.83437
     1.65599
     0.84584
     0.28096
     0.26610
     0.45191
     1.13571
     1.59653
     1.93843
     2.39182
     2.48844
     2.53304
     2.09451
     1.62626
     1.03165
     0.70462
     0.15461
    -0.05351
    -0.07580
    -0.28392
    -0.60352
    -0.52919
    -0.49946
    -0.40284
    -0.52919
    -0.54406
    -0.48460
    -0.46230
    -0.26905
    -0.13526
    -0.25419
    -0.19472
    -0.34338
    -0.14270
    -0.13526
    -0.13526
    -0.25419
    -0.16499
    -0.16499
    -0.15013
    -0.24675
    -0.28392
    -0.11297
    -0.18729
    -0.04607
    -0.01634
    -0.09810
    -0.15013
    -0.23932
    -0.12040
     0.01339
    -0.12783
    -0.12040
    -0.15013
    -0.07580
    -0.13526
    -0.15756
    -0.30621
    -0.35081
    -0.35824
    -0.32851
    -0.42514
    -0.40284
    -0.56635
    -0.41027
    -0.57379
    -0.55149
    -0.44743
    -0.41770
    -0.64811
    -0.62582
    -0.75960
    -0.56635
    -0.68528
    -0.61095
    -0.72987
    -0.53662
    -0.58865
    -0.69271
    -0.52919
    -0.81906
    -0.84136
    -0.87109
    -0.61838
    -0.82650
    -0.87852
    -0.93055
    -0.86366
    -0.77447
    -0.93798
    -0.94542
    -1.04204
    -0.96028
    -0.92312
    -0.90082
    -0.83393
    -1.16096
    -1.05691
    -0.75217
     0.79381
     0.67489
    -0.15013
    -0.59608
    -0.53662
    -0.44743
    -0.11297
    -0.09810
    -0.03121
    -0.00891
    -0.07580
    -0.11297
    -0.43257
    -0.58865
    -0.78933
    -0.91569
    -0.88596
    -0.86366
    -0.91569
    -0.98258
    -1.19812
    -0.92312
    -0.96771
    -0.80420
    -0.79676
    -0.66298
    -0.60352
    -0.61095
    -0.44000
    -0.58122
    -0.52176
    -0.60352
    -0.39540
    -0.34338
    -0.35081
    -0.30621
    -0.34338
    -0.24675
    -0.21702
    -0.14270
    -0.29135
    -0.40284
    -0.23932
    -0.15756
    -0.03121
    -0.02378
    -0.01634
    -0.17986
    -0.19472
     0.06542
    -0.05351
    -0.11297
    -0.06837
    -0.18729
    -0.18729
    -0.14270
    -0.12040
     0.01339
     0.00596
    -0.09810
    -0.00148
    -0.01634
    -0.08324
    -0.14270
    -0.15756
    -0.06094
     0.12488
     0.06542
     0.14717
    -0.17986
    -0.09067
     0.28096
     0.30326
     0.06542
    -0.16499
    -0.35081
    -0.50689
    -0.26905
    -0.49203
    -0.86366
    -0.60352
    -0.38797
    -0.18729
    -0.19472
    -0.03864
     0.14717
    -0.15756
    -0.72244
    -1.01974
    -1.13123
    -1.13866
    -1.43597
    -1.65895
    -2.08260
    -2.35018
    -2.37247
    -2.62518
    -1.74814
    -0.19472
     1.08368
     1.76005
     1.56680
     1.05395
     0.97219
     1.29179
     2.16141
     3.20940
     4.01956
     4.73308
     4.79998
     4.61416
     4.39118
     3.76685
     3.09791
     2.58506
     1.97559
     1.40328
     0.92760
     0.27353
     0.25123
    -0.02378
    -0.05351
    -0.16499
    -0.22446
    -0.03864
     0.07285
     0.08028
    -0.13526
    -0.20216
    -0.32108
    -0.18729
     0.10258
     0.02082
    -0.03864
    -0.23189
    -0.12783
    -0.20959
    -0.35081
    -0.29878
    -0.13526
    -0.31365
    -0.37311
    -0.32851
    -0.29878
    -0.20959
    -0.40284
    -0.36567
    -0.17986
    -0.26905
    -0.23189
    -0.49946
    -0.39540
    -0.50689
    -0.52919
    -0.56635
    -0.55149
    -0.86366
    -0.92312
    -0.94542
    -1.04204
    -0.88596
    -0.88596
    -1.12380
    -1.08664
    -1.15353
    -1.10893
    -0.88596
    -1.06434
    -1.19069
    -1.25015
    -1.21299
    -0.90825
    -0.79676
    -0.67784
    -0.75960
    -0.86366
    -0.88596
    -0.96771
    -1.10150
    -0.89339
    -0.87852
    -0.84136
    -0.79676
    -0.91569
    -0.96028
    -1.19069
    -0.90082
    -0.96771
    -0.96028
    -0.78933
    -1.04204
    -1.13866
    -1.09407
    -1.10893
    -0.95285
    -0.91569
    -0.76703
    -0.85623
    -0.72987
    -0.58865
    -0.65555
    -0.61838
    -0.58122
    -0.65555
    -0.54406
    -0.53662
    -0.32851
    -0.42514
    -0.35824
    -0.29135
    -0.36567
    -0.31365
    -0.28392
    -0.07580
    -0.21702
    -0.15756
    -0.27648
    -0.24675
    -0.32851
    -0.06837
    -0.04607
     0.11001
     0.00596
     0.02082
     0.06542
    -0.01634
    -0.01634
     0.05798
    -0.04607
    -0.04607
    -0.05351
     0.15461
     0.11744
     0.11001
    -0.05351
     0.06542
     0.08771
     0.32556
     0.15461
     0.03569
     0.05055
     0.28096
     0.25866
     0.33299
     0.28839
     0.19920
     0.28096
     0.48907
     0.41475
     0.37015
     0.25866
     0.21407
     0.31069
     0.44448
     0.32556
     0.21407
     0.25123
     0.16947
     0.37758
     0.21407
     0.17690
     0.16204
    -0.02378
     0.17690
     0.03569
     0.04312
    -0.07580
    -0.10553
    -0.20216
    -0.06094
    -0.15756
    -0.00891
    -0.18729
    -0.30621
    -0.21702
    -0.03864
     0.10258
     0.17690
     0.16204
     0.21407
     0.39988
     0.22150
     0.22893
     0.16947
    -0.20216
    -0.27648
    -0.35824
    -0.58865
    -0.75960
    -1.04204
    -0.96028
    -1.08664
    -0.52919
    -0.47716
    -0.60352
    -0.87852
    -0.71501
    -0.81906
    -1.01974
    -0.84879
    -0.80420
    -0.26905
    -0.19472
    -0.35081
    -0.79676
    -1.01231
    -1.09407
    -0.86366
    -0.23189
     0.83841
     1.54450
     1.84181
     1.56680
     1.43301
     1.12828
     1.25463
     1.65599
     2.15397
     2.75601
     2.90467
     2.90467
     2.71885
     2.50331
     2.20600
     1.70059
     1.20260
     0.68232
     0.24380
    -0.14270
    -0.19472
    -0.44000
    -0.76703
    -0.88596
    -1.06434
    -1.13866
    -1.21299
    -1.05691
    -0.84879
    -0.47716
    -0.92312
    -0.91569
    -0.75960
    -0.66298
    -0.61838
    -0.60352
    -0.55149
    -0.42514
    -0.31365
    -0.41770
    -0.23932
    -0.27648
    -0.38054
    -0.44743
    -0.42514
    -0.33594
    -0.38054
    -0.45487
    -0.54406
    -0.48460
    -0.47716
    -0.59608
    -0.44000
    -0.46973
    -0.30621
    -0.42514
    -0.35081
    -0.20216
    -0.20959
    -0.03864
    -0.06837
    -0.20959
    -0.21702
    -0.26905
    -0.34338
    -0.30621
    -0.31365
    -0.49946
    -0.61095
    -0.59608
    -0.48460
    -0.70757
    -0.72987
    -0.74474
    -0.76703
    -1.04204
    -1.40624
    -1.32448
    -1.48056
    -1.51029
    -1.33191
    -0.84136
    -0.77447
    -1.01974
    -1.08664
    -1.00488
    -0.89339
    -0.63325
    -0.57379
    -0.82650
    -0.60352
    -0.29135
    -0.17986
    -0.45487
    -0.38797
    -0.52176
    -0.55892
    -0.24675
    -0.02378
    -0.18729
    -0.48460
    -0.26905
    -0.16499
    -0.23189
    -0.23932
    -0.27648
    -0.20959
    -0.19472
     0.08771
     0.20664
     0.29583
     0.28096
     0.07285
     0.13974
     0.26610
     0.08028
    -0.08324
    -0.15013
    -0.20959
    -0.09067
     0.02082
    -0.09067
    -0.00891
    -0.06094
    -0.10553
    -0.06837
    -0.71501
    -0.38797
    -0.23189
    -0.27648
    -0.00891
     0.12488
     0.09515
     0.03569
     0.02825
     0.13974
    -0.06094
     0.18434
     0.16204
     0.24380
     0.35529
     0.44448
     0.53367
     0.29583
     0.19177
    -0.06094
    -0.08324
     0.07285
    -0.04607
    -0.23189
    -0.35824
    -0.15756
    -0.16499
    -0.28392
    -0.29135
    -0.31365
     0.06542
     0.08028
     0.13974
     0.34785
     0.28096
     0.37015
     0.31069
     0.58570
     0.61543
     0.63773
     0.58570
     0.57826
     0.55597
     0.34042
    -0.10553
    -0.44000
    -0.49946
    -0.72244
    -0.64068
    -0.36567
    -0.29135
    -0.40284
    -0.32108
    -0.20216
    -0.12040
    -0.44743
    -0.61838
    -0.76703
    -0.77447
    -0.78190
    -0.38797
     0.08028
     0.97219
     1.96816
     2.11681
     2.20600
     1.63369
     1.31409
     1.23977
     1.61140
     1.94586
     1.95329
     2.16141
     1.92356
     1.67829
     1.59653
     1.43301
     1.50734
     1.15057
     0.68232
     0.33299
     0.02825
    -0.18729
    -0.22446
    -0.50689
    -0.35081
    -0.16499
    -0.02378
     0.22893
     0.24380
     0.26610
     0.40732
     0.45934
     0.51137
     0.52624
     0.40732
     0.60800
     0.42961
     0.45934
     0.51137
     0.28839
     0.25123
     0.49651
     0.40732
     0.39988
     0.42961
     0.39245
     0.13974
     0.11744
     0.19920
     0.10258
     0.14717
     0.22150
     0.17690
     0.13231
     0.08028
     0.11744
    -0.03121
     0.15461
     0.16947
     0.02825
    -0.00148
    -0.12040
     0.01339
     0.10258
    -0.06837
    -0.08324
    -0.36567
    -0.24675
    -0.59608
    -0.58122
    -0.87109
    -1.10150
    -1.35421
    -1.36907
    -1.37651
    -1.65895
    -1.90422
    -1.99341
    -1.77787
    -1.81503
    -1.86706
    -1.91165
    -1.82990
    -1.77043
    -1.54746
    -1.47313
    -1.20556
    -0.93798
    -0.97515
    -0.91569
    -0.61838
    -0.42514
    -0.41027
    -0.54406
    -0.90825
    -1.21299
    -1.18326
    -0.72987
    -0.49946
    -0.62582
    -0.70757
    -0.82650
    -1.07177
    -1.03461
    -1.22786
    -1.47313
    -1.02718
    -1.07920
    -1.26502
    -0.98258
    -1.00488
    -0.93798
    -1.06434
    -1.10893
    -1.07920
    -1.34678
    -1.39137
    -1.42110
    -1.39881
    -1.56232
    -1.56232
    -1.65895
    -1.39881
    -1.23529
    -1.59948
    -1.66638
    -1.71097
    -1.71097
    -1.68868
    -1.51773
    -1.10150
    -0.99001
    -0.89339
    -0.81163
    -0.56635
    -0.38797
    -0.32851
    -0.01634
     0.19177
     0.37758
     0.54853
     0.66002
     0.78638
     0.77894
     1.01679
     0.97219
     1.15801
     1.16544
     1.21003
     1.12828
     0.98706
     1.03909
     0.94246
     0.71205
     0.69719
     0.85327
     0.82354
     0.66746
     0.52624
     0.51137
     0.30326
     0.14717
    -0.08324
    -0.00891
    -0.12040
    -0.24675
    -0.41770
    -0.55149
    -0.59608
    -0.79676
    -0.94542
    -1.01974
    -0.86366
    -0.99001
    -1.23529
    -1.37651
    -1.59205
    -1.75557
    -1.32448
    -0.97515
    -0.39540
     0.19177
     0.48164
     0.05055
    -0.12783
    -0.10553
    -0.17986
    -0.01634
     0.05055
    -0.10553
    -0.30621
     0.55597
     1.99789
     3.26886
     3.92293
     4.30199
     3.85604
     3.13508
     2.61479
     2.84521
     3.32089
     3.94523
     4.34659
     4.54727
     4.44321
     4.07902
     3.48441
     2.86007
     2.31006
     1.44788
     0.77151
     0.26610
    -0.12783
    -0.44743
    -0.50689
    -0.70014
    -0.70757
    -0.58122
    -0.59608
    -0.55892
    -0.35081
    -0.44743
    -0.32851
    -0.20216
    -0.06094
    -0.03864
    -0.04607
    -0.03121
    -0.03121
     0.16947
     0.03569
     0.03569
     0.05798
    -0.00148
    -0.00148
    -0.04607
    -0.16499
     0.03569
    -0.13526
    -0.25419
    -0.06094
    -0.13526
    -0.12040
    -0.20216
    -0.13526
    -0.03864
    -0.10553
    -0.12783
    -0.15756
    -0.02378
     0.04312
    -0.12783
     0.02825
     0.01339
    -0.04607
    -0.15013
    -0.14270
    -0.13526
    -0.20216
    -0.20216
    -0.37311
    -0.14270
    -0.35081
    -0.35824
    -0.35824
    -0.36567
    -0.42514
    -0.52176
    -0.61838
    -0.49203
    -0.63325
    -0.64811
    -0.61095
    -0.63325
    -0.53662
    -0.77447
    -0.86366
    -0.65555
    -0.61838
    -0.50689
    -0.58122
    -0.81163
    -0.81163
    -0.70014
    -0.77447
    -0.46973
    -0.46973
    -0.67041
    -0.59608
    -0.44743
    -0.35824
    -0.60352
    -0.50689
    -0.61838
    -0.61095
    -0.43257
    -0.54406
    -0.55892
    -0.52176
    -0.66298
    -0.55892
    -0.49946
    -0.65555
    -0.77447
    -0.82650
    -0.74474
    -0.67784
    -0.68528
    -0.61838
    -0.70757
    -0.72987
    -0.78933
    -0.75217
    -0.61838
    -0.67041
    -0.77447
    -0.78190
    -0.73730
    -0.67784
    -0.60352
    -0.75960
    -0.52919
    -0.52919
    -0.50689
    -0.58865
    -0.44000
    -0.42514
    -0.38797
    -0.34338
    -0.28392
    -0.29135
    -0.33594
    -0.20216
    -0.16499
     0.09515
     0.02082
    -0.17243
    -0.09067
    -0.06837
    -0.09810
    -0.15013
    -0.21702
    -0.17243
    -0.15756
    -0.03121
    -0.08324
    -0.04607
    -0.27648
    -0.25419
    -0.29878
    -0.20216
    -0.21702
    -0.19472
    -0.29135
    -0.15013
    -0.00148
     0.04312
    -0.14270
    -0.12040
     0.13231
     0.02825
     0.10258
    -0.05351
     0.09515
    -0.13526
    -0.06837
    -0.07580
    -0.03864
    -0.13526
    -0.31365
    -0.30621
    -0.47716
    -0.54406
    -0.70014
    -1.05691
    -1.17583
    -1.22042
    -1.07177
    -1.31705
    -1.37651
    -1.42110
    -1.74814
    -1.74070
    -1.75557
    -1.67381
    -1.79273
    -1.73327
    -1.22042
    -0.47716
     0.24380
     1.23977
     1.60396
     2.19857
     2.18370
     1.96073
     2.03505
     2.07222
     2.28776
     2.28033
     2.54047
     2.41412
     1.71545
     0.82354
    -0.20959
    -1.13123
    -1.77787
    -2.11233
    -1.45083
    -0.74474
     0.25866
     0.38502
    -0.32108
    -0.97515
    -1.16839
    -0.52919
     0.66746
     1.38098
     2.02762
     2.27290
     2.43641
     2.63709
     2.25060
     1.97559
     1.59653
     1.34382
     0.80868
     0.61543
     0.21407
     0.15461
    -0.02378
    -0.26162
    -0.26162
    -0.17986
    -0.17243
    -0.20216
    -0.20216
    -0.07580
    -0.05351
     0.04312
    -0.02378
     0.00596
    -0.00148
     0.03569
     0.18434
     0.16947
    -0.02378
    -0.06837
     0.04312
     0.38502
     0.29583
     0.14717
    -0.00148
     0.23637
     0.34785
     0.22893
     0.18434
     0.32556
     0.29583
     0.43705
     0.42218
     0.42218
     0.45191
     0.20664
     0.39245
     0.45191
     0.46678
     0.39245
     0.27353
     0.05798
     0.34042
     0.13231
     0.10258
    -0.00891
    -0.03864
    -0.02378
    -0.01634
    -0.13526
    -0.19472
    -0.41027
    -0.81163
    -0.59608
    -0.53662
    -0.71501
    -0.91569
    -1.17583
    -1.36907
    -1.61435
    -1.60692
    -1.41367
    -1.01231
    -1.22786
    -1.33934
    -1.35421
    -1.28732
    -1.38394
    -1.49543
    -1.45083
    -1.03461
    -1.04204
    -1.21299
    -0.99001
    -0.75960
    -0.47716
    -0.42514
    -0.49203
    -0.57379
    -0.72244
    -0.61095
    -0.73730
    -0.59608
    -0.64068
    -0.62582
    -0.84136
    -0.61095
    -0.30621
    -0.38797
    -0.31365
    -0.24675
    -0.40284
    -0.36567
    -0.46973
    -0.44743
    -0.39540
    -0.35824
    -0.38054
    -0.10553
    -0.15756
     0.17690
    -0.13526
    -0.00148
     0.08028
     0.04312
    -0.36567
    -0.32108
    -0.40284
    -0.24675
    -0.56635
    -0.49203
    -0.29878
    -0.15013
    -0.23189
    -0.10553
    -0.29135
    -0.23932
    -0.38054
    -0.25419
    -0.10553
    -0.04607
    -0.12783
    -0.20959
    -0.25419
    -0.18729
    -0.15013
     0.12488
     0.36272
     0.10258
     0.20664
     0.01339
     0.10258
     0.05055
    -0.13526
    -0.17243
    -0.08324
     0.16204
    -0.02378
    -0.05351
    -0.20216
    -0.23189
    -0.44000
    -0.52919
    -0.45487
    -0.34338
    -0.53662
    -0.64068
    -0.67041
    -0.58865
    -0.81163
    -0.87109
    -0.87852
    -0.88596
    -1.24272
    -1.25015
    -1.16096
    -1.03461
    -0.88596
    -0.70757
    -0.81163
    -0.55149
    -0.32108
    -0.11297
     0.50394
     0.81611
     0.97219
     0.72692
     1.03909
     0.95733
     0.94246
     1.15057
     0.86814
     0.50394
    -0.17243
    -0.72987
    -0.87852
    -0.27648
     0.58570
     1.81208
     2.64453
     3.42495
     3.23913
     1.96073
     1.83437
     2.13168
     2.89723
     3.81144
     4.76281
     5.18647
     5.16417
     4.65876
     3.97496
     3.48441
     2.84521
     2.11681
     1.52964
     0.84584
     0.11001
    -0.51433
    -0.83393
    -0.64811
    -0.70014
    -0.90082
    -0.95285
    -1.04947
    -0.87852
    -0.61095
    -0.45487
    -0.12040
    -0.29878
    -0.38797
    -0.50689
    -0.67041
    -0.38797
    -0.33594
    -0.55892
    -0.61095
    -0.66298
    -0.52176
    -0.09810
    -0.17243
    -0.29878
    -0.20216
     0.07285
    -0.27648
     0.00596
    -0.08324
     0.05798
     0.15461
     0.35529
     0.39988
     0.08771
     0.08028
    -0.15013
    -0.38054
    -0.50689
    -0.65555
    -1.03461
    -0.94542
    -1.13123
    -1.19812
    -1.50286
    -1.74814
    -1.64408
    -1.83733
    -1.68868
    -1.75557
    -2.03058
    -2.25355
    -2.42450
    -2.05287
    -1.78530
    -1.67381
    -1.51029
    -1.96368
    -2.06774
    -2.21639
    -2.17923
    -2.11233
    -2.36504
    -2.19409
    -2.17179
    -1.99341
    -1.98598
    -2.06031
    -2.00828
    -1.70354
    -1.14610
    -1.19812
    -1.09407
    -0.83393
    -0.95285
    -0.90082
    -0.91569
    -0.78190
    -0.67041
    -0.72987
    -0.41770
    -0.09067
     0.25123
     0.20664
     0.25123
     0.25123
     0.05055
     0.02825
     0.08028
     0.14717
     0.08771
     0.17690
     0.28096
     0.43705
     0.25866
     0.41475
     0.66746
     0.83097
     0.72692
     0.49651
     0.52624
     0.48164
     0.50394
     0.42218
     0.30326
     0.55597
     0.47421
     0.51137
     0.36272
     0.34042
     0.13974
     0.18434
     0.13231
     0.37758
     0.35529
     0.33299
     0.20664
     0.28839
     0.32556
     0.27353
     0.35529
     0.35529
     0.48164
     0.37758
     0.26610
     0.25123
     0.26610
     0.15461
     0.18434
     0.31069
     0.32556
     0.23637
     0.05798
     0.18434
     0.17690
    -0.17243
    -0.23189
    -0.16499
     0.05055
     0.08771
     0.05798
     0.13231
     0.13231
     0.33299
     0.34785
     0.11744
     0.07285
    -0.15756
    -0.17986
    -0.14270
    -0.00148
    -0.00891
    -0.00891
     0.18434
     0.10258
     0.16204
    -0.00891
    -0.46230
    -0.46230
    -0.20216
    -0.10553
    -0.15756
     0.11001
    -0.03864
    -0.11297
     0.08028
     0.19920
     0.44448
     0.31812
     0.22893
     0.38502
     0.13974
     0.07285
    -0.03864
     0.31812
     0.86814
     1.35869
     1.93100
     2.45128
     2.63709
     2.62223
     2.62966
     3.06818
     2.78574
     2.77088
     2.99386
     3.17224
     3.34319
     3.23170
     2.67426
     2.28033
     1.79721
     1.26206
     0.89043
     0.47421
     0.07285
    -0.23932
    -0.64811
    -0.79676
    -0.94542
    -1.29475
    -1.51773
    -1.62922
    -1.38394
    -1.06434
    -0.78933
    -0.67041
    -0.53662
    -0.58865
    -0.60352
    -0.95285
    -0.96028
    -0.77447
    -0.62582
    -0.64068
    -0.41027
    -0.45487
    -0.13526
    -0.25419
    -0.11297
    -0.18729
    -0.47716
    -0.52919
    -0.41027
    -0.36567
    -0.48460
    -0.33594
    -0.20959
    -0.02378
    -0.02378
    -0.03121
    -0.00891
    -0.25419
    -0.58122
    -0.40284
    -0.26905
    -0.32108
    -0.38054
    -0.00891
     0.34042
     0.31812
     0.12488
    -0.04607
    -0.44000
    -0.74474
    -0.67041
    -0.75960
    -0.87109
    -1.07920
    -1.15353
    -1.13866
    -1.06434
    -0.96771
    -0.88596
    -1.42110
    -1.58462
    -1.81503
    -1.57719
    -1.48800
    -1.40624
    -1.68124
    -1.61435
    -1.51029
    -0.95285
    -0.62582
    -0.69271
    -0.90082
    -1.09407
    -1.24272
    -1.50286
    -1.42110
    -1.51773
    -1.37651
    -1.45083
    -1.37651
    -1.20556
    -1.34678
    -1.40624
    -1.41367
    -1.16096
    -1.25015
    -1.58462
    -1.56232
    -1.47313
    -1.29475
    -1.19812
    -1.12380
    -0.82650
    -0.67041
    -0.36567
    -0.23189
    -0.20216
    -0.15756
    -0.32851
    -0.49946
    -0.14270
     0.28839
     0.28096
     0.14717
     0.22150
     0.60056
     0.86070
     0.88300
     0.78638
     0.88300
     0.61543
     0.57083
     0.66746
     0.79381
     0.77151
     0.54110
     0.46678
     0.80124
     0.92016
     0.96476
     0.72692
     0.58570
     0.28839
     0.19920
     0.24380
     0.38502
     0.54110
     0.39245
     0.62286
     0.67489
     0.72692
     0.63029
     0.54853
     0.39988
     0.46678
     0.73435
     0.83841
     0.74178
     0.77894
     0.75665
     0.56340
     0.46678
     0.46678
     0.60056
     0.50394
     0.31812
     0.13231
     0.05798
    -0.16499
    -0.09810
    -0.38054
    -0.59608
    -0.94542
    -0.90082
    -0.68528
    -0.55892
    -0.70014
    -0.58122
    -0.79676
    -1.11637
    -0.94542
    -0.46973
    -0.29878
    -0.37311
    -0.23932
    -0.21702
    -0.09810
    -0.12040
    -0.36567
    -0.47716
    -0.80420
    -0.55892
    -0.03864
     0.23637
     1.46274
     2.81547
     3.94523
     4.02699
     4.03442
     3.72225
     3.58103
     3.59590
     4.26483
     4.71079
     5.06755
     5.20877
     4.94863
     4.44321
     3.80401
     2.94183
     2.19114
     1.49247
     0.55597
    -0.00891
    -0.49203
    -0.93055
    -1.33934
    -1.92652
    -1.90422
    -1.88192
    -1.68868
    -1.54746
    -1.38394
    -1.09407
    -1.03461
    -0.88596
    -0.95285
    -1.04204
    -1.04204
    -0.49203
    -0.09067
     0.25866
     0.44448
     0.32556
     0.19920
     0.40732
     0.58570
     0.79381
     0.78638
     0.89043
     0.59313
    -0.00891
    -0.13526
    -0.53662
    -0.80420
    -0.84879
    -0.86366
    -0.55892
    -0.76703
    -0.99744
    -1.30218
    -1.45827
    -1.80016
    -1.81503
    -1.84476
    -1.54746
    -1.27245
    -1.33934
    -1.64408
    -1.77787
    -1.82990
    -1.80760
    -2.02314
    -2.20896
    -2.38734
    -2.03801
    -2.20896
    -2.00084
    -1.87449
    -1.91909
    -2.21639
    -1.99341
    -1.56975
    -1.33934
    -0.96771
    -0.96028
    -0.78190
    -0.70757
    -0.20216
     0.18434
     0.23637
     0.24380
     0.08028
     0.17690
     0.41475
     0.43705
     0.32556
     0.19177
    -0.23189
    -0.41027
    -0.38054
    -0.50689
    -0.58122
    -0.74474
    -0.89339
    -0.94542
    -1.47313
    -1.72584
    -1.84476
    -1.58462
    -1.13123
    -1.07920
    -1.16839
    -1.39137
    -1.58462
    -1.33934
    -1.01974
    -0.53662
    -0.23189
    -0.29878
    -0.19472
     0.02082
     0.29583
     0.32556
     0.47421
     0.33299
     0.54110
     0.71205
     0.63773
     0.66746
     0.77894
     0.54853
     0.54110
     0.58570
     0.71205
     0.70462
     0.89787
     0.77151
     0.77151
     0.91273
     0.95733
     0.85327
     0.83841
     1.07625
     0.92760
     1.03909
     1.02422
     0.99449
     0.94989
     1.00936
     0.84584
     0.88300
     1.00192
     0.72692
     0.78638
     0.54853
     0.75665
     0.73435
     0.54110
     0.64516
     0.71205
     0.61543
     0.60056
     0.60056
     0.50394
     0.57826
     0.51880
     0.46678
     0.49651
     0.46678
     0.36272
     0.41475
     0.41475
     0.39988
     0.22893
     0.20664
     0.05798
     0.02825
    -0.07580
    -0.20959
    -0.15756
    -0.67784
    -0.58122
    -0.72244
    -0.66298
    -0.92312
    -1.05691
    -1.25015
    -1.26502
    -1.41367
    -1.87449
    -2.27585
    -2.36504
    -2.88532
    -2.35018
    -1.70354
    -0.64068
     1.00936
     2.12424
     2.28033
     2.10938
     1.64113
     1.54450
     1.41815
     1.87897
     2.11681
     2.16141
     2.69655
     2.17627
     1.11341
     0.04312
    -1.36907
    -2.17179
    -2.45423
    -1.25015
     0.16947
     0.87557
     0.25123
    -0.47716
    -1.44340
    -1.30218
    -0.67041
     0.18434
     1.29179
     2.37695
     2.99386
     3.16481
     2.91953
     2.30263
     1.39585
     0.71948
     0.46678
     0.53367
     0.39988
     0.13974
    -0.11297
    -0.52176
    -0.26905
    -0.07580
    -0.03864
    -0.06094
     0.02082
    -0.09067
     0.21407
     0.18434
     0.35529
     0.08771
     0.07285
    -0.13526
     0.13974
     0.00596
     0.04312
    -0.19472
    -0.28392
    -0.39540
    -0.50689
    -0.55149
    -0.48460
    -0.78933
    -0.96771
    -0.61838
    -0.54406
    -0.58122
    -0.48460
    -0.60352
    -0.83393
    -0.87109
    -0.58122
    -0.34338
    -0.10553
    -0.14270
    -0.15756
    -0.20216
     0.05798
     0.21407
     0.24380
     0.27353
     0.16947
     0.05055
     0.22893
     0.09515
     0.32556
     0.32556
     0.28096
     0.03569
     0.08028
     0.05798
    -0.09067
    -0.15756
     0.03569
    -0.17986
    -0.22446
    -0.20959
    -0.32851
    -0.36567
    -0.52919
    -0.64811
    -0.58122
    -0.55149
    -0.48460
    -0.70757
    -0.64811
    -0.93055
    -0.72987
    -0.77447
    -0.75217
    -0.94542
    -1.03461
    -0.95285
    -1.00488
    -1.21299
    -1.33934
    -1.55489
    -1.29475
    -1.27988
    -0.93055
    -0.84879
    -0.78933
    -0.83393
    -0.99001
    -1.17583
    -0.85623
    -0.35081
    -0.28392
    -0.20216
    -0.05351
    -0.09067
     0.15461
     0.25123
     0.11744
     0.29583
     0.31812
     0.27353
     0.36272
     0.25866
     0.34042
     0.26610
     0.08028
     0.46678
     0.32556
     0.22893
     0.19920
     0.28839
     0.25123
     0.14717
     0.16947
     0.08771
     0.22150
     0.11001
     0.22150
     0.22893
     0.22893
     0.31812
     0.30326
     0.57083
     0.74921
     0.43705
     0.58570
     0.74178
     0.80124
     0.77894
     0.77151
     0.58570
     0.79381
     0.91273
     0.88300
     0.66746
     0.55597
     0.46678
     0.46678
     0.47421
     0.43705
     0.16204
     0.08028
     0.03569
    -0.06094
    -0.17986
    -0.20216
    -0.38797
    -0.53662
    -0.52919
    -0.58865
    -0.62582
    -0.80420
    -0.75217
    -0.77447
    -0.87109
    -0.67041
    -0.76703
    -0.70014
    -0.46230
    -0.61838
    -0.42514
    -0.40284
    -0.49203
    -0.70014
    -0.63325
    -0.51433
    -0.61095
    -0.67041
    -0.58122
    -0.49203
    -0.26162
    -0.00891
    -0.01634
    -0.15756
     0.25866
     0.54110
     0.70462
     0.17690
     0.03569
    -0.23189
    -0.34338
    -0.59608
    -0.76703
    -1.18326
    -1.78530
    -1.70354
    -1.03461
     0.39245
     1.03909
     0.77894
     0.13974
    -0.21702
    -0.44743
     0.00596
     0.77151
     1.55937
     2.00532
     2.50331
     2.76345
     3.06075
     2.71142
     2.46614
     1.93843
     1.78234
     1.43301
     1.31409
     0.86070
     0.63773
     0.49651
     0.34785
     0.22150
     0.12488
     0.15461
     0.19920
     0.17690
     0.14717
     0.11001
     0.02082
    -0.06094
    -0.07580
     0.22893
     0.08028
     0.03569
     0.05798
     0.02082
     0.04312
    -0.01634
     0.03569
    -0.03864
     0.00596
    -0.06094
    -0.00891
    -0.00148
    -0.09067
    -0.15756
    -0.26162
    -0.29878
    -0.11297
    -0.15013
    -0.18729
    -0.30621
    -0.30621
    -0.28392
    -0.26162
    -0.43257
    -0.44000
    -0.28392
    -0.46230
    -0.37311
    -0.32108
    -0.32108
    -0.52919
    -0.52176
    -0.41770
    -0.42514
    -0.53662
    -0.70014
    -0.58865
    -0.47716
    -0.58122
    -0.75217
    -0.83393
    -0.87109
    -0.76703
    -0.67041
    -0.67041
    -0.84879
    -0.87852
    -0.84879
    -0.66298
    -0.68528
    -0.48460
    -0.47716
    -0.67041
    -0.66298
    -0.62582
    -0.63325
    -0.50689
    -0.66298
    -0.55892
    -0.55149
    -0.62582
    -0.69271
    -0.88596
    -0.80420
    -0.70757
    -0.73730
    -0.73730
    -0.95285
    -0.78933
    -0.95285
    -0.91569
    -0.93055
    -0.88596
    -0.96771
    -1.01974
    -0.89339
    -0.93798
    -1.14610
    -1.29475
    -1.51029
    -1.27245
    -1.27245
    -1.15353
    -0.99744
    -0.83393
    -0.81906
    -0.78933
    -1.01231
    -1.04947
    -0.70014
    -0.28392
     0.02825
     0.21407
    -0.08324
     0.10258
     0.31069
     0.54853
     0.67489
     0.45191
     0.57826
     0.59313
     0.51880
     0.56340
     0.37015
     0.34042
     0.31069
     0.26610
     0.13974
    -0.11297
    -0.23189
    -0.48460
    -0.69271
    -0.94542
    -0.76703
    -0.71501
    -0.67041
    -0.50689
    -0.41027
    -0.60352
    -0.55149
    -0.81163
    -0.56635
    -0.21702
     0.28096
     0.28839
     0.34042
     0.21407
     0.49651
     0.62286
     0.89043
     0.84584
     0.52624
     0.48907
     0.37015
     0.20664
     0.13974
    -0.23932
    -0.40284
    -0.43257
    -0.58865
    -0.53662
    -0.64068
    -0.61095
    -0.89339
    -1.31705
    -1.75557
    -2.08260
    -2.18666
    -2.01571
    -1.13866
     0.11744
     1.52220
     2.42155
     2.79318
     3.46211
     3.58846
     3.49927
     3.65536
     4.00469
     4.67362
     5.11215
     5.93716
     6.08582
     5.90000
     5.38715
     4.51011
     3.90063
     3.41752
     2.56277
     1.75261
     1.33639
     1.12828
     0.94246
     0.62286
     0.43705
     0.04312
    -0.27648
    -0.33594
    -0.38054
    -0.29135
    -0.49203
    -0.49203
    -0.50689
    -0.84879
    -0.98258
    -1.02718
    -1.01231
    -1.04204
    -1.30961
    -1.38394
    -1.58462
    -1.58462
    -1.74070
    -1.75557
    -1.70354
    -1.54002
    -1.55489
    -1.37651
    -1.73327
    -1.74814
    -1.79273
    -1.99341
    -1.71097
    -1.56232
    -1.13123
    -1.20556
    -0.98258
    -0.78190
    -0.65555
    -0.73730
    -0.49946
    -0.26162
     0.04312
     0.21407
     0.42961
     0.31069
     0.37758
     0.32556
     0.40732
     0.19920
     0.00596
    -0.04607
    -0.05351
    -0.19472
     0.05055
    -0.21702
    -0.48460
    -0.52176
    -0.35081
    -0.58865
    -0.51433
    -0.64068
    -0.70014
    -0.70757
    -0.64811
    -0.62582
    -0.60352
    -0.70757
    -0.94542
    -1.31705
    -1.35421
    -1.65151
    -1.54002
    -1.56232
    -1.71841
    -2.01571
    -2.03058
    -2.03058
    -2.24612
    -2.39477
    -2.20896
    -2.29072
    -2.14950
    -1.87449
    -1.67381
    -1.09407
    -0.81163
    -0.90825
    -0.79676
    -0.78933
    -0.70757
    -0.32851
     0.22150
     0.38502
     0.37758
     0.25866
     0.48164
     0.57083
     0.78638
     0.74921
     0.51880
     0.54110
     0.54853
     0.64516
     0.46678
     0.32556
     0.53367
     0.39245
     0.41475
     0.33299
     0.16204
     0.23637
     0.13974
     0.09515
     0.11744
    -0.07580
    -0.00891
    -0.00891
    -0.11297
    -0.23189
    -0.27648
    -0.31365
    -0.39540
    -0.38797
    -0.60352
    -0.61095
    -0.55149
    -0.58122
    -0.61838
    -0.36567
    -0.17243
     0.11001
     0.08028
    -0.28392
    -0.45487
    -0.06837
     0.34042
     0.45191
     0.45191
     0.42218
     0.36272
     0.67489
     0.49651
     0.39245
     0.35529
     0.13974
     0.28839
     0.02825
     0.13974
    -0.06837
    -0.18729
    -0.15756
    -0.16499
    -0.29135
    -0.18729
    -0.34338
    -0.41027
    -0.43257
    -0.52919
    -0.47716
    -0.58865
    -0.79676
    -0.90825
    -0.87109
    -0.75217
    -0.55892
    -0.35824
    -0.02378
     0.51880
     0.61543
     0.83841
     0.82354
     0.60056
     0.35529
     0.58570
     0.73435
     0.91273
     0.68232
     0.39988
    -0.16499
    -0.87109
    -1.08664
    -0.99744
     0.09515
     1.49247
     2.06478
     2.39925
     1.76005
     0.96476
     0.88300
     1.35125
     1.98302
     2.67426
     3.52157
     3.96009
     3.94523
     3.35062
     3.12021
     2.84521
     2.31749
     1.63369
     1.03909
     0.31069
     0.25123
    -0.15013
    -0.46230
    -0.72987
    -0.62582
    -0.58865
    -0.84879
    -0.82650
    -0.94542
    -1.00488
    -0.78933
    -0.76703
    -0.76703
    -0.55892
    -0.43257
    -0.20959
    -0.15756
    -0.38054
    -0.61095
    -0.39540
     0.22893
     0.47421
     0.55597
     0.23637
     0.14717
     0.66746
     0.76408
     0.79381
     0.57083
     0.42218
     0.65259
     0.67489
     0.64516
     0.60800
     0.42961
     0.41475
     0.35529
     0.37015
     0.28096
     0.25866
     0.02082
    -0.14270
     0.01339
     0.15461
    -0.05351
    -0.14270
    -0.35081
    -0.51433
    -0.38797
    -0.38797
    -0.28392
    -0.50689
    -0.59608
    -0.47716
    -0.52176
    -0.63325
    -0.61838
    -0.71501
    -0.77447
    -0.65555
    -0.64811
    -0.71501
    -0.81906
    -1.01231
    -1.13123
    -0.80420
    -0.99001
    -1.30218
    -1.36907
    -1.55489
    -1.43597
    -1.48800
    -1.39881
    -1.30218
    -1.21299
    -0.96028
    -1.13123
    -1.21299
    -1.30961
    -1.34678
    -0.88596
    -0.52176
    -0.49946
    -0.58865
    -0.47716
    -0.44743
    -0.17986
    -0.11297
    -0.49946
    -0.38054
    -0.21702
    -0.06094
    -0.09810
    -0.07580
    -0.21702
    -0.06094
    -0.25419
    -0.00148
     0.02082
     0.08028
    -0.04607
     0.05055
     0.12488
     0.24380
     0.24380
     0.09515
     0.09515
     0.08771
     0.19920
     0.25123
     0.11744
     0.06542
    -0.02378
    -0.01634
     0.14717
     0.13231
    -0.12783
    -0.22446
    -0.12783
    -0.28392
    -0.26162
    -0.44000
    -0.55149
    -0.41027
    -0.46230
    -0.46230
    -0.46973
    -0.23189
    -0.22446
    -0.25419
    -0.23932
    -0.15013
    -0.14270
     0.03569
     0.08771
     0.41475
     0.51880
     0.60056
     0.52624
     0.66002
     0.69719
     0.66746
     0.48907
     0.48907
     0.31812
     0.23637
    -0.02378
    -0.02378
    -0.17243
    -0.28392
    -0.52176
    -0.63325
    -0.60352
    -0.72987
    -0.58865
    -0.71501
    -0.61838
    -0.74474
    -0.60352
    -0.44000
    -0.64068
    -0.87109
    -0.66298
    -0.59608
    -0.44000
    -0.11297
     0.51137
     1.44045
     1.76005
     1.90127
     1.81951
     1.45531
     1.20260
     1.19517
     0.98706
     0.72692
     0.65259
     0.50394
    -0.18729
    -0.37311
    -0.71501
    -0.92312
    -0.61838
     0.11744
     0.86814
     0.50394
    -0.03121
    -0.45487
    -0.44743
    -0.00891
     0.54110
     1.30666
     1.67829
     2.25060
     2.49587
     2.34722
     2.02019
     1.67086
     1.15801
     0.51880
     0.17690
    -0.04607
    -0.41770
    -0.61838
    -1.00488
    -1.12380
    -1.10150
    -1.03461
    -0.84879
    -0.90825
    -0.72987
    -0.66298
    -0.32108
    -0.22446
    -0.52176
    -0.58122
    -0.14270
     0.28096
     0.54853
     0.58570
     0.54110
     0.65259
     0.70462
     0.94989
     0.77894
     0.82354
     0.66746
     0.54110
     0.73435
     0.77894
     0.55597
     0.63029
     0.51880
     0.37015
     0.30326
     0.28096
     0.28839
     0.49651
     0.18434
     0.18434
     0.32556
     0.37015
     0.22150
     0.07285
     0.20664
     0.28096
     0.21407
     0.26610
     0.04312
     0.02825
    -0.10553
    -0.17243
    -0.49203
    -0.62582
    -0.62582
    -0.63325
    -0.61838
    -0.76703
    -0.88596
    -0.97515
    -1.10893
    -0.89339
    -0.78933
    -0.74474
    -0.85623
    -0.78190
    -0.92312
    -0.72987
    -0.30621
    -0.18729
    -0.20959
    -0.21702
    -0.17986
    -0.06094
    -0.00891
    -0.22446
    -0.44743
    -0.26162
    -0.16499
    -0.37311
    -0.42514
    -0.72987
    -0.93055
    -0.90825
    -1.20556
    -1.01974
    -1.13123
    -1.01974
    -0.93798
    -0.75960
    -0.87109
    -0.93055
    -1.15353
    -1.25015
    -0.70757
    -0.34338
    -0.21702
    -0.22446
    -0.25419
    -0.11297
     0.06542
     0.23637
     0.16947
     0.01339
    -0.03864
    -0.09810
    -0.09810
    -0.47716
    -0.52176
    -0.34338
    -0.29878
    -0.17243
     0.09515
    -0.00891
    -0.03121
    -0.44743
    -0.89339
    -0.78933
    -0.72244
    -0.13526
    -0.03121
    -0.08324
    -0.37311
    -0.23932
    -0.39540
    -0.49946
    -0.58865
    -1.01231
    -1.00488
    -1.31705
    -1.39137
    -1.52516
    -1.51773
    -1.34678
    -1.04947
    -1.04947
    -1.33934
    -1.57719
    -1.67381
    -1.68124
    -1.15353
    -0.87852
    -0.49203
    -0.27648
    -0.26162
     0.25866
     0.44448
     0.40732
     0.51880
     0.73435
     1.03909
     1.25463
     1.31409
     1.40328
     1.48504
     1.37355
     1.25463
     1.10598
     1.09855
     1.18030
     1.09111
     1.06138
     1.03909
     0.77894
     0.97962
     0.97219
     0.93503
     0.76408
     0.94989
     0.60800
     0.72692
     1.09111
     1.04652
     0.58570
    -0.09810
    -0.48460
    -1.24272
    -1.47313
    -1.12380
    -0.19472
     1.12828
     2.60736
     3.54387
     3.57360
     2.62966
     1.66342
     1.38842
     1.93843
     2.97899
     3.78171
     4.21280
     4.33172
     4.07902
     3.57360
     3.04589
     2.37695
     1.64856
     0.70462
    -0.07580
    -0.44000
    -0.60352
    -0.81906
    -1.03461
    -1.06434
    -1.02718
    -0.94542
    -0.70014
    -0.58865
    -0.50689
    -0.34338
    -0.49946
    -0.44000
    -0.20959
    -0.27648
    -0.11297
    -0.17243
    -0.12783
     0.11001
    -0.05351
    -0.09810
    -0.12040
    -0.15756
    -0.35081
    -0.20959
    -0.15013
    -0.32108
    -0.26162
    -0.28392
    -0.24675
    -0.25419
    -0.36567
    -0.51433
    -0.53662
    -0.70757
    -0.92312
    -1.07920
    -1.17583
    -1.25759
    -1.34678
    -1.20556
    -0.98258
    -0.93798
    -1.02718
    -1.02718
    -1.10893
    -1.27245
    -1.09407
    -0.90082
    -0.42514
    -0.38054
    -0.23189
    -0.09810
    -0.04607
     0.03569
     0.25866
     0.19177
     0.26610
     0.06542
    -0.13526
     0.00596
     0.12488
    -0.24675
    -0.58122
    -0.48460
    -0.56635
    -0.54406
    -0.85623
    -1.10893
    -1.33934
    -1.55489
    -1.55489
    -1.51029
    -1.19812
    -1.31705
    -1.33934
    -1.30218
    -0.83393
    -0.64068
    -0.67784
    -0.37311
    -0.46230
    -0.41770
    -0.03121
     0.39245
     0.63029
     0.68232
     0.54853
     0.63029
     0.87557
     0.96476
     0.53367
     0.42961
     0.19920
     0.11744
    -0.10553
    -0.10553
    -0.13526
    -0.01634
    -0.10553
    -0.18729
    -0.45487
    -0.51433
    -0.16499
    -0.03864
     0.08771
     0.05055
    -0.06837
    -0.03864
     0.22150
     0.39988
     0.75665
     0.77894
     0.68232
     0.58570
     0.51137
     0.57826
     0.72692
     0.55597
     0.45934
     0.32556
     0.22893
     0.25866
     0.30326
     0.19920
    -0.02378
    -0.15756
    -0.12783
    -0.23189
    -0.21702
    -0.00148
     0.25866
     0.21407
    -0.01634
    -0.11297
    -0.23932
    -0.06094
     0.28096
     0.33299
     0.48907
     0.24380
     0.18434
     0.12488
     0.29583
     0.32556
     0.08028
    -0.01634
     0.08028
     0.11744
     0.06542
     0.14717
    -0.19472
    -0.12783
    -0.05351
    -0.00891
     0.32556
     0.05798
    -0.00891
     0.00596
     0.32556
     0.43705
     0.32556
     0.21407
     0.19920
     0.21407
     0.22893
     0.10258
    -0.10553
    -0.44000
    -0.84879
    -0.81163
    -0.47716
    -0.49203
    -0.70014
    -0.79676
    -0.92312
    -0.65555
    -0.82650
    -0.84136
    -0.90082
    -1.10150
    -0.96771
    -1.36164
    -1.31705
    -1.71097
    -1.62178
    -0.99744
     0.35529
     1.70059
     1.99789
     1.75261
     1.28436
     1.40328
     1.48504
     1.84924
     2.30263
     2.52560
     2.81547
     3.35062
     3.58103
     3.05332
     2.54790
     2.00532
     1.67829
     1.17287
     0.67489
     0.28096
    -0.07580
    -0.26905
    -0.61838
    -1.02718
    -1.23529
    -1.30218
    -1.21299
    -0.78190
    -0.45487
    -0.32108
    -0.38054
    -0.60352
    -0.45487
    -0.31365
    -0.15013
     0.08028
     0.28839
     0.74178
     0.77894
     0.70462
     0.76408
     0.93503
     1.15801
     1.22490
     1.00192
     0.91273
     0.89043
     0.82354
     0.59313
     0.89043
     0.75665
     0.66746
     0.41475
     0.51137
     0.67489
     0.55597
     0.25866
     0.27353
     0.13974
     0.21407
     0.21407
     0.21407
     0.09515
    -0.07580
    -0.12783
     0.19920
     0.27353
    -0.07580
    -0.12040
    -0.22446
    -0.09067
    -0.10553
    -0.03121
    -0.02378
    -0.17243
    -0.26162
    -0.07580
    -0.15756
    -0.09810
    -0.30621
    -0.39540
    -0.48460
    -0.24675
    -0.38054
    -0.30621
    -0.43257
    -0.56635
    -0.54406
    -0.50689
    -0.50689
    -0.58122
    -0.78933
    -0.70757
    -0.63325
    -0.72244
    -0.61838
    -0.82650
    -0.72244
    -0.61095
    -0.46973
    -0.69271
    -0.56635
    -0.52176
    -0.53662
    -0.47716
    -0.51433
    -0.47716
    -0.35824
    -0.37311
    -0.28392
    -0.06837
    -0.17986
    -0.20216
    -0.07580
     0.09515
     0.23637
     0.11744
     0.13231
     0.25866
     0.39988
     0.45191
     0.42218
     0.42218
     0.47421
     0.51880
     0.67489
     0.57083
     0.59313
     0.51137
     0.23637
     0.39988
     0.46678
     0.25866
     0.14717
     0.06542
     0.06542
     0.28839
     0.08028
     0.20664
    -0.01634
     0.01339
     0.02082
    -0.00148
     0.16204
    -0.00891
    -0.10553
    -0.01634
     0.19177
     0.25866
     0.06542
    -0.00891
    -0.08324
    -0.29878
    -0.23932
    -0.25419
    -0.39540
    -0.49946
    -0.65555
    -0.63325
    -0.69271
    -0.78190
    -1.05691
    -1.22786
    -0.97515
    -0.84136
    -0.71501
    -0.89339
    -0.87109
    -1.04947
    -0.99744
    -0.67784
    -1.01231
    -0.96771
    -1.20556
    -1.34678
    -1.60692
    -1.63665
    -1.47313
    -1.23529
    -0.67784
    -0.36567
    -0.15013
     0.00596
    -0.03121
    -0.20216
    -0.05351
     0.05798
    -0.03864
     0.19177
     0.04312
     0.08028
    -0.38797
    -0.61838
    -0.25419
     0.05055
     1.61140
     2.72628
     3.52900
     3.17967
     1.85667
     1.58910
     1.77491
     2.38438
     2.97156
     3.67766
     4.00469
     4.19050
     4.10875
     3.89320
     3.39522
     2.58506
     1.63369
     1.18030
     0.61543
     0.16947
    -0.03121
    -0.19472
    -0.24675
    -0.27648
    -0.34338
    -0.38054
    -0.32108
    -0.13526
    -0.00891
     0.00596
     0.02825
    -0.04607
    -0.20216
    -0.08324
     0.15461
     0.22150
     0.11001
     0.03569
    -0.18729
    -0.16499
    -0.26162
    -0.37311
    -0.35081
    -0.53662
    -0.62582
    -0.44743
    -0.32851
    -0.17986
    -0.37311
    -0.29135
    -0.46230
    -0.38054
    -0.19472
    -0.02378
     0.01339
    -0.12783
    -0.05351
     0.15461
     0.17690
     0.13974
     0.13231
     0.13231
     0.16947
    -0.03121
     0.02082
    -0.14270
    -0.44743
    -0.32851
    -0.13526
     0.08028
     0.08771
    -0.37311
    -0.48460
    -0.50689
    -0.50689
    -0.43257
    -0.53662
    -0.89339
    -0.90082
    -0.84879
    -0.89339
    -0.92312
    -0.97515
    -1.30218
    -1.71097
    -1.86706
    -1.80760
    -2.00084
    -2.29072
    -2.38734
    -2.36504
    -2.35761
    -2.64005
    -2.66235
    -2.79613
    -2.81100
    -2.84816
    -3.11573
    -3.17519
    -3.03398
    -2.81100
    -2.52856
    -2.28328
    -1.97111
    -1.84476
    -1.58462
    -1.34678
    -1.13866
    -0.84879
    -0.45487
    -0.37311
     0.01339
     0.57826
     0.57826
     0.94246
     1.20260
     1.41072
     1.41815
     1.42558
     1.25463
     1.43301
     1.47018
     1.40328
     1.61883
     1.57423
     1.44045
     1.38842
     1.47018
     1.35869
     1.33639
     1.27693
     1.27693
     1.09855
     1.03165
     0.97219
     0.95733
     0.77894
     0.64516
     0.65259
     0.70462
     0.65259
     0.68232
     0.41475
     0.44448
     0.39245
     0.19177
     0.32556
     0.31812
     0.16947
     0.12488
     0.17690
     0.29583
     0.20664
     0.25123
     0.02825
     0.11001
     0.15461
     0.19920
     0.12488
     0.08771
    -0.24675
    -0.16499
    -0.26162
    -0.05351
    -0.16499
    -0.45487
    -0.62582
    -0.75960
    -0.78190
    -0.91569
    -1.26502
    -1.31705
    -1.45083
    -1.59948
    -1.71841
    -2.04544
    -2.10490
    -2.14206
    -1.71841
    -1.51029
    -0.70757
     0.05055
     0.52624
     0.74921
     0.63773
     0.72692
     1.05395
     1.32152
     1.49991
     1.65599
     1.78234
     1.62626
     1.44788
     1.03165
     0.06542
    -0.81163
    -1.14610
    -0.98258
    -0.28392
     0.61543
     2.01276
     2.93440
     2.62966
     2.13168
     1.52964
     1.87897
     2.55533
     3.46954
     4.11618
     4.69592
     4.86687
     4.45065
     4.12361
     3.60333
     2.75601
     1.81208
     1.04652
     0.40732
    -0.21702
    -0.49203
    -0.73730
    -0.84136
    -0.77447
    -0.90825
    -1.05691
    -1.06434
    -0.77447
    -0.68528
    -0.62582
    -0.56635
    -0.68528
    -0.49203
    -0.34338
    -0.12040
    -0.13526
    -0.28392
    -0.33594
    -0.35824
    -0.26162
    -0.09067
    -0.17243
    -0.29878
    -0.34338
    -0.33594
    -0.13526
    -0.12783
    -0.30621
    -0.19472
    -0.38054
    -0.20959
    -0.26162
    -0.23189
    -0.48460
    -0.59608
    -0.37311
    -0.41027
    -0.31365
    -0.59608
    -0.81906
    -1.01231
    -1.28732
    -1.13123
    -1.19812
    -1.16096
    -1.05691
    -0.94542
    -1.00488
    -0.79676
    -0.73730
    -0.85623
    -0.86366
    -0.78190
    -0.39540
    -0.37311
    -0.22446
     0.05798
     0.20664
     0.25123
     0.19177
     0.33299
     0.44448
     0.32556
     0.32556
     0.19920
     0.22150
     0.14717
     0.05055
     0.20664
     0.20664
     0.08028
     0.14717
     0.10258
     0.04312
     0.05798
     0.11001
    -0.11297
    -0.30621
    -0.23189
    -0.03121
    -0.23932
    -0.28392
    -0.24675
    -0.29135
    -0.25419
    -0.22446
    -0.32108
    -0.26905
    -0.59608
    -0.52176
    -0.44000
    -0.27648
    -0.35081
    -0.67041
    -0.64811
    -0.41770
    -0.20959
    -0.43257
    -0.40284
    -0.55892
    -0.40284
    -0.31365
    -0.43257
    -0.32851
    -0.52919
    -0.42514
    -0.46973
    -0.22446
    -0.13526
    -0.36567
    -0.30621
    -0.37311
    -0.32108
    -0.38054
    -0.38054
    -0.34338
    -0.44743
    -0.42514
    -0.25419
    -0.17243
    -0.12040
    -0.26905
    -0.29878
    -0.14270
    -0.11297
     0.06542
    -0.02378
     0.22150
     0.22893
     0.45934
     0.57083
     0.67489
     0.71948
     0.79381
     0.86814
     0.72692
     0.88300
     0.83097
     0.73435
     0.77894
     1.01679
     0.83841
     0.63773
     0.68975
     0.61543
     0.47421
     0.21407
     0.11744
     0.11744
    -0.03121
    -0.18729
    -0.00891
    -0.35081
    -0.37311
    -0.37311
    -0.44743
    -0.22446
    -0.39540
    -0.57379
    -0.59608
    -0.67784
    -0.74474
    -0.67784
    -0.88596
    -0.91569
    -0.81906
    -0.82650
    -0.74474
    -0.61838
    -0.65555
    -0.29878
     0.37758
     0.96476
     1.37355
     1.52964
     1.37355
     1.18030
     1.22490
     1.41815
     1.58910
     1.41815
     1.14314
     0.86814
     0.28096
    -0.39540
    -1.33934
    -2.15693
    -2.43937
    -1.07177
     0.31812
     0.91273
     0.58570
    -0.25419
    -0.89339
    -0.81906
    -0.23189
     0.62286
     1.52220
     2.22087
     2.65939
     2.85264
     3.00129
     2.67426
     2.04249
     1.52964
     1.35125
     1.00936
     0.54853
     0.28839
    -0.03864
    -0.09067
    -0.25419
    -0.00891
    -0.09067
    -0.32108
    -0.24675
    -0.30621
    -0.14270
    -0.24675
    -0.31365
    -0.30621
    -0.26162
    -0.17243
    -0.29135
    -0.26905
    -0.23932
    -0.30621
    -0.35081
    -0.38797
    -0.32851
    -0.34338
    -0.22446
    -0.19472
    -0.21702
    -0.11297
    -0.07580
    -0.29135
    -0.07580
     0.10258
     0.01339
     0.19177
     0.16947
     0.11744
     0.13974
     0.04312
     0.09515
     0.20664
     0.40732
     0.42218
     0.29583
     0.34042
     0.21407
    -0.04607
     0.12488
     0.22893
     0.31812
     0.19920
     0.00596
     0.06542
    -0.07580
     0.08028
     0.03569
    -0.24675
    -0.25419
    -0.35081
    -0.35824
    -0.25419
    -0.39540
    -0.57379
    -0.66298
    -0.55149
    -0.37311
    -0.51433
    -0.58865
    -0.76703
    -0.83393
    -0.80420
    -0.78933
    -0.72987
    -0.86366
    -1.12380
    -1.05691
    -1.30961
    -1.25759
    -1.31705
    -1.44340
    -1.25015
    -1.07920
    -1.02718
    -0.97515
    -1.02718
    -0.96771
    -1.00488
    -0.85623
    -0.52919
    -0.33594
    -0.17986
    -0.10553
    -0.00148
    -0.04607
     0.21407
     0.05055
     0.19920
     0.27353
     0.34042
     0.42218
     0.50394
     0.28096
     0.18434
     0.27353
     0.22893
     0.27353
     0.35529
     0.34785
     0.13231
     0.22893
     0.19920
     0.07285
     0.19177
     0.23637
     0.24380
     0.08028
     0.06542
     0.13231
     0.22893
     0.19920
     0.21407
     0.18434
     0.39988
     0.42961
     0.51880
     0.68975
     0.48907
     0.44448
     0.55597
     0.61543
     0.72692
     0.56340
     0.53367
     0.61543
     0.43705
     0.38502
     0.44448
     0.13231
     0.08771
     0.04312
    -0.23189
    -0.21702
    -0.23932
    -0.34338
    -0.49946
    -0.33594
    -0.44743
    -0.51433
    -0.41770
    -0.72244
    -1.08664
    -1.21299
    -1.16839
    -1.05691
    -0.79676
    -0.63325
    -0.75960
    -0.86366
    -0.75217
    -0.66298
    -0.49946
    -0.23189
     0.08771
     0.25866
     0.81611
     0.95733
     1.13571
     1.15057
     0.92016
     0.83841
     0.60800
     0.34042
    -0.21702
    -0.70014
    -0.76703
    -0.37311
     0.12488
     1.26950
     2.88237
     3.44725
     3.17967
     2.38438
     2.21344
     2.41412
     2.89723
     3.72968
     4.52497
     4.92633
     4.96349
     4.60673
     4.43578
     4.01212
     3.58846
     2.70399
     1.90870
     1.03165
     0.39988
     0.12488
     0.05798
    -0.13526
    -0.29135
    -0.41770
    -0.46230
    -0.17986
     0.31812
     0.53367
     0.34785
     0.09515
     0.14717
    -0.12783
     0.09515
     0.51137
     0.37015
     0.45934
     0.58570
     0.92760
     0.25123
     0.19920
    -0.00148
     0.21407
     0.16204
     0.17690
     0.09515
     0.13974
     0.08028
     0.16947
     0.00596
     0.13974
    -0.06094
    -0.22446
    -0.13526
    -0.26905
    -0.41027
    -0.58122
    -0.81906
    -0.91569
    -1.04204
    -1.12380
    -1.47313
    -1.53259
    -1.39881
    -1.13123
    -1.23529
    -1.43597
    -1.74814
    -1.72584
    -1.80016
    -1.52516
    -1.31705
    -0.98258
    -0.96771
    -0.87109
    -0.83393
    -0.66298
    -0.70757
    -0.86366
    -0.67041
    -0.92312
    -0.79676
    -0.88596
    -0.94542
    -1.15353
    -1.56975
    -1.36907
    -1.48056
    -1.57719
    -2.15693
    -2.26099
    -2.27585
    -2.27585
    -2.32788
    -2.54342
    -2.72924
    -3.01911
    -3.24209
    -3.30155
    -3.04884
    -2.93735
    -2.70694
    -2.57315
    -2.42450
    -2.28328
    -2.53599
    -2.49140
    -2.29072
    -1.85963
    -1.47313
    -1.22042
    -0.71501
    -0.33594
    -0.17243
    -0.05351
     0.20664
     0.37015
     0.67489
     0.76408
     1.18030
     1.18030
     1.36612
     1.46274
     1.62626
     1.50734
     1.38098
     1.41815
     1.32896
     1.43301
     1.17287
     1.04652
     1.12828
     0.82354
     0.89787
     0.72692
     0.83841
     0.78638
     0.42218
     0.37758
     0.36272
     0.43705
     0.48164
     0.44448
     0.30326
     0.30326
     0.32556
     0.41475
     0.50394
     0.60056
     0.29583
     0.26610
     0.42218
     0.37758
     0.42961
     0.19177
     0.23637
     0.36272
     0.49651
     0.46678
     0.32556
     0.21407
     0.05798
     0.00596
     0.19920
     0.31069
     0.26610
     0.18434
    -0.09067
     0.28839
     0.25123
     0.23637
     0.00596
    -0.23189
    -0.08324
    -0.06094
    -0.03121
     0.06542
     0.03569
    -0.03121
     0.03569
     0.36272
     0.37758
     0.47421
     0.39988
     0.40732
     0.56340
     0.71948
     0.57826
     0.45191
     0.60800
     0.41475
     0.08028
    -0.12783
    -0.73730
    -0.93798
    -1.23529
    -0.78933
    -0.37311
     0.34785
     0.83097
     1.55193
     2.29519
     2.58506
     2.89723
     2.90467
     2.85264
     3.20940
     3.90063
     4.40605
     4.59930
     4.62159
     4.12361
     3.62563
     3.28373
     2.50331
     2.00532
     1.43301
     0.69719
    -0.08324
    -0.73730
    -0.80420
    -1.01974
    -1.25759
    -1.08664
    -1.14610
    -1.07177
    -0.91569
    -0.96771
    -0.74474
    -0.54406
    -0.59608
    -0.70757
    -0.53662
    -0.31365
    -0.39540
    -0.15013
    -0.26905
    -0.23189
    -0.18729
    -0.16499
     0.19177
    -0.00148
    -0.18729
    -0.20959
    -0.15756
    -0.03864
     0.01339
    -0.16499
    -0.15013
    -0.13526
    -0.03864
     0.11001
    -0.11297
    -0.08324
    -0.09067
    -0.18729
    -0.14270
    -0.11297
    -0.22446
    -0.39540
    -0.52176
    -0.06837
    -0.11297
    -0.12783
    -0.38054
    -0.55892
    -0.53662
    -0.51433
    -0.47716
    -0.55149
    -0.44000
    -0.50689
    -0.52176
    -0.36567
    -0.38054
    -0.46230
    -0.61095
    -0.35081
    -0.32108
    -0.40284
    -0.26162
    -0.41770
    -0.49203
    -0.43257
    -0.41770
    -0.33594
    -0.59608
    -0.31365
    -0.28392
    -0.38054
    -0.41770
    -0.56635
    -0.51433
    -0.67784
    -0.34338
    -0.55892
    -0.54406
    -0.52176
    -0.52919
    -0.59608
    -0.64068
    -0.67784
    -0.66298
    -0.54406
    -0.64068
    -0.53662
    -0.65555
    -0.67784
    -0.66298
    -0.61838
    -0.36567
    -0.35081
    -0.44000
    -0.52176
    -0.52919
    -0.59608
    -0.41770
    -0.53662
    -0.52919
    -0.49946
    -0.41770
    -0.26162
    -0.26905
    -0.42514
    -0.49946
    -0.65555
    -0.44743
    -0.17986
    -0.35081
    -0.32108
    -0.36567
    -0.21702
    -0.21702
     0.08771
    -0.03864
    -0.20959
    -0.21702
    -0.11297
     0.00596
     0.02825
    -0.05351
    -0.14270
    -0.19472
     0.11001
     0.01339
     0.28839
     0.03569
     0.05055
     0.10258
     0.10258
     0.14717
     0.06542
     0.09515
     0.16204
     0.26610
     0.28096
     0.38502
     0.00596
    -0.03864
     0.18434
     0.00596
    -0.04607
    -0.06094
    -0.15013
    -0.29878
    -0.50689
    -0.52176
    -0.48460
    -0.38797
    -0.50689
    -0.48460
    -0.47716
    -0.41770
    -0.78933
    -0.87852
    -0.63325
    -0.67784
    -0.68528
    -0.58865
    -0.52176
    -0.14270
     0.22150
     0.70462
     1.12084
     1.29179
     1.19517
     1.15057
     0.96476
     1.03909
     0.94246
     1.01679
     1.02422
     0.89787
     0.47421
    -0.26905
    -0.95285
    -1.30218
    -1.01231
    -0.06094
     0.85327
     1.39585
     1.23233
     0.89787
     0.42218
     0.31812
     0.83097
     1.26950
     1.93843
     2.66682
     3.13508
     3.03102
     2.68912
     2.42898
     2.06478
     1.66342
     1.21003
     0.77894
     0.30326
     0.09515
    -0.14270
     0.01339
    -0.30621
    -0.46973
    -0.35824
    -0.29135
    -0.08324
     0.13974
     0.05055
    -0.06094
    -0.16499
    -0.16499
     0.04312
     0.02082
     0.24380
     0.18434
    -0.03864
     0.02082
     0.13231
     0.14717
     0.20664
     0.02825
     0.02082
     0.02082
     0.02825
     0.01339
     0.10258
    -0.03121
    -0.03121
    -0.07580
     0.21407
     0.21407
     0.05055
     0.06542
    -0.11297
     0.07285
    -0.13526
    -0.14270
    -0.10553
    -0.20216
    -0.15013
    -0.06837
    -0.12040
    -0.08324
    -0.28392
    -0.37311
    -0.32851
    -0.14270
    -0.21702
    -0.35824
    -0.29135
    -0.34338
    -0.24675
    -0.30621
    -0.04607
     0.07285
    -0.15756
    -0.21702
    -0.13526
    -0.01634
    -0.17243
    -0.00891
    -0.10553
    -0.10553
    -0.04607
    -0.04607
    -0.02378
    -0.12783
    -0.19472
     0.03569
    -0.14270
    -0.32851
    -0.41770
    -0.52176
    -0.48460
    -0.42514
    -0.66298
    -0.53662
    -0.55892
    -0.58865
    -0.73730
    -0.86366
    -0.81163
    -0.95285
    -0.74474
    -0.99001
    -0.79676
    -0.87109
    -0.66298
    -0.58122
    -0.49203
    -0.79676
    -0.64068
    -0.77447
    -0.60352
    -0.46230
    -0.44743
    -0.48460
    -0.46973
    -0.38054
    -0.35824
    -0.26905
    -0.26162
    -0.12040
    -0.32851
    -0.35081
    -0.07580
    -0.16499
    -0.29135
    -0.35081
    -0.19472
    -0.10553
    -0.03864
    -0.06094
    -0.09067
    -0.27648
    -0.24675
    -0.13526
    -0.03864
     0.02825
    -0.08324
    -0.06094
    -0.16499
     0.01339
     0.21407
     0.01339
    -0.11297
     0.13974
     0.19920
     0.28839
     0.41475
     0.17690
     0.13974
     0.24380
     0.07285
     0.44448
     0.46678
     0.27353
     0.15461
     0.07285
     0.13231
     0.16947
    -0.09067
    -0.03864
    -0.20959
    -0.21702
    -0.30621
    -0.18729
    -0.42514
    -0.74474
    -0.82650
    -0.84879
    -0.80420
    -0.81906
    -0.99001
    -1.20556
    -1.13123
    -1.29475
    -1.29475
    -1.19069
    -1.17583
    -0.51433
    -0.00148
     0.39245
     0.90530
     1.23977
     1.31409
     1.02422
     0.98706
     0.98706
     1.15801
     1.31409
     1.16544
     0.55597
    -0.20959
    -0.99744
    -1.42854
    -1.23529
    -0.14270
     1.69315
     3.20940
     3.46954
     2.61479
     1.33639
     1.22490
     1.27693
     1.96073
     3.15737
     4.22023
     5.16417
     5.30539
     5.02296
     4.07902
     3.06075
     2.48844
     1.88640
     1.20260
     0.45934
     0.18434
    -0.28392
     0.13974
     0.25866
     0.08028
    -0.18729
    -0.13526
    -0.35081
     0.02825
     0.16204
     0.31069
     0.25866
     0.56340
     0.53367
     0.39988
     0.33299
     0.13231
     0.02825
     0.24380
     0.31069
     0.27353
     0.25866
     0.25123
     0.08028
     0.08028
     0.26610
     0.37015
     0.24380
     0.03569
     0.04312
     0.15461
     0.18434
     0.03569
     0.05055
    -0.15013
    -0.36567
    -0.36567
    -0.37311
    -0.47716
    -0.73730
    -0.80420
    -0.77447
    -0.64068
    -0.45487
    -0.55892
    -0.74474
    -0.99744
    -1.37651
    -1.12380
    -0.79676
    -0.69271
    -0.73730
    -0.58122
    -0.67041
    -0.52919
    -0.54406
    -0.75960
    -0.86366
    -0.81163
    -0.82650
    -0.67784
    -0.49203
    -0.58865
    -0.77447
    -0.87852
    -0.81163
    -0.72244
    -0.82650
    -0.77447
    -1.00488
    -1.21299
    -1.10893
    -0.81163
    -1.00488
    -1.16096
    -1.42110
    -1.23529
    -1.16839
    -0.98258
    -1.19069
    -1.12380
    -1.40624
    -1.42854
    -1.30961
    -1.25015
    -1.17583
    -1.49543
    -1.27245
    -1.11637
    -1.00488
    -0.99744
    -1.02718
    -1.01231
    -1.05691
    -0.87852
    -0.69271
    -0.76703
    -0.52919
    -0.67041
    -0.58865
    -0.29878
    -0.17243
    -0.19472
    -0.20216
    -0.15013
    -0.01634
     0.07285
    -0.04607
     0.02082
     0.05798
     0.01339
     0.15461
     0.13974
     0.09515
     0.06542
     0.02825
    -0.03121
     0.15461
     0.06542
     0.13974
     0.11744
     0.11001
     0.20664
     0.08028
     0.15461
     0.24380
     0.34042
     0.35529
     0.20664
     0.23637
     0.38502
     0.25123
     0.45934
     0.51880
     0.49651
     0.41475
     0.46678
     0.44448
     0.45191
     0.47421
     0.22150
     0.47421
     0.47421
     0.48164
     0.43705
     0.21407
     0.30326
     0.06542
     0.11001
     0.25866
     0.07285
    -0.02378
    -0.05351
    -0.13526
    -0.00891
    -0.09810
    -0.31365
    -0.43257
    -0.32851
    -0.29878
    -0.00148
     0.12488
    -0.03864
    -0.06094
    -0.20959
    -0.09810
     0.11001
     0.13231
     0.13974
     0.28096
     0.61543
     0.71948
     0.84584
     0.95733
     0.89043
     0.94989
     1.06138
     1.06138
     0.70462
     0.45191
     0.13974
     0.02082
     0.03569
     0.05798
    -0.26905
    -0.16499
     0.08771
     0.37758
     1.36612
     1.99046
     2.36952
     2.39925
     2.07222
     2.28776
     2.59250
     3.01616
     3.08305
     3.50671
     3.82631
     3.67766
     3.55130
     3.17967
     2.90467
     1.93100
     1.28436
     0.68975
     0.31069
     0.09515
    -0.06094
    -0.44000
    -0.51433
    -0.69271
    -0.78933
    -0.31365
    -0.12040
    -0.37311
    -0.41770
    -0.47716
    -0.26905
    -0.13526
    -0.13526
     0.02082
     0.08771
    -0.01634
     0.00596
     0.07285
     0.00596
    -0.12040
    -0.12783
    -0.10553
     0.05798
     0.19177
    -0.02378
     0.05055
    -0.17986
    -0.18729
    -0.35081
    -0.52176
    -0.43257
    -0.54406
    -0.63325
    -0.39540
    -0.39540
    -0.61838
    -0.78933
    -1.05691
    -0.96028
    -0.84136
    -0.80420
    -0.87852
    -0.95285
    -1.01974
    -0.99001
    -0.58122
    -0.62582
    -0.55149
    -0.62582
    -0.69271
    -0.45487
    -0.74474
    -0.72987
    -0.77447
    -0.54406
    -0.27648
    -0.11297
    -0.28392
    -0.34338
    -0.55149
    -0.53662
    -0.51433
    -0.53662
    -0.60352
    -0.60352
    -0.46973
    -0.71501
    -0.82650
    -0.78933
    -1.09407
    -0.99744
    -1.23529
    -1.27988
    -1.54002
    -1.27988
    -1.36907
    -1.58462
    -1.79273
    -1.64408
    -1.65151
    -1.82246
    -1.74070
    -1.71841
    -1.98598
    -1.71097
    -1.62922
    -1.92652
    -1.67381
    -1.46570
    -1.82990
    -1.82246
    -1.47313
    -1.27245
    -1.24272
    -1.08664
    -0.79676
    -0.52919
    -0.50689
    -0.29135
    -0.09810
     0.11001
     0.28096
     0.31069
     0.66746
     0.97219
     0.97219
     1.13571
     1.12084
     1.12084
     1.12828
     1.22490
     1.36612
     1.18774
     1.35869
     0.98706
     1.06138
     1.14314
     0.99449
     0.77151
     0.68232
     0.66746
     0.74178
     0.48164
     0.51137
     0.41475
     0.31069
     0.23637
     0.19920
     0.25123
     0.14717
     0.08028
    -0.04607
    -0.17986
    -0.12040
    -0.14270
    -0.30621
    -0.26162
    -0.09067
    -0.33594
    -0.10553
    -0.13526
    -0.04607
    -0.38054
    -0.33594
    -0.23932
    -0.09067
    -0.00148
    -0.05351
     0.05055
     0.05798
     0.24380
     0.19920
    -0.05351
    -0.00148
    -0.09067
    -0.06837
    -0.06094
    -0.06094
    -0.16499
    -0.09067
     0.02082
     0.18434
     0.21407
     0.21407
    -0.01634
    -0.34338
    -0.30621
    -0.80420
    -0.86366
    -0.87109
    -0.84879
    -0.69271
     0.06542
     1.38098
     2.32492
     3.23913
     3.35062
     3.15737
     2.78574
     3.09048
     3.54387
     3.78171
     4.37632
     4.41348
     4.57700
     4.55470
     4.32429
     3.94523
     3.41752
     2.30263
     1.43301
     0.87557
     0.22893
    -0.09810
    -0.40284
    -0.58122
    -0.54406
    -0.69271
    -0.59608
    -0.55149
    -0.81163
    -0.66298
    -0.52176
    -0.21702
    -0.25419
     0.00596
    -0.17243
    -0.31365
    -0.26905
    -0.03121
     0.09515
     0.02082
     0.19177
    -0.15013
     0.00596
     0.04312
    -0.09067
    -0.15756
     0.03569
    -0.10553
    -0.11297
     0.08028
    -0.00148
    -0.03864
    -0.26905
    -0.20959
     0.03569
    -0.03121
     0.01339
    -0.12040
    -0.35081
    -0.15756
    -0.07580
     0.05798
    -0.06837
    -0.31365
    -0.31365
    -0.27648
    -0.29878
    -0.38054
    -0.37311
    -0.41770
    -0.27648
    -0.08324
    -0.32108
    -0.35824
    -0.44000
    -0.43257
    -0.34338
    -0.40284
    -0.33594
    -0.41770
    -0.45487
    -0.40284
    -0.21702
    -0.35081
    -0.45487
    -0.55892
    -0.50689
    -0.55892
    -0.38797
    -0.39540
    -0.52919
    -0.41027
    -0.58122
    -0.53662
    -0.55149
    -0.49203
    -0.65555
    -0.58865
    -0.53662
    -0.69271
    -0.49203
    -0.64811
    -0.54406
    -0.49946
    -0.56635
    -0.50689
    -0.58122
    -0.55892
    -0.49946
    -0.46230
    -0.56635
    -0.32108
    -0.52176
    -0.41770
    -0.38054
    -0.42514
    -0.35081
    -0.48460
    -0.38797
    -0.29878
    -0.17986
    -0.28392
    -0.40284
    -0.38054
    -0.49946
    -0.42514
    -0.10553
    -0.13526
    -0.20216
    -0.29878
    -0.31365
    -0.28392
    -0.37311
    -0.27648
    -0.25419
    -0.23932
    -0.08324
    -0.14270
    -0.12040
    -0.15756
    -0.24675
    -0.04607
    -0.44000
    -0.44743
    -0.20959
    -0.03864
     0.11001
     0.13974
     0.13974
     0.05798
    -0.12783
    -0.50689
    -0.36567
    -0.09810
     0.19920
     0.07285
    -0.07580
    -0.25419
    -0.17243
    -0.29878
    -0.04607
    -0.35824
    -0.45487
    -0.37311
    -0.31365
    -0.38797
    -0.38054
    -0.53662
    -0.58122
    -0.53662
    -0.46230
    -0.32851
    -0.47716
    -0.52919
    -0.62582
    -0.59608
    -0.52919
    -0.46973
    -0.65555
    -0.73730
    -0.70014
    -0.55149
    -0.55149
    -0.48460
    -0.18729
     0.08028
     0.10258
     0.01339
     0.03569
    -0.09810
    -0.38054
    -0.52919
    -0.41027
    -0.46973
    -0.55149
    -0.45487
    -0.09067
     0.32556
     0.89043
     1.05395
     1.23233
     1.32896
     1.36612
     1.29923
     1.27693
     1.38842
     1.65599
     2.09451
     2.63709
     2.91210
     2.43641
     2.14654
     2.10938
     1.78234
     1.43301
     1.09855
     0.84584
     0.72692
     0.87557
     0.64516
     0.62286
     0.51880
     0.60056
     0.56340
     0.76408
     0.96476
     0.82354
     0.74921
     0.59313
     0.89043
     0.72692
     0.75665
     0.68232
     0.66002
     0.54110
     0.55597
     0.54110
     0.43705
     0.27353
     0.04312
     0.19920
     0.51137
     0.26610
     0.30326
     0.21407
     0.06542
     0.12488
     0.25866
     0.16204
     0.11744
     0.04312
     0.02082
     0.08771
     0.02825
     0.11001
    -0.02378
    -0.09810
    -0.15013
     0.05798
    -0.00148
    -0.15756
    -0.01634
    -0.01634
    -0.16499
    -0.15013
    -0.08324
    -0.08324
    -0.12783
    -0.26162
    -0.12783
    -0.23189
    -0.07580
    -0.14270
    -0.29878
    -0.19472
    -0.27648
    -0.35824
    -0.37311
    -0.23189
    -0.39540
    -0.46973
    -0.23189
    -0.27648
    -0.28392
    -0.26905
    -0.24675
    -0.20959
    -0.35081
    -0.41027
    -0.30621
    -0.13526
    -0.22446
    -0.34338
    -0.17986
    -0.36567
    -0.19472
    -0.25419
    -0.51433
    -0.29878
    -0.50689
    -0.38797
    -0.54406
    -0.52919
    -0.49203
    -0.75217
    -0.63325
    -0.36567
    -0.49946
    -0.60352
    -0.66298
    -0.72244
    -0.61095
    -0.64068
    -0.46973
    -0.54406
    -0.48460
    -0.54406
    -0.33594
    -0.32851
    -0.48460
    -0.41027
    -0.53662
    -0.19472
    -0.20959
    -0.15756
    -0.23932
    -0.26905
    -0.12040
    -0.28392
    -0.06837
    -0.04607
    -0.06837
    -0.12040
    -0.16499
    -0.01634
     0.02082
     0.03569
    -0.18729
    -0.01634
     0.02082
     0.03569
     0.08028
     0.08771
     0.06542
    -0.03121
     0.09515
     0.13974
     0.19920
     0.13974
     0.35529
     0.31812
     0.31812
     0.48907
     0.48164
     0.23637
     0.31069
     0.23637
     0.45934
     0.30326
     0.21407
     0.05055
    -0.12040
    -0.09810
    -0.43257
    -0.53662
    -0.50689
    -0.73730
    -0.85623
    -0.99744
    -1.26502
    -1.30961
    -1.07920
    -1.06434
    -1.25015
    -1.28732
    -1.32448
    -1.43597
    -1.67381
    -1.70354
    -1.67381
    -1.52516
    -1.10893
    -0.83393
    -0.62582
    -0.44000
    -0.17986
     0.02082
    -0.10553
    -0.17243
    -0.26905
    -0.22446
    -0.46973
    -0.46230
    -0.77447
    -0.87109
    -0.90825
    -0.75217
    -0.31365
     0.45191
     1.21003
     2.07222
     2.33236
     1.60396
     1.44045
     1.51477
     2.07965
     2.62966
     3.17224
     3.57360
     4.07158
     4.12361
     4.10875
     3.41008
     2.70399
     1.84924
     1.51477
     1.02422
     0.54853
     0.26610
    -0.13526
    -0.24675
    -0.35081
    -0.26162
    -0.23189
    -0.51433
    -0.48460
    -0.54406
    -0.56635
    -0.39540
    -0.07580
    -0.05351
    -0.15013
    -0.15013
    -0.14270
    -0.12040
    -0.09810
    -0.09067
    -0.11297
    -0.03864
    -0.10553
     0.08771
     0.02082
     0.12488
     0.02825
    -0.08324
     0.08028
     0.01339
    -0.04607
     0.16947
     0.00596
     0.03569
     0.02825
    -0.03121
     0.18434
     0.28839
     0.38502
     0.32556
     0.48164
     0.46678
     0.63029
     0.75665
     0.86070
     0.86070
     0.86814
     0.89043
     1.02422
     0.91273
     0.96476
     0.94989
     1.07625
     0.92016
     0.97962
     0.68975
     0.59313
     0.46678
     0.37015
     0.40732
     0.25123
     0.33299
     0.23637
     0.25866
    -0.02378
    -0.00148
     0.13231
    -0.17986
    -0.09810
    -0.21702
    -0.03864
    -0.23189
    -0.06837
    -0.29878
    -0.18729
    -0.42514
    -0.12040
    -0.21702
    -0.20216
    -0.29878
    -0.32851
    -0.30621
    -0.41027
    -0.30621
    -0.32108
    -0.27648
    -0.45487
    -0.39540
    -0.30621
    -0.24675
    -0.32108
    -0.54406
    -0.47716
    -0.38054
    -0.39540
    -0.38797
    -0.47716
    -0.32851
    -0.49946
    -0.36567
    -0.37311
    -0.25419
    -0.25419
    -0.38054
    -0.23932
    -0.15013
    -0.29878
    -0.25419
    -0.30621
    -0.23189
    -0.20216
    -0.12783
    -0.10553
    -0.20216
    -0.26162
    -0.23932
    -0.17986
    -0.03121
    -0.00148
     0.01339
    -0.11297
     0.08771
     0.04312
     0.08028
     0.04312
     0.05055
     0.12488
     0.29583
     0.14717
     0.16947
     0.28839
     0.24380
     0.17690
     0.18434
     0.26610
     0.11001
     0.13231
     0.11744
     0.17690
     0.01339
     0.08771
    -0.03121
     0.08028
    -0.05351
     0.05055
    -0.07580
    -0.23932
    -0.26905
    -0.25419
    -0.25419
    -0.30621
    -0.49203
    -0.52919
    -0.52919
    -0.44000
    -0.51433
    -0.58865
    -0.69271
    -0.66298
    -0.48460
    -0.33594
    -0.50689
    -0.40284
    -0.41770
    -0.29135
    -0.23189
    -0.19472
    -0.26905
    -0.29135
    -0.19472
    -0.16499
     0.02825
    -0.03864
    -0.10553
     0.23637
     0.31812
     0.34042
     0.29583
     0.26610
     0.02082
    -0.09810
    -0.24675
    -0.11297
    -0.46973
    -0.51433
    -0.53662
    -0.60352
    -0.60352
    -0.49203
    -0.12040
     0.36272
     0.55597
     0.61543
     0.77151
     0.68232
     0.76408
     0.94989
     1.20260
     1.55937
     1.85667
     1.92356
     2.08708
     1.93843
     1.69315
     1.43301
     1.03165
     0.70462
     0.58570
     0.54853
     0.17690
     0.13231
    -0.26162
    -0.17243
    -0.20216
    -0.10553
    -0.14270
    -0.12783
    -0.26905
    -0.11297
    -0.13526
    -0.02378
    -0.12783
     0.02082
     0.03569
     0.23637
     0.22893
     0.13974
     0.10258
     0.03569
     0.07285
     0.08771
     0.26610
     0.27353
     0.16204
     0.15461
     0.24380
     0.21407
    -0.03864
     0.24380
     0.04312
     0.07285
     0.03569
     0.09515
     0.20664
    -0.01634
    -0.02378
    -0.19472
    -0.02378
    -0.06837
    -0.02378
    -0.00148
     0.01339
     0.06542
    -0.10553
    -0.14270
    -0.17986
    -0.16499
    -0.03121
    -0.07580
     0.00596
    -0.18729
    -0.29135
    -0.46230
    -0.28392
    -0.29878
    -0.41027
    -0.51433
    -0.55892
    -0.58865
    -0.52919
    -0.62582
    -0.77447
    -0.66298
    -0.88596
    -0.54406
    -0.57379
    -0.55892
    -0.49203
    -0.58122
    -0.47716
    -0.31365
    -0.23932
    -0.25419
    -0.10553
     0.25123
     0.18434
     0.23637
     0.15461
     0.19920
     0.33299
     0.39245
     0.51880
     0.37758
     0.38502
     0.37015
     0.24380
     0.48164
     0.48907
     0.23637
     0.17690
     0.16204
     0.13231
     0.24380
     0.05798
     0.00596
     0.11001
     0.02082
     0.22150
     0.09515
     0.11744
    -0.12783
    -0.10553
    -0.00891
     0.08771
     0.00596
    -0.09810
    -0.09810
    -0.08324
    -0.07580
     0.06542
     0.04312
    -0.04607
     0.02082
     0.01339
     0.10258
     0.16204
     0.06542
     0.05798
     0.22893
     0.28839
     0.25123
     0.19920
     0.12488
     0.16204
     0.32556
     0.13974
     0.08771
     0.19177
     0.00596
    -0.02378
    -0.06094
    -0.01634
    -0.26905
    -0.19472
    -0.17986
    -0.25419
    -0.38797
    -0.46230
    -0.51433
    -0.52176
    -0.38054
    -0.38797
    -0.41770
    -0.37311
    -0.43257
    -0.38797
    -0.32108
    -0.12040
    -0.19472
    -0.23932
    -0.18729
     0.00596
    -0.05351
    -0.17243
    -0.28392
    -0.14270
    -0.38054
    -0.50689
    -0.38797
    -0.19472
    -0.36567
    -0.40284
    -0.36567
    -0.29878
    -0.27648
    -0.57379
    -0.79676
    -0.87852
    -0.96771
    -1.04947
    -1.13866
    -0.92312
    -0.62582
     0.01339
     0.80124
     1.40328
     1.66342
     1.89383
     1.65599
     1.65599
     2.11681
     2.22087
     2.66682
     2.98642
     3.19454
     3.03845
     3.08305
     2.82291
     2.70399
     2.39182
     1.99789
     1.19517
     0.69719
     0.36272
     0.26610
     0.22150
     0.19177
    -0.05351
    -0.09067
    -0.23189
    -0.24675
    -0.06837
    -0.12040
    -0.17986
    -0.05351
     0.07285
    -0.12040
    -0.15013
    -0.22446
    -0.32851
    -0.40284
    -0.14270
    -0.27648
    -0.38797
    -0.45487
    -0.64068
    -0.59608
    -0.60352
    -0.78933
    -0.65555
    -0.84136
    -0.72987
    -0.93055
    -0.90825
    -1.02718
    -1.07177
    -0.89339
    -0.90825
    -0.49203
    -0.48460
    -0.49203
    -0.69271
    -0.34338
    -0.10553
    -0.10553
    -0.00148
    -0.08324
    -0.05351
     0.00596
     0.00596
     0.15461
    -0.02378
     0.01339
     0.04312
    -0.06837
     0.02825
     0.06542
    -0.26162
    -0.29878
    -0.22446
    -0.41027
    -0.38797
    -0.27648
    -0.31365
    -0.38797
    -0.36567
    -0.29878
    -0.39540
    -0.40284
    -0.55149
    -0.49946
    -0.52176
    -0.55149
    -0.63325
    -0.72244
    -0.58122
    -0.73730
    -0.87852
    -0.76703
    -0.76703
    -1.06434
    -0.98258
    -1.01974
    -0.78933
    -0.91569
    -1.01974
    -1.09407
    -0.92312
    -0.87852
    -0.98258
    -1.08664
    -1.12380
    -1.14610
    -1.13123
    -1.01974
    -0.86366
    -1.12380
    -0.93055
    -0.78933
    -0.68528
    -0.73730
    -0.57379
    -0.53662
    -0.29878
    -0.09810
     0.04312
     0.20664
     0.34785
     0.68232
     0.63029
     0.92016
     1.01679
     1.00936
     0.97962
     1.06882
     1.00936
     1.23233
     1.20260
     1.20260
     1.10598
     1.16544
     0.97962
     0.92760
     0.80124
     0.85327
     0.74921
     0.69719
     0.80868
     0.71948
     0.46678
     0.55597
     0.45934
     0.71948
     0.57826
     0.59313
     0.41475
     0.54110
     0.33299
     0.48164
     0.48164
     0.37015
     0.34785
     0.34042
     0.31812
     0.21407
     0.17690
     0.08028
    -0.14270
    -0.18729
    -0.17986
    -0.21702
    -0.58122
    -0.64068
    -0.55892
    -0.72244
    -0.73730
    -0.68528
    -0.74474
    -0.76703
    -0.74474
    -0.83393
    -0.90082
    -1.02718
    -1.05691
    -0.95285
    -0.83393
    -0.61095
    -0.41027
    -0.16499
     0.20664
     0.63773
     0.39988
     0.52624
     0.44448
     0.22893
     0.27353
     0.23637
     0.24380
     0.18434
     0.11744
    -0.32851
    -0.49203
    -0.87852
    -0.49203
     0.31812
     1.08368
     1.59653
     1.58166
     1.18030
     1.15057
     1.23977
     1.44788
     2.09451
     2.30263
     2.54047
     2.71142
     2.81547
     2.77088
     2.61479
     2.17627
     1.31409
     0.83841
     0.47421
     0.07285
    -0.29878
    -0.43257
    -0.48460
    -0.82650
    -0.52919
    -0.76703
    -0.62582
    -0.70757
    -0.48460
    -0.42514
    -0.35081
    -0.26905
    -0.30621
    -0.09067
    -0.19472
    -0.10553
    -0.03121
     0.01339
     0.08771
    -0.06094
     0.01339
     0.05055
     0.31069
     0.01339
    -0.15013
     0.01339
     0.11744
     0.10258
    -0.00148
     0.05798
    -0.13526
     0.02082
    -0.03864
     0.21407
    -0.00148
     0.07285
    -0.03864
    -0.01634
    -0.07580
    -0.13526
    -0.00148
    -0.23932
    -0.13526
    -0.06094
    -0.05351
    -0.28392
    -0.41770
    -0.41027
    -0.35824
    -0.48460
    -0.29135
    -0.36567
    -0.52176
    -0.47716
    -0.43257
    -0.36567
    -0.44743
    -0.52176
    -0.48460
    -0.34338
    -0.16499
    -0.27648
    -0.17243
    -0.16499
    -0.28392
    -0.22446
    -0.14270
    -0.07580
    -0.23189
    -0.19472
    -0.07580
    -0.07580
    -0.27648
    -0.29135
    -0.25419
    -0.16499
    -0.23189
    -0.33594
    -0.28392
    -0.41027
    -0.29135
    -0.67041
    -0.39540
    -0.47716
    -0.39540
    -0.55892
    -0.37311
    -0.51433
    -0.42514
    -0.47716
    -0.62582
    -0.54406
    -0.43257
    -0.54406
    -0.50689
    -0.46230
    -0.36567
    -0.47716
    -0.44743
    -0.23932
    -0.32108
    -0.43257
    -0.38054
    -0.22446
    -0.15013
    -0.21702
    -0.15013
    -0.24675
    -0.13526
    -0.03121
     0.04312
     0.09515
     0.11744
    -0.02378
     0.13231
     0.25866
     0.25123
     0.35529
     0.25123
     0.38502
     0.57083
     0.53367
     0.32556
     0.54110
     0.39245
     0.44448
     0.63029
     0.57083
     0.42218
     0.41475
     0.34785
     0.40732
     0.62286
     0.45191
     0.37758
     0.24380
     0.34785
     0.31069
     0.26610
     0.16204
     1.13571
     1.98302
     1.32896
     0.67489
     0.32556
     0.33299
     0.22893
     0.57826
     0.64516
     0.51137
     0.25123
     0.02825
    -0.23932
    -0.50689
    -0.82650
    -1.18326
    -1.26502
    -1.36907
    -1.41367
    -1.49543
    -1.62178
    -1.80760
    -1.93395
    -1.84476
    -1.77043
    -1.16839
    -0.90825
    -0.38797
     0.13231
     0.60056
     0.83841
     0.88300
     0.83841
     1.17287
     1.25463
     1.25463
     1.48504
     1.34382
     1.27693
     0.80124
     0.51880
     0.05055
    -0.54406
    -0.87852
    -0.94542
    -0.49946
     0.08028
     0.43705
     0.45934
     0.36272
     0.42218
     0.27353
     0.39988
     0.86814
     1.32152
     1.71545
     2.38438
     2.58506
     2.35465
     1.93843
     1.66342
     1.41815
     1.07625
     0.71205
     0.49651
     0.22150
     0.17690
     0.00596
    -0.04607
    -0.06837
    -0.24675
    -0.15013
    -0.07580
    -0.16499
     0.02825
    -0.09067
     0.13974
     0.03569
     0.14717
     0.03569
    -0.00148
     0.02082
     0.05055
     0.06542
     0.13231
     0.23637
     0.26610
     0.05798
     0.02825
     0.21407
     0.21407
     0.25123
     0.20664
     0.12488
    -0.02378
     0.16204
     0.07285
     0.14717
    -0.03121
    -0.06094
    -0.01634
    -0.01634
    -0.14270
    -0.30621
    -0.56635
    -0.40284
    -0.43257
    -0.30621
    -0.46973
    -0.52919
    -0.35824
    -0.43257
    -0.54406
    -0.53662
    -0.50689
    -0.50689
    -0.49203
    -0.29135
    -0.12783
    -0.20216
    -0.29135
    -0.35081
    -0.15013
    -0.26162
    -0.30621
    -0.32851
    -0.32851
    -0.32851
    -0.42514
    -0.55892
    -0.61095
    -0.67784
    -0.67041
    -0.65555
    -0.67784
    -0.82650
    -0.97515
    -1.34678
    -1.04204
    -1.09407
    -1.06434
    -1.04947
    -1.10893
    -1.17583
    -1.09407
    -1.03461
    -1.03461
    -1.10893
    -1.19812
    -0.99744
    -1.14610
    -0.94542
    -1.08664
    -0.99744
    -0.76703
    -0.78190
    -0.75960
    -0.79676
    -0.75217
    -0.67784
    -0.50689
    -0.59608
    -0.57379
    -0.58122
    -0.57379
    -0.49946
    -0.32108
    -0.18729
    -0.17986
    -0.36567
    -0.20959
    -0.09067
    -0.06837
    -0.07580
    -0.07580
    -0.19472
    -0.09810
     0.10258
     0.08028
     0.27353
     0.35529
     0.31812
     0.48164
     0.50394
     0.53367
     0.44448
     0.62286
     0.73435
     0.75665
     0.85327
     0.83097
     0.83841
     0.88300
     0.85327
     0.84584
     0.84584
     0.91273
     0.87557
     0.71948
     0.78638
     0.73435
     0.65259
     0.62286
     0.71948
     0.69719
     0.64516
     0.57083
     0.45934
     0.48907
     0.42218
     0.38502
     0.25866
     0.37015
     0.30326
     0.30326
     0.35529
     0.22150
     0.23637
    -0.06837
     0.14717
     0.16947
     0.13974
     0.01339
     0.11744
     0.19177
     0.03569
     0.05055
     0.28839
     0.20664
     0.32556
     0.52624
     0.45191
     0.49651
     0.48164
     0.47421
     0.48907
     0.46678
     0.33299
     0.24380
    -0.02378
    -0.15013
    -0.15756
     0.14717
     0.41475
     0.86070
     1.58166
     1.78234
     2.07965
     2.36952
     2.54790
     2.33979
     2.41412
     2.46614
     2.97899
     3.17967
     3.47698
     3.29859
     3.08305
     2.51074
     2.41412
     1.95329
     1.32896
     0.88300
     0.48907
     0.19920
    -0.29135
    -0.38054
    -0.52176
    -0.56635
    -0.55149
    -0.61838
    -0.56635
    -0.61095
    -0.23189
    -0.12783
    -0.26905
    -0.23932
    -0.35081
    -0.27648
    -0.31365
    -0.17986
    -0.13526
    -0.09067
    -0.09810
    -0.00891
     0.00596
    -0.06837
    -0.09810
    -0.09067
    -0.12040
    -0.17986
    -0.34338
    -0.09067
    -0.06094
     0.03569
     0.07285
     0.01339
    -0.04607
    -0.23932
    -0.15013
    -0.16499
    -0.19472
    -0.35824
    -0.38054
    -0.71501
    -0.65555
    -0.75960
    -0.88596
    -1.04947
    -0.77447
    -0.81906
    -1.03461
    -1.30218
    -1.20556
    -1.38394
    -1.19069
    -1.49543
    -1.14610
    -1.33191
    -1.11637
    -0.99744
    -1.01231
    -0.93055
    -1.07177
    -1.09407
    -1.10893
    -1.04204
    -1.12380
    -1.04947
    -1.13866
    -1.05691
    -1.10893
    -1.41367
    -1.32448
    -1.18326
    -1.23529
    -1.18326
    -1.02718
    -1.16839
    -1.22042
    -1.14610
    -1.20556
    -1.04204
    -0.86366
    -0.72987
    -0.81906
    -0.81906
    -0.65555
    -0.72987
    -0.55892
    -0.50689
    -0.55892
    -0.51433
    -0.41027
    -0.38797
    -0.33594
    -0.48460
    -0.41027
    -0.30621
    -0.15756
    -0.11297
    -0.08324
    -0.05351
    -0.03121
     0.03569
    -0.00891
     0.19177
     0.22893
     0.16947
     0.25123
     0.30326
     0.29583
     0.05055
    -0.04607
     0.19177
     0.10258
     0.17690
     0.15461
     0.19177
     0.21407
     0.11744
     0.19177
     0.06542
     0.27353
     0.01339
     0.09515
     0.07285
     0.19177
     0.14717
     0.11744
     0.10258
     0.00596
     0.07285
     0.13231
    -0.03121
    -0.01634
    -0.12783
    -0.20216
    -0.09810
    -0.13526
    -0.15013
     0.02825
     0.16204
     0.22150
     0.29583
     0.16204
     0.25123
     0.34785
     0.44448
     0.51880
     0.70462
     0.92760
     1.01679
     0.74921
     0.68232
     1.18030
     1.18774
     1.15801
     1.15057
     1.17287
     0.91273
     0.71205
     0.66002
     0.45191
     0.08771
     0.07285
     0.17690
    -0.10553
    -0.32851
    -0.74474
    -1.01974
    -1.09407
    -1.21299
    -1.44340
    -1.44340
    -1.60692
    -1.56232
    -2.02314
    -2.11233
    -2.03058
    -1.60692
    -1.18326
    -0.71501
    -0.41027
    -0.07580
     0.40732
     0.90530
     1.33639
     1.87897
     2.18370
     2.50331
     2.76345
     3.12764
     3.21684
     3.28373
     3.19454
     3.45468
     3.38035
     3.26886
     2.96413
     2.41412
     2.19114
     1.81951
     1.61140
     1.55193
     1.14314
     0.81611
     0.44448
     0.53367
     0.48907
     0.53367
     0.44448
     0.32556
     0.54110
     0.27353
     0.42961
     0.34785
     0.27353
     0.28839
     0.34042
     0.34785
     0.32556
     0.30326
     0.32556
     0.41475
     0.59313
     0.51880
     0.43705
     0.48164
     0.45934
     0.60056
     0.45191
     0.46678
     0.48907
     0.34042
     0.47421
     0.54853
     0.53367
     0.57083
     0.42961
     0.60056
     0.67489
     0.51137
     0.42218
     0.35529
     0.30326
     0.25866
     0.06542
    -0.13526
    -0.59608
    -0.66298
    -0.89339
    -0.83393
    -0.70757
    -1.13123
    -1.10893
    -1.30218
    -1.32448
    -1.40624
    -1.37651
    -1.54746
    -1.55489
    -1.39137
    -1.04947
    -0.72244
    -0.48460
    -0.86366
    -0.94542
    -0.86366
    -0.81163
    -0.86366
    -0.73730
    -0.78190
    -0.59608
    -0.70757
    -0.84136
    -1.01231
    -1.10893
    -0.87852
    -0.86366
    -1.01974
    -1.12380
    -1.07920
    -1.02718
    -0.89339
    -0.74474
    -0.64068
    -0.90082
    -0.81163
    -0.76703
    -0.56635
    -0.48460
    -0.72244
    -0.56635
    -0.41027
    -0.28392
    -0.26162
    -0.21702
    -0.17986
    -0.36567
    -0.31365
    -0.11297
     0.13231
    -0.07580
     0.03569
     0.02825
     0.12488
     0.13974
     0.05798
     0.10258
     0.00596
     0.10258
     0.19920
     0.12488
     0.03569
     0.04312
    -0.03864
     0.07285
     0.13974
     0.06542
     0.07285
    -0.03121
    -0.05351
    -0.09810
     0.04312
    -0.09810
    -0.00148
    -0.03121
     0.10258
     0.23637
     0.07285
     0.16947
     0.06542
     0.22893
     0.24380
     0.19177
     0.16204
     0.19920
     0.05798
     0.25123
     0.12488
     0.11001
    -0.10553
    -0.05351
    -0.23932
    -0.13526
    -0.28392
    -0.52919
    -0.58122
    -0.61838
    -0.46230
    -0.48460
    -0.53662
    -0.45487
    -0.49203
    -0.38054
    -0.29135
    -0.32108
    -0.42514
    -0.38054
    -0.61838
    -0.58865
    -0.42514
    -0.07580
     0.01339
     0.21407
     0.57826
     0.94989
     0.92016
     0.86814
     0.91273
     0.74921
     0.74921
     0.63773
     0.64516
     0.76408
     0.62286
     0.23637
    -0.04607
    -0.37311
    -0.30621
     0.08028
     1.06882
     2.21344
     2.57020
     2.13911
     1.72288
     1.57423
     1.85667
     2.30263
     2.74858
     3.15737
     3.24657
     3.41008
     3.41008
     3.38035
     2.79318
     1.90127
     1.28436
     0.78638
     0.47421
     0.01339
    -0.35081
    -0.39540
    -0.55892
    -0.64811
    -0.81163
    -0.81163
    -0.58122
    -0.44743
    -0.42514
    -0.21702
    -0.22446
    -0.43257
    -0.26162
    -0.13526
    -0.09810
    -0.14270
    -0.09810
    -0.07580
    -0.12040
     0.01339
    -0.06094
    -0.00148
    -0.02378
    -0.06837
    -0.06837
     0.02082
    -0.06094
    -0.18729
    -0.33594
    -0.00891
     0.07285
    -0.04607
     0.05055
    -0.06094
    -0.09810
     0.03569
    -0.15013
    -0.11297
    -0.12783
    -0.18729
    -0.28392
    -0.07580
    -0.17986
    -0.15013
    -0.41770
    -0.40284
    -0.37311
    -0.32851
    -0.38797
    -0.41027
    -0.41027
    -0.61838
    -0.46973
    -0.36567
    -0.46973
    -0.47716
    -0.57379
    -0.38797
    -0.27648
    -0.35081
    -0.37311
    -0.38054
    -0.38054
    -0.32108
    -0.25419
    -0.17986
    -0.30621
    -0.36567
    -0.37311
    -0.38797
    -0.26162
    -0.30621
    -0.36567
    -0.64068
    -0.44743
    -0.39540
    -0.50689
    -0.63325
    -0.60352
    -0.55149
    -0.53662
    -0.49946
    -0.53662
    -0.58122
    -0.45487
    -0.50689
    -0.48460
    -0.43257
    -0.49203
    -0.32108
    -0.42514
    -0.32108
    -0.34338
    -0.35824
    -0.32108
    -0.17986
    -0.19472
    -0.24675
    -0.29878
    -0.34338
    -0.15013
    -0.23189
    -0.05351
    -0.09810
    -0.09810
    -0.06837
    -0.03864
    -0.18729
    -0.03864
    -0.19472
    -0.10553
     0.01339
    -0.03121
     0.04312
     0.05055
     0.05055
     0.01339
     0.02825
     0.08028
     0.04312
    -0.06094
     0.10258
    -0.06094
    -0.00148
     0.05055
     0.07285
    -0.06837
     0.12488
     0.00596
     0.18434
     0.12488
     0.10258
     0.12488
    -0.06094
    -0.08324
     0.21407
     0.28839
     0.16204
     0.14717
     0.18434
     0.07285
    -0.00891
    -0.23932
    -0.27648
    -0.33594
    -0.47716
    -0.51433
    -0.53662
    -0.73730
    -0.78933
    -1.02718
    -0.86366
    -0.57379
    -0.60352
    -0.43257
    -0.48460
    -0.37311
    -0.16499
    -0.05351
     0.09515
     0.37758
     0.48907
     0.58570
     0.92016
     1.49247
     1.72288
     1.86410
     1.54450
     1.34382
     0.88300
     0.48164
     0.05798
    -0.30621
    -0.51433
    -0.89339
    -0.94542
    -0.63325
    -0.33594
     0.20664
     0.69719
     1.10598
     0.85327
     0.47421
     0.40732
     0.62286
     1.26950
     1.69315
     2.19114
     2.65196
     2.89723
     3.00129
     2.57020
     2.14654
     1.77491
     1.36612
     0.85327
     0.62286
     0.34785
     0.06542
    -0.06094
    -0.17243
    -0.20216
    -0.16499
    -0.09810
    -0.29135
    -0.19472
    -0.02378
    -0.13526
     0.15461
     0.07285
    -0.01634
     0.18434
     0.11001
     0.21407
     0.03569
    -0.02378
    -0.00148
     0.10258
     0.22893
     0.26610
     0.17690
     0.21407
     0.31812
     0.31812
     0.20664
     0.33299
     0.22150
     0.37015
     0.29583
     0.42218
     0.31812
     0.18434
     0.19177
     0.37015
     0.32556
     0.08028
     0.02825
    -0.09067
    -0.15756
    -0.24675
    -0.29878
    -0.31365
    -0.29878
    -0.32108
    -0.35081
    -0.44000
    -0.51433
    -0.62582
    -0.70757
    -0.75217
    -0.58865
    -0.57379
    -0.58122
    -0.68528
    -0.46230
    -0.44743
    -0.56635
    -0.52919
    -0.48460
    -0.75217
    -0.82650
    -0.73730
    -0.67041
    -0.90825
    -0.84879
    -0.78933
    -0.71501
    -0.70757
    -0.67041
    -1.00488
    -1.05691
    -1.07177
    -1.19812
    -0.98258
    -0.99001
    -1.02718
    -1.07177
    -0.76703
    -0.75960
    -0.86366
    -0.97515
    -1.04204
    -0.87852
    -0.72987
    -0.84136
    -0.90082
    -0.84136
    -0.78933
    -0.74474
    -0.74474
    -0.48460
    -0.55149
    -0.70014
    -0.65555
    -0.62582
    -0.45487
    -0.51433
    -0.46973
    -0.49946
    -0.30621
    -0.21702
    -0.15756
    -0.25419
    -0.12040
    -0.26162
    -0.20959
     0.05055
    -0.12783
    -0.27648
    -0.06094
     0.10258
    -0.00148
    -0.13526
    -0.13526
    -0.09810
    -0.08324
     0.00596
    -0.02378
    -0.09810
    -0.10553
    -0.05351
    -0.16499
    -0.03864
     0.05798
    -0.07580
    -0.30621
    -0.10553
    -0.40284
    -0.25419
    -0.58122
    -0.76703
    -1.12380
    -0.93798
    -0.85623
    -0.32108
    -0.31365
    -0.61838
    -0.78933
    -0.45487
    -0.32108
    -0.21702
    -0.32851
    -0.09067
     0.20664
     0.36272
     0.60056
     0.67489
     0.92016
     1.23233
     1.10598
     1.00192
     1.12084
     1.11341
     1.10598
     0.80868
     1.18774
     0.95733
     0.56340
     0.73435
     0.55597
     0.44448
     0.42218
     0.58570
     0.43705
     0.15461
    -0.06837
    -0.35081
    -0.76703
    -1.01231
    -1.19812
    -1.36907
    -1.57719
    -1.85219
    -2.52113
    -2.34274
    -2.07517
    -1.10893
    -0.15756
     1.03165
     1.61883
     1.55193
     1.41072
     1.39585
     1.73032
     2.28033
     3.11278
     3.90063
     4.39862
     4.48038
     4.35402
     3.78171
     3.43238
     3.02359
     2.52560
     1.96073
     1.52964
     1.28436
     0.91273
     0.63773
     0.43705
     0.29583
     0.30326
     0.11001
     0.39245
     0.53367
     0.51137
     0.45934
     0.51137
     0.19920
     0.12488
     0.28096
     0.10258
     0.16204
     0.11001
     0.25866
     0.15461
     0.10258
     0.05055
    -0.20959
    -0.13526
     0.04312
    -0.10553
    -0.06837
    -0.20959
    -0.08324
     0.04312
     0.07285
     0.12488
    -0.00891
     0.10258
    -0.06094
     0.16204
    -0.00891
    -0.09810
    -0.13526
    -0.49203
    -0.30621
    -0.35081
    -0.38797
    -0.59608
    -0.61838
    -0.51433
    -0.72244
    -0.87109
    -0.97515
    -0.85623
    -1.01231
    -0.85623
    -0.92312
    -1.06434
    -0.93055
    -0.88596
    -0.70757
    -0.59608
    -0.62582
    -0.65555
    -0.88596
    -0.76703
    -0.44743
    -0.76703
    -0.68528
    -0.62582
    -0.70014
    -0.69271
    -0.62582
    -0.69271
    -0.61838
    -0.72244
    -0.82650
    -0.75960
    -0.78190
    -0.84136
    -0.78933
    -0.80420
    -0.61838
    -0.46230
    -0.60352
    -0.42514
    -0.34338
    -0.30621
    -0.37311
    -0.20216
    -0.32108
    -0.14270
    -0.39540
    -0.08324
     0.08028
    -0.15013
    -0.06837
    -0.18729
    -0.07580
    -0.10553
    -0.27648
    -0.17986
    -0.15013
    -0.17986
    -0.14270
    -0.09810
     0.07285
     0.00596
    -0.28392
     0.03569
     0.02082
    -0.23932
    -0.06837
    -0.12783
     0.08028
    -0.13526
    -0.03864
    -0.06837
    -0.01634
    -0.10553
     0.02825
    -0.01634
     0.16204
     0.08771
     0.07285
    -0.03864
     0.26610
     0.17690
     0.25866
     0.31069
     0.32556
     0.19177
     0.29583
     0.34785
     0.19920
     0.11744
     0.11001
     0.18434
     0.07285
     0.00596
     0.02825
     0.05798
    -0.02378
     0.02825
    -0.03864
    -0.16499
    -0.04607
    -0.14270
    -0.27648
    -0.20959
    -0.17986
    -0.13526
    -0.11297
    -0.36567
    -0.17243
    -0.23189
    -0.23932
    -0.36567
    -0.17986
    -0.19472
    -0.37311
    -0.46230
    -0.09810
    -0.11297
     0.01339
     0.19920
     0.15461
     0.19177
     0.08028
    -0.03121
     0.04312
    -0.02378
     0.08028
    -0.35824
    -0.21702
    -0.23932
    -0.45487
    -0.73730
    -0.99744
    -1.16839
    -1.23529
    -1.01231
    -1.01974
    -0.92312
    -0.75960
    -0.58865
    -0.45487
    -0.44000
    -0.46973
    -0.39540
    -0.51433
    -0.35081
    -0.42514
    -0.43257
    -0.27648
     0.42218
     1.64113
     2.36209
     2.47358
     2.28776
     1.69315
     1.68572
     1.62626
     1.74518
     2.12424
     2.38438
     2.25060
     2.68169
     2.66682
     2.37695
     2.10195
     1.48504
     0.97219
     0.49651
     0.11001
    -0.01634
    -0.02378
    -0.38054
    -0.47716
    -0.74474
    -0.48460
    -0.45487
    -0.41770
    -0.32851
    -0.35824
    -0.38054
    -0.26905
    -0.10553
    -0.12040
    -0.29135
    -0.18729
    -0.20959
    -0.11297
    -0.14270
    -0.20959
    -0.02378
    -0.15013
    -0.02378
    -0.13526
    -0.03121
    -0.15756
    -0.18729
    -0.20959
    -0.25419
    -0.06837
    -0.24675
    -0.31365
    -0.33594
    -0.20216
    -0.20959
    -0.31365
    -0.35824
    -0.36567
    -0.29135
    -0.44743
    -0.44000
    -0.29878
    -0.34338
    -0.37311
    -0.41027
    -0.34338
    -0.26162
    -0.41027
    -0.34338
    -0.12783
    -0.27648
    -0.23932
    -0.46230
    -0.44000
    -0.42514
    -0.25419
    -0.42514
    -0.35824
    -0.21702
    -0.12783
    -0.17243
    -0.20216
    -0.36567
    -0.33594
    -0.33594
    -0.23189
    -0.08324
     0.02825
     0.08028
    -0.03864
    -0.15013
    -0.15756
    -0.13526
    -0.07580
    -0.26905
    -0.13526
    -0.14270
    -0.21702
    -0.09810
    -0.26905
    -0.43257
    -0.29878
    -0.27648
    -0.25419
    -0.17986
    -0.38797
    -0.31365
    -0.17243
    -0.20959
    -0.15756
    -0.18729
    -0.23932
    -0.23189
    -0.12040
    -0.04607
    -0.11297
    -0.23932
    -0.19472
    -0.14270
    -0.04607
    -0.15756
    -0.12783
    -0.15756
    -0.09067
    -0.20959
     0.02082
     0.03569
    -0.16499
    -0.10553
    -0.15013
    -0.00148
    -0.06837
    -0.02378
    -0.15756
    -0.00891
     0.00596
     0.20664
     0.11744
     0.11744
     0.06542
     0.12488
     0.02825
     0.10258
     0.19177
     0.13231
     0.08771
     0.12488
     0.08771
    -0.14270
    -0.06094
    -0.27648
    -0.31365
    -0.35824
    -0.45487
    -0.56635
    -0.67784
    -0.58122
    -0.68528
    -0.65555
    -0.41770
    -0.52919
    -0.47716
    -0.49946
    -0.39540
    -0.49203
    -0.48460
    -0.61095
    -0.44743
    -0.29878
    -0.27648
    -0.31365
    -0.44743
    -0.46230
    -0.75960
    -0.88596
    -0.84136
    -1.01231
    -0.72987
    -0.37311
    -0.12783
    -0.09810
    -0.12783
    -0.29878
    -0.45487
    -0.43257
    -0.43257
    -0.44000
    -0.49203
    -0.37311
    -0.07580
     0.35529
     1.14314
     1.95329
     2.13911
     1.99046
     1.60396
     1.39585
     1.48504
     1.76005
     2.06478
     2.46614
     2.62966
     2.65939
     2.47358
     2.09451
     1.90127
     1.49991
     1.29179
     0.88300
     0.29583
     0.05055
    -0.14270
    -0.11297
    -0.39540
    -0.51433
    -0.51433
    -0.37311
    -0.31365
    -0.20216
    -0.26905
    -0.12783
    -0.11297
    -0.26905
     0.13231
     0.36272
    -0.00148
     0.02825
    -0.03121
     0.21407
     0.28839
     0.16947
     0.16947
     0.11001
     0.17690
     0.10258
     0.15461
     0.13974
     0.03569
    -0.03121
     0.16204
     0.09515
     0.13974
     0.00596
     0.02825
     0.16947
     0.18434
     0.03569
     0.05798
    -0.02378
     0.02825
     0.18434
     0.08771
    -0.04607
    -0.07580
    -0.19472
    -0.29878
    -0.13526
    -0.41027
    -0.67784
    -0.64811
    -0.78190
    -0.74474
    -0.75960
    -0.96771
    -0.83393
    -0.99001
    -0.99001
    -1.12380
    -1.07920
    -1.19069
    -1.06434
    -1.12380
    -0.93798
    -0.86366
    -0.74474
    -0.84136
    -0.79676
    -0.73730
    -0.67784
    -0.93798
    -0.92312
    -1.00488
    -0.84136
    -0.84136
    -1.04204
    -1.45827
    -1.43597
    -1.43597
    -1.31705
    -1.14610
    -1.27245
    -1.29475
    -1.50286
    -1.46570
    -1.39881
    -1.19812
    -1.20556
    -1.18326
    -0.97515
    -0.61838
    -0.49946
    -0.35081
    -0.54406
    -0.48460
    -0.36567
    -0.06094
    -0.04607
    -0.14270
     0.08771
     0.03569
     0.10258
     0.42961
     0.22893
     0.34042
     0.48164
     0.35529
     0.16947
     0.22150
     0.26610
     0.19920
     0.13231
     0.31069
     0.37758
     0.23637
     0.06542
     0.08028
     0.01339
     0.17690
     0.01339
    -0.07580
    -0.00891
     0.00596
     0.08028
     0.10258
     0.08771
     0.02825
     0.03569
     0.08028
     0.19920
     0.14717
     0.16947
     0.14717
     0.11001
     0.20664
     0.19177
     0.05055
     0.19920
     0.05798
    -0.05351
     0.05798
    -0.02378
    -0.26162
    -0.39540
    -0.47716
    -0.36567
    -0.40284
    -0.67784
    -0.71501
    -0.94542
    -0.87109
    -0.77447
    -0.90825
    -0.84879
    -0.87852
    -0.62582
    -0.60352
    -0.33594
    -0.13526
     0.06542
    -0.15756
    -0.04607
    -0.00148
    -0.12040
    -0.18729
    -0.23189
    -0.03864
    -0.23932
    -0.28392
    -0.27648
     0.05798
     1.26206
     2.69655
     3.61820
     3.64793
     3.31346
     2.96413
     3.22427
     3.65536
     3.95266
     4.36145
     4.83714
     4.95606
     4.66619
     4.40605
     3.78914
     3.38035
     2.57020
     1.78978
     1.14314
     0.41475
    -0.20959
    -0.81906
    -1.22786
    -1.30961
    -1.24272
    -1.25015
    -1.52516
    -1.82990
    -1.93395
    -1.91909
    -1.99341
    -1.91909
    -1.90422
    -2.00828
    -1.91165
    -2.17923
    -2.13463
    -2.21639
    -2.08260
    -1.71097
    -1.68868
    -1.65151
    -1.77787
    -1.89679
    -1.75557
    -1.68868
    -1.55489
    -1.48800
    -1.16096
    -0.71501
    -0.70014
    -0.45487
    -0.38054
    -0.26162
    -0.18729
     0.11744
     0.46678
     0.63029
     0.82354
     1.05395
     1.12828
     1.12084
     1.07625
     1.13571
     1.20260
     1.14314
     1.15057
     0.94246
     0.80868
     0.63773
     0.59313
     0.39988
     0.28839
     0.03569
    -0.03121
    -0.16499
    -0.44743
    -0.46973
    -0.67784
    -0.72987
    -0.88596
    -1.04947
    -1.20556
    -1.04947
    -1.22042
    -1.15353
    -1.28732
    -1.29475
    -1.25759
    -1.44340
    -1.27245
    -1.13866
    -1.08664
    -0.96771
    -0.82650
    -0.72244
    -0.61095
    -0.75960
    -0.70014
    -0.52919
    -0.46973
    -0.41770
    -0.30621
    -0.44743
    -0.58122
    -0.36567
    -0.55149
    -0.67784
    -0.73730
    -0.80420
    -0.95285
    -1.03461
    -1.11637
    -1.17583
    -1.16096
    -1.21299
    -1.19069
    -1.04204
    -0.84136
    -0.95285
    -0.74474
    -0.48460
    -0.46230
    -0.41027
    -0.31365
    -0.13526
    -0.09810
     0.05798
     0.19920
     0.31812
     0.32556
     0.25123
     0.25866
     0.36272
     0.33299
     0.28839
     0.32556
     0.31812
     0.38502
     0.33299
     0.48907
     0.39245
     0.39245
     0.40732
     0.45191
     0.68975
     0.63773
     0.59313
     0.53367
     0.59313
     0.63029
     0.57083
     0.57826
     0.55597
     0.70462
     0.63773
     0.55597
     0.58570
     0.48907
     0.42218
     0.42961
     0.77151
     0.62286
     0.73435
     0.54110
     0.55597
     0.66002
     0.68975
     0.45191
     0.48164
     0.50394
     0.60056
     0.50394
     0.54853
     0.46678
     0.35529
     0.19177
     0.26610
     0.08028
     0.11744
    -0.00148
    -0.24675
    -0.32108
    -0.38054
    -0.40284
    -0.39540
    -0.40284
    -0.55149
    -0.70014
    -0.69271
    -0.78933
    -1.05691
    -1.12380
    -1.45083
    -1.60692
    -1.42110
    -1.37651
    -1.08664
    -0.70014
     0.28839
     1.00936
     1.39585
     1.59653
     1.72288
     1.60396
     1.26206
     1.44788
     1.57423
     1.90870
     2.20600
     2.05735
     1.44788
     0.71948
    -0.43257
    -1.53259
    -2.01571
    -2.96708
    -2.92992
    -1.53259
     0.11744
     0.80868
     1.22490
     0.36272
    -0.58122
    -0.83393
    -0.06094
     1.03909
     2.23573
     3.09048
     3.46954
     3.26886
     2.95669
     2.47358
     1.92356
     1.52220
     0.96476
     0.33299
    -0.06094
    -0.38054
    -0.47716
    -0.65555
    -0.97515
    -0.91569
    -0.88596
    -0.84136
    -0.72987
    -0.67784
    -0.70757
    -0.69271
    -0.64811
    -0.62582
    -0.80420
    -0.87852
    -0.90825
    -0.91569
    -0.97515
    -1.08664
    -1.41367
    -1.16096
    -1.19069
    -1.14610
    -1.01974
    -1.14610
    -0.99744
    -0.81163
    -0.85623
    -0.64068
    -0.59608
    -0.68528
    -0.43257
    -0.10553
     0.04312
     0.16204
     0.05798
     0.10258
     0.25866
     0.32556
     0.45191
     0.36272
     0.09515
     0.05798
     0.35529
     0.24380
     0.14717
     0.15461
    -0.05351
     0.11744
    -0.09810
     0.04312
    -0.07580
    -0.18729
    -0.17243
    -0.09810
    -0.09067
    -0.26905
    -0.26905
    -0.49203
    -0.46230
    -0.45487
    -0.48460
    -0.34338
    -0.49946
    -0.42514
    -0.52919
    -0.47716
    -0.56635
    -0.58122
    -0.67784
    -0.44743
    -0.35824
    -0.32851
    -0.56635
    -0.42514
    -0.45487
    -0.46973
    -0.49203
    -0.33594
    -0.44000
    -0.39540
    -0.35824
    -0.35824
    -0.35824
    -0.40284
    -0.39540
    -0.29135
    -0.35081
    -0.29135
    -0.22446
    -0.30621
    -0.41770
    -0.29135
    -0.33594
    -0.09067
    -0.12783
    -0.22446
     0.02825
     0.02082
     0.02825
    -0.03864
    -0.07580
    -0.12783
     0.03569
     0.08028
     0.07285
     0.17690
    -0.05351
     0.01339
     0.07285
     0.15461
     0.27353
     0.02825
     0.13231
     0.17690
     0.14717
     0.19177
     0.21407
     0.37015
     0.49651
     0.57083
     0.55597
     0.50394
     0.57083
     0.48907
     0.48164
     0.70462
     0.67489
     0.65259
     0.47421
     0.54853
     0.50394
     0.57083
     0.26610
     0.21407
     0.08771
     0.06542
     0.11744
    -0.08324
    -0.08324
    -0.32108
    -0.44743
    -0.27648
    -0.28392
    -0.32108
    -0.46973
    -0.42514
    -0.40284
    -0.26905
    -0.16499
    -0.48460
    -0.47716
    -0.30621
    -0.05351
    -0.18729
    -0.03121
    -0.17986
    -0.20216
    -0.30621
    -0.23189
    -0.34338
    -0.53662
    -0.64068
    -0.56635
    -0.37311
    -0.15013
    -0.00148
     0.17690
     0.24380
     0.25866
     0.31069
    -0.12040
    -0.20959
    -0.49203
    -0.44743
    -0.46973
    -0.49946
    -0.44743
    -0.50689
     0.00596
     0.66002
     1.44045
     1.29179
     0.90530
     0.68975
     0.62286
     0.90530
     1.09111
     1.51477
     1.80464
     1.91613
     2.07222
     2.40668
     2.22087
     1.78978
     1.17287
     0.84584
     0.48907
     0.24380
    -0.11297
    -0.23189
    -0.34338
    -0.24675
    -0.37311
    -0.39540
    -0.23189
    -0.58865
    -0.31365
    -0.12783
    -0.18729
    -0.33594
    -0.34338
    -0.18729
    -0.00148
    -0.00891
    -0.27648
    -0.19472
    -0.20216
    -0.04607
    -0.02378
    -0.16499
    -0.21702
    -0.14270
    -0.15756
    -0.15013
    -0.00891
    -0.15756
    -0.27648
    -0.26162
    -0.21702
    -0.26162
    -0.41770
    -0.46230
    -0.38054
    -0.38054
    -0.28392
    -0.49203
    -0.55149
    -0.54406
    -0.80420
    -0.72987
    -0.49203
    -0.59608
    -0.63325
    -0.72987
    -0.74474
    -0.87109
    -0.84136
    -0.93798
    -0.87852
    -1.05691
    -0.90825
    -0.90082
    -0.85623
    -0.99744
    -1.11637
    -1.35421
    -1.45083
    -1.24272
    -1.25759
    -1.22042
    -1.23529
    -1.14610
    -1.22786
    -1.14610
    -1.02718
    -1.12380
    -0.96771
    -0.99001
    -0.85623
    -0.89339
    -0.88596
    -0.84136
    -0.46230
    -0.39540
    -0.34338
    -0.34338
    -0.43257
    -0.36567
    -0.43257
    -0.19472
    -0.11297
    -0.26162
    -0.24675
    -0.18729
    -0.26162
    -0.37311
    -0.49946
    -0.83393
    -0.41027
    -0.61095
    -0.64068
    -0.78933
    -0.82650
    -0.93798
    -0.99001
    -1.03461
    -1.23529
    -1.20556
    -1.31705
    -1.45827
    -1.54746
    -1.65895
    -1.76300
    -1.48800
    -1.33934
    -1.50286
    -1.65895
    -1.64408
    -1.73327
    -1.64408
    -1.41367
    -1.18326
    -0.87109
    -0.87852
    -0.77447
    -0.32108
    -0.32108
    -0.18729
     0.12488
     0.33299
     0.37015
     0.83841
     1.02422
     1.15801
     1.19517
     1.15801
     1.21747
     1.26950
     1.25463
     1.35125
     1.20260
     1.22490
     1.23977
     0.97219
     0.96476
     0.74921
     0.73435
     0.74178
     0.84584
     0.62286
     0.37015
     0.39245
     0.42218
     0.16947
     0.23637
     0.28096
     0.19920
     0.17690
    -0.06094
    -0.18729
    -0.23932
    -0.35081
    -0.64811
    -0.45487
    -0.41027
    -0.28392
    -0.23932
    -0.32851
    -0.20959
    -0.18729
    -0.53662
    -0.54406
    -0.57379
    -0.32108
     0.54853
     1.47761
     2.31749
     3.12021
     3.44725
     3.40265
     3.26886
     2.89723
     3.00872
     3.23913
     3.67022
     3.93036
     3.89320
     3.67022
     3.29859
     2.57763
     1.98302
     1.42558
     1.00192
     0.57826
     0.00596
    -0.55892
    -0.49203
    -0.70757
    -0.89339
    -0.93798
    -1.10150
    -0.97515
    -0.95285
    -0.81163
    -0.65555
    -0.64068
    -0.59608
    -0.55149
    -0.16499
    -0.18729
    -0.13526
    -0.15013
    -0.01634
     0.02825
    -0.06094
    -0.06094
    -0.06094
     0.16947
    -0.02378
     0.10258
     0.04312
     0.12488
     0.06542
    -0.08324
    -0.10553
    -0.08324
     0.02082
    -0.09810
    -0.09067
    -0.09067
    -0.01634
     0.16204
    -0.03121
     0.02825
    -0.03121
    -0.09067
     0.08028
     0.16947
     0.02825
    -0.01634
    -0.32108
    -0.10553
    -0.20959
    -0.19472
    -0.26905
    -0.46973
    -0.31365
    -0.61838
    -0.44743
    -0.57379
    -0.80420
    -0.67784
    -0.73730
    -0.70757
    -0.67784
    -0.67784
    -0.82650
    -0.87852
    -0.71501
    -0.74474
    -0.78190
    -0.70014
    -0.66298
    -0.75217
    -0.67784
    -0.64068
    -0.64068
    -0.72987
    -0.72244
    -0.73730
    -0.64811
    -0.81163
    -0.81906
    -1.06434
    -0.94542
    -1.07177
    -1.19069
    -0.97515
    -0.90082
    -0.92312
    -1.03461
    -1.08664
    -1.02718
    -0.99001
    -1.02718
    -0.90825
    -0.49946
    -0.70757
    -0.74474
    -0.57379
    -0.48460
    -0.33594
    -0.32108
    -0.17243
    -0.26905
    -0.23189
    -0.23932
    -0.23932
    -0.06094
    -0.29135
    -0.12783
    -0.22446
    -0.09067
    -0.01634
     0.08028
    -0.10553
    -0.17243
    -0.17243
    -0.11297
    -0.17986
     0.03569
    -0.22446
    -0.23932
    -0.07580
    -0.08324
    -0.04607
    -0.36567
    -0.24675
    -0.28392
    -0.30621
    -0.42514
    -0.38054
    -0.65555
    -0.62582
    -0.64068
    -0.68528
    -0.77447
    -0.78933
    -1.20556
    -0.98258
    -0.75217
    -0.75217
    -0.64811
    -0.80420
    -0.67041
    -0.43257
    -0.19472
    -0.20959
     0.06542
    -0.07580
     0.08028
     0.08028
     0.34042
     0.63029
     0.61543
     0.54853
     0.54853
     0.59313
     0.61543
     0.60056
     0.45934
     0.28839
     0.33299
     0.20664
     0.05055
     0.08771
    -0.12040
    -0.41027
    -0.53662
    -0.57379
    -0.55149
    -0.87109
    -0.26905
     0.11001
     0.40732
     0.80868
     1.15057
     1.16544
     1.03165
     0.92760
     0.63029
     0.63773
     0.66002
     0.67489
     0.53367
     0.56340
     0.28839
     0.08771
     0.36272
     1.46274
     2.32492
     1.98302
     1.52964
     1.02422
     0.97962
     0.93503
     1.49247
     2.00532
     2.31749
     2.76345
     2.90467
     3.09048
     2.57763
     1.95329
     1.49247
     1.09111
     0.78638
     0.34785
     0.13974
    -0.30621
    -0.21702
    -0.20216
    -0.36567
    -0.38054
    -0.35824
    -0.39540
    -0.32108
    -0.11297
     0.09515
     0.00596
    -0.09810
    -0.06837
     0.04312
    -0.06837
     0.00596
    -0.06837
    -0.00891
     0.14717
     0.10258
     0.04312
    -0.08324
     0.05798
    -0.03121
     0.13231
     0.10258
     0.17690
     0.01339
     0.01339
     0.13231
     0.20664
    -0.06094
     0.12488
     0.05798
    -0.01634
     0.13231
     0.03569
    -0.09067
    -0.06094
    -0.14270
    -0.32108
    -0.13526
    -0.08324
    -0.31365
    -0.30621
    -0.29878
    -0.15013
    -0.25419
    -0.35824
    -0.37311
    -0.35081
    -0.22446
    -0.42514
    -0.31365
    -0.35081
    -0.29135
    -0.52176
    -0.21702
    -0.33594
    -0.41027
    -0.58865
    -0.41027
    -0.41027
    -0.41770
    -0.51433
    -0.45487
    -0.44743
    -0.44743
    -0.49946
    -0.44000
    -0.55892
    -0.59608
    -0.72987
    -0.57379
    -0.58865
    -0.62582
    -0.88596
    -0.64068
    -0.80420
    -0.64811
    -0.68528
    -0.73730
    -0.81906
    -0.77447
    -0.77447
    -0.61095
    -0.67041
    -0.72987
    -0.81906
    -0.72244
    -0.26905
    -0.17243
    -0.75960
    -0.61838
    -0.50689
    -0.52919
    -0.27648
    -0.39540
    -0.38054
    -0.51433
    -0.29878
    -0.20216
    -0.09067
    -0.29135
    -0.35824
    -0.37311
    -0.17243
    -0.03864
    -0.21702
    -0.15756
    -0.19472
    -0.03121
     0.00596
    -0.05351
    -0.00891
    -0.05351
    -0.12040
     0.01339
    -0.16499
    -0.00891
    -0.12783
    -0.23932
    -0.17243
    -0.02378
    -0.00148
    -0.12040
    -0.20216
    -0.02378
    -0.13526
    -0.10553
    -0.11297
     0.01339
    -0.04607
    -0.01634
     0.08771
     0.11001
     0.07285
    -0.06094
     0.03569
     0.16204
     0.14717
     0.02082
    -0.09810
    -0.00891
    -0.24675
    -0.40284
    -0.33594
    -0.41027
    -0.49946
    -0.64811
    -0.49946
    -0.83393
    -0.99744
    -1.25015
    -1.15353
    -0.99744
    -1.09407
    -1.51029
    -1.52516
    -1.66638
    -1.74814
    -1.68868
    -1.66638
    -0.87109
    -0.02378
     0.69719
     1.06882
     1.25463
     1.00192
     0.84584
     0.74178
     0.71948
     1.22490
     1.34382
     1.12828
     0.77151
     0.00596
    -0.81163
    -1.08664
    -1.10150
    -0.41027
     1.06882
     2.42155
     2.63709
     1.58910
     0.43705
     0.17690
     0.74921
     2.01276
     2.63709
     3.11278
     3.60333
     3.64793
     3.69995
     3.53644
     3.21684
     2.36209
     1.55193
     0.86070
     0.57083
     0.58570
     0.15461
     0.13974
     0.16204
     0.60800
     0.57826
     0.68975
     0.74921
     0.63029
     0.40732
     0.59313
     0.53367
     0.54853
     0.50394
     0.41475
     0.18434
     0.11744
    -0.07580
    -0.41770
    -0.60352
    -0.64068
    -0.44743
    -0.37311
    -0.53662
    -0.61095
    -1.15353
    -1.13123
    -0.84879
    -0.57379
    -0.23189
    -0.11297
    -0.27648
    -0.17243
    -0.07580
    -0.13526
    -0.36567
    -0.28392
    -0.22446
     0.03569
    -0.18729
    -0.17986
    -0.26162
    -0.20216
    -0.08324
    -0.42514
    -0.60352
    -0.52176
    -0.47716
    -0.49203
    -0.41770
    -0.46230
    -0.67784
    -0.75217
    -0.71501
    -0.64811
    -0.50689
    -0.63325
    -0.95285
    -1.12380
    -0.93798
    -1.08664
    -1.20556
    -1.11637
    -1.73327
    -1.69611
    -1.88192
    -2.02314
    -2.33531
    -2.38734
    -2.03058
    -2.15693
    -2.07517
    -2.04544
    -2.23126
    -2.43194
    -2.43194
    -2.37247
    -2.25355
    -2.09747
    -1.89679
    -1.65895
    -1.69611
    -1.51773
    -1.74070
    -1.91909
    -1.56232
    -1.42854
    -1.13866
    -0.76703
    -0.32108
    -0.49946
    -0.41770
    -0.38054
    -0.00891
     0.05055
     0.39988
     0.69719
     0.99449
     1.18030
     1.41072
     1.40328
     1.67829
     1.56680
     1.80464
     1.61883
     1.64856
     1.58166
     1.52964
     1.38842
     1.37355
     1.28436
     1.09855
     1.12828
     0.82354
     0.78638
     0.80868
     0.51137
     0.51880
     0.56340
     0.57083
     0.42961
     0.35529
     0.28096
     0.43705
     0.31812
     0.48907
     0.32556
     0.31812
     0.36272
     0.24380
     0.35529
     0.31812
     0.35529
     0.11744
     0.25866
     0.30326
     0.21407
     0.25123
     0.28839
     0.15461
     0.13231
     0.10258
     0.19177
     0.20664
     0.13974
    -0.06094
    -0.03864
    -0.03864
    -0.00891
    -0.17243
    -0.14270
    -0.17986
    -0.28392
    -0.20216
    -0.27648
    -0.49946
    -0.55892
    -0.70757
    -0.56635
    -0.47716
    -0.46973
    -0.76703
    -0.55892
    -0.78190
    -0.70757
    -0.84879
    -0.67784
    -0.42514
    -0.26162
     0.16947
     0.53367
     0.68975
     0.64516
     0.37015
     0.51137
     1.00192
     1.32152
     1.39585
     1.41072
     1.14314
     0.66746
     0.32556
     0.02825
     0.25866
     0.13231
     0.43705
     0.65259
     0.77894
     1.26206
     1.76748
     2.45871
     2.31749
     1.93100
     1.68572
     2.06478
     2.38438
     3.00129
     3.14994
     3.29116
     3.09048
     2.70399
     2.26546
     1.85667
     1.19517
     0.77894
     0.48907
    -0.22446
    -0.40284
    -0.55892
    -0.61095
    -0.78933
    -0.83393
    -0.81906
    -0.60352
    -0.70757
    -0.44743
    -0.26162
    -0.08324
    -0.05351
    -0.03864
     0.13231
     0.11001
     0.15461
     0.16947
     0.33299
     0.57083
     0.57826
     0.43705
     0.48907
     0.48164
     0.58570
     0.54110
     0.42218
     0.41475
     0.49651
     0.47421
     0.54110
     0.39245
     0.19920
     0.06542
     0.16204
     0.09515
     0.13974
    -0.10553
    -0.10553
    -0.17243
    -0.15756
    -0.47716
    -0.37311
    -0.29878
    -0.55149
    -0.57379
    -0.52919
    -0.50689
    -0.70757
    -0.73730
    -0.87852
    -0.78933
    -0.99001
    -1.04947
    -1.43597
    -1.41367
    -1.45827
    -1.48056
    -1.22042
    -1.37651
    -1.74814
    -1.67381
    -1.61435
    -1.25759
    -1.25015
    -1.10893
    -0.96028
    -0.90082
    -0.71501
    -0.58122
    -0.38797
    -0.23189
    -0.03864
    -0.06094
     0.20664
     0.11744
    -0.03121
     0.08028
     0.17690
     0.04312
     0.08028
    -0.00148
    -0.00148
    -0.15756
    -0.17243
    -0.12783
    -0.21702
    -0.32108
    -0.21702
    -0.35824
    -0.33594
    -0.29135
    -0.27648
    -0.37311
    -0.41027
    -0.38054
    -0.59608
    -0.44743
    -0.72987
    -0.83393
    -0.96771
    -0.92312
    -0.73730
    -0.81163
    -0.69271
    -0.93798
    -1.10893
    -0.93055
    -0.68528
    -0.61838
    -0.48460
    -0.41027
    -0.23932
    -0.17986
    -0.05351
     0.05798
     0.33299
     0.60056
     0.77894
     0.78638
     0.85327
     0.92016
     0.88300
     1.06882
     1.07625
     0.77894
     0.86070
     0.97219
     1.12828
     0.95733
     0.70462
     0.54110
     0.66002
     0.60056
     0.37758
     0.34042
     0.25866
     0.16947
    -0.03121
     0.11744
     0.19920
     0.10258
    -0.10553
    -0.11297
     0.00596
     0.02082
     0.02082
     0.08028
    -0.07580
    -0.06837
     0.22893
     0.36272
     0.13974
     0.24380
     0.14717
     0.19920
     0.37758
     0.20664
    -0.14270
    -0.41770
    -0.65555
    -0.72244
    -0.58122
    -0.54406
    -0.14270
    -0.29135
    -0.09067
    -0.12040
    -0.09810
    -0.32851
    -0.41027
    -0.55892
    -0.51433
    -0.54406
    -0.58865
    -0.41770
     0.14717
     1.06138
     2.11681
     2.45128
     2.19857
     1.78234
     1.82694
     1.70802
     1.77491
     2.14654
     2.31749
     2.53304
     2.77831
     2.78574
     2.58506
     2.31749
     1.81951
     1.32896
     1.09111
     0.59313
     0.28096
    -0.03864
    -0.14270
    -0.12040
    -0.10553
    -0.33594
    -0.20216
    -0.31365
    -0.33594
    -0.06837
    -0.12783
    -0.15756
    -0.13526
    -0.03121
    -0.00148
     0.04312
     0.00596
    -0.00148
     0.00596
     0.10258
     0.02082
     0.25866
     0.02082
    -0.00148
    -0.11297
     0.12488
     0.27353
     0.12488
     0.02825
    -0.07580
    -0.00891
     0.13974
     0.05798
     0.16204
     0.14717
     0.02082
     0.22893
     0.16204
     0.05055
    -0.14270
    -0.15013
     0.16204
     0.13231
    -0.01634
    -0.06094
    -0.09067
    -0.18729
    -0.38054
    -0.31365
    -0.26905
    -0.17243
    -0.12040
    -0.10553
    -0.23932
    -0.22446
    -0.32108
    -0.53662
    -0.26905
    -0.18729
    -0.15013
    -0.34338
    -0.14270
    -0.23932
    -0.12040
    -0.20959
    -0.17986
    -0.23189
    -0.35081
    -0.15013
    -0.32108
    -0.34338
    -0.27648
    -0.35081
    -0.35824
    -0.15013
    -0.27648
    -0.35081
    -0.39540
    -0.36567
    -0.32108
    -0.47716
    -0.32108
    -0.35081
    -0.23189
    -0.08324
    -0.10553
    -0.35081
    -0.21702
    -0.23932
    -0.37311
    -0.17986
    -0.17986
    -0.23189
    -0.32851
    -0.22446
    -0.32851
    -0.15756
    -0.23932
    -0.23189
    -0.38054
    -0.32851
    -0.17243
    -0.16499
    -0.23189
    -0.09810
    -0.45487
    -0.13526
    -0.00891
     0.03569
     0.08028
     0.08028
     0.11001
     0.22893
     0.15461
     0.11001
     0.07285
     0.16204
     0.33299
     0.13974
     0.15461
     0.16947
    -0.05351
    -0.11297
    -0.31365
    -0.25419
    -0.34338
    -0.32108
    -0.28392
    -0.56635
    -0.61095
    -0.61095
    -0.53662
    -0.55892
    -0.73730
    -0.78933
    -0.93798
    -0.96771
    -1.06434
    -1.21299
    -1.37651
    -1.43597
    -1.46570
    -1.56232
    -1.95625
    -2.32045
    -2.67721
    -2.61775
    -2.62518
    -2.17923
    -2.06031
    -1.95625
    -2.07517
    -1.85963
    -1.77787
    -1.59948
    -1.48056
    -0.96028
    -0.47716
    -0.17986
     0.22893
     0.89787
     1.35125
     1.49991
     1.58910
     1.49247
     1.52220
     1.19517
     1.15057
     0.80124
     0.71205
     0.63773
     1.09111
     1.60396
     2.31006
     3.01616
     3.30603
     3.32089
     3.13508
     2.77088
     2.63709
     3.07562
     3.53644
     3.73712
     3.98239
     4.05672
     3.81144
     3.33576
     2.95669
     2.52560
     1.94586
     0.97962
     0.61543
     0.16204
    -0.38797
    -0.63325
    -0.87109
    -0.81906
    -0.96028
    -0.95285
    -0.92312
    -0.81906
    -0.70757
    -0.53662
    -0.58865
    -0.69271
    -0.44743
    -0.46230
    -0.32851
    -0.15756
    -0.17986
    -0.18729
    -0.24675
    -0.07580
     0.02082
     0.02825
    -0.03864
    -0.07580
    -0.16499
     0.12488
    -0.04607
     0.13231
     0.09515
    -0.06094
     0.21407
     0.19920
     0.22893
     0.16947
     0.08028
     0.23637
     0.23637
     0.15461
    -0.05351
    -0.06837
    -0.00148
    -0.05351
    -0.14270
     0.01339
    -0.20959
    -0.28392
    -0.42514
    -0.26905
    -0.52919
    -0.61838
    -0.69271
    -0.78933
    -0.89339
    -0.84136
    -1.10893
    -1.22042
    -1.20556
    -1.17583
    -1.02718
    -1.30218
    -1.12380
    -1.19812
    -1.27245
    -1.14610
    -1.01974
    -0.72987
    -0.64068
    -0.51433
    -0.46973
    -0.29878
    -0.31365
    -0.06837
    -0.03864
     0.08028
     0.28839
     0.19177
     0.24380
     0.31069
     0.40732
     0.30326
     0.33299
     0.28839
     0.05055
     0.16204
     0.19177
     0.00596
     0.10258
     0.01339
     0.08028
     0.10258
     0.25866
     0.05798
     0.19177
     0.11744
     0.17690
     0.22150
     0.22893
     0.36272
     0.35529
     0.33299
     0.25866
     0.48907
     0.48907
     0.50394
     0.47421
     0.42218
     0.42218
     0.14717
     0.06542
     0.46678
     0.39988
     0.28096
     0.29583
     0.29583
     0.31069
     0.21407
     0.11001
     0.25866
     0.19920
     0.34785
     0.33299
     0.29583
     0.28096
     0.16947
     0.14717
     0.27353
     0.29583
     0.19920
     0.19177
     0.10258
     0.12488
     0.12488
     0.03569
     0.11001
     0.23637
     0.11001
     0.28839
     0.17690
     0.18434
     0.30326
     0.13974
     0.19177
     0.32556
     0.31069
     0.21407
     0.13974
     0.34785
     0.15461
     0.16947
     0.04312
     0.10258
     0.00596
     0.02082
    -0.20216
    -0.38054
    -0.44743
    -0.48460
    -0.52919
    -0.81906
    -0.84136
    -0.94542
    -0.89339
    -0.90082
    -1.04947
    -1.11637
    -1.36907
    -1.35421
    -1.35421
    -1.65151
    -1.90422
    -2.00828
    -1.64408
    -1.27245
    -0.81906
     0.09515
     0.95733
     1.38842
     1.72288
     1.61883
     1.69315
     1.52220
     1.60396
     2.16141
     2.37695
     2.75601
     2.38438
     1.90127
     0.91273
     0.16204
    -0.93055
    -1.48800
    -2.13463
    -1.83733
    -0.78933
    -0.03121
     0.19920
    -0.23932
    -0.81163
    -1.26502
    -0.72244
    -0.01634
     0.93503
     1.56680
     2.16141
     2.25803
     2.44385
     2.56277
     2.41412
     1.83437
     1.32152
     1.13571
     0.83841
     0.37015
     0.17690
    -0.03864
    -0.07580
    -0.03864
    -0.06837
    -0.09067
    -0.10553
    -0.13526
    -0.17243
    -0.03121
     0.08028
     0.08771
    -0.10553
     0.00596
     0.08771
     0.06542
     0.06542
     0.03569
     0.16204
     0.20664
     0.18434
     0.19920
     0.08771
     0.08028
     0.12488
    -0.04607
     0.14717
     0.00596
    -0.04607
     0.05055
     0.22893
     0.11744
    -0.09067
    -0.09067
    -0.28392
    -0.06837
     0.11001
     0.01339
    -0.04607
    -0.20216
    -0.10553
    -0.09067
    -0.13526
    -0.10553
    -0.10553
    -0.07580
    -0.05351
     0.00596
    -0.10553
    -0.17986
    -0.16499
    -0.27648
     0.02082
    -0.03121
    -0.12783
    -0.19472
    -0.33594
    -0.34338
    -0.28392
    -0.21702
    -0.32108
    -0.49946
    -0.52919
    -0.52176
    -0.32851
    -0.47716
    -0.56635
    -0.50689
    -0.50689
    -0.41027
    -0.44000
    -0.55149
    -0.44000
    -0.67784
    -0.55149
    -0.29135
    -0.28392
    -0.33594
    -0.50689
    -0.35081
    -0.43257
    -0.46230
    -0.44743
    -0.40284
    -0.54406
    -0.34338
    -0.35824
    -0.17986
    -0.16499
    -0.23189
    -0.39540
    -0.27648
    -0.10553
    -0.07580
     0.05798
     0.17690
     0.12488
     0.20664
     0.21407
     0.41475
     0.48164
     0.40732
     0.46678
     0.57083
     0.49651
     0.46678
     0.36272
     0.50394
     0.57083
     0.37015
     0.45191
     0.51137
     0.44448
     0.27353
     0.41475
     0.35529
     0.42218
     0.24380
     0.35529
     0.30326
     0.19920
     0.34042
     0.28839
     0.25866
     0.56340
     0.25123
     0.19177
     0.07285
     0.25123
     0.03569
    -0.00891
     0.08028
    -0.06094
    -0.20959
    -0.03864
    -0.15013
    -0.34338
    -0.47716
    -0.63325
    -0.81906
    -0.69271
    -0.59608
    -0.72244
    -1.02718
    -0.93055
    -0.80420
    -0.96028
    -1.12380
    -1.44340
    -1.68868
    -1.65895
    -0.99744
    -0.75217
    -0.87109
    -0.88596
    -0.98258
    -0.83393
    -0.74474
    -0.75217
    -0.62582
    -0.10553
     0.11001
     0.60800
     0.86814
     1.15801
     1.32152
     1.13571
     1.24720
     0.95733
     0.92760
     0.57826
     0.10258
    -0.34338
    -0.44743
    -0.29135
    -0.03864
     1.03165
     2.10938
     3.27630
     3.52900
     2.93440
     2.32492
     2.03505
     2.45128
     3.03102
     3.89320
     4.37632
     4.64389
     4.62159
     4.10131
     3.85604
     3.14994
     2.61479
     1.89383
     1.05395
     0.35529
    -0.10553
    -0.36567
    -0.46973
    -0.49946
    -0.60352
    -0.73730
    -0.62582
    -0.49946
    -0.37311
     0.02825
     0.08771
    -0.12783
    -0.13526
    -0.06094
    -0.06837
     0.12488
     0.07285
     0.14717
     0.13231
     0.32556
     0.11744
     0.28096
     0.11744
    -0.02378
    -0.02378
    -0.09067
     0.08771
    -0.00148
     0.05798
    -0.09810
     0.00596
     0.28839
     0.66746
    -0.11297
    -0.54406
    -0.41770
    -0.65555
    -0.61838
    -0.42514
    -0.63325
    -0.81906
    -0.90825
    -0.84136
    -0.96771
    -1.03461
    -1.13123
    -1.33934
    -1.40624
    -1.30961
    -1.08664
    -1.22786
    -1.07177
    -1.17583
    -0.99001
    -0.67041
    -0.98258
    -1.33934
    -1.33191
    -1.07177
    -0.97515
    -1.07920
    -1.22786
    -1.48800
    -1.59205
    -1.66638
    -1.55489
    -1.59948
    -1.48056
    -1.65895
    -1.71097
    -1.53259
    -1.43597
    -1.39137
    -1.53259
    -1.34678
    -1.21299
    -1.21299
    -1.03461
    -0.81163
    -0.99001
    -0.87109
    -0.92312
    -0.55892
    -0.46973
    -0.49946
    -0.49946
    -0.30621
    -0.53662
    -0.46230
    -0.61095
    -0.18729
    -0.26905
    -0.21702
    -0.16499
    -0.10553
    -0.08324
    -0.13526
     0.07285
     0.08771
     0.19177
     0.22150
     0.42218
     0.35529
     0.56340
     0.54853
     0.33299
     0.41475
     0.61543
     0.50394
     0.50394
     0.61543
     0.73435
     0.54853
     0.66746
     0.64516
     0.58570
     0.64516
     0.68232
     0.67489
     0.64516
     0.60056
     0.63029
     0.45191
     0.60800
     0.74178
     0.54110
     0.62286
     0.54110
     0.44448
     0.31069
     0.26610
     0.37758
     0.42218
     0.34042
     0.25866
     0.21407
     0.11001
     0.31812
     0.00596
     0.20664
     0.06542
     0.02082
     0.08028
     0.22893
     0.04312
     0.04312
    -0.06094
     0.15461
     0.25866
     0.14717
    -0.02378
     0.02825
    -0.05351
     0.05798
    -0.01634
    -0.01634
     0.02082
    -0.15756
    -0.26905
    -0.26162
    -0.41027
    -0.35081
    -0.71501
    -0.64811
    -0.31365
    -0.29878
    -0.07580
    -0.06094
    -0.09810
    -0.19472
    -0.34338
    -0.38797
    -0.38797
    -0.27648
    -0.00148
     0.09515
     0.67489
     1.28436
     1.75261
     2.33236
     2.50331
     2.77831
     3.20197
     3.09791
     3.05332
     3.10535
     3.31346
     3.57360
     3.71482
     3.58103
     3.18710
     2.92696
     2.54790
     1.87154
     1.47018
     1.01679
     0.57826
     0.24380
    -0.03121
    -0.23932
    -0.84879
    -0.95285
    -0.78933
    -0.93055
    -0.75960
    -0.72244
    -0.60352
    -0.55892
    -0.52176
    -0.48460
    -0.48460
    -0.47716
    -0.26905
    -0.39540
    -0.14270
    -0.33594
    -0.32851
    -0.23189
    -0.08324
    -0.02378
     0.01339
    -0.07580
    -0.15756
    -0.15756
    -0.06094
    -0.10553
    -0.19472
    -0.15756
    -0.37311
    -0.20216
    -0.03864
    -0.03864
    -0.03121
    -0.02378
    -0.12783
     0.04312
     0.89043
     0.68232
     0.04312
    -0.12040
     0.13974
     0.26610
     0.63029
     0.52624
     0.13974
    -0.25419
    -0.09067
     0.01339
    -0.35081
    -0.70014
    -0.59608
    -0.62582
    -0.83393
    -1.02718
    -1.24272
    -1.73327
    -1.65151
    -1.66638
    -1.59205
    -1.87449
    -2.14206
    -2.03801
    -1.97855
    -1.91165
    -1.97855
    -2.17179
    -2.44680
    -2.57315
    -2.72924
    -2.39477
    -2.61775
    -2.35761
    -2.54342
    -2.49883
    -2.68464
    -2.95222
    -2.98195
    -2.85559
    -2.49883
    -2.25355
    -2.06031
    -1.91165
    -1.82990
    -1.79273
    -1.56232
    -1.25015
    -0.85623
    -0.66298
    -0.25419
    -0.07580
     0.27353
     0.48907
     0.51880
     0.66746
     0.72692
     0.89043
     0.94246
     0.94989
     0.85327
     0.69719
     0.77151
     0.92760
     0.94246
     0.89787
     0.58570
     0.50394
     0.71948
     0.65259
     0.42218
     0.49651
     0.37015
     0.46678
     0.55597
     0.56340
     0.44448
     0.35529
     0.34785
     0.28839
     0.48164
     0.48907
     0.39245
     0.32556
     0.43705
     0.68975
     0.74178
     0.51880
     0.35529
     0.50394
     0.64516
     0.60056
     0.49651
     0.57083
     0.52624
     0.34042
     0.49651
     0.61543
     0.48164
     0.33299
     0.16204
     0.11744
     0.08771
    -0.03864
    -0.06094
    -0.07580
    -0.22446
    -0.12783
    -0.27648
    -0.34338
    -0.41027
    -0.71501
    -0.79676
    -0.70014
    -0.76703
    -0.88596
    -0.99744
    -1.05691
    -0.99001
    -0.78190
    -0.45487
     0.57826
     0.63029
     0.80868
     0.81611
     0.72692
     0.63773
     0.64516
     0.46678
     0.92016
     0.94246
     0.83097
     0.51880
     0.30326
     0.31812
     0.45191
     0.98706
     2.02019
     2.79318
     2.82291
     2.41412
     1.83437
     1.45531
     1.77491
     2.37695
     3.18710
     3.76685
     3.69252
     3.20940
     2.92696
     2.61479
     2.15397
     1.49247
     0.90530
     0.28839
    -0.03121
    -0.19472
    -0.27648
    -0.64068
    -0.70757
    -0.90825
    -0.78190
    -0.60352
    -0.52176
    -0.40284
    -0.42514
    -0.26905
    -0.17986
    -0.08324
    -0.12040
    -0.12783
    -0.07580
    -0.19472
    -0.01634
    -0.00891
    -0.00891
    -0.17243
    -0.20216
    -0.03121
     0.11744
     0.11744
    -0.06837
    -0.24675
    -0.08324
    -0.21702
     0.02825
    -0.06837
    -0.10553
    -0.02378
     0.05055
     0.01339
     0.05798
    -0.01634
    -0.09067
     0.08771
     0.02825
    -0.06094
    -0.10553
    -0.13526
    -0.13526
    -0.15013
    -0.23932
    -0.12783
    -0.23932
    -0.24675
    -0.35824
    -0.41027
    -0.37311
    -0.45487
    -0.50689
    -0.50689
    -0.35824
    -0.49203
    -0.45487
    -0.41027
    -0.30621
    -0.40284
    -0.45487
    -0.46973
    -0.52176
    -0.30621
    -0.40284
    -0.35081
    -0.33594
    -0.35824
    -0.35824
    -0.26905
    -0.17986
    -0.15013
    -0.30621
    -0.30621
    -0.21702
    -0.38054
    -0.34338
    -0.24675
    -0.34338
    -0.37311
    -0.19472
    -0.29135
    -0.11297
    -0.34338
    -0.07580
    -0.40284
    -0.49946
    -0.28392
    -0.43257
    -0.36567
    -0.49203
    -0.39540
    -0.30621
    -0.26905
    -0.23932
    -0.57379
    -0.45487
    -0.53662
    -0.44743
    -0.38797
    -0.32108
    -0.53662
    -0.45487
    -0.29135
    -0.21702
    -0.29878
    -0.26905
    -0.27648
    -0.23189
    -0.23932
    -0.17986
    -0.15756
    -0.20959
    -0.21702
    -0.12040
    -0.05351
     0.01339
    -0.15756
    -0.24675
    -0.00148
    -0.12040
    -0.09067
    -0.00148
     0.11001
    -0.08324
     0.11001
    -0.01634
    -0.00148
     0.22893
     0.16204
     0.28096
     0.21407
     0.32556
     0.30326
     0.34785
     0.45934
     0.45191
     0.45934
     0.48907
     0.49651
     0.54853
     0.65259
     0.45191
     0.39988
     0.41475
     0.33299
     0.36272
     0.34042
     0.25866
     0.15461
    -0.11297
    -0.00891
    -0.03121
    -0.13526
    -0.17986
    -0.29135
    -0.41027
    -0.49203
    -0.70757
    -0.73730
    -0.87109
    -0.94542
    -1.26502
    -1.36907
    -1.59948
    -1.88936
    -2.20896
    -2.46167
    -2.14206
    -1.59948
    -0.57379
     0.22150
     0.83097
     0.89787
     0.71948
     0.54853
     0.42218
     0.52624
     0.70462
     0.71948
     1.12084
     0.89043
     0.25866
    -0.07580
     0.80124
     1.78234
     2.16884
     2.05735
     1.21003
     0.48907
    -0.15756
     0.13231
     0.60800
     1.14314
     2.04249
     2.29519
     2.47358
     2.58506
     2.46614
     1.99046
     1.43301
     1.15057
     0.75665
     0.42218
     0.11001
    -0.13526
    -0.25419
    -0.40284
    -0.18729
    -0.15756
    -0.23932
    -0.24675
    -0.23932
    -0.23932
    -0.23189
    -0.17243
    -0.14270
     0.01339
    -0.18729
    -0.17243
     0.07285
    -0.03864
    -0.03121
    -0.12040
    -0.02378
     0.02825
    -0.00891
    -0.03864
    -0.13526
     0.03569
     0.02082
    -0.09810
    -0.03864
     0.17690
     0.21407
     0.05055
     0.03569
     0.02082
    -0.00148
    -0.12040
    -0.07580
    -0.06094
     0.19177
     0.01339
     0.02825
     0.05798
     0.08771
     0.01339
    -0.01634
    -0.16499
     0.05055
     0.02082
     0.03569
     0.09515
     0.05055
     0.02082
    -0.03121
     0.05798
     0.01339
    -0.03864
     0.05055
    -0.15756
    -0.31365
    -0.39540
    -0.41027
    -0.40284
    -0.26162
    -0.38797
    -0.25419
    -0.26905
    -0.44000
    -0.61095
    -0.61095
    -0.44000
    -0.49203
    -0.46230
    -0.48460
    -0.44000
    -0.48460
    -0.33594
    -0.33594
    -0.26162
    -0.23189
    -0.40284
    -0.37311
    -0.29878
    -0.32108
    -0.40284
    -0.40284
    -0.46973
    -0.25419
    -0.36567
    -0.19472
    -0.34338
    -0.42514
    -0.41027
    -0.49946
    -0.39540
    -0.18729
    -0.48460
    -0.42514
    -0.38054
    -0.26905
    -0.15013
    -0.28392
    -0.38797
    -0.23932
    -0.36567
    -0.25419
    -0.27648
    -0.25419
    -0.41027
    -0.44743
    -0.34338
    -0.12040
    -0.02378
    -0.26905
    -0.17986
    -0.25419
    -0.08324
    -0.22446
    -0.03864
     0.19177
     0.18434
     0.37015
     0.45191
     0.44448
     0.34785
     0.60800
     0.71205
     0.86814
     0.91273
     0.77151
     0.58570
     0.83097
     0.72692
     0.40732
     0.25866
     0.54853
     0.32556
     0.20664
     0.08771
    -0.27648
    -0.37311
    -0.42514
    -0.78933
    -0.53662
    -0.69271
    -1.02718
    -1.07920
    -0.98258
    -1.13123
    -1.20556
    -1.22042
    -1.30218
    -1.31705
    -1.62922
    -1.52516
    -1.84476
    -1.99341
    -1.82246
    -1.80016
    -1.68868
    -1.30961
    -1.09407
    -0.67041
    -0.41770
     0.06542
     0.47421
     0.53367
     0.59313
     0.92760
     1.23233
     1.55937
     1.56680
     1.38842
     1.19517
     0.78638
     0.48164
     0.51137
     0.27353
     0.16947
     0.47421
     1.29179
     2.42155
     2.50331
     2.42898
     1.73775
     1.56680
     1.84181
     2.39182
     2.75601
     3.23170
     3.57360
     3.51414
     3.44725
     3.23170
     2.63709
     2.07965
     1.20260
     0.73435
     0.09515
    -0.31365
    -0.64068
    -0.88596
    -0.76703
    -1.00488
    -1.04947
    -0.85623
    -0.84879
    -0.86366
    -0.82650
    -0.49203
    -0.65555
    -0.61838
    -0.43257
    -0.38797
    -0.29135
    -0.21702
    -0.18729
    -0.03864
     0.04312
     0.16204
    -0.00148
     0.04312
     0.01339
     0.12488
     0.08028
     0.39988
     0.28839
     0.25123
     0.28839
     0.34785
     0.42218
     0.19177
     0.19920
     0.14717
     0.12488
     0.13231
     0.17690
     0.19920
    -0.09067
    -0.15756
    -0.32108
     0.04312
    -0.06094
    -0.27648
    -0.33594
    -0.27648
    -0.23932
    -0.23932
    -0.44000
    -0.37311
    -0.39540
    -0.37311
    -0.06837
    -0.09067
    -0.09810
    -0.31365
    -0.52176
    -0.44743
    -0.11297
    -0.25419
    -0.35824
    -0.41770
    -0.32108
    -0.38797
    -0.52176
    -0.55892
    -0.68528
    -0.55149
    -0.58865
    -0.61095
    -0.39540
    -0.49946
    -0.55892
    -0.57379
    -0.38797
    -0.26905
    -0.35081
    -0.32108
    -0.31365
    -0.33594
    -0.32851
    -0.24675
    -0.23932
    -0.23932
    -0.27648
    -0.18729
    -0.30621
    -0.15756
    -0.20959
    -0.33594
    -0.17986
    -0.17243
    -0.35081
    -0.27648
    -0.18729
    -0.20959
    -0.16499
    -0.17986
    -0.12040
     0.01339
    -0.09810
     0.04312
    -0.00148
    -0.00891
    -0.17986
     0.02082
     0.01339
     0.07285
    -0.01634
    -0.11297
     0.00596
     0.06542
    -0.05351
    -0.00148
    -0.29135
    -0.06094
    -0.06094
    -0.06094
     0.11001
     0.16947
    -0.09067
    -0.12783
     0.16947
     0.22893
     0.19177
     0.26610
     0.02825
     0.31812
     0.21407
     0.29583
     0.25866
     0.27353
     0.13974
     0.23637
     0.25866
     0.25866
     0.12488
    -0.00891
    -0.17986
    -0.04607
     0.00596
    -0.08324
    -0.25419
    -0.34338
    -0.37311
    -0.26162
    -0.27648
    -0.12040
    -0.24675
    -0.21702
    -0.19472
    -0.12040
    -0.08324
    -0.14270
    -0.24675
     0.03569
     0.35529
     0.28096
     0.25866
     0.31069
     0.15461
     0.16204
     0.04312
    -0.24675
    -0.35824
    -0.54406
    -0.26905
    -0.35081
    -0.15756
    -0.21702
    -0.23189
    -0.12040
     0.18434
     0.25866
     0.02082
    -0.06094
    -0.25419
    -0.43257
    -0.61838
    -0.72244
    -0.72244
    -1.13123
    -1.36907
    -1.18326
    -0.11297
     0.69719
     1.12084
     1.09855
     0.92016
     0.60056
     0.28839
     0.78638
     1.23977
     1.77491
     2.29519
     2.72628
     2.89723
     2.73372
     2.31006
     1.96816
     1.66342
     1.30666
     0.76408
     0.22150
     0.10258
     0.19920
    -0.03121
    -0.17243
    -0.58122
    -0.48460
    -0.44000
    -0.19472
    -0.25419
    -0.17986
    -0.11297
    -0.09810
    -0.15756
     0.07285
    -0.09067
    -0.09067
     0.03569
     0.15461
     0.08771
     0.23637
    -0.00148
    -0.03121
     0.10258
     0.22893
     0.11744
     0.02825
     0.12488
     0.11744
     0.02082
     0.13231
     0.05798
    -0.16499
    -0.04607
     0.08771
     0.13231
     0.11001
     0.03569
    -0.04607
    -0.16499
    -0.05351
    -0.01634
    -0.18729
    -0.03121
    -0.10553
    -0.06837
    -0.14270
    -0.08324
    -0.13526
    -0.26162
    -0.23932
    -0.09810
    -0.30621
    -0.15756
    -0.26162
    -0.22446
    -0.35824
    -0.36567
    -0.31365
    -0.33594
    -0.49203
    -0.41027
    -0.49203
    -0.58865
    -0.51433
    -0.67784
    -0.62582
    -0.53662
    -0.66298
    -0.65555
    -0.74474
    -0.76703
    -0.63325
    -0.89339
    -0.70014
    -0.83393
    -0.56635
    -0.66298
    -0.74474
    -0.61095
    -0.74474
    -0.76703
    -0.64811
    -0.32851
    -0.44743
    -0.46230
    -0.38054
    -0.40284
    -0.39540
    -0.20216
    -0.19472
    -0.15756
     0.02825
     0.05055
    -0.03864
     0.07285
     0.14717
     0.02825
     0.09515
     0.36272
     0.31069
     0.15461
     0.34042
     0.32556
     0.31812
     0.26610
     0.33299
     0.48907
     0.43705
     0.34785
     0.39988
     0.39988
     0.23637
     0.31812
     0.24380
     0.25866
     0.25866
     0.25123
     0.30326
     0.22150
     0.16947
     0.24380
     0.32556
     0.23637
     0.17690
     0.16947
     0.35529
     0.19177
     0.19920
     0.14717
     0.35529
     0.30326
     0.25866
     0.13231
     0.16947
     0.07285
    -0.15756
    -0.05351
    -0.28392
    -0.37311
    -0.43257
    -0.29135
    -0.47716
    -0.50689
    -0.67041
    -0.51433
    -0.61095
    -0.49946
    -0.37311
    -0.38054
    -0.32851
    -0.37311
    -0.23189
    -0.35081
    -0.42514
    -0.49203
    -0.60352
    -0.62582
    -0.62582
    -0.63325
    -0.51433
    -0.19472
    -0.21702
    -0.06837
     0.17690
    -0.39540
    -0.73730
    -0.71501
    -0.58122
    -0.71501
    -0.92312
    -1.46570
    -1.64408
    -2.13463
    -2.27585
    -0.31365
     1.35125
     3.14251
     3.25400
     2.16884
     1.35869
     1.36612
     1.78234
     2.33236
     3.35805
     3.90807
     4.04929
     4.13104
     4.27970
     4.25740
     3.58846
     2.45128
     1.56680
     1.00192
     0.54853
     0.02082
    -0.22446
    -0.24675
    -0.35081
    -0.44743
    -0.46973
    -0.20216
    -0.37311
    -0.12040
    -0.11297
    -0.09067
    -0.01634
     0.22893
    -0.03121
     0.16947
     0.17690
     0.19920
     0.15461
     0.33299
     0.19920
     0.06542
     0.13974
     0.12488
     0.22150
     0.05055
     0.04312
     0.11001
     0.11744
     0.34785
     0.14717
     0.11001
     0.11001
     0.16204
     0.20664
     0.20664
     0.20664
    -0.00148
    -0.03121
     0.03569
     0.08771
    -0.03121
    -0.17243
    -0.30621
    -0.34338
    -0.41027
    -0.55892
    -0.77447
    -0.78190
    -0.91569
    -0.92312
    -0.72987
    -0.68528
    -0.67041
    -0.84136
    -1.00488
    -0.83393
    -0.52176
    -0.54406
    -0.65555
    -0.35824
    -0.23189
    -0.12040
    -0.33594
    -0.09810
     0.07285
    -0.07580
    -0.05351
    -0.19472
    -0.31365
    -0.38797
    -0.61095
    -0.73730
    -1.18326
    -1.48056
    -1.66638
    -1.94882
    -1.91909
    -2.02314
    -2.11233
    -2.37247
    -2.63262
    -2.65491
    -2.74410
    -2.58802
    -2.83330
    -2.68464
    -2.84816
    -2.43194
    -2.26842
    -2.24612
    -2.14950
    -2.13463
    -2.07517
    -2.00828
    -1.80016
    -1.67381
    -1.57719
    -1.36164
    -1.02718
    -0.47716
    -0.45487
    -0.40284
    -0.29135
     0.08028
     0.24380
     0.52624
     0.83841
     0.98706
     1.25463
     1.55193
     1.58166
     1.61883
     1.44045
     1.62626
     1.54450
     1.60396
     1.65599
     1.49247
     1.38842
     1.25463
     1.29923
     1.14314
     1.00936
     0.80124
     0.78638
     0.61543
     0.64516
     0.57083
     0.51880
     0.42961
     0.35529
     0.31069
     0.45191
     0.43705
     0.25866
     0.26610
     0.34042
     0.25123
     0.26610
     0.14717
     0.25866
     0.25866
     0.10258
     0.18434
     0.08771
    -0.11297
    -0.31365
    -0.31365
    -0.19472
    -0.32108
    -0.44743
    -0.80420
    -0.62582
    -0.70757
    -0.78933
    -0.96771
    -0.87109
    -1.01231
    -0.98258
    -0.96771
    -1.10893
    -0.79676
    -0.67041
    -0.29878
     0.33299
     0.85327
     0.82354
     0.83097
     1.08368
     0.96476
     1.14314
     0.90530
     0.79381
     1.05395
     0.83841
     0.76408
     0.19920
    -0.78933
    -1.32448
    -1.61435
    -1.22042
    -0.84879
     0.23637
     1.80464
     2.74858
     2.66682
     2.08708
     1.68572
     1.93843
     2.61479
     3.25400
     4.17564
     4.73308
     4.78511
     4.59186
     4.07902
     3.70739
     3.05332
     1.95329
     1.00936
     0.42961
    -0.15013
    -0.40284
    -0.64068
    -0.99001
    -1.06434
    -1.12380
    -1.05691
    -0.93055
    -0.81163
    -0.75217
    -0.90082
    -0.75217
    -0.44000
    -0.46230
    -0.35824
    -0.27648
    -0.24675
    -0.34338
    -0.19472
    -0.24675
    -0.26905
    -0.13526
    -0.25419
    -0.21702
    -0.10553
    -0.06094
    -0.23189
    -0.36567
    -0.11297
    -0.03864
    -0.11297
    -0.10553
    -0.23189
    -0.16499
    -0.19472
    -0.09067
    -0.15756
    -0.15756
    -0.09067
    -0.15013
    -0.21702
    -0.23189
    -0.30621
    -0.29878
    -0.42514
    -0.20959
    -0.32851
    -0.31365
    -0.35081
    -0.20216
    -0.23189
    -0.33594
    -0.29135
    -0.40284
    -0.38797
    -0.26162
    -0.23189
    -0.09810
    -0.15756
    -0.37311
    -0.25419
    -0.11297
    -0.19472
    -0.29135
    -0.14270
    -0.39540
    -0.32108
    -0.11297
    -0.22446
    -0.31365
    -0.38797
    -0.28392
    -0.09810
    -0.24675
    -0.29135
    -0.38054
    -0.55892
    -0.41770
    -0.44743
    -0.45487
    -0.41027
    -0.54406
    -0.45487
    -0.55892
    -0.39540
    -0.38054
    -0.52176
    -0.52919
    -0.53662
    -0.64811
    -0.50689
    -0.68528
    -0.59608
    -0.52176
    -0.58865
    -0.52176
    -0.69271
    -0.57379
    -0.45487
    -0.58865
    -0.61095
    -0.53662
    -0.52919
    -0.49203
    -0.41027
    -0.44000
    -0.52919
    -0.29135
    -0.33594
    -0.30621
    -0.17986
    -0.14270
    -0.15013
    -0.26162
    -0.10553
    -0.10553
     0.10258
    -0.03121
     0.08028
    -0.00148
    -0.03121
     0.11001
     0.21407
     0.09515
     0.07285
     0.05798
     0.10258
     0.18434
     0.22150
     0.05055
     0.21407
     0.25123
     0.22893
     0.22150
     0.25866
     0.24380
     0.30326
     0.25123
     0.30326
     0.43705
     0.24380
     0.22893
     0.35529
     0.37015
     0.30326
     0.29583
     0.15461
    -0.07580
     0.02825
    -0.10553
    -0.15756
    -0.17986
    -0.29135
    -0.34338
    -0.46973
    -0.50689
    -0.42514
    -0.56635
    -0.44743
    -0.52176
    -0.47716
    -0.48460
    -0.43257
    -0.36567
    -0.35824
    -0.30621
    -0.28392
    -0.20216
    -0.31365
    -0.41770
    -0.72987
    -0.54406
    -0.44000
    -0.55149
    -0.26162
     0.28096
     0.75665
     0.86814
     1.22490
     0.82354
     0.46678
     0.19177
     0.20664
     0.16204
     0.07285
    -0.06094
    -0.44000
    -1.02718
    -1.41367
    -1.67381
    -0.61095
     0.36272
     0.97962
     1.01679
     0.77894
     0.13231
    -0.30621
     0.25866
     0.79381
     1.68572
     2.56277
     2.91210
     2.97899
     3.14994
     2.84521
     2.33236
     1.89383
     1.58166
     1.23233
     0.81611
     0.57826
     0.09515
     0.11001
    -0.02378
     0.13974
     0.10258
     0.02082
    -0.09810
     0.06542
    -0.06094
     0.06542
     0.08771
     0.16204
     0.14717
     0.13231
     0.13974
     0.16204
     0.16947
     0.19177
     0.05798
     0.16204
     0.11001
     0.11001
     0.13231
     0.18434
     0.02825
     0.02825
     0.05798
    -0.03864
     0.04312
     0.05798
     0.05055
    -0.06094
     0.08771
    -0.02378
    -0.09067
    -0.06837
    -0.08324
    -0.00148
    -0.06094
     0.04312
    -0.01634
    -0.00148
    -0.00891
     0.13231
    -0.05351
     0.12488
     0.01339
    -0.04607
     0.05055
     0.02082
    -0.02378
    -0.07580
    -0.11297
    -0.18729
    -0.06837
    -0.18729
    -0.18729
    -0.21702
    -0.26162
    -0.20216
    -0.20959
    -0.20216
    -0.18729
    -0.33594
    -0.30621
    -0.43257
    -0.20959
    -0.25419
    -0.42514
    -0.41027
    -0.32108
    -0.38797
    -0.41027
    -0.39540
    -0.32851
    -0.28392
    -0.70757
    -0.44743
    -0.38054
    -0.49203
    -0.46973
    -0.41770
    -0.43257
    -0.36567
    -0.37311
    -0.46973
    -0.39540
    -0.41770
    -0.44743
    -0.48460
    -0.32108
    -0.49946
    -0.44743
    -0.32851
    -0.29878
    -0.29878
    -0.20959
    -0.36567
    -0.20216
    -0.28392
    -0.17243
    -0.15013
    -0.09810
    -0.03864
     0.19920
     0.25123
     0.23637
     0.15461
     0.17690
     0.19177
     0.23637
     0.46678
     0.34785
     2.40668
     1.93843
    -0.00148
     0.28839
     0.27353
     0.74178
     1.03165
     1.18774
     0.94246
     0.75665
     0.69719
     0.39988
     0.31812
     0.28839
     0.02082
    -0.10553
    -0.12040
    -0.20216
    -0.29878
    -0.35824
    -0.48460
    -0.55892
    -0.38797
    -0.41770
    -0.41770
    -0.49203
    -0.60352
    -0.57379
    -0.56635
    -0.35824
    -0.37311
    -0.44743
    -0.34338
    -0.39540
    -0.41770
    -0.45487
    -0.36567
    -0.15013
    -0.16499
     0.08771
    -0.09810
    -0.06094
    -0.28392
    -0.40284
    -0.41770
    -0.29135
    -0.28392
    -0.11297
    -0.06094
     0.08028
    -0.05351
     0.02825
    -0.32108
    -0.52176
    -0.90082
    -1.38394
    -1.80016
    -1.77787
    -1.61435
    -1.16839
    -0.12783
     1.20260
     2.68912
     3.09048
     2.54790
     1.86410
     1.97559
     2.33979
     3.08305
     3.84117
     4.33172
     4.53984
     4.45808
     4.28713
     4.08645
     3.70739
     3.08305
     1.94586
     1.10598
     0.72692
     0.03569
     0.00596
    -0.35081
    -0.41027
    -0.55149
    -0.60352
    -0.58865
    -0.21702
     0.08028
     0.13974
     0.07285
    -0.20216
    -0.18729
    -0.27648
    -0.02378
     0.28839
     0.21407
     0.09515
     0.12488
     0.10258
     0.12488
     0.05055
    -0.10553
    -0.29878
    -0.36567
    -0.21702
    -0.25419
    -0.20959
    -0.37311
    -0.29135
    -0.26162
    -0.00891
    -0.05351
    -0.29878
    -0.19472
    -0.20216
    -0.15013
    -0.24675
    -0.25419
    -0.43257
    -0.27648
    -0.44743
    -0.78190
    -0.68528
    -0.44743
    -0.40284
    -0.52176
    -0.58122
    -0.96771
    -1.25759
    -1.14610
    -1.11637
    -1.27988
    -0.95285
    -1.11637
    -1.21299
    -1.56232
    -1.34678
    -1.29475
    -1.37651
    -1.39881
    -1.60692
    -1.74070
    -1.85219
    -1.98598
    -1.82246
    -1.97111
    -1.95625
    -1.90422
    -1.96368
    -1.97111
    -2.20896
    -2.27585
    -2.31301
    -2.05287
    -2.02314
    -2.11233
    -1.87449
    -1.67381
    -1.63665
    -1.28732
    -1.08664
    -1.10893
    -0.93055
    -0.80420
    -0.49203
    -0.25419
    -0.09810
     0.05055
     0.16204
     0.25123
     0.42218
     0.06542
     0.41475
     0.47421
     0.47421
     0.49651
     0.69719
     0.37015
     0.37015
     0.29583
     0.33299
     0.36272
     0.28839
     0.25866
     0.27353
     0.31812
     0.25866
     0.25866
     0.22893
     0.14717
     0.10258
     0.23637
     0.32556
     0.16204
     0.20664
     0.13974
     0.20664
     0.41475
     0.49651
     0.48164
     0.34042
     0.54110
     0.45934
     0.60056
     0.72692
     0.46678
     0.34785
     0.57826
     0.74178
     0.60056
     0.50394
     0.54853
     0.40732
     0.42218
     0.37015
     0.30326
     0.25866
     0.15461
    -0.04607
     0.07285
     0.02082
     0.03569
    -0.17243
    -0.19472
    -0.26162
    -0.22446
    -0.13526
    -0.18729
    -0.41770
    -0.38797
    -0.27648
    -0.38797
    -0.40284
    -0.42514
    -0.56635
    -0.49203
    -0.44743
    -0.24675
    -0.24675
    -0.15756
     0.11001
     0.15461
     0.25866
     0.34042
     0.34042
     0.69719
     0.64516
     0.68232
     0.79381
     0.59313
     0.65259
     0.55597
     0.41475
     0.09515
    -0.31365
    -1.18326
    -1.51773
    -1.72584
    -1.66638
    -0.61838
     0.57826
     1.59653
     2.40668
     2.43641
     1.70802
     1.29179
     1.64856
     2.13911
     2.95669
     3.67022
     3.85604
     3.93036
     3.67766
     3.48441
     3.27630
     2.39925
     1.51477
     0.88300
     0.28096
    -0.21702
    -0.61095
    -0.75960
    -0.87852
    -0.90825
    -0.93055
    -0.80420
    -0.85623
    -0.87109
    -0.91569
    -0.46230
    -0.34338
    -0.45487
    -0.44000
    -0.22446
    -0.18729
    -0.26162
    -0.13526
    -0.14270
    -0.20216
    -0.00891
    -0.07580
     0.06542
     0.05798
    -0.06094
    -0.03864
    -0.12040
    -0.01634
     0.08771
    -0.03864
     0.00596
    -0.06094
    -0.00891
    -0.04607
    -0.03864
    -0.10553
    -0.12040
    -0.01634
    -0.11297
    -0.17243
    -0.14270
    -0.23189
    -0.18729
    -0.15756
    -0.12040
    -0.28392
    -0.25419
    -0.36567
    -0.28392
    -0.38054
    -0.20216
    -0.15756
    -0.16499
    -0.27648
    -0.30621
    -0.32108
    -0.14270
    -0.00148
    -0.25419
    -0.09810
     0.06542
    -0.05351
    -0.14270
    -0.00891
    -0.00148
    -0.00891
    -0.12783
    -0.04607
    -0.05351
    -0.06094
    -0.15013
    -0.17986
    -0.28392
    -0.26905
    -0.39540
    -0.26162
    -0.36567
    -0.38054
    -0.36567
    -0.49203
    -0.54406
    -0.62582
    -0.62582
    -0.60352
    -0.39540
    -0.45487
    -0.48460
    -0.41770
    -0.47716
    -0.44000
    -0.50689
    -0.52919
    -0.32108
    -0.26162
    -0.35824
    -0.37311
    -0.20959
    -0.19472
    -0.09810
    -0.09067
    -0.02378
     0.05798
     0.00596
    -0.06094
     0.06542
     0.09515
     0.14717
     0.12488
     0.18434
     0.27353
     0.16947
     0.41475
     0.26610
     0.27353
     0.13231
     0.34785
     0.22893
     0.28096
     0.14717
     0.12488
     0.04312
     0.02825
     0.02825
     0.03569
    -0.12783
    -0.02378
    -0.09810
     0.02825
     0.05798
    -0.14270
    -0.19472
    -0.06094
    -0.05351
     0.07285
     0.04312
    -0.12040
     0.08771
    -0.05351
    -0.04607
    -0.01634
    -0.17243
    -0.22446
    -0.45487
    -0.32108
    -0.54406
    -0.55149
    -0.88596
    -0.99001
    -1.00488
    -0.86366
    -0.89339
    -0.95285
    -1.09407
    -0.80420
    -0.84136
    -0.78190
    -0.75960
    -0.46973
    -0.55892
    -0.36567
    -0.28392
    -0.10553
     0.19177
     0.47421
     0.53367
     0.99449
     1.15801
     1.12828
     0.89043
     0.68975
     0.52624
     0.45934
     0.33299
     0.13974
    -0.24675
    -0.64068
    -1.17583
    -1.45827
    -1.98598
    -1.80016
    -0.99744
    -0.09067
     0.49651
     0.47421
     0.23637
    -0.17986
    -0.00148
     0.49651
     0.91273
     1.61883
     2.39182
     2.94926
     4.19050
     3.98239
     3.17967
     2.33236
     1.76005
     1.60396
     1.45531
     1.52964
     1.14314
     1.03909
     0.54853
     0.22893
     0.00596
     0.14717
    -0.12040
    -0.41027
    -0.46230
    -0.51433
    -0.39540
    -0.36567
    -0.41770
    -0.52176
    -0.26905
    -0.18729
    -0.12040
    -0.19472
    -0.26162
    -0.19472
    -0.28392
    -0.21702
     0.08028
    -0.11297
    -0.08324
    -0.00148
     0.08028
     0.13231
     0.02825
    -0.15756
    -0.04607
    -0.00148
     0.03569
     0.17690
     0.05055
     0.12488
    -0.00891
    -0.12040
     0.02082
     0.05055
    -0.06837
    -0.08324
    -0.08324
    -0.04607
    -0.09810
    -0.28392
    -0.19472
    -0.03121
    -0.03121
    -0.09067
    -0.16499
    -0.13526
    -0.30621
    -0.34338
    -0.20959
    -0.26162
    -0.20959
    -0.13526
    -0.09067
    -0.21702
    -0.11297
    -0.33594
    -0.25419
    -0.26162
    -0.17986
    -0.06094
    -0.32108
    -0.29878
    -0.30621
    -0.31365
    -0.22446
    -0.16499
    -0.27648
    -0.26905
    -0.24675
    -0.26905
    -0.34338
    -0.55149
    -0.44000
    -0.44000
    -0.42514
    -0.25419
    -0.44000
    -0.47716
    -0.39540
    -0.31365
    -0.44000
    -0.32851
    -0.41027
    -0.51433
    -0.34338
    -0.39540
    -0.34338
    -0.15013
    -0.35081
    -0.30621
    -0.24675
    -0.14270
    -0.00148
    -0.14270
    -0.09810
     0.05055
     0.00596
     0.11744
     0.09515
     0.27353
     0.15461
     0.26610
     0.24380
     0.28839
     0.21407
     0.25123
     0.15461
     0.21407
     0.42961
     0.21407
     0.15461
     0.10258
    -0.15013
     0.20664
     0.11001
    -0.01634
     0.02082
    -0.09067
    -0.06094
     0.08771
     0.09515
    -0.00148
     0.09515
     0.06542
     0.15461
     0.19177
     0.05055
     0.07285
     0.04312
     0.02825
     0.07285
     0.05055
    -0.12040
    -0.12783
    -0.36567
    -0.28392
    -0.43257
    -0.48460
    -0.61838
    -0.68528
    -0.74474
    -0.70757
    -0.60352
    -0.76703
    -0.83393
    -0.61095
    -0.37311
    -0.26162
    -0.29878
    -0.30621
    -0.25419
    -0.04607
    -0.26905
    -0.20959
    -0.00148
     0.23637
     0.29583
     0.43705
     0.45191
     0.42218
     0.16947
    -0.49946
    -0.74474
    -1.43597
    -2.05287
    -2.33531
    -2.35761
    -1.87449
    -1.05691
     0.11744
     1.07625
     1.64113
     1.76748
     1.83437
     1.55937
     1.55193
     2.20600
     2.74115
     3.43981
     4.23510
     4.24997
     4.39118
     4.63646
     4.22023
     3.36549
     2.24317
     1.24720
     0.79381
     0.41475
     0.11001
    -0.02378
    -0.37311
    -0.51433
    -0.21702
    -0.12040
     0.16947
     0.08028
    -0.37311
    -0.52919
    -0.31365
     0.04312
     0.13231
     0.38502
     0.42961
     0.38502
     0.45934
     0.29583
     0.19920
     0.05798
     0.01339
     0.02082
     0.19920
     0.13974
     0.28096
     0.07285
    -0.03864
     0.16204
     0.39245
     0.38502
     0.07285
    -0.12040
    -0.01634
    -0.12040
    -0.23189
    -0.15013
    -0.51433
    -0.87109
    -0.74474
    -0.73730
    -0.88596
    -1.10150
    -1.19812
    -1.22042
    -1.54002
    -1.55489
    -1.33934
    -1.41367
    -1.59948
    -1.49543
    -1.52516
    -1.37651
    -1.44340
    -1.54002
    -1.38394
    -0.98258
    -0.96028
    -1.30961
    -1.18326
    -1.23529
    -1.25015
    -1.02718
    -0.91569
    -0.94542
    -1.01974
    -0.95285
    -0.60352
    -0.61095
    -0.61095
    -0.73730
    -0.53662
    -0.53662
    -0.26162
    -0.24675
    -0.25419
    -0.21702
    -0.15013
    -0.10553
    -0.08324
    -0.26162
    -0.16499
    -0.08324
    -0.09067
    -0.25419
    -0.23932
    -0.25419
    -0.47716
    -0.30621
    -0.22446
    -0.44743
    -0.54406
    -0.55149
    -0.55892
    -0.52919
    -0.54406
    -0.43257
    -0.38054
    -0.46230
    -0.46230
    -0.40284
    -0.23189
    -0.32108
    -0.43257
    -0.25419
    -0.21702
    -0.15013
    -0.14270
    -0.05351
    -0.09067
    -0.19472
    -0.02378
    -0.12040
     0.05798
    -0.02378
    -0.00891
    -0.08324
     0.10258
     0.02825
    -0.06837
     0.09515
     0.16204
     0.44448
     0.33299
     0.47421
     0.54853
     0.58570
     0.67489
     0.54110
     0.76408
     0.79381
     0.79381
     0.86070
     0.83097
     1.03165
     0.79381
     0.77151
     0.86814
     0.83097
     0.75665
     0.66746
     0.71205
     0.56340
     0.46678
     0.48164
     0.39988
     0.37015
     0.30326
     0.25123
     0.17690
     0.14717
    -0.09067
    -0.15756
    -0.15013
    -0.22446
    -0.23932
    -0.43257
    -0.33594
    -0.35824
    -0.35081
    -0.47716
    -0.62582
    -0.67041
    -0.52176
    -0.40284
    -0.42514
    -0.27648
    -0.12783
    -0.19472
    -0.35824
    -0.26905
    -0.19472
    -0.12040
     0.00596
     0.16947
     0.25866
     0.28839
     0.38502
     0.57083
     0.76408
     0.62286
     0.77151
     0.68975
     0.64516
     0.04312
    -0.25419
    -0.49946
    -0.93055
    -1.52516
    -1.80760
    -1.80016
    -2.40964
    -2.04544
    -1.18326
     0.32556
     1.26206
     1.23233
     0.83097
     0.54110
     0.53367
     0.95733
     1.70059
     2.60736
     3.24657
     3.80401
     3.90807
     3.59590
     3.43981
     2.45871
     2.00532
     1.20260
     0.83097
     0.40732
     0.23637
    -0.35081
    -0.63325
    -0.54406
    -0.64068
    -0.56635
    -0.27648
    -0.35081
    -0.49203
    -0.45487
    -0.41770
    -0.38797
    -0.34338
    -0.09067
     0.03569
     0.02825
     0.08028
    -0.12040
    -0.16499
     0.08028
    -0.15013
    -0.03864
    -0.00148
    -0.04607
     0.05055
    -0.13526
    -0.07580
    -0.14270
    -0.23189
    -0.05351
    -0.04607
     0.10258
    -0.00148
    -0.15013
    -0.23189
    -0.20959
    -0.12783
    -0.20216
     0.04312
     0.00596
     0.02825
    -0.09067
     0.00596
    -0.06094
    -0.10553
    -0.16499
    -0.12040
    -0.09810
     0.01339
    -0.28392
    -0.26905
    -0.20216
    -0.12783
    -0.41770
    -0.32851
    -0.38797
    -0.41770
    -0.38054
    -0.42514
    -0.28392
    -0.55149
    -0.61838
    -0.50689
    -0.57379
    -0.37311
    -0.41770
    -0.23189
    -0.47716
    -0.35081
    -0.56635
    -0.43257
    -0.37311
    -0.37311
    -0.45487
    -0.29878
    -0.21702
    -0.37311
    -0.44000
    -0.46973
    -0.41770
    -0.38797
    -0.38797
    -0.35824
    -0.35081
    -0.47716
    -0.45487
    -0.32108
    -0.35824
    -0.39540
    -0.41770
    -0.32108
    -0.31365
    -0.29878
    -0.19472
    -0.35824
    -0.22446
    -0.13526
     0.02825
    -0.22446
    -0.12040
    -0.20959
    -0.19472
    -0.14270
    -0.09810
    -0.10553
    -0.16499
    -0.12783
    -0.06837
    -0.15756
    -0.20959
    -0.17986
    -0.07580
    -0.08324
    -0.00148
    -0.14270
    -0.10553
     0.03569
     0.02082
     0.03569
     0.24380
     0.33299
     0.28096
     0.39245
     0.59313
     0.73435
     0.82354
     0.81611
     0.69719
     0.86070
     0.85327
     0.89787
     0.77894
     0.77894
     0.78638
     0.60800
     0.52624
     0.56340
     0.42218
     0.13974
    -0.00891
    -0.01634
    -0.00148
    -0.19472
    -0.27648
    -0.32851
    -0.11297
    -0.09810
    -0.15013
    -0.17986
    -0.16499
    -0.14270
    -0.11297
     0.07285
    -0.01634
    -0.09067
    -0.03864
    -0.04607
    -0.17986
    -0.20216
    -0.62582
    -0.54406
    -0.55892
    -0.58122
    -0.28392
    -0.46230
    -0.41027
    -0.23932
    -0.35824
    -0.39540
    -0.46973
    -0.58865
    -0.68528
    -0.55149
    -0.81906
    -0.57379
    -0.49203
     0.14717
     0.72692
     0.96476
     1.21003
     1.29923
     1.15801
     1.13571
     1.01679
     1.23233
     1.59653
     1.83437
     2.09451
     2.38438
     2.28776
     1.97559
     1.78978
     1.58166
     1.26950
     0.94989
     0.67489
     0.56340
     0.57083
     0.39988
     0.39988
     0.39988
     0.45934
     0.16204
     0.05055
     0.13974
     0.22150
     0.20664
     0.15461
     0.12488
     0.21407
     0.13231
     0.31812
     0.03569
    -0.08324
    -0.08324
    -0.16499
    -0.12783
    -0.15013
    -0.05351
    -0.33594
    -0.25419
    -0.15013
    -0.06094
    -0.06837
    -0.01634
    -0.12040
    -0.12040
    -0.00148
    -0.01634
     0.00596
    -0.23189
    -0.33594
    -0.26905
    -0.06094
    -0.02378
    -0.20959
    -0.30621
    -0.15013
    -0.11297
    -0.13526
    -0.20959
    -0.32108
    -0.41027
    -0.30621
    -0.17243
    -0.34338
    -0.16499
    -0.28392
    -0.52176
    -0.30621
    -0.39540
    -0.38797
    -0.58122
    -0.57379
    -0.46973
    -0.53662
    -0.50689
    -0.52919
    -0.55149
    -0.55149
    -0.61838
    -0.55892
    -0.61095
    -0.69271
    -1.00488
    -0.84136
    -0.64811
    -0.67784
    -0.74474
    -0.73730
    -0.82650
    -0.67784
    -0.81163
    -0.85623
    -0.74474
    -0.75217
    -0.71501
    -0.65555
    -0.81163
    -0.64068
    -0.72987
    -0.59608
    -0.44000
    -0.40284
    -0.45487
    -0.49946
    -0.62582
    -0.57379
    -0.49946
    -0.38797
    -0.43257
    -0.49203
    -0.42514
    -0.32108
    -0.23932
    -0.26905
    -0.30621
    -0.44743
    -0.26905
    -0.26162
    -0.39540
    -0.39540
    -0.44743
    -0.33594
    -0.32108
    -0.25419
    -0.36567
    -0.33594
    -0.27648
    -0.26905
    -0.20216
    -0.46230
    -0.29135
    -0.38054
    -0.30621
    -0.12040
     0.08771
    -0.12040
    -0.08324
     0.00596
     0.06542
     0.01339
     0.17690
     0.06542
     0.08771
     0.13974
     0.16204
     0.29583
     0.23637
     0.28839
     0.02082
     0.16947
     0.42961
     0.36272
     0.28839
     0.31069
     0.32556
     0.36272
     0.40732
     0.39988
     0.56340
     0.59313
     0.31812
     0.47421
     0.15461
     0.15461
    -0.01634
     0.11001
     0.19177
     0.21407
     0.24380
     0.08028
     0.01339
     0.08028
     0.10258
     0.04312
     0.06542
    -0.09067
    -0.40284
    -0.71501
    -0.99001
    -1.03461
    -1.15353
    -0.90825
    -0.75960
    -0.10553
     0.89787
     1.67086
     2.27290
     2.34722
     2.28033
     2.02019
     2.50331
     2.97156
     3.67766
     3.90063
     4.23510
     4.04929
     4.10131
     3.84117
     3.89320
     3.26143
     2.38438
     1.58166
     0.94246
     0.34785
     0.08771
    -0.06837
    -0.00148
    -0.21702
    -0.44743
    -0.54406
    -0.70757
    -0.52176
    -0.38797
    -0.36567
    -0.47716
    -0.72987
    -0.46973
    -0.56635
    -0.79676
    -0.63325
    -0.46973
    -0.52176
    -0.60352
    -0.52919
    -0.56635
    -0.90825
    -1.10150
    -0.81906
    -0.94542
    -0.94542
    -0.79676
    -0.68528
    -0.52176
    -0.58865
    -0.86366
    -0.90082
    -1.04204
    -1.06434
    -0.93798
    -0.71501
    -0.68528
    -0.64068
    -0.55892
    -0.59608
    -0.41027
    -0.51433
    -0.65555
    -0.45487
    -0.43257
    -0.26905
    -0.08324
    -0.14270
    -0.11297
     0.16204
     0.10258
     0.16947
    -0.00891
    -0.01634
     0.02825
    -0.06094
    -0.06094
    -0.23189
    -0.38054
    -0.13526
    -0.22446
    -0.44743
    -0.29878
    -0.47716
    -0.51433
    -0.68528
    -0.44743
    -0.52919
    -0.44000
    -0.47716
    -0.42514
    -0.38797
    -0.34338
    -0.16499
    -0.32108
    -0.19472
    -0.15756
    -0.30621
    -0.24675
     0.00596
    -0.20216
    -0.23932
    -0.45487
    -0.32108
    -0.31365
    -0.45487
    -0.49203
    -0.67784
    -0.70757
    -0.77447
    -0.85623
    -0.90825
    -0.87109
    -0.76703
    -0.95285
    -1.00488
    -0.99001
    -0.94542
    -0.92312
    -0.99744
    -0.97515
    -1.02718
    -0.99001
    -0.75960
    -0.90082
    -0.72244
    -0.61838
    -0.61838
    -0.38054
    -0.46230
    -0.29135
    -0.23932
    -0.22446
    -0.17243
    -0.17243
    -0.00891
     0.25123
     0.26610
     0.29583
     0.29583
     0.28839
     0.37758
     0.25123
     0.19920
     0.31069
     0.28839
     0.20664
     0.25866
     0.21407
     0.27353
     0.19920
     0.13974
     0.16204
     0.42961
     0.32556
     0.24380
     0.25123
     0.16947
     0.35529
     0.32556
     0.36272
     0.43705
     0.19920
     0.26610
     0.39988
     0.37758
     0.11744
     0.03569
     0.05055
    -0.00891
     0.00596
     0.00596
    -0.17986
    -0.26905
    -0.26162
    -0.34338
    -0.20216
    -0.45487
    -0.49203
    -0.54406
    -0.41770
    -0.65555
    -0.60352
    -0.62582
    -0.76703
    -0.74474
    -0.49946
    -0.31365
    -0.20216
     0.11001
     0.42961
     1.01679
     1.12828
     1.47018
     1.60396
     1.44788
     1.58910
     1.71545
     1.63369
     1.60396
     1.39585
     1.12828
     0.89043
     0.23637
    -0.62582
    -1.42854
    -2.15693
    -2.33531
    -1.60692
    -0.20216
     0.98706
     1.11341
     0.59313
    -0.03121
    -0.09810
     0.11001
     0.84584
     1.73032
     2.76345
     3.17967
     3.18710
     3.32089
     3.05332
     2.45871
     1.93843
     1.58166
     1.02422
     0.48164
     0.03569
    -0.15013
    -0.21702
    -0.30621
    -0.56635
    -0.49203
    -0.37311
    -0.29878
    -0.37311
    -0.40284
    -0.40284
    -0.16499
    -0.19472
    -0.02378
     0.03569
    -0.04607
    -0.05351
     0.04312
     0.05798
     0.10258
    -0.09067
    -0.03121
    -0.12783
    -0.06094
    -0.00891
    -0.07580
     0.01339
     0.02825
     0.01339
    -0.14270
    -0.07580
    -0.12783
    -0.14270
    -0.12783
     0.03569
     0.02825
     0.04312
    -0.15013
    -0.18729
    -0.12040
    -0.03864
     0.13974
     0.11001
     0.08771
     0.19177
    -0.01634
     0.03569
     0.04312
     0.20664
     0.21407
     0.13974
     0.31069
     0.19177
     0.09515
     0.10258
    -0.09067
    -0.12040
    -0.09067
    -0.12040
    -0.09810
    -0.23932
    -0.31365
    -0.21702
    -0.17243
    -0.26905
    -0.38054
    -0.33594
    -0.43257
    -0.46973
    -0.72244
    -0.48460
    -0.41027
    -0.37311
    -0.41770
    -0.40284
    -0.50689
    -0.44000
    -0.56635
    -0.55149
    -0.45487
    -0.61838
    -0.66298
    -0.62582
    -0.59608
    -0.32851
    -0.44743
    -0.51433
    -0.52919
    -0.52176
    -0.52176
    -0.35824
    -0.51433
    -0.54406
    -0.49946
    -0.52919
    -0.33594
    -0.18729
    -0.43257
    -0.30621
    -0.21702
    -0.14270
    -0.24675
    -0.40284
    -0.32851
    -0.47716
    -0.30621
    -0.31365
    -0.27648
    -0.35824
    -0.46230
    -0.59608
    -0.40284
    -0.26905
    -0.14270
    -0.31365
    -0.39540
    -0.17986
    -0.08324
    -0.14270
     0.03569
     0.12488
     0.15461
     0.20664
     0.38502
     0.45191
     0.34042
     0.26610
     0.42961
     0.45191
     0.37015
     0.45191
     0.34042
     0.44448
     0.24380
     0.31812
    -0.01634
     0.11001
    -0.09810
    -0.07580
    -0.21702
    -0.29878
    -0.25419
    -0.38797
    -0.35824
    -0.30621
    -0.48460
    -0.55892
    -0.58122
    -0.54406
    -0.49203
    -0.66298
    -0.55149
    -0.61095
    -0.53662
    -0.43257
    -0.26162
    -0.29878
    -0.29878
    -0.35081
    -0.38797
    -0.41770
    -0.25419
    -0.41770
    -0.19472
    -0.20216
     0.29583
     0.25866
     0.34785
     0.43705
     0.51137
     0.45191
     0.27353
     0.08028
    -0.16499
    -0.32108
    -0.48460
    -0.33594
    -0.46973
    -0.63325
    -0.69271
    -0.23932
     0.45934
     0.98706
     0.99449
     1.06138
     0.83097
     0.85327
     0.98706
     1.33639
     1.71545
     2.03505
     2.31749
     2.69655
     2.69655
     2.28776
     1.93843
     1.55193
     1.18030
     0.89787
     0.71205
     0.54110
     0.11744
     0.08028
    -0.13526
     0.04312
     0.02082
    -0.06837
     0.08771
    -0.26162
    -0.09810
     0.02082
     0.15461
    -0.09810
     0.01339
     0.02082
     0.11001
     0.12488
    -0.00891
     0.16204
    -0.06837
    -0.12040
    -0.04607
     0.05798
     0.07285
    -0.00891
     0.13231
     0.14717
     0.23637
     0.16947
     0.11744
     0.25866
     0.36272
     0.51880
     0.43705
     0.34785
     0.50394
     0.50394
     0.58570
     0.43705
     0.45934
     0.20664
     0.44448
     0.45934
     0.38502
     0.42218
     0.46678
     0.00596
     0.04312
    -0.00891
    -0.05351
    -0.09067
    -0.14270
    -0.20959
    -0.12040
    -0.30621
    -0.42514
    -0.70757
    -0.75960
    -0.75960
    -0.78190
    -0.74474
    -0.78190
    -0.81906
    -0.76703
    -0.79676
    -0.78190
    -0.88596
    -0.72244
    -0.62582
    -0.60352
    -0.52919
    -0.50689
    -0.53662
    -0.61095
    -0.38797
    -0.22446
    -0.43257
    -0.29878
    -0.37311
    -0.52176
    -0.59608
    -0.58865
    -0.55149
    -0.38054
    -0.65555
    -0.60352
    -0.38054
    -0.55149
    -0.55892
    -0.72244
    -0.69271
    -0.58865
    -0.57379
    -0.54406
    -0.42514
    -0.35824
    -0.40284
    -0.35824
    -0.31365
    -0.29135
    -0.26905
    -0.28392
    -0.41027
    -0.28392
    -0.24675
    -0.25419
    -0.24675
    -0.29135
    -0.32851
    -0.28392
    -0.26905
    -0.40284
    -0.33594
    -0.35824
    -0.39540
    -0.16499
    -0.21702
    -0.18729
    -0.20959
    -0.15756
    -0.06094
    -0.07580
    -0.10553
     0.02082
     0.05798
    -0.12783
    -0.00891
    -0.21702
     0.01339
    -0.17243
    -0.24675
    -0.21702
    -0.42514
    -0.15756
    -0.28392
    -0.33594
    -0.50689
    -0.49946
    -0.61838
    -0.52176
    -0.42514
    -0.38797
    -0.47716
    -0.61838
    -0.44000
    -0.41770
    -0.70014
    -0.58122
    -0.52176
    -0.52176
    -0.45487
    -0.20959
    -0.23189
    -0.55892
    -0.72987
    -0.58122
    -0.57379
    -0.68528
    -0.46230
    -0.67784
    -0.63325
    -0.65555
    -0.89339
    -1.22786
    -1.15353
    -1.17583
    -0.97515
    -0.44000
     0.24380
     0.97219
     1.57423
     2.25060
     2.73372
     2.68169
     2.82291
     3.06075
     3.35062
     3.70739
     4.04185
     4.42092
     4.60673
     4.26483
     3.81144
     3.08305
     2.78574
     2.26546
     1.68572
     1.23233
     1.01679
     0.56340
     0.10258
    -0.10553
    -0.47716
    -0.60352
    -0.67784
    -0.59608
    -0.46973
    -0.43257
    -0.32108
    -0.45487
    -0.39540
    -0.23189
     0.21407
     0.04312
     0.04312
    -0.01634
    -0.00891
     0.04312
     0.07285
     0.12488
     0.27353
     0.08028
     0.33299
     0.17690
     0.22150
     0.13974
     0.13974
    -0.08324
    -0.02378
    -0.09810
    -0.09810
    -0.01634
    -0.08324
    -0.00891
     0.06542
     0.01339
     0.05798
    -0.00891
    -0.09067
    -0.04607
    -0.13526
    -0.25419
    -0.29135
    -0.10553
    -0.35081
    -0.44743
    -0.66298
    -0.46973
    -0.65555
    -0.97515
    -1.02718
    -0.96028
    -0.90082
    -0.84879
    -1.00488
    -1.16096
    -1.39137
    -1.29475
    -1.08664
    -1.17583
    -0.87109
    -0.93055
    -0.98258
    -0.87109
    -0.83393
    -0.95285
    -0.78933
    -0.83393
    -0.72244
    -0.89339
    -1.01974
    -0.85623
    -0.70757
    -0.63325
    -0.74474
    -0.95285
    -1.02718
    -0.96028
    -0.64811
    -0.41770
    -0.52919
    -0.52919
    -0.49946
    -0.44000
    -0.33594
    -0.11297
    -0.17243
    -0.23189
    -0.11297
     0.03569
     0.12488
     0.16947
     0.18434
     0.21407
     0.01339
     0.18434
     0.31069
     0.08028
     0.01339
     0.10258
     0.05055
     0.13231
     0.07285
     0.03569
     0.15461
     0.11001
     0.23637
     0.06542
     0.09515
     0.01339
    -0.15013
     0.02825
     0.11744
     0.08771
    -0.15756
     0.08028
    -0.00148
     0.11001
     0.01339
     0.02082
    -0.05351
    -0.01634
     0.11744
    -0.02378
     0.11744
    -0.02378
     0.05798
     0.02082
     0.08771
     0.05798
     0.04312
     0.08028
     0.15461
     0.16947
     0.05055
    -0.09810
     0.05798
    -0.02378
     0.14717
     0.15461
    -0.10553
    -0.13526
    -0.11297
    -0.18729
    -0.22446
    -0.12783
    -0.30621
    -0.44743
    -0.42514
    -0.35081
    -0.45487
    -0.56635
    -0.53662
    -0.58122
    -0.55892
    -0.65555
    -0.72987
    -0.65555
    -0.67041
    -0.60352
    -0.62582
    -0.49203
    -0.48460
    -0.45487
    -0.09810
     0.23637
     0.16947
     0.16947
     0.10258
     0.06542
     0.08771
     0.02082
     0.01339
    -0.10553
    -0.41027
    -0.49203
    -0.44000
    -0.40284
    -0.09067
     0.46678
     0.86814
     1.55937
     2.03505
     2.39182
     2.56277
     2.36952
     2.57763
     2.83777
     3.14251
     3.70739
     3.84117
     3.66279
     3.74455
     3.58846
     2.88980
     2.40668
     1.74518
     1.29923
     1.01679
     0.49651
    -0.04607
    -0.45487
    -0.66298
    -0.61838
    -0.62582
    -0.67041
    -0.62582
    -0.59608
    -0.93798
    -0.54406
    -0.25419
    -0.00891
    -0.14270
    -0.26162
    -0.19472
    -0.14270
    -0.03121
    -0.18729
     0.15461
     0.26610
     0.13231
     0.13231
     0.10258
     0.10258
     0.06542
    -0.06837
     0.21407
     0.09515
     0.00596
     0.00596
     0.05798
     0.19177
     0.07285
     0.04312
     0.13231
     0.25123
     0.29583
     0.31069
     0.04312
     0.02825
    -0.26905
    -0.17243
     0.03569
    -0.21702
    -0.31365
    -0.40284
    -0.45487
    -0.70014
    -0.77447
    -1.02718
    -0.87852
    -0.87109
    -0.98258
    -0.90082
    -1.04947
    -1.12380
    -1.19069
    -1.09407
    -0.94542
    -0.95285
    -0.80420
    -0.94542
    -0.80420
    -0.74474
    -0.57379
    -0.61095
    -0.75217
    -0.72244
    -0.65555
    -0.62582
    -0.35081
    -0.49946
    -0.36567
    -0.63325
    -0.68528
    -0.59608
    -0.92312
    -1.06434
    -0.99001
    -0.99001
    -1.11637
    -1.33934
    -1.29475
    -1.49543
    -1.45827
    -1.34678
    -1.31705
    -1.46570
    -1.39881
    -1.52516
    -1.58462
    -1.54002
    -1.22786
    -1.23529
    -1.10893
    -1.01974
    -0.75217
    -0.61095
    -0.67041
    -0.41027
    -0.33594
     0.00596
     0.13974
     0.34785
     0.52624
     0.74178
     0.67489
     0.98706
     1.32152
     1.45531
     1.55193
     1.46274
     1.60396
     1.53707
     1.43301
     1.19517
     1.00192
     0.74921
     0.76408
     0.71205
     0.38502
     0.14717
    -0.20959
    -0.25419
    -0.41770
    -0.49203
    -0.89339
    -0.99744
    -1.12380
    -1.08664
    -1.30961
    -1.30218
    -1.25759
    -1.19069
    -1.13123
    -0.94542
    -1.12380
    -1.27988
    -1.31705
    -1.22786
    -0.90082
    -0.84136
    -0.61095
    -0.50689
    -0.47716
    -0.35824
    -0.26162
    -0.32851
    -0.06094
     0.03569
     0.14717
     0.35529
     0.29583
     0.45934
     0.21407
     0.12488
     0.27353
     0.37758
     0.21407
     0.03569
     0.06542
     0.20664
     0.34785
     0.81611
     0.95733
     1.09111
     1.16544
     0.72692
     0.63773
     0.57826
     0.47421
     0.25123
     0.24380
     0.10258
    -0.12040
    -0.38054
    -0.68528
    -0.61095
     0.20664
     1.45531
     2.06478
     2.46614
     2.61479
     2.33979
     2.10195
     2.28033
     2.71142
     3.29859
     3.88577
     4.29456
     4.33916
     4.12361
     3.64049
     2.92696
     2.22830
     1.37355
     1.03165
     0.46678
    -0.22446
    -0.49946
    -0.55892
    -0.79676
    -0.70014
    -0.79676
    -0.95285
    -0.75217
    -0.44743
    -0.34338
    -0.12783
    -0.28392
    -0.15756
    -0.13526
    -0.13526
     0.11001
     0.08771
     0.11001
     0.22893
     0.10258
     0.11744
     0.04312
    -0.11297
     0.06542
     0.06542
     0.02825
    -0.00148
    -0.06837
    -0.03121
    -0.06837
    -0.09810
    -0.03864
     0.02082
     0.08771
    -0.03864
    -0.06094
    -0.00891
    -0.10553
    -0.32851
    -0.29878
    -0.22446
    -0.34338
    -0.50689
    -0.45487
    -0.48460
    -0.79676
    -0.80420
    -0.86366
    -0.67784
    -0.71501
    -0.81906
    -0.83393
    -0.80420
    -0.76703
    -1.01231
    -1.01231
    -0.67041
    -0.52176
    -0.70014
    -0.51433
    -0.40284
    -0.49203
    -0.58122
    -0.52919
    -0.56635
    -0.58865
    -0.51433
    -0.65555
    -0.49203
    -0.38797
    -0.52176
    -0.57379
    -0.58865
    -0.55149
    -0.61095
    -0.43257
    -0.67784
    -0.70014
    -0.80420
    -0.58865
    -0.52919
    -0.47716
    -0.53662
    -0.62582
    -0.61095
    -0.58122
    -0.58122
    -0.61095
    -0.52919
    -0.54406
    -0.49946
    -0.40284
    -0.46230
    -0.48460
    -0.55892
    -0.38797
    -0.56635
    -0.75217
    -0.58122
    -0.53662
    -0.37311
    -0.29135
    -0.26162
    -0.46230
    -0.43257
    -0.23932
    -0.26162
    -0.22446
    -0.20216
    -0.03864
    -0.09067
    -0.17986
     0.04312
     0.22893
     0.07285
     0.08028
     0.13974
     0.00596
     0.19920
     0.06542
     0.04312
     0.18434
     0.19177
     0.22150
     0.07285
     0.26610
     0.28096
     0.47421
     0.31069
     0.52624
     0.52624
     0.71205
     0.47421
     0.56340
     0.71948
     0.74921
     0.48164
     0.57826
     0.62286
     0.40732
     0.45191
     0.36272
     0.35529
     0.13231
    -0.06094
    -0.03121
    -0.14270
    -0.23932
    -0.44000
    -0.53662
    -0.58122
    -0.58122
    -0.71501
    -0.71501
    -0.61095
    -0.80420
    -0.78190
    -0.68528
    -0.67784
    -0.97515
    -1.18326
    -0.90825
    -1.10893
    -1.00488
    -0.93055
    -0.95285
    -0.73730
    -0.53662
    -0.26162
    -0.20959
     0.23637
     0.32556
     0.30326
     0.30326
     0.13231
     0.12488
    -0.19472
    -0.42514
    -0.58122
    -0.61838
    -0.55149
    -0.71501
    -0.44000
     0.49651
     1.32152
     1.15801
     1.08368
     0.77151
     0.60800
     0.84584
     1.23977
     1.55937
     1.73775
     2.22830
     2.61479
     2.81547
     2.54047
     1.94586
     1.43301
     1.06138
     0.60800
     0.21407
    -0.02378
    -0.17243
    -0.43257
    -0.56635
    -0.67784
    -0.47716
    -0.55149
    -0.49946
    -0.35824
    -0.43257
    -0.24675
    -0.26162
    -0.26162
    -0.09067
    -0.16499
    -0.20959
     0.10258
     0.01339
    -0.09067
    -0.03121
     0.03569
     0.19177
     0.11001
     0.05055
     0.02082
     0.19920
     0.19920
     0.09515
     0.02825
     0.18434
     0.06542
     0.08028
     0.05798
     0.19177
     0.02082
    -0.00148
     0.01339
     0.00596
    -0.01634
    -0.16499
    -0.35824
    -0.21702
    -0.12040
    -0.22446
    -0.09067
    -0.06837
    -0.29135
    -0.26162
    -0.23189
    -0.34338
    -0.20216
    -0.15013
    -0.19472
    -0.16499
    -0.07580
    -0.25419
    -0.33594
    -0.26162
    -0.33594
    -0.22446
    -0.37311
    -0.33594
    -0.38797
    -0.45487
    -0.58865
    -0.32108
    -0.41027
    -0.44000
    -0.64068
    -0.49946
    -0.42514
    -0.43257
    -0.58865
    -0.44743
    -0.43257
    -0.38054
    -0.44743
    -0.38797
    -0.37311
    -0.35824
    -0.46973
    -0.41770
    -0.17986
    -0.27648
    -0.24675
    -0.34338
    -0.29135
    -0.20216
    -0.25419
    -0.42514
    -0.23932
    -0.26905
    -0.18729
    -0.18729
    -0.34338
    -0.26162
    -0.32851
    -0.32108
    -0.09067
    -0.05351
    -0.25419
    -0.19472
    -0.19472
     0.06542
    -0.13526
    -0.04607
    -0.15756
    -0.02378
     0.11001
    -0.00148
    -0.10553
    -0.02378
    -0.13526
    -0.17986
    -0.00891
     0.02082
    -0.02378
     0.00596
    -0.01634
     0.07285
     0.18434
     0.13231
     0.21407
     0.33299
     0.23637
     0.36272
     0.21407
     0.36272
     0.47421
     0.37758
     0.57826
     0.47421
     0.48164
     0.29583
     0.31812
     0.31812
     0.31069
     0.07285
    -0.01634
    -0.08324
    -0.15013
    -0.20959
    -0.32851
    -0.39540
    -0.46973
    -0.54406
    -0.55892
    -0.41027
    -0.38054
    -0.57379
    -0.44000
    -0.61838
    -0.48460
    -0.67784
    -0.70757
    -0.72987
    -0.73730
    -0.74474
    -0.51433
    -0.24675
    -0.06094
     0.14717
     0.26610
     0.83097
     1.06138
     0.86814
     0.91273
     0.63773
     0.60056
     0.51137
     0.47421
     0.17690
     0.05055
    -0.37311
    -0.34338
    -0.46230
     0.03569
     0.79381
     1.51477
     1.90870
     1.46274
     0.86070
     0.66002
     0.81611
     1.63369
     2.01276
     2.65196
     2.74115
     2.91953
     3.03845
     2.79318
     2.33236
     1.81951
     1.18030
     0.64516
     0.30326
     0.16204
     0.04312
    -0.37311
    -0.39540
    -0.42514
    -0.25419
    -0.42514
    -0.25419
    -0.27648
    -0.10553
    -0.01634
    -0.09810
    -0.08324
    -0.00891
    -0.10553
     0.08028
     0.24380
     0.23637
     0.11001
     0.07285
     0.01339
     0.04312
     0.05798
     0.16947
     0.10258
     0.05055
     0.11744
     0.27353
     0.23637
     0.26610
     0.10258
     0.21407
     0.05055
     0.39988
     0.10258
    -0.00148
    -0.01634
    -0.04607
    -0.15013
    -0.20959
    -0.40284
    -0.50689
    -0.68528
    -0.87109
    -0.93055
    -1.01231
    -0.82650
    -0.87109
    -1.19812
    -1.12380
    -1.41367
    -1.36907
    -1.22786
    -1.16096
    -1.03461
    -1.01231
    -0.96771
    -0.92312
    -0.61095
    -0.95285
    -0.69271
    -0.66298
    -0.40284
    -0.70757
    -0.40284
    -0.24675
    -0.31365
    -0.49946
    -0.48460
    -0.32108
    -0.72244
    -0.75217
    -0.81163
    -0.99744
    -1.07177
    -1.11637
    -1.39881
    -1.54002
    -1.62178
    -1.81503
    -2.17179
    -2.06774
    -2.20152
    -2.48396
    -2.68464
    -2.49883
    -2.63262
    -2.53599
    -2.69208
    -2.66978
    -2.80357
    -2.58059
    -2.43937
    -2.26842
    -2.16436
    -2.07517
    -2.26842
    -2.04544
    -1.78530
    -1.65151
    -1.35421
    -1.02718
    -0.70757
    -0.61838
    -0.23189
    -0.06837
     0.10258
     0.28096
     0.45191
     0.66746
     1.00936
     1.15057
     1.05395
     1.39585
     1.41072
     1.58166
     1.56680
     1.59653
     1.37355
     1.35869
     1.52220
     1.44788
     1.39585
     1.25463
     1.12828
     1.08368
     1.06138
     1.00192
     0.86814
     0.77894
     0.79381
     0.68232
