# Supplementary material for: Software algorithm and hardware design for real-time implementation of new spectral estimator
Source: Biomed Eng Online. 2014 May 9;13:61. doi: 10.1186/1475-925X-13-61 (PMC4057578; doi:10.1186/1475-925X-13-61)
Supplement: Additional file 2 — txtfiles.zip. [file 1475-925X-13-61-S2.zip › FILE085.TXT]

     0.19240
     0.12794
     0.48248
     0.35356
     0.19240
     0.03125
    -0.00098
    -0.00098
     0.48248
     0.45025
     0.48248
     0.35356
     0.41802
     0.35356
     0.22463
     0.19240
     0.35356
     0.28909
     0.25686
     0.38579
     0.35356
     0.35356
     0.32133
     0.32133
     0.35356
     0.22463
     0.22463
    -0.06545
     0.12794
     0.25686
    -0.09768
     0.03125
     0.09571
     0.16017
    -0.00098
     0.12794
     0.09571
     0.16017
    -0.03321
    -0.06545
     0.06348
     0.19240
     0.09571
    -0.03321
    -0.06545
     0.09571
    -0.06545
    -0.19437
    -0.00098
    -0.29106
    -0.54891
    -1.06460
    -1.61253
    -1.87037
    -1.51583
    -0.51668
     0.51471
     2.86756
     3.12541
     3.38326
     2.70641
     2.38410
     3.15764
     2.93203
     4.22126
     5.60719
     6.21958
     6.70304
     6.63858
     5.92950
     4.73696
     3.09318
     2.25518
     2.51302
     2.48079
     1.51387
     0.22463
    -0.51668
    -0.77452
    -1.16130
    -1.22576
    -1.51583
    -2.54722
    -3.12738
    -2.54722
    -2.03153
    -1.83814
    -1.83814
    -1.96707
    -2.03153
    -1.70922
    -1.35468
    -1.25799
    -1.06460
    -1.19353
    -1.00014
    -0.90345
    -0.38775
    -0.51668
    -0.35552
    -0.25883
    -0.09768
    -0.06545
    -0.16214
    -0.19437
    -0.03321
     0.06348
     0.06348
     0.03125
    -0.00098
     0.03125
    -0.12991
    -0.12991
     0.09571
     0.12794
     0.06348
     0.09571
     0.28909
     0.32133
     0.09571
     0.06348
     0.06348
     0.35356
     0.41802
     0.22463
     0.16017
     0.32133
     0.35356
     0.45025
     0.41802
     0.48248
     0.28909
     0.22463
     0.48248
     0.28909
     0.38579
     0.25686
     0.35356
     0.28909
     0.48248
     0.28909
     0.28909
     0.12794
     0.09571
     0.19240
     0.06348
     0.35356
     0.12794
    -0.06545
     0.16017
     0.25686
     0.09571
    -0.06545
    -0.06545
     0.03125
     0.16017
     0.25686
     0.09571
    -0.09768
    -0.19437
    -0.22660
    -0.06545
     0.22463
    -0.00098
    -0.16214
    -0.12991
    -0.19437
    -0.09768
    -0.16214
    -0.32329
    -0.25883
    -0.38775
    -0.16214
    -0.32329
    -0.29106
    -0.32329
    -0.25883
    -0.29106
    -0.09768
    -0.19437
    -0.22660
    -0.16214
    -0.09768
    -0.06545
    -0.03321
    -0.03321
    -0.16214
     0.03125
    -0.03321
    -0.03321
     0.03125
    -0.09768
    -0.09768
    -0.32329
    -0.22660
    -0.25883
    -0.54891
    -0.64560
    -0.61337
    -0.64560
    -0.58114
    -0.71006
    -1.06460
    -1.09683
    -0.80676
    -0.87122
    -1.09683
    -1.09683
    -1.16130
    -1.25799
    -1.19353
    -1.06460
    -1.45137
    -1.77368
    -1.74145
    -1.77368
    -0.74229
     0.41802
     0.28909
    -0.74229
    -1.29022
    -1.03237
    -1.03237
    -0.71006
    -0.03321
     0.77256
     1.12710
     3.09318
     3.70557
     3.70557
     3.77003
     3.28657
     3.41549
     3.06095
     1.90064
     1.99733
     2.89980
     2.89980
     2.60972
     2.31964
     1.96510
     1.22379
    -0.03321
    -0.61337
    -1.35468
    -1.87037
    -1.99930
    -2.28938
    -2.38607
    -2.48276
    -2.22491
    -2.16045
    -1.93484
    -1.90261
    -1.67699
    -1.83814
    -1.61253
    -1.67699
    -1.54807
    -1.22576
    -1.06460
    -1.16130
    -1.16130
    -1.00014
    -0.74229
    -0.71006
    -0.51668
    -0.54891
    -0.45222
    -0.41998
    -0.38775
    -0.32329
    -0.61337
    -0.71006
    -0.54891
    -0.67783
    -0.48445
    -0.58114
    -0.64560
    -0.58114
    -0.71006
    -0.71006
    -0.74229
    -0.74229
    -0.77452
    -0.90345
    -0.90345
    -0.83899
    -0.96791
    -1.09683
    -1.03237
    -1.19353
    -1.03237
    -1.03237
    -1.41914
    -1.38691
    -1.32245
    -1.38691
    -1.38691
    -1.58030
    -1.51583
    -1.35468
    -1.38691
    -1.41914
    -1.54807
    -1.38691
    -1.74145
    -1.45137
    -1.48360
    -1.22576
    -1.45137
    -1.54807
    -1.41914
    -1.35468
    -1.32245
    -1.22576
    -1.25799
    -1.35468
    -1.25799
    -1.25799
    -1.25799
    -1.19353
    -1.06460
    -1.16130
    -1.35468
    -0.93568
    -0.93568
    -1.00014
    -1.09683
    -1.00014
    -0.93568
    -1.03237
    -0.87122
    -0.93568
    -0.83899
    -0.93568
    -0.90345
    -0.71006
    -0.90345
    -0.90345
    -0.93568
    -0.64560
    -0.64560
    -0.80676
    -0.90345
    -0.80676
    -0.71006
    -0.67783
    -0.77452
    -0.71006
    -0.54891
    -0.61337
    -0.71006
    -0.58114
    -0.61337
    -0.67783
    -0.80676
    -0.61337
    -0.64560
    -0.64560
    -0.58114
    -0.71006
    -0.80676
    -0.80676
    -0.87122
    -0.71006
    -0.87122
    -0.87122
    -0.90345
    -0.96791
    -0.87122
    -0.90345
    -1.09683
    -1.00014
    -0.74229
    -0.90345
    -0.93568
    -1.00014
    -0.80676
    -0.83899
    -0.80676
    -0.80676
    -0.74229
    -0.74229
    -0.61337
    -0.58114
    -0.87122
    -1.29022
    -1.61253
    -1.80591
    -1.58030
    -0.93568
    -0.93568
    -0.32329
     0.12794
    -0.29106
     0.09571
     1.09487
     2.41633
     3.06095
     3.54441
     2.86756
     3.12541
     3.41549
     2.38410
     2.48079
     3.54441
     3.93118
     3.70557
     3.06095
     2.06179
     1.48164
     0.86925
     0.28909
    -0.25883
    -0.67783
    -0.61337
    -0.80676
    -0.90345
    -1.51583
    -1.54807
    -1.22576
    -1.03237
    -0.83899
    -0.80676
    -0.87122
    -0.67783
    -0.80676
    -0.74229
    -0.51668
    -0.48445
    -0.51668
    -0.32329
    -0.16214
    -0.03321
     0.19240
     0.19240
     0.16017
     0.09571
     0.38579
     0.32133
     0.38579
     0.45025
     0.38579
     0.38579
     0.22463
     0.03125
     0.32133
     0.28909
     0.45025
     0.38579
     0.48248
     0.54694
     0.19240
     0.16017
     0.19240
     0.19240
    -0.06545
     0.09571
     0.09571
     0.09571
    -0.22660
    -0.09768
    -0.16214
    -0.19437
    -0.19437
    -0.25883
    -0.32329
    -0.25883
    -0.06545
    -0.29106
     0.03125
    -0.03321
    -0.09768
     0.06348
     0.09571
     0.25686
     0.16017
     0.09571
     0.16017
     0.32133
     0.32133
     0.19240
     0.22463
     0.32133
     0.28909
     0.16017
     0.09571
     0.09571
     0.25686
     0.16017
     0.19240
     0.22463
     0.06348
     0.16017
    -0.09768
    -0.00098
    -0.09768
    -0.12991
    -0.32329
    -0.32329
    -0.38775
    -0.45222
    -0.51668
    -0.45222
    -0.61337
    -0.58114
    -0.64560
    -0.80676
    -0.87122
    -0.77452
    -0.83899
    -0.67783
    -0.83899
    -0.58114
    -0.83899
    -0.83899
    -0.71006
    -0.71006
    -0.61337
    -0.32329
    -0.32329
    -0.58114
    -0.45222
    -0.25883
    -0.16214
    -0.32329
    -0.19437
    -0.00098
     0.03125
     0.16017
     0.03125
     0.03125
    -0.00098
    -0.00098
    -0.12991
    -0.12991
     0.06348
    -0.22660
    -0.35552
    -0.29106
    -0.35552
    -0.38775
    -0.51668
    -0.71006
    -0.51668
    -0.48445
    -0.45222
    -0.77452
    -0.71006
    -0.61337
    -0.67783
    -0.51668
    -0.45222
    -0.58114
    -0.83899
    -0.64560
    -0.96791
    -1.12906
    -1.41914
    -1.83814
    -2.22491
    -2.28938
    -3.06292
    -2.93399
     0.32133
     3.60887
     4.38242
     3.06095
     1.61056
     0.80479
     0.61140
     1.80395
     4.06011
     4.64026
     5.25265
     5.28488
     4.57580
     3.86672
     3.47995
     2.80310
     1.70725
     0.61140
     0.12794
    -0.29106
    -0.22660
    -0.74229
    -0.96791
    -0.80676
    -1.12906
    -1.90261
    -2.06376
    -1.67699
    -1.45137
    -1.09683
    -0.93568
    -1.00014
    -1.09683
    -0.80676
    -0.80676
    -0.71006
    -0.87122
    -0.80676
    -0.77452
    -0.58114
    -0.19437
    -0.16214
    -0.16214
    -0.32329
    -0.16214
    -0.12991
     0.09571
     0.12794
    -0.06545
     0.19240
     0.03125
     0.03125
     0.12794
     0.35356
     0.41802
     0.38579
     0.48248
     0.51471
     0.38579
     0.38579
     0.28909
     0.48248
     0.45025
     0.45025
     0.45025
     0.51471
     0.32133
     0.35356
     0.25686
     0.32133
     0.28909
     0.28909
     0.22463
     0.19240
     0.19240
     0.22463
    -0.00098
     0.09571
     0.32133
     0.32133
     0.19240
     0.06348
    -0.06545
    -0.00098
    -0.06545
     0.19240
     0.16017
    -0.03321
     0.06348
    -0.00098
     0.06348
     0.09571
    -0.19437
    -0.03321
     0.06348
     0.22463
     0.09571
    -0.03321
    -0.03321
    -0.00098
     0.12794
     0.45025
     0.41802
     0.03125
    -0.25883
     0.06348
     0.19240
     0.41802
     0.38579
     0.28909
     0.48248
     0.51471
     0.22463
     0.03125
    -0.03321
    -0.03321
    -0.12991
    -0.00098
     0.03125
    -0.09768
    -0.29106
    -0.12991
    -0.19437
    -0.35552
    -0.45222
    -0.45222
    -0.38775
    -0.38775
    -0.16214
    -0.03321
    -0.09768
    -0.19437
    -0.06545
    -0.00098
     0.19240
     0.19240
     0.25686
     0.09571
     0.06348
     0.19240
     0.06348
    -0.06545
    -0.19437
    -0.12991
    -0.12991
    -0.16214
    -0.51668
    -0.51668
    -0.45222
    -0.64560
    -0.48445
    -0.51668
    -0.61337
    -0.80676
    -0.71006
    -0.77452
    -0.77452
    -0.71006
    -0.90345
    -0.80676
    -0.71006
    -0.67783
    -0.83899
    -1.03237
    -1.12906
    -1.16130
    -1.03237
    -0.54891
    -0.54891
    -0.12991
    -0.38775
    -0.80676
    -0.29106
    -0.22660
    -0.41998
     0.45025
     1.22379
     1.32048
     1.86841
     1.73948
     1.06264
     1.96510
     1.90064
     1.93287
     1.73948
     1.51387
     1.70725
     1.54610
     1.35271
     1.22379
     0.99817
     0.38579
     0.19240
     0.09571
    -0.22660
    -0.58114
    -0.74229
    -0.96791
    -1.03237
    -0.87122
    -0.71006
    -0.93568
    -0.96791
    -0.83899
    -0.67783
    -0.74229
    -0.41998
    -0.67783
    -0.74229
    -0.35552
    -0.25883
    -0.22660
    -0.16214
    -0.16214
    -0.09768
    -0.09768
     0.03125
    -0.00098
     0.09571
    -0.00098
     0.16017
     0.12794
     0.28909
     0.12794
     0.28909
     0.32133
     0.45025
     0.38579
     0.38579
     0.25686
     0.38579
     0.41802
     0.54694
     0.41802
     0.54694
     0.41802
     0.54694
     0.51471
     0.41802
     0.41802
     0.22463
     0.38579
     0.41802
     0.28909
     0.41802
     0.25686
     0.19240
     0.22463
     0.48248
     0.32133
     0.09571
     0.12794
     0.19240
     0.19240
     0.16017
     0.22463
     0.09571
     0.03125
     0.09571
     0.16017
     0.12794
     0.09571
    -0.03321
    -0.16214
     0.09571
     0.09571
     0.06348
     0.16017
     0.03125
    -0.06545
     0.09571
     0.06348
    -0.03321
     0.03125
    -0.00098
     0.12794
     0.09571
     0.06348
    -0.06545
    -0.09768
    -0.03321
     0.19240
     0.09571
    -0.03321
     0.03125
    -0.09768
    -0.00098
     0.16017
     0.19240
     0.09571
     0.09571
     0.25686
     0.35356
     0.25686
     0.45025
     0.19240
     0.41802
     0.45025
     0.48248
     0.41802
     0.41802
     0.45025
     0.38579
     0.57917
     0.41802
     0.35356
     0.22463
     0.19240
     0.19240
     0.16017
     0.25686
    -0.03321
    -0.38775
    -0.03321
    -0.22660
    -0.38775
    -0.25883
    -0.41998
    -0.35552
    -0.41998
    -0.41998
    -0.45222
    -0.32329
    -0.32329
    -0.58114
    -0.38775
    -0.35552
    -0.25883
    -0.25883
    -0.00098
    -0.09768
    -0.45222
    -0.61337
    -0.90345
    -1.00014
    -0.71006
    -0.71006
    -0.03321
     0.45025
     0.06348
    -0.45222
    -0.41998
     0.41802
     1.61056
     3.02872
     1.64279
     0.48248
     1.99733
     3.31880
     3.89895
     4.22126
     4.64026
     3.28657
     2.70641
     2.25518
     1.99733
     1.90064
     1.41717
     1.12710
     0.80479
     0.41802
    -0.45222
    -0.71006
    -1.03237
    -1.77368
    -2.25714
    -2.57945
    -2.45053
    -2.06376
    -2.06376
    -1.83814
    -1.87037
    -1.64476
    -1.38691
    -1.29022
    -0.96791
    -0.90345
    -1.03237
    -0.83899
    -0.64560
    -0.58114
    -0.32329
    -0.35552
    -0.29106
    -0.22660
    -0.22660
    -0.12991
    -0.00098
     0.09571
     0.03125
     0.03125
     0.16017
    -0.09768
    -0.09768
     0.09571
     0.09571
     0.12794
     0.09571
     0.12794
     0.09571
    -0.03321
     0.03125
     0.06348
     0.09571
     0.09571
    -0.09768
    -0.00098
    -0.03321
     0.12794
    -0.09768
    -0.22660
     0.03125
    -0.06545
     0.03125
    -0.03321
    -0.06545
    -0.12991
    -0.16214
    -0.22660
    -0.16214
    -0.06545
    -0.06545
    -0.12991
    -0.12991
    -0.09768
    -0.12991
    -0.29106
    -0.00098
    -0.19437
    -0.03321
    -0.00098
    -0.03321
    -0.19437
     0.03125
    -0.12991
    -0.03321
     0.09571
    -0.06545
     0.03125
    -0.12991
    -0.19437
    -0.19437
    -0.41998
    -0.22660
    -0.25883
    -0.25883
    -0.25883
    -0.29106
    -0.32329
    -0.51668
    -0.51668
    -0.54891
    -0.51668
    -0.35552
    -0.41998
    -0.54891
    -0.25883
    -0.29106
    -0.32329
    -0.19437
    -0.06545
    -0.25883
    -0.25883
     0.16017
     0.03125
     0.06348
     0.06348
     0.28909
     0.22463
     0.35356
     0.35356
     0.25686
     0.22463
     0.35356
     0.38579
     0.41802
     0.38579
     0.19240
     0.16017
     0.35356
     0.09571
     0.12794
    -0.06545
    -0.19437
    -0.00098
     0.38579
    -0.03321
    -0.41998
    -0.45222
    -0.35552
    -0.16214
    -0.03321
     0.25686
     0.38579
     0.28909
     0.38579
     0.03125
    -0.35552
    -0.41998
    -0.67783
    -0.19437
     0.48248
     0.74033
     0.51471
    -0.09768
    -0.19437
    -0.54891
    -0.77452
    -0.54891
    -0.64560
    -0.67783
    -0.61337
    -0.83899
    -1.06460
    -1.06460
    -0.96791
    -0.64560
     0.16017
     0.48248
     0.48248
     0.19240
    -0.00098
     0.19240
     0.38579
     0.35356
     0.83702
     0.86925
     0.80479
     0.93371
     0.77256
     0.70810
     0.35356
     0.16017
    -0.00098
    -0.06545
    -0.38775
    -0.48445
    -0.64560
    -0.64560
    -0.71006
    -0.54891
    -0.41998
    -0.45222
    -0.48445
    -0.32329
    -0.45222
    -0.32329
    -0.45222
    -0.41998
    -0.41998
    -0.16214
    -0.19437
    -0.19437
    -0.32329
    -0.38775
    -0.38775
    -0.45222
    -0.25883
    -0.32329
    -0.38775
    -0.38775
    -0.48445
    -0.25883
    -0.41998
    -0.41998
    -0.32329
    -0.19437
    -0.06545
     0.25686
    -0.12991
    -0.09768
    -0.29106
    -0.22660
    -0.09768
     0.09571
     0.03125
    -0.00098
    -0.00098
     0.06348
    -0.06545
    -0.25883
    -0.25883
    -0.22660
    -0.16214
    -0.12991
    -0.19437
    -0.32329
    -0.12991
    -0.35552
    -0.29106
    -0.06545
    -0.22660
    -0.41998
    -0.32329
    -0.12991
    -0.16214
    -0.22660
    -0.32329
    -0.32329
    -0.35552
    -0.09768
    -0.32329
    -0.19437
    -0.32329
    -0.32329
    -0.41998
    -0.19437
    -0.12991
    -0.41998
    -0.38775
    -0.41998
    -0.32329
    -0.32329
    -0.51668
    -0.58114
    -0.67783
    -0.48445
    -0.67783
    -0.64560
    -0.74229
    -0.96791
    -0.96791
    -0.71006
    -0.80676
    -0.93568
    -1.06460
    -0.87122
    -0.96791
    -0.80676
    -1.12906
    -1.03237
    -1.00014
    -0.90345
    -0.77452
    -0.71006
    -0.77452
    -0.90345
    -0.80676
    -0.58114
    -0.38775
    -0.54891
    -0.41998
    -0.29106
    -0.09768
    -0.19437
    -0.00098
    -0.09768
     0.03125
     0.09571
     0.09571
     0.12794
    -0.00098
    -0.00098
    -0.22660
    -0.25883
    -0.32329
    -0.35552
    -0.61337
    -0.67783
    -0.96791
    -1.03237
    -1.19353
    -1.38691
    -1.06460
    -0.06545
    -0.12991
    -1.00014
    -1.32245
    -0.87122
    -0.38775
     0.16017
     0.61140
     0.32133
     0.41802
     0.77256
     0.45025
     0.83702
     1.09487
     1.25602
     1.64279
     1.80395
     1.54610
     1.67502
     1.51387
     1.25602
     0.74033
     0.57917
     0.70810
     0.93371
     0.93371
     0.19240
     0.35356
     0.03125
    -0.03321
    -0.32329
    -0.58114
    -0.83899
    -0.83899
    -0.83899
    -0.77452
    -0.83899
    -0.80676
    -0.93568
    -0.71006
    -0.54891
    -0.38775
    -0.64560
    -0.64560
    -0.48445
    -0.48445
    -0.48445
    -0.45222
    -0.48445
    -0.29106
    -0.32329
    -0.19437
    -0.32329
    -0.45222
    -0.32329
    -0.45222
    -0.22660
    -0.29106
    -0.38775
    -0.51668
    -0.32329
    -0.25883
    -0.35552
    -0.25883
    -0.29106
    -0.32329
    -0.48445
    -0.32329
    -0.29106
    -0.19437
    -0.51668
    -0.41998
    -0.32329
    -0.16214
    -0.41998
    -0.29106
    -0.41998
    -0.38775
    -0.45222
    -0.41998
    -0.45222
    -0.48445
    -0.41998
    -0.58114
    -0.41998
    -0.32329
    -0.41998
    -0.45222
    -0.51668
    -0.19437
    -0.29106
    -0.32329
    -0.38775
    -0.25883
    -0.19437
    -0.16214
    -0.16214
    -0.09768
    -0.06545
     0.03125
    -0.03321
    -0.00098
     0.03125
    -0.06545
    -0.03321
     0.09571
     0.12794
     0.03125
    -0.19437
     0.06348
    -0.03321
     0.12794
    -0.06545
    -0.12991
    -0.22660
    -0.16214
    -0.12991
    -0.16214
    -0.32329
    -0.16214
    -0.41998
    -0.16214
    -0.03321
    -0.19437
    -0.32329
    -0.25883
    -0.03321
    -0.29106
    -0.12991
    -0.16214
     0.06348
    -0.03321
    -0.00098
    -0.03321
    -0.03321
     0.09571
    -0.12991
     0.16017
     0.22463
     0.03125
     0.09571
     0.06348
    -0.00098
     0.09571
    -0.03321
     0.03125
     0.06348
     0.19240
     0.09571
     0.09571
     0.12794
    -0.03321
    -0.12991
    -0.06545
     0.22463
    -0.09768
    -0.03321
     0.06348
    -0.16214
    -0.29106
    -0.45222
    -0.38775
    -0.25883
    -0.35552
    -0.35552
    -0.22660
    -0.25883
    -0.06545
     0.03125
     0.09571
     0.38579
     0.35356
     0.12794
    -0.25883
    -0.12991
     0.32133
     0.32133
     0.41802
     0.64363
     0.86925
     1.03040
     0.77256
     1.09487
     1.06264
     0.54694
     0.57917
     0.93371
     0.96594
     0.96594
     0.90148
     0.96594
     0.90148
     0.74033
     0.51471
     0.41802
     0.41802
     0.22463
     0.06348
     0.03125
     0.03125
    -0.19437
    -0.41998
    -0.25883
    -0.19437
    -0.16214
     0.09571
    -0.00098
    -0.06545
    -0.00098
    -0.12991
     0.16017
     0.12794
     0.09571
     0.03125
     0.03125
    -0.03321
     0.22463
    -0.03321
    -0.19437
     0.03125
    -0.00098
    -0.12991
    -0.09768
    -0.22660
    -0.16214
    -0.19437
    -0.12991
     0.03125
    -0.00098
     0.03125
    -0.12991
     0.06348
     0.03125
     0.06348
    -0.16214
     0.12794
     0.12794
    -0.03321
     0.09571
     0.16017
     0.09571
     0.06348
     0.19240
     0.12794
     0.12794
     0.12794
    -0.00098
    -0.03321
     0.12794
     0.09571
     0.16017
     0.16017
     0.19240
     0.09571
     0.12794
     0.12794
     0.03125
     0.06348
     0.06348
     0.28909
     0.19240
     0.12794
     0.12794
     0.19240
     0.09571
     0.09571
     0.12794
     0.16017
     0.32133
     0.09571
     0.16017
     0.25686
     0.12794
     0.19240
     0.19240
     0.16017
     0.19240
     0.32133
     0.19240
     0.19240
     0.09571
     0.35356
     0.28909
     0.16017
     0.35356
     0.22463
     0.16017
     0.19240
     0.41802
     0.25686
     0.19240
     0.19240
     0.38579
     0.41802
     0.41802
     0.32133
     0.25686
     0.28909
     0.41802
     0.22463
     0.51471
     0.41802
     0.48248
     0.48248
     0.61140
     0.51471
     0.54694
     0.54694
     0.57917
     0.80479
     0.93371
     0.74033
     0.77256
     0.80479
     0.77256
     0.70810
     0.86925
     0.86925
     0.74033
     0.64363
     0.80479
     0.74033
     0.54694
     0.54694
     0.41802
     0.38579
     0.25686
     0.38579
     0.48248
     0.64363
     0.54694
     0.41802
     0.35356
     0.41802
     0.48248
     0.32133
     0.22463
     0.12794
     0.12794
     0.22463
     0.45025
     0.38579
    -0.03321
     0.25686
     0.67586
     1.12710
     1.35271
     1.44941
     1.35271
     1.41717
     1.57833
     1.61056
     1.64279
     1.96510
     1.93287
     1.83618
     1.80395
     1.61056
     1.48164
     1.15933
     0.96594
     0.45025
     0.51471
     0.25686
    -0.03321
    -0.19437
    -0.38775
    -0.58114
    -0.41998
    -0.32329
    -0.25883
    -0.45222
    -0.41998
    -0.32329
    -0.19437
    -0.12991
    -0.03321
    -0.29106
    -0.25883
    -0.22660
    -0.16214
    -0.22660
    -0.09768
    -0.25883
    -0.32329
    -0.16214
    -0.32329
    -0.16214
    -0.25883
    -0.25883
    -0.03321
    -0.12991
    -0.09768
    -0.09768
    -0.32329
    -0.16214
    -0.16214
    -0.00098
     0.03125
    -0.03321
    -0.06545
    -0.19437
    -0.03321
    -0.03321
    -0.19437
    -0.19437
    -0.06545
    -0.09768
    -0.03321
    -0.22660
    -0.19437
    -0.16214
    -0.16214
    -0.22660
     0.09571
    -0.06545
    -0.19437
    -0.12991
     0.09571
    -0.00098
    -0.12991
    -0.00098
    -0.03321
     0.06348
     0.12794
     0.03125
     0.09571
     0.06348
     0.19240
    -0.03321
     0.22463
     0.12794
     0.12794
    -0.09768
     0.06348
     0.12794
     0.22463
     0.12794
     0.03125
     0.03125
     0.09571
     0.22463
    -0.03321
    -0.09768
    -0.03321
    -0.09768
     0.09571
     0.09571
    -0.09768
    -0.09768
     0.03125
    -0.09768
    -0.12991
    -0.16214
    -0.06545
     0.03125
    -0.12991
     0.12794
     0.03125
    -0.16214
    -0.19437
    -0.16214
    -0.19437
     0.09571
    -0.00098
    -0.29106
    -0.16214
     0.03125
    -0.03321
    -0.03321
    -0.09768
    -0.12991
     0.03125
     0.12794
     0.09571
     0.19240
    -0.00098
     0.03125
     0.06348
     0.32133
     0.32133
     0.16017
    -0.00098
     0.06348
     0.25686
     0.22463
    -0.00098
     0.06348
     0.06348
    -0.06545
    -0.03321
    -0.03321
    -0.19437
    -0.16214
    -0.32329
    -0.22660
    -0.09768
    -0.29106
    -0.54891
    -0.45222
    -0.38775
    -0.48445
    -0.38775
    -0.67783
    -0.77452
    -0.61337
    -0.67783
    -0.58114
    -0.48445
    -0.22660
    -0.29106
    -0.51668
    -0.71006
    -0.74229
    -0.90345
    -0.93568
    -0.61337
    -0.12991
    -0.09768
     0.80479
     0.99817
     0.74033
     0.41802
     0.25686
     0.09571
     0.28909
     0.54694
     0.51471
     0.80479
     0.86925
     0.38579
     0.22463
     0.22463
     0.03125
    -0.12991
    -0.32329
    -0.41998
    -0.71006
    -0.80676
    -0.80676
    -0.93568
    -0.80676
    -0.93568
    -0.90345
    -0.64560
    -0.96791
    -1.32245
    -1.09683
    -1.06460
    -0.93568
    -0.96791
    -1.03237
    -1.12906
    -1.19353
    -1.09683
    -0.87122
    -0.93568
    -0.93568
    -1.00014
    -1.00014
    -0.77452
    -0.48445
    -0.67783
    -0.61337
    -0.67783
    -0.54891
    -0.48445
    -0.25883
    -0.16214
    -0.32329
    -0.83899
    -0.80676
    -0.32329
    -0.22660
     0.09571
     0.12794
     0.25686
     0.51471
     0.22463
    -0.35552
    -0.29106
    -0.45222
    -0.64560
    -0.38775
    -0.64560
    -0.51668
    -0.51668
    -0.71006
    -0.93568
    -1.00014
    -1.22576
    -1.51583
    -1.64476
    -1.35468
    -1.38691
    -1.38691
    -1.32245
    -1.16130
    -1.00014
    -0.96791
    -0.77452
    -0.80676
    -0.74229
    -0.61337
    -0.67783
    -0.58114
    -0.54891
    -0.58114
    -0.58114
    -0.54891
    -0.41998
    -0.58114
    -0.64560
    -0.54891
    -0.64560
    -0.61337
    -0.51668
    -0.67783
    -0.58114
    -0.64560
    -0.64560
    -0.54891
    -0.74229
    -0.71006
    -0.83899
    -0.74229
    -0.61337
    -0.61337
    -0.77452
    -0.74229
    -0.64560
    -0.71006
    -0.58114
    -0.67783
    -0.61337
    -0.54891
    -0.58114
    -0.51668
    -0.51668
    -0.38775
    -0.41998
    -0.64560
    -0.32329
    -0.25883
    -0.38775
    -0.35552
    -0.54891
    -0.41998
    -0.51668
    -0.51668
    -0.61337
    -0.61337
    -0.77452
    -0.87122
    -0.83899
    -0.77452
    -0.80676
    -1.12906
    -0.87122
    -0.90345
    -1.03237
    -1.03237
    -1.00014
    -1.19353
    -1.00014
    -1.09683
    -1.09683
    -0.90345
    -1.00014
    -1.09683
    -1.06460
    -1.03237
    -1.19353
    -1.29022
    -1.09683
    -1.06460
    -1.19353
    -1.16130
    -1.12906
    -1.16130
    -1.35468
    -1.58030
    -1.54807
    -0.93568
    -0.71006
    -0.93568
    -1.22576
    -1.25799
    -1.45137
    -1.58030
    -1.54807
    -1.19353
    -1.09683
    -1.35468
    -1.58030
    -1.12906
    -0.35552
    -0.25883
     0.25686
     0.67586
     0.38579
    -0.03321
    -0.12991
     0.09571
     0.22463
     0.28909
     0.61140
     0.80479
     0.74033
     0.51471
     0.32133
    -0.06545
    -0.32329
    -0.71006
    -0.77452
    -1.06460
    -0.90345
    -1.06460
    -0.93568
    -0.90345
    -0.93568
    -0.87122
    -1.03237
    -0.77452
    -0.87122
    -0.96791
    -0.96791
    -0.67783
    -0.80676
    -0.90345
    -0.83899
    -0.90345
    -0.64560
    -0.71006
    -0.67783
    -1.00014
    -0.64560
    -0.67783
    -0.83899
    -0.67783
    -0.58114
    -0.67783
    -0.61337
    -0.61337
    -0.67783
    -0.67783
    -0.71006
    -0.90345
    -0.77452
    -0.71006
    -0.64560
    -0.83899
    -0.77452
    -0.90345
    -1.12906
    -1.03237
    -0.90345
    -0.96791
    -0.93568
    -0.83899
    -1.03237
    -1.00014
    -0.93568
    -1.12906
    -1.06460
    -0.80676
    -0.90345
    -1.00014
    -0.93568
    -0.96791
    -0.90345
    -1.00014
    -0.74229
    -0.80676
    -1.00014
    -0.90345
    -0.83899
    -0.71006
    -0.87122
    -0.80676
    -0.83899
    -0.74229
    -0.51668
    -0.83899
    -0.71006
    -0.67783
    -0.64560
    -0.64560
    -0.58114
    -0.58114
    -0.58114
    -0.64560
    -0.54891
    -0.71006
    -0.71006
    -0.71006
    -0.61337
    -0.45222
    -0.45222
    -0.41998
    -0.64560
    -0.38775
    -0.48445
    -0.41998
    -0.35552
    -0.16214
    -0.12991
    -0.16214
    -0.06545
    -0.09768
    -0.03321
    -0.09768
    -0.19437
    -0.06545
    -0.00098
     0.03125
    -0.29106
    -0.38775
    -0.35552
    -0.29106
    -0.38775
    -0.45222
    -0.64560
    -0.74229
    -0.61337
    -0.58114
    -0.67783
    -0.80676
    -0.83899
    -0.77452
    -0.77452
    -0.80676
    -0.87122
    -0.93568
    -0.80676
    -0.83899
    -0.87122
    -0.67783
    -0.67783
    -0.93568
    -0.83899
    -0.83899
    -0.87122
    -1.09683
    -1.22576
    -1.41914
    -0.71006
     0.25686
     0.09571
    -0.19437
    -0.29106
    -0.67783
    -1.00014
    -0.87122
    -0.29106
    -0.03321
     0.77256
     1.67502
     2.48079
     2.54526
     1.90064
     2.67418
     3.44772
     2.38410
     1.38494
     1.06264
     1.96510
     2.35187
     2.02956
     1.70725
     1.90064
     1.06264
     0.45025
    -0.32329
    -1.09683
    -1.25799
    -1.35468
    -1.45137
    -1.51583
    -1.93484
    -1.99930
    -1.70922
    -1.45137
    -1.00014
    -1.00014
    -1.00014
    -0.67783
    -0.54891
    -0.67783
    -0.09768
     0.03125
     0.03125
     0.03125
     0.03125
     0.19240
     0.35356
     0.70810
     0.48248
     0.48248
     0.54694
     0.32133
     0.32133
     0.32133
     0.25686
     0.09571
     0.22463
     0.16017
     0.06348
    -0.32329
    -0.29106
    -0.16214
    -0.09768
    -0.00098
    -0.61337
    -0.74229
    -0.45222
    -0.41998
    -0.22660
    -0.09768
     0.09571
    -0.12991
    -0.45222
    -0.67783
    -0.77452
    -0.67783
    -0.83899
    -0.80676
    -0.71006
    -0.80676
    -0.71006
    -1.00014
    -1.06460
    -1.25799
    -1.45137
    -1.12906
    -1.06460
    -1.06460
    -1.22576
    -1.06460
    -0.71006
    -0.58114
    -0.38775
    -0.61337
    -0.48445
    -0.19437
    -0.09768
     0.03125
    -0.16214
     0.09571
    -0.00098
    -0.06545
     0.16017
     0.25686
    -0.06545
     0.09571
    -0.00098
     0.06348
    -0.00098
     0.06348
    -0.12991
     0.09571
     0.03125
     0.28909
     0.06348
     0.09571
    -0.09768
     0.03125
     0.12794
     0.35356
     0.19240
     0.35356
     0.38579
     0.35356
     0.45025
     0.35356
     0.45025
     0.41802
     0.61140
     0.67586
     0.67586
     0.35356
     0.41802
     0.48248
     0.41802
     0.51471
     0.38579
     0.16017
     0.35356
     0.09571
     0.19240
     0.06348
    -0.12991
    -0.19437
    -0.12991
    -0.03321
    -0.09768
    -0.16214
    -0.25883
    -0.35552
    -0.41998
    -0.16214
    -0.32329
    -0.71006
    -0.93568
    -1.19353
    -1.16130
    -0.32329
    -0.03321
     0.61140
     0.93371
     0.25686
    -0.16214
     0.45025
     1.41717
     1.80395
     1.90064
     2.12625
     3.18987
     4.22126
     4.28572
     3.89895
     4.35018
     4.86588
     4.25349
     3.09318
     3.41549
     3.80226
     3.09318
     2.15849
     1.86841
     1.86841
     1.38494
     0.38579
     0.16017
    -0.38775
    -0.80676
    -0.71006
    -0.87122
    -1.25799
    -2.19268
    -2.16045
    -1.67699
    -1.45137
    -0.80676
    -1.00014
    -1.00014
    -1.00014
    -1.29022
    -1.03237
    -0.51668
    -0.38775
    -0.35552
    -0.32329
    -0.25883
    -0.06545
     0.03125
     0.06348
     0.19240
     0.35356
     0.64363
     0.64363
     0.74033
     0.54694
     0.41802
     0.45025
     0.74033
     0.61140
     0.54694
     0.57917
     0.70810
     0.64363
     0.61140
     0.67586
     0.41802
     0.54694
     0.70810
     0.70810
     0.41802
     0.48248
     0.48248
     0.25686
     0.74033
     0.86925
     0.64363
     0.54694
     0.35356
     0.45025
     0.38579
     0.41802
     0.28909
     0.48248
     0.41802
     0.41802
     0.25686
     0.38579
     0.32133
     0.22463
     0.25686
     0.64363
     0.48248
     0.28909
     0.38579
     0.38579
     0.32133
     0.51471
     0.67586
     0.41802
     0.54694
     0.54694
     0.57917
     0.51471
     0.64363
     0.38579
     0.41802
     0.61140
     0.61140
     0.54694
     0.48248
     0.48248
     0.38579
     0.48248
     0.38579
     0.41802
     0.38579
     0.41802
     0.38579
     0.32133
     0.41802
     0.22463
     0.16017
     0.22463
     0.32133
     0.32133
     0.22463
     0.25686
     0.25686
     0.35356
     0.19240
     0.32133
     0.28909
     0.32133
     0.41802
     0.41802
     0.51471
     0.48248
     0.35356
     0.41802
     0.61140
     0.64363
     0.70810
     0.70810
     0.51471
     0.41802
     0.51471
     0.41802
     0.77256
     0.45025
     0.57917
     0.54694
     0.67586
     0.28909
     0.09571
    -0.29106
     0.03125
    -0.16214
    -0.09768
    -0.06545
    -0.12991
    -0.25883
    -0.61337
    -0.83899
    -0.93568
    -1.00014
    -1.35468
    -1.19353
    -1.45137
    -1.35468
    -0.90345
    -0.32329
     0.28909
    -0.29106
    -0.74229
    -0.00098
     1.54610
     2.60972
     2.09402
     0.48248
     2.02956
     4.35018
     5.09150
     5.09150
     5.60719
     5.09150
     4.35018
     3.25434
     2.73864
     3.38326
     3.41549
     3.18987
     2.70641
     1.64279
     1.25602
     0.86925
     0.22463
    -0.61337
    -1.29022
    -1.51583
    -1.38691
    -1.48360
    -1.90261
    -1.96707
    -1.41914
    -1.06460
    -1.22576
    -0.77452
    -0.48445
    -0.58114
    -0.71006
    -0.77452
    -0.51668
    -0.12991
     0.09571
     0.19240
     0.09571
     0.16017
     0.22463
     0.22463
     0.38579
     0.51471
     0.38579
     0.22463
     0.51471
     0.38579
     0.51471
     0.45025
     0.38579
     0.38579
     0.48248
     0.41802
     0.57917
     0.61140
     0.64363
     0.67586
     0.51471
     0.83702
     0.80479
     0.61140
     0.77256
     0.70810
     0.83702
     0.70810
     0.67586
     0.70810
     0.74033
     0.80479
     0.77256
     0.77256
     0.74033
     0.64363
     0.57917
     0.67586
     0.61140
     0.54694
     0.70810
     0.41802
     0.54694
     0.32133
     0.48248
     0.45025
     0.48248
     0.45025
     0.28909
     0.16017
     0.22463
     0.38579
     0.22463
     0.32133
     0.35356
     0.25686
     0.19240
     0.25686
     0.19240
     0.16017
     0.25686
     0.28909
     0.22463
     0.35356
     0.28909
     0.16017
     0.12794
     0.19240
     0.19240
     0.22463
     0.25686
     0.03125
     0.16017
     0.03125
     0.16017
     0.12794
     0.06348
    -0.03321
     0.03125
     0.03125
     0.12794
     0.03125
     0.03125
    -0.00098
    -0.03321
    -0.03321
     0.06348
     0.19240
     0.03125
     0.12794
     0.22463
     0.16017
     0.22463
     0.19240
     0.06348
     0.03125
     0.28909
     0.06348
     0.16017
    -0.06545
     0.22463
    -0.03321
     0.03125
     0.03125
    -0.09768
    -0.25883
    -0.29106
    -0.25883
    -0.29106
    -0.64560
    -0.64560
    -0.61337
    -0.77452
    -0.93568
    -1.09683
    -1.38691
    -1.03237
    -0.83899
    -0.51668
     0.41802
     0.54694
     1.25602
     1.57833
     1.19156
     0.90148
     1.12710
     0.96594
     1.64279
     2.41633
     2.67418
     2.89980
     2.70641
     2.57749
     2.25518
     1.61056
     1.67502
     1.03040
     0.61140
     0.48248
     0.61140
    -0.03321
    -0.77452
    -0.71006
    -0.67783
    -0.45222
    -0.58114
    -0.80676
    -2.03153
    -2.70838
    -2.41830
    -2.19268
    -1.83814
    -1.64476
    -1.93484
    -2.45053
    -2.06376
    -1.93484
    -1.64476
    -1.54807
    -1.61253
    -1.45137
    -1.25799
    -1.00014
    -0.80676
    -0.77452
    -0.61337
    -0.64560
    -0.48445
    -0.25883
    -0.25883
    -0.51668
    -0.29106
    -0.22660
    -0.29106
    -0.29106
    -0.38775
    -0.22660
    -0.12991
    -0.19437
    -0.22660
    -0.19437
    -0.32329
    -0.32329
    -0.35552
    -0.16214
    -0.03321
    -0.29106
    -0.22660
    -0.16214
    -0.25883
    -0.32329
    -0.51668
    -0.54891
    -0.58114
    -0.45222
    -0.51668
    -0.61337
    -0.54891
    -0.64560
    -0.74229
    -0.45222
    -0.64560
    -0.64560
    -0.58114
    -0.58114
    -0.45222
    -0.22660
    -0.19437
    -0.22660
    -0.38775
    -0.32329
    -0.25883
    -0.00098
     0.03125
     0.25686
     0.35356
     0.19240
     0.09571
    -0.22660
    -0.19437
    -0.29106
    -0.03321
     0.09571
    -0.06545
    -0.03321
    -0.03321
    -0.12991
    -0.03321
    -0.09768
    -0.16214
    -0.16214
    -0.19437
    -0.00098
     0.19240
     0.12794
     0.25686
     0.19240
     0.32133
     0.38579
     0.35356
     0.41802
     0.41802
     0.51471
     0.70810
     0.77256
     0.61140
     0.51471
     0.38579
     0.61140
     0.96594
     0.90148
     0.57917
     0.77256
     0.70810
     0.80479
     0.74033
     0.67586
     0.64363
     0.57917
     0.80479
     0.61140
     0.45025
     0.51471
     0.28909
     0.28909
     0.16017
     0.45025
    -0.03321
    -0.12991
    -0.00098
    -0.12991
    -0.09768
    -0.32329
    -0.38775
    -0.51668
    -0.51668
    -0.54891
    -0.77452
    -0.90345
    -1.06460
    -1.19353
    -1.25799
    -1.38691
    -1.51583
    -0.64560
    -0.19437
    -0.41998
    -0.67783
    -0.77452
    -0.93568
    -0.96791
    -0.71006
    -0.29106
     0.48248
     1.32048
     1.44941
     1.67502
     1.51387
     2.15849
     2.64195
     1.77171
     1.83618
     2.25518
     2.44856
     2.12625
     1.73948
     1.64279
     1.83618
     1.54610
     1.09487
     0.48248
     0.03125
    -0.22660
    -0.64560
    -1.03237
    -1.29022
    -1.58030
    -1.74145
    -1.64476
    -1.70922
    -1.77368
    -1.80591
    -1.41914
    -1.29022
    -1.16130
    -0.67783
    -0.90345
    -0.90345
    -0.87122
    -0.58114
    -0.29106
     0.06348
     0.03125
     0.16017
     0.09571
     0.41802
     0.32133
     0.38579
     0.32133
     0.48248
     0.54694
     0.48248
     0.54694
     0.57917
     0.48248
     0.32133
     0.35356
     0.61140
     0.70810
     0.48248
     0.45025
     0.38579
     0.35356
     0.35356
     0.54694
     0.48248
     0.38579
     0.45025
     0.25686
     0.51471
     0.48248
     0.28909
     0.12794
     0.38579
     0.51471
     0.45025
     0.35356
     0.45025
     0.45025
     0.57917
     0.32133
     0.48248
     0.70810
     0.61140
     0.54694
     0.70810
     0.41802
     0.45025
     0.41802
     0.61140
     0.64363
     0.48248
     0.57917
     0.57917
     0.35356
     0.51471
     0.41802
     0.45025
     0.45025
     0.54694
     0.41802
     0.61140
     0.54694
     0.57917
     0.38579
     0.64363
     0.67586
     0.70810
     0.51471
     0.51471
     0.45025
     0.51471
     0.48248
     0.57917
     0.41802
     0.35356
     0.38579
     0.38579
     0.41802
     0.41802
     0.22463
     0.12794
     0.32133
     0.41802
     0.35356
     0.41802
     0.38579
     0.28909
     0.51471
     0.45025
     0.45025
     0.38579
     0.48248
     0.41802
     0.45025
     0.41802
     0.45025
     0.35356
     0.48248
     0.57917
     0.35356
     0.48248
     0.25686
     0.35356
     0.12794
     0.09571
     0.09571
     0.12794
     0.12794
    -0.03321
    -0.09768
    -0.12991
     0.03125
    -0.22660
    -0.29106
    -0.19437
    -0.41998
    -0.45222
    -0.35552
    -0.54891
    -0.71006
    -1.03237
    -1.35468
    -1.22576
    -0.51668
     0.45025
     0.48248
    -0.22660
    -0.38775
    -0.54891
    -0.03321
     0.70810
     0.93371
     0.74033
     0.96594
     1.57833
     2.89980
     3.31880
     3.18987
     3.41549
     2.77087
     1.54610
     1.41717
     1.54610
     1.90064
     1.90064
     1.83618
     1.70725
     0.90148
     0.09571
     0.03125
    -0.41998
    -0.80676
    -1.25799
    -1.61253
    -1.22576
    -1.51583
    -1.38691
    -1.48360
    -1.32245
    -0.96791
    -0.71006
    -0.83899
    -0.71006
    -0.67783
    -0.87122
    -0.48445
    -0.32329
    -0.19437
    -0.22660
    -0.00098
    -0.00098
    -0.00098
     0.12794
     0.16017
    -0.09768
     0.22463
     0.03125
    -0.03321
     0.06348
    -0.00098
     0.03125
     0.12794
     0.16017
     0.22463
     0.12794
     0.09571
     0.16017
     0.28909
     0.32133
     0.22463
     0.09571
     0.19240
     0.35356
     0.38579
     0.35356
     0.19240
     0.06348
     0.09571
     0.25686
     0.38579
     0.41802
     0.45025
     0.48248
     0.48248
     0.41802
     0.32133
     0.22463
     0.19240
     0.32133
     0.35356
     0.35356
     0.38579
     0.25686
     0.09571
     0.06348
     0.09571
    -0.00098
    -0.19437
    -0.12991
    -0.03321
    -0.03321
    -0.25883
    -0.32329
    -0.22660
    -0.16214
    -0.25883
    -0.12991
    -0.12991
    -0.09768
    -0.22660
    -0.06545
    -0.03321
    -0.09768
    -0.03321
    -0.19437
    -0.12991
    -0.03321
     0.06348
    -0.03321
    -0.03321
    -0.12991
    -0.03321
     0.03125
    -0.00098
     0.12794
    -0.03321
     0.09571
     0.28909
     0.16017
     0.09571
     0.12794
     0.35356
     0.28909
     0.45025
     0.41802
     0.25686
     0.35356
     0.32133
     0.32133
     0.41802
     0.25686
     0.22463
     0.19240
     0.32133
     0.12794
     0.19240
    -0.06545
    -0.12991
    -0.03321
     0.06348
    -0.00098
    -0.03321
    -0.09768
    -0.19437
     0.03125
    -0.16214
     0.12794
     0.09571
    -0.00098
    -0.06545
     0.09571
     0.03125
     0.03125
     0.09571
     0.03125
     0.06348
     0.12794
     0.09571
    -0.16214
    -0.38775
    -0.45222
    -0.67783
    -0.77452
    -1.00014
    -1.35468
    -1.61253
    -1.67699
    -1.70922
    -1.25799
    -0.80676
    -0.00098
     1.90064
     3.12541
     3.89895
     5.22042
     5.41380
     4.80142
     3.89895
     3.02872
     3.64111
     4.31795
     5.34934
     6.09065
     5.60719
     4.67249
     3.18987
     1.93287
     0.93371
     0.22463
    -0.67783
    -1.25799
    -1.25799
    -1.61253
    -1.58030
    -1.29022
    -1.00014
    -1.87037
    -1.83814
    -1.16130
    -0.71006
    -0.74229
    -1.06460
    -1.35468
    -1.48360
    -1.12906
    -1.09683
    -1.25799
    -1.03237
    -0.83899
    -0.87122
    -0.67783
    -0.35552
    -0.41998
    -0.25883
    -0.22660
    -0.09768
    -0.09768
     0.03125
    -0.03321
    -0.03321
     0.03125
     0.35356
     0.16017
     0.16017
     0.28909
     0.25686
     0.12794
     0.22463
     0.45025
     0.12794
     0.25686
     0.28909
     0.28909
     0.28909
     0.12794
     0.12794
     0.19240
     0.28909
     0.28909
     0.12794
    -0.03321
     0.03125
    -0.09768
     0.19240
     0.12794
     0.06348
    -0.06545
     0.03125
     0.03125
     0.06348
    -0.09768
    -0.09768
    -0.12991
    -0.12991
    -0.00098
    -0.29106
    -0.19437
    -0.25883
    -0.22660
    -0.35552
    -0.00098
    -0.06545
    -0.32329
    -0.32329
    -0.29106
    -0.06545
    -0.16214
    -0.22660
    -0.25883
    -0.19437
    -0.09768
    -0.00098
    -0.16214
    -0.19437
    -0.16214
    -0.19437
    -0.00098
    -0.06545
    -0.29106
    -0.29106
    -0.19437
    -0.00098
    -0.06545
    -0.29106
    -0.32329
    -0.38775
    -0.16214
    -0.03321
    -0.22660
    -0.16214
    -0.22660
    -0.32329
    -0.03321
    -0.03321
    -0.06545
     0.03125
     0.16017
     0.16017
    -0.03321
    -0.00098
    -0.06545
     0.09571
     0.03125
     0.25686
     0.28909
     0.25686
     0.03125
    -0.09768
    -0.22660
    -0.12991
    -0.16214
    -0.29106
    -0.41998
    -0.32329
    -0.35552
    -0.51668
    -0.64560
    -0.77452
    -0.80676
    -0.83899
    -1.06460
    -1.09683
    -1.09683
    -1.35468
    -1.25799
    -1.25799
    -1.32245
    -1.54807
    -1.67699
    -2.06376
    -2.22491
    -2.67615
    -3.22407
    -3.54638
    -2.64392
    -1.22576
    -0.03321
    -1.22576
    -1.64476
    -0.25883
     0.54694
     1.22379
     1.93287
     2.02956
     2.28741
     2.57749
     3.38326
     4.06011
     3.54441
     3.15764
     3.09318
     3.02872
     2.70641
     2.48079
     1.73948
     0.83702
     0.32133
    -0.12991
    -0.35552
    -0.71006
    -0.93568
    -1.03237
    -0.80676
    -0.83899
    -1.70922
    -1.61253
    -1.25799
    -0.83899
    -0.93568
    -0.67783
    -0.87122
    -0.80676
    -0.80676
    -0.64560
    -0.29106
    -0.32329
    -0.45222
    -0.41998
    -0.12991
    -0.16214
    -0.00098
     0.06348
     0.09571
     0.22463
     0.28909
     0.19240
     0.16017
     0.22463
     0.09571
     0.06348
     0.48248
     0.41802
     0.35356
     0.35356
     0.38579
     0.45025
     0.57917
     0.48248
     0.45025
     0.48248
     0.74033
     0.48248
     0.51471
     0.61140
     0.32133
     0.45025
     0.54694
     0.64363
     0.54694
     0.64363
     0.51471
     0.35356
     0.22463
     0.12794
     0.38579
     0.41802
     0.38579
     0.35356
     0.35356
     0.32133
     0.32133
     0.35356
    -0.03321
     0.38579
     0.35356
     0.09571
     0.28909
     0.22463
     0.22463
     0.28909
     0.09571
     0.28909
     0.16017
     0.22463
     0.22463
     0.25686
     0.19240
     0.22463
    -0.09768
     0.25686
     0.19240
     0.06348
     0.03125
    -0.06545
    -0.06545
     0.03125
    -0.03321
    -0.03321
    -0.03321
    -0.09768
    -0.03321
     0.03125
    -0.03321
    -0.12991
    -0.16214
    -0.03321
    -0.00098
    -0.06545
     0.06348
    -0.03321
     0.09571
     0.03125
     0.19240
     0.16017
     0.03125
     0.19240
     0.35356
     0.25686
     0.41802
     0.32133
     0.28909
     0.41802
     0.48248
     0.48248
     0.22463
     0.45025
     0.38579
     0.12794
     0.19240
     0.09571
     0.16017
     0.03125
    -0.09768
    -0.19437
    -0.22660
    -0.25883
    -0.32329
    -0.61337
    -0.35552
    -0.29106
    -0.45222
    -0.19437
    -0.29106
    -0.41998
    -0.32329
    -0.35552
    -0.29106
    -0.22660
    -0.32329
    -0.12991
    -0.09768
    -0.45222
    -1.19353
    -2.09599
    -2.38607
    -1.22576
     0.64363
     0.86925
     0.48248
     0.19240
     0.74033
     2.06179
     3.15764
     3.25434
     3.02872
     2.73864
     2.48079
     3.22210
     3.31880
     3.12541
     4.15680
     3.64111
     3.35103
     2.06179
     1.19156
     0.54694
     0.03125
    -0.41998
    -0.67783
    -0.80676
    -0.83899
    -0.90345
    -1.54807
    -1.38691
    -1.12906
    -1.00014
    -0.87122
    -0.45222
    -0.51668
    -0.51668
    -0.35552
    -0.22660
    -0.03321
    -0.35552
    -0.38775
    -0.06545
     0.03125
     0.12794
     0.12794
     0.28909
     0.22463
     0.28909
     0.22463
     0.38579
     0.35356
     0.19240
     0.45025
     0.38579
     0.32133
     0.22463
     0.19240
     0.41802
     0.32133
     0.25686
     0.35356
     0.19240
     0.16017
     0.12794
     0.03125
     0.22463
     0.25686
     0.16017
     0.09571
     0.06348
    -0.06545
    -0.19437
    -0.00098
    -0.00098
     0.16017
     0.09571
    -0.06545
    -0.16214
    -0.22660
     0.19240
     0.16017
     0.38579
     0.06348
    -0.09768
    -0.06545
     0.25686
     0.45025
     0.41802
     0.57917
     0.32133
     0.19240
     0.32133
     0.22463
     0.19240
     0.16017
     0.16017
     0.16017
     0.09571
     0.16017
    -0.03321
    -0.03321
    -0.06545
    -0.09768
    -0.09768
    -0.19437
    -0.25883
    -0.22660
     0.06348
     0.03125
     0.03125
    -0.00098
    -0.12991
     0.09571
    -0.03321
     0.06348
     0.22463
     0.03125
    -0.00098
     0.06348
     0.09571
     0.03125
    -0.03321
     0.16017
     0.09571
     0.12794
     0.06348
     0.16017
     0.03125
     0.19240
     0.16017
     0.38579
     0.35356
     0.16017
     0.25686
     0.41802
     0.35356
     0.22463
     0.19240
     0.25686
     0.41802
     0.35356
     0.25686
     0.16017
     0.03125
     0.06348
    -0.06545
    -0.00098
     0.09571
    -0.22660
    -0.29106
    -0.19437
    -0.38775
    -0.32329
    -0.41998
    -0.45222
    -0.45222
    -0.32329
    -0.29106
    -0.48445
    -0.45222
    -0.61337
    -0.64560
    -0.71006
    -0.67783
    -0.71006
    -0.80676
    -0.80676
    -0.90345
    -1.00014
    -1.54807
    -1.96707
    -0.96791
     0.74033
     0.99817
     0.28909
    -0.03321
    -0.61337
    -0.74229
    -0.32329
     0.86925
     1.96510
     3.47995
     3.93118
     4.60803
     4.64026
     4.41465
     4.09234
     3.09318
     2.12625
     1.83618
     2.41633
     2.51302
     2.54526
     2.31964
     1.70725
     0.93371
    -0.00098
    -1.00014
    -1.74145
    -2.12822
    -2.22491
    -2.28938
    -2.22491
    -2.48276
    -1.96707
    -1.93484
    -1.61253
    -1.41914
    -1.25799
    -0.90345
    -0.77452
    -0.45222
    -0.22660
    -0.51668
    -0.32329
     0.12794
     0.25686
     0.54694
     0.61140
     0.54694
     0.80479
     0.93371
     1.09487
     1.09487
     0.83702
     0.67586
     0.64363
     0.74033
     1.06264
     0.93371
     0.64363
     0.67586
     0.67586
     0.70810
     0.54694
     0.54694
     0.41802
     0.67586
     0.48248
     0.57917
     0.28909
     0.35356
     0.32133
     0.03125
     0.22463
     0.12794
    -0.03321
    -0.12991
    -0.03321
    -0.06545
    -0.16214
    -0.41998
    -0.48445
    -0.38775
    -0.32329
    -0.45222
    -0.45222
    -0.51668
    -0.67783
    -0.61337
    -0.48445
    -0.25883
    -0.58114
    -0.51668
    -0.48445
    -0.32329
    -0.32329
    -0.51668
    -0.32329
    -0.45222
    -0.38775
    -0.35552
    -0.16214
    -0.19437
    -0.32329
    -0.41998
    -0.32329
    -0.16214
    -0.29106
    -0.29106
    -0.32329
    -0.16214
    -0.00098
    -0.03321
    -0.03321
    -0.09768
     0.03125
     0.25686
     0.35356
     0.35356
     0.35356
     0.48248
     0.48248
     0.61140
     0.80479
     0.57917
     0.70810
     0.57917
     0.70810
     0.77256
     0.77256
     0.67586
     0.77256
     0.83702
     0.83702
     0.57917
     0.54694
     0.54694
     0.38579
     0.48248
     0.57917
     0.22463
     0.09571
     0.03125
     0.03125
    -0.03321
    -0.19437
    -0.32329
    -0.16214
    -0.09768
    -0.51668
    -0.71006
    -0.45222
    -0.58114
    -0.67783
    -0.67783
    -0.58114
    -0.83899
    -1.16130
    -1.38691
    -1.16130
     0.25686
     1.15933
     0.57917
    -0.12991
    -0.41998
    -0.41998
    -0.51668
     0.12794
     0.93371
     1.25602
     2.77087
     3.28657
     3.22210
     3.06095
     2.86756
     2.99649
     3.41549
     3.38326
     3.28657
     2.57749
     2.31964
     2.41633
     2.60972
     2.02956
     1.80395
     1.35271
     0.93371
    -0.00098
    -0.64560
    -1.32245
    -1.38691
    -1.32245
    -1.22576
    -1.03237
    -1.19353
    -1.99930
    -2.32161
    -1.87037
    -1.29022
    -0.90345
    -0.80676
    -0.87122
    -0.83899
    -1.00014
    -0.77452
    -0.41998
    -0.25883
    -0.03321
    -0.12991
     0.03125
     0.35356
     0.35356
     0.57917
     0.80479
     0.74033
     0.93371
     0.93371
     0.83702
     0.57917
     0.74033
     1.06264
     0.86925
     0.67586
     0.90148
     0.74033
     0.54694
     0.74033
     0.61140
     0.80479
     0.70810
     0.80479
     0.77256
     0.77256
     0.83702
     0.64363
     0.83702
     1.06264
     0.96594
     0.90148
     0.99817
     1.03040
     1.09487
     1.03040
     1.03040
     1.28825
     1.03040
     1.12710
     1.03040
     1.28825
     1.09487
     1.12710
     0.96594
     1.25602
     1.15933
     1.06264
     0.86925
     0.96594
     0.93371
     1.03040
     0.96594
     0.86925
     0.99817
     0.93371
     0.67586
     0.83702
     0.99817
     0.86925
     0.61140
     0.80479
     0.70810
     0.70810
     0.77256
     0.70810
     0.77256
     0.61140
     0.70810
     0.67586
     0.70810
     0.61140
     0.57917
     0.64363
     0.77256
     0.83702
     0.57917
     0.35356
     0.64363
     0.83702
     0.77256
     0.99817
     1.03040
     1.03040
     1.15933
     1.28825
     0.93371
     0.90148
     1.03040
     0.83702
     0.96594
     1.25602
     1.03040
     0.96594
     1.09487
     0.99817
     0.74033
     0.67586
     0.83702
     0.48248
     0.57917
     0.41802
     0.48248
     0.41802
     0.45025
     0.32133
     0.48248
     0.09571
    -0.00098
    -0.35552
    -0.41998
     0.28909
     0.80479
     0.93371
     0.28909
     0.03125
    -0.19437
    -0.32329
    -0.45222
    -0.32329
     0.03125
     0.86925
     1.51387
     2.12625
     2.19072
     1.93287
     2.15849
     3.12541
     2.70641
     1.93287
     1.90064
     2.09402
     2.57749
     2.38410
     2.48079
     2.83533
     2.54526
     1.80395
     0.51471
    -0.09768
    -0.45222
    -0.71006
    -0.67783
    -0.45222
    -0.58114
    -1.06460
    -1.83814
    -1.80591
    -1.48360
    -1.16130
    -1.06460
    -0.77452
    -0.96791
    -1.12906
    -1.09683
    -1.03237
    -0.80676
    -0.80676
    -0.58114
    -0.38775
    -0.22660
    -0.45222
    -0.19437
    -0.12991
    -0.09768
    -0.16214
    -0.12991
    -0.03321
    -0.22660
    -0.48445
    -0.06545
    -0.03321
    -0.06545
    -0.09768
    -0.35552
    -0.29106
    -0.12991
    -0.35552
    -0.29106
    -0.19437
    -0.19437
    -0.16214
    -0.25883
    -0.16214
    -0.00098
     0.06348
    -0.09768
    -0.06545
    -0.06545
     0.09571
    -0.06545
    -0.03321
     0.06348
     0.03125
    -0.09768
    -0.03321
    -0.09768
    -0.16214
    -0.16214
     0.06348
     0.03125
    -0.03321
    -0.12991
    -0.09768
    -0.03321
    -0.03321
    -0.16214
    -0.06545
    -0.03321
    -0.06545
    -0.09768
    -0.09768
    -0.16214
    -0.12991
    -0.06545
    -0.16214
    -0.29106
    -0.16214
    -0.16214
    -0.22660
    -0.29106
    -0.25883
    -0.22660
    -0.35552
    -0.35552
    -0.29106
    -0.35552
    -0.32329
    -0.25883
    -0.22660
    -0.48445
    -0.35552
    -0.32329
    -0.22660
    -0.19437
    -0.29106
    -0.41998
    -0.38775
    -0.35552
    -0.35552
    -0.32329
    -0.29106
    -0.38775
    -0.41998
    -0.32329
    -0.32329
    -0.29106
    -0.32329
    -0.48445
    -0.25883
    -0.25883
    -0.19437
    -0.38775
    -0.38775
    -0.35552
    -0.09768
    -0.22660
     0.03125
    -0.12991
    -0.09768
    -0.03321
    -0.03321
     0.09571
     0.03125
    -0.19437
    -0.00098
     0.06348
     0.03125
    -0.12991
    -0.12991
    -0.19437
    -0.29106
    -0.51668
    -0.41998
    -1.00014
    -1.03237
    -0.74229
    -0.71006
    -0.80676
    -1.06460
    -1.38691
    -1.70922
    -1.67699
    -1.35468
    -0.67783
    -0.77452
    -0.77452
    -0.93568
    -1.22576
    -0.74229
     0.09571
     1.06264
     2.38410
     3.54441
     4.54357
     5.73611
     7.08981
     6.54188
     4.60803
     2.93203
     2.86756
     3.41549
     3.80226
     4.02788
     3.60887
     2.99649
     1.57833
     0.25686
    -1.64476
    -2.48276
    -3.15961
    -3.64307
    -4.19100
    -4.31992
    -4.28769
    -3.96538
    -3.44969
    -2.99846
    -2.77284
    -2.45053
    -2.12822
    -1.99930
    -1.41914
    -1.45137
    -1.54807
    -1.41914
    -1.09683
    -0.74229
    -0.71006
    -0.71006
    -0.54891
    -0.38775
    -0.12991
    -0.22660
    -0.19437
    -0.09768
     0.06348
    -0.06545
     0.03125
     0.19240
    -0.03321
     0.09571
     0.35356
     0.38579
     0.38579
     0.28909
     0.09571
     0.41802
     0.61140
     0.83702
     0.64363
     0.41802
     0.19240
     0.25686
     0.54694
     0.74033
     0.74033
     0.67586
     0.70810
     0.67586
     0.48248
     0.25686
     0.22463
     0.16017
     0.28909
     0.19240
     0.09571
    -0.19437
    -0.41998
    -0.38775
    -0.45222
    -0.38775
    -0.45222
    -0.74229
    -0.71006
    -0.83899
    -0.64560
    -0.71006
    -0.67783
    -0.80676
    -0.54891
    -0.38775
    -0.51668
    -0.45222
    -0.51668
    -0.45222
    -0.35552
    -0.16214
    -0.32329
    -0.41998
    -0.51668
    -0.29106
    -0.35552
    -0.19437
    -0.29106
    -0.32329
    -0.32329
    -0.03321
    -0.00098
    -0.25883
    -0.09768
    -0.09768
    -0.16214
    -0.03321
     0.19240
     0.03125
     0.12794
     0.09571
     0.19240
     0.28909
     0.03125
     0.03125
     0.03125
     0.16017
     0.16017
     0.03125
     0.03125
    -0.06545
    -0.16214
     0.03125
     0.22463
     0.09571
    -0.25883
    -0.03321
    -0.06545
     0.03125
    -0.00098
     0.03125
    -0.03321
     0.09571
     0.19240
     0.16017
     0.16017
     0.12794
     0.09571
    -0.09768
     0.38579
     0.16017
     0.06348
    -0.03321
     0.12794
     0.12794
     0.09571
    -0.00098
    -0.12991
    -0.38775
    -0.32329
    -0.03321
     0.25686
    -0.00098
    -0.06545
    -0.41998
    -0.45222
    -0.38775
    -0.77452
    -0.87122
    -0.90345
    -0.93568
    -0.51668
    -0.45222
    -0.25883
     0.03125
    -0.06545
     0.38579
     0.16017
    -0.29106
    -0.64560
    -0.71006
    -0.29106
     0.35356
     0.41802
     0.35356
     0.16017
     0.09571
    -0.00098
    -0.67783
    -0.54891
    -0.41998
    -0.61337
    -0.58114
    -0.64560
    -0.83899
    -0.87122
    -0.93568
    -0.87122
    -0.71006
    -0.67783
    -0.80676
    -0.61337
    -0.58114
    -0.58114
    -0.35552
    -0.51668
    -0.77452
    -0.58114
    -0.41998
    -0.32329
    -0.32329
    -0.16214
    -0.32329
    -0.19437
    -0.03321
    -0.03321
    -0.09768
     0.09571
    -0.22660
    -0.03321
    -0.06545
    -0.19437
    -0.06545
    -0.06545
    -0.12991
     0.03125
     0.03125
    -0.03321
    -0.03321
    -0.22660
    -0.00098
    -0.03321
     0.03125
     0.06348
    -0.03321
    -0.00098
     0.12794
    -0.00098
    -0.03321
    -0.03321
    -0.00098
     0.09571
     0.03125
     0.12794
     0.09571
    -0.16214
     0.06348
     0.09571
     0.12794
     0.09571
     0.06348
     0.16017
     0.12794
     0.25686
     0.19240
     0.06348
     0.22463
     0.35356
     0.09571
     0.25686
     0.19240
     0.16017
     0.06348
     0.38579
     0.19240
     0.19240
     0.22463
     0.09571
     0.16017
     0.09571
     0.16017
     0.12794
     0.09571
     0.19240
     0.03125
     0.35356
     0.16017
    -0.00098
    -0.09768
     0.19240
     0.12794
     0.09571
     0.12794
     0.16017
     0.09571
     0.09571
     0.09571
     0.19240
     0.03125
     0.12794
     0.12794
     0.12794
     0.12794
     0.09571
    -0.03321
     0.06348
     0.32133
     0.03125
     0.09571
     0.25686
     0.16017
     0.09571
     0.03125
     0.28909
     0.32133
     0.32133
     0.25686
     0.16017
     0.28909
     0.25686
     0.22463
     0.22463
     0.54694
     0.25686
     0.16017
     0.25686
     0.25686
     0.12794
     0.16017
     0.25686
     0.22463
     0.16017
     0.12794
     0.03125
     0.16017
    -0.00098
    -0.00098
    -0.16214
     0.19240
     0.16017
     0.03125
    -0.03321
     0.06348
    -0.12991
    -0.00098
    -0.00098
     0.03125
    -0.00098
    -0.16214
    -0.12991
    -0.41998
    -0.32329
    -0.41998
    -0.67783
    -0.51668
    -0.38775
    -0.48445
    -0.32329
    -0.38775
    -0.61337
    -0.71006
    -0.71006
    -0.80676
    -0.25883
     0.48248
     1.28825
     1.57833
     2.06179
     1.38494
     0.80479
     1.09487
     1.61056
     1.73948
     1.80395
     1.83618
     1.83618
     1.57833
     1.28825
     0.96594
     0.86925
     0.48248
     0.22463
    -0.03321
    -0.03321
    -0.32329
    -0.61337
    -0.54891
    -0.48445
    -0.19437
    -0.32329
    -0.12991
    -0.22660
    -0.06545
    -0.06545
    -0.16214
    -0.00098
     0.22463
     0.22463
     0.22463
    -0.03321
     0.25686
     0.28909
     0.28909
     0.35356
     0.41802
     0.28909
    -0.03321
     0.12794
     0.35356
     0.19240
     0.45025
     0.51471
     0.64363
     0.90148
     0.83702
     0.54694
     0.38579
     0.48248
     0.12794
     0.09571
     0.25686
    -0.03321
     0.22463
     0.16017
    -0.16214
    -0.29106
    -0.48445
    -0.61337
    -0.51668
    -0.80676
    -0.77452
    -0.74229
    -0.71006
    -0.61337
    -0.51668
    -0.54891
    -0.32329
    -0.38775
    -0.32329
    -0.16214
    -0.22660
     0.09571
     0.03125
    -0.03321
    -0.16214
     0.06348
     0.09571
     0.03125
     0.16017
     0.09571
     0.12794
     0.03125
     0.06348
     0.03125
    -0.03321
     0.03125
    -0.03321
    -0.09768
     0.03125
    -0.03321
     0.03125
    -0.03321
     0.03125
    -0.09768
    -0.12991
    -0.09768
     0.03125
    -0.06545
     0.03125
     0.06348
    -0.09768
     0.03125
     0.03125
     0.12794
     0.03125
    -0.00098
     0.09571
     0.22463
     0.48248
     0.28909
     0.22463
     0.41802
     0.38579
     0.35356
     0.48248
     0.54694
     0.48248
     0.45025
     0.48248
     0.54694
     0.38579
     0.38579
     0.32133
     0.41802
     0.41802
     0.38579
     0.19240
     0.22463
     0.16017
     0.12794
     0.16017
     0.35356
     0.41802
     0.12794
     0.22463
     0.28909
     0.28909
     0.25686
     0.38579
     0.38579
     0.48248
     0.57917
     0.41802
     0.35356
     0.35356
     0.48248
     0.48248
     0.61140
     0.57917
     0.12794
     0.25686
     0.48248
     0.86925
     0.96594
     0.54694
     0.48248
     0.41802
     0.74033
     0.54694
     0.45025
     0.54694
     0.25686
    -0.38775
    -0.19437
     0.22463
     0.41802
     0.70810
     1.61056
     1.96510
     1.44941
     0.90148
     0.67586
     1.09487
     1.35271
     1.41717
     1.54610
     1.64279
     1.86841
     1.51387
     1.54610
     1.22379
     0.74033
     0.41802
     0.28909
     0.09571
    -0.03321
    -0.25883
    -0.38775
    -0.38775
    -0.32329
    -0.09768
    -0.32329
    -0.25883
    -0.22660
     0.06348
    -0.16214
     0.03125
    -0.03321
    -0.16214
    -0.06545
     0.06348
     0.16017
    -0.06545
    -0.19437
    -0.00098
    -0.00098
     0.03125
     0.06348
    -0.16214
    -0.09768
    -0.16214
    -0.16214
     0.03125
    -0.03321
    -0.32329
    -0.16214
    -0.19437
    -0.09768
    -0.22660
    -0.22660
    -0.29106
    -0.35552
    -0.16214
    -0.16214
    -0.29106
    -0.32329
    -0.38775
    -0.32329
    -0.22660
    -0.19437
    -0.22660
    -0.38775
    -0.35552
    -0.22660
    -0.19437
    -0.25883
    -0.19437
    -0.19437
    -0.25883
    -0.19437
    -0.12991
     0.03125
    -0.12991
    -0.29106
    -0.06545
     0.09571
    -0.09768
    -0.22660
    -0.12991
     0.12794
    -0.19437
    -0.03321
    -0.12991
    -0.12991
     0.09571
    -0.03321
    -0.00098
    -0.06545
    -0.06545
    -0.06545
    -0.19437
     0.22463
     0.03125
    -0.12991
    -0.06545
     0.03125
    -0.06545
     0.09571
    -0.09768
    -0.00098
     0.03125
     0.12794
     0.12794
     0.28909
     0.16017
    -0.03321
     0.19240
     0.35356
     0.38579
     0.28909
     0.03125
     0.03125
     0.22463
     0.16017
     0.06348
     0.03125
    -0.03321
     0.06348
     0.03125
    -0.35552
    -0.29106
    -0.35552
    -0.48445
    -0.16214
    -0.19437
    -0.35552
    -0.51668
    -0.45222
    -0.35552
    -0.51668
    -0.61337
    -0.67783
    -0.54891
    -0.48445
    -0.29106
    -0.25883
    -0.32329
    -0.16214
    -0.48445
    -0.35552
     0.03125
     0.03125
    -0.25883
    -0.25883
    -0.09768
    -0.29106
    -0.35552
    -0.45222
    -0.16214
    -0.06545
     0.12794
    -0.09768
     0.03125
     0.54694
     0.35356
    -0.19437
     0.22463
     0.48248
     0.28909
     0.38579
     0.54694
     0.86925
     0.80479
     0.64363
     0.38579
     0.32133
     0.12794
     0.03125
    -0.19437
    -0.22660
    -0.51668
    -0.35552
    -0.22660
    -0.38775
    -0.64560
    -0.67783
    -0.64560
    -0.64560
    -0.64560
    -0.41998
    -0.45222
    -0.32329
    -0.35552
    -0.29106
    -0.03321
    -0.19437
    -0.25883
    -0.35552
    -0.41998
    -0.06545
    -0.38775
    -0.29106
    -0.29106
    -0.32329
    -0.29106
    -0.32329
    -0.32329
    -0.38775
    -0.29106
    -0.48445
    -0.45222
    -0.29106
    -0.35552
    -0.58114
    -0.32329
    -0.19437
    -0.29106
    -0.35552
    -0.38775
    -0.45222
    -0.22660
    -0.29106
    -0.19437
    -0.22660
    -0.29106
    -0.25883
    -0.25883
    -0.16214
    -0.29106
    -0.25883
    -0.35552
    -0.19437
    -0.03321
    -0.19437
    -0.12991
    -0.22660
    -0.29106
    -0.22660
    -0.19437
    -0.03321
     0.09571
     0.25686
     0.09571
    -0.32329
    -0.51668
    -0.25883
    -0.12991
     0.22463
     0.35356
     0.28909
     0.61140
     0.51471
     0.19240
     0.03125
     0.09571
    -0.25883
    -0.38775
    -0.25883
    -0.48445
    -0.22660
    -0.38775
    -0.51668
    -0.67783
    -0.96791
    -0.90345
    -1.22576
    -1.32245
    -1.35468
    -1.12906
    -1.19353
    -1.12906
    -0.96791
    -0.87122
    -0.71006
    -0.51668
    -0.67783
    -0.45222
    -0.48445
    -0.29106
    -0.38775
    -0.19437
    -0.22660
    -0.22660
    -0.09768
    -0.06545
    -0.16214
    -0.16214
    -0.19437
     0.06348
     0.19240
     0.12794
     0.09571
     0.03125
     0.03125
     0.12794
    -0.06545
     0.19240
    -0.03321
    -0.06545
     0.03125
    -0.03321
    -0.25883
    -0.09768
    -0.32329
    -0.32329
    -0.32329
    -0.32329
    -0.64560
    -0.58114
    -0.45222
    -0.09768
    -0.29106
    -0.41998
    -0.35552
    -0.58114
    -0.67783
    -0.45222
    -0.61337
    -0.58114
    -0.71006
    -0.87122
    -1.16130
    -0.93568
    -0.87122
    -0.87122
    -0.90345
    -0.54891
    -0.25883
    -0.41998
    -0.09768
     0.22463
     0.45025
     0.74033
     0.70810
     0.93371
     0.99817
     0.99817
     1.06264
     1.28825
     1.28825
     0.96594
     0.93371
     0.80479
     0.67586
     0.16017
     0.16017
    -0.09768
    -0.19437
    -0.32329
    -0.38775
    -0.45222
    -0.58114
    -0.61337
    -0.25883
    -0.38775
    -0.38775
    -0.58114
    -0.71006
    -0.58114
    -0.54891
    -0.58114
    -0.51668
    -0.45222
    -0.67783
    -0.58114
    -0.58114
    -0.61337
    -0.71006
    -0.71006
    -0.67783
    -0.71006
    -0.48445
    -0.64560
    -0.67783
    -0.67783
    -0.67783
    -0.67783
    -0.54891
    -0.54891
    -0.64560
    -0.74229
    -0.67783
    -0.58114
    -0.58114
    -0.64560
    -0.74229
    -0.64560
    -0.45222
    -0.51668
    -0.45222
    -0.38775
    -0.45222
    -0.38775
    -0.61337
    -0.25883
    -0.32329
    -0.22660
    -0.25883
    -0.16214
    -0.16214
    -0.35552
    -0.35552
    -0.25883
    -0.29106
    -0.25883
    -0.48445
    -0.48445
    -0.35552
    -0.45222
    -0.64560
    -0.48445
    -0.61337
    -0.67783
    -0.61337
    -0.54891
    -0.48445
    -0.64560
    -0.58114
    -0.64560
    -0.58114
    -0.51668
    -0.58114
    -0.61337
    -0.45222
    -0.45222
    -0.54891
    -0.22660
    -0.41998
    -0.41998
    -0.38775
    -0.32329
    -0.25883
    -0.45222
    -0.41998
    -0.45222
    -0.38775
    -0.29106
    -0.25883
    -0.45222
    -0.51668
    -0.51668
    -0.58114
    -0.41998
    -0.35552
    -0.45222
    -0.67783
    -0.45222
    -0.51668
    -0.45222
    -0.58114
    -0.54891
    -0.48445
    -0.32329
    -0.29106
    -0.41998
    -0.41998
    -0.38775
    -0.35552
    -0.35552
    -0.06545
    -0.09768
    -0.19437
    -0.03321
    -0.06545
    -0.00098
    -0.00098
    -0.03321
     0.06348
     0.16017
     0.28909
     0.19240
    -0.03321
     0.03125
    -0.06545
    -0.35552
    -0.06545
    -0.03321
     0.06348
    -0.00098
    -0.16214
    -0.25883
    -0.38775
    -0.61337
    -0.71006
    -0.71006
    -0.54891
    -0.48445
    -0.80676
    -1.38691
    -1.54807
    -1.41914
    -1.12906
    -1.09683
    -0.90345
    -0.09768
     0.09571
    -0.16214
    -0.19437
    -0.29106
    -0.03321
     0.25686
     0.90148
     1.22379
     1.61056
     1.73948
     1.35271
     0.93371
     0.93371
     1.06264
     0.96594
     0.67586
     0.61140
     0.54694
     0.22463
    -0.03321
    -0.25883
    -0.51668
    -0.29106
    -0.32329
    -0.41998
    -0.64560
    -0.58114
    -0.54891
    -0.64560
    -0.25883
    -0.38775
    -0.51668
    -0.48445
    -0.45222
    -0.38775
    -0.35552
    -0.54891
    -0.41998
    -0.45222
    -0.32329
    -0.32329
    -0.38775
    -0.32329
    -0.41998
    -0.51668
    -0.19437
    -0.22660
    -0.35552
    -0.35552
    -0.45222
    -0.29106
    -0.41998
    -0.29106
    -0.32329
    -0.35552
    -0.32329
    -0.19437
    -0.32329
    -0.41998
    -0.45222
    -0.51668
    -0.25883
    -0.09768
    -0.29106
    -0.29106
    -0.25883
    -0.29106
    -0.35552
    -0.22660
    -0.35552
    -0.35552
    -0.06545
    -0.22660
    -0.38775
    -0.32329
    -0.32329
    -0.19437
    -0.38775
    -0.12991
    -0.32329
    -0.22660
    -0.19437
     0.12794
    -0.03321
    -0.54891
    -0.51668
    -0.16214
     0.06348
     0.35356
     0.38579
     0.80479
     0.86925
     0.67586
     0.19240
     0.61140
     0.28909
    -0.19437
    -0.06545
    -0.00098
    -0.00098
     0.22463
    -0.22660
    -0.32329
    -0.58114
    -0.51668
    -0.93568
    -1.00014
    -1.09683
    -1.09683
    -1.19353
    -0.93568
    -0.67783
    -0.74229
    -0.58114
    -0.45222
    -0.29106
    -0.29106
    -0.32329
    -0.25883
    -0.16214
    -0.03321
     0.09571
     0.03125
     0.16017
     0.03125
    -0.06545
     0.09571
     0.41802
     0.38579
     0.12794
     0.28909
     0.32133
     0.32133
     0.32133
     0.41802
     0.25686
     0.54694
     0.48248
     0.51471
     0.41802
     0.45025
     0.22463
     0.16017
     0.45025
     0.32133
    -0.22660
    -0.19437
    -0.32329
    -0.41998
    -0.38775
    -0.67783
    -0.77452
    -1.16130
    -1.29022
    -1.12906
    -0.64560
    -0.90345
    -1.45137
    -1.83814
    -1.19353
    -0.58114
    -0.09768
     0.25686
     0.54694
     0.54694
     0.61140
     0.77256
     0.93371
     1.22379
     1.90064
     2.57749
     2.57749
     2.51302
     2.38410
     2.15849
     1.70725
     1.86841
     1.54610
     1.51387
     1.41717
     1.22379
     0.90148
     0.54694
     0.32133
     0.03125
    -0.16214
    -0.25883
    -0.29106
    -0.32329
    -0.58114
    -0.61337
    -0.77452
    -0.48445
    -0.58114
    -0.48445
    -0.54891
    -0.54891
    -0.51668
    -0.54891
    -0.58114
    -0.41998
    -0.45222
    -0.32329
    -0.38775
    -0.32329
    -0.48445
    -0.45222
    -0.45222
    -0.16214
    -0.19437
    -0.25883
    -0.25883
    -0.12991
    -0.12991
    -0.03321
    -0.12991
    -0.03321
    -0.09768
    -0.09768
     0.03125
     0.09571
     0.03125
     0.09571
    -0.22660
    -0.19437
     0.09571
    -0.16214
    -0.03321
    -0.19437
    -0.32329
    -0.19437
    -0.22660
    -0.19437
    -0.22660
    -0.19437
    -0.41998
    -0.19437
    -0.12991
    -0.22660
    -0.12991
    -0.22660
    -0.09768
    -0.06545
    -0.00098
    -0.03321
    -0.03321
    -0.09768
    -0.09768
    -0.00098
     0.09571
     0.09571
    -0.00098
     0.03125
     0.06348
     0.16017
    -0.09768
    -0.00098
     0.19240
     0.19240
     0.19240
     0.12794
     0.22463
     0.09571
     0.09571
     0.19240
     0.48248
     0.35356
     0.25686
     0.32133
     0.28909
     0.41802
     0.16017
     0.22463
     0.45025
     0.41802
     0.25686
     0.09571
     0.41802
     0.28909
     0.22463
     0.12794
     0.32133
     0.32133
     0.28909
     0.35356
     0.28909
     0.28909
     0.38579
     0.16017
     0.28909
     0.41802
     0.41802
     0.45025
     0.57917
     0.35356
     0.25686
     0.12794
     0.12794
     0.19240
     0.16017
    -0.00098
    -0.12991
    -0.16214
    -0.22660
    -0.51668
    -0.61337
    -0.58114
    -0.77452
    -0.61337
    -0.71006
    -0.61337
    -0.77452
    -1.16130
    -1.06460
    -1.32245
    -1.16130
    -1.51583
    -1.54807
    -1.83814
    -1.35468
    -0.32329
     0.22463
     0.83702
     1.03040
     1.09487
     1.28825
     1.86841
     2.41633
     2.64195
     2.44856
     2.64195
     3.18987
     3.38326
     3.31880
     2.96426
     2.60972
     2.28741
     1.73948
     1.41717
     1.12710
     0.48248
     0.03125
    -0.12991
    -0.45222
    -0.54891
    -0.64560
    -0.61337
    -0.64560
    -0.35552
    -0.58114
    -0.51668
    -0.54891
    -0.29106
    -0.29106
    -0.32329
    -0.06545
    -0.16214
    -0.29106
    -0.00098
     0.03125
    -0.06545
    -0.03321
    -0.06545
     0.12794
     0.16017
     0.09571
     0.12794
     0.09571
     0.09571
     0.06348
    -0.06545
     0.12794
     0.09571
     0.12794
     0.03125
     0.32133
     0.09571
    -0.00098
     0.09571
     0.12794
     0.25686
     0.19240
     0.19240
     0.09571
     0.16017
     0.25686
     0.06348
     0.35356
     0.19240
     0.16017
     0.22463
     0.22463
     0.22463
     0.09571
     0.03125
     0.09571
     0.25686
     0.22463
     0.16017
     0.09571
     0.22463
     0.12794
    -0.03321
     0.12794
     0.28909
     0.03125
     0.09571
     0.09571
     0.03125
     0.06348
     0.16017
    -0.06545
     0.09571
     0.03125
     0.41802
     0.28909
    -0.09768
    -0.06545
    -0.03321
     0.09571
     0.25686
     0.09571
     0.03125
     0.19240
     0.12794
     0.12794
     0.06348
     0.09571
     0.12794
     0.12794
     0.12794
     0.16017
     0.06348
     0.16017
     0.25686
     0.16017
     0.32133
     0.28909
     0.09571
     0.41802
     0.32133
     0.25686
     0.28909
     0.35356
     0.32133
     0.35356
     0.38579
     0.51471
     0.54694
     0.45025
     0.51471
     0.41802
     0.70810
     0.67586
     0.74033
     0.83702
     0.83702
     0.86925
     1.03040
     0.99817
     1.06264
     1.22379
     0.93371
     0.77256
     0.93371
     1.15933
     1.15933
     1.15933
     1.25602
     1.48164
     1.41717
     1.15933
     0.86925
     0.64363
     0.61140
     0.45025
     0.41802
     0.35356
     0.38579
     0.48248
    -0.03321
    -0.12991
    -0.25883
    -0.58114
    -0.64560
    -0.41998
    -0.77452
    -1.03237
    -0.83899
    -0.77452
    -0.67783
    -0.61337
    -0.80676
    -0.83899
    -0.32329
     0.03125
     0.06348
    -0.06545
    -0.38775
    -0.45222
    -0.41998
     0.06348
     0.06348
    -0.12991
    -0.03321
     0.41802
     0.90148
     1.41717
     1.90064
     1.41717
     1.03040
     0.61140
     0.77256
     0.90148
     0.90148
     0.93371
     0.93371
     1.09487
     0.80479
     0.09571
    -0.09768
    -0.35552
    -0.61337
    -0.83899
    -1.19353
    -1.67699
    -1.74145
    -1.58030
    -1.29022
    -1.54807
    -1.67699
    -1.70922
    -1.70922
    -1.58030
    -1.38691
    -1.54807
    -1.70922
    -1.48360
    -1.38691
    -1.58030
    -1.51583
    -1.58030
    -1.41914
    -1.45137
    -1.51583
    -1.51583
    -1.54807
    -1.51583
    -1.54807
    -1.64476
    -1.29022
    -1.38691
    -1.54807
    -1.54807
    -1.41914
    -1.38691
    -1.51583
    -1.51583
    -1.45137
    -1.41914
    -1.32245
    -1.38691
    -1.48360
    -1.51583
    -1.45137
    -1.51583
    -1.38691
    -1.32245
    -1.29022
    -1.45137
    -1.41914
    -1.35468
    -1.29022
    -1.22576
    -1.16130
    -1.22576
    -1.03237
    -1.03237
    -1.06460
    -1.06460
    -1.12906
    -1.12906
    -0.93568
    -0.67783
    -0.90345
    -0.93568
    -0.80676
    -0.83899
    -0.80676
    -0.58114
    -0.77452
    -0.71006
    -0.58114
    -0.51668
    -0.61337
    -0.58114
    -0.64560
    -0.61337
    -0.64560
    -0.32329
    -0.45222
    -0.77452
    -0.45222
    -0.64560
    -0.54891
    -0.54891
    -0.51668
    -0.58114
    -0.64560
    -0.58114
    -0.58114
    -0.61337
    -0.74229
    -0.51668
    -0.71006
    -0.32329
    -0.38775
    -0.54891
    -0.54891
    -0.48445
    -0.19437
    -0.32329
    -0.35552
    -0.09768
    -0.25883
    -0.12991
    -0.03321
    -0.09768
    -0.19437
    -0.25883
    -0.32329
    -0.16214
     0.03125
    -0.41998
    -0.32329
    -0.35552
    -0.58114
    -0.64560
    -0.77452
    -1.06460
    -0.90345
    -0.96791
    -1.06460
    -1.22576
    -1.29022
    -1.51583
    -1.51583
    -1.58030
    -1.38691
    -1.64476
    -1.77368
    -1.80591
    -1.83814
    -1.90261
    -1.61253
    -1.16130
    -0.87122
    -0.90345
    -1.06460
    -0.90345
    -0.48445
     0.74033
     1.44941
     0.96594
     0.22463
     0.32133
     1.70725
     4.12457
     4.60803
     3.64111
     3.64111
     4.15680
     3.89895
     2.67418
     2.41633
     2.73864
     3.09318
     2.67418
     1.64279
     0.99817
     1.15933
     0.41802
    -0.38775
    -1.25799
    -1.96707
    -2.06376
    -2.03153
    -2.06376
    -2.09599
    -2.32161
    -3.32076
    -3.06292
    -2.41830
    -1.96707
    -1.41914
    -1.61253
    -1.32245
    -1.38691
    -1.35468
    -1.09683
    -0.87122
    -0.64560
    -0.48445
    -0.41998
    -0.19437
    -0.09768
     0.19240
     0.25686
     0.32133
     0.38579
     0.25686
     0.03125
     0.19240
     0.48248
     0.35356
     0.25686
     0.38579
     0.35356
     0.22463
     0.25686
     0.38579
     0.32133
     0.48248
     0.54694
     0.54694
     0.41802
     0.22463
     0.16017
     0.28909
     0.61140
     0.61140
     0.48248
     0.45025
     0.32133
     0.19240
     0.03125
    -0.03321
    -0.00098
     0.03125
     0.03125
    -0.12991
    -0.12991
    -0.09768
    -0.29106
    -0.45222
    -0.32329
    -0.29106
    -0.32329
    -0.54891
    -0.29106
    -0.32329
    -0.41998
    -0.35552
    -0.12991
    -0.16214
    -0.03321
    -0.12991
     0.03125
     0.03125
    -0.06545
     0.06348
     0.06348
     0.32133
     0.19240
     0.22463
     0.25686
     0.12794
    -0.00098
     0.03125
     0.03125
    -0.06545
    -0.03321
    -0.03321
    -0.16214
    -0.03321
    -0.06545
    -0.29106
    -0.38775
    -0.06545
    -0.32329
    -0.12991
    -0.22660
    -0.19437
    -0.22660
    -0.32329
    -0.25883
    -0.32329
    -0.29106
    -0.32329
    -0.32329
    -0.48445
    -0.51668
    -0.54891
    -0.71006
    -0.71006
    -0.61337
    -1.03237
    -0.83899
    -0.90345
    -1.00014
    -1.06460
    -1.09683
    -1.38691
    -1.29022
    -1.29022
    -1.51583
    -1.48360
    -1.74145
    -1.80591
    -1.93484
    -1.83814
    -2.03153
    -2.38607
    -2.41830
    -2.22491
    -1.93484
    -1.67699
    -1.58030
    -1.93484
    -2.28938
    -2.16045
    -1.67699
    -1.48360
    -1.22576
    -1.09683
    -1.09683
    -0.48445
     0.12794
     0.16017
     0.09571
     0.06348
    -0.16214
    -0.32329
    -0.06545
     0.16017
     0.35356
     0.35356
    -0.19437
    -0.35552
    -0.58114
    -0.87122
    -1.19353
    -1.22576
    -1.29022
    -1.54807
    -1.80591
    -1.87037
    -1.96707
    -2.19268
    -2.35384
    -2.28938
    -2.32161
    -2.03153
    -2.09599
    -2.03153
    -1.96707
    -1.93484
    -1.83814
    -2.03153
    -1.93484
    -1.70922
    -1.87037
    -1.61253
    -1.54807
    -1.64476
    -1.51583
    -1.54807
    -1.74145
    -1.51583
    -1.51583
    -1.41914
    -1.61253
    -1.61253
    -1.54807
    -1.54807
    -1.45137
    -1.41914
    -1.58030
    -1.54807
    -1.64476
    -1.54807
    -1.67699
    -1.58030
    -1.67699
    -1.64476
    -1.61253
    -1.51583
    -1.77368
    -1.74145
    -1.61253
    -1.80591
    -1.77368
    -1.61253
    -1.70922
    -1.77368
    -1.51583
    -1.67699
    -1.64476
    -1.61253
    -1.51583
    -1.45137
    -1.38691
    -1.35468
    -1.45137
    -1.41914
    -1.38691
    -1.19353
    -1.25799
    -1.09683
    -1.09683
    -1.19353
    -0.93568
    -0.93568
    -0.83899
    -0.96791
    -1.12906
    -0.74229
    -0.67783
    -0.54891
    -0.67783
    -0.80676
    -0.64560
    -0.58114
    -0.67783
    -0.58114
    -0.45222
    -0.90345
    -0.90345
    -0.64560
    -0.80676
    -0.90345
    -0.96791
    -0.96791
    -1.00014
    -0.93568
    -1.03237
    -1.09683
    -1.12906
    -1.12906
    -1.12906
    -1.12906
    -0.83899
    -1.12906
    -1.09683
    -1.09683
    -0.96791
    -1.00014
    -1.03237
    -0.90345
    -0.90345
    -0.80676
    -0.71006
    -0.77452
    -0.80676
    -0.77452
    -0.77452
    -0.64560
    -0.51668
    -0.45222
    -0.67783
    -0.51668
    -0.51668
    -0.51668
    -0.38775
    -0.48445
    -0.58114
    -0.51668
    -0.54891
    -0.67783
    -0.77452
    -0.74229
    -0.83899
    -0.93568
    -0.83899
    -1.00014
    -1.22576
    -1.29022
    -1.58030
    -1.38691
    -1.96707
    -1.77368
    -0.96791
    -0.16214
    -0.48445
    -0.90345
    -1.45137
    -1.35468
    -1.58030
    -1.51583
    -0.83899
     0.06348
     1.38494
     1.80395
     2.48079
     2.54526
     2.35187
     3.31880
     2.57749
     1.22379
     1.86841
     2.89980
     2.80310
     2.64195
     2.41633
     2.06179
     1.73948
     1.09487
     0.25686
    -0.67783
    -0.93568
    -1.32245
    -1.61253
    -1.83814
    -2.09599
    -2.35384
    -2.38607
    -2.19268
    -1.77368
    -1.83814
    -1.74145
    -1.74145
    -1.48360
    -0.90345
    -1.00014
    -1.03237
    -0.87122
    -1.12906
    -1.06460
    -0.71006
    -0.45222
    -0.29106
    -0.00098
     0.28909
     0.22463
     0.03125
    -0.29106
    -0.38775
    -0.41998
    -0.41998
    -0.29106
    -0.29106
    -0.38775
    -0.35552
    -0.54891
    -0.54891
    -0.71006
    -0.87122
    -0.80676
    -0.77452
    -0.93568
    -0.77452
    -0.90345
    -0.80676
    -0.87122
    -0.51668
    -0.51668
    -1.16130
    -0.80676
    -0.58114
    -0.51668
    -0.61337
    -0.67783
    -0.64560
    -0.51668
    -0.58114
    -0.58114
    -0.58114
    -0.58114
    -0.38775
    -0.54891
    -0.38775
    -0.12991
    -0.12991
    -0.29106
    -0.19437
    -0.06545
    -0.12991
    -0.09768
    -0.22660
     0.03125
     0.03125
    -0.03321
    -0.00098
    -0.19437
    -0.22660
    -0.16214
    -0.19437
    -0.03321
     0.12794
    -0.03321
    -0.19437
    -0.19437
    -0.22660
    -0.22660
    -0.38775
    -0.25883
    -0.29106
    -0.16214
    -0.29106
    -0.29106
    -0.25883
    -0.32329
    -0.32329
    -0.29106
    -0.12991
    -0.35552
    -0.54891
    -0.38775
    -0.32329
    -0.32329
    -0.41998
    -0.71006
    -0.58114
    -0.51668
    -0.61337
    -0.64560
    -0.74229
    -0.61337
    -0.80676
    -0.58114
    -0.48445
    -0.71006
    -0.54891
    -0.51668
    -0.51668
    -0.32329
    -0.45222
    -0.32329
    -0.41998
    -0.29106
    -0.16214
    -0.12991
    -0.25883
    -0.35552
    -0.45222
    -0.67783
    -0.38775
    -0.48445
    -0.71006
    -0.93568
    -1.16130
    -1.16130
    -1.35468
    -1.22576
    -1.29022
    -1.41914
    -1.90261
    -2.28938
    -2.61168
    -2.83730
    -2.80507
    -3.03069
    -2.51499
     0.77256
     2.64195
     2.51302
     1.99733
     1.70725
     1.12710
     1.44941
     2.31964
     2.86756
     3.15764
     4.38242
     4.44688
     4.35018
     4.15680
     3.28657
     2.44856
     1.51387
     0.32133
    -0.38775
    -0.61337
    -0.61337
    -0.54891
    -0.71006
    -1.16130
    -1.54807
    -2.41830
    -2.06376
    -1.74145
    -1.48360
    -1.64476
    -1.74145
    -1.77368
    -1.58030
    -1.51583
    -1.35468
    -1.19353
    -1.22576
    -1.19353
    -1.12906
    -0.90345
    -0.71006
    -0.71006
    -0.58114
    -0.64560
    -0.41998
    -0.64560
    -0.67783
    -0.58114
    -0.41998
    -0.41998
    -0.32329
    -0.35552
    -0.45222
    -0.45222
    -0.29106
    -0.29106
    -0.22660
    -0.29106
    -0.29106
    -0.22660
    -0.19437
    -0.19437
    -0.19437
    -0.35552
    -0.09768
    -0.22660
    -0.32329
    -0.25883
    -0.41998
    -0.38775
    -0.35552
    -0.32329
    -0.38775
    -0.38775
    -0.25883
    -0.32329
    -0.32329
    -0.12991
    -0.22660
    -0.29106
    -0.12991
    -0.09768
    -0.12991
    -0.09768
    -0.12991
    -0.03321
    -0.06545
    -0.09768
    -0.00098
    -0.03321
    -0.03321
    -0.09768
    -0.00098
    -0.22660
    -0.12991
    -0.19437
    -0.22660
    -0.16214
    -0.16214
    -0.09768
    -0.12991
    -0.16214
    -0.09768
    -0.12991
    -0.16214
    -0.16214
    -0.29106
    -0.22660
    -0.29106
    -0.25883
    -0.09768
    -0.32329
    -0.25883
    -0.09768
    -0.06545
    -0.12991
    -0.03321
     0.09571
     0.06348
    -0.06545
    -0.16214
    -0.00098
     0.19240
     0.54694
     0.48248
     0.61140
     0.45025
     0.28909
     0.03125
     0.32133
     0.35356
     0.25686
     0.28909
     0.48248
     0.28909
     0.25686
     0.25686
     0.22463
     0.16017
     0.12794
     0.03125
     0.03125
     0.03125
     0.22463
    -0.09768
     0.03125
     0.09571
    -0.09768
    -0.12991
    -0.25883
    -0.29106
    -0.58114
    -0.71006
    -0.87122
    -0.90345
    -0.96791
    -1.22576
    -1.32245
    -1.67699
    -1.67699
    -2.03153
    -2.48276
    -2.64392
    -3.12738
    -3.48192
    -2.96622
    -2.28938
    -2.64392
    -2.41830
    -0.80676
     2.02956
     3.77003
     3.70557
     3.47995
     2.73864
     2.02956
     1.93287
     2.57749
     4.67249
     5.54273
     6.28404
     5.80057
     4.15680
     2.51302
     1.57833
     0.90148
     0.38579
    -0.06545
    -0.58114
    -1.19353
    -1.45137
    -1.54807
    -1.51583
    -1.70922
    -2.09599
    -2.35384
    -2.09599
    -1.67699
    -1.06460
    -1.06460
    -1.32245
    -1.35468
    -1.12906
    -0.87122
    -0.90345
    -0.90345
    -0.80676
    -0.51668
    -0.32329
    -0.06545
    -0.12991
     0.09571
     0.19240
     0.22463
     0.16017
     0.19240
     0.35356
     0.09571
     0.19240
     0.06348
     0.28909
     0.32133
     0.28909
     0.38579
     0.28909
     0.45025
     0.25686
     0.54694
     0.51471
     0.12794
     0.28909
     0.38579
     0.38579
     0.25686
     0.06348
     0.25686
     0.16017
     0.16017
     0.03125
    -0.12991
     0.12794
    -0.09768
    -0.19437
    -0.00098
    -0.12991
    -0.16214
    -0.09768
     0.03125
    -0.03321
    -0.19437
    -0.16214
    -0.03321
    -0.00098
     0.09571
     0.16017
    -0.06545
     0.09571
     0.06348
    -0.00098
     0.03125
     0.09571
    -0.03321
     0.19240
    -0.00098
    -0.00098
    -0.03321
    -0.09768
    -0.12991
    -0.09768
    -0.03321
    -0.09768
    -0.16214
    -0.06545
    -0.09768
    -0.19437
    -0.32329
    -0.12991
    -0.22660
    -0.35552
    -0.32329
    -0.22660
    -0.19437
    -0.29106
    -0.41998
    -0.22660
    -0.25883
    -0.25883
    -0.32329
    -0.32329
    -0.35552
    -0.22660
    -0.32329
    -0.06545
    -0.19437
    -0.12991
    -0.03321
    -0.00098
     0.03125
    -0.00098
     0.06348
     0.19240
     0.16017
     0.32133
     0.22463
     0.28909
     0.19240
     0.16017
     0.19240
     0.28909
     0.38579
     0.09571
    -0.16214
    -0.03321
     0.12794
    -0.03321
    -0.09768
    -0.32329
    -0.25883
    -0.16214
    -0.09768
    -0.32329
    -0.41998
    -0.35552
    -0.29106
    -0.16214
    -0.09768
    -0.22660
    -0.25883
    -0.19437
    -0.22660
    -0.19437
    -0.06545
    -0.09768
    -0.25883
    -0.09768
    -0.06545
    -0.29106
    -0.38775
    -0.58114
    -0.64560
    -1.06460
    -1.09683
    -0.48445
     0.35356
     0.09571
    -0.32329
    -0.16214
    -0.58114
    -0.71006
    -0.22660
     0.25686
     1.15933
     2.96426
     3.57664
     4.09234
     4.22126
     4.15680
     4.70472
     2.93203
     2.09402
     2.70641
     3.57664
     3.57664
     3.47995
     3.09318
     2.51302
     1.73948
     0.96594
    -0.03321
    -0.54891
    -1.06460
    -1.51583
    -1.61253
    -1.64476
    -1.35468
    -1.61253
    -1.41914
    -1.22576
    -0.90345
    -0.51668
    -0.61337
    -0.67783
    -0.67783
    -0.41998
    -0.12991
     0.03125
    -0.03321
     0.03125
     0.19240
     0.51471
     0.45025
     0.25686
     0.45025
     0.48248
     0.41802
     0.41802
     0.54694
     0.28909
     0.35356
     0.38579
     0.51471
     0.35356
     0.45025
     0.41802
     0.41802
     0.41802
     0.70810
     0.67586
     0.38579
     0.35356
     0.51471
     0.57917
     0.57917
     0.35356
     0.45025
     0.35356
     0.54694
     0.41802
     0.41802
     0.41802
     0.32133
     0.16017
     0.48248
     0.54694
     0.35356
     0.28909
     0.41802
     0.38579
     0.38579
     0.41802
     0.32133
     0.57917
     0.38579
     0.51471
     0.51471
     0.41802
     0.32133
     0.48248
     0.28909
     0.64363
     0.38579
     0.41802
     0.28909
     0.38579
     0.45025
     0.28909
     0.22463
     0.19240
     0.35356
     0.16017
     0.41802
     0.38579
     0.12794
     0.16017
     0.22463
     0.51471
     0.48248
     0.22463
     0.48248
     0.61140
     0.61140
     0.74033
     0.74033
     0.80479
     0.67586
     0.86925
     0.86925
     1.03040
     0.96594
     0.86925
     0.51471
     0.83702
     0.86925
     0.74033
     0.74033
     0.70810
     0.67586
     0.70810
     0.51471
     0.28909
     0.35356
     0.25686
     0.16017
     0.32133
     0.35356
     0.12794
     0.12794
     0.12794
     0.32133
     0.12794
    -0.03321
     0.06348
    -0.00098
     0.12794
    -0.12991
     0.09571
     0.12794
     0.06348
    -0.03321
    -0.06545
    -0.35552
    -0.67783
    -0.64560
    -0.19437
     0.45025
     0.67586
     0.48248
     0.54694
     0.70810
     1.48164
     2.22295
     1.90064
     1.35271
     1.64279
     2.86756
     4.96257
     5.51050
     4.73696
     4.83365
     4.67249
     4.15680
     2.19072
     1.61056
     2.12625
     2.70641
     2.54526
     1.57833
     0.45025
     0.03125
    -0.54891
    -1.41914
    -2.06376
    -2.35384
    -2.51499
    -2.64392
    -2.57945
    -2.48276
    -2.99846
    -3.38523
    -2.67615
    -2.06376
    -1.77368
    -1.64476
    -1.74145
    -1.80591
    -1.93484
    -1.64476
    -1.12906
    -0.96791
    -0.90345
    -0.74229
    -0.80676
    -0.48445
    -0.19437
    -0.19437
    -0.03321
    -0.03321
     0.03125
    -0.12991
     0.06348
     0.03125
     0.03125
     0.09571
    -0.03321
    -0.00098
     0.09571
     0.09571
    -0.09768
    -0.06545
     0.09571
     0.09571
    -0.03321
     0.22463
     0.16017
     0.22463
     0.16017
     0.19240
     0.19240
     0.09571
     0.06348
    -0.00098
     0.09571
    -0.06545
     0.06348
    -0.29106
    -0.03321
    -0.12991
    -0.32329
    -0.16214
    -0.35552
    -0.35552
    -0.45222
    -0.54891
    -0.38775
    -0.32329
    -0.29106
    -0.41998
    -0.45222
    -0.38775
    -0.41998
    -0.61337
    -0.41998
    -0.16214
    -0.32329
    -0.35552
    -0.32329
    -0.29106
    -0.29106
    -0.41998
    -0.25883
    -0.19437
    -0.06545
    -0.12991
    -0.16214
    -0.22660
    -0.12991
    -0.25883
    -0.25883
    -0.06545
    -0.09768
    -0.16214
    -0.03321
    -0.09768
    -0.16214
    -0.03321
     0.03125
     0.09571
     0.09571
     0.12794
     0.06348
     0.35356
     0.22463
     0.45025
     0.19240
     0.57917
     0.51471
     0.48248
     0.61140
     0.48248
     0.64363
     0.32133
     0.45025
     0.45025
     0.57917
     0.41802
     0.25686
     0.28909
     0.09571
    -0.03321
    -0.09768
    -0.19437
    -0.19437
    -0.25883
    -0.41998
    -0.67783
    -0.64560
    -0.83899
    -0.90345
    -1.09683
    -1.19353
    -1.29022
    -1.64476
    -2.12822
    -2.57945
    -2.90176
    -2.57945
     0.09571
     2.31964
     1.54610
     0.19240
    -0.09768
     0.03125
     0.64363
     0.83702
     1.93287
     2.41633
     2.60972
     2.70641
     2.70641
     2.80310
     2.19072
     2.02956
     2.19072
     1.83618
     1.35271
     0.93371
     0.22463
    -0.32329
    -0.06545
     0.09571
     0.06348
     0.12794
    -0.09768
    -0.48445
    -1.25799
    -1.12906
    -1.19353
    -1.19353
    -1.29022
    -1.22576
    -1.29022
    -1.54807
    -1.41914
    -1.41914
    -1.19353
    -1.35468
    -1.09683
    -0.83899
    -0.58114
    -0.48445
    -0.54891
    -0.48445
    -0.45222
    -0.25883
    -0.29106
    -0.12991
     0.09571
    -0.06545
    -0.03321
     0.12794
     0.16017
     0.03125
     0.19240
     0.06348
     0.09571
     0.32133
     0.12794
    -0.00098
    -0.00098
     0.09571
     0.16017
     0.16017
     0.25686
    -0.00098
    -0.03321
    -0.00098
     0.22463
    -0.12991
    -0.00098
    -0.09768
     0.09571
    -0.00098
     0.09571
    -0.00098
     0.06348
    -0.12991
    -0.03321
     0.06348
     0.16017
     0.09571
    -0.09768
     0.22463
     0.12794
     0.22463
     0.03125
     0.16017
     0.19240
     0.35356
     0.28909
     0.06348
     0.22463
     0.12794
     0.09571
     0.12794
     0.25686
     0.19240
     0.12794
    -0.06545
     0.09571
    -0.03321
     0.12794
    -0.03321
    -0.06545
    -0.16214
    -0.06545
    -0.29106
    -0.12991
    -0.22660
    -0.35552
    -0.35552
    -0.32329
    -0.32329
    -0.61337
    -0.51668
    -0.48445
    -0.58114
    -0.71006
    -0.58114
    -0.64560
    -0.54891
    -0.38775
    -0.41998
    -0.58114
    -0.54891
    -0.48445
    -0.41998
    -0.29106
    -0.29106
    -0.19437
    -0.25883
    -0.00098
    -0.03321
     0.06348
     0.09571
    -0.00098
     0.12794
     0.35356
     0.35356
     0.19240
     0.32133
     0.35356
     0.38579
     0.25686
     0.57917
     0.38579
     0.22463
     0.22463
    -0.03321
    -0.16214
    -0.32329
    -0.64560
    -0.83899
    -1.16130
    -1.41914
    -1.00014
    -0.61337
    -0.48445
    -1.19353
    -0.77452
     0.67586
     1.09487
     0.61140
     1.09487
     1.38494
     1.57833
     2.09402
     2.12625
     3.06095
     3.22210
     3.70557
     3.80226
     3.57664
     2.93203
     2.77087
     2.48079
     2.38410
     2.64195
     2.48079
     1.93287
     1.28825
     1.12710
     0.70810
     0.16017
    -0.45222
    -0.93568
    -0.87122
    -1.00014
    -0.93568
    -1.03237
    -1.41914
    -1.96707
    -2.25714
    -2.28938
    -2.19268
    -2.06376
    -1.70922
    -1.74145
    -1.58030
    -1.54807
    -1.32245
    -1.16130
    -0.90345
    -0.61337
    -0.32329
    -0.45222
    -0.38775
    -0.38775
    -0.35552
    -0.03321
    -0.09768
    -0.09768
    -0.25883
    -0.06545
     0.03125
    -0.03321
    -0.19437
    -0.29106
    -0.16214
    -0.03321
    -0.19437
    -0.03321
    -0.16214
    -0.22660
    -0.16214
    -0.06545
    -0.00098
    -0.06545
    -0.03321
    -0.19437
    -0.09768
    -0.09768
    -0.16214
    -0.19437
    -0.29106
    -0.16214
     0.09571
    -0.19437
    -0.22660
    -0.16214
    -0.25883
    -0.19437
    -0.06545
    -0.03321
    -0.22660
    -0.16214
    -0.12991
     0.06348
    -0.03321
    -0.03321
     0.09571
     0.19240
     0.28909
     0.09571
     0.09571
     0.12794
     0.09571
     0.19240
     0.45025
     0.41802
     0.22463
     0.22463
     0.25686
     0.22463
     0.28909
     0.19240
     0.32133
     0.12794
     0.32133
     0.28909
     0.19240
     0.09571
     0.03125
    -0.00098
     0.16017
     0.12794
    -0.09768
    -0.03321
    -0.00098
    -0.06545
    -0.16214
    -0.22660
    -0.29106
    -0.35552
    -0.38775
    -0.41998
    -0.48445
    -0.64560
    -0.64560
    -0.71006
    -0.71006
    -0.64560
    -0.77452
    -0.93568
    -0.93568
    -0.93568
    -0.93568
    -0.93568
    -1.00014
    -0.74229
    -0.67783
    -0.61337
    -0.71006
    -0.74229
    -0.58114
    -0.67783
    -0.64560
    -0.19437
    -0.32329
    -0.35552
    -0.38775
    -0.29106
    -0.25883
    -0.45222
    -0.38775
    -0.45222
    -0.09768
    -0.12991
    -0.25883
    -0.64560
    -0.80676
    -1.19353
    -1.41914
    -1.25799
    -1.06460
    -1.58030
    -1.38691
    -1.19353
    -0.45222
    -0.45222
     1.09487
     3.60887
     4.67249
     4.99480
     3.96341
     2.15849
     1.96510
     2.80310
     3.60887
     5.09150
     5.60719
     4.70472
     4.09234
     2.93203
     1.80395
     0.64363
    -0.19437
    -0.74229
    -1.61253
    -1.99930
    -2.35384
    -2.90176
    -2.74061
    -2.86953
    -2.93399
    -2.45053
    -2.41830
    -2.35384
    -2.28938
    -2.09599
    -1.96707
    -1.67699
    -1.32245
    -1.22576
    -0.96791
    -0.83899
    -0.61337
    -0.41998
    -0.16214
    -0.03321
    -0.22660
    -0.09768
     0.12794
     0.12794
    -0.00098
     0.12794
     0.19240
     0.09571
     0.09571
     0.19240
     0.19240
     0.19240
     0.22463
     0.12794
     0.12794
     0.22463
     0.16017
     0.16017
     0.19240
     0.03125
     0.09571
     0.16017
     0.03125
     0.03125
     0.12794
    -0.03321
    -0.16214
    -0.06545
    -0.00098
    -0.00098
     0.03125
     0.03125
     0.09571
    -0.03321
     0.19240
     0.28909
    -0.03321
     0.12794
     0.19240
     0.12794
     0.22463
     0.25686
     0.22463
     0.32133
     0.45025
     0.48248
     0.51471
     0.38579
     0.38579
     0.28909
     0.22463
     0.41802
     0.35356
     0.35356
     0.48248
     0.28909
     0.41802
     0.32133
     0.41802
     0.32133
     0.28909
     0.32133
     0.28909
     0.32133
     0.32133
     0.35356
     0.25686
     0.38579
     0.38579
     0.28909
     0.32133
     0.38579
     0.22463
     0.25686
     0.22463
     0.25686
     0.45025
     0.41802
     0.22463
     0.32133
     0.35356
     0.19240
     0.09571
     0.22463
     0.35356
     0.25686
     0.32133
     0.22463
     0.12794
     0.28909
     0.22463
     0.22463
     0.38579
     0.41802
     0.28909
     0.32133
     0.38579
     0.12794
     0.25686
     0.45025
     0.22463
     0.25686
     0.25686
     0.19240
     0.12794
     0.03125
    -0.03321
     0.03125
    -0.03321
    -0.03321
    -0.19437
    -0.29106
    -0.58114
    -0.58114
    -0.58114
    -0.80676
    -0.71006
    -1.35468
    -1.67699
    -2.32161
    -2.32161
    -1.25799
     0.25686
     0.54694
    -0.00098
     0.48248
     0.70810
     0.48248
     1.44941
     2.83533
     3.15764
     2.54526
     2.51302
     3.12541
     3.31880
     3.60887
     3.67334
     3.15764
     2.48079
     1.86841
     1.54610
     1.28825
     0.48248
    -0.09768
    -0.35552
    -0.29106
    -0.67783
    -0.90345
    -1.25799
    -1.80591
    -1.51583
    -1.41914
    -1.32245
    -1.19353
    -1.19353
    -1.19353
    -1.35468
    -1.29022
    -0.96791
    -0.83899
    -0.87122
    -0.93568
    -0.77452
    -0.61337
    -0.58114
    -0.03321
    -0.38775
    -0.32329
    -0.22660
    -0.06545
    -0.09768
    -0.25883
    -0.09768
    -0.09768
     0.25686
    -0.03321
    -0.03321
    -0.09768
     0.03125
    -0.00098
    -0.00098
     0.12794
    -0.06545
    -0.12991
     0.09571
     0.16017
     0.06348
     0.03125
    -0.09768
    -0.03321
     0.03125
     0.09571
     0.09571
    -0.19437
    -0.09768
    -0.00098
     0.03125
     0.09571
     0.22463
     0.16017
     0.12794
    -0.12991
     0.19240
     0.03125
     0.09571
     0.25686
     0.38579
     0.51471
     0.51471
     0.28909
     0.12794
     0.03125
    -0.16214
     0.19240
     0.12794
     0.09571
     0.09571
     0.09571
     0.03125
    -0.00098
    -0.25883
    -0.16214
    -0.12991
    -0.03321
     0.16017
     0.03125
     0.12794
     0.19240
     0.35356
     0.35356
     0.48248
     0.70810
     0.54694
     0.74033
     0.77256
     0.80479
     0.80479
     0.67586
     0.83702
     0.83702
     0.77256
     0.80479
     0.74033
     0.86925
     0.70810
     0.67586
     0.99817
     0.90148
     0.83702
     0.90148
     0.80479
     1.06264
     0.90148
     1.06264
     0.99817
     1.19156
     1.25602
     1.22379
     1.19156
     1.22379
     1.35271
     1.19156
     1.32048
     1.41717
     1.09487
     1.22379
     1.28825
     1.19156
     1.06264
     0.99817
     0.86925
     0.74033
     0.96594
     0.83702
     0.41802
     0.51471
     0.48248
     0.28909
     0.45025
     0.48248
     0.22463
     0.19240
     0.22463
     0.19240
     0.22463
     0.19240
     0.06348
     0.22463
     0.22463
     0.12794
     0.25686
     0.12794
     0.16017
     0.16017
     0.12794
     0.25686
     0.03125
    -0.16214
    -0.41998
    -0.67783
    -1.03237
    -1.29022
    -1.09683
     0.41802
     0.93371
     0.48248
     0.03125
    -0.45222
    -0.45222
     0.19240
     1.15933
     2.02956
     4.35018
     6.12288
     7.31543
     7.63773
     6.44519
     5.31711
     3.83449
     1.86841
     3.02872
     4.67249
     4.67249
     3.89895
     3.57664
     2.64195
     1.09487
    -0.25883
    -1.32245
    -2.25714
    -3.12738
    -3.80423
    -3.41746
    -3.22407
    -3.12738
    -2.99846
    -2.19268
    -1.99930
    -2.09599
    -2.12822
    -1.99930
    -2.16045
    -2.19268
    -1.83814
    -1.51583
    -1.38691
    -1.41914
    -1.00014
    -0.87122
    -0.64560
    -0.48445
    -0.48445
    -0.25883
    -0.16214
    -0.06545
    -0.09768
    -0.09768
    -0.22660
    -0.25883
    -0.19437
     0.09571
    -0.12991
    -0.25883
    -0.22660
    -0.32329
    -0.25883
    -0.32329
    -0.32329
    -0.32329
    -0.41998
    -0.35552
    -0.29106
    -0.32329
    -0.29106
    -0.41998
    -0.32329
    -0.06545
    -0.03321
    -0.32329
    -0.29106
    -0.09768
    -0.16214
    -0.00098
    -0.16214
    -0.12991
    -0.03321
     0.22463
     0.12794
     0.09571
     0.12794
     0.09571
    -0.03321
     0.12794
     0.35356
     0.16017
     0.09571
     0.22463
     0.19240
     0.32133
     0.22463
     0.12794
     0.22463
     0.25686
     0.19240
     0.12794
     0.28909
     0.22463
    -0.00098
     0.22463
     0.28909
     0.35356
     0.51471
     0.54694
     0.22463
     0.06348
     0.22463
     0.22463
     0.35356
     0.32133
     0.38579
     0.38579
     0.38579
     0.38579
     0.35356
     0.19240
     0.41802
     0.12794
     0.16017
     0.19240
     0.16017
     0.09571
     0.19240
     0.03125
     0.03125
     0.09571
     0.03125
    -0.06545
    -0.06545
    -0.22660
    -0.32329
    -0.32329
    -0.25883
    -0.32329
    -0.32329
    -0.51668
    -0.41998
    -0.29106
    -0.25883
    -0.19437
    -0.19437
    -0.58114
    -0.71006
    -0.45222
    -0.09768
    -0.00098
    -0.09768
    -0.16214
     0.19240
    -0.22660
    -0.58114
    -0.67783
    -0.64560
    -0.22660
    -0.19437
    -0.09768
     0.16017
    -0.12991
    -0.32329
    -0.58114
    -0.12991
     0.32133
     0.25686
     0.61140
     0.38579
     0.54694
     0.86925
     1.38494
     1.70725
     1.61056
     1.73948
     2.41633
     2.19072
     1.61056
     1.61056
     1.73948
     2.19072
     2.06179
     1.80395
     1.57833
     1.51387
     1.41717
     1.03040
     0.74033
     0.54694
     0.38579
     0.41802
     0.35356
     0.25686
    -0.03321
    -0.38775
    -0.38775
    -0.22660
    -0.25883
    -0.16214
    -0.00098
    -0.12991
    -0.25883
    -0.12991
    -0.32329
    -0.38775
    -0.32329
    -0.29106
    -0.32329
    -0.16214
    -0.16214
    -0.16214
    -0.16214
    -0.22660
    -0.22660
    -0.35552
    -0.38775
    -0.48445
    -0.48445
    -0.38775
    -0.32329
    -0.54891
    -0.38775
    -0.58114
    -0.41998
    -0.38775
    -0.22660
    -0.38775
    -0.19437
    -0.32329
    -0.25883
    -0.16214
    -0.16214
    -0.09768
    -0.19437
     0.09571
     0.06348
    -0.06545
    -0.09768
    -0.03321
     0.03125
    -0.06545
    -0.12991
    -0.03321
     0.09571
    -0.09768
    -0.12991
    -0.12991
    -0.09768
    -0.19437
    -0.22660
    -0.06545
    -0.06545
    -0.25883
    -0.16214
    -0.29106
    -0.09768
    -0.16214
    -0.22660
    -0.12991
    -0.12991
    -0.03321
    -0.19437
    -0.32329
    -0.16214
    -0.16214
    -0.29106
    -0.12991
    -0.06545
    -0.19437
    -0.09768
    -0.03321
    -0.06545
    -0.19437
    -0.29106
    -0.09768
     0.03125
     0.03125
    -0.03321
    -0.09768
     0.03125
     0.12794
    -0.03321
    -0.06545
     0.32133
     0.22463
     0.12794
     0.12794
     0.25686
     0.32133
     0.19240
     0.25686
     0.19240
     0.28909
     0.28909
     0.28909
     0.16017
     0.09571
     0.03125
    -0.03321
    -0.00098
     0.03125
    -0.16214
    -0.03321
    -0.19437
    -0.35552
    -0.45222
    -0.45222
    -0.32329
    -0.41998
    -0.25883
    -0.38775
    -0.41998
    -0.32329
    -0.51668
    -0.48445
    -0.41998
    -0.32329
    -0.45222
    -0.54891
    -0.71006
    -0.87122
    -0.93568
    -0.16214
     0.83702
     0.48248
     0.09571
    -0.25883
    -0.58114
    -0.80676
    -0.51668
    -0.12991
     0.90148
     1.96510
     2.19072
     2.41633
     2.22295
     2.57749
     3.31880
     2.73864
     2.28741
     2.15849
     2.41633
     2.51302
     2.25518
     2.41633
     2.19072
     1.93287
     1.35271
     0.80479
     0.09571
    -0.41998
    -0.54891
    -0.71006
    -1.12906
    -1.35468
    -1.48360
    -1.32245
    -1.06460
    -0.77452
    -0.90345
    -0.87122
    -0.74229
    -0.48445
    -0.64560
    -0.25883
    -0.22660
    -0.25883
    -0.03321
     0.25686
     0.22463
     0.12794
     0.16017
     0.35356
     0.57917
     0.61140
     0.48248
     0.54694
     0.51471
     0.32133
     0.32133
     0.48248
     0.41802
     0.25686
     0.28909
     0.28909
     0.25686
     0.03125
     0.06348
    -0.00098
     0.03125
     0.09571
     0.22463
     0.06348
    -0.00098
     0.03125
    -0.03321
    -0.00098
     0.25686
     0.19240
     0.03125
     0.03125
     0.09571
     0.06348
     0.03125
    -0.03321
     0.09571
     0.16017
     0.16017
     0.09571
     0.03125
    -0.03321
     0.06348
     0.03125
     0.19240
     0.16017
    -0.09768
    -0.00098
     0.16017
     0.16017
     0.06348
    -0.03321
    -0.03321
     0.16017
     0.19240
     0.06348
    -0.09768
    -0.00098
    -0.00098
    -0.09768
     0.06348
    -0.00098
    -0.09768
    -0.03321
    -0.00098
    -0.00098
    -0.03321
    -0.22660
    -0.12991
    -0.16214
    -0.12991
    -0.03321
    -0.12991
    -0.16214
    -0.22660
    -0.19437
    -0.06545
     0.12794
    -0.06545
    -0.22660
    -0.09768
     0.09571
    -0.03321
     0.03125
     0.03125
     0.03125
     0.22463
     0.28909
     0.16017
     0.16017
     0.12794
     0.09571
     0.25686
     0.45025
     0.32133
     0.32133
     0.35356
     0.35356
     0.35356
     0.48248
     0.12794
     0.28909
     0.35356
     0.38579
     0.25686
     0.16017
     0.09571
     0.09571
     0.06348
     0.19240
     0.16017
    -0.25883
    -0.29106
    -0.32329
    -0.45222
    -0.54891
    -0.25883
    -0.06545
     0.32133
     0.48248
    -0.03321
    -0.32329
    -0.22660
    -0.19437
     0.54694
     1.44941
     1.03040
     0.19240
     0.67586
     2.19072
     2.70641
     2.73864
     2.93203
     3.12541
     3.15764
     2.83533
     2.54526
     2.38410
     1.99733
     2.09402
     2.38410
     2.31964
     2.15849
     1.35271
     0.86925
     0.57917
    -0.06545
    -0.29106
    -0.71006
    -0.90345
    -1.03237
    -0.87122
    -0.58114
    -0.83899
    -0.71006
    -0.71006
    -0.54891
    -0.48445
     0.09571
    -0.03321
    -0.16214
    -0.22660
    -0.03321
     0.16017
     0.19240
     0.03125
     0.16017
     0.22463
     0.32133
     0.38579
     0.25686
     0.22463
     0.19240
     0.06348
     0.32133
     0.41802
     0.25686
     0.12794
     0.09571
     0.22463
     0.28909
     0.28909
     0.12794
     0.06348
     0.22463
     0.38579
     0.22463
     0.32133
     0.16017
     0.03125
     0.25686
     0.28909
     0.22463
     0.06348
     0.28909
     0.19240
     0.12794
     0.09571
     0.09571
     0.12794
     0.25686
     0.28909
     0.22463
     0.25686
     0.28909
     0.22463
     0.06348
     0.41802
     0.19240
     0.32133
     0.12794
     0.09571
     0.16017
     0.09571
     0.32133
     0.09571
     0.16017
     0.25686
     0.22463
    -0.03321
    -0.06545
    -0.09768
    -0.16214
     0.19240
     0.12794
    -0.06545
     0.12794
    -0.06545
    -0.03321
     0.19240
    -0.00098
    -0.03321
     0.12794
     0.12794
     0.12794
     0.22463
     0.12794
     0.25686
     0.03125
     0.32133
     0.32133
     0.25686
     0.25686
     0.16017
     0.06348
     0.28909
     0.19240
     0.12794
     0.19240
     0.03125
     0.12794
     0.16017
     0.09571
     0.09571
     0.12794
     0.19240
     0.38579
     0.35356
     0.35356
     0.28909
     0.51471
     0.54694
     0.67586
     0.48248
     0.64363
     0.61140
     0.54694
     0.74033
     0.61140
     0.48248
     0.48248
     0.35356
     0.48248
     0.32133
     0.09571
     0.03125
    -0.03321
    -0.03321
    -0.22660
    -0.35552
    -0.45222
    -0.41998
    -0.45222
    -0.71006
    -0.83899
    -0.87122
    -1.16130
    -1.51583
    -1.64476
    -1.99930
    -2.35384
    -2.45053
    -1.41914
     0.12794
     0.25686
     1.09487
     2.31964
     1.86841
     1.67502
     0.45025
     1.90064
     3.15764
     3.57664
     4.70472
     5.47827
     5.76834
     4.96257
     4.18903
     3.67334
     3.57664
     2.93203
     1.67502
     0.90148
     0.77256
     0.74033
     0.64363
     0.28909
    -0.51668
    -1.41914
    -1.67699
    -1.64476
    -1.51583
    -1.58030
    -1.83814
    -1.77368
    -1.64476
    -1.35468
    -1.16130
    -1.19353
    -1.16130
    -1.12906
    -0.96791
    -0.83899
    -0.67783
    -0.67783
    -0.61337
    -0.77452
    -0.58114
    -0.51668
    -0.58114
    -0.51668
    -0.51668
    -0.54891
    -0.38775
    -0.41998
    -0.45222
    -0.45222
    -0.41998
    -0.38775
    -0.12991
    -0.32329
    -0.41998
    -0.45222
    -0.22660
    -0.22660
    -0.22660
    -0.22660
    -0.12991
    -0.29106
    -0.25883
    -0.19437
     0.09571
     0.12794
    -0.09768
    -0.45222
    -0.35552
    -0.06545
     0.09571
     0.06348
     0.38579
     0.61140
     0.38579
    -0.09768
    -0.03321
    -0.35552
    -0.32329
    -0.32329
    -0.25883
    -0.22660
    -0.58114
    -0.32329
    -0.35552
    -0.41998
    -0.77452
    -0.93568
    -0.96791
    -1.00014
    -0.83899
    -0.93568
    -0.87122
    -0.54891
    -0.54891
    -0.51668
    -0.35552
    -0.32329
    -0.29106
    -0.16214
    -0.35552
    -0.25883
    -0.12991
    -0.12991
    -0.29106
    -0.06545
    -0.00098
    -0.06545
    -0.19437
    -0.09768
    -0.16214
    -0.03321
    -0.19437
     0.03125
    -0.03321
     0.06348
     0.03125
    -0.09768
     0.09571
    -0.03321
    -0.03321
     0.16017
     0.16017
    -0.06545
     0.22463
     0.12794
     0.19240
     0.25686
     0.32133
     0.41802
     0.41802
     0.51471
     0.45025
     0.38579
     0.67586
     0.64363
     0.54694
     0.57917
     0.64363
     0.67586
     0.77256
     0.77256
     0.83702
     0.57917
     0.61140
     0.48248
     0.48248
     0.48248
     0.41802
     0.32133
     0.41802
     0.28909
     0.28909
     0.16017
     0.09571
     0.09571
     0.09571
     0.19240
    -0.06545
     0.12794
    -0.09768
    -0.09768
    -0.03321
     0.06348
     0.03125
    -0.03321
     0.09571
    -0.03321
    -0.00098
    -0.41998
    -0.45222
    -0.64560
    -0.93568
    -0.48445
     0.03125
    -0.16214
    -0.12991
    -0.45222
    -0.12991
    -0.25883
    -0.16214
     0.35356
     0.41802
     0.45025
     0.70810
     0.48248
     0.48248
     0.64363
     0.48248
     0.54694
     0.54694
     0.38579
     0.28909
    -0.00098
    -0.09768
    -0.09768
     0.12794
    -0.03321
    -0.29106
    -0.38775
    -0.38775
    -0.48445
    -0.25883
    -0.12991
    -0.06545
    -0.03321
     0.12794
     0.22463
     0.09571
     0.16017
     0.03125
     0.22463
     0.22463
     0.16017
     0.06348
    -0.03321
    -0.00098
     0.19240
    -0.03321
     0.16017
    -0.09768
    -0.22660
    -0.03321
    -0.03321
     0.09571
     0.03125
    -0.09768
    -0.19437
    -0.00098
     0.12794
     0.03125
    -0.12991
     0.06348
     0.03125
     0.06348
     0.16017
     0.12794
    -0.12991
    -0.09768
     0.03125
     0.09571
    -0.03321
    -0.16214
    -0.25883
     0.06348
    -0.00098
    -0.06545
     0.03125
    -0.09768
    -0.06545
     0.03125
    -0.03321
     0.12794
    -0.09768
    -0.12991
    -0.06545
     0.03125
     0.12794
     0.06348
     0.03125
    -0.03321
     0.12794
     0.03125
     0.12794
    -0.06545
    -0.03321
     0.03125
    -0.03321
     0.19240
     0.09571
    -0.09768
    -0.00098
    -0.09768
    -0.12991
     0.03125
    -0.16214
    -0.12991
    -0.19437
    -0.19437
    -0.03321
    -0.03321
    -0.22660
    -0.19437
    -0.41998
     0.03125
    -0.12991
    -0.41998
    -0.19437
    -0.00098
    -0.12991
    -0.09768
    -0.16214
    -0.03321
    -0.09768
     0.16017
     0.12794
     0.03125
     0.12794
    -0.03321
    -0.16214
     0.16017
     0.32133
     0.41802
     0.38579
     0.35356
     0.16017
    -0.12991
     0.09571
     0.22463
     0.48248
     0.80479
     0.86925
     0.28909
    -0.09768
     0.03125
    -0.29106
    -0.22660
    -0.09768
    -0.29106
    -0.32329
    -0.19437
    -0.41998
    -0.54891
    -0.71006
    -0.90345
    -0.83899
    -0.80676
    -0.87122
    -0.71006
    -0.83899
    -0.83899
    -0.90345
    -0.74229
    -0.29106
    -0.12991
     0.16017
     0.28909
     0.32133
     0.16017
     0.03125
     0.03125
    -0.00098
     0.22463
     0.41802
     0.64363
     0.16017
    -0.03321
     0.32133
     0.22463
     0.09571
     0.22463
     0.45025
     0.93371
     0.90148
     0.74033
     0.64363
     0.48248
     0.61140
     0.61140
     0.90148
     0.83702
     0.83702
     0.86925
     0.61140
     0.51471
     0.61140
     0.48248
     0.09571
    -0.16214
    -0.29106
    -0.25883
    -0.32329
    -0.29106
    -0.32329
    -0.32329
    -0.12991
    -0.16214
    -0.22660
    -0.19437
    -0.35552
    -0.16214
    -0.09768
     0.06348
    -0.12991
    -0.19437
    -0.25883
    -0.03321
     0.03125
     0.03125
    -0.16214
    -0.09768
    -0.06545
     0.09571
    -0.03321
    -0.00098
    -0.06545
    -0.06545
    -0.03321
     0.28909
     0.19240
     0.03125
     0.06348
     0.28909
     0.12794
     0.28909
     0.32133
     0.03125
     0.22463
     0.22463
     0.25686
     0.25686
     0.25686
     0.16017
     0.03125
     0.25686
     0.35356
     0.03125
     0.09571
     0.09571
    -0.03321
     0.03125
     0.09571
     0.09571
    -0.00098
    -0.03321
    -0.00098
     0.06348
    -0.03321
    -0.03321
    -0.09768
    -0.03321
     0.22463
     0.03125
     0.06348
     0.03125
     0.09571
     0.19240
     0.09571
     0.06348
     0.32133
     0.19240
     0.28909
     0.25686
     0.22463
     0.12794
     0.22463
     0.19240
     0.38579
     0.28909
     0.12794
     0.28909
     0.19240
     0.25686
     0.09571
     0.19240
     0.06348
     0.16017
     0.16017
     0.28909
     0.16017
     0.28909
     0.22463
    -0.03321
     0.35356
     0.41802
     0.32133
     0.19240
     0.32133
     0.35356
     0.51471
     0.38579
     0.35356
     0.41802
     0.57917
     0.57917
     0.61140
     0.54694
     0.35356
     0.19240
     0.28909
     0.54694
     0.38579
     0.45025
     0.41802
     0.38579
     0.35356
     0.22463
     0.16017
     0.19240
     0.12794
     0.25686
     0.09571
     0.28909
     0.19240
    -0.25883
    -0.06545
     0.06348
     0.09571
     0.32133
     0.51471
     0.70810
     0.70810
     0.38579
     0.32133
     0.22463
     0.22463
     0.22463
     0.86925
     0.70810
     0.19240
     0.35356
     0.51471
     0.64363
     0.99817
     1.15933
     1.41717
     1.73948
     1.44941
     1.48164
     1.54610
     1.54610
     1.67502
     1.86841
     1.96510
     1.80395
     2.02956
     1.67502
     1.64279
     1.51387
     1.41717
     0.93371
     0.67586
     0.57917
     0.32133
     0.28909
     0.32133
     0.28909
     0.22463
     0.16017
     0.28909
     0.19240
     0.32133
     0.32133
     0.12794
     0.32133
     0.32133
     0.32133
     0.25686
     0.41802
     0.19240
     0.25686
     0.35356
     0.19240
     0.32133
     0.28909
     0.19240
     0.19240
     0.16017
     0.28909
     0.03125
     0.09571
     0.25686
     0.12794
     0.12794
     0.25686
    -0.03321
    -0.00098
    -0.03321
    -0.00098
    -0.03321
     0.09571
     0.09571
    -0.06545
     0.09571
     0.22463
     0.03125
    -0.06545
     0.03125
     0.09571
     0.06348
    -0.03321
     0.03125
     0.09571
     0.12794
     0.03125
     0.09571
     0.22463
     0.09571
     0.12794
     0.03125
     0.12794
     0.09571
    -0.03321
     0.19240
     0.16017
     0.09571
     0.28909
     0.19240
     0.09571
    -0.03321
     0.06348
     0.09571
     0.22463
     0.25686
     0.54694
     0.41802
     0.64363
     0.54694
     0.22463
     0.22463
     0.19240
    -0.19437
    -0.00098
     0.03125
    -0.03321
    -0.06545
    -0.22660
    -0.41998
    -0.41998
    -0.61337
    -0.67783
    -0.93568
    -0.90345
    -0.90345
    -0.80676
    -0.93568
    -0.61337
    -0.64560
    -0.58114
    -0.38775
    -0.38775
    -0.35552
    -0.22660
    -0.19437
     0.09571
    -0.03321
     0.03125
     0.03125
     0.09571
     0.09571
     0.09571
     0.12794
     0.19240
     0.22463
     0.03125
     0.19240
     0.12794
    -0.00098
     0.12794
    -0.12991
    -0.19437
    -0.12991
    -0.19437
    -0.48445
    -0.45222
    -0.45222
    -0.54891
    -0.64560
    -0.25883
    -0.22660
    -0.29106
    -0.32329
    -0.51668
    -0.48445
    -0.51668
    -0.38775
    -0.25883
    -0.06545
    -0.32329
    -0.58114
    -0.83899
    -0.58114
    -0.51668
    -0.67783
    -0.58114
    -0.22660
    -0.74229
    -0.25883
     0.41802
    -0.06545
    -0.35552
    -0.54891
    -0.41998
    -0.03321
     0.19240
     0.16017
     0.12794
     0.09571
     0.16017
     0.16017
    -0.16214
    -0.16214
    -0.38775
    -0.25883
    -0.29106
    -0.41998
    -0.41998
    -0.64560
    -0.58114
    -0.51668
    -0.41998
    -0.19437
    -0.25883
    -0.32329
    -0.32329
    -0.41998
    -0.45222
    -0.41998
    -0.32329
    -0.51668
    -0.67783
    -0.45222
    -0.38775
    -0.58114
    -0.67783
    -0.71006
    -0.45222
    -0.54891
    -0.61337
    -0.61337
    -0.45222
    -0.51668
    -0.67783
    -0.61337
    -0.29106
    -0.58114
    -0.48445
    -0.29106
    -0.45222
    -0.54891
    -0.35552
    -0.51668
    -0.32329
    -0.32329
    -0.22660
    -0.38775
    -0.41998
    -0.32329
    -0.32329
    -0.58114
    -0.19437
    -0.48445
    -0.54891
    -0.41998
    -0.45222
    -0.25883
    -0.41998
    -0.45222
    -0.38775
    -0.38775
    -0.29106
    -0.38775
    -0.25883
    -0.51668
    -0.29106
    -0.51668
    -0.19437
    -0.19437
    -0.45222
    -0.25883
    -0.16214
    -0.29106
    -0.12991
    -0.32329
    -0.29106
    -0.19437
    -0.19437
    -0.09768
    -0.29106
    -0.16214
    -0.22660
    -0.35552
    -0.19437
    -0.06545
    -0.32329
    -0.19437
    -0.32329
    -0.32329
    -0.35552
    -0.32329
    -0.51668
    -0.25883
    -0.22660
    -0.29106
    -0.58114
    -0.35552
    -0.51668
    -0.48445
    -0.41998
    -0.25883
    -0.54891
    -0.45222
    -0.67783
    -0.29106
    -0.41998
    -0.38775
    -0.58114
    -0.41998
    -0.38775
    -0.51668
    -0.22660
    -0.35552
    -0.22660
    -0.32329
    -0.29106
    -0.12991
    -0.00098
    -0.16214
    -0.16214
     0.03125
     0.19240
    -0.00098
     0.09571
     0.12794
     0.16017
     0.41802
     0.32133
     0.22463
     0.35356
     0.22463
     0.16017
     0.45025
     0.28909
    -0.06545
    -0.03321
     0.22463
     0.48248
     0.45025
     0.25686
    -0.32329
    -0.45222
    -0.32329
    -0.06545
    -0.00098
     0.06348
    -0.00098
     0.03125
    -0.00098
     0.09571
    -0.35552
    -0.67783
    -0.74229
    -0.61337
    -0.64560
    -0.35552
    -0.80676
    -1.25799
    -1.09683
    -1.00014
    -1.00014
    -1.41914
    -1.54807
    -1.54807
    -1.99930
    -1.29022
    -1.29022
    -0.90345
     0.06348
     0.38579
     0.09571
     0.09571
     0.19240
     0.22463
     0.48248
     0.80479
     1.03040
     1.06264
     0.93371
     0.86925
     0.86925
     1.09487
     0.74033
     0.57917
     0.32133
    -0.00098
    -0.06545
    -0.29106
    -0.25883
    -0.38775
    -0.35552
    -0.22660
    -0.22660
    -0.29106
    -0.38775
    -0.48445
    -0.64560
    -0.41998
    -0.41998
    -0.54891
    -0.64560
    -0.64560
    -0.64560
    -0.45222
    -0.64560
    -0.61337
    -0.48445
    -0.58114
    -0.54891
    -0.54891
    -0.51668
    -0.54891
    -0.54891
    -0.51668
    -0.35552
    -0.38775
    -0.32329
    -0.64560
    -0.41998
    -0.38775
    -0.32329
    -0.58114
    -0.51668
    -0.41998
    -0.41998
    -0.61337
    -0.41998
    -0.45222
    -0.64560
    -0.54891
    -0.29106
    -0.41998
    -0.61337
    -0.41998
    -0.48445
    -0.45222
    -0.54891
    -0.58114
    -0.41998
    -0.38775
    -0.45222
    -0.35552
    -0.51668
    -0.29106
    -0.61337
    -0.41998
    -0.25883
    -0.25883
    -0.38775
    -0.41998
    -0.45222
    -0.22660
    -0.22660
    -0.32329
    -0.45222
    -0.32329
    -0.25883
    -0.32329
    -0.32329
    -0.29106
    -0.35552
    -0.54891
    -0.22660
    -0.25883
    -0.32329
    -0.45222
    -0.41998
    -0.38775
    -0.25883
    -0.35552
    -0.35552
    -0.41998
    -0.32329
    -0.48445
    -0.09768
    -0.32329
    -0.29106
    -0.45222
    -0.38775
    -0.19437
    -0.22660
    -0.19437
    -0.09768
    -0.12991
    -0.09768
    -0.32329
    -0.03321
    -0.03321
    -0.12991
    -0.19437
    -0.12991
    -0.19437
    -0.29106
    -0.38775
    -0.54891
    -0.25883
    -0.45222
    -0.80676
    -0.67783
    -0.96791
    -1.09683
    -1.03237
    -1.03237
    -1.32245
    -1.12906
    -1.25799
    -1.29022
    -1.25799
    -1.25799
    -1.38691
    -1.41914
    -1.35468
    -1.19353
    -1.41914
    -1.19353
    -0.90345
    -1.06460
    -1.06460
    -0.83899
    -0.74229
    -0.77452
    -0.90345
    -0.93568
    -0.58114
    -0.12991
    -0.38775
    -0.64560
    -0.48445
    -0.38775
    -0.25883
    -0.54891
    -0.71006
    -0.83899
    -0.54891
    -0.32329
    -0.74229
    -0.41998
     0.70810
     1.48164
     1.83618
     1.54610
     0.70810
     0.35356
     0.83702
     1.38494
     1.32048
     1.70725
     1.80395
     1.61056
     1.35271
     1.06264
     0.77256
     0.32133
     0.12794
    -0.16214
    -0.74229
    -0.77452
    -1.06460
    -1.09683
    -1.19353
    -0.71006
    -0.87122
    -0.80676
    -0.87122
    -0.77452
    -0.71006
    -0.64560
    -0.61337
    -0.48445
    -0.38775
    -0.25883
    -0.12991
    -0.22660
    -0.22660
    -0.12991
    -0.25883
    -0.00098
     0.03125
    -0.09768
     0.03125
    -0.03321
    -0.06545
    -0.06545
    -0.03321
    -0.06545
     0.09571
     0.12794
    -0.03321
    -0.09768
     0.06348
     0.03125
     0.03125
    -0.22660
     0.09571
     0.06348
    -0.16214
    -0.00098
    -0.25883
    -0.06545
    -0.25883
    -0.22660
    -0.16214
    -0.09768
    -0.16214
    -0.19437
    -0.22660
    -0.22660
    -0.29106
    -0.19437
    -0.22660
    -0.19437
    -0.16214
     0.16017
    -0.16214
    -0.12991
    -0.09768
    -0.19437
    -0.03321
    -0.09768
     0.16017
     0.16017
     0.45025
     0.25686
     0.03125
    -0.25883
     0.09571
     0.38579
     0.45025
     0.64363
     0.74033
     0.70810
     0.35356
     0.12794
    -0.03321
    -0.12991
    -0.03321
    -0.16214
    -0.16214
    -0.19437
    -0.06545
    -0.38775
    -0.38775
    -0.38775
    -0.80676
    -0.71006
    -0.45222
    -0.58114
    -0.45222
    -0.32329
    -0.32329
    -0.06545
    -0.03321
     0.12794
     0.16017
     0.22463
     0.25686
     0.35356
     0.48248
     0.51471
     0.45025
     0.22463
     0.54694
     0.35356
     0.35356
     0.32133
     0.38579
     0.28909
     0.19240
     0.19240
     0.06348
     0.03125
     0.12794
     0.06348
     0.06348
     0.22463
     0.03125
    -0.12991
    -0.03321
     0.09571
     0.09571
     0.03125
    -0.00098
    -0.03321
     0.16017
     0.25686
     0.12794
    -0.03321
    -0.25883
     0.03125
    -0.06545
     0.19240
     0.45025
     0.28909
     0.25686
     0.19240
    -0.00098
    -0.29106
     0.25686
     0.28909
     0.48248
     0.28909
    -0.00098
     0.64363
     0.74033
     0.93371
     1.25602
     1.54610
     1.41717
     0.77256
     0.86925
     1.09487
     1.15933
     0.83702
     1.09487
     1.19156
     1.12710
     1.03040
     0.51471
     0.32133
     0.09571
    -0.12991
    -0.12991
    -0.48445
    -0.19437
    -0.45222
    -0.58114
    -0.54891
    -0.29106
    -0.35552
    -0.25883
    -0.22660
    -0.45222
    -0.12991
    -0.25883
    -0.03321
    -0.03321
    -0.22660
     0.19240
     0.09571
     0.28909
     0.19240
     0.25686
     0.28909
     0.25686
     0.41802
     0.32133
     0.16017
     0.41802
     0.51471
     0.51471
     0.54694
     0.54694
     0.48248
     0.41802
     0.32133
     0.54694
     0.61140
     0.35356
     0.28909
     0.48248
     0.48248
     0.38579
     0.25686
     0.38579
     0.19240
     0.45025
     0.41802
     0.54694
     0.22463
     0.35356
     0.45025
     0.57917
     0.61140
     0.41802
     0.41802
     0.45025
     0.61140
     0.54694
     0.41802
     0.38579
     0.45025
     0.51471
     0.61140
     0.35356
     0.54694
     0.41802
     0.35356
     0.48248
     0.61140
     0.64363
     0.28909
     0.38579
     0.57917
     0.48248
     0.48248
     0.45025
     0.35356
     0.51471
     0.57917
     0.48248
     0.41802
     0.35356
     0.38579
     0.32133
     0.48248
     0.38579
     0.22463
     0.28909
     0.35356
     0.38579
     0.48248
     0.25686
     0.25686
     0.45025
     0.54694
     0.45025
     0.41802
     0.32133
     0.35356
     0.61140
     0.61140
     0.70810
     0.51471
     0.45025
     0.45025
     0.67586
     0.45025
     0.61140
     0.48248
     0.48248
     0.48248
     0.35356
     0.25686
     0.16017
     0.03125
    -0.03321
    -0.19437
    -0.03321
    -0.06545
    -0.32329
    -0.32329
    -0.41998
    -0.51668
    -0.41998
    -0.58114
    -0.54891
    -0.64560
    -0.67783
    -0.64560
    -0.77452
    -0.71006
    -0.83899
    -1.03237
    -0.77452
    -0.74229
    -0.58114
    -0.25883
    -0.06545
    -0.74229
    -0.64560
    -0.32329
     0.90148
     2.41633
     2.12625
     0.12794
     0.35356
     2.89980
     3.83449
     3.99565
     4.96257
     5.60719
     4.25349
     2.96426
     1.67502
     1.93287
     2.41633
     2.44856
     2.12625
     1.77171
     0.90148
    -0.16214
    -0.61337
    -1.16130
    -1.70922
    -2.38607
    -2.93399
    -2.67615
    -2.80507
    -2.70838
    -2.22491
    -1.83814
    -1.99930
    -1.70922
    -1.58030
    -1.35468
    -1.00014
    -0.67783
    -0.74229
    -0.77452
    -0.83899
    -0.51668
    -0.35552
     0.06348
     0.12794
     0.06348
    -0.03321
     0.16017
     0.16017
     0.16017
     0.19240
    -0.03321
     0.12794
     0.19240
     0.22463
     0.12794
     0.03125
     0.03125
    -0.00098
     0.16017
     0.09571
    -0.00098
     0.06348
     0.12794
     0.09571
     0.16017
     0.09571
     0.06348
     0.19240
     0.28909
     0.48248
     0.19240
     0.16017
     0.16017
     0.25686
     0.48248
     0.67586
     0.51471
     0.51471
     0.45025
     0.45025
     0.41802
     0.38579
     0.12794
     0.19240
     0.32133
     0.38579
     0.12794
     0.22463
    -0.00098
    -0.06545
    -0.03321
     0.06348
    -0.09768
    -0.09768
    -0.12991
    -0.12991
    -0.03321
     0.12794
    -0.12991
     0.03125
     0.09571
     0.09571
     0.12794
     0.12794
     0.12794
    -0.03321
    -0.09768
     0.09571
    -0.03321
    -0.12991
    -0.12991
    -0.12991
    -0.25883
    -0.35552
    -0.45222
    -0.35552
    -0.35552
    -0.35552
    -0.29106
    -0.32329
    -0.38775
    -0.41998
    -0.45222
    -0.29106
    -0.22660
    -0.32329
    -0.16214
    -0.22660
    -0.16214
    -0.19437
    -0.16214
    -0.12991
    -0.19437
    -0.19437
    -0.16214
    -0.16214
    -0.29106
    -0.32329
    -0.41998
    -0.29106
    -0.25883
    -0.35552
    -0.41998
    -0.58114
    -0.51668
    -0.51668
    -0.54891
    -0.64560
    -0.61337
    -0.80676
    -0.80676
    -0.90345
    -0.38775
     0.03125
     0.03125
    -0.25883
    -0.29106
    -0.29106
    -0.45222
    -0.32329
    -0.35552
    -0.22660
     0.06348
     0.45025
     0.25686
     0.25686
     0.28909
     0.16017
     0.77256
     1.44941
     1.38494
     1.03040
     1.19156
     0.90148
     1.09487
     1.09487
     1.32048
     1.35271
     1.38494
     1.15933
     0.86925
     0.61140
     0.28909
    -0.12991
    -0.16214
    -0.38775
    -0.77452
    -0.87122
    -1.03237
    -1.06460
    -1.19353
    -1.16130
    -1.06460
    -1.12906
    -1.16130
    -1.06460
    -1.03237
    -0.96791
    -0.77452
    -0.71006
    -0.64560
    -0.67783
    -0.77452
    -0.90345
    -0.61337
    -0.45222
    -0.48445
    -0.48445
    -0.54891
    -0.67783
    -0.58114
    -0.77452
    -0.80676
    -0.77452
    -0.74229
    -0.80676
    -0.96791
    -1.09683
    -0.90345
    -1.03237
    -1.09683
    -0.96791
    -1.03237
    -1.12906
    -1.03237
    -1.06460
    -1.19353
    -1.32245
    -1.12906
    -1.09683
    -1.00014
    -0.96791
    -1.16130
    -1.06460
    -1.09683
    -1.19353
    -1.12906
    -0.96791
    -0.93568
    -1.09683
    -1.06460
    -1.00014
    -1.09683
    -1.06460
    -1.03237
    -0.83899
    -0.87122
    -1.06460
    -0.87122
    -0.93568
    -0.93568
    -0.93568
    -0.83899
    -0.71006
    -0.58114
    -0.90345
    -0.93568
    -0.67783
    -0.64560
    -0.51668
    -0.54891
    -0.54891
    -0.64560
    -0.38775
    -0.54891
    -0.48445
    -0.58114
    -0.61337
    -0.58114
    -0.61337
    -0.35552
    -0.54891
    -0.54891
    -0.58114
    -0.61337
    -0.58114
    -0.58114
    -0.77452
    -0.61337
    -0.45222
    -0.29106
    -0.25883
    -0.74229
    -0.80676
    -0.64560
    -0.67783
    -0.29106
    -0.41998
    -0.58114
    -0.51668
    -0.45222
    -0.45222
    -0.48445
    -0.51668
    -0.64560
    -0.35552
    -0.41998
    -0.06545
    -0.06545
     0.16017
    -0.19437
    -0.25883
    -0.09768
     0.35356
     0.28909
     0.48248
     0.61140
     0.54694
     0.41802
     0.16017
    -0.12991
    -0.06545
    -0.09768
    -0.29106
    -0.54891
    -0.67783
    -0.74229
    -1.32245
    -1.58030
    -1.93484
    -2.48276
    -2.77284
    -2.99846
    -3.38523
    -3.77200
    -4.31992
    -4.02984
    -3.03069
    -0.51668
     1.28825
     1.48164
     2.57749
     2.35187
     1.41717
     0.86925
     1.90064
     3.12541
     3.22210
     4.60803
     5.18819
     4.67249
     3.99565
     3.18987
     2.51302
     1.61056
     0.77256
    -0.06545
    -0.51668
    -0.77452
    -0.87122
    -0.83899
    -0.58114
    -1.19353
    -1.64476
    -1.51583
    -1.09683
    -0.93568
    -0.83899
    -0.90345
    -0.90345
    -0.74229
    -0.61337
    -0.54891
    -0.54891
    -0.64560
    -0.61337
    -0.51668
    -0.19437
     0.03125
    -0.00098
     0.03125
     0.06348
     0.03125
     0.12794
    -0.00098
     0.09571
     0.03125
     0.22463
     0.16017
    -0.09768
    -0.12991
    -0.06545
    -0.19437
    -0.03321
    -0.09768
    -0.12991
    -0.38775
    -0.45222
    -0.29106
    -0.48445
    -0.38775
    -0.48445
    -0.58114
    -0.51668
    -0.45222
    -0.45222
    -0.51668
    -0.51668
    -0.58114
    -0.64560
    -0.29106
    -0.45222
    -0.61337
    -0.48445
    -0.35552
    -0.29106
    -0.32329
    -0.38775
    -0.32329
    -0.25883
    -0.22660
    -0.09768
    -0.03321
    -0.03321
    -0.09768
     0.06348
     0.22463
     0.41802
     0.22463
     0.19240
     0.19240
     0.45025
     0.54694
     0.25686
     0.41802
     0.41802
     0.41802
     0.48248
     0.35356
     0.41802
     0.28909
     0.28909
     0.51471
     0.48248
     0.35356
     0.16017
     0.45025
     0.32133
     0.32133
     0.19240
     0.19240
     0.35356
     0.22463
     0.12794
     0.03125
     0.03125
     0.03125
     0.09571
    -0.03321
     0.12794
    -0.16214
    -0.16214
    -0.03321
    -0.03321
    -0.03321
    -0.09768
    -0.22660
    -0.19437
    -0.09768
    -0.03321
    -0.12991
    -0.06545
    -0.06545
    -0.06545
    -0.09768
     0.12794
     0.12794
     0.03125
     0.06348
     0.16017
     0.22463
     0.16017
     0.06348
     0.16017
     0.16017
     0.22463
     0.22463
     0.12794
    -0.03321
    -0.12991
    -0.38775
    -0.32329
    -0.58114
    -0.87122
    -0.41998
    -0.16214
    -0.29106
    -0.22660
    -0.61337
    -0.87122
    -1.09683
    -1.03237
    -0.96791
    -0.93568
    -0.93568
    -0.64560
    -0.16214
    -0.22660
    -0.35552
    -0.74229
    -0.83899
    -0.48445
     0.03125
     0.41802
     0.96594
     2.70641
     4.96257
     5.31711
     4.76919
     3.57664
     1.67502
     1.70725
     2.93203
     3.54441
     4.22126
     3.38326
     2.38410
     2.12625
     1.54610
     0.70810
    -0.77452
    -1.45137
    -1.87037
    -2.12822
    -2.19268
    -2.61168
    -2.41830
    -1.80591
    -1.45137
    -1.77368
    -1.16130
    -1.41914
    -1.48360
    -1.16130
    -1.03237
    -0.71006
    -0.58114
    -0.54891
    -0.48445
    -0.45222
    -0.45222
    -0.25883
    -0.38775
    -0.32329
    -0.41998
    -0.29106
    -0.12991
     0.19240
    -0.06545
     0.09571
     0.12794
     0.28909
     0.28909
     0.41802
     0.38579
     0.48248
     0.41802
     0.41802
     0.48248
     0.54694
     0.51471
     0.35356
     0.41802
     0.41802
     0.25686
     0.41802
     0.41802
     0.12794
     0.09571
     0.19240
     0.19240
     0.22463
     0.22463
     0.22463
     0.22463
     0.19240
     0.35356
     0.09571
     0.19240
     0.48248
     0.48248
     0.28909
     0.48248
     0.25686
     0.41802
     0.54694
     0.41802
     0.51471
     0.48248
     0.41802
     0.54694
     0.41802
     0.57917
     0.45025
     0.22463
     0.61140
     0.61140
     0.35356
     0.45025
     0.45025
     0.32133
     0.51471
     0.32133
     0.38579
     0.41802
     0.38579
     0.32133
     0.16017
     0.38579
     0.32133
     0.06348
     0.16017
     0.41802
     0.19240
     0.19240
     0.09571
     0.25686
     0.09571
     0.03125
     0.25686
     0.25686
     0.12794
     0.25686
     0.25686
     0.28909
     0.28909
     0.28909
     0.32133
     0.41802
     0.54694
     0.45025
     0.48248
     0.51471
     0.45025
     0.41802
     0.38579
     0.48248
     0.32133
     0.48248
     0.28909
     0.32133
     0.19240
     0.03125
    -0.03321
     0.06348
     0.22463
    -0.00098
    -0.29106
    -0.19437
    -0.16214
    -0.25883
    -0.22660
    -0.29106
    -0.09768
    -0.09768
    -0.16214
    -0.16214
    -0.19437
    -0.22660
    -0.19437
    -0.19437
    -0.03321
    -0.12991
    -0.03321
    -0.06545
    -0.09768
    -0.35552
    -0.48445
    -0.58114
    -0.93568
    -0.51668
     0.57917
     0.54694
     0.06348
    -0.12991
    -0.29106
    -0.64560
    -0.35552
     0.06348
     1.19156
     3.12541
     4.09234
     4.80142
     4.57580
     5.25265
     6.44519
     5.15596
     3.06095
     2.99649
     3.86672
     3.93118
     3.86672
     3.83449
     3.67334
     2.48079
     1.22379
    -0.03321
    -1.03237
    -1.96707
    -2.54722
    -2.96622
    -2.77284
    -2.90176
    -2.83730
    -2.57945
    -2.45053
    -2.06376
    -1.77368
    -1.51583
    -1.35468
    -1.22576
    -1.35468
    -1.12906
    -0.93568
    -0.71006
    -0.45222
    -0.51668
    -0.22660
    -0.03321
    -0.16214
    -0.03321
    -0.00098
     0.09571
    -0.00098
    -0.09768
    -0.12991
     0.06348
    -0.06545
    -0.06545
    -0.09768
    -0.03321
    -0.16214
    -0.19437
    -0.12991
    -0.06545
    -0.09768
    -0.06545
    -0.22660
    -0.19437
    -0.16214
    -0.16214
    -0.35552
    -0.12991
    -0.25883
    -0.25883
    -0.22660
    -0.32329
    -0.35552
    -0.32329
    -0.41998
    -0.25883
    -0.32329
    -0.38775
    -0.38775
    -0.38775
    -0.09768
    -0.22660
    -0.48445
    -0.25883
    -0.19437
    -0.35552
    -0.09768
    -0.09768
    -0.22660
    -0.06545
    -0.29106
    -0.19437
    -0.16214
    -0.12991
    -0.25883
    -0.32329
    -0.25883
    -0.19437
    -0.41998
    -0.19437
    -0.32329
    -0.38775
    -0.41998
    -0.41998
    -0.38775
    -0.38775
    -0.45222
    -0.51668
    -0.45222
    -0.35552
    -0.38775
    -0.41998
    -0.35552
    -0.32329
    -0.35552
    -0.32329
    -0.06545
    -0.25883
    -0.19437
     0.03125
     0.03125
    -0.16214
    -0.09768
    -0.09768
    -0.03321
    -0.16214
    -0.12991
    -0.29106
    -0.16214
    -0.32329
    -0.41998
    -0.67783
    -0.38775
    -0.58114
    -0.83899
    -0.87122
    -0.80676
    -0.96791
    -0.93568
    -1.12906
    -0.96791
    -1.12906
    -0.90345
    -1.03237
    -1.06460
    -1.16130
    -0.93568
    -1.25799
    -1.00014
    -1.03237
    -1.29022
    -1.09683
    -1.45137
    -1.54807
    -1.64476
    -0.93568
    -0.19437
    -0.09768
    -0.25883
     0.03125
    -0.19437
     0.25686
     1.12710
     0.93371
     0.96594
     1.35271
     1.57833
     2.67418
     4.02788
     3.47995
     2.67418
     3.15764
     3.28657
     2.73864
     1.83618
     1.25602
     1.38494
     1.35271
     1.28825
     0.83702
     0.35356
    -0.22660
    -0.93568
    -1.54807
    -1.70922
    -1.93484
    -1.90261
    -1.96707
    -2.19268
    -3.06292
    -3.35299
    -2.67615
    -2.22491
    -1.70922
    -1.67699
    -1.58030
    -1.87037
    -1.74145
    -1.67699
    -1.38691
    -1.00014
    -0.67783
    -0.77452
    -0.90345
    -1.06460
    -0.77452
    -0.35552
    -0.22660
    -0.12991
    -0.25883
    -0.45222
    -0.67783
    -0.64560
    -0.38775
    -0.19437
    -0.54891
    -0.67783
    -0.80676
    -0.58114
    -0.41998
    -0.35552
    -0.19437
    -0.00098
     0.03125
    -0.19437
    -0.35552
    -0.54891
    -0.51668
    -0.51668
    -0.38775
    -0.58114
    -0.58114
    -0.71006
    -0.71006
    -0.90345
    -0.87122
    -1.22576
    -1.32245
    -1.19353
    -1.03237
    -0.90345
    -1.03237
    -1.00014
    -0.93568
    -0.93568
    -0.71006
    -0.58114
    -1.09683
    -0.58114
    -0.41998
    -0.32329
    -0.25883
    -0.38775
    -0.48445
    -0.19437
    -0.25883
    -0.25883
    -0.16214
    -0.19437
    -0.19437
    -0.12991
    -0.03321
    -0.00098
     0.09571
    -0.12991
     0.09571
     0.09571
     0.06348
    -0.09768
    -0.03321
     0.06348
    -0.00098
     0.03125
    -0.12991
     0.09571
     0.03125
     0.03125
    -0.06545
     0.09571
     0.25686
     0.16017
     0.22463
     0.19240
     0.35356
     0.22463
     0.22463
     0.28909
     0.35356
     0.38579
     0.38579
     0.41802
     0.38579
     0.38579
     0.22463
     0.32133
     0.41802
     0.35356
     0.03125
     0.03125
    -0.03321
    -0.00098
    -0.16214
    -0.25883
    -0.45222
    -0.41998
    -0.38775
    -0.48445
    -0.64560
    -0.74229
    -0.83899
    -0.77452
    -0.77452
    -0.83899
    -1.19353
    -1.19353
    -1.16130
    -1.41914
    -1.58030
    -2.06376
    -2.25714
    -1.12906
    -0.45222
    -0.96791
    -1.74145
    -0.22660
     0.35356
    -0.03321
     0.83702
     0.70810
     0.57917
     0.41802
     1.12710
     1.96510
     1.77171
     1.90064
     1.90064
     2.22295
     2.09402
     1.61056
     1.22379
     0.93371
     0.57917
    -0.19437
    -0.51668
    -0.41998
    -0.45222
    -0.77452
    -0.80676
    -1.06460
    -1.67699
    -2.28938
    -2.12822
    -1.93484
    -1.83814
    -2.06376
    -2.19268
    -2.16045
    -2.22491
    -2.12822
    -1.83814
    -1.22576
    -1.41914
    -1.48360
    -1.32245
    -1.16130
    -0.93568
    -0.87122
    -0.83899
    -0.54891
    -0.45222
    -0.25883
    -0.45222
    -0.22660
    -0.32329
    -0.32329
    -0.29106
    -0.00098
    -0.09768
    -0.32329
    -0.16214
    -0.25883
    -0.12991
    -0.19437
    -0.22660
    -0.19437
    -0.29106
    -0.06545
    -0.22660
    -0.16214
    -0.29106
    -0.32329
    -0.58114
    -0.25883
    -0.19437
    -0.29106
    -0.22660
    -0.38775
    -0.35552
    -0.25883
    -0.29106
    -0.16214
    -0.35552
    -0.32329
    -0.09768
    -0.16214
    -0.12991
    -0.00098
    -0.19437
    -0.06545
     0.25686
     0.09571
     0.19240
     0.16017
     0.19240
     0.25686
     0.28909
     0.28909
     0.25686
     0.28909
     0.19240
     0.32133
     0.22463
     0.25686
     0.09571
     0.06348
     0.22463
     0.28909
    -0.09768
    -0.06545
    -0.09768
    -0.03321
    -0.06545
    -0.12991
    -0.19437
    -0.29106
    -0.22660
    -0.22660
    -0.38775
    -0.32329
    -0.41998
    -0.45222
    -0.29106
    -0.22660
    -0.45222
    -0.25883
    -0.32329
    -0.35552
    -0.22660
    -0.03321
    -0.03321
    -0.03321
    -0.16214
    -0.09768
     0.19240
     0.28909
     0.38579
     0.22463
     0.74033
     0.32133
     0.12794
    -0.03321
     0.03125
     0.06348
     0.03125
     0.03125
    -0.03321
    -0.16214
    -0.45222
    -0.45222
    -0.64560
    -0.58114
    -0.80676
    -1.16130
    -1.12906
    -1.06460
    -1.41914
    -1.67699
    -2.03153
    -1.99930
    -2.64392
    -3.25630
    -2.70838
     0.86925
     2.41633
     1.03040
     0.16017
    -0.00098
     0.19240
     0.57917
     0.77256
     2.35187
     3.15764
     3.06095
     2.86756
     2.77087
     2.48079
     2.02956
     2.15849
     1.86841
     1.54610
     1.41717
     0.93371
     0.25686
    -0.32329
    -0.38775
    -0.19437
    -0.03321
     0.28909
    -0.16214
    -0.38775
    -1.00014
    -1.35468
    -1.03237
    -0.77452
    -0.71006
    -0.58114
    -0.71006
    -1.09683
    -1.22576
    -0.90345
    -0.58114
    -0.51668
    -0.25883
    -0.29106
    -0.22660
    -0.16214
     0.19240
     0.16017
     0.32133
     0.48248
     0.57917
     0.51471
     0.48248
     0.51471
     0.48248
     0.54694
     0.57917
     0.48248
     0.48248
     0.67586
     0.48248
     0.54694
     0.41802
     0.48248
     0.35356
     0.45025
     0.38579
     0.51471
     0.45025
     0.54694
     0.48248
     0.38579
     0.32133
     0.19240
     0.19240
     0.38579
     0.32133
     0.19240
     0.28909
     0.32133
     0.38579
     0.28909
     0.09571
     0.09571
     0.28909
     0.28909
     0.45025
     0.32133
     0.41802
     0.41802
     0.41802
     0.48248
     0.48248
     0.32133
     0.45025
     0.41802
     0.41802
     0.48248
     0.35356
     0.28909
     0.48248
     0.64363
     0.48248
     0.38579
     0.41802
     0.32133
     0.38579
     0.38579
     0.41802
     0.22463
     0.32133
     0.45025
     0.38579
     0.38579
     0.25686
     0.28909
     0.41802
     0.45025
     0.25686
     0.35356
     0.25686
     0.35356
     0.41802
     0.48248
     0.54694
     0.32133
     0.35356
     0.38579
     0.35356
     0.41802
     0.19240
     0.32133
     0.48248
     0.41802
     0.38579
     0.28909
     0.28909
     0.35356
     0.22463
     0.09571
     0.38579
     0.41802
     0.28909
     0.38579
     0.45025
     0.61140
     0.25686
     0.51471
     0.22463
     0.35356
     0.41802
     0.35356
     0.64363
     0.51471
     0.41802
     0.16017
     0.12794
     0.06348
    -0.35552
    -0.12991
     0.38579
     0.61140
     0.35356
    -0.12991
    -0.58114
    -0.67783
    -0.71006
    -0.80676
    -0.90345
     0.48248
     1.80395
     1.99733
     1.80395
     1.57833
     1.28825
     1.83618
     1.61056
     1.67502
     2.22295
     2.54526
     2.54526
     2.38410
     2.35187
     2.12625
     1.83618
     1.38494
     0.80479
     0.54694
     0.16017
     0.16017
    -0.58114
    -0.80676
    -1.12906
    -1.19353
    -0.87122
    -0.54891
    -0.45222
    -0.58114
    -0.71006
    -1.00014
    -0.90345
    -0.90345
    -0.64560
    -0.22660
    -0.45222
    -0.45222
    -0.29106
    -0.54891
    -0.32329
    -0.09768
     0.03125
    -0.25883
    -0.38775
    -0.32329
    -0.22660
    -0.03321
    -0.03321
    -0.03321
    -0.12991
    -0.03321
     0.09571
     0.28909
     0.35356
     0.16017
     0.12794
     0.25686
     0.41802
     0.32133
     0.38579
     0.32133
     0.25686
     0.35356
     0.41802
     0.32133
     0.16017
     0.28909
     0.19240
     0.28909
     0.35356
     0.16017
    -0.03321
     0.19240
     0.12794
     0.25686
     0.03125
     0.06348
     0.03125
     0.03125
     0.25686
     0.16017
     0.09571
     0.03125
     0.22463
     0.09571
     0.28909
     0.28909
     0.16017
     0.19240
     0.28909
     0.45025
     0.19240
     0.22463
     0.09571
     0.32133
     0.45025
     0.32133
     0.19240
     0.25686
     0.09571
     0.12794
     0.35356
     0.35356
     0.19240
     0.16017
     0.22463
     0.38579
     0.28909
     0.09571
     0.12794
     0.19240
     0.41802
     0.32133
     0.12794
     0.28909
     0.28909
     0.22463
     0.16017
     0.22463
     0.12794
     0.25686
     0.22463
     0.35356
     0.28909
     0.09571
     0.03125
     0.09571
     0.16017
     0.09571
     0.19240
     0.19240
     0.03125
     0.06348
     0.16017
     0.48248
     0.09571
     0.19240
     0.35356
     0.32133
     0.41802
     0.35356
     0.48248
     0.45025
     0.70810
     0.57917
     0.70810
     0.77256
     0.74033
     0.74033
     0.74033
     1.06264
     0.96594
     0.67586
     0.74033
     0.64363
     0.57917
     0.48248
     0.38579
     0.16017
     0.03125
    -0.12991
    -0.22660
    -0.45222
    -0.87122
    -1.41914
    -2.28938
    -2.64392
    -2.90176
    -2.77284
    -1.03237
     1.70725
     2.28741
     1.09487
     1.64279
     2.77087
     3.70557
     5.12373
     6.44519
     6.92866
     5.73611
     5.25265
     5.89727
     6.50965
     7.25096
     7.31543
     6.54188
     4.96257
     3.09318
     1.64279
     1.19156
    -0.32329
    -1.12906
    -1.03237
    -0.93568
    -1.41914
    -1.87037
    -2.93399
    -3.12738
    -2.93399
    -2.41830
    -2.06376
    -1.99930
    -2.12822
    -2.19268
    -1.87037
    -1.54807
    -1.54807
    -1.45137
    -1.19353
    -1.12906
    -0.71006
    -0.58114
    -0.51668
    -0.32329
    -0.45222
    -0.16214
     0.03125
    -0.09768
    -0.12991
    -0.06545
    -0.00098
     0.09571
    -0.00098
    -0.03321
     0.09571
     0.22463
     0.19240
     0.22463
     0.06348
     0.06348
    -0.03321
     0.16017
     0.22463
     0.09571
     0.03125
    -0.03321
    -0.06545
     0.03125
     0.03125
    -0.12991
     0.09571
    -0.00098
    -0.00098
    -0.00098
    -0.16214
    -0.06545
    -0.09768
    -0.12991
     0.09571
     0.09571
    -0.09768
     0.06348
    -0.09768
     0.03125
    -0.06545
    -0.03321
     0.03125
     0.06348
    -0.09768
     0.03125
    -0.03321
    -0.00098
    -0.16214
    -0.16214
     0.03125
    -0.03321
    -0.09768
    -0.03321
    -0.06545
    -0.19437
    -0.19437
    -0.22660
    -0.22660
    -0.06545
    -0.12991
    -0.09768
    -0.19437
    -0.19437
    -0.16214
    -0.29106
    -0.16214
     0.03125
    -0.06545
    -0.12991
    -0.09768
    -0.06545
    -0.22660
    -0.03321
     0.03125
     0.09571
     0.03125
     0.09571
     0.03125
    -0.03321
     0.32133
     0.25686
     0.22463
     0.06348
    -0.06545
     0.32133
     0.41802
     0.45025
     0.54694
     0.51471
     0.61140
     0.28909
     0.35356
     0.19240
     0.22463
     0.12794
     0.28909
    -0.03321
     0.12794
     0.03125
    -0.06545
    -0.29106
    -0.29106
    -0.38775
    -0.51668
    -0.64560
    -0.58114
    -0.74229
    -0.58114
    -0.67783
    -0.64560
    -0.64560
    -0.67783
    -0.58114
    -0.87122
    -0.51668
    -0.54891
    -0.51668
    -0.58114
    -0.51668
    -0.48445
    -0.58114
    -0.38775
    -0.29106
    -0.38775
    -0.54891
    -0.64560
    -0.58114
    -0.71006
    -1.16130
    -1.61253
    -1.19353
     0.48248
     0.25686
    -0.35552
    -0.64560
    -1.06460
    -1.35468
    -1.25799
    -1.09683
     0.25686
     1.35271
     2.09402
     2.57749
     2.48079
     2.70641
     3.06095
     2.09402
     1.35271
     1.67502
     2.48079
     2.89980
     3.09318
     2.86756
     2.48079
     2.09402
     1.51387
     1.03040
     0.61140
     0.09571
    -0.45222
    -0.58114
    -0.74229
    -1.03237
    -0.77452
    -0.67783
    -0.71006
    -0.67783
    -0.54891
    -0.58114
    -0.64560
    -0.71006
    -0.80676
    -0.51668
    -0.45222
    -0.41998
    -0.22660
    -0.03321
    -0.09768
    -0.12991
     0.09571
     0.28909
     0.06348
     0.19240
     0.32133
     0.28909
     0.28909
     0.12794
     0.19240
     0.32133
     0.25686
     0.16017
     0.12794
     0.22463
     0.03125
    -0.03321
    -0.00098
     0.32133
    -0.19437
    -0.12991
    -0.16214
    -0.16214
    -0.25883
    -0.35552
    -0.35552
    -0.32329
    -0.22660
    -0.32329
    -0.38775
    -0.38775
    -0.32329
    -0.38775
    -0.35552
    -0.19437
    -0.09768
    -0.25883
    -0.16214
    -0.29106
    -0.19437
    -0.32329
    -0.19437
    -0.03321
    -0.00098
    -0.16214
    -0.22660
    -0.19437
    -0.12991
    -0.06545
    -0.19437
     0.12794
     0.03125
    -0.12991
     0.09571
     0.06348
    -0.09768
     0.16017
     0.03125
     0.22463
     0.38579
     0.16017
     0.22463
     0.19240
     0.22463
     0.28909
     0.25686
     0.28909
     0.45025
     0.28909
     0.45025
     0.45025
     0.54694
     0.51471
     0.51471
     0.57917
     0.67586
     0.93371
     0.74033
     0.80479
     0.67586
     0.64363
     0.74033
     0.70810
     0.83702
     0.67586
     0.57917
     0.54694
     0.38579
     0.41802
     0.12794
     0.09571
     0.22463
     0.19240
     0.12794
    -0.16214
    -0.09768
    -0.29106
    -0.16214
    -0.22660
    -0.00098
    -0.06545
    -0.16214
    -0.16214
    -0.19437
    -0.00098
    -0.09768
    -0.16214
    -0.12991
     0.03125
     0.09571
    -0.03321
    -0.12991
    -0.22660
    -0.29106
    -0.74229
    -1.03237
    -1.09683
    -0.03321
     0.93371
     0.57917
     0.03125
     0.12794
    -0.38775
    -0.58114
    -0.06545
     0.57917
     1.28825
     2.83533
     3.25434
     3.31880
     3.25434
     3.51218
     3.67334
     3.38326
     3.15764
     2.67418
     2.02956
     2.41633
     2.44856
     2.28741
     2.12625
     1.67502
     0.99817
     0.22463
    -0.67783
    -1.25799
    -1.54807
    -1.19353
    -0.93568
    -0.93568
    -1.90261
    -2.12822
    -1.51583
    -0.93568
    -0.51668
    -0.41998
    -0.35552
    -0.29106
    -0.45222
    -0.45222
    -0.22660
    -0.25883
    -0.16214
    -0.25883
     0.09571
     0.19240
     0.38579
     0.45025
     0.51471
     0.41802
     0.25686
     0.38579
     0.09571
     0.48248
     0.45025
     0.67586
     0.32133
     0.38579
     0.51471
     0.57917
     0.51471
     0.77256
     0.51471
     0.25686
     0.61140
     0.32133
     0.28909
     0.19240
    -0.00098
     0.38579
     0.12794
    -0.00098
    -0.00098
    -0.22660
    -0.32329
    -0.38775
    -0.35552
    -0.25883
    -0.38775
    -0.45222
    -0.32329
    -0.45222
    -0.41998
    -0.38775
    -0.51668
    -0.51668
    -0.29106
    -0.25883
    -0.22660
    -0.32329
    -0.45222
    -0.32329
    -0.29106
    -0.12991
    -0.22660
    -0.41998
    -0.41998
    -0.25883
    -0.29106
    -0.41998
    -0.29106
    -0.29106
    -0.41998
    -0.29106
    -0.22660
    -0.35552
    -0.25883
    -0.32329
    -0.38775
    -0.06545
    -0.19437
    -0.22660
    -0.29106
    -0.16214
    -0.00098
    -0.00098
    -0.16214
    -0.09768
    -0.09768
    -0.12991
     0.09571
     0.16017
    -0.19437
    -0.12991
    -0.00098
    -0.03321
     0.16017
    -0.06545
    -0.25883
    -0.19437
    -0.12991
    -0.00098
    -0.06545
    -0.06545
    -0.22660
    -0.22660
    -0.29106
    -0.25883
    -0.29106
    -0.32329
    -0.38775
    -0.38775
    -0.12991
    -0.45222
    -0.45222
    -0.41998
    -0.54891
    -0.45222
    -0.41998
    -0.51668
    -0.41998
    -0.74229
    -0.54891
    -0.80676
    -0.83899
    -0.87122
     0.09571
     0.54694
     0.54694
    -0.12991
    -0.19437
    -0.51668
    -0.58114
    -0.22660
     0.12794
     0.64363
     1.57833
     1.96510
     2.12625
     1.83618
     2.02956
     2.70641
     2.93203
     2.31964
     2.31964
     2.12625
     2.09402
     1.90064
     1.93287
     1.93287
     1.83618
     1.67502
     0.67586
     0.19240
    -0.41998
    -0.87122
    -0.96791
    -1.06460
    -1.29022
    -1.58030
    -2.03153
    -2.16045
    -1.99930
    -1.61253
    -1.35468
    -1.32245
    -1.25799
    -1.38691
    -1.67699
    -1.61253
    -1.29022
    -0.87122
    -0.83899
    -0.93568
    -0.93568
    -0.87122
    -0.71006
    -0.54891
    -0.45222
    -0.35552
    -0.41998
    -0.45222
    -0.54891
    -0.54891
    -0.35552
    -0.51668
    -0.48445
    -0.38775
    -0.38775
    -0.45222
    -0.48445
    -0.58114
    -0.77452
    -0.38775
    -0.45222
    -0.61337
    -0.71006
    -0.67783
    -0.64560
    -0.51668
    -0.58114
    -0.83899
    -0.64560
    -0.51668
    -0.58114
    -0.67783
    -0.64560
    -0.58114
    -0.74229
    -0.58114
    -0.38775
    -0.35552
    -0.48445
    -0.51668
    -0.16214
    -0.32329
    -0.32329
    -0.25883
    -0.41998
    -0.22660
    -0.41998
    -0.22660
    -0.32329
    -0.25883
    -0.48445
    -0.51668
    -0.41998
    -0.38775
    -0.51668
    -0.58114
    -0.58114
    -0.54891
    -0.83899
    -0.58114
    -0.74229
    -0.64560
    -0.64560
    -0.71006
    -0.67783
    -0.80676
    -0.87122
    -0.80676
    -0.58114
    -0.71006
    -0.90345
    -0.93568
    -0.83899
    -0.80676
    -0.83899
    -0.93568
    -0.90345
    -0.80676
    -0.90345
    -0.83899
    -0.83899
    -0.87122
    -1.06460
    -1.03237
    -0.80676
    -0.77452
    -0.71006
    -0.90345
    -0.80676
    -0.74229
    -0.77452
    -0.71006
    -0.83899
    -0.77452
    -0.61337
    -0.48445
    -0.51668
    -0.67783
    -0.51668
    -0.58114
    -0.61337
    -0.45222
    -0.67783
    -0.51668
    -0.45222
    -0.58114
    -0.64560
    -0.96791
    -0.90345
    -0.35552
     0.41802
     0.77256
    -0.00098
    -0.51668
    -0.38775
    -0.58114
    -0.41998
    -0.32329
     0.41802
     0.48248
     2.09402
     3.22210
     3.44772
     3.54441
     3.77003
     4.80142
     5.76834
     4.54357
     2.54526
     1.93287
     2.80310
     3.38326
     3.57664
     3.31880
     3.18987
     2.35187
     0.99817
    -0.41998
    -1.38691
    -1.74145
    -1.93484
    -2.06376
    -1.99930
    -2.28938
    -2.41830
    -2.25714
    -1.70922
    -1.16130
    -1.35468
    -1.16130
    -0.96791
    -1.25799
    -1.35468
    -0.90345
    -0.71006
    -0.51668
    -0.35552
    -0.29106
    -0.19437
    -0.19437
    -0.03321
     0.19240
    -0.00098
     0.41802
     0.22463
     0.25686
     0.48248
     0.22463
     0.22463
     0.48248
     0.32133
     0.38579
     0.22463
     0.41802
     0.38579
     0.38579
     0.45025
     0.22463
     0.45025
     0.54694
     0.51471
     0.35356
     0.61140
     0.48248
     0.38579
     0.74033
     0.61140
     0.48248
     0.32133
     0.35356
     0.51471
     0.54694
     0.61140
     0.38579
     0.38579
     0.41802
     0.35356
     0.19240
     0.28909
     0.28909
     0.32133
     0.09571
     0.35356
     0.32133
     0.19240
     0.28909
     0.16017
     0.25686
     0.16017
     0.19240
    -0.03321
     0.03125
     0.09571
    -0.06545
    -0.12991
     0.25686
     0.16017
     0.09571
     0.09571
    -0.00098
    -0.00098
     0.03125
     0.16017
     0.35356
     0.38579
     0.35356
     0.41802
     0.22463
     0.32133
     0.35356
     0.35356
     0.80479
     0.74033
     0.38579
     0.06348
     0.38579
     0.32133
     0.61140
     0.83702
     0.83702
     0.96594
     0.74033
     0.25686
     0.25686
     0.03125
     0.06348
    -0.06545
     0.19240
    -0.06545
    -0.16214
    -0.32329
    -0.32329
    -0.71006
    -0.93568
    -1.06460
    -1.16130
    -1.06460
    -1.06460
    -1.12906
    -1.16130
    -1.06460
    -1.03237
    -1.35468
    -1.41914
    -1.09683
    -0.19437
     0.54694
    -0.22660
    -0.29106
    -0.38775
    -0.09768
    -0.00098
     0.86925
     1.38494
     1.19156
     0.86925
     1.28825
     1.38494
     1.06264
     1.19156
     1.67502
     1.35271
     1.15933
     1.06264
     0.90148
     0.99817
     0.80479
     0.45025
     0.61140
     0.51471
     0.03125
     0.03125
    -0.41998
    -0.48445
    -0.45222
    -0.54891
    -0.38775
    -0.61337
    -0.74229
    -0.90345
    -1.19353
    -1.06460
    -1.12906
    -1.09683
    -1.06460
    -1.00014
    -0.87122
    -1.09683
    -0.96791
    -1.03237
    -1.03237
    -0.93568
    -0.74229
    -0.54891
    -0.71006
    -0.54891
    -0.54891
    -0.58114
    -0.61337
    -0.67783
    -0.48445
    -0.45222
    -0.32329
    -0.48445
    -0.35552
    -0.58114
    -0.58114
    -0.58114
    -0.51668
    -0.35552
    -0.67783
    -0.58114
    -0.48445
    -0.51668
    -0.58114
    -0.58114
    -0.54891
    -0.48445
    -0.29106
    -0.45222
    -0.45222
    -0.45222
    -0.58114
    -0.58114
    -0.41998
    -0.22660
    -0.45222
    -0.41998
    -0.32329
    -0.41998
    -0.35552
    -0.32329
    -0.38775
    -0.41998
    -0.29106
    -0.22660
    -0.29106
    -0.22660
    -0.32329
    -0.22660
    -0.19437
     0.03125
    -0.16214
    -0.22660
    -0.25883
    -0.06545
    -0.19437
    -0.00098
    -0.16214
     0.03125
     0.09571
     0.09571
     0.09571
     0.03125
     0.03125
    -0.00098
    -0.00098
     0.06348
     0.19240
    -0.03321
    -0.03321
     0.06348
     0.19240
     0.25686
     0.09571
     0.09571
     0.03125
     0.16017
     0.16017
    -0.03321
     0.03125
     0.12794
    -0.00098
     0.16017
     0.22463
     0.03125
     0.09571
     0.09571
     0.06348
    -0.03321
    -0.03321
    -0.03321
    -0.03321
     0.19240
     0.19240
     0.03125
    -0.06545
    -0.00098
    -0.06545
    -0.03321
     0.09571
     0.03125
    -0.09768
     0.06348
     0.16017
     0.03125
     0.09571
     0.12794
    -0.03321
     0.12794
     0.22463
     0.19240
     0.16017
     0.19240
     0.03125
    -0.03321
     0.25686
     0.32133
     0.28909
     0.19240
    -0.29106
    -0.58114
    -0.67783
    -1.00014
    -1.45137
    -1.80591
    -1.45137
    -0.51668
     0.12794
    -0.03321
    -0.67783
    -0.45222
     0.90148
     1.19156
     1.35271
     2.51302
     3.06095
     2.41633
     1.83618
     1.90064
     2.12625
     2.64195
     2.57749
     2.35187
     1.80395
     1.44941
     0.70810
    -0.22660
    -0.74229
    -0.90345
    -1.16130
    -1.25799
    -1.41914
    -1.80591
    -1.74145
    -1.54807
    -1.51583
    -1.51583
    -1.22576
    -1.03237
    -0.87122
    -0.90345
    -0.74229
    -0.67783
    -0.58114
    -0.41998
    -0.58114
    -0.54891
    -0.48445
    -0.29106
    -0.22660
    -0.29106
    -0.45222
    -0.35552
    -0.29106
    -0.09768
    -0.29106
    -0.29106
    -0.38775
    -0.41998
    -0.48445
    -0.32329
    -0.41998
    -0.35552
    -0.58114
    -0.32329
    -0.25883
    -0.51668
    -0.29106
    -0.41998
    -0.45222
    -0.22660
    -0.35552
    -0.35552
    -0.22660
    -0.35552
    -0.45222
    -0.32329
    -0.12991
    -0.25883
    -0.38775
    -0.25883
    -0.19437
    -0.12991
    -0.25883
    -0.25883
    -0.19437
    -0.22660
    -0.03321
    -0.19437
    -0.06545
    -0.29106
    -0.35552
    -0.19437
     0.12794
    -0.09768
    -0.12991
    -0.09768
    -0.12991
    -0.19437
    -0.06545
    -0.09768
    -0.00098
    -0.19437
    -0.00098
    -0.09768
    -0.16214
    -0.22660
    -0.22660
    -0.19437
    -0.00098
    -0.00098
    -0.09768
    -0.09768
     0.03125
    -0.03321
    -0.09768
    -0.06545
    -0.06545
     0.06348
     0.06348
     0.12794
     0.16017
     0.09571
     0.03125
     0.16017
     0.12794
     0.12794
     0.09571
     0.25686
     0.19240
     0.19240
     0.25686
     0.16017
     0.06348
     0.16017
     0.32133
     0.28909
     0.16017
     0.16017
     0.19240
     0.09571
     0.16017
     0.35356
     0.12794
     0.12794
     0.22463
     0.38579
     0.35356
     0.35356
     0.38579
     0.25686
     0.28909
     0.19240
     0.22463
     0.12794
     0.16017
     0.16017
     0.06348
     0.12794
    -0.06545
    -0.22660
    -0.09768
    -0.38775
    -0.45222
    -0.54891
    -0.58114
    -0.77452
    -0.67783
    -0.90345
    -0.90345
    -1.03237
    -1.16130
    -1.00014
    -1.19353
    -1.03237
    -1.12906
    -1.06460
    -1.03237
    -1.09683
    -0.90345
    -0.93568
    -1.00014
    -1.00014
    -0.54891
    -0.71006
    -0.38775
    -0.38775
    -0.45222
    -0.54891
    -0.32329
     0.03125
     0.19240
     0.19240
     0.28909
     0.41802
     0.03125
    -0.32329
    -0.35552
    -0.16214
    -0.19437
     0.38579
     0.90148
     1.57833
     2.02956
     2.31964
     2.15849
     1.35271
     1.41717
     0.32133
     0.83702
     1.86841
     1.93287
     1.73948
     1.70725
     1.57833
     1.19156
     0.61140
    -0.00098
    -0.48445
    -0.35552
    -0.41998
    -0.83899
    -1.19353
    -1.19353
    -1.22576
    -1.00014
    -0.71006
    -0.58114
    -0.71006
    -0.51668
    -0.58114
    -0.51668
    -0.58114
    -0.54891
    -0.19437
    -0.45222
    -0.25883
    -0.03321
    -0.12991
    -0.00098
    -0.03321
    -0.06545
    -0.09768
     0.12794
    -0.06545
     0.03125
     0.06348
    -0.09768
     0.12794
     0.03125
     0.09571
     0.19240
     0.12794
     0.03125
    -0.03321
     0.12794
     0.25686
     0.06348
    -0.09768
     0.03125
    -0.06545
    -0.19437
    -0.22660
    -0.09768
    -0.09768
    -0.22660
    -0.22660
    -0.22660
    -0.25883
    -0.16214
    -0.29106
    -0.45222
    -0.09768
    -0.12991
    -0.25883
     0.03125
    -0.12991
    -0.16214
    -0.29106
    -0.16214
    -0.12991
    -0.09768
    -0.09768
    -0.03321
    -0.25883
    -0.03321
    -0.12991
    -0.12991
     0.06348
    -0.09768
    -0.16214
    -0.09768
    -0.12991
    -0.25883
    -0.12991
    -0.32329
    -0.25883
    -0.25883
    -0.12991
    -0.16214
    -0.12991
    -0.22660
    -0.19437
    -0.12991
    -0.09768
     0.09571
    -0.03321
    -0.00098
     0.19240
     0.22463
     0.35356
     0.19240
     0.25686
     0.41802
     0.48248
     0.51471
     0.38579
     0.57917
     0.45025
     0.38579
     0.48248
     0.54694
     0.45025
     0.38579
     0.45025
     0.32133
     0.35356
     0.16017
     0.06348
     0.03125
     0.19240
     0.16017
     0.19240
     0.12794
     0.16017
    -0.00098
    -0.00098
     0.19240
     0.06348
     0.22463
     0.16017
     0.32133
     0.16017
     0.32133
     0.16017
     0.19240
     0.22463
     0.41802
     0.32133
     0.22463
     0.35356
     0.41802
     0.32133
     0.45025
     0.64363
     0.25686
     0.32133
     0.45025
     0.61140
     0.57917
     0.61140
     0.41802
     0.41802
     0.41802
     0.38579
     0.35356
     0.19240
     0.41802
     0.25686
     0.12794
     0.12794
    -0.38775
    -0.00098
     0.19240
     0.57917
     0.28909
     0.16017
     0.22463
     0.19240
     0.19240
    -0.06545
    -0.19437
    -0.03321
     0.06348
    -0.03321
     0.06348
     0.45025
     0.54694
     0.51471
     0.25686
    -0.06545
    -0.25883
    -0.32329
    -0.12991
     0.03125
     0.28909
     0.16017
    -0.06545
    -0.16214
    -0.03321
    -0.22660
    -0.51668
    -0.58114
    -0.83899
    -0.90345
    -0.77452
    -0.80676
    -1.03237
    -1.12906
    -1.29022
    -1.25799
    -1.22576
    -1.29022
    -1.22576
    -1.32245
    -1.41914
    -1.58030
    -1.58030
    -1.38691
    -1.41914
    -1.64476
    -1.45137
    -1.48360
    -1.41914
    -1.51583
    -1.35468
    -1.45137
    -1.41914
    -1.19353
    -1.12906
    -1.25799
    -1.25799
    -1.22576
    -1.25799
    -0.90345
    -0.83899
    -1.12906
    -1.00014
    -0.80676
    -0.87122
    -0.83899
    -0.93568
    -1.00014
    -0.80676
    -0.83899
    -0.58114
    -0.77452
    -0.74229
    -0.83899
    -0.90345
    -0.67783
    -0.83899
    -0.74229
    -0.77452
    -0.74229
    -0.77452
    -0.74229
    -0.71006
    -0.74229
    -0.74229
    -0.67783
    -0.64560
    -0.61337
    -0.54891
    -0.71006
    -0.61337
    -0.67783
    -0.45222
    -0.45222
    -0.61337
    -0.41998
    -0.54891
    -0.51668
    -0.35552
    -0.32329
    -0.45222
    -0.22660
    -0.22660
    -0.12991
     0.03125
    -0.16214
     0.03125
    -0.06545
     0.16017
     0.28909
     0.19240
     0.19240
     0.25686
     0.38579
     0.35356
     0.32133
     0.16017
     0.28909
     0.38579
     0.28909
     0.12794
     0.19240
     0.19240
     0.03125
     0.03125
     0.28909
     0.16017
     0.06348
    -0.00098
     0.16017
     0.09571
     0.16017
    -0.12991
     0.19240
     0.32133
     0.38579
     0.45025
     0.35356
     0.32133
     0.41802
     0.28909
     0.74033
     0.57917
     0.54694
     0.41802
     0.41802
     0.16017
     0.25686
     0.25686
     0.22463
     0.16017
     0.28909
     0.77256
     0.74033
     0.67586
     0.41802
     0.19240
     0.48248
     0.61140
     0.48248
     0.45025
     0.54694
     0.77256
     1.03040
     0.48248
     0.12794
     0.48248
     0.80479
     1.22379
     1.54610
     1.61056
     0.83702
     0.09571
     0.38579
     0.77256
     1.03040
     1.03040
     1.25602
     1.57833
     1.51387
     1.35271
     1.19156
     0.86925
     0.77256
     0.45025
     0.48248
     0.19240
     0.38579
     0.16017
     0.19240
     0.16017
    -0.00098
    -0.03321
    -0.12991
    -0.32329
    -0.38775
    -0.32329
    -0.22660
    -0.35552
    -0.25883
    -0.19437
    -0.12991
    -0.09768
     0.16017
    -0.00098
     0.03125
     0.48248
     0.32133
     0.22463
     0.19240
     0.32133
     0.45025
     0.35356
     0.41802
     0.38579
     0.35356
     0.35356
     0.32133
     0.45025
     0.38579
     0.25686
     0.12794
     0.35356
     0.38579
     0.28909
     0.28909
     0.12794
     0.16017
     0.35356
     0.22463
     0.16017
     0.35356
     0.32133
     0.22463
     0.16017
     0.19240
     0.12794
     0.16017
     0.06348
     0.28909
     0.03125
     0.03125
     0.03125
    -0.03321
    -0.12991
    -0.22660
    -0.09768
    -0.12991
    -0.19437
    -0.29106
    -0.25883
    -0.25883
    -0.35552
    -0.45222
    -0.51668
    -0.29106
    -0.25883
    -0.48445
    -0.16214
    -0.29106
    -0.48445
    -0.25883
    -0.41998
    -0.22660
    -0.67783
    -0.32329
    -0.16214
    -0.09768
    -0.19437
    -0.16214
    -0.25883
    -0.12991
     0.06348
    -0.16214
    -0.00098
    -0.12991
     0.09571
     0.19240
    -0.00098
     0.09571
     0.03125
     0.09571
     0.06348
    -0.03321
    -0.03321
    -0.12991
    -0.32329
    -0.09768
    -0.12991
    -0.38775
    -0.32329
    -0.35552
    -0.25883
    -0.41998
    -0.48445
    -0.58114
    -0.38775
    -0.58114
    -0.61337
    -0.58114
    -0.67783
    -0.71006
    -0.80676
    -0.67783
    -0.45222
    -0.06545
     0.09571
     0.03125
     0.06348
    -0.12991
    -0.16214
     0.03125
    -0.12991
    -0.19437
    -0.32329
    -0.09768
    -0.38775
    -0.80676
    -0.74229
    -0.48445
    -0.22660
    -0.45222
    -0.19437
    -0.09768
    -0.45222
    -0.48445
    -0.48445
    -0.29106
    -0.22660
     0.06348
     0.09571
     0.19240
     0.28909
     0.32133
     0.06348
    -0.25883
    -0.09768
    -0.09768
    -0.54891
    -0.51668
    -0.41998
    -0.71006
    -0.90345
    -0.90345
    -0.93568
    -0.83899
    -0.67783
    -0.67783
    -0.80676
    -0.77452
    -0.71006
    -0.83899
    -0.71006
    -0.58114
    -0.77452
    -0.80676
    -0.74229
    -0.77452
    -0.64560
    -0.80676
    -0.90345
    -0.71006
    -0.83899
    -0.67783
    -0.71006
    -0.71006
    -0.80676
    -0.74229
    -0.77452
    -0.64560
    -0.71006
    -0.80676
    -0.80676
    -0.71006
    -0.80676
    -0.67783
    -0.74229
    -0.77452
    -0.54891
    -0.61337
    -0.71006
    -0.67783
    -0.64560
    -0.61337
    -0.61337
    -0.41998
    -0.41998
    -0.41998
    -0.41998
    -0.35552
    -0.54891
    -0.58114
    -0.48445
    -0.51668
    -0.32329
    -0.41998
    -0.45222
    -0.48445
    -0.48445
    -0.54891
    -0.58114
    -0.45222
    -0.48445
    -0.41998
    -0.61337
    -0.45222
    -0.54891
    -0.48445
    -0.67783
    -0.61337
    -0.64560
    -0.54891
    -0.51668
    -0.67783
    -0.64560
    -0.67783
    -0.74229
    -0.77452
    -0.71006
    -0.71006
    -0.90345
    -0.67783
    -0.71006
    -0.67783
    -0.67783
    -0.77452
    -0.80676
    -0.51668
    -0.58114
    -0.71006
    -0.51668
    -0.51668
    -0.54891
    -0.32329
    -0.32329
    -0.41998
    -0.54891
    -0.32329
    -0.19437
    -0.32329
    -0.25883
    -0.38775
    -0.12991
    -0.29106
    -0.12991
    -0.22660
    -0.19437
    -0.16214
    -0.16214
    -0.09768
    -0.09768
     0.03125
    -0.22660
    -0.22660
    -0.03321
    -0.12991
    -0.19437
    -0.16214
    -0.00098
    -0.06545
    -0.06545
    -0.19437
    -0.16214
    -0.16214
    -0.38775
    -0.29106
    -0.25883
    -0.41998
    -0.51668
    -0.61337
    -0.64560
    -0.77452
    -0.74229
    -0.61337
    -0.77452
    -0.90345
    -1.12906
    -1.06460
    -1.32245
    -1.54807
    -1.54807
    -1.51583
    -1.41914
    -1.58030
    -1.90261
    -1.74145
    -1.77368
    -1.83814
    -1.25799
    -0.90345
    -0.87122
    -0.77452
    -0.41998
    -0.51668
    -0.45222
    -0.51668
    -0.25883
     0.09571
     0.35356
     0.61140
     0.61140
     0.45025
     0.22463
     0.25686
     0.22463
    -0.09768
    -0.22660
    -0.19437
    -0.41998
    -0.32329
    -0.54891
    -0.51668
    -0.51668
    -0.64560
    -0.71006
    -0.38775
    -0.54891
    -0.61337
    -0.48445
    -0.54891
    -0.51668
    -0.51668
    -0.61337
    -0.45222
    -0.58114
    -0.45222
    -0.48445
    -0.58114
    -0.45222
    -0.51668
    -0.58114
    -0.51668
    -0.32329
    -0.48445
    -0.45222
    -0.58114
    -0.38775
    -0.45222
    -0.35552
    -0.35552
    -0.45222
    -0.41998
    -0.48445
    -0.32329
    -0.32329
    -0.58114
    -0.54891
    -0.51668
    -0.16214
    -0.51668
    -0.51668
    -0.45222
    -0.35552
    -0.45222
    -0.45222
    -0.41998
    -0.54891
    -0.25883
    -0.32329
    -0.19437
    -0.22660
    -0.41998
    -0.32329
    -0.22660
    -0.03321
    -0.22660
    -0.22660
    -0.12991
    -0.00098
     0.09571
    -0.06545
    -0.54891
    -0.32329
    -0.03321
     0.16017
     0.22463
     0.48248
     0.41802
     0.77256
     0.54694
     0.41802
     0.19240
    -0.12991
    -0.41998
    -0.22660
    -0.12991
    -0.16214
    -0.16214
    -0.48445
    -0.77452
    -0.71006
    -1.00014
    -1.38691
    -1.48360
    -1.51583
    -1.41914
    -1.38691
    -1.09683
    -1.19353
    -1.06460
    -1.00014
    -0.80676
    -0.61337
    -0.58114
    -0.61337
    -0.51668
    -0.38775
    -0.41998
    -0.25883
    -0.29106
    -0.25883
    -0.29106
    -0.29106
    -0.03321
    -0.06545
    -0.22660
    -0.09768
    -0.12991
    -0.03321
    -0.00098
    -0.19437
    -0.22660
    -0.25883
    -0.03321
    -0.03321
    -0.12991
    -0.09768
    -0.22660
    -0.25883
    -0.03321
    -0.12991
    -0.38775
    -0.38775
    -0.16214
     0.16017
    -0.00098
    -0.12991
    -0.35552
    -0.45222
    -0.32329
    -0.32329
    -0.45222
    -0.41998
    -0.61337
    -0.71006
    -0.93568
    -1.22576
    -1.16130
    -1.06460
    -0.80676
    -0.32329
     0.03125
     0.32133
     0.09571
     0.03125
     0.16017
     0.41802
     0.67586
     0.99817
     1.28825
     1.19156
     1.61056
     1.61056
     1.22379
     0.90148
     0.70810
     0.64363
     0.67586
     0.32133
    -0.03321
    -0.32329
    -0.51668
    -0.51668
    -0.58114
    -0.71006
    -0.90345
    -1.09683
    -0.93568
    -0.74229
    -0.54891
    -0.71006
    -0.80676
    -0.58114
    -0.58114
    -0.45222
    -0.48445
    -0.45222
    -0.22660
    -0.29106
    -0.22660
    -0.19437
    -0.16214
    -0.16214
    -0.16214
    -0.00098
     0.12794
    -0.09768
     0.03125
     0.03125
     0.09571
     0.09571
     0.12794
     0.12794
     0.25686
     0.28909
     0.32133
     0.12794
     0.22463
     0.32133
     0.19240
     0.25686
     0.35356
     0.35356
     0.12794
     0.28909
     0.35356
     0.32133
     0.25686
     0.22463
     0.35356
     0.22463
     0.32133
     0.12794
     0.38579
     0.19240
     0.32133
     0.22463
     0.41802
     0.28909
     0.38579
     0.38579
     0.28909
     0.28909
     0.32133
     0.41802
     0.45025
     0.41802
     0.48248
     0.41802
     0.54694
     0.61140
     0.45025
     0.41802
     0.57917
     0.61140
     0.54694
     0.45025
     0.51471
     0.61140
     0.48248
     0.48248
     0.35356
     0.45025
     0.48248
     0.48248
     0.32133
     0.35356
     0.32133
     0.12794
     0.38579
     0.48248
     0.19240
     0.32133
     0.35356
     0.28909
     0.32133
     0.22463
     0.28909
     0.22463
     0.48248
     0.48248
     0.28909
     0.41802
     0.38579
     0.41802
     0.38579
     0.61140
     0.48248
     0.51471
     0.57917
     0.48248
     0.41802
     0.41802
     0.45025
     0.51471
     0.54694
     0.35356
     0.48248
     0.35356
     0.32133
     0.16017
     0.09571
     0.19240
     0.38579
     0.41802
     0.54694
     0.41802
     0.16017
     0.16017
     0.19240
    -0.03321
     0.03125
    -0.00098
     0.12794
    -0.03321
    -0.22660
    -0.45222
     0.03125
     0.38579
     0.54694
     1.19156
     1.57833
     1.64279
     1.57833
     1.15933
     1.25602
     1.67502
     1.90064
     2.25518
     2.51302
     2.41633
     2.22295
     2.22295
     1.77171
     1.54610
     1.28825
     0.96594
     0.77256
     0.64363
     0.19240
    -0.06545
     0.03125
     0.06348
     0.03125
     0.06348
     0.03125
    -0.00098
    -0.09768
     0.09571
     0.09571
    -0.00098
     0.19240
     0.12794
     0.28909
     0.32133
     0.28909
     0.19240
     0.25686
     0.16017
     0.19240
     0.32133
     0.16017
     0.12794
     0.06348
     0.03125
     0.16017
     0.03125
     0.12794
     0.12794
     0.06348
     0.19240
     0.09571
     0.28909
     0.22463
     0.22463
     0.03125
     0.25686
     0.41802
     0.06348
     0.03125
     0.12794
     0.16017
     0.12794
     0.12794
     0.19240
     0.16017
     0.16017
     0.19240
     0.12794
    -0.00098
    -0.00098
     0.12794
     0.19240
     0.12794
     0.16017
    -0.00098
     0.19240
     0.19240
     0.12794
    -0.03321
     0.32133
     0.12794
    -0.00098
     0.16017
     0.22463
     0.09571
    -0.03321
     0.09571
     0.03125
     0.19240
     0.16017
     0.06348
     0.12794
     0.09571
     0.12794
     0.16017
     0.25686
     0.09571
     0.12794
     0.16017
     0.12794
     0.12794
     0.25686
     0.16017
     0.03125
     0.22463
     0.25686
     0.19240
     0.32133
     0.19240
    -0.00098
    -0.06545
     0.28909
     0.41802
     0.16017
     0.19240
     0.25686
     0.45025
     0.38579
     0.12794
     0.32133
     0.25686
     0.41802
     0.38579
     0.35356
     0.41802
     0.35356
     0.22463
     0.35356
     0.28909
     0.06348
     0.16017
     0.16017
     0.09571
    -0.06545
    -0.22660
    -0.32329
    -0.35552
    -0.45222
    -0.51668
    -0.12991
     0.32133
     0.32133
    -0.29106
    -0.29106
    -0.00098
    -0.16214
    -0.19437
     0.28909
     0.48248
     0.54694
     0.90148
     0.64363
     0.51471
     0.64363
     0.48248
     0.90148
     1.35271
     1.35271
     1.48164
     1.28825
     0.99817
     1.19156
     1.25602
     1.06264
     1.15933
     1.19156
     1.15933
     0.99817
     0.93371
     0.80479
     0.64363
     0.54694
     0.03125
    -0.06545
    -0.22660
    -0.25883
    -0.19437
    -0.16214
    -0.51668
    -0.41998
    -0.51668
    -0.38775
    -0.38775
    -0.64560
    -0.58114
    -0.48445
    -0.29106
    -0.09768
    -0.45222
    -0.32329
    -0.25883
    -0.32329
    -0.22660
     0.03125
     0.03125
    -0.06545
    -0.03321
     0.16017
    -0.03321
    -0.16214
    -0.16214
    -0.00098
    -0.00098
    -0.12991
    -0.03321
    -0.06545
    -0.12991
    -0.22660
    -0.06545
    -0.00098
    -0.16214
    -0.25883
    -0.22660
    -0.09768
    -0.22660
    -0.09768
    -0.03321
    -0.06545
    -0.12991
    -0.19437
    -0.00098
    -0.03321
    -0.16214
    -0.19437
    -0.32329
    -0.00098
    -0.06545
    -0.12991
    -0.19437
    -0.25883
    -0.29106
    -0.12991
    -0.45222
    -0.35552
    -0.35552
    -0.48445
    -0.22660
    -0.41998
    -0.51668
    -0.67783
    -0.67783
    -0.48445
    -0.45222
    -0.54891
    -0.61337
    -0.61337
    -0.54891
    -0.58114
    -0.54891
    -0.67783
    -0.67783
    -0.38775
    -0.25883
    -0.41998
    -0.41998
    -0.38775
    -0.54891
    -0.32329
    -0.12991
    -0.35552
    -0.32329
    -0.25883
    -0.16214
    -0.22660
    -0.22660
    -0.25883
    -0.32329
    -0.06545
    -0.32329
    -0.35552
    -0.22660
    -0.45222
    -0.54891
    -0.48445
    -0.32329
    -0.38775
    -0.38775
    -0.54891
    -0.54891
    -0.51668
    -0.35552
    -0.58114
    -0.41998
    -0.32329
    -0.25883
    -0.29106
    -0.32329
    -0.32329
    -0.25883
    -0.45222
    -0.16214
    -0.22660
    -0.45222
    -0.45222
    -0.64560
    -0.80676
     0.06348
     0.28909
    -0.03321
    -0.35552
    -0.35552
    -0.58114
    -0.74229
    -0.83899
    -0.77452
    -0.64560
    -0.03321
     0.54694
     0.51471
     0.54694
     0.54694
     0.70810
     1.41717
     1.77171
     1.67502
     1.77171
     1.32048
     1.41717
     1.70725
     1.93287
     1.70725
     1.96510
     1.99733
     1.70725
     0.90148
     0.41802
    -0.06545
    -0.03321
    -0.25883
    -0.51668
    -0.64560
    -0.74229
    -1.22576
    -1.06460
    -1.19353
    -1.00014
    -1.12906
    -1.09683
    -1.32245
    -1.12906
    -1.29022
    -1.32245
    -1.35468
    -1.16130
    -0.96791
    -1.03237
    -0.93568
    -1.06460
    -0.90345
    -0.83899
    -0.93568
    -0.77452
    -0.90345
    -0.77452
    -0.90345
    -0.80676
    -0.74229
    -0.80676
    -0.74229
    -0.67783
    -0.80676
    -0.61337
    -0.64560
    -0.58114
    -0.48445
    -0.45222
    -0.29106
    -0.16214
    -0.32329
    -0.19437
    -0.25883
     0.16017
     0.28909
     0.22463
     0.16017
     0.28909
     0.35356
     0.38579
     0.38579
     0.48248
     0.35356
     0.48248
     0.54694
     0.51471
     0.54694
     0.38579
     0.28909
     0.41802
     0.67586
     0.54694
     0.35356
     0.48248
     0.28909
     0.35356
     0.32133
     0.22463
     0.28909
     0.12794
     0.19240
     0.09571
    -0.06545
    -0.03321
    -0.06545
    -0.29106
     0.03125
     0.03125
    -0.12991
    -0.22660
    -0.03321
    -0.29106
    -0.32329
    -0.09768
    -0.03321
    -0.19437
    -0.22660
    -0.03321
    -0.03321
    -0.03321
    -0.19437
    -0.22660
    -0.00098
    -0.03321
    -0.00098
     0.06348
     0.03125
    -0.12991
    -0.09768
    -0.03321
     0.03125
     0.09571
     0.09571
     0.09571
     0.16017
     0.09571
     0.03125
    -0.06545
     0.06348
     0.19240
     0.03125
    -0.00098
    -0.06545
    -0.03321
    -0.06545
    -0.03321
    -0.16214
    -0.19437
    -0.29106
    -0.45222
    -0.74229
    -0.67783
    -0.22660
    -0.00098
    -0.09768
    -0.29106
    -0.45222
    -0.00098
     0.06348
     0.74033
     0.96594
     1.28825
     0.80479
     0.41802
     0.61140
     1.67502
     2.57749
     2.28741
     1.96510
     2.19072
     2.25518
     2.15849
     1.57833
     1.03040
     1.03040
     1.09487
     1.06264
     0.83702
     0.93371
     1.03040
     0.67586
     0.28909
    -0.54891
    -0.90345
    -0.71006
    -0.67783
    -0.87122
    -0.58114
    -0.54891
    -1.19353
    -1.29022
    -1.16130
    -1.06460
    -1.06460
    -0.90345
    -0.87122
    -0.61337
    -0.80676
    -0.71006
    -0.93568
    -0.64560
    -0.83899
    -0.74229
    -0.67783
    -0.38775
    -0.29106
    -0.38775
    -0.25883
    -0.45222
    -0.54891
    -0.54891
    -0.41998
    -0.51668
    -0.45222
    -0.32329
    -0.54891
    -0.35552
    -0.35552
    -0.22660
    -0.54891
    -0.16214
    -0.22660
    -0.19437
    -0.03321
    -0.16214
    -0.19437
    -0.12991
    -0.12991
    -0.12991
    -0.06545
     0.03125
     0.09571
    -0.03321
    -0.00098
     0.22463
    -0.03321
     0.16017
     0.25686
     0.12794
     0.16017
     0.19240
     0.19240
     0.16017
    -0.06545
     0.12794
     0.22463
     0.19240
     0.16017
     0.19240
     0.09571
     0.16017
    -0.06545
     0.09571
     0.09571
     0.09571
    -0.16214
     0.16017
     0.03125
    -0.09768
    -0.16214
    -0.12991
    -0.12991
    -0.06545
    -0.00098
    -0.19437
    -0.16214
    -0.12991
    -0.32329
    -0.16214
    -0.06545
    -0.06545
    -0.22660
    -0.03321
    -0.16214
     0.03125
    -0.09768
    -0.12991
    -0.03321
    -0.03321
     0.03125
    -0.00098
     0.09571
     0.12794
     0.25686
    -0.03321
     0.22463
     0.32133
     0.09571
     0.25686
     0.32133
     0.28909
     0.28909
     0.35356
     0.22463
     0.48248
     0.57917
     0.32133
     0.35356
     0.41802
     0.57917
     0.45025
     0.54694
     0.67586
     0.41802
     0.51471
     0.61140
     0.74033
     0.54694
     0.51471
     0.57917
     0.70810
     0.54694
     0.25686
     0.03125
    -0.09768
    -0.32329
     0.25686
     0.93371
     0.96594
     0.09571
    -0.19437
    -0.38775
    -0.87122
    -1.16130
    -0.83899
    -0.48445
     1.15933
     2.67418
     3.64111
     3.77003
     4.22126
     5.41380
     4.15680
     1.70725
     2.41633
     3.93118
     4.18903
     4.09234
     4.57580
     4.47911
     3.22210
     1.90064
     0.86925
     0.16017
    -0.67783
    -1.12906
    -1.96707
    -2.35384
    -2.54722
    -2.61168
    -2.22491
    -2.09599
    -1.99930
    -1.87037
    -1.41914
    -1.54807
    -1.48360
    -1.29022
    -0.77452
    -0.41998
    -0.03321
    -0.06545
     0.16017
    -0.03321
    -0.03321
     0.22463
     0.35356
     0.35356
     0.45025
     0.32133
     0.54694
     0.38579
     0.35356
     0.19240
     0.03125
     0.12794
     0.16017
     0.12794
     0.03125
    -0.00098
    -0.03321
    -0.12991
    -0.12991
    -0.03321
    -0.16214
    -0.29106
    -0.16214
    -0.09768
    -0.03321
    -0.03321
    -0.06545
    -0.03321
    -0.00098
    -0.06545
    -0.09768
    -0.12991
    -0.06545
    -0.09768
    -0.12991
    -0.03321
    -0.00098
    -0.22660
    -0.16214
    -0.12991
    -0.19437
    -0.25883
    -0.32329
    -0.19437
    -0.22660
    -0.16214
    -0.12991
    -0.22660
    -0.25883
    -0.38775
    -0.19437
    -0.25883
    -0.09768
    -0.38775
    -0.22660
    -0.22660
    -0.06545
    -0.06545
    -0.25883
    -0.32329
    -0.25883
    -0.03321
    -0.06545
    -0.06545
    -0.16214
    -0.09768
    -0.19437
    -0.00098
     0.09571
    -0.06545
    -0.06545
    -0.00098
     0.03125
    -0.09768
    -0.09768
    -0.09768
    -0.03321
     0.09571
     0.09571
    -0.00098
    -0.06545
    -0.12991
    -0.09768
    -0.22660
     0.19240
     0.16017
    -0.00098
    -0.03321
    -0.00098
    -0.03321
     0.09571
     0.03125
    -0.16214
    -0.03321
     0.16017
     0.09571
    -0.03321
     0.06348
    -0.12991
    -0.12991
     0.16017
     0.09571
    -0.00098
    -0.12991
    -0.06545
    -0.12991
    -0.00098
     0.06348
    -0.16214
    -0.22660
    -0.16214
    -0.16214
    -0.16214
    -0.41998
    -0.64560
    -0.80676
    -0.71006
    -0.80676
    -1.12906
    -1.03237
     0.09571
     0.54694
     0.38579
    -0.03321
    -0.19437
    -0.41998
    -0.22660
     0.90148
     1.32048
     2.44856
     3.57664
     3.80226
     3.73780
     3.83449
     4.86588
     5.22042
     4.31795
     3.57664
     2.89980
     3.28657
     3.47995
     3.38326
     2.96426
     2.80310
     2.06179
     0.96594
    -0.29106
    -1.29022
    -2.06376
    -1.80591
    -2.19268
    -2.48276
    -2.38607
    -2.74061
    -2.90176
    -3.15961
    -2.77284
    -2.64392
    -2.45053
    -2.28938
    -2.16045
    -1.87037
    -1.87037
    -1.96707
    -1.87037
    -1.41914
    -1.12906
    -1.12906
    -1.12906
    -1.03237
    -0.80676
    -0.77452
    -0.77452
    -0.83899
    -0.74229
    -0.83899
    -0.71006
    -0.64560
    -0.67783
    -0.77452
    -0.80676
    -0.58114
    -0.58114
    -0.67783
    -0.51668
    -0.58114
    -0.54891
    -0.41998
    -0.38775
    -0.45222
    -0.51668
    -0.45222
    -0.41998
    -0.38775
    -0.29106
    -0.41998
    -0.45222
    -0.32329
    -0.16214
    -0.16214
    -0.09768
    -0.35552
    -0.19437
    -0.16214
    -0.12991
    -0.03321
    -0.19437
     0.09571
     0.03125
     0.09571
     0.16017
     0.09571
     0.12794
     0.19240
     0.61140
     0.32133
    -0.03321
    -0.12991
     0.28909
     0.41802
     0.64363
     0.61140
     0.74033
     0.35356
     0.06348
     0.22463
    -0.00098
    -0.06545
     0.03125
    -0.12991
     0.19240
     0.12794
    -0.09768
    -0.19437
    -0.16214
    -0.45222
    -0.22660
    -0.29106
    -0.29106
    -0.25883
    -0.25883
    -0.06545
    -0.09768
     0.09571
     0.06348
     0.06348
     0.03125
     0.28909
     0.32133
     0.19240
     0.32133
     0.28909
     0.28909
     0.22463
     0.25686
     0.28909
     0.38579
     0.28909
     0.41802
     0.35356
     0.35356
     0.16017
     0.19240
     0.35356
     0.35356
     0.06348
     0.16017
     0.22463
     0.09571
     0.06348
    -0.00098
     0.09571
     0.19240
    -0.09768
    -0.09768
    -0.06545
     0.12794
    -0.32329
    -0.32329
    -0.16214
    -0.19437
    -0.38775
    -0.41998
    -0.41998
    -0.45222
    -0.58114
    -0.83899
    -1.25799
    -1.32245
    -0.45222
     0.54694
     0.86925
     0.19240
    -0.19437
    -0.32329
     0.32133
     1.19156
     1.70725
     1.70725
     1.28825
     1.48164
     2.99649
     3.57664
     3.15764
     3.41549
     3.12541
     2.19072
     2.19072
     2.22295
     2.22295
     1.61056
     1.57833
     1.57833
     0.83702
     0.16017
    -0.12991
    -0.35552
    -0.83899
    -1.64476
    -1.96707
    -2.03153
    -1.96707
    -1.96707
    -2.19268
    -2.32161
    -2.06376
    -2.03153
    -1.93484
    -1.32245
    -1.19353
    -1.29022
    -1.19353
    -1.16130
    -0.96791
    -0.67783
    -0.19437
    -0.03321
    -0.16214
     0.19240
     0.35356
     0.22463
     0.35356
     0.28909
     0.19240
     0.35356
     0.48248
     0.54694
     0.54694
     0.54694
     0.45025
     0.41802
     0.38579
     0.32133
     0.48248
     0.35356
     0.38579
     0.19240
     0.22463
     0.35356
     0.19240
     0.19240
     0.35356
     0.16017
     0.25686
     0.35356
     0.25686
     0.28909
     0.32133
     0.45025
     0.48248
     0.61140
     0.51471
     0.48248
     0.45025
     0.38579
     0.48248
     0.41802
     0.54694
     0.45025
     0.22463
     0.32133
     0.25686
     0.35356
     0.12794
     0.09571
     0.19240
     0.12794
     0.09571
    -0.00098
     0.12794
     0.22463
     0.16017
     0.03125
     0.25686
     0.28909
     0.06348
     0.41802
     0.38579
     0.28909
     0.38579
     0.25686
     0.32133
     0.57917
     0.41802
     0.35356
     0.32133
     0.51471
     0.35356
     0.28909
     0.19240
     0.45025
     0.35356
     0.22463
     0.28909
     0.32133
     0.06348
    -0.03321
    -0.03321
    -0.00098
     0.16017
     0.09571
    -0.12991
    -0.16214
    -0.06545
    -0.12991
    -0.12991
     0.12794
    -0.03321
    -0.22660
    -0.00098
     0.06348
     0.06348
    -0.00098
    -0.06545
     0.12794
     0.12794
     0.25686
    -0.00098
    -0.06545
     0.09571
     0.09571
     0.03125
     0.16017
     0.09571
    -0.09768
    -0.09768
     0.03125
    -0.09768
    -0.41998
    -0.67783
    -0.83899
    -0.12991
     0.67586
     1.44941
     0.70810
     0.09571
    -0.19437
    -0.19437
     0.19240
     0.19240
     0.70810
     0.90148
     2.06179
     3.06095
     2.99649
     2.54526
     1.99733
     2.67418
     3.41549
     2.38410
     1.06264
     1.12710
     1.77171
     1.90064
     1.93287
     1.93287
     1.73948
     1.12710
     0.22463
    -0.77452
    -1.58030
    -1.45137
    -1.06460
    -1.22576
    -1.38691
    -1.51583
    -1.83814
    -1.51583
    -1.41914
    -1.12906
    -1.19353
    -1.12906
    -1.12906
    -1.06460
    -0.58114
    -0.45222
    -0.38775
    -0.38775
    -0.45222
    -0.22660
    -0.03321
     0.12794
     0.09571
     0.12794
     0.32133
     0.35356
     0.22463
     0.32133
     0.22463
    -0.00098
     0.12794
     0.25686
     0.19240
     0.12794
    -0.12991
     0.03125
     0.12794
     0.19240
     0.09571
     0.09571
    -0.03321
    -0.06545
     0.19240
     0.12794
     0.09571
    -0.03321
    -0.03321
     0.03125
     0.22463
     0.06348
    -0.06545
     0.03125
     0.09571
     0.06348
     0.28909
     0.12794
     0.06348
     0.06348
    -0.09768
    -0.00098
     0.22463
    -0.03321
    -0.03321
    -0.09768
     0.06348
    -0.03321
    -0.22660
    -0.06545
    -0.06545
    -0.06545
    -0.00098
    -0.06545
    -0.03321
     0.03125
    -0.03321
    -0.00098
     0.32133
     0.09571
     0.03125
     0.19240
     0.22463
     0.28909
     0.28909
     0.19240
     0.22463
     0.25686
     0.28909
     0.38579
     0.35356
     0.28909
     0.22463
     0.12794
     0.35356
     0.32133
     0.25686
     0.25686
     0.25686
     0.32133
     0.32133
     0.19240
     0.16017
     0.32133
     0.41802
     0.32133
     0.35356
     0.32133
     0.38579
     0.22463
     0.38579
     0.54694
     0.32133
     0.28909
     0.28909
     0.32133
     0.32133
     0.25686
     0.28909
     0.25686
     0.25686
     0.32133
     0.22463
     0.09571
    -0.06545
    -0.19437
    -0.12991
     0.03125
    -0.16214
    -0.35552
    -0.25883
    -0.35552
    -0.22660
    -0.19437
     0.86925
     0.70810
     0.12794
    -0.12991
    -0.16214
     0.25686
     0.90148
     2.54526
     3.09318
     3.31880
     2.57749
     2.48079
     4.06011
     4.76919
     4.57580
     4.15680
     4.02788
     2.89980
     2.28741
     2.83533
     2.64195
     2.31964
     2.15849
     1.80395
     1.41717
     0.19240
    -1.25799
    -1.64476
    -2.03153
    -1.83814
    -1.93484
    -1.70922
    -1.67699
    -2.54722
    -2.99846
    -2.54722
    -1.93484
    -1.58030
    -1.51583
    -1.58030
    -1.93484
    -1.67699
    -1.70922
    -1.54807
    -1.03237
    -0.83899
    -0.83899
    -0.58114
    -0.45222
    -0.41998
    -0.32329
    -0.32329
    -0.03321
    -0.03321
     0.12794
    -0.03321
    -0.00098
    -0.03321
     0.12794
     0.03125
    -0.09768
     0.03125
     0.03125
     0.12794
     0.03125
    -0.00098
     0.09571
     0.28909
     0.41802
     0.41802
     0.32133
     0.19240
     0.19240
     0.41802
     0.57917
     0.61140
     0.48248
     0.38579
     0.41802
     0.19240
     0.25686
     0.28909
     0.12794
     0.12794
     0.09571
     0.19240
     0.03125
    -0.12991
    -0.25883
    -0.45222
    -0.29106
    -0.19437
    -0.45222
    -0.48445
    -0.45222
    -0.67783
    -0.45222
    -0.54891
    -0.54891
    -0.51668
    -0.54891
    -0.48445
    -0.38775
    -0.45222
    -0.58114
    -0.58114
    -0.58114
    -0.32329
    -0.41998
    -0.41998
    -0.41998
    -0.35552
    -0.45222
    -0.54891
    -0.41998
    -0.51668
    -0.48445
    -0.29106
    -0.32329
    -0.58114
    -0.45222
    -0.51668
    -0.54891
    -0.29106
    -0.51668
    -0.45222
    -0.41998
    -0.51668
    -0.32329
    -0.32329
    -0.41998
    -0.48445
    -0.45222
    -0.58114
    -0.54891
    -0.48445
    -0.51668
    -0.77452
    -0.83899
    -0.67783
    -0.64560
    -1.06460
    -1.38691
    -1.35468
    -0.90345
     0.09571
     0.16017
     0.06348
    -0.19437
    -0.41998
    -0.32329
    -0.06545
     0.35356
     1.03040
     0.90148
     1.35271
     2.57749
     2.64195
     2.09402
     2.25518
     2.67418
     3.18987
     3.44772
     2.83533
     2.19072
     2.31964
     2.51302
     1.93287
     1.54610
     1.41717
     1.38494
     1.25602
     0.96594
     0.45025
     0.09571
    -0.45222
    -0.54891
    -0.71006
    -1.00014
    -0.96791
    -1.03237
    -1.09683
    -1.09683
    -0.58114
    -0.71006
    -0.54891
    -0.77452
    -1.12906
    -1.25799
    -1.32245
    -1.29022
    -1.09683
    -0.96791
    -1.12906
    -0.96791
    -1.06460
    -0.90345
    -1.06460
    -1.00014
    -0.83899
    -0.83899
    -0.58114
    -0.80676
    -0.67783
    -0.45222
    -0.35552
    -0.48445
    -0.41998
    -0.32329
    -0.35552
    -0.22660
    -0.32329
    -0.12991
    -0.32329
    -0.19437
    -0.25883
    -0.35552
    -0.32329
    -0.38775
    -0.25883
    -0.32329
    -0.12991
    -0.22660
    -0.29106
    -0.32329
    -0.22660
    -0.22660
    -0.25883
    -0.35552
    -0.29106
    -0.06545
    -0.03321
    -0.19437
     0.06348
    -0.12991
    -0.00098
    -0.16214
     0.12794
     0.16017
     0.09571
     0.25686
     0.28909
     0.28909
     0.41802
     0.38579
     0.48248
     0.48248
     0.67586
     0.48248
     0.67586
     0.54694
     0.61140
     0.38579
     0.61140
     0.57917
     0.48248
     0.48248
     0.51471
     0.41802
     0.32133
     0.25686
     0.16017
     0.22463
     0.28909
     0.16017
     0.09571
     0.19240
     0.06348
    -0.00098
     0.06348
     0.16017
     0.16017
     0.03125
     0.09571
    -0.00098
    -0.09768
    -0.25883
    -0.16214
    -0.03321
    -0.06545
    -0.16214
    -0.19437
    -0.19437
    -0.22660
    -0.29106
    -0.25883
    -0.22660
    -0.32329
    -0.19437
    -0.25883
    -0.29106
    -0.41998
    -0.51668
    -0.29106
    -0.32329
    -0.35552
    -0.51668
    -0.45222
    -0.48445
    -0.54891
    -0.61337
    -0.67783
    -0.51668
    -0.71006
    -0.80676
    -0.67783
    -0.80676
    -0.83899
    -0.93568
    -1.06460
    -1.16130
    -1.19353
    -1.35468
    -1.70922
    -2.09599
    -1.58030
    -1.09683
    -0.29106
    -0.19437
    -0.77452
    -1.35468
    -0.83899
    -0.16214
     0.86925
     0.90148
     0.57917
     0.83702
     2.64195
     3.51218
     3.02872
     2.70641
     2.35187
     1.70725
     1.41717
     1.93287
     2.67418
     2.28741
     1.86841
     1.38494
     0.19240
    -0.32329
    -0.51668
    -0.80676
    -0.93568
    -1.38691
    -1.77368
    -1.99930
    -2.19268
    -2.35384
    -2.16045
    -2.12822
    -2.38607
    -2.48276
    -2.51499
    -2.28938
    -1.96707
    -1.93484
    -1.87037
    -1.80591
    -1.29022
    -1.09683
    -1.12906
    -1.03237
    -0.87122
    -0.80676
    -0.61337
    -0.51668
    -0.22660
    -0.67783
    -0.41998
    -0.06545
    -0.06545
     0.12794
    -0.09768
    -0.22660
    -0.41998
    -0.29106
    -0.19437
    -0.09768
    -0.22660
    -0.25883
    -0.16214
    -0.16214
    -0.03321
     0.12794
    -0.19437
    -0.12991
    -0.03321
     0.03125
     0.03125
    -0.00098
    -0.09768
     0.19240
     0.32133
     0.28909
     0.06348
     0.09571
     0.19240
     0.16017
     0.19240
     0.28909
     0.25686
     0.03125
     0.41802
     0.32133
     0.38579
     0.35356
     0.22463
     0.25686
     0.35356
     0.38579
     0.03125
     0.16017
     0.12794
     0.22463
     0.16017
     0.19240
     0.16017
     0.06348
    -0.03321
    -0.12991
     0.03125
    -0.09768
    -0.19437
    -0.16214
    -0.06545
    -0.09768
    -0.03321
    -0.03321
    -0.00098
    -0.12991
    -0.09768
     0.03125
     0.06348
    -0.16214
    -0.03321
     0.09571
     0.12794
     0.09571
     0.03125
    -0.03321
     0.19240
     0.16017
     0.28909
     0.12794
     0.09571
     0.22463
     0.22463
     0.16017
     0.28909
     0.25686
    -0.03321
     0.03125
     0.28909
     0.06348
    -0.09768
    -0.09768
    -0.03321
     0.03125
     0.03125
    -0.09768
    -0.09768
    -0.16214
    -0.09768
    -0.32329
    -0.06545
    -0.19437
    -0.19437
    -0.06545
    -0.16214
    -0.54891
    -0.64560
    -0.64560
    -0.83899
    -0.83899
    -1.12906
    -1.51583
    -1.00014
     0.90148
     1.12710
     0.22463
     0.06348
    -0.25883
    -0.22660
     0.19240
     0.41802
     0.70810
     1.09487
     1.54610
     1.38494
     1.03040
     0.67586
     0.86925
     0.64363
     0.77256
     0.70810
     0.54694
     0.57917
     0.54694
     0.35356
     0.22463
    -0.19437
    -0.54891
    -0.00098
     0.48248
     0.35356
     0.12794
    -0.06545
    -0.93568
    -1.16130
    -1.00014
    -0.71006
    -0.58114
    -0.51668
    -0.64560
    -1.00014
    -1.25799
    -0.51668
    -0.32329
    -0.32329
    -0.12991
    -0.29106
    -0.25883
    -0.03321
     0.09571
     0.16017
     0.19240
     0.32133
     0.06348
    -0.03321
    -0.09768
    -0.09768
    -0.19437
    -0.29106
    -0.45222
    -0.41998
    -0.64560
    -0.64560
    -0.71006
    -0.64560
    -0.64560
    -0.61337
    -0.54891
    -0.54891
    -0.64560
    -0.54891
    -0.22660
    -0.19437
    -0.16214
    -0.38775
    -0.19437
    -0.19437
    -0.00098
    -0.00098
    -0.09768
    -0.16214
     0.06348
     0.22463
     0.12794
     0.06348
     0.16017
    -0.09768
     0.16017
     0.28909
     0.09571
     0.09571
     0.12794
     0.16017
     0.25686
     0.12794
     0.22463
     0.19240
     0.45025
     0.25686
     0.16017
     0.16017
     0.19240
     0.19240
     0.16017
     0.45025
     0.41802
     0.19240
     0.25686
     0.32133
     0.22463
     0.45025
     0.25686
     0.32133
     0.25686
     0.41802
     0.35356
     0.41802
     0.19240
     0.22463
     0.28909
     0.54694
     0.67586
     0.35356
     0.38579
     0.32133
     0.35356
     0.28909
     0.45025
     0.28909
     0.28909
     0.38579
     0.25686
     0.25686
     0.19240
     0.16017
     0.06348
     0.03125
     0.32133
     0.12794
    -0.03321
    -0.00098
    -0.03321
    -0.00098
    -0.09768
     0.09571
    -0.00098
     0.09571
    -0.12991
     0.16017
     0.03125
     0.09571
    -0.06545
     0.09571
     0.35356
     0.09571
     0.12794
     0.12794
     0.09571
     0.12794
     0.12794
     0.03125
     0.12794
     0.12794
     0.12794
     0.09571
     0.09571
     0.12794
    -0.09768
    -0.16214
     0.03125
    -0.03321
    -0.09768
    -0.12991
    -0.00098
    -0.19437
    -0.16214
    -0.29106
    -0.19437
    -0.12991
    -0.09768
    -0.45222
    -0.61337
    -0.71006
    -1.06460
    -1.41914
    -1.70922
    -2.03153
     0.03125
     1.67502
     0.96594
     0.83702
     1.35271
     1.09487
     1.15933
     1.35271
     1.86841
     2.38410
     3.31880
     3.60887
     3.60887
     3.67334
     3.51218
     3.31880
     2.60972
     2.60972
     2.35187
     1.54610
     0.83702
     0.61140
     0.93371
     0.83702
     0.51471
    -0.54891
    -1.03237
    -0.67783
    -0.61337
    -1.19353
    -1.41914
    -1.09683
    -1.25799
    -1.19353
    -0.96791
    -0.93568
    -1.09683
    -0.90345
    -0.74229
    -0.38775
    -0.22660
    -0.09768
    -0.09768
     0.19240
     0.25686
     0.32133
     0.25686
     0.51471
     0.54694
     0.54694
     0.77256
     0.67586
     0.35356
     0.35356
     0.41802
     0.61140
     0.61140
     0.64363
     0.64363
     0.38579
     0.25686
     0.16017
     0.06348
     0.25686
     0.32133
     0.16017
     0.28909
     0.19240
     0.32133
    -0.00098
     0.16017
     0.12794
     0.25686
     0.28909
     0.32133
     0.22463
     0.28909
     0.48248
     0.25686
     0.48248
     0.51471
     0.48248
     0.45025
     0.57917
     0.41802
     0.38579
     0.25686
     0.22463
     0.38579
     0.41802
     0.41802
     0.28909
     0.45025
     0.45025
     0.48248
     0.54694
     0.61140
     0.57917
     0.51471
     0.74033
     0.70810
     0.74033
     0.64363
     0.54694
     0.74033
     0.67586
     0.80479
     0.67586
     0.48248
     0.57917
     0.57917
     0.45025
     0.48248
     0.48248
     0.41802
     0.45025
     0.48248
     0.45025
     0.41802
     0.38579
     0.38579
     0.35356
     0.61140
     0.41802
     0.70810
     0.54694
     0.67586
     0.61140
     0.64363
     0.77256
     0.61140
     0.74033
     0.74033
     0.80479
     0.80479
     0.67586
     0.74033
     0.77256
     0.93371
     0.74033
     0.54694
     0.80479
     0.67586
     0.77256
     0.64363
     0.83702
     0.64363
     0.61140
     0.74033
     0.74033
     0.61140
     0.51471
     0.57917
     0.67586
     0.64363
     0.48248
     0.38579
     0.38579
     0.38579
     0.22463
     0.09571
     0.22463
     0.03125
    -0.32329
    -0.35552
    -0.64560
    -1.19353
    -0.16214
     0.67586
     0.54694
     0.28909
     1.57833
     1.32048
     0.93371
     2.12625
     3.64111
     4.06011
     4.83365
     5.80057
     6.31627
     6.18735
     4.64026
     4.02788
     4.18903
     3.89895
     4.22126
     4.44688
     3.86672
     2.67418
     1.67502
     0.83702
    -0.29106
    -1.45137
    -1.90261
    -1.80591
    -1.83814
    -2.19268
    -2.70838
    -3.03069
    -2.86953
    -2.83730
    -2.28938
    -2.25714
    -2.41830
    -2.32161
    -2.35384
    -2.09599
    -1.80591
    -1.58030
    -1.48360
    -1.19353
    -1.29022
    -1.00014
    -0.71006
    -0.32329
    -0.45222
    -0.25883
    -0.32329
    -0.16214
    -0.19437
    -0.09768
     0.09571
    -0.16214
    -0.03321
    -0.12991
    -0.19437
    -0.03321
    -0.03321
    -0.29106
    -0.29106
    -0.25883
    -0.09768
     0.03125
     0.03125
     0.03125
     0.16017
     0.28909
     0.19240
     0.32133
     0.32133
     0.38579
     0.41802
     0.64363
     0.70810
     0.57917
     0.74033
     0.90148
     0.96594
     0.96594
     0.70810
     0.70810
     0.77256
     0.77256
     0.83702
     0.61140
     0.64363
     0.57917
     0.45025
     0.45025
     0.64363
     0.45025
     0.22463
     0.22463
     0.25686
     0.19240
     0.09571
     0.12794
     0.16017
     0.38579
     0.28909
     0.09571
     0.19240
     0.03125
     0.12794
     0.16017
     0.28909
     0.35356
    -0.06545
     0.22463
     0.22463
     0.35356
     0.06348
    -0.06545
    -0.06545
     0.09571
     0.32133
     0.38579
     0.16017
     0.54694
     0.38579
     0.06348
     0.41802
     0.19240
     0.16017
     0.16017
     0.35356
     0.35356
    -0.03321
     0.19240
    -0.00098
     0.09571
     0.03125
    -0.09768
    -0.25883
    -0.35552
    -0.38775
    -0.32329
    -0.12991
    -0.19437
    -0.41998
    -0.29106
    -0.29106
    -0.25883
    -0.16214
    -0.29106
    -0.22660
    -0.22660
    -0.12991
    -0.09768
    -0.19437
    -0.22660
    -0.35552
    -0.51668
    -0.45222
    -0.29106
    -0.48445
    -0.90345
    -1.09683
    -1.32245
    -1.06460
    -0.25883
     0.70810
     0.38579
    -0.12991
    -0.41998
    -0.16214
     0.61140
     1.15933
     1.28825
     1.03040
     1.09487
     1.96510
     2.77087
     2.73864
     2.96426
     2.93203
     2.35187
     1.83618
     1.90064
     1.96510
     2.02956
     2.02956
     1.90064
     1.80395
     1.35271
     0.86925
     0.99817
     0.67586
     0.09571
     0.09571
    -0.22660
    -0.03321
    -0.19437
    -0.32329
    -0.45222
    -0.41998
    -0.54891
    -0.45222
    -0.58114
    -0.32329
    -0.38775
    -0.38775
    -0.22660
    -0.22660
    -0.41998
    -0.22660
    -0.19437
     0.16017
     0.09571
     0.12794
    -0.00098
     0.16017
     0.35356
     0.06348
     0.09571
     0.09571
    -0.00098
    -0.00098
    -0.00098
     0.25686
     0.09571
    -0.12991
     0.09571
     0.09571
     0.09571
     0.03125
     0.06348
     0.09571
     0.16017
     0.16017
     0.19240
     0.19240
     0.09571
     0.12794
     0.09571
     0.35356
     0.32133
     0.12794
    -0.00098
     0.12794
     0.12794
     0.22463
     0.25686
     0.22463
     0.22463
     0.32133
     0.32133
     0.41802
     0.38579
     0.38579
     0.28909
     0.41802
     0.48248
     0.28909
     0.41802
     0.54694
     0.38579
     0.35356
     0.35356
     0.22463
     0.22463
     0.32133
     0.16017
     0.19240
     0.09571
    -0.03321
    -0.00098
     0.12794
     0.12794
     0.16017
    -0.12991
    -0.09768
    -0.03321
    -0.03321
    -0.00098
    -0.12991
    -0.16214
     0.03125
    -0.09768
    -0.06545
    -0.09768
    -0.32329
    -0.35552
    -0.29106
    -0.19437
    -0.22660
    -0.19437
    -0.19437
    -0.19437
    -0.09768
    -0.16214
    -0.19437
    -0.03321
    -0.09768
     0.03125
    -0.06545
     0.06348
     0.03125
     0.16017
    -0.03321
     0.16017
     0.22463
     0.16017
     0.09571
     0.03125
     0.12794
     0.09571
    -0.00098
     0.03125
     0.12794
     0.22463
     0.12794
     0.03125
     0.19240
     0.09571
    -0.12991
    -0.06545
     0.16017
     0.06348
     0.06348
     0.09571
     0.12794
     0.09571
    -0.06545
    -0.09768
    -0.03321
    -0.29106
    -0.06545
    -0.54891
    -0.87122
    -0.90345
    -0.45222
    -0.00098
     0.45025
     0.80479
     0.83702
     0.64363
     0.96594
     1.48164
     1.57833
     1.61056
     1.54610
     2.28741
     4.06011
     4.06011
     3.67334
     3.86672
     3.18987
     2.86756
     2.54526
     2.51302
     2.38410
     2.57749
     2.64195
     2.15849
     1.64279
     1.25602
     0.74033
     0.32133
    -0.09768
    -0.77452
    -0.61337
    -0.71006
    -0.80676
    -1.03237
    -1.22576
    -1.06460
    -1.03237
    -1.12906
    -1.00014
    -1.00014
    -1.00014
    -1.12906
    -1.00014
    -0.77452
    -0.58114
    -0.51668
    -0.38775
    -0.29106
    -0.19437
    -0.45222
    -0.29106
    -0.12991
    -0.38775
    -0.45222
    -0.51668
    -0.71006
    -0.64560
    -0.45222
    -0.48445
    -0.51668
    -0.54891
    -0.45222
    -0.51668
    -0.35552
    -0.38775
    -0.22660
    -0.45222
    -0.38775
    -0.35552
    -0.32329
    -0.12991
    -0.09768
    -0.29106
    -0.25883
    -0.22660
    -0.12991
    -0.03321
     0.09571
     0.09571
     0.09571
     0.09571
     0.32133
     0.16017
     0.35356
     0.38579
     0.35356
     0.57917
     0.64363
     0.51471
     0.64363
     0.41802
     0.67586
     0.67586
     0.80479
     0.70810
     0.64363
     0.67586
     0.67586
     0.38579
     0.64363
     0.70810
     0.51471
     0.74033
     0.70810
     0.57917
     0.64363
     0.45025
     0.54694
     0.48248
     0.64363
     0.48248
     0.35356
     0.41802
     0.45025
     0.25686
     0.25686
     0.35356
     0.16017
     0.19240
     0.09571
     0.22463
     0.16017
    -0.00098
    -0.03321
    -0.00098
     0.03125
    -0.03321
    -0.06545
    -0.16214
    -0.19437
     0.03125
    -0.09768
     0.16017
    -0.06545
    -0.09768
    -0.03321
    -0.03321
    -0.16214
     0.03125
    -0.00098
    -0.03321
     0.12794
     0.03125
     0.06348
     0.03125
     0.03125
     0.09571
    -0.12991
     0.38579
     0.19240
     0.16017
     0.22463
     0.28909
     0.19240
     0.12794
    -0.03321
    -0.12991
     0.09571
    -0.03321
    -0.09768
    -0.45222
    -0.67783
    -0.77452
    -1.19353
    -1.38691
    -1.93484
    -2.38607
    -2.93399
    -2.57945
     1.35271
     4.06011
     2.19072
     0.67586
     0.41802
     1.19156
     2.12625
     2.80310
     4.09234
     4.64026
     4.76919
     4.76919
     5.02703
     4.80142
     3.83449
     3.28657
     2.38410
     1.96510
     1.51387
     0.48248
    -0.35552
    -0.38775
    -0.64560
    -1.00014
    -1.29022
    -1.58030
    -2.19268
    -2.74061
    -1.99930
    -1.80591
    -1.58030
    -1.64476
    -1.35468
    -1.35468
    -1.25799
    -1.03237
    -0.67783
    -0.29106
    -0.29106
    -0.19437
    -0.09768
     0.09571
     0.03125
    -0.00098
     0.70810
     0.67586
     0.64363
     0.41802
     0.28909
     0.48248
     0.54694
     0.54694
     0.64363
     0.96594
     0.86925
     0.90148
     0.61140
     0.51471
     0.61140
     0.48248
     0.57917
     0.64363
     0.51471
     0.51471
     0.57917
     0.51471
     0.51471
     0.35356
     0.25686
     0.09571
     0.28909
     0.28909
     0.32133
     0.16017
     0.32133
     0.16017
     0.32133
     0.35356
     0.32133
     0.32133
     0.48248
     0.28909
     0.41802
     0.32133
     0.35356
     0.35356
     0.45025
     0.48248
     0.38579
     0.38579
     0.41802
     0.41802
     0.45025
     0.80479
     0.57917
     0.41802
     0.54694
     0.64363
     0.74033
     0.48248
     0.61140
     0.70810
     0.67586
     0.70810
     0.61140
     0.67586
     0.57917
     0.57917
     0.38579
     0.74033
     0.61140
     0.41802
     0.54694
     0.41802
     0.48248
     0.54694
     0.35356
     0.16017
     0.38579
     0.41802
     0.41802
     0.25686
     0.28909
     0.22463
     0.19240
     0.28909
     0.35356
     0.28909
     0.35356
     0.16017
     0.16017
     0.22463
     0.16017
     0.12794
     0.03125
     0.22463
     0.12794
     0.09571
     0.09571
    -0.03321
    -0.00098
    -0.06545
     0.19240
    -0.06545
    -0.22660
    -0.09768
    -0.09768
    -0.09768
    -0.22660
    -0.19437
    -0.22660
    -0.09768
    -0.16214
    -0.19437
    -0.22660
    -0.38775
    -0.19437
    -0.48445
    -0.16214
    -0.22660
    -0.51668
    -0.41998
    -0.45222
    -0.38775
    -0.29106
    -0.58114
    -0.71006
    -0.83899
    -0.87122
    -1.12906
    -0.87122
    -0.45222
    -0.22660
     0.16017
    -0.19437
    -0.19437
    -0.19437
     0.45025
     1.93287
     2.02956
     0.86925
     1.15933
     2.83533
     2.96426
     3.51218
     4.18903
     3.89895
     3.96341
     3.51218
     3.06095
     3.35103
     3.28657
     2.99649
     2.41633
     2.12625
     2.25518
     1.83618
     1.25602
     0.28909
    -0.90345
    -0.93568
    -0.83899
    -0.96791
    -1.32245
    -1.80591
    -2.22491
    -2.12822
    -1.90261
    -1.80591
    -1.96707
    -1.99930
    -2.03153
    -1.90261
    -1.61253
    -1.74145
    -1.51583
    -1.29022
    -1.09683
    -1.29022
    -1.09683
    -1.06460
    -0.90345
    -1.03237
    -0.77452
    -0.71006
    -0.77452
    -0.64560
    -0.67783
    -0.67783
    -0.51668
    -0.38775
    -0.25883
    -0.45222
    -0.09768
    -0.22660
    -0.12991
     0.03125
    -0.12991
    -0.16214
    -0.09768
     0.12794
    -0.19437
    -0.19437
    -0.16214
    -0.38775
    -0.25883
    -0.25883
    -0.29106
    -0.38775
    -0.48445
    -0.45222
    -0.32329
    -0.58114
    -0.51668
    -0.58114
    -0.51668
    -0.38775
    -0.41998
    -0.38775
    -0.38775
    -0.32329
    -0.29106
    -0.22660
    -0.25883
    -0.35552
    -0.19437
    -0.09768
    -0.09768
    -0.12991
    -0.06545
    -0.06545
    -0.16214
     0.09571
     0.09571
    -0.00098
    -0.19437
    -0.16214
    -0.09768
     0.06348
     0.16017
    -0.06545
    -0.25883
    -0.25883
    -0.22660
    -0.12991
    -0.00098
    -0.00098
    -0.16214
     0.06348
    -0.16214
    -0.35552
    -0.35552
    -0.38775
    -0.32329
    -0.25883
    -0.45222
    -0.35552
    -0.32329
    -0.58114
    -0.41998
    -0.41998
    -0.48445
    -0.41998
    -0.61337
    -0.45222
    -0.41998
    -0.25883
    -0.32329
    -0.41998
    -0.29106
    -0.29106
    -0.32329
    -0.22660
    -0.16214
    -0.16214
    -0.25883
    -0.19437
    -0.22660
    -0.22660
    -0.32329
    -0.35552
    -0.19437
    -0.09768
    -0.22660
    -0.29106
    -0.25883
    -0.22660
    -0.25883
    -0.16214
    -0.35552
    -0.29106
    -0.38775
    -0.41998
    -0.58114
    -0.74229
    -0.90345
    -0.93568
    -0.00098
     0.99817
     0.48248
     0.03125
    -0.06545
     0.16017
     1.09487
     2.15849
     2.70641
     1.38494
     0.93371
     2.12625
     3.99565
     4.35018
     4.31795
     4.25349
     3.54441
     2.70641
     2.35187
     2.38410
     2.57749
     2.22295
     1.83618
     1.70725
     0.99817
     0.06348
    -0.48445
    -0.74229
    -1.16130
    -1.77368
    -2.22491
    -2.51499
    -2.45053
    -2.38607
    -2.32161
    -2.32161
    -2.38607
    -2.32161
    -2.28938
    -1.99930
    -1.61253
    -1.41914
    -1.32245
    -1.25799
    -1.25799
    -0.90345
    -0.80676
    -0.51668
    -0.61337
    -0.19437
    -0.06545
    -0.32329
    -0.25883
    -0.32329
    -0.38775
    -0.41998
    -0.29106
    -0.22660
    -0.29106
    -0.22660
    -0.38775
    -0.41998
    -0.54891
    -0.41998
    -0.54891
    -0.41998
    -0.45222
    -0.54891
    -0.38775
    -0.19437
    -0.38775
    -0.29106
    -0.48445
    -0.45222
    -0.38775
    -0.12991
    -0.32329
    -0.38775
    -0.38775
    -0.22660
    -0.35552
    -0.48445
    -0.38775
    -0.58114
    -0.61337
    -0.58114
    -0.54891
    -0.58114
    -0.64560
    -0.58114
    -0.61337
    -0.67783
    -0.64560
    -0.71006
    -0.87122
    -0.71006
    -0.77452
    -0.67783
    -0.64560
    -0.58114
    -0.64560
    -0.61337
    -0.58114
    -0.51668
    -0.58114
    -0.58114
    -0.58114
    -0.48445
    -0.54891
    -0.48445
    -0.64560
    -0.45222
    -0.71006
    -0.64560
    -0.45222
    -0.41998
    -0.58114
    -0.41998
    -0.41998
    -0.45222
    -0.48445
    -0.54891
    -0.41998
    -0.38775
    -0.32329
    -0.41998
    -0.54891
    -0.45222
    -0.29106
    -0.51668
    -0.32329
    -0.16214
    -0.45222
    -0.35552
    -0.38775
    -0.41998
    -0.25883
    -0.58114
    -0.29106
    -0.35552
    -0.19437
    -0.32329
    -0.41998
    -0.35552
    -0.32329
    -0.51668
    -0.35552
    -0.22660
    -0.41998
    -0.48445
    -0.32329
    -0.32329
    -0.38775
    -0.38775
    -0.45222
    -0.54891
    -0.41998
    -0.58114
    -0.87122
    -0.90345
    -0.77452
    -0.35552
    -0.03321
     0.28909
    -0.09768
    -0.51668
    -0.48445
    -0.25883
    -0.22660
     0.48248
     0.57917
     0.12794
     0.19240
     0.80479
