# Supplementary material for: Software algorithm and hardware design for real-time implementation of new spectral estimator
Source: Biomed Eng Online. 2014 May 9;13:61. doi: 10.1186/1475-925X-13-61 (PMC4057578; doi:10.1186/1475-925X-13-61)
Supplement: Additional file 2 — txtfiles.zip. [file 1475-925X-13-61-S2.zip › FILE086.TXT]

     0.23601
     0.10860
     0.23601
     0.15107
     0.02366
    -0.06127
     0.19354
    -0.01881
     0.02366
     0.06613
    -0.14621
     0.15107
    -0.10374
     0.10860
     0.10860
     0.27848
     0.10860
     0.15107
     0.44835
     0.40588
     0.15107
     0.49082
     0.44835
     0.44835
     0.40588
     0.57576
     0.61822
     0.49082
     0.32094
     0.53329
     0.53329
     0.44835
     0.53329
     0.44835
     0.61822
     0.57576
     0.32094
     0.36341
     0.57576
     0.66069
     0.61822
     0.53329
     0.53329
     0.87304
     0.61822
     0.57576
     0.61822
     0.74563
     0.57576
     0.70316
     0.61822
     0.61822
     0.83057
     0.66069
     0.78810
     0.61822
     0.49082
     1.42513
     2.52932
     2.95400
     3.63350
     3.20881
     4.69522
     5.71447
     4.90756
     2.48685
     2.06216
     3.59103
     3.71844
     2.69919
     2.82660
     2.48685
     1.00044
     0.10860
    -0.44349
    -1.12299
    -1.84496
    -2.43952
    -2.86421
    -2.69433
    -2.69433
    -2.65186
    -2.52446
    -2.09977
    -2.05730
    -1.50521
    -1.16546
    -0.69830
    -0.27362
    -0.10374
     0.19354
     0.27848
     0.32094
     0.06613
     0.27848
     0.23601
     0.40588
     0.61822
     0.53329
     0.36341
     0.23601
     0.36341
     0.32094
     0.53329
     0.44835
     0.10860
     0.32094
     0.32094
     0.57576
     0.40588
     0.57576
     0.19354
     0.61822
     0.57576
     0.61822
     0.57576
     0.78810
     0.70316
     0.57576
     1.04291
     1.12785
     0.74563
     0.87304
     1.08538
     1.04291
     0.91551
     0.95797
     1.00044
     0.95797
     1.17032
     1.04291
     1.00044
     0.78810
     0.66069
     0.74563
     0.66069
     1.04291
     0.61822
     0.53329
     0.49082
     0.61822
     0.53329
     0.53329
     0.36341
     0.27848
     0.53329
     0.49082
     0.61822
     0.53329
     0.49082
     0.44835
     0.36341
     0.53329
     0.57576
     0.27848
     0.61822
     0.40588
     0.66069
     0.53329
     0.44835
     0.44835
     0.78810
     0.78810
     0.78810
     0.61822
     0.74563
     0.74563
     0.74563
     1.25525
     1.12785
     0.87304
     0.91551
     1.04291
     1.21279
     1.04291
     1.00044
     0.87304
     1.12785
     0.91551
     1.17032
     1.00044
     0.95797
     0.66069
     0.78810
     0.91551
     1.12785
     0.95797
     0.53329
     0.83057
     0.83057
     0.78810
     0.70316
     0.49082
     0.61822
     0.70316
     0.78810
     0.66069
     0.70316
     0.27848
     0.57576
     0.44835
     0.57576
     0.53329
     0.36341
     0.53329
     0.49082
     0.44835
     0.49082
     0.32094
     0.36341
     0.36341
     0.61822
     0.70316
     0.40588
     0.49082
     0.44835
     0.53329
     0.44835
     0.70316
     0.44835
     0.78810
     0.49082
     0.74563
     0.53329
     0.53329
     0.66069
     0.44835
     0.53329
     0.78810
     0.87304
     0.91551
     0.87304
     0.91551
     0.91551
     1.12785
     0.91551
     1.63747
     3.12388
     3.67597
     4.27053
     4.18559
     5.03497
     6.98853
     5.71447
     3.25128
     2.99647
     4.14313
     4.27053
     3.42116
     3.50610
     2.74166
     1.42513
     0.57576
     0.23601
    -0.57090
    -1.92990
    -2.35458
    -2.94914
    -3.07655
    -2.94914
    -2.60940
    -2.65186
    -2.35458
    -2.05730
    -1.80249
    -1.50521
    -0.78324
    -0.61337
    -0.40102
    -0.06127
    -0.06127
     0.19354
     0.23601
     0.10860
     0.19354
     0.49082
     0.53329
     0.61822
     0.53329
     0.49082
     0.27848
     0.44835
     0.53329
     0.78810
     0.32094
     0.57576
     0.53329
     0.66069
     0.74563
     0.32094
     0.57576
     0.53329
     0.53329
     0.74563
     0.70316
     0.61822
     0.83057
     0.53329
     0.83057
     0.74563
     0.83057
     0.70316
     0.70316
     0.61822
     0.61822
     0.57576
     0.66069
     0.49082
     0.27848
     0.49082
     0.49082
     0.40588
     0.10860
     0.19354
     0.02366
     0.40588
     0.23601
     0.02366
     0.19354
     0.06613
     0.10860
     0.06613
     0.15107
    -0.01881
     0.27848
     0.19354
     0.27848
     0.19354
     0.40588
     0.27848
     0.10860
     0.57576
     0.70316
     0.61822
     0.44835
     0.70316
     0.57576
     0.70316
     0.57576
     0.66069
     0.57576
     0.61822
     0.40588
     0.53329
     0.44835
     0.36341
     0.27848
     0.36341
     0.49082
     0.19354
     0.40588
     0.32094
     0.19354
     0.61822
     0.44835
     0.61822
     0.53329
     0.83057
     0.70316
     0.78810
     0.87304
     0.78810
     0.78810
     0.83057
     1.12785
     0.78810
     0.83057
     0.61822
     0.70316
     0.61822
     0.70316
     0.70316
     0.61822
     0.57576
     0.57576
     0.61822
     0.49082
     0.53329
     0.61822
     0.40588
     0.61822
     0.66069
     0.61822
     0.53329
     0.57576
     0.57576
     0.53329
     0.61822
     0.53329
     0.53329
     0.49082
     0.49082
     0.40588
     0.53329
     0.40588
     0.57576
     0.66069
     0.57576
     0.49082
     0.57576
     0.40588
     0.57576
     0.36341
     0.61822
     0.36341
     0.53329
     0.70316
     0.53329
     0.53329
     0.70316
     0.57576
     0.36341
     0.23601
     0.57576
     0.61822
     0.32094
     0.40588
     0.44835
     0.49082
     0.27848
     0.23601
     0.91551
     0.83057
     0.87304
     0.70316
     0.57576
     1.08538
     2.65672
     3.25128
     4.01572
     4.78016
     5.88434
     7.28581
     5.62953
     3.33622
     3.59103
     3.16635
     2.18957
     4.14313
     3.33622
     1.97722
     1.72241
     0.44835
    -0.91065
    -2.18471
    -2.69433
    -3.37383
    -3.96839
    -3.92592
    -3.84099
    -3.84099
    -3.71358
    -3.37383
    -2.86421
    -2.35458
    -1.88743
    -1.76002
    -1.16546
    -0.91065
    -0.91065
    -0.95312
    -0.61337
    -0.74077
    -0.69830
    -0.27362
    -0.23115
    -0.18868
    -0.40102
     0.10860
     0.15107
     0.15107
     0.36341
     0.23601
     0.27848
     0.10860
     0.61822
     0.36341
     0.57576
     0.83057
     0.70316
     0.70316
     0.78810
     0.83057
     0.61822
     0.70316
     0.61822
     0.87304
     1.04291
     0.95797
     0.66069
     0.91551
     0.91551
     0.95797
     1.08538
     1.12785
     1.04291
     0.78810
     1.34019
     1.08538
     1.17032
     1.08538
     1.21279
     1.21279
     1.21279
     1.12785
     1.04291
     0.83057
     0.95797
     0.70316
     0.61822
     0.70316
     0.57576
     0.32094
     0.23601
     0.44835
     0.15107
     0.06613
    -0.18868
    -0.27362
    -0.27362
    -0.27362
    -0.40102
    -0.52843
    -0.52843
    -0.74077
    -0.82571
    -0.61337
    -0.91065
    -0.91065
    -0.91065
    -0.86818
    -0.91065
    -0.78324
    -0.91065
    -0.69830
    -0.52843
    -0.52843
    -0.31609
    -0.40102
    -0.27362
    -0.18868
    -0.06127
    -0.06127
     0.32094
     0.15107
     0.02366
     0.36341
     0.19354
     0.27848
     0.19354
     0.40588
     0.32094
     0.40588
     0.36341
     0.27848
     0.15107
     0.36341
     0.36341
     0.19354
     0.36341
     0.44835
     0.27848
     0.40588
     0.49082
     0.61822
     0.36341
     0.40588
     0.53329
     0.44835
     0.70316
     0.49082
     0.49082
     0.61822
     0.57576
     0.44835
     0.70316
     0.70316
     0.27848
     0.40588
     0.66069
     0.40588
     0.44835
     0.32094
     0.49082
     0.49082
     0.49082
     0.40588
     0.23601
     0.36341
     0.32094
     0.27848
     0.23601
     0.23601
     0.19354
     0.10860
     0.10860
     0.19354
     0.53329
     0.23601
     0.19354
     0.06613
     0.06613
     0.02366
     0.06613
     0.23601
     0.10860
     0.19354
     0.10860
     0.27848
     0.15107
     0.44835
     0.49082
     0.87304
     0.91551
     0.78810
     0.83057
     2.44438
     3.63350
     3.46363
     3.93078
     3.37869
     5.20484
     7.75296
     5.50212
     3.42116
     2.86907
     3.71844
     2.78413
     3.08141
     2.74166
     1.12785
     0.70316
    -0.61337
    -1.12299
    -1.88743
    -2.99161
    -3.54371
    -3.84099
    -4.05333
    -4.13827
    -3.79852
    -3.33136
    -3.41630
    -3.11902
    -2.52446
    -2.01483
    -1.80249
    -1.63262
    -1.16546
    -1.03805
    -0.74077
    -0.65584
    -0.95312
    -0.74077
    -0.61337
    -0.48596
    -0.35856
     0.10860
    -0.18868
    -0.06127
    -0.10374
    -0.14621
    -0.14621
     0.23601
     0.06613
     0.15107
     0.44835
     0.49082
     0.49082
     0.40588
     0.19354
     0.36341
     0.23601
     0.61822
     0.53329
     0.44835
     0.53329
     0.70316
     0.49082
     0.44835
     0.36341
     0.36341
     0.44835
     0.53329
     0.66069
     0.57576
     0.70316
     0.49082
     0.23601
     0.66069
     0.66069
     0.70316
     0.23601
     0.57576
     0.70316
     0.53329
     0.32094
     0.36341
     0.44835
     0.36341
     0.40588
     0.23601
     0.10860
     0.23601
    -0.06127
     0.15107
     0.23601
    -0.01881
     0.10860
     0.10860
     0.06613
     0.23601
     0.15107
     0.02366
     0.06613
     0.27848
     0.36341
     0.32094
     0.36341
     0.44835
     0.19354
     0.27848
     0.53329
     0.57576
     0.23601
     0.44835
     0.40588
     0.61822
     0.40588
     0.36341
     0.44835
     0.57576
     0.53329
     0.61822
     0.44835
     0.36341
     0.32094
     0.15107
     0.78810
     0.70316
     0.27848
     0.53329
     0.36341
     0.49082
     0.49082
     0.27848
     0.44835
     0.27848
     0.57576
     0.44835
     0.32094
     0.23601
     0.40588
     0.19354
     0.32094
     0.61822
     0.23601
     0.23601
     0.40588
     0.36341
     0.19354
     0.40588
     0.36341
     0.27848
     0.40588
     0.27848
     0.23601
     0.15107
     0.32094
     0.15107
     0.32094
     0.44835
     0.40588
     0.10860
     0.10860
     0.15107
     0.15107
    -0.06127
     0.02366
     0.27848
     0.06613
     0.06613
    -0.06127
    -0.01881
    -0.06127
    -0.14621
    -0.23115
     0.02366
     0.27848
    -0.01881
     0.02366
     0.19354
     0.23601
     0.23601
     0.32094
     0.53329
     0.66069
     0.91551
     1.08538
     1.38266
     3.08141
     3.54856
     3.08141
     3.16635
     2.27450
     1.29772
     4.69522
     5.71447
     3.33622
     2.44438
     3.88831
     2.91153
     1.84982
     2.69919
     0.06613
    -1.12299
    -0.61337
    -1.08052
    -1.92990
    -2.14224
    -2.60940
    -3.16149
    -3.67111
    -3.41630
    -3.41630
    -3.07655
    -3.16149
    -2.94914
    -2.60940
    -2.35458
    -2.05730
    -1.46274
    -0.65584
    -0.61337
    -0.35856
    -0.35856
    -0.06127
    -0.23115
    -0.01881
    -0.14621
    -0.01881
    -0.27362
    -0.14621
    -0.14621
     0.06613
    -0.14621
    -0.40102
    -0.23115
    -0.14621
    -0.31609
    -0.06127
    -0.14621
     0.06613
     0.15107
     0.10860
     0.36341
     0.27848
     0.49082
     0.49082
     0.53329
     0.44835
     0.53329
     0.78810
     0.70316
     0.78810
     0.61822
     0.91551
     0.27848
     0.70316
     0.87304
     0.49082
     0.32094
     0.27848
     0.23601
     0.36341
     0.23601
     0.19354
     0.27848
     0.19354
     0.23601
     0.23601
     0.02366
    -0.14621
    -0.14621
    -0.06127
     0.23601
     0.10860
    -0.06127
     0.06613
    -0.01881
    -0.06127
    -0.06127
    -0.06127
    -0.06127
    -0.48596
    -0.57090
    -0.23115
    -0.23115
    -0.14621
    -0.27362
    -0.48596
    -0.18868
    -0.40102
    -0.27362
    -0.23115
    -0.27362
    -0.23115
    -0.01881
     0.02366
     0.02366
     0.19354
     0.40588
    -0.01881
     0.23601
     0.27848
     0.19354
     0.23601
     0.32094
     0.36341
     0.27848
     0.23601
     0.27848
     0.23601
     0.19354
     0.19354
     0.10860
     0.10860
     0.27848
     0.23601
     0.10860
     0.10860
     0.19354
     0.02366
     0.19354
     0.19354
     0.06613
     0.06613
     0.23601
     0.10860
     0.06613
     0.10860
     0.02366
     0.10860
     0.15107
     0.15107
     0.15107
     0.06613
     0.15107
     0.06613
     0.06613
     0.27848
     0.23601
    -0.10374
     0.15107
    -0.06127
    -0.06127
    -0.18868
     0.02366
     0.02366
     0.27848
     0.15107
    -0.14621
    -0.14621
    -0.35856
    -0.31609
    -0.52843
    -0.35856
    -0.31609
    -0.61337
    -0.06127
    -0.10374
    -0.23115
    -0.10374
    -0.18868
     0.91551
     1.00044
     1.04291
     1.29772
     1.63747
     1.93475
     2.57178
     3.59103
     3.93078
     4.35547
     3.33622
     2.52932
     0.36341
     1.80735
     4.73769
     3.93078
     4.52534
     3.42116
     1.51007
    -0.78324
     0.53329
    -1.42027
    -2.77927
    -1.67508
    -1.67508
    -1.84496
    -2.43952
    -3.03408
    -3.28889
    -3.92592
    -3.71358
    -3.84099
    -3.75605
    -3.50124
    -3.28889
    -3.03408
    -2.90668
    -2.26965
    -1.80249
    -1.42027
    -1.08052
    -0.69830
    -0.78324
    -0.48596
    -0.44349
    -0.35856
    -0.31609
    -0.44349
    -0.52843
    -0.44349
    -0.14621
    -0.23115
    -0.35856
    -0.40102
    -0.31609
    -0.27362
    -0.44349
    -0.14621
    -0.23115
    -0.18868
    -0.10374
    -0.18868
    -0.31609
    -0.27362
    -0.23115
    -0.14621
    -0.10374
     0.10860
    -0.14621
    -0.14621
    -0.27362
    -0.01881
    -0.23115
    -0.23115
    -0.06127
    -0.35856
    -0.35856
    -0.18868
    -0.31609
    -0.31609
    -0.31609
    -0.23115
    -0.35856
    -0.14621
    -0.14621
    -0.27362
    -0.31609
    -0.18868
    -0.44349
    -0.06127
     0.06613
    -0.23115
    -0.23115
     0.06613
    -0.06127
     0.06613
    -0.14621
     0.19354
    -0.01881
     0.40588
     0.19354
     0.23601
     0.02366
     0.15107
     0.19354
     0.19354
     0.57576
     0.44835
     0.19354
     0.27848
     0.49082
     0.40588
     0.27848
     0.23601
     0.53329
     0.27848
     0.32094
     0.40588
     0.27848
     0.27848
     0.19354
     0.15107
     0.44835
     0.36341
     0.06613
     0.19354
     0.27848
     0.49082
     0.19354
    -0.01881
     0.19354
     0.15107
     0.36341
     0.23601
     0.19354
     0.06613
     0.15107
    -0.01881
     0.23601
     0.27848
    -0.06127
    -0.01881
     0.10860
     0.10860
     0.02366
     0.02366
     0.10860
    -0.06127
     0.06613
     0.23601
     0.23601
     0.10860
     0.10860
     0.19354
     0.06613
     0.36341
     0.27848
     0.06613
     0.36341
     0.19354
     0.15107
     0.23601
     0.19354
     0.02366
     0.27848
     0.23601
     0.19354
     0.19354
     0.02366
    -0.01881
    -0.23115
     0.40588
     0.15107
    -0.01881
     0.15107
     0.10860
     0.19354
    -0.06127
     0.19354
     0.02366
     0.02366
     0.44835
     0.32094
     0.40588
     0.44835
     0.53329
     0.02366
     0.10860
     0.91551
     1.51007
     2.06216
     3.37869
     3.46363
     4.44041
     4.56781
     3.33622
     1.72241
     2.14710
     3.20881
     2.57178
     2.23203
     2.06216
     1.63747
     0.44835
    -0.44349
    -1.20793
    -1.88743
    -2.26965
    -2.94914
    -3.33136
    -3.54371
    -3.45877
    -3.50124
    -3.16149
    -2.86421
    -2.60940
    -2.05730
    -1.71755
    -1.37780
    -0.78324
    -0.06127
    -0.14621
     0.06613
     0.19354
     0.57576
     0.78810
     0.78810
     0.87304
     1.04291
     1.34019
     1.34019
     1.42513
     1.38266
     1.38266
     1.25525
     1.04291
     1.55254
     1.38266
     1.17032
     1.17032
     1.21279
     1.25525
     1.00044
     0.95797
     0.57576
     0.74563
     0.66069
     0.61822
     0.57576
     0.49082
     0.15107
    -0.18868
     0.06613
    -0.01881
    -0.40102
    -0.40102
    -0.35856
    -0.40102
    -0.57090
    -0.78324
    -0.86818
    -0.82571
    -0.61337
    -0.65584
    -0.61337
    -0.69830
    -0.74077
    -0.74077
    -0.44349
    -0.18868
    -0.31609
    -0.27362
    -0.18868
    -0.06127
    -0.14621
     0.10860
     0.36341
     0.15107
     0.36341
     0.40588
     0.36341
     0.40588
     0.40588
     0.19354
     0.19354
     0.70316
     0.32094
     0.40588
     0.40588
     0.32094
     0.57576
     0.27848
     0.40588
     0.44835
     0.53329
     0.57576
     0.70316
     0.53329
     0.61822
     0.66069
     0.36341
     0.83057
     0.87304
     0.78810
     0.66069
     0.78810
     0.66069
     0.70316
     0.44835
     0.53329
     0.74563
     0.74563
     0.61822
     0.70316
     0.70316
     0.53329
     0.27848
     0.61822
     0.66069
     0.40588
     0.49082
     0.36341
     0.57576
     0.40588
     0.53329
     0.40588
     0.40588
     0.36341
     0.32094
     0.36341
     0.36341
     0.36341
     0.10860
     0.23601
     0.27848
     0.32094
     0.23601
     0.36341
     0.27848
     0.32094
     0.23601
     0.19354
     0.23601
     0.40588
     0.40588
     0.32094
     0.36341
     0.23601
     0.15107
     0.23601
     0.53329
     0.49082
     0.32094
     0.27848
     0.23601
     0.32094
     0.40588
     0.36341
     0.23601
     0.32094
     0.36341
     0.49082
     0.40588
     0.40588
     0.27848
    -0.01881
     0.27848
     0.36341
     0.27848
     0.19354
     0.36341
     0.19354
     0.06613
     0.27848
     0.19354
     0.10860
     0.02366
     0.02366
     0.02366
    -0.18868
    -0.10374
    -0.23115
    -0.18868
    -0.01881
    -0.01881
    -0.06127
    -0.06127
    -0.27362
    -0.18868
    -0.14621
     0.06613
    -0.06127
    -0.06127
    -0.06127
     0.10860
     0.02366
    -0.01881
    -0.01881
    -0.06127
     0.23601
     0.27848
     0.02366
     0.40588
     0.02366
     0.27848
    -0.06127
     0.10860
     0.15107
     0.23601
     0.40588
     0.32094
     0.19354
     0.15107
     0.36341
     0.02366
     0.19354
     0.40588
     0.19354
     0.19354
     0.32094
     0.27848
     0.36341
     0.23601
     0.19354
     0.27848
     0.27848
     0.32094
     0.23601
     0.32094
     0.36341
     0.19354
     0.36341
     0.40588
     0.40588
     0.40588
     0.44835
     0.44835
     0.36341
     0.53329
     0.53329
     0.53329
     0.70316
     0.66069
     0.36341
     0.53329
     0.49082
     0.19354
     0.53329
     0.53329
     0.74563
     0.32094
     0.53329
     1.25525
     2.06216
     2.35944
     2.78413
     3.80338
     4.82262
     5.62953
     3.54856
     0.70316
     0.27848
     1.34019
     2.40191
     3.20881
     2.40191
     1.76488
     0.70316
    -0.27362
    -1.50521
    -2.26965
    -2.77927
    -2.73680
    -2.73680
    -2.39705
    -2.31211
    -2.35458
    -1.97237
    -1.67508
    -1.71755
    -0.99559
    -0.44349
    -0.69830
    -0.14621
    -0.10374
    -0.23115
     0.02366
     0.15107
     0.23601
     0.36341
     0.53329
     0.40588
     0.36341
     0.53329
     0.44835
     0.36341
     0.49082
     0.53329
     0.53329
     0.49082
     0.61822
     0.27848
     0.19354
     0.19354
     0.23601
     0.19354
     0.27848
     0.40588
     0.15107
     0.02366
     0.10860
     0.02366
     0.10860
     0.23601
    -0.06127
    -0.10374
     0.23601
     0.10860
     0.02366
    -0.06127
    -0.01881
     0.02366
     0.19354
    -0.06127
    -0.06127
     0.02366
    -0.14621
    -0.14621
     0.02366
     0.06613
    -0.06127
    -0.10374
     0.06613
    -0.18868
     0.19354
    -0.10374
    -0.06127
    -0.14621
     0.02366
     0.15107
    -0.06127
    -0.14621
    -0.06127
    -0.06127
    -0.18868
     0.15107
     0.19354
    -0.35856
    -0.06127
     0.02366
    -0.23115
    -0.06127
    -0.23115
    -0.23115
    -0.06127
    -0.06127
    -0.27362
    -0.18868
    -0.14621
    -0.14621
    -0.27362
    -0.18868
     0.10860
    -0.06127
    -0.14621
    -0.10374
     0.15107
     0.06613
    -0.01881
    -0.06127
     0.23601
     0.10860
     0.27848
     0.23601
     0.06613
     0.27848
     0.19354
     0.23601
     0.53329
     0.36341
     0.10860
     0.23601
     0.10860
     0.27848
     0.02366
     0.02366
    -0.01881
     0.27848
     0.06613
     0.15107
    -0.18868
    -0.06127
    -0.23115
    -0.14621
     0.06613
    -0.06127
    -0.27362
    -0.18868
    -0.10374
    -0.10374
    -0.23115
    -0.23115
    -0.23115
    -0.14621
     0.06613
    -0.06127
    -0.14621
    -0.14621
     0.06613
    -0.31609
     0.15107
     0.02366
     0.02366
    -0.06127
     0.15107
     0.19354
     0.15107
    -0.06127
     0.06613
     0.23601
     0.19354
     0.23601
    -0.01881
     0.19354
     0.15107
     0.15107
     0.02366
     0.10860
     0.23601
     0.02366
     0.15107
     0.02366
     0.02366
     0.02366
     0.10860
    -0.06127
     0.23601
     0.27848
     0.06613
    -0.14621
    -0.01881
     0.06613
    -0.18868
     0.06613
    -0.01881
    -0.01881
    -0.10374
     0.06613
     0.02366
     0.02366
    -0.06127
    -0.01881
     0.02366
     0.15107
    -0.14621
     0.19354
     0.06613
     0.10860
    -0.23115
     0.19354
     0.15107
     0.10860
    -0.06127
     0.10860
    -0.23115
    -0.44349
    -0.74077
    -1.29287
    -1.16546
    -0.31609
     0.19354
     0.70316
     0.91551
     0.23601
    -0.18868
     0.78810
     2.78413
     3.76091
     2.86907
     2.40191
     1.08538
     1.76488
     4.39794
     3.84584
     2.14710
     2.91153
     3.33622
     0.91551
     0.27848
    -0.27362
    -0.44349
    -0.69830
    -0.61337
    -1.08052
    -1.37780
    -1.92990
    -2.35458
    -2.43952
    -2.09977
    -1.92990
    -2.05730
    -1.76002
    -1.42027
    -1.46274
    -1.12299
    -1.12299
    -1.16546
    -1.20793
    -0.78324
    -0.82571
    -0.52843
    -0.69830
    -0.69830
    -0.44349
    -0.61337
    -0.52843
    -0.48596
    -0.57090
    -0.23115
    -0.35856
    -0.31609
    -0.44349
    -0.40102
    -0.40102
     0.02366
    -0.14621
    -0.52843
    -0.44349
    -0.23115
    -0.27362
    -0.23115
    -0.27362
    -0.35856
    -0.27362
    -0.27362
    -0.31609
    -0.31609
    -0.44349
    -0.40102
    -0.52843
    -0.44349
    -0.31609
    -0.57090
    -0.48596
    -0.61337
    -0.48596
    -0.57090
    -0.61337
    -0.82571
    -0.78324
    -0.65584
    -0.78324
    -0.61337
    -0.86818
    -0.78324
    -0.95312
    -0.91065
    -0.65584
    -0.78324
    -0.91065
    -0.78324
    -0.69830
    -0.61337
    -0.65584
    -0.65584
    -0.44349
    -0.65584
    -0.44349
    -0.27362
    -0.27362
    -0.31609
    -0.23115
    -0.40102
    -0.06127
     0.02366
    -0.18868
    -0.27362
     0.02366
    -0.10374
     0.10860
    -0.06127
    -0.10374
    -0.06127
    -0.14621
     0.10860
    -0.18868
    -0.06127
    -0.14621
    -0.31609
    -0.01881
     0.06613
    -0.06127
    -0.10374
    -0.01881
    -0.06127
    -0.14621
    -0.23115
    -0.01881
     0.06613
    -0.06127
     0.15107
     0.10860
    -0.06127
    -0.06127
    -0.14621
     0.19354
     0.23601
     0.02366
     0.02366
     0.06613
     0.15107
     0.06613
     0.19354
     0.06613
     0.19354
     0.23601
     0.10860
     0.27848
     0.06613
     0.27848
     0.27848
     0.10860
     0.53329
     0.49082
     0.23601
     0.44835
     0.40588
     0.36341
     0.49082
     0.36341
     0.53329
     0.49082
     0.57576
     0.40588
     0.74563
     0.40588
     0.27848
     0.23601
     0.49082
     0.61822
     0.49082
     0.36341
     0.44835
     0.44835
     0.27848
     0.53329
     0.44835
     0.44835
     0.49082
     0.44835
     0.53329
     0.57576
     0.44835
     0.40588
     0.27848
     0.70316
     0.32094
     0.53329
     0.15107
     0.36341
     0.19354
     0.27848
     0.19354
     0.27848
     0.32094
     0.19354
     0.02366
    -0.06127
    -0.10374
    -0.10374
    -0.14621
     0.44835
     0.40588
    -0.18868
    -0.14621
    -0.40102
     0.27848
     0.87304
     0.61822
     0.23601
     0.91551
     1.55254
     1.46760
     0.74563
     0.74563
     0.19354
     0.23601
     0.36341
     0.70316
     0.32094
     0.15107
    -0.23115
    -0.48596
    -0.78324
    -0.95312
    -1.37780
    -1.42027
    -1.54768
    -1.59015
    -1.67508
    -1.42027
    -1.50521
    -1.54768
    -1.16546
    -0.95312
    -0.91065
    -1.03805
    -0.82571
    -0.74077
    -0.69830
    -0.48596
    -0.52843
    -0.61337
    -0.40102
    -0.48596
    -0.61337
    -0.31609
    -0.44349
    -0.61337
    -0.61337
    -0.44349
    -0.65584
    -0.65584
    -0.61337
    -0.69830
    -0.61337
    -0.82571
    -0.82571
    -0.65584
    -0.52843
    -0.52843
    -0.69830
    -0.65584
    -0.65584
    -0.61337
    -0.78324
    -0.27362
    -0.35856
    -0.40102
    -0.27362
    -0.31609
    -0.31609
    -0.27362
    -0.06127
    -0.14621
     0.02366
     0.02366
     0.06613
    -0.18868
     0.06613
     0.02366
    -0.18868
    -0.10374
     0.02366
    -0.14621
     0.15107
    -0.18868
    -0.06127
    -0.40102
    -0.18868
    -0.40102
    -0.18868
    -0.14621
    -0.27362
    -0.27362
    -0.18868
    -0.18868
    -0.40102
    -0.18868
    -0.35856
    -0.18868
    -0.27362
    -0.18868
    -0.10374
    -0.35856
    -0.31609
    -0.10374
    -0.23115
    -0.01881
    -0.18868
    -0.01881
    -0.18868
    -0.14621
    -0.23115
    -0.06127
     0.06613
    -0.06127
    -0.18868
    -0.01881
    -0.01881
    -0.14621
    -0.14621
    -0.18868
     0.02366
    -0.06127
    -0.23115
     0.02366
    -0.14621
    -0.06127
    -0.01881
    -0.01881
     0.06613
     0.15107
    -0.01881
     0.06613
     0.15107
     0.23601
     0.10860
     0.06613
     0.27848
     0.19354
     0.19354
     0.15107
     0.06613
     0.02366
     0.19354
    -0.06127
     0.27848
     0.15107
    -0.01881
    -0.06127
     0.10860
     0.06613
    -0.23115
     0.06613
    -0.06127
     0.06613
     0.19354
     0.02366
     0.06613
     0.02366
     0.06613
     0.02366
     0.06613
     0.10860
    -0.06127
     0.06613
     0.23601
     0.02366
    -0.10374
    -0.06127
    -0.23115
    -0.06127
    -0.06127
    -0.01881
    -0.23115
    -0.18868
    -0.18868
    -0.35856
    -0.06127
    -0.18868
    -0.06127
    -0.40102
    -0.14621
    -0.27362
    -0.01881
    -0.23115
    -0.44349
    -0.31609
    -0.18868
    -0.10374
    -0.14621
    -0.40102
    -0.14621
    -0.31609
    -0.35856
     0.10860
    -0.14621
    -0.35856
    -0.31609
    -0.14621
    -0.06127
    -0.18868
    -0.35856
    -0.35856
    -0.18868
    -0.01881
    -0.27362
    -0.35856
    -0.35856
    -0.52843
    -0.52843
    -0.57090
    -0.57090
    -0.74077
    -0.52843
    -0.65584
    -0.44349
    -0.35856
    -0.40102
    -0.35856
    -0.40102
    -0.44349
     0.02366
     0.32094
     0.32094
     0.66069
     1.80735
     2.57178
     2.65672
     0.83057
    -0.95312
    -0.18868
     1.17032
     1.42513
     0.91551
     0.61822
     0.36341
     0.06613
    -0.44349
    -1.08052
    -1.46274
    -1.42027
    -1.59015
    -1.50521
    -1.54768
    -1.71755
    -1.59015
    -1.29287
    -1.12299
    -1.20793
    -1.08052
    -1.16546
    -0.69830
    -0.65584
    -0.57090
    -0.44349
    -0.27362
    -0.40102
    -0.14621
    -0.18868
     0.06613
     0.27848
    -0.01881
     0.10860
     0.32094
    -0.06127
     0.19354
     0.27848
     0.02366
     0.32094
     0.23601
     0.27848
     0.19354
     0.10860
     0.02366
    -0.10374
     0.02366
     0.19354
    -0.06127
    -0.27362
    -0.06127
    -0.14621
    -0.18868
    -0.14621
    -0.06127
    -0.14621
    -0.14621
     0.06613
    -0.06127
    -0.06127
    -0.06127
    -0.14621
     0.06613
     0.19354
     0.06613
    -0.10374
     0.27848
     0.19354
     0.23601
     0.19354
     0.10860
     0.36341
     0.19354
     0.57576
     0.40588
     0.32094
     0.44835
     0.23601
     0.19354
     0.49082
     0.44835
     0.19354
     0.15107
     0.40588
     0.44835
     0.10860
    -0.01881
     0.19354
     0.10860
     0.23601
     0.23601
     0.06613
     0.23601
    -0.14621
    -0.01881
     0.23601
     0.23601
     0.23601
    -0.06127
     0.27848
     0.15107
     0.06613
     0.36341
     0.10860
     0.10860
     0.44835
     0.36341
     0.19354
     0.27848
     0.49082
     0.10860
     0.49082
     0.61822
     0.53329
     0.27848
     0.49082
     0.57576
     0.83057
     0.66069
     0.74563
     0.61822
     0.74563
     0.91551
     0.87304
     1.00044
     0.91551
     0.83057
     0.78810
     1.21279
     1.08538
     0.61822
     0.78810
     0.83057
     0.74563
     0.70316
     0.32094
     0.15107
     0.02366
     0.15107
    -0.01881
    -0.44349
    -0.61337
    -0.82571
    -0.99559
    -0.95312
    -1.03805
    -1.33533
    -1.42027
    -1.54768
    -1.54768
    -1.71755
    -1.67508
    -1.80249
    -1.59015
    -1.37780
    -1.42027
    -1.42027
    -1.25040
    -1.25040
    -1.16546
    -0.78324
    -0.44349
    -0.57090
    -0.57090
    -0.40102
    -0.35856
    -0.06127
     0.02366
     0.02366
    -0.18868
    -0.01881
     0.23601
     0.06613
     0.10860
     0.15107
    -0.10374
    -0.10374
     0.15107
     0.02366
    -0.31609
     0.02366
     0.06613
     0.02366
     0.10860
    -0.06127
     0.02366
    -0.01881
    -0.06127
     0.19354
     0.06613
     0.27848
     0.02366
    -0.06127
     0.19354
     0.27848
     0.10860
     0.10860
     0.02366
     0.02366
     0.10860
     0.44835
     0.02366
     0.15107
     0.10860
     0.44835
     0.40588
     0.36341
     0.23601
     0.15107
     0.49082
     0.57576
     0.83057
     0.36341
     0.49082
     0.78810
     2.35944
     2.23203
     1.63747
     0.02366
     0.15107
     0.40588
     0.53329
     0.66069
     0.70316
     0.57576
     0.95797
     0.15107
    -0.48596
    -1.16546
    -0.61337
    -0.69830
    -1.08052
    -0.95312
    -1.33533
    -1.08052
    -0.78324
    -0.91065
    -0.86818
    -0.69830
    -0.69830
    -0.78324
    -0.61337
    -0.10374
    -0.14621
    -0.14621
    -0.23115
    -0.23115
    -0.14621
     0.02366
     0.02366
     0.23601
     0.10860
     0.10860
     0.10860
     0.10860
     0.19354
     0.02366
    -0.01881
     0.32094
     0.27848
     0.15107
     0.32094
     0.19354
     0.19354
     0.15107
     0.40588
     0.27848
     0.32094
     0.19354
     0.23601
     0.36341
     0.32094
     0.27848
     0.10860
     0.44835
     0.27848
     0.23601
     0.32094
     0.27848
     0.19354
     0.23601
     0.15107
     0.15107
     0.23601
     0.23601
     0.27848
    -0.06127
     0.32094
     0.06613
    -0.01881
     0.15107
     0.23601
    -0.01881
     0.10860
     0.02366
     0.06613
     0.15107
    -0.01881
     0.06613
    -0.01881
     0.10860
     0.10860
     0.10860
    -0.10374
    -0.01881
    -0.06127
    -0.18868
     0.02366
     0.06613
     0.10860
    -0.10374
    -0.06127
     0.19354
     0.02366
     0.06613
    -0.14621
     0.06613
     0.10860
    -0.06127
     0.19354
     0.10860
    -0.06127
    -0.14621
     0.06613
     0.15107
    -0.06127
    -0.14621
    -0.23115
    -0.14621
    -0.14621
    -0.35856
    -0.31609
    -0.14621
    -0.27362
    -0.35856
    -0.18868
    -0.44349
    -0.44349
    -0.57090
    -0.35856
    -0.35856
    -0.40102
    -0.35856
    -0.23115
    -0.14621
    -0.18868
    -0.10374
     0.02366
     0.02366
     0.15107
     0.36341
     0.02366
     0.19354
     0.19354
     0.23601
     0.27848
     0.32094
     0.19354
     0.27848
     0.40588
     0.27848
     0.23601
    -0.01881
     0.06613
     0.19354
     0.19354
     0.10860
     0.53329
     0.23601
     0.10860
     0.06613
    -0.06127
     0.27848
     0.23601
     0.27848
     0.19354
     0.32094
     0.15107
     0.06613
    -0.01881
     0.15107
     0.19354
     0.15107
    -0.01881
     0.02366
     0.10860
     0.10860
    -0.18868
     0.15107
    -0.06127
     0.10860
     0.02366
     0.10860
     0.10860
    -0.14621
    -0.35856
     0.02366
     0.10860
     0.06613
    -0.10374
    -0.06127
    -0.14621
    -0.06127
    -0.23115
    -0.23115
     0.06613
    -0.06127
    -0.23115
    -0.06127
    -0.06127
    -0.23115
    -0.23115
    -0.27362
    -0.23115
     0.02366
     0.02366
    -0.14621
    -0.06127
    -0.14621
    -0.01881
    -0.06127
     0.19354
     0.15107
    -0.10374
    -0.06127
     0.06613
     0.02366
    -0.27362
    -0.74077
    -0.27362
     1.00044
     1.17032
     0.40588
     0.27848
     0.27848
     0.02366
    -0.44349
    -0.27362
     0.10860
     0.19354
     0.83057
     0.44835
     0.02366
    -0.31609
    -0.35856
    -0.52843
    -0.52843
    -0.44349
    -0.61337
    -0.82571
    -0.61337
    -0.44349
    -0.69830
    -0.52843
    -0.35856
    -0.61337
    -0.52843
    -0.18868
    -0.10374
    -0.06127
    -0.31609
    -0.18868
     0.06613
     0.02366
     0.10860
     0.15107
    -0.01881
    -0.06127
     0.02366
     0.10860
     0.44835
     0.06613
     0.10860
     0.19354
     0.27848
     0.23601
     0.06613
     0.02366
     0.06613
     0.15107
     0.06613
     0.15107
    -0.06127
    -0.06127
    -0.14621
    -0.27362
     0.15107
     0.06613
    -0.06127
    -0.10374
    -0.10374
    -0.01881
     0.02366
     0.10860
    -0.06127
     0.15107
     0.15107
     0.10860
     0.15107
     0.23601
     0.27848
     0.10860
     0.10860
     0.36341
    -0.06127
     0.10860
     0.15107
     0.06613
     0.10860
    -0.06127
    -0.06127
     0.10860
     0.10860
     0.10860
    -0.10374
    -0.27362
    -0.14621
     0.02366
    -0.14621
     0.06613
    -0.10374
    -0.14621
    -0.14621
    -0.23115
    -0.10374
    -0.01881
    -0.18868
    -0.27362
    -0.10374
    -0.06127
    -0.06127
    -0.18868
     0.02366
    -0.14621
     0.10860
     0.27848
    -0.10374
    -0.10374
     0.10860
     0.23601
     0.27848
     0.10860
     0.32094
     0.15107
     0.66069
     0.40588
     0.61822
     0.32094
     0.32094
     0.27848
     0.23601
     0.70316
     0.49082
     0.32094
     0.32094
     0.49082
     0.57576
     0.36341
     0.15107
     0.32094
     0.32094
     0.44835
     0.40588
     0.36341
     0.27848
     0.23601
     0.15107
     0.53329
     0.49082
     0.32094
     0.23601
     0.32094
     0.40588
     0.27848
     0.23601
     0.32094
     0.15107
     0.40588
     0.19354
     0.27848
     0.27848
     0.15107
     0.15107
     0.19354
     0.23601
     0.06613
     0.06613
     0.23601
     0.23601
     0.15107
    -0.06127
    -0.06127
    -0.06127
     0.23601
     0.15107
    -0.06127
     0.10860
    -0.10374
    -0.10374
    -0.14621
     0.15107
     0.36341
    -0.01881
     0.23601
     0.19354
     0.02366
     0.10860
     0.10860
    -0.10374
     0.02366
     0.06613
    -0.14621
    -0.01881
     0.15107
     0.02366
    -0.01881
     0.44835
     0.44835
     0.32094
     0.10860
    -0.27362
     0.15107
     0.10860
     0.27848
     0.49082
     0.66069
     0.32094
    -0.14621
    -0.23115
     0.15107
     1.00044
    -0.06127
    -0.31609
     0.87304
     1.55254
     1.46760
     0.83057
     0.32094
    -0.01881
     0.02366
     0.06613
     0.49082
     0.74563
     0.32094
     0.02366
    -0.14621
    -0.52843
    -0.86818
    -0.99559
    -0.91065
    -1.03805
    -1.50521
    -1.25040
    -1.33533
    -1.08052
    -1.25040
    -1.54768
    -1.08052
    -1.08052
    -0.69830
    -0.74077
    -0.74077
    -0.57090
    -0.61337
    -0.65584
    -0.23115
    -0.31609
    -0.31609
    -0.35856
    -0.14621
     0.06613
    -0.01881
     0.02366
     0.06613
     0.10860
     0.23601
     0.15107
     0.23601
     0.10860
     0.15107
    -0.18868
     0.15107
     0.27848
     0.15107
    -0.01881
     0.10860
    -0.06127
     0.10860
    -0.14621
     0.10860
    -0.10374
     0.02366
     0.06613
    -0.06127
     0.19354
    -0.06127
    -0.06127
     0.06613
     0.23601
     0.10860
     0.10860
     0.06613
     0.19354
     0.27848
     0.10860
     0.19354
     0.10860
     0.10860
     0.23601
     0.10860
     0.44835
     0.06613
     0.15107
     0.02366
     0.32094
     0.36341
     0.53329
     0.32094
    -0.06127
    -0.10374
    -0.01881
     0.23601
     0.10860
    -0.06127
     0.15107
     0.10860
     0.32094
     0.06613
     0.02366
    -0.10374
     0.44835
     0.40588
     0.40588
     0.44835
     0.53329
     0.78810
     0.49082
     0.53329
     0.74563
     0.70316
     1.04291
     0.83057
     0.78810
     0.78810
     0.57576
     0.44835
     0.53329
     0.70316
     0.57576
     0.49082
     0.32094
     0.36341
     0.36341
     0.19354
     0.32094
     0.44835
     0.15107
     0.15107
     0.10860
     0.23601
     0.10860
     0.02366
    -0.01881
     0.27848
     0.15107
    -0.06127
     0.23601
    -0.01881
    -0.10374
     0.19354
    -0.14621
     0.10860
    -0.06127
     0.06613
    -0.06127
     0.10860
     0.10860
    -0.06127
    -0.14621
     0.10860
    -0.01881
     0.02366
     0.06613
    -0.06127
    -0.18868
     0.02366
     0.02366
     0.10860
     0.02366
    -0.23115
    -0.31609
    -0.01881
    -0.06127
    -0.14621
    -0.44349
     0.02366
    -0.01881
    -0.06127
    -0.40102
    -0.31609
    -0.18868
    -0.14621
    -0.23115
    -0.23115
    -0.10374
     0.02366
    -0.10374
    -0.14621
    -0.23115
    -0.10374
    -0.31609
    -0.06127
     0.10860
    -0.18868
    -0.35856
     0.02366
     0.10860
     0.19354
     0.36341
     0.19354
     0.53329
     1.76488
     2.99647
     3.08141
     2.01969
     1.21279
     0.53329
     0.44835
     2.14710
     2.44438
     1.42513
     0.91551
     0.78810
     0.23601
    -0.57090
    -1.03805
    -1.20793
    -1.63262
    -1.84496
    -2.31211
    -2.82174
    -2.73680
    -2.52446
    -2.52446
    -2.09977
    -2.14224
    -2.18471
    -1.80249
    -1.54768
    -1.50521
    -1.37780
    -1.16546
    -0.91065
    -0.74077
    -0.44349
    -0.35856
    -0.35856
    -0.27362
    -0.10374
    -0.27362
     0.15107
    -0.10374
     0.32094
     0.02366
     0.32094
     0.10860
     0.19354
     0.15107
     0.27848
     0.23601
     0.23601
     0.27848
     0.06613
     0.15107
     0.15107
    -0.10374
    -0.06127
     0.32094
    -0.06127
     0.10860
    -0.10374
     0.02366
    -0.06127
     0.19354
    -0.01881
     0.23601
     0.15107
     0.06613
     0.06613
     0.06613
    -0.06127
     0.10860
    -0.01881
     0.10860
     0.02366
    -0.14621
     0.15107
    -0.06127
    -0.01881
    -0.14621
    -0.23115
    -0.35856
    -0.27362
    -0.01881
    -0.18868
    -0.27362
    -0.27362
    -0.27362
    -0.31609
    -0.23115
    -0.27362
    -0.23115
    -0.01881
    -0.10374
    -0.18868
    -0.14621
    -0.31609
    -0.10374
     0.02366
     0.02366
     0.02366
    -0.23115
     0.02366
    -0.06127
     0.02366
    -0.06127
     0.02366
    -0.35856
    -0.06127
    -0.14621
     0.02366
    -0.14621
    -0.27362
    -0.23115
    -0.23115
    -0.01881
     0.02366
    -0.27362
    -0.23115
    -0.23115
    -0.06127
    -0.14621
     0.15107
    -0.18868
    -0.06127
    -0.14621
     0.02366
     0.19354
     0.06613
    -0.14621
    -0.14621
    -0.01881
     0.10860
    -0.23115
    -0.06127
    -0.18868
    -0.18868
    -0.23115
    -0.01881
    -0.27362
    -0.35856
    -0.31609
    -0.31609
    -0.18868
    -0.44349
    -0.40102
    -0.52843
    -0.18868
    -0.48596
    -0.40102
    -0.61337
    -0.48596
    -0.52843
    -0.74077
    -0.40102
    -0.65584
    -0.78324
    -0.52843
    -0.65584
    -0.48596
    -0.52843
    -0.69830
    -0.44349
    -0.40102
    -0.23115
    -0.18868
    -0.48596
    -0.35856
    -0.31609
    -0.31609
    -0.10374
     0.15107
    -0.27362
    -0.18868
    -0.23115
    -0.23115
    -0.27362
    -0.48596
    -0.48596
    -0.27362
    -0.23115
    -0.18868
    -0.40102
    -0.27362
    -0.95312
    -0.99559
     0.10860
     0.78810
    -0.14621
    -0.44349
     2.31697
     3.71844
     4.44041
     2.10463
     1.04291
    -0.52843
     0.36341
     2.44438
     2.57178
     1.89229
     1.42513
     1.00044
     0.78810
    -0.06127
    -0.78324
    -1.67508
    -1.54768
    -1.67508
    -1.76002
    -2.14224
    -2.26965
    -2.18471
    -1.54768
    -1.29287
    -1.16546
    -0.78324
    -0.74077
    -0.65584
    -0.48596
    -0.01881
     0.02366
     0.06613
     0.02366
     0.49082
     0.27848
     0.44835
     0.40588
     0.53329
     0.49082
     0.44835
     0.32094
     0.23601
     0.19354
     0.06613
    -0.06127
    -0.06127
    -0.06127
    -0.31609
    -0.40102
    -0.44349
    -0.52843
    -0.74077
    -0.78324
    -1.03805
    -0.82571
    -0.99559
    -0.86818
    -1.08052
    -1.03805
    -1.33533
    -1.33533
    -1.37780
    -1.08052
    -1.12299
    -1.20793
    -1.08052
    -0.95312
    -0.95312
    -0.82571
    -1.08052
    -0.74077
    -0.61337
    -0.40102
    -0.44349
    -0.61337
    -0.31609
    -0.44349
    -0.52843
    -0.10374
    -0.06127
    -0.23115
    -0.27362
    -0.23115
     0.10860
    -0.06127
    -0.23115
    -0.01881
     0.19354
     0.15107
     0.15107
     0.06613
     0.10860
     0.19354
    -0.01881
     0.10860
     0.40588
     0.19354
    -0.01881
    -0.06127
     0.10860
     0.02366
    -0.06127
     0.06613
    -0.01881
    -0.06127
     0.15107
     0.02366
     0.02366
    -0.14621
    -0.10374
     0.06613
     0.19354
     0.02366
    -0.10374
    -0.27362
     0.02366
    -0.06127
    -0.06127
    -0.23115
    -0.06127
    -0.14621
    -0.27362
    -0.18868
    -0.23115
    -0.27362
    -0.35856
    -0.14621
    -0.06127
     0.02366
    -0.10374
    -0.18868
    -0.23115
     0.10860
    -0.01881
    -0.23115
    -0.27362
    -0.06127
    -0.27362
    -0.10374
    -0.14621
    -0.10374
    -0.23115
    -0.44349
    -0.23115
    -0.06127
    -0.31609
    -0.40102
    -0.23115
    -0.27362
    -0.23115
    -0.35856
    -0.27362
    -0.35856
    -0.06127
    -0.31609
    -0.06127
    -0.35856
    -0.40102
    -0.40102
    -0.27362
    -0.23115
    -0.31609
    -0.48596
    -0.52843
    -0.48596
    -0.44349
    -0.40102
    -0.40102
    -0.44349
    -0.40102
    -0.31609
    -0.57090
    -0.57090
    -0.61337
    -0.69830
    -0.69830
    -0.35856
    -0.35856
    -0.48596
    -0.40102
    -0.44349
    -0.44349
    -0.61337
    -0.52843
    -0.61337
    -0.23115
    -0.18868
    -0.44349
    -0.06127
    -0.35856
     0.02366
     0.40588
     1.12785
     1.34019
     2.65672
     4.31300
     3.93078
     2.78413
     1.42513
     0.49082
     1.00044
     2.52932
     2.61425
     2.40191
     2.14710
     1.51007
     0.40588
    -0.52843
    -1.03805
    -0.99559
    -1.76002
    -2.05730
    -2.09977
    -1.92990
    -1.88743
    -1.88743
    -1.54768
    -1.67508
    -1.33533
    -1.08052
    -0.78324
    -0.78324
    -0.61337
    -0.69830
    -0.74077
    -0.27362
    -0.31609
    -0.06127
     0.02366
    -0.23115
     0.06613
    -0.14621
     0.10860
    -0.06127
     0.10860
     0.40588
     0.19354
     0.23601
     0.19354
     0.02366
     0.02366
     0.36341
     0.49082
     0.23601
     0.19354
     0.19354
     0.15107
     0.32094
     0.10860
     0.23601
     0.19354
     0.27848
     0.23601
     0.27848
     0.27848
     0.19354
    -0.06127
     0.32094
     0.40588
     0.06613
     0.27848
     0.15107
     0.02366
     0.10860
     0.27848
     0.02366
     0.10860
     0.23601
     0.10860
     0.06613
     0.10860
    -0.01881
    -0.23115
     0.10860
     0.10860
    -0.06127
     0.10860
     0.02366
     0.02366
    -0.23115
    -0.06127
     0.10860
    -0.18868
    -0.06127
     0.10860
    -0.14621
     0.02366
    -0.14621
    -0.06127
    -0.27362
     0.02366
    -0.14621
     0.02366
    -0.18868
    -0.06127
    -0.14621
    -0.23115
    -0.27362
    -0.06127
    -0.06127
    -0.18868
    -0.18868
    -0.23115
    -0.14621
    -0.27362
    -0.40102
    -0.06127
    -0.31609
    -0.31609
    -0.10374
    -0.10374
    -0.18868
    -0.35856
    -0.31609
    -0.18868
    -0.06127
    -0.23115
    -0.27362
    -0.14621
    -0.14621
    -0.23115
    -0.40102
    -0.27362
    -0.06127
    -0.23115
    -0.31609
    -0.06127
    -0.14621
    -0.27362
    -0.40102
    -0.18868
     0.02366
    -0.18868
    -0.23115
    -0.23115
    -0.35856
    -0.14621
    -0.40102
    -0.27362
    -0.27362
    -0.31609
     0.02366
    -0.40102
    -0.40102
    -0.69830
    -0.57090
    -0.52843
    -0.40102
    -0.35856
    -0.40102
    -0.44349
    -0.48596
    -0.44349
    -0.52843
    -0.61337
    -0.23115
    -0.48596
    -0.57090
    -0.18868
    -0.23115
    -0.23115
    -0.06127
    -0.52843
    -0.44349
    -0.14621
    -0.14621
    -0.44349
    -0.40102
    -0.06127
     0.27848
     0.53329
     0.74563
     0.83057
     0.57576
     0.10860
     0.74563
     1.21279
     1.29772
     1.84982
     3.37869
     4.35547
     3.84584
     1.84982
    -0.27362
    -1.88743
    -0.57090
    -2.43952
    -2.90668
     2.78413
     4.82262
     2.27450
     4.10066
     0.36341
    -5.58220
    -2.69433
    -1.80249
     0.32094
     1.17032
     1.17032
     1.34019
     1.46760
     1.08538
     0.66069
     0.44835
     0.32094
    -0.10374
    -0.61337
    -0.74077
    -0.44349
    -0.82571
    -0.57090
    -0.74077
    -0.95312
    -0.74077
    -0.61337
    -0.69830
    -0.69830
    -0.52843
    -0.44349
    -0.74077
    -0.31609
    -0.18868
    -0.40102
    -0.44349
    -0.14621
     0.02366
    -0.06127
    -0.06127
     0.15107
     0.15107
     0.49082
     0.36341
     0.23601
     0.27848
     0.27848
     0.10860
     0.40588
     0.40588
     0.02366
     0.23601
     0.23601
     0.02366
     0.10860
    -0.18868
    -0.01881
    -0.18868
    -0.06127
    -0.14621
    -0.14621
    -0.40102
    -0.27362
    -0.44349
    -0.31609
    -0.06127
    -0.48596
    -0.35856
    -0.18868
    -0.35856
    -0.31609
    -0.35856
    -0.14621
    -0.31609
    -0.06127
    -0.18868
    -0.27362
    -0.14621
    -0.44349
    -0.14621
    -0.23115
     0.02366
    -0.01881
    -0.35856
    -0.10374
    -0.35856
    -0.06127
    -0.14621
    -0.27362
    -0.35856
    -0.31609
     0.06613
    -0.35856
    -0.18868
    -0.44349
    -0.31609
    -0.44349
    -0.31609
    -0.23115
    -0.44349
    -0.44349
    -0.27362
    -0.40102
    -0.48596
    -0.48596
    -0.35856
    -0.40102
    -0.31609
    -0.27362
    -0.18868
    -0.27362
    -0.27362
    -0.69830
    -0.57090
    -0.35856
    -0.48596
    -0.31609
    -0.35856
    -0.35856
    -0.52843
    -0.61337
    -0.61337
    -0.69830
    -0.65584
    -0.61337
    -0.91065
    -0.69830
    -0.78324
    -0.86818
    -0.74077
    -0.61337
    -0.78324
    -0.78324
    -0.69830
    -0.74077
    -0.61337
    -0.78324
    -0.95312
    -0.61337
    -0.61337
    -0.52843
    -0.52843
    -0.48596
    -0.78324
    -0.65584
    -0.61337
    -0.23115
    -0.40102
    -0.69830
    -0.57090
    -0.31609
    -0.31609
    -0.35856
    -0.44349
    -0.40102
    -0.31609
    -0.10374
    -0.14621
    -0.31609
    -0.18868
    -0.31609
    -0.35856
     0.06613
     0.06613
    -0.48596
    -0.40102
    -0.57090
    -0.23115
    -0.40102
    -0.44349
    -0.35856
    -0.35856
    -0.27362
    -0.48596
    -0.69830
     0.36341
     1.04291
     1.08538
     1.55254
     1.34019
     2.14710
     3.46363
     3.33622
     1.89229
     0.06613
     1.42513
     1.76488
     1.08538
     1.25525
     1.51007
     0.19354
    -0.69830
    -1.16546
    -1.84496
    -2.73680
    -2.77927
    -3.03408
    -3.37383
    -3.45877
    -3.50124
    -3.28889
    -3.07655
    -3.03408
    -2.90668
    -2.56693
    -2.39705
    -2.01483
    -1.76002
    -1.67508
    -1.54768
    -1.42027
    -1.03805
    -0.82571
    -0.78324
    -0.78324
    -0.57090
    -0.35856
    -0.44349
    -0.40102
    -0.18868
    -0.27362
    -0.18868
    -0.14621
    -0.01881
    -0.14621
    -0.31609
    -0.35856
    -0.18868
     0.15107
    -0.18868
    -0.23115
    -0.06127
    -0.06127
    -0.31609
    -0.14621
    -0.23115
    -0.18868
    -0.18868
    -0.06127
    -0.18868
    -0.10374
    -0.18868
    -0.23115
    -0.14621
     0.10860
    -0.06127
    -0.23115
    -0.01881
     0.06613
     0.10860
    -0.10374
    -0.01881
    -0.06127
    -0.18868
     0.10860
    -0.06127
     0.19354
     0.06613
    -0.40102
    -0.06127
     0.27848
     0.19354
    -0.06127
    -0.06127
    -0.01881
    -0.01881
     0.10860
     0.02366
    -0.06127
     0.02366
     0.10860
     0.15107
     0.19354
    -0.10374
     0.15107
    -0.14621
     0.10860
     0.36341
     0.10860
     0.10860
     0.06613
     0.06613
     0.19354
    -0.10374
     0.19354
    -0.01881
     0.06613
     0.06613
     0.02366
    -0.23115
    -0.01881
    -0.35856
    -0.14621
    -0.18868
    -0.18868
    -0.18868
    -0.40102
    -0.06127
    -0.23115
    -0.18868
    -0.23115
    -0.06127
    -0.23115
    -0.01881
    -0.10374
     0.02366
    -0.18868
    -0.23115
     0.02366
     0.40588
     0.23601
     0.10860
     0.10860
     0.23601
     0.19354
     0.32094
     0.23601
     0.40588
     0.19354
     0.36341
     0.40588
     0.61822
     0.36341
     0.23601
     0.02366
     0.57576
     0.44835
     0.15107
    -0.06127
     0.19354
     0.19354
     0.27848
     0.27848
     0.36341
     0.02366
     0.27848
     0.27848
     0.10860
     0.19354
     0.23601
     0.02366
     0.49082
     0.40588
     0.36341
     0.23601
     0.49082
     0.44835
     0.61822
     0.61822
     0.70316
     0.57576
     0.53329
     1.46760
     2.69919
     3.25128
     3.54856
     3.08141
     3.59103
     6.30903
     5.84187
     2.82660
     1.89229
     2.78413
     3.93078
     2.61425
     2.78413
     2.27450
     0.66069
    -0.10374
    -1.16546
    -1.88743
    -2.35458
    -3.03408
    -2.94914
    -2.99161
    -3.28889
    -3.33136
    -3.16149
    -2.82174
    -2.52446
    -2.01483
    -1.76002
    -1.25040
    -0.78324
    -0.40102
    -0.27362
    -0.14621
    -0.27362
    -0.18868
     0.02366
     0.44835
     0.53329
     0.10860
     0.40588
     0.53329
     0.61822
     0.44835
     0.57576
     0.66069
     0.87304
     0.83057
     0.66069
     0.87304
     0.74563
     0.61822
     0.53329
     0.57576
     0.61822
     0.49082
     0.23601
     0.15107
     0.15107
    -0.01881
    -0.14621
    -0.40102
    -0.40102
    -0.44349
    -0.44349
    -0.78324
    -0.91065
    -0.78324
    -1.29287
    -1.25040
    -0.91065
    -1.33533
    -1.50521
    -1.20793
    -1.37780
    -1.37780
    -1.33533
    -1.37780
    -1.33533
    -1.08052
    -1.12299
    -1.03805
    -0.99559
    -0.91065
    -0.74077
    -0.74077
    -0.44349
    -0.23115
    -0.40102
    -0.27362
    -0.14621
    -0.23115
    -0.06127
    -0.27362
    -0.06127
     0.06613
     0.02366
    -0.10374
    -0.01881
    -0.23115
    -0.06127
    -0.40102
     0.23601
    -0.06127
    -0.40102
    -0.14621
    -0.06127
    -0.18868
    -0.27362
    -0.27362
    -0.23115
    -0.18868
     0.02366
    -0.23115
    -0.27362
    -0.06127
    -0.18868
    -0.35856
    -0.18868
     0.02366
    -0.23115
    -0.14621
     0.15107
     0.02366
     0.10860
     0.02366
     0.23601
     0.36341
     0.10860
     0.36341
     0.15107
     0.36341
     0.49082
     0.27848
     0.44835
     0.61822
     0.53329
     0.32094
     0.44835
     0.49082
     0.44835
     0.36341
     0.36341
     0.32094
     0.49082
     0.44835
     0.27848
     0.27848
     0.15107
     0.10860
     0.19354
     0.23601
     0.23601
     0.15107
     0.23601
    -0.06127
     0.15107
    -0.01881
    -0.10374
     0.19354
    -0.01881
     0.02366
    -0.10374
    -0.23115
    -0.18868
    -0.31609
    -0.35856
    -0.10374
    -0.06127
    -0.44349
    -0.06127
    -0.14621
    -0.27362
     0.02366
     0.15107
     0.53329
     1.04291
     1.72241
     2.52932
     4.01572
     4.01572
     4.56781
     2.95400
     2.86907
     5.58706
     4.18559
     3.25128
     4.31300
     4.48287
     3.50610
     3.33622
     2.57178
    -0.10374
    -0.06127
    -0.27362
    -0.91065
    -1.76002
    -2.09977
    -2.73680
    -3.20396
    -3.20396
    -3.41630
    -3.50124
    -3.41630
    -3.11902
    -2.90668
    -2.56693
    -2.52446
    -2.05730
    -1.37780
    -1.42027
    -1.16546
    -0.95312
    -1.12299
    -0.74077
    -0.86818
    -0.40102
    -0.18868
    -0.35856
    -0.18868
     0.10860
     0.06613
    -0.35856
    -0.18868
    -0.14621
     0.10860
     0.06613
     0.06613
    -0.06127
     0.15107
    -0.06127
     0.10860
     0.23601
     0.23601
     0.02366
     0.23601
     0.27848
     0.44835
     0.10860
     0.23601
     0.10860
     0.32094
     0.23601
     0.23601
     0.40588
     0.27848
     0.19354
     0.02366
     0.19354
     0.27848
     0.19354
     0.19354
     0.15107
     0.23601
     0.06613
    -0.06127
     0.02366
     0.02366
     0.06613
     0.40588
    -0.01881
    -0.06127
     0.10860
    -0.06127
     0.02366
     0.32094
     0.02366
    -0.01881
     0.15107
     0.06613
    -0.01881
     0.10860
    -0.01881
    -0.23115
     0.10860
     0.15107
    -0.10374
    -0.14621
    -0.14621
    -0.14621
    -0.35856
    -0.06127
    -0.10374
    -0.31609
    -0.23115
    -0.23115
    -0.18868
    -0.23115
    -0.18868
    -0.44349
    -0.06127
    -0.14621
     0.02366
    -0.10374
    -0.23115
    -0.18868
    -0.23115
    -0.01881
     0.27848
    -0.06127
    -0.14621
     0.10860
     0.06613
     0.02366
    -0.14621
    -0.14621
     0.06613
     0.15107
     0.19354
     0.19354
     0.02366
    -0.23115
    -0.18868
    -0.18868
     0.06613
    -0.06127
    -0.27362
    -0.01881
     0.10860
    -0.01881
    -0.14621
     0.02366
    -0.06127
     0.06613
     0.10860
    -0.06127
    -0.06127
     0.10860
    -0.06127
    -0.01881
     0.10860
     0.23601
     0.02366
     0.02366
     0.02366
     0.19354
     0.23601
     0.10860
     0.02366
     0.02366
     0.10860
     0.23601
     0.36341
     0.10860
     0.02366
    -0.10374
     0.49082
     0.44835
     0.19354
    -0.01881
     0.06613
     0.15107
     0.10860
     0.15107
     0.02366
    -0.01881
    -0.01881
     0.19354
     0.15107
     0.02366
    -0.23115
    -0.06127
     0.06613
     0.06613
    -0.06127
    -0.18868
    -0.27362
    -0.10374
    -0.06127
    -0.10374
    -0.23115
    -0.18868
     0.06613
     0.87304
     2.31697
     3.16635
     2.78413
     2.18957
     1.59500
     3.33622
     4.90756
     2.44438
    -2.01483
     1.84982
     4.78016
     4.95003
     4.44041
     1.38266
    -0.31609
    -0.40102
    -1.03805
    -0.48596
    -0.74077
    -1.25040
    -2.14224
    -1.92990
    -1.63262
    -1.84496
    -2.09977
    -2.09977
    -2.14224
    -1.88743
    -2.01483
    -1.97237
    -1.88743
    -1.50521
    -1.33533
    -0.86818
    -1.03805
    -1.03805
    -1.08052
    -0.82571
    -0.52843
    -0.74077
    -0.74077
    -0.44349
    -0.35856
    -0.44349
    -0.18868
    -0.23115
    -0.27362
    -0.18868
    -0.14621
    -0.14621
     0.19354
    -0.10374
    -0.10374
    -0.10374
     0.32094
     0.10860
     0.02366
     0.10860
     0.19354
     0.02366
     0.10860
     0.10860
     0.15107
     0.19354
     0.19354
     0.10860
    -0.01881
     0.15107
    -0.27362
    -0.23115
    -0.06127
    -0.06127
    -0.01881
    -0.27362
    -0.27362
    -0.40102
    -0.23115
    -0.44349
    -0.48596
    -0.35856
    -0.40102
    -0.52843
    -0.48596
    -0.35856
    -0.61337
    -0.61337
    -0.52843
    -0.44349
    -0.48596
    -0.69830
    -0.52843
    -0.61337
    -0.78324
    -0.52843
    -0.57090
    -0.57090
    -0.52843
    -0.69830
    -0.57090
    -0.44349
    -0.57090
    -0.78324
    -0.48596
    -0.52843
    -0.44349
    -0.61337
    -0.31609
    -0.23115
    -0.48596
    -0.48596
    -0.35856
    -0.31609
    -0.31609
    -0.10374
     0.06613
    -0.18868
    -0.06127
    -0.27362
    -0.40102
     0.10860
     0.02366
    -0.01881
    -0.06127
     0.02366
    -0.18868
    -0.06127
    -0.27362
    -0.06127
     0.02366
    -0.14621
    -0.14621
     0.02366
    -0.10374
    -0.14621
    -0.27362
    -0.01881
    -0.01881
    -0.14621
    -0.06127
     0.06613
    -0.18868
    -0.27362
    -0.23115
    -0.23115
    -0.23115
     0.02366
    -0.01881
    -0.23115
    -0.31609
    -0.35856
    -0.35856
    -0.27362
    -0.14621
    -0.31609
    -0.44349
    -0.31609
    -0.31609
    -0.44349
    -0.52843
    -0.35856
    -0.44349
    -0.40102
    -0.48596
    -0.69830
    -0.74077
    -0.61337
    -0.99559
    -0.78324
    -0.57090
    -0.91065
    -1.08052
    -1.42027
    -1.20793
    -1.76002
    -2.26965
    -2.52446
    -2.22718
    -0.65584
     0.70316
    -0.06127
    -0.61337
    -2.26965
    -2.39705
    -1.71755
    -0.69830
     0.10860
     1.08538
     0.87304
     0.57576
     0.49082
    -0.14621
     0.19354
     0.61822
     1.17032
     2.82660
     3.50610
     3.46363
     1.76488
     1.59500
     2.48685
     1.42513
    -0.06127
     0.36341
     1.67994
     1.55254
     1.00044
     0.40588
    -0.48596
    -0.99559
    -1.50521
    -2.09977
    -2.43952
    -2.22718
    -2.52446
    -2.35458
    -2.18471
    -2.26965
    -1.92990
    -1.80249
    -1.71755
    -1.37780
    -1.29287
    -1.42027
    -1.29287
    -1.25040
    -1.08052
    -0.99559
    -1.16546
    -1.16546
    -0.95312
    -1.20793
    -1.29287
    -1.12299
    -0.99559
    -1.03805
    -1.16546
    -1.12299
    -1.20793
    -1.03805
    -1.20793
    -1.08052
    -1.03805
    -0.95312
    -0.86818
    -1.20793
    -1.12299
    -1.03805
    -0.95312
    -1.20793
    -0.91065
    -0.99559
    -1.16546
    -1.20793
    -1.16546
    -1.29287
    -1.46274
    -1.46274
    -1.50521
    -1.59015
    -1.76002
    -1.92990
    -1.76002
    -2.01483
    -2.05730
    -2.22718
    -2.14224
    -2.05730
    -2.43952
    -2.35458
    -2.22718
    -2.31211
    -2.52446
    -2.35458
    -2.22718
    -2.22718
    -2.01483
    -2.09977
    -1.88743
    -1.76002
    -1.88743
    -1.97237
    -1.63262
    -1.29287
    -1.54768
    -1.33533
    -1.12299
    -1.20793
    -0.95312
    -1.12299
    -0.99559
    -0.95312
    -0.86818
    -0.69830
    -0.86818
    -0.95312
    -0.69830
    -0.69830
    -0.74077
    -0.48596
    -0.61337
    -0.82571
    -0.91065
    -0.61337
    -0.91065
    -0.95312
    -0.99559
    -0.86818
    -0.78324
    -0.78324
    -1.08052
    -1.08052
    -1.16546
    -1.12299
    -1.03805
    -1.08052
    -1.08052
    -1.29287
    -1.33533
    -1.03805
    -0.91065
    -1.16546
    -1.16546
    -1.08052
    -1.12299
    -0.91065
    -0.99559
    -1.12299
    -1.03805
    -1.20793
    -1.03805
    -0.78324
    -0.86818
    -0.99559
    -1.16546
    -0.91065
    -1.03805
    -1.08052
    -1.16546
    -1.16546
    -0.78324
    -0.91065
    -0.91065
    -0.61337
    -1.08052
    -1.33533
    -1.08052
    -1.33533
    -0.86818
    -1.20793
    -1.37780
    -1.46274
    -1.29287
    -1.12299
    -1.42027
    -1.84496
    -1.92990
    -2.18471
    -2.77927
    -3.37383
    -3.79852
    -2.73680
    -1.54768
     2.10463
     4.14313
     2.18957
    -0.95312
    -3.58618
    -1.54768
     0.40588
     1.84982
     2.18957
     2.48685
     2.18957
     1.84982
     1.29772
     1.00044
     0.10860
    -0.35856
    -0.57090
    -0.23115
    -0.78324
    -1.20793
    -1.59015
    -1.42027
    -1.33533
    -1.54768
    -1.59015
    -1.37780
    -1.46274
    -1.42027
    -1.59015
    -1.54768
    -1.42027
    -1.50521
    -1.59015
    -1.29287
    -1.03805
    -1.33533
    -1.20793
    -1.16546
    -1.12299
    -0.91065
    -0.69830
    -0.86818
    -0.99559
    -0.61337
    -0.65584
    -0.61337
    -0.69830
    -0.57090
    -0.61337
    -0.48596
    -0.40102
    -0.52843
    -0.61337
    -0.44349
    -0.40102
    -0.35856
    -0.44349
    -0.52843
    -0.48596
    -0.35856
    -0.31609
    -0.10374
    -0.35856
    -0.40102
    -0.44349
    -0.31609
    -0.06127
    -0.01881
     0.10860
     0.23601
    -0.35856
    -0.18868
    -0.14621
    -0.10374
    -0.06127
     0.06613
     0.10860
     0.06613
    -0.01881
    -0.01881
    -0.23115
    -0.23115
     0.23601
     0.19354
    -0.27362
    -0.27362
    -0.01881
     0.10860
    -0.06127
     0.10860
    -0.06127
     0.10860
    -0.01881
     0.23601
     0.06613
     0.15107
    -0.06127
    -0.18868
     0.10860
     0.15107
     0.10860
    -0.01881
     0.10860
     0.15107
     0.06613
    -0.14621
     0.10860
    -0.06127
     0.15107
     0.06613
     0.19354
     0.23601
    -0.06127
    -0.35856
    -0.06127
     0.32094
     0.02366
    -0.01881
    -0.06127
     0.02366
     0.02366
    -0.01881
     0.02366
    -0.01881
    -0.01881
     0.23601
     0.19354
     0.15107
     0.10860
     0.02366
     0.02366
     0.27848
     0.40588
     0.10860
    -0.06127
     0.10860
     0.06613
    -0.01881
     0.06613
    -0.01881
    -0.01881
     0.15107
     0.02366
    -0.01881
    -0.35856
    -0.44349
    -0.69830
    -0.14621
    -0.06127
    -0.10374
    -0.31609
    -0.18868
    -0.14621
    -0.61337
    -0.31609
    -0.48596
    -0.35856
    -0.06127
     0.27848
     0.27848
     0.10860
     0.02366
    -0.23115
    -1.33533
    -1.88743
    -2.56693
    -2.14224
     0.27848
     2.14710
     1.08538
     2.44438
     2.57178
     1.08538
    -0.44349
    -0.78324
     0.40588
     2.01969
     2.52932
     2.78413
     2.61425
     2.52932
     1.97722
     1.42513
     0.91551
     0.53329
     0.10860
     0.10860
    -0.06127
    -0.27362
    -0.40102
    -0.27362
    -0.40102
    -0.35856
    -0.18868
    -0.52843
    -0.40102
     0.02366
    -0.06127
    -0.23115
    -0.27362
    -0.27362
    -0.06127
    -0.35856
    -0.27362
    -0.40102
    -0.23115
    -0.31609
    -0.27362
    -0.18868
    -0.27362
    -0.35856
    -0.48596
    -0.31609
    -0.06127
    -0.31609
    -0.18868
    -0.23115
    -0.27362
    -0.10374
    -0.14621
     0.02366
    -0.06127
    -0.01881
     0.10860
    -0.23115
     0.06613
    -0.10374
    -0.01881
    -0.14621
     0.32094
     0.02366
     0.06613
    -0.01881
    -0.14621
    -0.01881
     0.23601
    -0.14621
     0.15107
     0.10860
     0.15107
     0.06613
     0.15107
     0.15107
     0.19354
    -0.01881
     0.44835
     0.23601
     0.36341
     0.40588
     0.40588
     0.44835
     0.32094
     0.53329
     0.32094
     0.49082
     0.44835
     0.44835
     0.44835
     0.61822
     0.44835
     0.15107
     0.27848
     0.40588
     0.19354
     0.27848
     0.32094
     0.27848
     0.06613
     0.19354
     0.15107
     0.10860
     0.10860
     0.32094
     0.02366
     0.06613
     0.27848
    -0.01881
     0.15107
     0.36341
     0.23601
    -0.06127
     0.40588
     0.02366
     0.32094
     0.10860
     0.15107
     0.19354
     0.44835
     0.10860
     0.27848
     0.36341
     0.36341
     0.23601
     0.19354
     0.53329
     0.40588
     0.40588
     0.32094
     0.44835
     0.32094
     0.06613
     0.32094
     0.66069
     0.36341
     0.36341
     0.10860
     0.15107
     0.06613
     0.10860
    -0.10374
     0.10860
     0.23601
    -0.18868
    -0.40102
    -0.40102
    -0.61337
    -0.61337
    -0.95312
    -1.03805
    -1.29287
    -1.50521
    -2.05730
    -1.92990
    -0.31609
     1.89229
     1.08538
     0.27848
    -1.54768
    -1.54768
    -1.25040
     1.25525
     2.82660
     3.03894
     2.52932
     1.67994
     2.01969
     3.08141
     2.14710
     1.59500
     2.57178
     3.76091
     3.37869
     2.31697
     1.72241
     3.59103
     2.99647
     1.55254
     0.78810
     0.91551
     1.08538
     1.17032
     1.00044
     0.70316
     0.10860
    -0.31609
    -0.65584
    -0.95312
    -0.74077
    -0.95312
    -0.74077
    -0.74077
    -1.20793
    -1.12299
    -0.99559
    -1.03805
    -0.91065
    -0.86818
    -0.74077
    -0.40102
    -0.44349
    -0.61337
    -0.61337
    -0.44349
    -0.40102
    -0.52843
    -0.18868
    -0.31609
    -0.31609
    -0.23115
    -0.06127
     0.10860
     0.02366
    -0.06127
     0.19354
     0.27848
     0.36341
     0.36341
     0.32094
     0.40588
     0.53329
     0.44835
     0.49082
     0.57576
     0.61822
     0.61822
     0.66069
     0.70316
     0.53329
     0.49082
     0.57576
     0.61822
     0.70316
     0.66069
     0.53329
     0.44835
     0.44835
     0.53329
     0.27848
     0.57576
     0.06613
    -0.06127
     0.15107
     0.10860
     0.02366
    -0.18868
    -0.35856
    -0.27362
    -0.27362
    -0.35856
    -0.31609
    -0.48596
    -0.61337
    -0.74077
    -0.78324
    -0.57090
    -0.86818
    -0.78324
    -0.61337
    -0.86818
    -0.69830
    -0.91065
    -0.86818
    -0.69830
    -0.74077
    -0.52843
    -0.74077
    -0.61337
    -0.86818
    -0.65584
    -0.61337
    -0.27362
    -0.01881
    -0.23115
    -0.18868
    -0.01881
    -0.23115
    -0.10374
    -0.14621
     0.02366
     0.02366
     0.10860
     0.10860
    -0.10374
     0.02366
    -0.06127
    -0.18868
     0.15107
    -0.06127
    -0.18868
    -0.06127
    -0.14621
     0.02366
     0.02366
    -0.31609
    -0.06127
    -0.14621
     0.19354
     0.02366
    -0.27362
    -0.14621
    -0.14621
    -0.23115
    -0.01881
    -0.01881
    -0.14621
    -0.57090
    -0.18868
    -0.14621
    -0.18868
    -0.40102
    -0.40102
    -0.57090
    -0.48596
    -0.27362
    -0.44349
    -0.52843
    -0.61337
    -0.78324
    -0.69830
    -0.61337
    -0.86818
    -1.08052
    -0.95312
    -1.20793
    -0.99559
    -1.20793
    -1.20793
    -1.37780
    -1.42027
    -1.42027
    -1.33533
    -1.54768
    -1.80249
    -1.71755
    -1.88743
    -1.71755
    -1.80249
    -1.88743
    -1.92990
    -1.97237
    -2.09977
    -2.01483
    -2.14224
    -2.26965
    -2.22718
    -2.14224
    -2.31211
    -2.39705
    -2.35458
    -2.69433
    -2.65186
    -2.56693
    -2.69433
    -2.90668
    -3.37383
    -3.24643
    -3.45877
    -3.54371
    -3.79852
    -4.13827
    -4.26567
    -4.30814
    -4.35061
    -4.30814
    -4.64789
    -4.77530
    -4.86024
    -4.86024
    -4.64789
    -4.69036
    -5.07258
    -4.81777
    -4.81777
    -4.30814
    -4.39308
    -4.47802
    -4.43555
    -4.26567
    -4.13827
    -3.88346
    -3.96839
    -3.96839
    -4.05333
    -3.88346
    -3.41630
    -3.45877
    -3.71358
    -3.54371
    -3.41630
    -3.24643
    -3.16149
    -3.28889
    -3.33136
    -3.20396
    -2.99161
    -3.03408
    -3.03408
    -2.90668
    -2.86421
    -2.90668
    -2.73680
    -2.60940
    -2.73680
    -2.86421
    -2.56693
    -2.31211
    -2.69433
    -2.73680
    -1.50521
    -0.48596
     1.08538
     3.20881
     3.08141
     2.78413
     2.99647
     0.78810
    -0.27362
    -0.18868
    -0.82571
     0.49082
     1.89229
     1.67994
    -1.08052
    -1.84496
    -2.82174
    -3.88346
    -5.07258
    -5.79455
    -5.87948
    -5.83702
    -5.96442
    -5.75208
    -5.24245
    -4.69036
    -4.43555
    -4.18074
    -4.05333
    -3.67111
    -3.11902
    -2.73680
    -2.65186
    -2.65186
    -2.60940
    -2.22718
    -2.09977
    -2.18471
    -1.97237
    -1.97237
    -2.05730
    -1.67508
    -1.54768
    -1.71755
    -1.59015
    -1.71755
    -1.63262
    -1.54768
    -1.54768
    -1.71755
    -1.50521
    -1.29287
    -1.16546
    -1.08052
    -1.42027
    -1.20793
    -1.29287
    -1.03805
    -0.69830
    -1.20793
    -0.91065
    -0.99559
    -0.86818
    -0.78324
    -0.95312
    -0.95312
    -0.91065
    -0.82571
    -0.91065
    -0.78324
    -0.74077
    -1.03805
    -0.86818
    -1.08052
    -0.74077
    -0.65584
    -1.16546
    -0.91065
    -0.95312
    -0.78324
    -0.86818
    -1.08052
    -0.95312
    -0.95312
    -0.95312
    -0.95312
    -0.86818
    -0.91065
    -0.95312
    -1.20793
    -0.91065
    -0.74077
    -1.03805
    -1.03805
    -1.08052
    -0.86818
    -0.82571
    -0.86818
    -0.99559
    -0.78324
    -1.03805
    -0.78324
    -0.99559
    -0.82571
    -0.91065
    -1.03805
    -0.74077
    -0.61337
    -1.08052
    -0.91065
    -0.69830
    -0.91065
    -0.86818
    -1.03805
    -0.91065
    -0.74077
    -0.78324
    -0.82571
    -0.82571
    -0.69830
    -0.86818
    -0.82571
    -0.61337
    -0.57090
    -0.69830
    -0.95312
    -0.78324
    -0.65584
    -0.69830
    -0.74077
    -0.78324
    -0.82571
    -1.33533
    -0.78324
    -0.82571
    -0.74077
    -0.61337
    -0.95312
    -0.95312
    -0.61337
    -0.65584
    -0.82571
    -0.69830
    -0.69830
    -0.44349
    -0.61337
    -0.52843
    -0.35856
    -0.40102
    -0.27362
    -0.23115
    -0.01881
    -0.06127
    -0.27362
    -0.27362
    -0.06127
     0.02366
     0.02366
     0.06613
     0.02366
    -0.10374
     0.02366
     0.02366
     0.10860
     0.10860
     0.15107
     0.10860
     0.10860
     0.10860
     0.10860
     0.10860
     0.15107
     0.36341
     0.27848
     0.02366
     0.40588
     0.36341
     0.10860
     0.15107
     0.15107
     0.15107
     0.19354
     0.06613
    -0.18868
    -0.01881
    -0.18868
    -0.10374
     0.10860
     0.36341
     0.40588
    -0.14621
    -0.14621
    -0.06127
    -0.27362
     0.10860
     0.06613
     0.02366
     0.06613
    -0.10374
    -0.40102
    -0.23115
     0.15107
     0.70316
     1.04291
     2.14710
     2.99647
     3.29375
     3.50610
     3.59103
     4.10066
     3.46363
     2.01969
     1.46760
    -0.27362
     1.12785
     5.45965
     7.71049
     7.54062
     4.73769
     1.29772
    -5.19999
    -4.77530
    -0.99559
     0.27848
     0.44835
    -0.35856
    -1.88743
    -2.73680
    -3.37383
    -2.90668
    -2.77927
    -2.56693
    -2.73680
    -2.77927
    -2.77927
    -2.65186
    -2.22718
    -1.25040
    -1.20793
    -0.44349
    -0.06127
    -0.10374
     0.10860
     0.23601
     0.36341
     0.53329
     0.70316
     0.83057
     0.49082
     0.53329
     0.66069
     0.57576
     0.44835
     0.87304
     0.61822
     0.40588
     0.53329
     0.83057
     0.87304
     0.49082
     0.49082
     0.57576
     0.95797
     0.83057
     0.74563
     0.70316
     0.57576
     0.70316
     0.40588
     0.70316
     0.61822
     0.61822
     0.53329
     0.40588
     0.49082
     0.57576
     0.40588
     0.27848
     0.49082
     0.36341
     0.44835
     0.27848
     0.53329
     0.23601
     0.06613
     0.27848
     0.40588
     0.06613
     0.10860
     0.19354
     0.10860
    -0.06127
     0.06613
     0.10860
     0.02366
     0.10860
    -0.01881
    -0.23115
    -0.01881
     0.10860
    -0.10374
     0.02366
     0.06613
     0.10860
    -0.06127
     0.10860
     0.15107
     0.06613
     0.06613
     0.15107
     0.27848
     0.40588
     0.40588
     0.36341
     0.49082
     0.27848
     0.53329
     0.49082
     0.61822
     0.78810
     0.36341
     0.61822
     0.66069
     0.53329
     0.53329
     0.70316
     0.49082
     0.61822
     0.70316
     0.66069
     0.57576
     0.61822
     0.66069
     0.53329
     0.61822
     0.74563
     0.44835
     0.53329
     0.57576
     0.70316
     0.57576
     0.57576
     0.61822
     0.61822
     0.87304
     0.61822
     0.61822
     0.61822
     0.61822
     0.40588
     0.87304
     0.70316
     0.57576
     0.61822
     0.74563
     0.78810
     0.74563
     0.83057
     0.57576
     0.74563
     0.61822
     0.87304
     0.57576
     0.66069
     0.70316
     0.83057
     0.70316
     1.08538
     0.70316
     0.83057
     0.78810
     0.87304
     0.78810
     0.78810
     0.91551
     0.87304
     1.04291
     1.04291
     1.00044
     0.91551
     1.00044
     1.04291
     0.78810
     1.34019
     1.38266
     1.08538
     1.17032
     1.34019
     1.55254
     1.38266
     1.25525
     1.46760
     1.59500
     1.67994
     1.76488
     1.63747
     1.80735
     1.89229
     1.46760
     2.14710
     2.01969
     1.76488
     1.72241
     2.10463
     1.84982
     1.80735
     1.80735
     1.80735
     1.76488
     1.59500
     1.72241
     1.46760
     1.42513
     1.12785
     1.00044
     1.08538
     1.25525
     0.70316
     0.49082
     0.70316
     0.57576
     0.27848
     0.23601
    -0.01881
    -0.01881
     0.02366
     0.10860
     0.02366
    -0.18868
    -0.31609
    -0.48596
    -0.35856
     0.02366
    -0.18868
    -0.35856
    -0.18868
    -0.18868
     0.02366
    -0.01881
     0.02366
    -0.18868
     0.40588
     0.15107
     0.27848
     0.32094
     0.27848
     0.44835
     0.15107
     0.49082
     0.53329
     0.44835
     0.19354
     0.36341
     0.23601
     0.32094
     0.19354
     0.19354
     0.10860
     0.57576
     0.15107
     0.23601
     0.40588
     0.23601
     0.02366
     0.19354
     0.53329
     0.44835
     0.44835
     0.53329
     0.78810
     0.57576
     0.36341
     0.27848
     0.78810
     0.78810
     0.78810
     0.70316
     0.53329
     0.49082
     0.66069
     0.70316
     1.08538
     0.61822
     0.10860
     0.66069
     1.42513
     2.18957
     3.93078
     4.95003
     4.61028
     4.18559
     2.99647
     2.69919
     1.59500
     2.23203
     2.27450
     3.03894
     3.37869
     2.27450
     1.34019
     0.83057
    -0.23115
    -1.20793
    -2.09977
    -2.22718
    -2.22718
    -2.26965
    -2.05730
    -1.80249
    -1.71755
    -1.59015
    -1.33533
    -1.16546
    -0.82571
    -0.27362
    -0.23115
    -0.01881
     0.10860
     0.19354
     0.40588
     0.49082
     0.66069
     0.70316
     0.91551
     1.12785
     0.83057
     1.17032
     1.00044
     0.78810
     1.08538
     1.34019
     1.25525
     0.91551
     1.12785
     1.17032
     1.08538
     1.25525
     1.08538
     0.95797
     1.08538
     1.38266
     1.08538
     1.17032
     1.17032
     1.21279
     1.12785
     1.51007
     1.29772
     1.34019
     1.17032
     1.25525
     1.42513
     1.34019
     1.38266
     1.21279
     1.51007
     1.34019
     1.34019
     1.29772
     1.25525
     1.42513
     1.25525
     1.34019
     1.46760
     1.17032
     1.25525
     1.29772
     1.34019
     1.34019
     1.08538
     1.21279
     1.04291
     1.38266
     1.00044
     1.17032
     1.08538
     1.00044
     0.87304
     1.17032
     1.29772
     0.95797
     0.87304
     1.00044
     1.08538
     1.17032
     1.17032
     1.00044
     1.00044
     1.08538
     1.25525
     1.04291
     1.17032
     0.91551
     0.95797
     0.87304
     1.34019
     1.25525
     1.12785
     0.95797
     1.04291
     1.00044
     1.25525
     1.17032
     1.08538
     1.08538
     1.25525
     1.25525
     1.17032
     1.25525
     1.17032
     1.04291
     1.17032
     1.38266
     1.08538
     1.38266
     1.08538
     1.12785
     1.25525
     1.08538
     1.25525
     1.12785
     1.04291
     1.08538
     1.00044
     1.08538
     0.95797
     0.87304
     1.04291
     1.08538
     1.00044
     1.04291
     1.08538
     0.87304
     1.12785
     1.00044
     1.17032
     1.25525
     1.25525
     1.08538
     1.04291
     1.25525
     1.21279
     1.08538
     1.12785
     1.34019
     1.25525
     1.25525
     1.17032
     1.21279
     1.04291
     1.04291
     1.12785
     0.87304
     0.95797
     0.83057
     0.78810
     0.87304
     0.74563
     0.70316
     0.53329
     0.78810
     0.70316
     0.44835
     0.44835
     0.61822
     0.61822
     0.66069
     0.49082
     0.53329
     0.70316
     0.70316
     0.78810
     0.87304
     0.74563
     0.95797
     0.57576
     0.95797
     1.08538
     1.00044
     1.08538
     1.00044
     1.21279
     1.08538
     1.12785
     1.12785
     1.21279
     1.17032
     1.21279
     1.08538
     1.25525
     1.21279
     1.00044
     1.12785
     1.00044
     1.25525
     1.17032
     1.08538
     0.91551
     1.00044
     0.74563
     0.78810
     0.91551
     0.95797
     0.95797
     0.57576
     0.78810
     0.66069
     0.61822
     0.53329
     0.78810
     0.49082
     0.53329
     0.70316
     0.74563
     0.74563
     0.57576
     0.78810
     0.78810
     1.21279
     1.67994
     2.31697
     2.10463
     2.99647
     6.01175
     6.43643
     3.97325
     1.89229
     1.08538
     1.93475
     2.91153
     4.44041
     2.95400
     2.35944
     1.76488
     0.87304
     0.10860
    -0.61337
    -1.12299
    -1.63262
    -2.05730
    -2.05730
    -1.88743
    -2.05730
    -1.71755
    -1.54768
    -1.50521
    -0.99559
    -0.99559
    -0.91065
    -0.69830
    -0.52843
    -0.31609
    -0.35856
    -0.06127
    -0.01881
     0.06613
    -0.06127
     0.10860
     0.40588
     0.23601
     0.32094
     0.36341
     0.40588
     0.36341
     0.27848
     0.49082
     0.44835
     0.61822
     0.57576
     0.53329
     0.32094
     0.32094
     0.36341
     0.36341
     0.57576
     0.49082
     0.27848
     0.49082
     0.40588
     0.36341
     0.32094
     0.19354
     0.27848
     0.53329
     0.49082
     0.36341
     0.36341
     0.32094
     0.27848
     0.40588
     0.44835
     0.61822
     0.19354
     0.19354
     0.36341
     0.36341
     0.36341
     0.10860
     0.27848
     0.23601
     0.44835
     0.40588
     0.23601
     0.15107
     0.23601
     0.27848
     0.27848
     0.49082
     0.02366
     0.15107
     0.40588
     0.23601
     0.27848
     0.02366
     0.27848
     0.19354
     0.40588
     0.15107
     0.23601
     0.19354
     0.10860
     0.06613
     0.23601
     0.40588
     0.10860
     0.10860
     0.23601
     0.19354
     0.23601
     0.02366
     0.23601
     0.27848
     0.15107
     0.23601
     0.27848
     0.23601
     0.32094
     0.23601
     0.23601
     0.53329
     0.36341
     0.36341
     0.40588
     0.49082
     0.53329
     0.36341
     0.44835
     0.44835
     0.53329
     0.61822
     0.49082
     0.27848
     0.40588
     0.36341
     0.10860
     0.27848
     0.27848
    -0.01881
    -0.06127
    -0.06127
     0.06613
    -0.27362
    -0.35856
    -0.31609
    -0.31609
    -0.06127
    -0.27362
    -0.10374
    -0.31609
    -0.10374
    -0.27362
     0.19354
     0.23601
    -0.06127
     0.10860
     0.32094
     0.23601
     0.32094
     0.32094
     0.44835
     0.53329
     0.36341
     0.70316
     0.23601
     0.49082
     0.19354
     0.27848
     0.23601
     0.74563
     0.40588
     0.19354
     0.40588
     0.53329
     0.32094
     0.36341
     0.49082
     0.36341
     0.40588
     0.53329
     0.57576
     0.57576
     0.49082
     0.61822
     0.40588
     0.74563
     0.70316
     0.53329
     0.44835
     0.87304
     0.66069
     0.53329
     0.44835
     0.53329
     0.53329
     0.70316
     0.70316
     0.40588
     0.44835
     0.40588
     0.19354
     0.53329
     0.49082
     0.36341
     0.36341
     0.40588
     0.57576
     0.53329
     0.40588
     0.23601
     0.32094
     0.66069
     0.53329
     0.53329
     0.53329
     0.40588
     0.53329
     0.61822
     0.70316
     0.49082
     0.49082
     0.61822
     0.49082
     0.66069
     0.61822
     0.49082
     0.53329
     0.70316
     0.57576
     0.49082
     0.32094
     0.53329
     0.44835
     0.49082
     1.04291
     0.53329
     0.61822
     0.61822
     0.78810
     0.61822
     0.66069
     0.78810
     0.78810
     0.78810
     1.76488
     2.48685
     2.57178
     2.44438
     0.40588
    -0.06127
     0.78810
     0.74563
     0.40588
     0.53329
     0.57576
     0.57576
    -0.06127
    -0.57090
    -1.20793
    -1.20793
    -1.12299
    -1.25040
    -1.42027
    -1.46274
    -1.33533
    -1.25040
    -0.78324
    -0.65584
    -0.86818
    -0.65584
    -0.61337
    -0.06127
    -0.14621
     0.02366
    -0.18868
     0.27848
     0.23601
     0.40588
     0.49082
     0.40588
     0.27848
     0.36341
     0.70316
     0.83057
     0.66069
     0.53329
     0.61822
     0.57576
     0.83057
     0.61822
     0.53329
     0.53329
     0.78810
     0.74563
     0.66069
     0.57576
     0.49082
     0.44835
     0.40588
     0.78810
     0.66069
     0.53329
     0.40588
     0.44835
     0.61822
     0.61822
     0.36341
     0.15107
     0.36341
     0.49082
     0.44835
     0.49082
     0.32094
     0.40588
     0.23601
     0.61822
     0.66069
     0.44835
     0.40588
     0.49082
     0.44835
     0.74563
     0.44835
     0.32094
     0.49082
     0.40588
     0.53329
     0.27848
     0.40588
     0.23601
    -0.06127
     0.23601
     0.27848
     0.06613
     0.15107
     0.02366
     0.02366
     0.10860
    -0.10374
     0.10860
     0.02366
     0.10860
     0.19354
     0.10860
     0.40588
     0.19354
     0.10860
     0.23601
     0.95797
     0.74563
     0.70316
     0.95797
     0.87304
     1.08538
     1.12785
     1.51007
     1.34019
     1.42513
     1.80735
     1.59500
     1.72241
     1.59500
     1.59500
     1.59500
     1.59500
     1.46760
     1.29772
     1.25525
     1.08538
     0.78810
     0.87304
     0.53329
     0.53329
     0.19354
     0.15107
    -0.06127
     0.02366
    -0.57090
    -0.40102
    -0.61337
    -0.48596
    -0.48596
    -0.61337
    -0.91065
    -0.74077
    -0.61337
    -0.82571
    -0.74077
    -0.78324
    -0.74077
    -0.52843
    -0.35856
    -0.48596
    -0.27362
    -0.31609
    -0.57090
    -0.06127
     0.02366
    -0.06127
    -0.01881
     0.06613
     0.10860
     0.27848
     0.23601
     0.23601
     0.23601
     0.10860
     0.44835
     0.27848
     0.23601
     0.27848
     0.23601
    -0.06127
     0.44835
     0.23601
     0.19354
     0.23601
     0.06613
     0.27848
     0.27848
     0.27848
     0.27848
     0.15107
     0.32094
     0.36341
     0.49082
     0.44835
     0.36341
     0.23601
     0.57576
     0.61822
     0.49082
     0.66069
     0.57576
     0.53329
     0.44835
     0.49082
     0.57576
     0.57576
     0.57576
     0.44835
     0.49082
     0.70316
     0.70316
     0.36341
     0.40588
     0.66069
     0.36341
     0.19354
     0.36341
     0.61822
     0.19354
     0.32094
     0.32094
     0.40588
     0.10860
     0.10860
     0.10860
     0.06613
     0.36341
     0.15107
     0.19354
     0.36341
     0.27848
     0.74563
     0.95797
     1.04291
     1.34019
     1.80735
     3.12388
     2.95400
     2.48685
     1.25525
     0.95797
     1.21279
     1.51007
     1.42513
     1.46760
     1.93475
     1.29772
    -0.01881
    -0.61337
    -1.20793
    -1.12299
    -1.16546
    -1.08052
    -1.46274
    -1.71755
    -1.37780
    -1.33533
    -1.16546
    -0.99559
    -1.08052
    -0.74077
    -0.48596
    -0.35856
    -0.31609
    -0.18868
     0.06613
     0.06613
     0.02366
     0.23601
     0.23601
     0.40588
     0.44835
     0.44835
     0.36341
     0.44835
     0.53329
     0.32094
     0.49082
     0.61822
     0.23601
     0.53329
     0.53329
     0.44835
     0.27848
     0.44835
     0.32094
     0.27848
     0.44835
     0.32094
     0.27848
     0.27848
     0.23601
     0.44835
     0.15107
     0.44835
     0.36341
     0.27848
     0.40588
     0.53329
     0.32094
     0.44835
     0.44835
     0.61822
     0.44835
     0.53329
     0.44835
     0.44835
     0.49082
     0.36341
     0.27848
     0.44835
     0.49082
     0.40588
     0.06613
     0.32094
     0.19354
     0.15107
     0.06613
     0.23601
     0.36341
     0.49082
     0.32094
     0.40588
     0.32094
     0.49082
     0.61822
     0.49082
     0.78810
     0.57576
     0.83057
     1.08538
     0.78810
     1.00044
     0.74563
     1.04291
     0.95797
     1.08538
     0.91551
     0.83057
     1.04291
     0.91551
     0.87304
     0.70316
     1.04291
     0.66069
     0.78810
     0.78810
     0.70316
     0.74563
     0.53329
     0.61822
     0.70316
     0.95797
     0.61822
     0.49082
     0.53329
     0.61822
     0.49082
     0.53329
     0.83057
     0.61822
     0.57576
     0.49082
     0.70316
     0.57576
     0.53329
     0.27848
     0.66069
     0.61822
     0.53329
     0.57576
     0.36341
     0.57576
     0.40588
     0.40588
     0.53329
     0.74563
     0.32094
     0.40588
     0.53329
     0.36341
     0.57576
     0.40588
     0.53329
     0.44835
     0.61822
     0.53329
     0.36341
     0.53329
     0.66069
     0.23601
     0.40588
     0.53329
     0.53329
     0.49082
     0.49082
     0.53329
     0.36341
     0.53329
     0.27848
     0.53329
     0.40588
     0.53329
     0.40588
     0.49082
     0.49082
     0.23601
     0.44835
     0.57576
     0.53329
     0.57576
     0.53329
     0.66069
     0.49082
     0.32094
     0.49082
     0.49082
     0.70316
     0.70316
     0.78810
     0.66069
     0.61822
     0.66069
     0.53329
     0.87304
     0.74563
     0.78810
     0.66069
     0.70316
     0.40588
     0.49082
     0.66069
     0.87304
     0.70316
     0.49082
     1.08538
     2.06216
     2.61425
     2.52932
     2.14710
     1.12785
     1.04291
     1.63747
     1.59500
     1.42513
     1.51007
     2.06216
     1.42513
     0.53329
     0.02366
    -0.18868
    -0.52843
    -0.65584
    -0.95312
    -1.20793
    -1.37780
    -1.20793
    -1.20793
    -1.33533
    -1.42027
    -1.20793
    -1.08052
    -0.78324
    -0.82571
    -0.74077
    -0.40102
    -0.27362
    -0.27362
    -0.18868
    -0.23115
    -0.14621
    -0.18868
    -0.14621
     0.49082
     0.06613
    -0.14621
     0.19354
     0.23601
     0.19354
     0.27848
     0.23601
     0.23601
     0.44835
     0.40588
     0.27848
     0.10860
     0.44835
     0.23601
     0.15107
     0.53329
     0.57576
     0.23601
     0.27848
     0.40588
     0.36341
     0.32094
     0.02366
     0.10860
     0.32094
     0.10860
     0.27848
     0.10860
    -0.14621
     0.02366
    -0.18868
     0.10860
     0.02366
    -0.23115
    -0.40102
    -0.01881
    -0.06127
    -0.18868
    -0.27362
    -0.14621
     0.10860
    -0.01881
     0.10860
     0.06613
     0.02366
    -0.06127
     0.02366
     0.06613
     0.44835
     0.32094
     0.15107
     0.19354
     0.53329
     0.49082
     0.44835
     0.32094
     0.27848
     0.44835
     0.57576
     0.53329
     0.49082
     0.36341
     0.40588
     0.23601
     0.70316
     0.61822
     0.32094
     0.40588
     0.53329
     0.36341
     0.44835
     0.19354
     0.23601
     0.19354
     0.32094
     0.36341
     0.32094
     0.44835
     0.10860
     0.06613
     0.27848
     0.40588
     0.15107
     0.19354
     0.27848
     0.23601
     0.40588
     0.10860
     0.15107
     0.23601
     0.32094
     0.23601
     0.36341
     0.27848
     0.15107
     0.15107
     0.44835
     0.44835
     0.02366
     0.36341
     0.32094
     0.23601
     0.36341
     0.32094
     0.27848
     0.36341
     0.32094
     0.57576
     0.44835
     0.49082
     0.15107
     0.32094
     0.40588
     0.61822
     0.32094
     0.27848
     0.10860
     0.23601
     0.15107
     0.27848
     0.15107
    -0.06127
     0.32094
     0.15107
     0.23601
     0.19354
     0.10860
     0.10860
     0.10860
     0.61822
     0.57576
     0.36341
     0.70316
     0.44835
     0.57576
     0.61822
     0.83057
     0.53329
     0.40588
     0.23601
     0.70316
     0.70316
     1.04291
     0.87304
     0.10860
     0.36341
     1.17032
     3.08141
     3.54856
     2.06216
     0.83057
     0.02366
     0.53329
     2.35944
     2.52932
     1.46760
     1.29772
     1.25525
     0.95797
     0.57576
    -0.31609
    -0.01881
    -0.14621
    -0.57090
    -0.95312
    -1.25040
    -1.20793
    -0.86818
    -1.12299
    -0.99559
    -0.99559
    -0.82571
    -0.82571
    -0.65584
    -0.69830
    -0.74077
    -0.48596
    -0.61337
    -0.23115
    -0.27362
    -0.18868
     0.02366
    -0.06127
    -0.10374
    -0.18868
    -0.06127
    -0.06127
     0.06613
     0.02366
     0.06613
     0.15107
     0.02366
     0.10860
    -0.18868
     0.15107
     0.15107
    -0.10374
     0.02366
     0.02366
    -0.06127
     0.06613
     0.06613
    -0.06127
    -0.10374
     0.02366
    -0.10374
    -0.14621
    -0.01881
    -0.14621
    -0.52843
    -0.23115
    -0.01881
    -0.18868
    -0.27362
    -0.40102
    -0.31609
    -0.44349
    -0.35856
    -0.23115
    -0.27362
    -0.44349
    -0.31609
    -0.23115
    -0.27362
    -0.27362
    -0.27362
    -0.18868
    -0.06127
     0.10860
     0.02366
     0.15107
     0.06613
    -0.01881
     0.15107
     0.19354
     0.36341
     0.40588
     0.32094
     0.44835
     0.32094
     0.44835
     0.10860
     0.27848
     0.36341
     0.49082
     0.27848
     0.32094
     0.27848
     0.23601
     0.27848
     0.23601
     0.32094
     0.44835
     0.78810
     0.66069
     0.10860
     0.36341
     0.23601
     0.40588
     0.53329
     0.44835
     0.44835
     0.40588
     0.44835
     0.32094
     0.19354
     0.10860
     0.10860
     0.19354
     0.06613
     0.15107
     0.02366
     0.10860
     0.06613
    -0.06127
    -0.06127
     0.27848
    -0.06127
     0.06613
     0.10860
    -0.14621
    -0.01881
     0.06613
     0.10860
     0.10860
    -0.01881
     0.15107
    -0.06127
     0.15107
    -0.01881
     0.10860
     0.10860
     0.36341
     0.15107
     0.10860
     0.15107
    -0.06127
     0.10860
     0.06613
     0.02366
    -0.06127
     0.02366
     0.10860
     0.02366
     0.02366
    -0.06127
    -0.10374
    -0.10374
    -0.06127
     0.02366
    -0.23115
     0.10860
     0.06613
     0.02366
     0.06613
    -0.18868
     0.15107
     0.06613
    -0.01881
    -0.14621
    -0.10374
     0.06613
     0.23601
     0.19354
     0.53329
     0.61822
     0.83057
     1.34019
     1.34019
     1.25525
     0.61822
     0.23601
     0.61822
     1.84982
     1.21279
     0.61822
     0.53329
     0.83057
     0.53329
     0.02366
     0.02366
    -0.31609
    -0.57090
    -0.91065
    -0.95312
    -0.95312
    -0.99559
    -0.91065
    -1.12299
    -1.08052
    -1.08052
    -1.03805
    -1.08052
    -1.16546
    -0.69830
    -0.95312
    -0.86818
    -0.44349
    -0.74077
    -0.69830
    -0.78324
    -0.27362
    -0.31609
    -0.52843
    -0.61337
    -0.40102
    -0.27362
    -0.18868
    -0.14621
    -0.14621
    -0.14621
    -0.06127
    -0.35856
    -0.06127
    -0.14621
    -0.23115
    -0.06127
    -0.18868
    -0.06127
    -0.10374
    -0.18868
    -0.18868
    -0.06127
    -0.31609
    -0.40102
    -0.27362
    -0.31609
    -0.44349
    -0.35856
    -0.23115
    -0.06127
    -0.27362
    -0.35856
    -0.23115
    -0.31609
    -0.40102
    -0.57090
    -0.27362
    -0.06127
    -0.01881
    -0.06127
    -0.27362
    -0.31609
    -0.06127
    -0.18868
    -0.01881
    -0.01881
     0.15107
     0.06613
     0.44835
     0.36341
     0.49082
     0.49082
     0.36341
     0.53329
     0.83057
     0.78810
     0.91551
     0.91551
     0.87304
     1.08538
     0.95797
     1.17032
     1.12785
     1.00044
     1.12785
     1.25525
     1.21279
     1.04291
     0.91551
     0.70316
     0.95797
     1.08538
     0.78810
     0.61822
     0.78810
     0.49082
     0.15107
     0.44835
     0.40588
     0.02366
    -0.14621
    -0.31609
    -0.35856
    -0.35856
    -0.65584
    -0.95312
    -0.61337
    -0.69830
    -0.78324
    -0.78324
    -1.12299
    -0.95312
    -1.20793
    -0.86818
    -0.69830
    -0.82571
    -0.95312
    -0.74077
    -0.69830
    -0.61337
    -0.69830
    -0.65584
    -0.40102
    -0.31609
    -0.35856
    -0.31609
    -0.18868
    -0.35856
    -0.01881
    -0.18868
     0.06613
     0.02366
    -0.14621
    -0.18868
     0.10860
     0.19354
     0.02366
    -0.10374
     0.06613
    -0.06127
     0.15107
     0.06613
    -0.14621
    -0.23115
     0.10860
    -0.14621
     0.36341
     0.36341
    -0.01881
     0.10860
     0.23601
     0.32094
     0.32094
     0.49082
     0.32094
     0.70316
     0.49082
     0.32094
     0.49082
     0.36341
     0.70316
     0.61822
     1.04291
     0.91551
     1.04291
     1.80735
     2.48685
     2.48685
     1.67994
     1.08538
     0.70316
     1.46760
     2.82660
     1.97722
     1.17032
     1.17032
     1.17032
     0.66069
     0.32094
     0.27848
     0.02366
    -0.65584
    -0.95312
    -1.20793
    -1.33533
    -1.29287
    -1.25040
    -1.33533
    -1.33533
    -1.46274
    -1.12299
    -1.08052
    -1.16546
    -1.20793
    -0.95312
    -0.61337
    -0.52843
    -0.74077
    -0.61337
    -0.31609
    -0.18868
    -0.35856
    -0.18868
    -0.31609
    -0.06127
     0.06613
     0.10860
    -0.14621
    -0.06127
    -0.14621
    -0.23115
     0.23601
     0.02366
    -0.06127
    -0.23115
    -0.27362
    -0.18868
    -0.06127
    -0.18868
    -0.35856
    -0.27362
    -0.23115
    -0.06127
    -0.31609
    -0.23115
    -0.23115
    -0.27362
    -0.14621
     0.02366
    -0.23115
    -0.35856
    -0.14621
    -0.06127
    -0.18868
    -0.31609
    -0.35856
    -0.48596
    -0.40102
    -0.40102
    -0.61337
    -0.74077
    -0.74077
    -0.74077
    -0.74077
    -0.52843
    -0.74077
    -0.57090
    -0.27362
    -0.57090
    -0.18868
    -0.27362
     0.10860
     0.10860
     0.36341
     0.36341
     0.57576
     0.74563
     0.78810
     0.70316
     0.74563
     0.95797
     1.00044
     0.74563
     0.74563
     0.70316
     0.70316
     0.61822
     0.49082
     0.40588
     0.49082
     0.36341
     0.49082
     0.23601
     0.36341
     0.10860
     0.02366
     0.44835
     0.27848
     0.19354
     0.23601
     0.23601
     0.06613
     0.10860
     0.27848
     0.10860
     0.15107
     0.10860
     0.10860
    -0.06127
     0.06613
     0.10860
    -0.14621
     0.10860
     0.15107
     0.15107
     0.02366
     0.02366
     0.02366
    -0.10374
     0.02366
     0.10860
     0.15107
     0.27848
     0.10860
    -0.10374
     0.15107
     0.19354
    -0.10374
     0.06613
     0.19354
     0.02366
     0.23601
     0.02366
    -0.10374
     0.02366
    -0.01881
     0.02366
    -0.01881
     0.02366
     0.02366
    -0.14621
    -0.01881
    -0.14621
    -0.18868
    -0.23115
     0.10860
     0.19354
     0.02366
     0.15107
    -0.01881
     0.27848
     0.27848
     0.15107
     0.23601
     0.32094
     0.19354
     0.06613
     0.06613
     0.32094
     0.19354
     0.61822
     0.40588
     0.15107
     0.36341
     2.27450
     4.01572
     2.91153
     1.25525
     0.40588
     0.40588
     1.21279
     3.25128
     1.93475
     0.95797
     1.04291
     0.49082
    -0.01881
    -0.01881
    -0.44349
    -0.78324
    -1.08052
    -1.33533
    -2.01483
    -2.14224
    -1.88743
    -1.63262
    -1.50521
    -1.46274
    -1.20793
    -0.99559
    -0.91065
    -0.74077
    -0.69830
    -0.86818
    -0.44349
    -0.35856
    -0.23115
    -0.10374
    -0.18868
    -0.23115
    -0.27362
    -0.23115
    -0.23115
    -0.31609
    -0.23115
    -0.14621
    -0.27362
    -0.31609
    -0.18868
    -0.31609
    -0.14621
    -0.01881
    -0.18868
    -0.01881
    -0.23115
    -0.27362
    -0.14621
    -0.10374
     0.02366
     0.10860
    -0.06127
     0.02366
    -0.01881
     0.27848
     0.06613
    -0.06127
     0.15107
     0.40588
     0.15107
     0.15107
     0.36341
     0.15107
     0.23601
     0.10860
     0.19354
     0.19354
     0.02366
    -0.06127
    -0.23115
    -0.06127
    -0.18868
    -0.40102
    -0.31609
    -0.40102
    -0.44349
    -0.65584
    -0.61337
    -0.74077
    -0.91065
    -0.78324
    -0.91065
    -0.74077
    -0.82571
    -0.57090
    -0.78324
    -0.61337
    -0.27362
    -0.40102
    -0.40102
     0.19354
     0.06613
     0.10860
     0.44835
     0.53329
     0.57576
     0.57576
     0.40588
     0.78810
     0.87304
     0.78810
     0.66069
     0.53329
     0.61822
     0.61822
     0.53329
     0.49082
     0.53329
     0.27848
     0.27848
     0.53329
     0.23601
     0.02366
     0.32094
     0.23601
     0.32094
     0.40588
     0.27848
     0.27848
     0.44835
     0.32094
     0.44835
     0.40588
     0.49082
     0.23601
     0.36341
     0.36341
     0.53329
     0.36341
     0.23601
     0.27848
     0.36341
     0.32094
     0.15107
     0.02366
     0.10860
     0.06613
     0.15107
    -0.23115
     0.10860
    -0.14621
    -0.27362
    -0.14621
    -0.18868
    -0.06127
     0.06613
     0.10860
    -0.10374
     0.27848
     0.23601
    -0.23115
     0.02366
     0.06613
     0.27848
    -0.18868
     0.40588
     0.06613
     0.06613
     0.10860
     0.53329
     0.57576
     0.78810
     0.87304
     0.87304
     0.83057
     1.04291
     0.53329
     0.57576
     0.61822
     1.17032
     0.74563
     1.29772
     2.18957
     2.91153
     3.12388
     2.06216
     0.23601
    -1.03805
    -2.56693
    -3.37383
    -2.05730
     0.49082
     2.95400
     9.02702
     7.54062
    -5.49727
    -6.64392
    -3.58618
    -1.71755
    -1.33533
    -0.86818
    -0.52843
    -0.61337
    -0.95312
    -1.12299
    -1.12299
    -1.54768
    -1.88743
    -1.97237
    -1.97237
    -2.26965
    -1.80249
    -0.99559
    -0.18868
     0.06613
     0.02366
     0.10860
     0.32094
     0.40588
     0.10860
     0.27848
    -0.06127
    -0.18868
    -0.31609
    -0.35856
    -0.44349
    -0.44349
    -0.61337
    -0.74077
    -0.82571
    -0.48596
    -0.27362
    -0.69830
    -0.27362
    -0.35856
    -0.27362
    -0.27362
    -0.23115
    -0.44349
    -0.10374
    -0.27362
     0.02366
    -0.18868
    -0.18868
    -0.23115
    -0.40102
    -0.01881
    -0.14621
    -0.52843
    -0.40102
    -0.61337
    -0.57090
    -0.44349
    -0.57090
    -0.91065
    -0.69830
    -0.78324
    -0.91065
    -0.74077
    -1.03805
    -1.03805
    -0.82571
    -0.91065
    -0.61337
    -0.69830
    -0.78324
    -0.69830
    -0.35856
    -0.27362
    -0.57090
    -0.44349
    -0.23115
     0.10860
    -0.06127
    -0.01881
    -0.06127
     0.23601
     0.15107
    -0.14621
     0.32094
     0.02366
     0.02366
     0.02366
     0.15107
     0.10860
    -0.10374
    -0.18868
     0.06613
    -0.06127
     0.02366
     0.23601
    -0.14621
    -0.18868
    -0.18868
    -0.14621
    -0.01881
     0.10860
    -0.18868
    -0.31609
     0.02366
    -0.01881
    -0.23115
    -0.18868
    -0.06127
    -0.10374
    -0.06127
     0.02366
    -0.06127
    -0.14621
    -0.06127
    -0.23115
     0.23601
     0.06613
     0.15107
    -0.10374
     0.10860
     0.19354
     0.06613
     0.10860
     0.02366
     0.06613
     0.19354
    -0.01881
     0.15107
     0.19354
    -0.06127
    -0.06127
    -0.01881
     0.23601
     0.23601
     0.06613
     0.02366
     0.15107
     0.23601
     0.19354
     0.23601
     0.10860
     0.23601
     0.15107
     0.19354
     0.23601
     0.15107
     0.10860
    -0.18868
     0.23601
     0.02366
    -0.01881
     0.06613
    -0.01881
     0.02366
    -0.01881
    -0.18868
    -0.27362
    -0.06127
     0.06613
     0.06613
    -0.06127
    -0.06127
    -0.01881
    -0.14621
     0.19354
     0.44835
     0.15107
    -0.06127
    -0.23115
     0.49082
     1.17032
     1.46760
     1.55254
     1.67994
     3.20881
     4.69522
     4.27053
     2.18957
     1.59500
     1.84982
     2.01969
     2.74166
     3.20881
     2.65672
     1.17032
     0.40588
     0.27848
    -0.44349
    -1.12299
    -1.42027
    -1.50521
    -1.84496
    -1.92990
    -2.14224
    -2.35458
    -2.05730
    -1.59015
    -1.08052
    -0.99559
    -1.12299
    -0.44349
    -0.27362
    -0.01881
     0.02366
    -0.31609
    -0.10374
     0.06613
     0.10860
    -0.10374
     0.06613
    -0.14621
    -0.18868
    -0.35856
    -0.27362
    -0.23115
    -0.48596
    -0.57090
    -0.69830
    -0.69830
    -0.61337
    -0.82571
    -0.74077
    -0.78324
    -0.91065
    -0.69830
    -0.82571
    -0.82571
    -0.78324
    -1.12299
    -0.61337
    -0.52843
    -0.78324
    -0.61337
    -0.65584
    -0.69830
    -0.65584
    -0.74077
    -0.57090
    -0.69830
    -0.27362
    -0.40102
    -0.48596
    -0.44349
    -0.48596
    -0.74077
    -0.48596
     0.06613
    -0.31609
    -0.31609
    -0.27362
    -0.18868
     0.02366
     0.10860
    -0.06127
    -0.01881
     0.06613
     0.19354
     0.36341
     0.10860
     0.19354
     0.32094
     0.06613
     0.53329
     0.32094
     0.15107
     0.19354
     0.32094
     0.27848
     0.32094
     0.32094
     0.27848
     0.27848
     0.44835
     0.36341
     0.32094
     0.44835
     0.15107
     0.06613
     0.40588
     0.40588
     0.27848
     0.19354
     0.40588
     0.02366
     0.10860
     0.15107
     0.15107
     0.15107
     0.06613
     0.06613
     0.06613
     0.06613
    -0.14621
     0.02366
    -0.06127
     0.06613
     0.06613
     0.02366
     0.06613
     0.02366
    -0.06127
    -0.27362
    -0.06127
     0.02366
    -0.06127
    -0.01881
    -0.14621
    -0.01881
    -0.40102
    -0.27362
    -0.23115
     0.19354
    -0.18868
    -0.14621
    -0.31609
    -0.01881
    -0.18868
    -0.23115
    -0.14621
    -0.31609
    -0.06127
    -0.31609
    -0.18868
    -0.35856
    -0.10374
    -0.35856
    -0.40102
    -0.27362
    -0.14621
    -0.18868
    -0.23115
    -0.35856
    -0.23115
    -0.23115
    -0.31609
    -0.14621
    -0.10374
     0.02366
    -0.06127
     0.19354
     0.10860
     0.15107
     0.02366
     0.19354
     0.27848
     0.23601
     0.36341
     0.36341
     0.44835
     0.27848
     0.23601
     0.49082
     1.55254
     1.97722
     2.18957
     1.76488
     1.17032
     3.63350
     5.54459
     5.16237
     1.67994
     1.34019
     2.06216
     2.06216
     1.59500
     2.82660
     1.80735
     0.27848
    -0.48596
    -1.08052
    -1.46274
    -2.09977
    -2.43952
    -2.73680
    -2.86421
    -2.77927
    -2.77927
    -2.77927
    -2.69433
    -2.14224
    -1.54768
    -1.37780
    -0.99559
    -0.52843
    -0.35856
    -0.01881
     0.10860
    -0.18868
    -0.14621
     0.10860
     0.49082
     0.19354
     0.27848
     0.19354
     0.06613
     0.27848
     0.32094
     0.32094
     0.23601
     0.10860
     0.23601
     0.49082
     0.53329
     0.27848
     0.57576
     0.49082
     0.61822
     0.27848
     0.61822
     0.53329
     0.53329
     0.53329
     0.49082
     0.49082
     0.44835
     0.40588
     0.49082
     0.36341
     0.36341
     0.40588
     0.10860
     0.15107
     0.15107
    -0.06127
    -0.01881
     0.06613
    -0.35856
    -0.14621
    -0.10374
    -0.06127
    -0.35856
    -0.44349
    -0.48596
    -0.31609
    -0.14621
    -0.01881
    -0.23115
    -0.35856
    -0.27362
    -0.31609
    -0.23115
     0.15107
     0.02366
     0.02366
     0.06613
     0.27848
     0.32094
     0.23601
     0.23601
     0.32094
     0.61822
     0.61822
     0.44835
     0.40588
     0.49082
     0.44835
     0.44835
     0.57576
     0.61822
     0.15107
     0.40588
     0.40588
     0.23601
     0.19354
     0.15107
     0.19354
     0.19354
     0.23601
     0.19354
     0.06613
    -0.06127
     0.19354
     0.02366
     0.06613
     0.32094
     0.15107
     0.02366
    -0.06127
     0.19354
     0.10860
    -0.10374
    -0.18868
     0.19354
     0.19354
    -0.01881
    -0.01881
    -0.06127
    -0.06127
    -0.14621
    -0.27362
     0.19354
    -0.14621
    -0.23115
     0.02366
    -0.14621
    -0.18868
    -0.06127
    -0.18868
    -0.27362
     0.02366
    -0.14621
    -0.06127
    -0.06127
    -0.06127
    -0.18868
    -0.31609
     0.10860
    -0.10374
    -0.14621
    -0.18868
    -0.01881
     0.10860
     0.10860
     0.06613
    -0.18868
    -0.10374
     0.06613
    -0.10374
    -0.27362
    -0.06127
    -0.44349
    -0.44349
    -0.44349
    -0.31609
    -0.69830
    -0.31609
    -0.01881
     0.10860
    -0.10374
    -0.10374
     0.19354
     0.27848
     0.61822
     1.25525
     1.21279
     1.59500
     3.20881
     4.01572
     3.67597
     2.52932
     1.08538
    -0.48596
    -0.48596
    -1.16546
    -1.63262
     2.06216
     4.56781
     3.80338
     3.20881
     0.53329
    -8.25773
    -5.28492
    -2.22718
    -1.20793
    -1.46274
    -2.05730
    -2.31211
    -2.69433
    -3.41630
    -2.94914
    -2.60940
    -2.05730
    -1.76002
    -1.37780
    -1.50521
    -1.71755
    -1.50521
    -0.74077
     0.27848
     1.04291
     1.38266
     1.97722
     2.14710
     1.63747
     1.80735
     1.72241
     1.72241
     1.42513
     1.21279
     0.87304
     0.70316
     0.57576
     0.27848
     0.06613
    -0.14621
    -0.14621
    -0.18868
    -0.06127
     0.06613
    -0.06127
    -0.01881
     0.06613
    -0.01881
     0.02366
    -0.06127
    -0.18868
    -0.01881
     0.15107
     0.23601
    -0.14621
     0.15107
    -0.06127
     0.02366
    -0.18868
     0.27848
    -0.06127
    -0.40102
    -0.31609
    -0.14621
    -0.06127
    -0.14621
    -0.31609
    -0.23115
    -0.14621
    -0.23115
    -0.18868
    -0.27362
    -0.27362
    -0.35856
    -0.52843
    -0.14621
    -0.23115
    -0.44349
    -0.40102
    -0.48596
    -0.23115
    -0.18868
    -0.44349
    -0.48596
    -0.40102
    -0.35856
    -0.40102
    -0.44349
    -0.61337
    -0.52843
    -0.44349
    -0.44349
    -0.31609
    -0.61337
    -0.57090
    -0.65584
    -0.52843
    -0.44349
    -0.74077
    -0.44349
    -0.44349
    -0.48596
    -0.27362
    -0.31609
    -0.44349
    -0.44349
    -0.48596
    -0.40102
    -0.14621
    -0.35856
    -0.40102
    -0.48596
    -0.18868
    -0.14621
    -0.48596
    -0.40102
    -0.10374
    -0.44349
    -0.14621
    -0.23115
    -0.18868
    -0.27362
    -0.44349
    -0.44349
     0.15107
    -0.27362
    -0.31609
    -0.06127
    -0.18868
    -0.06127
    -0.06127
    -0.27362
    -0.23115
    -0.10374
     0.02366
    -0.18868
    -0.23115
    -0.31609
    -0.18868
    -0.48596
    -0.01881
     0.06613
    -0.44349
    -0.48596
    -0.74077
    -0.48596
    -0.57090
    -0.69830
    -0.69830
    -0.78324
    -0.61337
    -0.61337
    -0.78324
    -0.78324
    -1.12299
    -1.08052
    -0.74077
    -0.74077
    -0.91065
    -0.82571
    -0.86818
    -0.61337
    -0.74077
    -0.57090
    -0.82571
    -0.57090
    -0.78324
    -0.61337
    -0.52843
    -0.40102
    -0.40102
    -0.69830
    -0.52843
    -0.14621
    -0.44349
    -0.65584
    -0.23115
    -0.27362
    -0.06127
    -0.35856
    -0.52843
    -0.65584
     0.36341
     1.00044
     1.17032
     1.21279
     1.97722
     3.59103
     3.25128
     2.14710
     0.74563
     0.66069
     0.53329
     1.04291
     1.89229
     1.38266
     0.36341
    -0.23115
    -0.78324
    -1.42027
    -2.31211
    -2.77927
    -3.11902
    -3.16149
    -3.50124
    -3.33136
    -3.24643
    -3.16149
    -2.90668
    -2.69433
    -2.22718
    -2.01483
    -1.88743
    -1.67508
    -1.37780
    -1.16546
    -1.08052
    -0.99559
    -0.78324
    -0.86818
    -0.82571
    -0.44349
    -0.18868
    -0.44349
    -0.40102
    -0.35856
    -0.44349
    -0.31609
    -0.40102
    -0.31609
    -0.18868
    -0.27362
    -0.10374
    -0.40102
    -0.06127
    -0.27362
    -0.27362
    -0.14621
    -0.01881
    -0.27362
    -0.01881
    -0.14621
    -0.06127
    -0.10374
    -0.06127
     0.06613
     0.19354
    -0.01881
     0.02366
    -0.10374
     0.10860
     0.02366
     0.02366
    -0.23115
     0.19354
     0.19354
     0.10860
     0.02366
     0.19354
     0.10860
     0.06613
     0.02366
    -0.01881
     0.10860
     0.15107
     0.27848
     0.06613
     0.10860
     0.02366
    -0.14621
     0.15107
     0.02366
    -0.14621
    -0.14621
    -0.23115
    -0.18868
    -0.48596
    -0.40102
    -0.57090
    -0.57090
    -0.57090
    -0.61337
    -0.78324
    -0.69830
    -0.91065
    -1.16546
    -1.03805
    -0.91065
    -1.03805
    -1.20793
    -0.91065
    -1.25040
    -1.16546
    -1.33533
    -1.08052
    -1.12299
    -1.08052
    -0.95312
    -1.25040
    -0.95312
    -0.95312
    -1.08052
    -1.20793
    -0.57090
    -0.61337
    -0.65584
    -0.52843
    -0.44349
    -0.52843
    -0.40102
    -0.40102
    -0.18868
    -0.06127
    -0.06127
    -0.18868
    -0.01881
    -0.01881
    -0.14621
    -0.10374
     0.10860
     0.02366
    -0.18868
    -0.14621
    -0.01881
    -0.18868
    -0.06127
    -0.14621
    -0.23115
    -0.14621
     0.02366
    -0.06127
    -0.06127
    -0.06127
     0.27848
    -0.06127
     0.23601
     0.40588
     0.23601
     0.27848
     0.44835
     0.40588
     0.53329
     0.40588
     0.40588
     0.40588
     0.44835
     0.66069
     0.23601
     0.27848
     0.53329
     0.49082
     0.40588
     0.32094
     0.23601
     0.10860
     0.15107
     0.10860
    -0.01881
    -0.10374
     0.15107
     0.06613
     0.15107
     0.06613
     0.10860
     0.23601
     0.49082
     0.57576
     0.44835
     1.21279
     2.86907
     3.84584
     3.76091
     3.42116
     2.61425
     1.76488
     5.58706
     6.52137
     3.76091
     3.12388
     4.10066
     3.50610
     2.78413
     2.99647
    -1.12299
    -0.78324
    -0.82571
    -1.50521
    -2.09977
    -2.26965
    -3.03408
    -3.28889
    -3.71358
    -3.88346
    -3.58618
    -3.45877
    -2.94914
    -2.69433
    -2.22718
    -1.46274
    -1.16546
    -0.35856
     0.02366
     0.15107
     0.15107
    -0.10374
    -0.06127
     0.06613
     0.15107
     0.02366
    -0.01881
     0.06613
    -0.01881
    -0.23115
    -0.14621
    -0.18868
    -0.23115
    -0.23115
     0.02366
     0.02366
    -0.06127
     0.23601
     0.40588
     0.36341
     0.19354
     0.10860
     0.15107
     0.36341
     0.70316
     0.27848
     0.36341
     0.40588
     0.36341
     0.15107
     0.44835
     0.27848
     0.10860
     0.10860
     0.32094
     0.23601
     0.10860
    -0.01881
     0.10860
     0.06613
     0.32094
     0.15107
     0.19354
     0.02366
     0.02366
    -0.06127
     0.23601
     0.02366
     0.10860
     0.02366
     0.44835
     0.23601
     0.27848
     0.10860
     0.19354
     0.23601
     0.36341
     0.27848
     0.27848
     0.19354
     0.19354
     0.02366
     0.27848
     0.49082
     0.02366
     0.15107
     0.10860
     0.15107
     0.23601
     0.19354
    -0.06127
     0.15107
     0.02366
     0.23601
     0.06613
     0.02366
     0.23601
     0.10860
     0.06613
     0.44835
     0.27848
    -0.01881
     0.23601
     0.15107
     0.19354
     0.36341
     0.06613
     0.15107
     0.40588
     0.10860
     0.15107
     0.19354
     0.10860
    -0.01881
    -0.06127
     0.06613
     0.15107
    -0.27362
     0.06613
     0.06613
    -0.06127
    -0.18868
    -0.14621
    -0.06127
    -0.18868
    -0.06127
     0.10860
    -0.06127
    -0.14621
    -0.10374
    -0.14621
     0.23601
     0.40588
     0.15107
     0.02366
     0.10860
     0.27848
     0.23601
     0.36341
     0.19354
     0.36341
     0.53329
     0.40588
     0.36341
     0.02366
     0.10860
     0.06613
     0.15107
     0.23601
     0.10860
    -0.06127
     0.02366
     0.02366
     0.10860
     0.02366
    -0.27362
    -0.35856
     0.02366
     0.23601
     0.06613
     0.15107
     0.27848
     0.40588
     0.27848
     0.87304
     1.12785
     1.00044
     1.93475
     3.84584
     4.82262
     3.71844
     2.27450
     0.40588
    -0.52843
     3.25128
     3.37869
     1.76488
     3.29375
     5.07744
     2.06216
     2.69919
     2.35944
    -3.62864
    -2.90668
    -1.59015
    -1.54768
    -1.59015
    -1.84496
    -2.31211
    -3.24643
    -2.94914
    -2.65186
    -2.73680
    -2.77927
    -2.86421
    -2.77927
    -2.52446
    -1.88743
    -1.54768
    -0.78324
    -0.06127
     0.57576
     0.70316
     0.70316
     0.49082
     0.70316
     0.83057
     0.87304
     0.66069
     0.49082
     0.44835
     0.23601
     0.23601
     0.36341
     0.10860
    -0.23115
    -0.18868
    -0.18868
    -0.10374
     0.15107
    -0.35856
    -0.23115
    -0.18868
     0.02366
     0.02366
     0.06613
    -0.01881
    -0.06127
    -0.27362
     0.23601
     0.27848
    -0.06127
    -0.14621
    -0.10374
     0.15107
     0.19354
     0.19354
    -0.06127
     0.06613
     0.06613
    -0.14621
     0.02366
    -0.01881
    -0.18868
    -0.31609
    -0.23115
    -0.10374
    -0.23115
    -0.18868
    -0.23115
    -0.31609
    -0.31609
    -0.52843
    -0.35856
    -0.18868
    -0.31609
    -0.14621
    -0.35856
    -0.40102
    -0.23115
    -0.27362
    -0.40102
    -0.01881
    -0.10374
    -0.40102
    -0.14621
    -0.14621
     0.06613
    -0.10374
    -0.27362
    -0.31609
    -0.35856
    -0.31609
    -0.23115
    -0.18868
    -0.27362
    -0.52843
    -0.74077
    -0.18868
    -0.44349
    -0.40102
    -0.57090
    -0.74077
    -0.44349
    -0.48596
    -0.74077
    -0.61337
    -0.61337
    -0.65584
    -0.52843
    -0.74077
    -0.57090
    -0.57090
    -0.91065
    -0.10374
    -0.44349
    -0.52843
    -0.52843
    -0.61337
    -0.40102
    -0.44349
    -0.31609
    -0.31609
    -0.23115
    -0.23115
    -0.23115
    -0.10374
    -0.14621
    -0.06127
    -0.31609
    -0.14621
     0.15107
    -0.01881
    -0.06127
     0.02366
    -0.06127
     0.10860
     0.15107
     0.06613
    -0.01881
     0.02366
    -0.14621
     0.02366
     0.15107
    -0.06127
    -0.06127
    -0.31609
     0.10860
     0.19354
     0.10860
    -0.01881
    -0.06127
     0.02366
     0.02366
     0.02366
     0.02366
    -0.01881
     0.10860
    -0.06127
     0.02366
     0.10860
    -0.06127
    -0.27362
     0.15107
    -0.01881
    -0.27362
    -0.23115
    -0.27362
    -0.35856
    -0.40102
    -0.27362
    -0.27362
    -0.18868
    -0.18868
    -0.40102
    -0.35856
    -0.18868
    -0.18868
    -0.35856
    -0.23115
     0.10860
    -0.01881
     0.15107
    -0.14621
    -0.01881
    -0.01881
    -0.18868
    -0.01881
    -0.18868
     0.15107
    -0.01881
    -0.06127
    -0.06127
    -0.06127
    -0.14621
    -0.18868
     0.06613
    -0.23115
    -0.14621
    -0.18868
    -0.27362
    -0.23115
    -0.40102
    -0.23115
    -0.44349
    -0.27362
    -0.27362
    -0.44349
    -0.44349
    -0.44349
    -0.61337
    -0.61337
    -0.52843
    -0.48596
    -0.74077
    -0.48596
    -0.69830
    -0.74077
    -0.65584
    -0.69830
    -0.82571
    -0.69830
    -0.69830
    -0.61337
    -0.40102
    -0.57090
    -0.61337
    -0.78324
    -0.48596
    -0.61337
    -0.74077
    -0.82571
    -0.74077
    -0.61337
    -0.69830
    -0.78324
    -1.08052
    -0.99559
    -1.08052
    -1.20793
    -0.99559
    -1.16546
    -1.42027
    -1.37780
    -0.31609
     0.70316
     1.72241
     3.25128
     3.42116
     3.29375
     2.31697
     0.78810
     0.27848
    -0.01881
     0.91551
     1.08538
     1.97722
     1.08538
    -0.35856
    -0.99559
    -1.88743
    -2.82174
    -4.01086
    -4.69036
    -4.56295
    -4.56295
    -4.26567
    -4.22321
    -4.05333
    -3.79852
    -3.28889
    -3.16149
    -2.86421
    -2.52446
    -2.09977
    -1.88743
    -2.09977
    -1.71755
    -1.46274
    -1.50521
    -1.33533
    -1.03805
    -0.82571
    -0.86818
    -0.82571
    -0.65584
    -0.52843
    -0.31609
    -0.35856
    -0.40102
    -0.14621
    -0.06127
    -0.23115
    -0.06127
     0.23601
    -0.06127
    -0.10374
     0.23601
     0.10860
     0.02366
     0.10860
     0.06613
     0.15107
     0.10860
     0.06613
     0.02366
     0.06613
     0.10860
    -0.18868
    -0.10374
     0.06613
     0.02366
     0.10860
    -0.06127
    -0.10374
    -0.06127
    -0.31609
    -0.23115
     0.02366
     0.02366
     0.10860
    -0.27362
    -0.06127
    -0.14621
    -0.14621
    -0.06127
     0.10860
    -0.06127
    -0.27362
    -0.10374
    -0.01881
    -0.06127
    -0.10374
    -0.18868
    -0.23115
    -0.06127
     0.06613
    -0.18868
     0.02366
     0.02366
    -0.23115
    -0.35856
    -0.01881
     0.06613
    -0.23115
    -0.06127
     0.02366
     0.10860
     0.02366
     0.02366
    -0.27362
    -0.01881
    -0.01881
     0.19354
     0.15107
     0.15107
     0.02366
     0.02366
     0.15107
     0.32094
     0.23601
     0.19354
     0.32094
     0.44835
     0.40588
     0.23601
     0.40588
     0.53329
     0.74563
     0.44835
     0.40588
     0.53329
     0.49082
     0.49082
     0.61822
     0.78810
     0.44835
     0.44835
     0.53329
     0.57576
     0.61822
     0.40588
     0.27848
     0.53329
     0.40588
     0.49082
     0.32094
     0.36341
     0.32094
     0.32094
     0.27848
     0.40588
     0.36341
     0.27848
     0.36341
     0.23601
     0.19354
     0.19354
     0.40588
     0.23601
     0.44835
     0.27848
     0.15107
     0.06613
     0.23601
     0.19354
     0.10860
     0.32094
     0.19354
     0.06613
     0.10860
     0.19354
     0.06613
     0.15107
     0.10860
     0.06613
     0.19354
     0.27848
     0.27848
     0.10860
     0.23601
    -0.01881
     0.23601
     0.23601
     0.49082
     0.15107
     0.15107
     0.44835
     0.44835
     0.40588
     0.27848
     0.10860
     0.19354
     0.44835
     0.32094
     0.15107
     0.02366
     0.02366
    -0.10374
    -0.01881
     0.32094
    -0.14621
    -0.35856
    -0.23115
    -0.18868
    -0.31609
    -0.40102
    -0.57090
    -0.35856
    -0.48596
    -0.01881
    -0.01881
    -0.18868
    -0.31609
    -0.35856
    -0.44349
     0.15107
     0.10860
     0.49082
     0.15107
     0.19354
    -0.10374
     0.02366
     0.23601
     0.36341
     0.53329
     0.61822
     0.53329
     0.78810
     2.14710
     3.08141
     4.61028
     6.09669
     6.52137
     5.92681
     4.27053
     2.99647
     2.91153
     2.65672
     4.10066
     4.90756
     3.42116
     2.65672
     2.23203
     0.83057
    -0.44349
    -1.80249
    -2.73680
    -2.77927
    -2.94914
    -3.41630
    -3.20396
    -2.94914
    -2.56693
    -2.09977
    -2.05730
    -1.88743
    -1.71755
    -1.16546
    -0.91065
    -0.74077
    -0.74077
    -0.86818
    -0.57090
    -0.52843
     0.02366
    -0.44349
    -0.69830
    -0.65584
    -0.65584
    -0.40102
    -0.74077
    -0.69830
    -0.86818
    -0.65584
    -0.74077
    -0.65584
    -0.91065
    -0.86818
    -1.12299
    -0.99559
    -0.69830
    -0.69830
    -0.78324
    -0.82571
    -0.74077
    -0.78324
    -0.57090
    -0.61337
    -0.44349
    -0.44349
    -0.14621
    -0.10374
    -0.10374
     0.10860
     0.02366
    -0.14621
     0.36341
     0.36341
     0.44835
     0.23601
     0.53329
     0.36341
     0.49082
     0.32094
     0.53329
     0.27848
     0.61822
     0.53329
     0.49082
     0.49082
     0.23601
     0.23601
     0.36341
     0.70316
     0.57576
     0.40588
     0.23601
     0.44835
     0.40588
     0.36341
     0.32094
     0.27848
     0.40588
     0.53329
     0.23601
     0.27848
     0.27848
     0.36341
     0.02366
     0.53329
     0.27848
     0.10860
    -0.01881
     0.19354
     0.19354
     0.36341
     0.02366
     0.02366
     0.36341
     0.27848
     0.27848
     0.32094
     0.27848
     0.15107
    -0.01881
     0.27848
     0.74563
     0.32094
     0.32094
     0.23601
     0.23601
     0.36341
     0.49082
     0.23601
     0.32094
     0.06613
     0.15107
     0.27848
     0.27848
     0.15107
    -0.01881
     0.10860
     0.27848
    -0.01881
    -0.14621
     0.02366
    -0.23115
    -0.01881
    -0.14621
    -0.18868
    -0.06127
    -0.06127
    -0.18868
    -0.06127
    -0.10374
    -0.10374
    -0.14621
    -0.27362
     0.15107
     0.15107
    -0.14621
     0.02366
    -0.06127
     0.10860
     0.10860
     0.15107
     0.19354
     0.19354
     0.44835
     0.23601
     0.27848
     0.02366
     0.19354
     0.02366
     0.44835
     0.40588
     0.06613
     0.27848
     0.32094
     0.36341
     0.36341
     0.02366
     0.02366
     0.10860
     0.27848
     0.02366
     0.15107
     0.15107
     0.27848
    -0.01881
     0.10860
     0.53329
    -0.06127
     0.32094
     0.36341
     0.49082
     0.23601
     0.19354
     0.74563
     2.23203
     2.57178
     3.12388
     3.16635
     4.78016
     6.01175
     3.80338
     2.14710
     2.01969
     2.86907
     1.97722
     3.12388
     2.65672
     1.21279
     0.40588
    -0.31609
    -0.86818
    -1.63262
    -2.22718
    -3.03408
    -3.20396
    -3.50124
    -3.37383
    -3.71358
    -3.11902
    -2.60940
    -2.35458
    -1.84496
    -1.63262
    -1.08052
    -0.82571
    -0.65584
    -0.61337
    -0.57090
    -0.65584
    -0.31609
    -0.14621
    -0.14621
     0.02366
    -0.27362
    -0.01881
     0.02366
    -0.01881
     0.02366
    -0.14621
    -0.01881
    -0.06127
    -0.06127
     0.10860
     0.19354
     0.19354
     0.10860
     0.23601
     0.19354
     0.15107
     0.10860
    -0.01881
     0.49082
     0.06613
     0.40588
     0.23601
     0.02366
     0.10860
     0.23601
     0.06613
     0.27848
     0.15107
     0.27848
     0.10860
    -0.10374
     0.23601
     0.15107
     0.02366
     0.32094
     0.10860
     0.10860
     0.02366
     0.02366
    -0.01881
     0.06613
     0.02366
     0.06613
    -0.06127
    -0.01881
    -0.14621
    -0.10374
    -0.14621
    -0.27362
    -0.35856
    -0.06127
    -0.18868
    -0.40102
    -0.01881
    -0.27362
    -0.10374
    -0.23115
    -0.44349
    -0.27362
    -0.01881
    -0.06127
    -0.14621
    -0.31609
    -0.14621
    -0.18868
    -0.57090
    -0.14621
    -0.18868
    -0.18868
    -0.23115
    -0.35856
    -0.44349
    -0.23115
    -0.52843
    -0.27362
    -0.40102
    -0.31609
    -0.27362
    -0.31609
    -0.18868
    -0.23115
    -0.40102
    -0.23115
    -0.14621
    -0.23115
    -0.18868
    -0.06127
    -0.06127
     0.02366
    -0.10374
    -0.01881
     0.10860
     0.19354
     0.10860
    -0.01881
     0.02366
     0.10860
     0.10860
     0.02366
     0.40588
     0.23601
     0.02366
     0.44835
     0.10860
     0.23601
     0.02366
     0.27848
     0.32094
     0.32094
     0.23601
     0.27848
    -0.01881
     0.23601
    -0.01881
     0.10860
     0.40588
     0.15107
    -0.01881
    -0.01881
     0.15107
     0.10860
    -0.14621
    -0.01881
    -0.18868
    -0.01881
    -0.10374
    -0.23115
     0.06613
    -0.01881
    -0.06127
    -0.44349
    -0.10374
    -0.01881
    -0.06127
     0.02366
     0.19354
     0.78810
     0.53329
     1.04291
     1.42513
     1.76488
     2.06216
     3.20881
     3.71844
     3.54856
     2.69919
     1.55254
    -0.31609
    -0.27362
     1.08538
     1.12785
     4.44041
     5.37472
     1.84982
     0.10860
     1.08538
    -3.96839
    -4.60542
    -1.08052
    -0.82571
    -1.08052
    -1.59015
    -2.18471
    -3.33136
    -3.37383
    -3.11902
    -3.24643
    -2.22718
    -1.84496
    -1.92990
    -2.14224
    -2.22718
    -2.01483
    -0.95312
    -0.35856
    -0.01881
     0.53329
     0.74563
     0.74563
     0.91551
     1.12785
     1.21279
     0.74563
     0.78810
     0.66069
     0.70316
     0.40588
     0.06613
     0.10860
     0.10860
     0.10860
     0.10860
    -0.18868
    -0.18868
    -0.06127
    -0.40102
    -0.35856
    -0.23115
    -0.44349
    -0.44349
    -0.23115
    -0.27362
    -0.27362
    -0.48596
    -0.48596
    -0.35856
    -0.18868
    -0.23115
    -0.31609
    -0.52843
    -0.40102
    -0.52843
    -0.44349
    -0.06127
    -0.35856
    -0.44349
    -0.52843
    -0.27362
    -0.23115
    -0.65584
    -0.44349
    -0.44349
    -0.31609
    -0.31609
    -0.27362
    -0.27362
    -0.44349
    -0.44349
    -0.35856
    -0.10374
    -0.23115
    -0.27362
    -0.31609
    -0.14621
    -0.23115
    -0.27362
    -0.18868
    -0.35856
    -0.06127
    -0.14621
    -0.06127
    -0.52843
    -0.40102
    -0.44349
    -0.61337
    -0.40102
    -0.40102
    -0.57090
    -0.61337
    -0.61337
    -0.57090
    -0.57090
    -0.69830
    -0.65584
    -0.57090
    -0.48596
    -0.52843
    -0.40102
    -0.40102
    -0.31609
    -0.48596
    -0.01881
     0.02366
    -0.18868
    -0.14621
     0.06613
     0.10860
     0.10860
    -0.01881
     0.10860
     0.15107
     0.10860
     0.19354
     0.23601
     0.02366
     0.10860
     0.06613
     0.02366
     0.36341
     0.19354
    -0.01881
     0.06613
     0.02366
     0.15107
    -0.10374
     0.15107
     0.10860
    -0.06127
     0.02366
    -0.06127
    -0.27362
    -0.06127
    -0.31609
    -0.44349
    -0.10374
    -0.10374
    -0.27362
    -0.48596
    -0.27362
    -0.44349
    -0.61337
    -0.57090
    -0.48596
    -0.31609
    -0.31609
    -0.35856
    -0.44349
    -0.48596
    -0.52843
    -0.44349
    -0.23115
     0.02366
    -0.23115
    -0.23115
    -0.06127
     0.15107
     0.02366
     0.15107
     0.10860
     0.19354
     0.19354
     0.06613
     0.10860
     1.00044
     1.67994
     1.97722
     2.52932
     2.86907
     3.97325
     3.33622
     2.48685
     1.89229
     1.72241
     2.57178
     2.31697
     1.38266
     1.46760
     1.21279
    -0.40102
    -0.82571
    -1.20793
    -1.84496
    -2.35458
    -2.94914
    -3.33136
    -3.58618
    -3.67111
    -3.58618
    -3.24643
    -3.03408
    -2.77927
    -2.52446
    -2.39705
    -1.88743
    -1.59015
    -1.54768
    -1.59015
    -1.20793
    -1.42027
    -0.91065
    -0.82571
    -0.78324
    -0.95312
    -0.82571
    -0.52843
    -0.65584
    -0.69830
    -0.65584
    -0.44349
    -0.35856
    -0.35856
    -0.18868
    -0.14621
    -0.10374
    -0.31609
     0.15107
     0.15107
     0.10860
     0.32094
     0.27848
     0.15107
     0.44835
     0.36341
     0.36341
     0.53329
     0.66069
     0.53329
     0.61822
     0.57576
     0.66069
     0.40588
     0.66069
     1.00044
     0.83057
     0.74563
     0.70316
     0.70316
     0.74563
     0.78810
     0.70316
     0.15107
    -0.10374
     0.27848
     0.44835
     0.27848
     0.06613
    -0.18868
    -0.48596
    -0.31609
    -0.52843
    -0.86818
    -0.95312
    -0.99559
    -1.08052
    -1.20793
    -1.16546
    -1.42027
    -1.33533
    -1.33533
    -1.33533
    -1.46274
    -1.50521
    -1.71755
    -1.50521
    -1.29287
    -1.20793
    -1.20793
    -1.12299
    -1.08052
    -0.86818
    -0.74077
    -0.69830
    -0.57090
    -0.48596
    -0.35856
    -0.10374
    -0.23115
     0.02366
    -0.06127
    -0.06127
    -0.01881
     0.23601
     0.10860
     0.02366
     0.02366
    -0.06127
    -0.06127
     0.06613
     0.06613
     0.10860
     0.02366
     0.02366
     0.10860
     0.10860
     0.02366
     0.02366
     0.10860
     0.19354
     0.19354
     0.19354
     0.19354
     0.19354
     0.23601
     0.23601
     0.19354
     0.23601
     0.40588
     0.27848
     0.40588
     0.44835
     0.49082
     0.36341
     0.27848
     0.40588
     0.61822
     0.44835
     0.57576
     0.53329
     0.49082
     0.23601
     0.49082
     0.27848
     0.36341
     0.23601
     0.49082
     0.36341
     0.44835
     0.32094
     0.10860
     0.27848
     0.27848
     0.36341
     0.27848
     0.23601
     0.23601
     0.27848
     0.36341
     0.23601
     0.40588
     0.27848
     0.36341
     0.23601
     0.36341
     0.32094
     0.15107
     0.36341
     0.53329
     0.06613
     0.27848
     0.32094
     0.06613
     0.10860
     0.15107
     0.02366
     0.15107
     0.02366
     0.15107
     0.61822
     2.18957
     3.20881
     3.84584
     3.67597
     3.84584
     4.48287
     4.14313
     2.52932
     2.82660
     4.61028
     3.08141
     3.03894
     3.33622
     1.80735
     0.57576
     0.23601
    -0.27362
    -1.12299
    -2.31211
    -2.90668
    -3.24643
    -3.41630
    -3.71358
    -3.37383
    -3.16149
    -3.20396
    -2.86421
    -2.60940
    -2.14224
    -2.18471
    -1.76002
    -1.63262
    -1.59015
    -1.29287
    -1.20793
    -1.16546
    -0.82571
    -0.91065
    -0.82571
    -0.74077
    -0.44349
    -0.57090
    -0.48596
    -0.52843
    -0.10374
    -0.01881
     0.02366
     0.02366
     0.10860
     0.15107
     0.19354
     0.23601
     0.15107
     0.57576
     0.49082
     0.15107
     0.40588
     0.32094
     0.27848
     0.23601
     0.10860
     0.19354
     0.23601
     0.32094
     0.02366
     0.02366
    -0.06127
    -0.14621
    -0.10374
     0.23601
    -0.18868
     0.06613
     0.02366
    -0.01881
     0.10860
     0.06613
    -0.18868
    -0.01881
     0.19354
     0.15107
     0.23601
     0.19354
     0.15107
     0.15107
     0.23601
     0.49082
     0.36341
     0.36341
     0.40588
     0.49082
     0.40588
     0.49082
     0.40588
     0.44835
     0.57576
     0.40588
     0.57576
     0.44835
     0.44835
     0.53329
     0.49082
     0.40588
     0.61822
     0.44835
     0.23601
     0.49082
     0.32094
     0.53329
     0.06613
     0.27848
     0.36341
     0.53329
     0.40588
     0.23601
     0.19354
     0.19354
     0.19354
     0.27848
     0.44835
     0.23601
     0.19354
     0.02366
     0.44835
     0.19354
     0.36341
     0.06613
     0.10860
     0.53329
     0.36341
     0.06613
    -0.06127
    -0.01881
    -0.01881
    -0.23115
     0.19354
    -0.06127
    -0.14621
    -0.14621
    -0.18868
    -0.14621
    -0.31609
    -0.27362
    -0.44349
    -0.18868
    -0.06127
    -0.06127
    -0.10374
    -0.14621
    -0.10374
    -0.18868
     0.15107
     0.40588
    -0.10374
     0.32094
     0.23601
     0.40588
     0.32094
     0.36341
     0.27848
     0.40588
     0.44835
     0.49082
     0.27848
     0.15107
     0.10860
     0.02366
     0.10860
    -0.01881
    -0.10374
    -0.06127
    -0.14621
    -0.14621
    -0.14621
    -0.31609
    -0.31609
    -0.35856
    -0.35856
    -0.27362
    -0.48596
    -0.99559
    -0.78324
    -0.74077
    -0.44349
     0.19354
    -0.10374
    -0.48596
    -0.01881
    -0.69830
    -0.35856
     0.02366
     0.27848
     0.87304
     0.70316
     0.61822
     0.49082
    -0.40102
    -0.65584
    -1.20793
    -0.61337
     2.01969
     4.52534
     4.48287
     3.76091
     0.95797
     0.78810
     0.19354
    -0.23115
     0.91551
     2.23203
     2.69919
     2.44438
     1.84982
     1.08538
     0.27848
    -0.27362
    -0.74077
    -0.65584
    -0.91065
    -1.20793
    -0.99559
    -0.74077
    -0.91065
    -0.82571
    -0.86818
    -0.61337
    -0.40102
    -0.27362
    -0.31609
    -0.40102
    -0.44349
    -0.35856
    -0.35856
    -0.23115
    -0.35856
    -0.57090
    -0.52843
    -0.52843
    -0.57090
    -0.65584
    -0.57090
    -0.78324
    -0.61337
    -0.57090
    -0.74077
    -0.65584
    -0.69830
    -0.82571
    -0.78324
    -0.52843
    -0.40102
    -0.57090
    -0.40102
    -0.35856
    -0.31609
    -0.35856
    -0.35856
    -0.06127
    -0.27362
    -0.06127
     0.02366
    -0.14621
    -0.10374
    -0.06127
    -0.31609
    -0.01881
    -0.06127
    -0.31609
    -0.14621
    -0.31609
    -0.27362
    -0.18868
    -0.18868
    -0.48596
    -0.27362
    -0.31609
    -0.27362
    -0.35856
    -0.35856
    -0.44349
    -0.48596
    -0.18868
    -0.23115
    -0.18868
    -0.44349
    -0.23115
    -0.23115
    -0.18868
    -0.18868
    -0.31609
    -0.27362
    -0.18868
    -0.14621
    -0.06127
    -0.35856
    -0.27362
    -0.31609
    -0.27362
     0.10860
    -0.23115
    -0.35856
    -0.35856
    -0.23115
    -0.48596
    -0.27362
    -0.23115
    -0.44349
    -0.27362
    -0.23115
    -0.10374
    -0.23115
    -0.27362
    -0.35856
    -0.35856
    -0.14621
     0.02366
    -0.31609
    -0.14621
    -0.35856
    -0.01881
    -0.18868
    -0.10374
    -0.14621
    -0.10374
    -0.10374
    -0.10374
    -0.14621
    -0.14621
    -0.10374
    -0.23115
    -0.14621
    -0.06127
    -0.10374
    -0.23115
    -0.35856
    -0.06127
    -0.27362
    -0.35856
    -0.48596
    -0.31609
    -0.27362
    -0.40102
    -0.52843
    -0.23115
    -0.48596
    -0.65584
    -0.69830
    -0.27362
    -0.40102
    -0.52843
    -0.44349
    -0.61337
    -0.31609
    -0.61337
    -0.52843
    -0.35856
    -0.35856
    -0.48596
    -0.44349
    -0.40102
    -0.44349
    -0.52843
    -0.44349
    -0.23115
    -0.18868
    -0.44349
    -0.31609
    -0.27362
    -0.31609
    -0.23115
    -0.35856
    -0.35856
    -0.23115
    -0.23115
    -0.31609
    -0.27362
    -0.52843
    -0.48596
    -0.61337
    -0.74077
    -0.27362
    -0.57090
    -0.31609
    -0.44349
    -0.61337
    -0.69830
    -0.61337
    -0.57090
    -0.52843
    -0.61337
    -0.40102
    -0.35856
    -0.44349
    -0.23115
    -0.91065
    -0.86818
    -0.57090
    -0.52843
    -0.52843
    -0.74077
    -0.52843
    -0.44349
    -0.44349
    -0.52843
    -0.78324
     0.15107
     1.00044
     1.08538
     1.34019
     2.14710
     3.29375
     3.20881
     2.01969
     0.61822
    -0.40102
     0.32094
     1.51007
     1.59500
     1.08538
     0.23601
    -0.44349
    -0.86818
    -1.92990
    -2.48199
    -3.24643
    -3.07655
    -3.11902
    -3.24643
    -2.94914
    -2.86421
    -2.94914
    -2.56693
    -2.26965
    -2.01483
    -1.80249
    -1.67508
    -1.20793
    -1.16546
    -0.99559
    -0.99559
    -0.65584
    -0.57090
    -0.52843
    -0.48596
    -0.14621
    -0.06127
    -0.14621
     0.06613
     0.02366
     0.02366
     0.32094
     0.02366
     0.10860
     0.10860
     0.19354
     0.19354
     0.02366
     0.15107
     0.15107
     0.10860
     0.23601
     0.19354
     0.15107
     0.10860
     0.10860
     0.02366
     0.02366
     0.06613
     0.15107
     0.10860
     0.23601
     0.10860
     0.23601
    -0.01881
     0.10860
     0.19354
    -0.06127
     0.23601
     0.19354
     0.06613
     0.23601
     0.10860
     0.10860
     0.10860
     0.06613
     0.06613
     0.15107
     0.19354
     0.02366
    -0.06127
     0.15107
    -0.06127
    -0.10374
     0.10860
     0.32094
     0.06613
     0.15107
    -0.06127
     0.19354
     0.10860
     0.10860
     0.19354
     0.23601
     0.10860
     0.02366
     0.15107
     0.02366
     0.36341
    -0.01881
     0.15107
     0.15107
    -0.01881
     0.02366
     0.15107
     0.02366
     0.02366
     0.06613
     0.10860
     0.02366
     0.44835
    -0.06127
     0.10860
     0.10860
     0.10860
    -0.01881
     0.02366
     0.23601
     0.23601
     0.32094
     0.23601
     0.10860
     0.32094
     0.15107
     0.23601
     0.23601
     0.23601
     0.27848
     0.27848
     0.15107
     0.40588
     0.10860
     0.10860
     0.40588
     0.27848
    -0.06127
     0.27848
     0.15107
     0.23601
     0.23601
    -0.01881
     0.10860
     0.23601
     0.27848
     0.19354
     0.10860
     0.32094
     0.10860
     0.02366
     0.19354
     0.27848
    -0.06127
     0.19354
     0.36341
     0.23601
    -0.06127
    -0.06127
     0.02366
     0.32094
     0.32094
     0.10860
     0.02366
     0.02366
     0.15107
     0.02366
     0.02366
     0.23601
     0.23601
     0.15107
     0.40588
     0.19354
     0.10860
     0.02366
     0.02366
     0.10860
     0.23601
     0.23601
     0.02366
     0.02366
     0.06613
     0.15107
    -0.01881
     0.15107
     0.10860
    -0.01881
     0.10860
     0.10860
     0.23601
    -0.10374
    -0.06127
     0.10860
     0.27848
     0.36341
     0.23601
     0.10860
    -0.06127
     0.19354
    -0.10374
     0.44835
     0.27848
     0.10860
     0.27848
     0.10860
     0.27848
     0.27848
     0.10860
    -0.23115
     0.02366
    -0.01881
     0.10860
     0.23601
     0.15107
     0.19354
    -0.06127
    -0.10374
     0.66069
     1.59500
     2.14710
     2.40191
     2.52932
     3.42116
     2.01969
     0.78810
     1.67994
     2.06216
     2.74166
     2.40191
     1.89229
     1.97722
     1.34019
     1.00044
     0.49082
    -0.18868
    -0.44349
    -0.61337
    -0.82571
    -0.74077
    -1.16546
    -1.03805
    -0.82571
    -0.65584
    -0.61337
    -0.35856
    -0.40102
    -0.44349
    -0.31609
    -0.40102
     0.02366
    -0.01881
    -0.31609
    -0.23115
    -0.06127
    -0.31609
    -0.27362
    -0.61337
    -0.61337
    -0.48596
    -0.48596
    -0.74077
    -0.69830
    -0.91065
    -0.82571
    -0.99559
    -0.69830
    -0.86818
    -0.95312
    -1.03805
    -1.12299
    -0.91065
    -0.78324
    -0.69830
    -0.86818
    -0.74077
    -0.48596
    -0.57090
    -0.74077
    -0.65584
    -0.57090
    -0.61337
    -0.35856
    -0.23115
    -0.27362
    -0.48596
    -0.31609
    -0.14621
    -0.10374
    -0.18868
    -0.27362
    -0.31609
    -0.14621
     0.02366
    -0.06127
    -0.18868
    -0.01881
    -0.18868
    -0.01881
     0.32094
     0.15107
    -0.06127
     0.02366
     0.23601
     0.19354
     0.27848
     0.02366
     0.27848
     0.36341
     0.36341
     0.36341
     0.36341
     0.44835
     0.23601
     0.27848
     0.61822
     0.44835
     0.15107
     0.23601
     0.27848
     0.27848
     0.53329
     0.19354
     0.02366
     0.15107
     0.19354
     0.23601
     0.10860
     0.02366
    -0.06127
     0.02366
     0.15107
     0.27848
     0.02366
    -0.18868
     0.06613
    -0.06127
     0.23601
    -0.01881
    -0.06127
     0.02366
     0.06613
     0.15107
    -0.10374
     0.02366
    -0.23115
    -0.31609
    -0.10374
    -0.18868
    -0.01881
    -0.35856
    -0.27362
    -0.18868
    -0.23115
    -0.23115
    -0.44349
    -0.44349
    -0.06127
    -0.01881
    -0.10374
     0.02366
    -0.10374
     0.02366
     0.02366
     0.27848
     0.19354
     0.19354
     0.23601
     0.44835
     0.36341
     0.36341
     0.40588
     0.36341
     0.53329
     0.57576
     0.27848
     0.40588
     0.40588
     0.40588
     0.23601
     0.61822
     0.53329
     0.15107
     0.27848
     0.49082
     0.44835
     0.36341
     0.32094
     0.19354
     0.40588
     0.66069
     0.49082
     0.40588
     0.44835
     0.44835
     0.23601
     0.49082
     0.83057
     0.53329
     0.44835
     0.53329
     0.61822
     0.49082
     0.57576
     0.61822
     0.40588
     0.57576
     0.61822
     0.36341
     0.49082
     0.49082
     0.36341
     0.70316
     1.08538
     1.12785
     1.38266
     1.76488
     2.10463
     1.76488
     1.59500
     0.70316
     0.53329
     1.29772
     2.01969
     1.51007
     0.87304
     0.70316
     0.57576
    -0.06127
    -0.18868
    -0.35856
    -0.69830
    -0.86818
    -0.95312
    -1.33533
    -1.59015
    -1.25040
    -0.95312
    -1.08052
    -0.91065
    -0.95312
    -0.78324
    -0.57090
    -0.61337
    -0.82571
    -0.31609
    -0.18868
    -0.35856
    -0.18868
    -0.06127
     0.02366
     0.06613
     0.10860
     0.06613
    -0.01881
     0.02366
     0.36341
     0.19354
     0.27848
     0.02366
     0.23601
     0.19354
     0.61822
     0.40588
     0.23601
     0.27848
     0.36341
     0.36341
     0.27848
     0.15107
     0.49082
     0.40588
     0.36341
     0.32094
     0.19354
     0.19354
     0.19354
     0.19354
     0.49082
     0.36341
     0.10860
     0.15107
     0.23601
     0.06613
     0.19354
     0.19354
     0.06613
     0.06613
     0.19354
     0.02366
     0.15107
     0.10860
    -0.23115
    -0.18868
    -0.01881
     0.02366
    -0.23115
    -0.23115
    -0.18868
    -0.23115
    -0.23115
    -0.10374
    -0.40102
    -0.48596
    -0.23115
    -0.27362
    -0.06127
    -0.18868
    -0.14621
    -0.44349
    -0.06127
    -0.06127
    -0.18868
     0.10860
    -0.18868
    -0.18868
    -0.10374
    -0.23115
    -0.14621
    -0.27362
    -0.06127
     0.02366
    -0.23115
    -0.27362
    -0.23115
    -0.35856
    -0.40102
    -0.14621
    -0.23115
    -0.14621
    -0.23115
    -0.18868
    -0.23115
    -0.31609
     0.02366
    -0.10374
    -0.14621
    -0.14621
     0.06613
    -0.14621
     0.15107
    -0.14621
    -0.23115
     0.15107
     0.23601
     0.15107
     0.10860
     0.02366
     0.02366
     0.15107
    -0.27362
     0.15107
     0.06613
     0.02366
    -0.01881
     0.15107
     0.02366
     0.06613
    -0.01881
     0.19354
     0.02366
     0.06613
    -0.06127
     0.02366
     0.06613
    -0.14621
    -0.14621
    -0.18868
     0.10860
     0.02366
     0.15107
    -0.14621
     0.02366
     0.02366
    -0.18868
    -0.01881
     0.10860
     0.06613
     0.10860
     0.23601
     0.32094
     0.27848
     0.02366
     0.19354
     0.23601
     0.40588
     0.15107
     0.23601
     0.02366
    -0.14621
    -0.27362
     0.23601
     1.89229
     2.69919
     0.66069
    -1.97237
    -1.37780
     2.78413
     4.95003
     2.44438
     0.87304
     0.10860
     0.44835
     3.12388
     3.42116
     0.53329
    -0.35856
    -0.48596
     0.32094
     0.49082
     0.49082
     0.70316
     0.36341
     0.10860
    -0.57090
    -1.08052
    -0.95312
    -0.78324
    -0.40102
    -0.40102
    -0.06127
     0.32094
     0.53329
     0.10860
     0.40588
    -0.01881
    -0.18868
    -0.14621
    -0.10374
    -0.31609
    -0.35856
    -0.61337
    -0.48596
    -0.57090
    -0.52843
    -0.52843
    -0.52843
    -0.74077
    -0.57090
    -0.69830
    -0.48596
    -0.35856
    -0.35856
    -0.40102
    -0.31609
    -0.27362
    -0.27362
    -0.44349
    -0.44349
    -0.40102
    -0.23115
    -0.18868
    -0.40102
    -0.40102
    -0.40102
    -0.48596
    -0.35856
    -0.44349
    -0.40102
    -0.61337
    -0.48596
    -0.40102
    -0.44349
    -0.48596
    -0.91065
    -0.65584
    -0.48596
    -0.52843
    -0.57090
    -0.52843
    -0.61337
    -0.48596
    -0.69830
    -0.52843
    -0.44349
    -0.61337
    -0.48596
    -0.35856
    -0.18868
    -0.44349
    -0.44349
    -0.31609
    -0.31609
    -0.01881
    -0.23115
    -0.27362
    -0.27362
    -0.35856
    -0.40102
    -0.31609
    -0.14621
    -0.18868
    -0.23115
    -0.48596
    -0.18868
    -0.31609
    -0.61337
    -0.40102
    -0.35856
    -0.14621
    -0.23115
    -0.40102
    -0.48596
    -0.40102
    -0.35856
    -0.44349
    -0.14621
    -0.40102
    -0.35856
    -0.23115
    -0.27362
    -0.18868
    -0.31609
    -0.27362
    -0.18868
    -0.06127
    -0.01881
    -0.10374
    -0.23115
     0.06613
    -0.14621
    -0.23115
     0.15107
    -0.01881
    -0.14621
     0.06613
     0.06613
     0.10860
    -0.14621
    -0.18868
    -0.18868
     0.06613
     0.10860
    -0.06127
    -0.06127
    -0.23115
    -0.31609
    -0.23115
     0.10860
     0.02366
    -0.44349
    -0.06127
    -0.01881
     0.02366
    -0.06127
    -0.18868
    -0.27362
    -0.01881
     0.15107
     0.02366
    -0.18868
     0.06613
    -0.23115
    -0.06127
     0.06613
     0.06613
     0.02366
    -0.14621
     0.10860
     0.10860
     0.10860
     0.02366
    -0.10374
     0.23601
     0.15107
     0.36341
     0.06613
     0.15107
     0.23601
     0.02366
     0.02366
     0.49082
     0.15107
    -0.01881
     0.15107
     0.10860
    -0.10374
     0.10860
    -0.14621
    -0.23115
     0.02366
    -0.01881
    -0.06127
     0.10860
    -0.23115
    -0.23115
    -0.31609
     0.06613
    -0.06127
    -0.40102
    -0.18868
    -0.06127
    -0.06127
    -0.18868
    -0.06127
    -0.31609
    -0.35856
     0.02366
    -0.23115
    -0.10374
    -0.18868
    -0.23115
    -0.10374
    -0.10374
     0.10860
    -0.27362
    -0.23115
    -0.10374
     0.06613
    -0.18868
    -0.01881
    -0.18868
    -0.31609
    -0.23115
     0.06613
     0.15107
     0.15107
    -0.06127
    -0.18868
     0.15107
     0.15107
    -0.06127
     0.02366
     0.15107
     0.27848
     0.10860
     0.19354
     0.15107
     0.02366
     0.19354
     0.15107
     0.15107
     0.70316
     0.61822
     0.66069
     0.66069
     0.66069
     0.44835
     0.36341
     0.70316
     1.51007
     2.18957
     2.86907
     2.69919
     2.10463
     1.00044
     0.49082
     0.53329
     1.04291
     1.00044
     0.61822
     0.74563
     1.00044
     0.02366
    -1.16546
    -2.01483
    -1.76002
    -1.54768
    -1.71755
    -1.80249
    -2.14224
    -1.84496
    -1.63262
    -1.37780
    -1.59015
    -1.37780
    -0.69830
    -1.16546
    -0.27362
    -0.18868
    -0.06127
    -0.06127
     0.27848
     0.32094
     0.61822
     0.66069
     0.91551
     0.87304
     1.00044
     0.91551
     1.12785
     1.08538
     1.17032
     0.91551
     1.29772
     1.38266
     1.63747
     1.38266
     1.34019
     1.38266
     1.46760
     1.55254
     1.25525
     1.34019
     1.42513
     1.76488
     1.38266
     1.29772
     1.29772
     1.08538
     1.12785
     1.42513
     1.17032
     0.78810
     0.78810
     0.70316
     0.70316
     0.57576
     0.49082
    -0.01881
     0.19354
     0.02366
    -0.01881
    -0.06127
    -0.48596
    -0.44349
    -0.65584
    -0.44349
    -0.44349
    -0.61337
    -0.86818
    -0.95312
    -0.82571
    -0.74077
    -0.74077
    -1.03805
    -0.69830
    -0.65584
    -0.78324
    -0.61337
    -0.44349
    -0.44349
    -0.61337
    -0.40102
    -0.06127
    -0.23115
    -0.10374
    -0.06127
     0.02366
     0.10860
     0.10860
     0.02366
     0.10860
     0.15107
     0.27848
     0.23601
     0.15107
     0.23601
     0.02366
     0.10860
     0.27848
     0.27848
     0.02366
     0.02366
     0.10860
     0.23601
     0.23601
     0.23601
     0.10860
     0.27848
     0.10860
     0.23601
     0.23601
     0.19354
     0.15107
     0.02366
     0.44835
     0.36341
     0.10860
     0.02366
     0.10860
     0.19354
     0.23601
     0.02366
     0.15107
     0.23601
    -0.01881
     0.27848
     0.10860
     0.23601
     0.06613
     0.15107
     0.19354
     0.27848
     0.02366
     0.10860
     0.10860
     0.10860
     0.02366
    -0.14621
     0.10860
    -0.10374
    -0.06127
     0.15107
     0.02366
    -0.01881
    -0.06127
    -0.18868
    -0.14621
    -0.06127
     0.10860
    -0.06127
     0.02366
     0.06613
     0.02366
    -0.10374
    -0.01881
     0.19354
     0.02366
     0.06613
     0.10860
     0.10860
     0.15107
    -0.10374
    -0.01881
     0.02366
    -0.14621
     0.06613
    -0.01881
    -0.01881
    -0.14621
    -0.18868
    -0.14621
    -0.06127
    -0.10374
     0.57576
     0.06613
    -0.18868
    -0.31609
    -0.27362
    -0.27362
     0.10860
     0.02366
    -0.10374
    -0.06127
    -0.14621
    -0.23115
    -0.14621
    -0.27362
    -0.18868
    -0.10374
    -0.01881
    -0.06127
    -0.10374
     0.06613
    -0.06127
    -0.18868
     0.06613
     0.27848
    -0.06127
     0.23601
     0.02366
     0.23601
     0.02366
     0.02366
     0.19354
     0.23601
     0.23601
     0.10860
     0.06613
     0.40588
     0.36341
    -0.06127
     0.06613
     0.36341
     0.49082
     0.49082
     0.61822
     1.21279
     1.25525
     0.91551
     0.66069
     0.78810
     0.19354
     0.23601
     0.40588
     0.36341
     0.49082
     0.74563
     0.02366
    -0.31609
    -0.61337
    -0.61337
    -0.44349
    -0.40102
    -0.57090
    -1.16546
    -1.16546
    -0.74077
    -0.61337
    -0.40102
    -0.95312
    -0.78324
    -0.57090
    -0.52843
    -0.52843
    -0.14621
    -0.23115
    -0.44349
    -0.10374
    -0.18868
    -0.18868
    -0.18868
    -0.10374
     0.06613
    -0.01881
     0.02366
     0.10860
     0.10860
    -0.01881
     0.15107
     0.10860
     0.15107
     0.32094
     0.19354
     0.10860
     0.19354
     0.23601
     0.10860
     0.02366
     0.19354
     0.36341
     0.27848
     0.27848
     0.10860
     0.19354
     0.40588
     0.23601
     0.32094
     0.36341
     0.32094
     0.23601
     0.32094
     0.40588
     0.27848
     0.27848
     0.23601
     0.36341
     0.40588
     0.19354
     0.19354
     0.32094
     0.36341
     0.36341
     0.15107
     0.40588
     0.27848
    -0.01881
     0.27848
     0.23601
     0.36341
     0.15107
     0.15107
     0.15107
     0.32094
     0.23601
     0.02366
     0.19354
     0.15107
     0.06613
    -0.01881
    -0.06127
     0.19354
     0.02366
    -0.01881
     0.19354
    -0.06127
    -0.10374
    -0.18868
    -0.01881
     0.10860
    -0.10374
    -0.06127
    -0.23115
    -0.23115
     0.02366
    -0.06127
    -0.06127
     0.15107
    -0.31609
     0.02366
     0.06613
     0.15107
    -0.14621
    -0.06127
    -0.27362
     0.06613
     0.10860
    -0.01881
    -0.10374
    -0.31609
    -0.18868
    -0.23115
    -0.35856
     0.02366
    -0.18868
    -0.27362
    -0.06127
    -0.40102
    -0.40102
    -0.35856
    -0.27362
    -0.31609
    -0.14621
    -0.10374
     0.02366
    -0.31609
    -0.06127
    -0.01881
    -0.10374
    -0.01881
     0.02366
     0.02366
    -0.06127
     0.27848
    -0.01881
     0.10860
     0.02366
     0.06613
     0.10860
     0.23601
     0.15107
     0.10860
     0.06613
     0.27848
     0.06613
     0.27848
     0.27848
     0.10860
     0.10860
     0.23601
     0.27848
     0.02366
     0.06613
    -0.14621
    -0.01881
     0.27848
     0.15107
    -0.06127
    -0.18868
    -0.01881
    -0.14621
    -0.06127
     0.23601
     0.02366
     0.06613
     0.27848
     0.32094
     0.32094
     0.23601
    -0.06127
     0.10860
     0.40588
     0.44835
     0.36341
     0.02366
    -0.14621
    -0.57090
    -0.40102
     0.44835
     1.59500
     0.87304
    -0.57090
    -1.33533
     0.74563
     2.99647
     2.86907
     1.21279
     0.95797
     2.10463
     1.80735
     1.04291
     1.46760
     2.31697
     1.76488
     1.51007
     1.42513
     0.70316
     0.36341
     0.44835
    -0.01881
    -0.44349
    -1.08052
    -1.08052
    -0.82571
    -1.03805
    -1.12299
    -0.95312
    -1.20793
    -1.20793
    -1.16546
    -0.74077
    -0.40102
    -0.48596
    -0.74077
    -0.40102
    -0.27362
    -0.27362
    -0.14621
    -0.10374
    -0.01881
    -0.06127
     0.27848
    -0.01881
     0.19354
    -0.01881
     0.10860
     0.02366
     0.36341
     0.19354
     0.06613
    -0.06127
     0.10860
     0.10860
     0.02366
     0.06613
     0.06613
     0.06613
    -0.06127
     0.15107
     0.10860
    -0.06127
    -0.01881
    -0.14621
     0.15107
     0.15107
    -0.18868
    -0.10374
     0.06613
     0.06613
     0.06613
    -0.06127
    -0.23115
    -0.23115
    -0.14621
    -0.14621
    -0.14621
    -0.14621
    -0.44349
    -0.52843
    -0.14621
     0.19354
    -0.23115
    -0.35856
     0.02366
    -0.01881
     0.10860
     0.10860
    -0.23115
     0.06613
     0.15107
     0.15107
     0.02366
     0.32094
    -0.01881
    -0.23115
     0.02366
     0.19354
    -0.10374
    -0.31609
    -0.27362
    -0.23115
    -0.10374
    -0.23115
    -0.44349
    -0.40102
    -0.27362
    -0.35856
    -0.40102
    -0.18868
    -0.35856
    -0.35856
    -0.52843
    -0.01881
    -0.10374
    -0.27362
    -0.10374
     0.06613
     0.02366
     0.02366
     0.02366
     0.02366
     0.10860
     0.15107
     0.32094
     0.19354
     0.27848
     0.19354
     0.02366
     0.32094
     0.44835
     0.44835
     0.19354
     0.23601
     0.19354
     0.19354
     0.27848
     0.23601
     0.15107
     0.23601
     0.36341
     0.32094
     0.36341
     0.02366
     0.02366
     0.36341
     0.57576
     0.23601
     0.27848
     0.49082
     0.49082
     0.44835
     0.27848
     0.19354
     0.23601
     0.53329
     0.44835
     0.44835
     0.32094
     0.19354
    -0.06127
     0.15107
     0.44835
     0.32094
    -0.01881
     0.15107
     0.19354
     0.19354
     0.53329
     0.23601
     0.23601
     0.40588
     0.53329
     0.36341
     0.78810
     0.53329
     0.49082
     0.36341
     0.70316
     0.78810
     0.70316
     0.87304
     1.00044
     1.25525
     1.34019
     1.46760
     1.97722
     2.10463
     2.27450
     1.80735
     1.29772
     1.38266
     2.35944
     2.31697
     1.89229
     1.97722
     1.93475
     1.59500
     1.08538
     0.91551
     0.91551
     0.87304
     0.53329
     0.15107
     0.02366
    -0.01881
    -0.18868
    -0.01881
    -0.35856
    -0.69830
    -0.48596
    -0.52843
    -0.44349
    -0.65584
    -0.74077
    -0.82571
    -0.74077
    -0.91065
    -0.95312
    -0.99559
    -0.86818
    -0.99559
    -0.95312
    -0.86818
    -1.20793
    -1.03805
    -1.20793
    -0.86818
    -0.91065
    -1.08052
    -0.91065
    -0.99559
    -0.86818
    -0.78324
    -0.74077
    -0.91065
    -0.61337
    -0.74077
    -0.61337
    -0.74077
    -0.52843
    -0.57090
    -0.61337
    -0.27362
    -0.23115
    -0.61337
    -0.35856
    -0.35856
    -0.27362
    -0.27362
    -0.31609
    -0.14621
    -0.27362
    -0.27362
    -0.06127
    -0.10374
     0.02366
    -0.14621
    -0.31609
    -0.14621
     0.06613
    -0.18868
    -0.10374
    -0.23115
    -0.10374
     0.10860
    -0.06127
    -0.01881
    -0.10374
    -0.14621
    -0.10374
    -0.10374
     0.10860
    -0.14621
    -0.06127
    -0.01881
     0.10860
     0.06613
    -0.10374
     0.27848
    -0.01881
     0.19354
    -0.01881
    -0.06127
     0.23601
     0.10860
     0.10860
     0.10860
     0.23601
     0.06613
     0.06613
     0.10860
     0.23601
     0.23601
    -0.06127
     0.36341
     0.06613
     0.27848
    -0.06127
    -0.01881
     0.15107
     0.27848
     0.23601
    -0.01881
     0.19354
     0.06613
     0.10860
    -0.10374
     0.23601
     0.27848
    -0.14621
    -0.01881
     0.06613
    -0.14621
    -0.01881
    -0.01881
     0.02366
     0.06613
    -0.18868
     0.02366
    -0.14621
     0.19354
    -0.01881
    -0.06127
     0.02366
     0.10860
     0.06613
     0.02366
     0.06613
     0.32094
     0.02366
     0.10860
     0.10860
     0.36341
     0.06613
     0.15107
    -0.14621
    -0.01881
    -0.10374
    -0.06127
    -0.27362
     0.19354
    -0.27362
    -0.14621
    -0.14621
    -0.10374
    -0.35856
    -0.06127
    -0.35856
    -0.18868
     0.02366
    -0.23115
    -0.10374
    -0.18868
     0.02366
    -0.06127
    -0.23115
    -0.06127
     0.10860
    -0.23115
     0.02366
    -0.14621
    -0.06127
    -0.40102
    -0.14621
    -0.01881
     0.06613
    -0.14621
    -0.23115
    -0.31609
    -0.14621
    -0.18868
    -0.40102
    -0.23115
    -0.23115
    -0.18868
    -0.18868
    -0.18868
    -0.31609
    -0.23115
    -0.18868
    -0.27362
    -0.18868
    -0.01881
    -0.14621
    -0.10374
    -0.06127
    -0.27362
    -0.18868
    -0.06127
    -0.01881
    -0.14621
     0.02366
    -0.27362
     0.02366
    -0.06127
     0.02366
    -0.14621
     0.10860
     0.10860
     0.02366
     0.06613
    -0.14621
     0.10860
    -0.10374
    -0.23115
    -0.31609
    -0.57090
    -0.31609
    -0.14621
    -0.06127
    -0.18868
    -0.48596
    -0.44349
    -0.52843
    -0.44349
    -0.31609
    -0.23115
    -0.18868
    -0.23115
    -0.06127
    -0.23115
     0.02366
     0.10860
    -0.06127
     0.06613
     0.06613
     0.23601
     0.02366
    -0.14621
     0.02366
     0.15107
    -0.06127
     0.32094
     0.10860
    -0.01881
    -0.14621
    -0.10374
     0.40588
     0.53329
     0.10860
     0.44835
     1.84982
     3.63350
     3.03894
     0.61822
    -1.08052
    -0.78324
     0.61822
     0.91551
     0.83057
     0.78810
     0.61822
    -0.06127
    -1.16546
    -1.16546
    -1.71755
    -1.80249
    -1.88743
    -1.80249
    -2.09977
    -2.18471
    -1.80249
    -1.54768
    -1.29287
    -1.08052
    -0.95312
    -0.95312
    -0.91065
    -0.52843
    -0.44349
    -0.14621
    -0.06127
    -0.23115
     0.02366
     0.32094
     0.27848
     0.27848
     0.19354
     0.40588
     0.32094
     0.40588
     0.49082
     0.40588
     0.44835
     0.36341
     0.40588
     0.49082
     0.61822
     0.15107
     0.27848
     0.36341
     0.44835
     0.27848
     0.19354
     0.15107
     0.10860
     0.23601
     0.15107
    -0.01881
    -0.27362
     0.02366
    -0.14621
    -0.06127
    -0.23115
    -0.27362
    -0.35856
    -0.14621
    -0.18868
    -0.18868
    -0.40102
    -0.52843
    -0.27362
    -0.23115
    -0.23115
    -0.23115
    -0.23115
    -0.44349
    -0.40102
    -0.27362
    -0.14621
    -0.23115
    -0.31609
    -0.31609
    -0.18868
    -0.10374
    -0.23115
    -0.27362
    -0.31609
    -0.23115
    -0.18868
    -0.14621
    -0.18868
    -0.27362
    -0.27362
    -0.52843
    -0.06127
    -0.14621
    -0.31609
    -0.40102
    -0.27362
    -0.40102
    -0.27362
    -0.44349
    -0.44349
    -0.40102
    -0.14621
    -0.31609
    -0.27362
    -0.48596
    -0.31609
    -0.44349
    -0.23115
    -0.06127
    -0.44349
    -0.44349
    -0.27362
    -0.23115
    -0.31609
    -0.18868
    -0.27362
    -0.14621
    -0.06127
    -0.10374
    -0.10374
    -0.06127
    -0.14621
    -0.27362
    -0.10374
     0.23601
    -0.01881
    -0.23115
    -0.14621
     0.10860
    -0.06127
     0.02366
    -0.27362
    -0.14621
    -0.23115
    -0.01881
    -0.18868
    -0.18868
    -0.44349
    -0.31609
    -0.52843
    -0.31609
    -0.35856
    -0.69830
    -0.78324
    -0.57090
    -0.65584
    -0.44349
    -0.74077
    -0.82571
    -0.74077
    -0.57090
    -0.74077
    -0.69830
    -0.61337
    -0.48596
    -0.57090
    -0.27362
    -0.27362
    -0.57090
    -0.40102
    -0.27362
    -0.14621
    -0.01881
    -0.27362
    -0.10374
    -0.10374
    -0.06127
    -0.01881
    -0.10374
    -0.14621
    -0.57090
    -0.44349
    -0.40102
    -0.18868
    -0.18868
    -0.35856
    -0.52843
    -0.27362
    -0.57090
    -0.35856
    -0.44349
    -0.57090
    -0.44349
    -0.44349
    -0.48596
    -0.35856
    -0.44349
    -0.44349
    -0.44349
    -0.35856
    -0.31609
    -0.48596
    -0.35856
    -0.18868
    -0.06127
     0.36341
     0.27848
    -0.14621
    -0.40102
    -0.31609
     0.10860
     0.27848
     0.44835
    -0.06127
     0.06613
     0.40588
     0.53329
     0.78810
     0.95797
     1.04291
     0.32094
     0.19354
     1.17032
     2.48685
     4.56781
     5.50212
     4.65275
     3.37869
     1.67994
     0.10860
    -0.61337
     1.97722
     3.67597
     2.99647
     4.05819
     3.97325
    -2.05730
    -2.05730
    -1.92990
    -1.76002
    -2.18471
    -2.26965
    -1.97237
    -2.35458
    -2.52446
    -2.60940
    -2.65186
    -2.69433
    -2.48199
    -2.35458
    -2.73680
    -2.56693
    -2.09977
    -2.14224
    -1.88743
    -1.71755
    -1.63262
    -1.67508
    -1.50521
    -1.46274
    -1.37780
    -1.25040
    -1.33533
    -1.37780
    -0.95312
    -0.95312
    -0.78324
    -0.86818
    -0.86818
    -0.61337
    -0.48596
    -0.69830
    -0.48596
    -0.61337
    -0.44349
    -0.48596
    -0.57090
    -0.31609
    -0.48596
    -0.61337
    -0.44349
    -0.31609
    -0.57090
    -0.44349
    -0.61337
    -0.65584
    -0.40102
    -0.74077
    -0.61337
    -0.57090
    -0.35856
    -0.57090
    -0.48596
    -0.35856
    -0.40102
    -0.86818
    -0.48596
    -0.31609
    -0.44349
    -0.44349
    -0.40102
    -0.52843
    -0.40102
    -0.61337
    -0.35856
    -0.27362
    -0.35856
    -0.27362
    -0.52843
    -0.31609
    -0.35856
    -0.35856
    -0.31609
    -0.27362
    -0.27362
    -0.18868
    -0.18868
    -0.23115
    -0.14621
    -0.18868
    -0.23115
    -0.10374
    -0.10374
    -0.10374
    -0.01881
    -0.10374
    -0.14621
    -0.18868
    -0.23115
     0.06613
     0.23601
    -0.23115
    -0.23115
    -0.06127
    -0.10374
     0.10860
    -0.10374
    -0.14621
    -0.14621
    -0.06127
    -0.14621
    -0.06127
     0.02366
    -0.10374
    -0.35856
    -0.23115
     0.10860
    -0.23115
    -0.06127
    -0.06127
    -0.23115
    -0.14621
    -0.06127
    -0.06127
     0.06613
     0.02366
    -0.18868
     0.10860
     0.32094
     0.19354
     0.02366
     0.23601
     0.40588
     0.44835
     0.49082
     0.40588
     0.40588
     0.61822
     0.32094
     0.53329
     0.40588
     0.70316
     0.57576
     0.49082
     0.40588
     0.44835
     0.57576
     0.27848
     0.57576
     0.40588
     0.40588
     0.44835
     0.57576
     0.40588
     0.19354
     0.40588
     0.40588
     0.53329
     0.40588
     0.10860
     0.27848
     0.40588
     0.19354
     0.10860
     0.36341
     0.36341
     0.19354
     0.27848
     0.23601
     0.36341
     0.27848
     0.10860
     0.32094
     0.32094
     0.44835
     0.32094
     0.27848
     0.23601
     0.23601
     0.02366
     0.44835
     0.36341
    -0.01881
     0.15107
     0.10860
     0.10860
     0.02366
    -0.10374
     0.02366
     0.10860
     0.02366
     0.10860
     0.06613
     0.02366
     0.27848
    -0.01881
     0.15107
     0.15107
     0.19354
    -0.01881
     0.32094
     0.23601
     0.06613
     0.19354
     0.15107
     0.32094
     0.40588
     0.27848
     0.19354
     0.10860
     0.19354
     0.27848
     0.06613
     0.27848
     0.32094
     0.10860
     0.23601
     0.23601
     0.15107
     0.02366
     0.02366
     0.10860
     0.10860
     0.10860
    -0.01881
     0.06613
    -0.14621
     0.06613
    -0.06127
     0.10860
    -0.06127
    -0.10374
    -0.23115
     0.10860
     0.02366
    -0.18868
    -0.14621
     0.02366
     0.06613
     0.15107
     0.19354
     0.02366
     0.02366
     0.02366
     0.02366
     0.06613
     0.10860
    -0.06127
    -0.14621
    -0.01881
     0.06613
    -0.14621
     0.15107
     0.32094
     0.36341
     0.19354
     0.44835
     0.19354
    -0.06127
    -0.27362
     0.61822
     1.17032
     3.29375
     3.50610
     3.71844
     5.20484
     3.67597
     1.29772
    -0.48596
    -0.86818
     0.57576
     1.84982
     2.10463
     0.95797
    -0.10374
    -0.86818
    -1.92990
    -3.33136
    -3.75605
    -4.09580
    -4.22321
    -3.75605
    -3.45877
    -3.62864
    -3.28889
    -2.94914
    -2.69433
    -2.56693
    -2.05730
    -1.67508
    -1.54768
    -1.37780
    -1.08052
    -1.12299
    -0.61337
    -0.61337
    -0.61337
    -0.35856
    -0.27362
    -0.06127
    -0.18868
     0.15107
     0.10860
     0.32094
     0.40588
     0.27848
     0.23601
     0.23601
     0.53329
     0.36341
     0.49082
     0.53329
     0.32094
     0.15107
     0.40588
     0.27848
     0.36341
     0.15107
     0.06613
     0.02366
     0.23601
     0.32094
    -0.01881
     0.02366
    -0.14621
    -0.27362
    -0.14621
     0.19354
     0.06613
    -0.10374
     0.06613
     0.06613
     0.10860
     0.02366
     0.02366
    -0.10374
     0.10860
     0.10860
     0.27848
     0.19354
     0.19354
     0.10860
    -0.01881
     0.44835
     0.32094
    -0.06127
    -0.01881
     0.15107
     0.06613
     0.19354
     0.02366
    -0.06127
     0.02366
     0.02366
     0.06613
    -0.06127
    -0.10374
     0.02366
    -0.18868
     0.06613
     0.15107
    -0.10374
    -0.23115
    -0.10374
     0.15107
     0.06613
    -0.01881
    -0.14621
    -0.06127
     0.06613
     0.27848
     0.10860
     0.06613
    -0.14621
     0.02366
     0.02366
     0.44835
     0.15107
     0.10860
     0.02366
     0.23601
     0.19354
     0.10860
     0.06613
     0.10860
    -0.06127
     0.44835
     0.23601
    -0.01881
    -0.10374
     0.02366
    -0.10374
     0.32094
     0.02366
    -0.10374
    -0.10374
    -0.23115
     0.02366
    -0.10374
    -0.18868
    -0.27362
     0.06613
     0.06613
    -0.06127
    -0.10374
    -0.18868
    -0.10374
    -0.27362
    -0.10374
     0.10860
    -0.23115
    -0.27362
    -0.27362
     0.06613
    -0.18868
    -0.06127
    -0.27362
    -0.40102
    -0.23115
    -0.35856
    -0.10374
    -0.40102
    -0.44349
    -0.31609
    -0.27362
     0.02366
    -0.40102
    -0.40102
    -0.23115
    -0.31609
    -0.10374
    -0.18868
    -0.23115
    -0.10374
    -0.10374
    -0.18868
    -0.14621
    -0.14621
    -0.31609
    -0.44349
    -0.35856
    -0.18868
    -0.10374
    -0.48596
    -0.31609
    -0.44349
    -0.27362
    -0.23115
    -0.48596
    -0.44349
    -0.31609
    -0.27362
    -0.23115
    -0.44349
    -0.27362
    -0.27362
    -0.40102
     0.02366
    -0.14621
    -0.44349
    -0.18868
    -0.23115
    -0.06127
    -0.18868
    -0.31609
    -0.23115
    -0.14621
    -0.18868
     0.06613
    -0.01881
     0.10860
    -0.31609
    -0.31609
    -0.01881
    -0.14621
    -0.27362
    -0.40102
    -0.40102
    -0.27362
    -0.06127
    -0.23115
    -0.40102
    -0.06127
     0.91551
     0.49082
     0.87304
     0.02366
    -0.48596
     0.40588
     0.23601
     1.34019
     2.40191
     4.10066
     3.88831
     2.86907
     2.18957
     1.04291
    -0.14621
     1.12785
     1.93475
     2.44438
     2.31697
     1.72241
     1.34019
     0.36341
    -0.27362
    -0.06127
    -0.61337
    -0.99559
    -0.78324
    -0.91065
    -0.95312
    -1.03805
    -1.03805
    -0.99559
    -0.86818
    -0.95312
    -0.86818
    -1.12299
    -0.99559
    -1.29287
    -1.50521
    -1.03805
    -1.29287
    -1.50521
    -1.37780
    -1.37780
    -1.37780
    -1.46274
    -1.50521
    -1.37780
    -1.33533
    -1.03805
    -1.29287
    -1.25040
    -0.86818
    -0.82571
    -1.03805
    -0.86818
    -0.61337
    -0.74077
    -0.57090
    -0.40102
    -0.44349
    -0.31609
    -0.40102
    -0.31609
    -0.18868
    -0.10374
    -0.10374
    -0.23115
    -0.14621
    -0.23115
    -0.14621
    -0.23115
     0.10860
    -0.18868
    -0.01881
    -0.18868
    -0.10374
    -0.14621
    -0.06127
     0.02366
    -0.10374
     0.02366
     0.06613
     0.19354
     0.02366
     0.19354
     0.10860
     0.02366
     0.36341
     0.23601
     0.02366
     0.02366
     0.10860
    -0.06127
     0.02366
    -0.14621
    -0.10374
    -0.35856
    -0.23115
    -0.27362
    -0.23115
    -0.18868
    -0.57090
    -0.78324
    -0.35856
    -0.31609
    -0.44349
    -0.57090
    -0.65584
    -0.40102
    -0.65584
    -0.61337
    -0.65584
    -0.44349
    -0.40102
    -0.35856
    -0.57090
    -0.35856
    -0.44349
    -0.44349
    -0.40102
    -0.31609
    -0.40102
    -0.44349
    -0.48596
    -0.40102
    -0.61337
    -0.52843
    -0.35856
    -0.57090
    -0.52843
    -0.65584
    -0.78324
    -0.86818
    -0.57090
    -0.82571
    -0.86818
    -0.61337
    -0.86818
    -0.69830
    -0.40102
    -0.48596
    -0.44349
    -0.57090
    -0.44349
    -0.31609
    -0.10374
    -0.01881
     0.10860
     0.15107
     0.15107
     0.06613
     0.10860
     0.57576
     0.27848
     0.36341
     0.27848
     0.57576
     0.19354
     0.27848
     0.36341
     0.02366
     0.27848
     0.36341
     0.15107
     0.23601
     0.27848
     0.10860
    -0.14621
     0.23601
     0.19354
     0.02366
     0.19354
     0.02366
    -0.14621
    -0.06127
    -0.18868
     0.02366
     0.10860
     0.19354
     0.02366
    -0.18868
    -0.06127
    -0.27362
    -0.23115
    -0.14621
     0.27848
    -0.01881
    -0.18868
    -0.01881
    -0.06127
    -0.01881
     0.10860
     0.10860
    -0.01881
    -0.06127
     1.08538
     1.97722
     2.10463
     1.12785
     1.42513
     5.67200
     6.73372
     3.29375
     0.70316
     1.17032
     1.00044
     2.10463
     3.08141
     2.69919
     1.46760
     1.08538
     0.32094
    -0.86818
    -1.88743
    -2.18471
    -2.56693
    -3.11902
    -2.73680
    -2.69433
    -2.86421
    -2.65186
    -2.31211
    -2.09977
    -2.05730
    -1.84496
    -1.46274
    -1.20793
    -0.86818
    -1.03805
    -1.03805
    -0.74077
    -0.65584
    -0.65584
    -0.27362
    -0.27362
    -0.23115
    -0.44349
    -0.18868
    -0.23115
    -0.18868
    -0.35856
    -0.27362
    -0.18868
     0.15107
    -0.14621
    -0.18868
    -0.23115
    -0.10374
    -0.18868
    -0.23115
     0.10860
    -0.06127
    -0.23115
     0.10860
     0.02366
    -0.10374
    -0.06127
    -0.18868
     0.19354
     0.02366
    -0.06127
    -0.23115
     0.06613
    -0.18868
     0.06613
    -0.40102
     0.02366
    -0.31609
    -0.06127
    -0.35856
    -0.01881
    -0.06127
    -0.27362
    -0.31609
    -0.35856
    -0.27362
    -0.18868
    -0.18868
    -0.27362
    -0.18868
    -0.31609
    -0.27362
    -0.10374
    -0.14621
    -0.44349
    -0.10374
    -0.23115
    -0.06127
    -0.35856
    -0.35856
    -0.27362
    -0.35856
    -0.44349
    -0.27362
    -0.44349
    -0.48596
    -0.61337
    -0.57090
    -0.27362
    -0.48596
    -0.61337
    -0.52843
    -0.35856
    -0.48596
    -0.61337
    -0.61337
    -0.61337
    -0.23115
    -0.23115
    -0.23115
    -0.31609
    -0.35856
    -0.35856
    -0.18868
    -0.27362
     0.06613
    -0.10374
    -0.18868
    -0.18868
    -0.10374
    -0.06127
    -0.06127
    -0.23115
    -0.14621
    -0.06127
     0.06613
    -0.14621
    -0.01881
    -0.23115
    -0.10374
    -0.31609
     0.15107
     0.02366
    -0.23115
    -0.10374
     0.10860
    -0.10374
     0.06613
    -0.23115
    -0.06127
     0.06613
    -0.06127
     0.10860
     0.02366
    -0.23115
    -0.14621
    -0.14621
     0.10860
     0.15107
     0.02366
    -0.14621
     0.19354
    -0.06127
     0.15107
    -0.01881
    -0.31609
    -0.40102
    -0.23115
    -0.31609
    -0.31609
    -0.82571
    -0.74077
    -0.52843
    -0.06127
    -0.27362
    -0.23115
    -0.27362
     0.61822
     1.34019
     1.76488
     2.27450
     2.14710
     1.12785
     1.29772
     2.06216
     2.65672
     3.46363
     3.97325
     3.33622
     2.35944
     1.76488
     1.59500
     1.72241
     0.57576
    -1.20793
    -3.50124
    -1.97237
    -0.74077
    -0.82571
    -0.18868
    -1.92990
    -7.06861
    -4.77530
    -2.73680
    -2.94914
    -4.01086
    -2.65186
    -2.73680
    -2.94914
    -1.80249
    -0.65584
     0.40588
     0.36341
    -0.40102
    -0.23115
     0.23601
     0.57576
     1.42513
     1.97722
     1.97722
     1.59500
     1.34019
     1.29772
     1.51007
     1.00044
     0.83057
     0.78810
     0.44835
     0.40588
     0.06613
    -0.06127
    -0.18868
     0.02366
    -0.18868
    -0.06127
    -0.10374
    -0.35856
    -0.44349
    -0.31609
    -0.01881
     0.02366
    -0.35856
    -0.23115
    -0.23115
    -0.23115
    -0.23115
    -0.14621
    -0.14621
    -0.27362
    -0.01881
    -0.18868
    -0.27362
    -0.44349
    -0.23115
    -0.40102
    -0.14621
    -0.14621
    -0.44349
    -0.31609
    -0.40102
    -0.52843
    -0.31609
    -0.31609
    -0.48596
    -0.48596
    -0.48596
    -0.35856
    -0.65584
    -0.57090
    -0.86818
    -0.78324
    -0.61337
    -0.52843
    -0.74077
    -0.86818
    -0.86818
    -0.86818
    -0.82571
    -0.78324
    -0.74077
    -1.03805
    -0.82571
    -0.74077
    -0.82571
    -0.78324
    -0.74077
    -0.91065
    -0.91065
    -0.40102
    -0.57090
    -0.52843
    -0.48596
    -0.44349
    -0.40102
    -0.35856
    -0.27362
    -0.27362
    -0.14621
    -0.27362
    -0.14621
    -0.06127
    -0.10374
    -0.27362
    -0.44349
    -0.06127
    -0.10374
    -0.18868
    -0.35856
    -0.31609
    -0.18868
    -0.35856
    -0.27362
    -0.44349
    -0.40102
    -0.35856
    -0.40102
    -0.40102
    -0.40102
    -0.52843
    -0.82571
    -0.35856
    -0.44349
    -0.48596
    -0.44349
    -0.69830
    -0.40102
    -0.65584
    -0.65584
    -0.74077
    -0.65584
    -0.69830
    -0.78324
    -0.69830
    -0.78324
    -0.82571
    -0.95312
    -0.78324
    -0.74077
    -0.99559
    -0.78324
    -0.78324
    -0.91065
    -0.86818
    -0.74077
    -0.44349
    -0.69830
    -0.31609
    -0.35856
    -0.23115
    -0.06127
    -0.18868
    -0.10374
     0.02366
     0.19354
     0.23601
     0.15107
     0.44835
     0.23601
     0.23601
     0.53329
     0.44835
     0.36341
     0.36341
     0.61822
     0.36341
     0.53329
     0.44835
     0.49082
     0.53329
     0.70316
     0.83057
     0.44835
     0.44835
     0.44835
     0.10860
    -0.06127
     0.19354
     0.15107
    -0.06127
    -0.01881
    -0.44349
    -0.27362
    -0.40102
    -0.74077
    -1.37780
    -1.16546
    -1.37780
    -1.37780
    -0.91065
     0.02366
     0.74563
     1.29772
     1.80735
     1.51007
     0.61822
    -0.35856
    -0.31609
    -0.52843
    -0.01881
     0.57576
     0.06613
     0.23601
     0.02366
    -0.86818
    -1.59015
    -2.26965
    -2.73680
    -3.03408
    -3.03408
    -3.03408
    -2.90668
    -2.69433
    -2.48199
    -2.35458
    -1.97237
    -1.67508
    -1.67508
    -1.46274
    -0.99559
    -0.95312
    -0.91065
    -0.61337
    -0.44349
    -0.52843
    -0.23115
    -0.35856
    -0.18868
     0.02366
     0.15107
     0.02366
     0.10860
     0.15107
     0.23601
     0.10860
     0.44835
     0.36341
     0.19354
     0.27848
     0.27848
     0.27848
     0.15107
     0.23601
     0.10860
     0.32094
     0.15107
    -0.01881
     0.02366
    -0.06127
     0.06613
    -0.14621
    -0.06127
     0.06613
    -0.23115
     0.02366
    -0.06127
    -0.06127
    -0.27362
    -0.27362
    -0.14621
    -0.06127
    -0.14621
     0.02366
    -0.18868
    -0.10374
    -0.10374
    -0.14621
    -0.10374
     0.32094
    -0.10374
     0.10860
     0.23601
     0.15107
     0.15107
    -0.01881
     0.40588
     0.36341
     0.53329
     0.53329
     0.40588
     0.49082
     0.49082
     0.53329
     0.53329
     0.74563
     0.44835
     0.61822
     0.53329
     0.70316
     0.83057
     0.61822
     0.32094
     0.53329
     0.53329
     0.57576
     0.36341
     0.49082
     0.36341
     0.44835
     0.36341
     0.44835
     0.49082
     0.19354
     0.44835
     0.19354
     0.44835
     0.02366
     0.36341
     0.15107
     0.36341
     0.44835
     0.10860
     0.27848
     0.27848
     0.15107
     0.10860
     0.32094
     0.44835
     0.15107
     0.15107
     0.23601
     0.27848
     0.15107
     0.10860
     0.44835
     0.23601
     0.53329
     0.36341
     0.19354
     0.32094
     0.36341
     0.32094
     0.57576
     0.40588
     0.40588
     0.32094
     0.27848
     0.44835
     0.44835
     0.27848
     0.19354
     0.53329
     0.27848
     0.32094
     0.27848
     0.32094
     0.32094
     0.06613
     0.23601
     0.49082
     0.40588
     0.06613
     0.23601
     0.44835
     0.19354
     0.23601
     0.10860
     0.15107
     0.40588
     0.57576
     0.23601
     0.15107
     0.23601
     0.27848
     0.15107
     0.40588
     0.53329
     0.19354
     0.27848
     0.27848
     0.40588
     0.23601
     0.19354
     0.27848
     0.19354
     0.32094
     0.27848
     0.06613
     0.02366
     0.27848
     0.10860
     0.27848
     0.36341
    -0.01881
     0.15107
     0.15107
     0.19354
     0.27848
     0.32094
     0.23601
     0.23601
     0.23601
     0.19354
     0.06613
     0.32094
    -0.31609
    -0.44349
     0.06613
     0.61822
    -0.01881
    -0.31609
    -0.10374
    -0.23115
    -0.31609
    -0.18868
     0.15107
     0.95797
     2.01969
     3.76091
     3.93078
     1.93475
     0.27848
     0.19354
     0.78810
     1.42513
     2.06216
     2.48685
     1.89229
     1.04291
     0.53329
    -0.27362
    -1.16546
    -1.33533
    -1.54768
    -1.50521
    -1.59015
    -1.84496
    -1.80249
    -1.76002
    -2.01483
    -1.59015
    -1.20793
    -1.20793
    -1.20793
    -1.03805
    -0.95312
    -0.61337
    -0.78324
    -0.48596
    -0.27362
    -0.14621
    -0.23115
    -0.18868
     0.10860
    -0.06127
     0.10860
     0.19354
     0.49082
     0.36341
     0.23601
     0.23601
     0.57576
     0.44835
     0.40588
     0.36341
     0.40588
     0.44835
     0.53329
     0.53329
     0.53329
     0.27848
     0.32094
     0.32094
     0.91551
     0.49082
     0.23601
     0.32094
     0.44835
     0.44835
     0.36341
     0.19354
     0.32094
     0.49082
     0.32094
     0.40588
     0.32094
     0.32094
     0.32094
     0.19354
     0.70316
     0.53329
     0.23601
     0.23601
     0.53329
     0.57576
     0.61822
     0.49082
     0.23601
     0.49082
     0.61822
     0.40588
     0.53329
     0.19354
    -0.06127
     0.15107
     0.40588
     0.44835
     0.19354
    -0.01881
     0.10860
     0.10860
     0.15107
     0.10860
     0.15107
     0.10860
     0.10860
     0.27848
     0.15107
     0.23601
     0.15107
    -0.06127
     0.15107
     0.40588
     0.40588
    -0.01881
     0.15107
     0.15107
     0.27848
     0.19354
     0.15107
     0.27848
     0.19354
     0.19354
     0.32094
     0.36341
    -0.01881
     0.15107
    -0.06127
     0.49082
     0.32094
     0.10860
     0.10860
     0.15107
     0.10860
     0.10860
     0.02366
    -0.06127
    -0.01881
     0.23601
    -0.10374
     0.02366
     0.02366
    -0.06127
    -0.27362
     0.19354
     0.15107
    -0.01881
    -0.14621
     0.06613
     0.02366
     0.10860
    -0.06127
    -0.06127
     0.10860
     0.15107
     0.02366
     0.06613
     0.10860
    -0.23115
    -0.06127
     0.02366
    -0.06127
    -0.10374
     0.02366
    -0.14621
    -0.06127
    -0.18868
    -0.10374
    -0.44349
     0.10860
    -0.18868
    -0.14621
    -0.06127
    -0.06127
    -0.10374
    -0.10374
    -0.14621
     0.23601
    -0.06127
    -0.10374
    -0.06127
    -0.10374
    -0.06127
     0.02366
    -0.06127
    -0.06127
    -0.06127
    -0.06127
    -0.10374
    -0.18868
    -0.35856
    -0.52843
    -0.44349
    -0.10374
    -0.27362
    -0.48596
    -0.52843
    -0.61337
    -0.57090
    -0.52843
    -0.69830
    -0.78324
    -0.61337
    -0.48596
    -0.31609
    -0.44349
    -0.44349
    -0.69830
    -0.69830
    -0.27362
    -0.10374
    -0.40102
    -0.69830
    -0.78324
    -0.57090
    -0.57090
    -0.91065
    -1.16546
    -1.59015
    -1.50521
    -0.86818
    -0.35856
     0.66069
     1.42513
     2.01969
     5.03497
     5.20484
     2.91153
     1.46760
     4.01572
     4.01572
     3.67597
     3.50610
     4.65275
     4.65275
     3.50610
     1.97722
     0.70316
     0.10860
    -0.91065
    -1.59015
    -2.18471
    -2.39705
    -2.77927
    -3.41630
    -3.58618
    -3.54371
    -3.24643
    -2.86421
    -2.48199
    -2.43952
    -2.05730
    -1.84496
    -1.25040
    -1.25040
    -0.95312
    -0.99559
    -1.16546
    -0.44349
    -0.57090
    -0.52843
    -0.44349
    -0.35856
    -0.35856
    -0.40102
    -0.35856
    -0.10374
    -0.27362
    -0.18868
    -0.31609
    -0.31609
    -0.14621
    -0.18868
    -0.44349
    -0.18868
    -0.10374
    -0.27362
    -0.35856
    -0.35856
    -0.10374
    -0.27362
    -0.23115
    -0.06127
    -0.06127
    -0.01881
     0.06613
    -0.18868
    -0.06127
    -0.01881
    -0.27362
    -0.18868
     0.02366
    -0.10374
    -0.10374
    -0.06127
    -0.23115
    -0.44349
    -0.31609
    -0.27362
    -0.40102
    -0.40102
    -0.40102
    -0.61337
    -0.61337
    -0.27362
    -0.44349
    -0.52843
    -0.35856
    -0.27362
    -0.44349
    -0.44349
    -0.35856
    -0.31609
    -0.40102
    -0.40102
    -0.40102
    -0.27362
    -0.35856
    -0.40102
    -0.31609
    -0.61337
    -0.31609
    -0.57090
    -0.35856
    -0.40102
    -0.44349
    -0.61337
    -0.44349
    -0.44349
    -0.44349
    -0.52843
    -0.23115
    -0.52843
    -0.27362
    -0.44349
    -0.27362
    -0.48596
    -0.44349
    -0.69830
    -0.40102
    -0.31609
    -0.57090
    -0.61337
    -0.40102
    -0.40102
    -0.69830
    -0.61337
    -0.61337
    -0.65584
    -0.69830
    -0.69830
    -0.61337
    -0.78324
    -0.65584
    -0.78324
    -0.69830
    -0.48596
    -0.61337
    -0.78324
    -0.65584
    -0.44349
    -0.78324
    -0.61337
    -0.69830
    -0.40102
    -0.48596
    -0.35856
    -0.44349
    -0.61337
    -0.40102
    -0.35856
    -0.44349
    -0.27362
    -0.40102
    -0.40102
    -0.40102
    -0.35856
    -0.35856
    -0.23115
    -0.35856
    -0.52843
    -0.18868
    -0.35856
    -0.27362
    -0.48596
    -0.27362
    -0.44349
    -0.31609
    -0.27362
    -0.18868
    -0.40102
    -0.31609
    -0.06127
    -0.01881
    -0.27362
    -0.18868
    -0.40102
     0.02366
    -0.01881
    -0.01881
    -0.10374
     0.02366
     0.06613
     0.02366
     0.02366
     0.10860
     0.10860
     0.32094
     0.27848
     0.44835
     0.44835
     0.19354
     0.15107
     0.27848
     0.49082
     0.40588
     0.27848
     0.19354
     0.44835
     0.40588
     0.27848
     0.49082
     0.36341
     0.02366
     0.19354
     0.44835
     0.23601
     0.19354
    -0.06127
     0.49082
     1.17032
     1.76488
     2.86907
     4.10066
     3.54856
     2.52932
     0.78810
     0.19354
    -0.35856
     0.87304
     1.17032
     0.87304
     0.70316
     0.27848
    -0.99559
    -2.05730
    -2.77927
    -3.11902
    -3.50124
    -3.84099
    -4.05333
    -3.75605
    -3.58618
    -3.24643
    -2.60940
    -2.69433
    -2.43952
    -1.97237
    -1.42027
    -1.33533
    -1.16546
    -1.08052
    -0.65584
    -0.35856
    -0.44349
    -0.18868
    -0.23115
    -0.23115
    -0.14621
     0.06613
     0.32094
     0.02366
    -0.06127
     0.06613
     0.27848
     0.19354
     0.06613
     0.10860
     0.19354
     0.19354
     0.40588
     0.23601
     0.02366
     0.15107
     0.10860
     0.06613
     0.19354
     0.15107
    -0.18868
    -0.06127
    -0.18868
    -0.06127
    -0.14621
    -0.31609
    -0.40102
    -0.35856
    -0.06127
    -0.18868
    -0.52843
    -0.27362
    -0.35856
    -0.40102
     0.02366
     0.02366
    -0.31609
    -0.23115
    -0.06127
    -0.18868
    -0.10374
    -0.18868
    -0.27362
    -0.23115
     0.02366
     0.02366
    -0.23115
    -0.27362
    -0.18868
    -0.31609
    -0.18868
    -0.06127
    -0.31609
    -0.40102
    -0.23115
    -0.14621
    -0.31609
    -0.31609
    -0.27362
    -0.44349
    -0.06127
    -0.14621
    -0.23115
    -0.27362
    -0.10374
    -0.23115
    -0.14621
     0.15107
    -0.01881
     0.02366
    -0.01881
     0.06613
     0.06613
     0.19354
     0.02366
     0.06613
     0.23601
     0.44835
     0.02366
     0.15107
     0.10860
     0.19354
     0.15107
     0.23601
     0.36341
     0.10860
     0.19354
     0.19354
     0.06613
     0.06613
     0.15107
     0.15107
     0.15107
     0.32094
     0.10860
     0.06613
     0.15107
     0.02366
     0.02366
     0.27848
     0.53329
     0.15107
     0.10860
     0.10860
     0.32094
     0.36341
     0.15107
     0.06613
     0.10860
     0.19354
     0.36341
     0.15107
     0.36341
    -0.06127
     0.02366
     0.10860
     0.44835
     0.10860
     0.15107
    -0.10374
     0.10860
     0.32094
     0.10860
     0.19354
     0.15107
     0.06613
     0.40588
     0.10860
     0.32094
     0.02366
     0.27848
     0.02366
     0.40588
     0.36341
     0.19354
     0.27848
     0.32094
     0.27848
     0.10860
     0.32094
     0.15107
     0.27848
     0.44835
     0.32094
     0.27848
     0.44835
     0.19354
     0.23601
     0.53329
     0.53329
     0.19354
     0.32094
     0.32094
     0.44835
     0.57576
     0.32094
     0.23601
     0.27848
     0.36341
     0.40588
     0.36341
     0.36341
     0.27848
     0.02366
     0.44835
     0.44835
     0.36341
     0.19354
     0.27848
     0.40588
     0.19354
     0.19354
     0.23601
     0.36341
     0.36341
     0.40588
     0.53329
     0.44835
     0.23601
     0.27848
     0.44835
     0.61822
     0.36341
     0.36341
     0.40588
     0.49082
     0.23601
     0.32094
     0.36341
    -0.27362
    -0.10374
     0.15107
     0.15107
     0.15107
    -0.10374
    -0.35856
    -0.23115
    -0.10374
    -0.14621
     0.02366
    -0.23115
    -0.44349
    -0.23115
    -0.31609
    -0.44349
    -0.18868
    -0.31609
    -0.57090
    -0.82571
    -0.27362
    -0.40102
    -0.06127
    -0.23115
    -0.06127
     0.02366
    -1.29287
    -1.88743
     0.15107
     2.35944
     2.31697
     1.46760
    -0.57090
    -2.14224
    -1.33533
    -0.01881
     0.66069
     0.66069
     0.36341
    -0.23115
    -0.74077
    -0.61337
    -1.20793
    -1.50521
    -1.33533
    -1.16546
    -1.16546
    -0.95312
    -0.95312
    -0.61337
    -0.48596
    -0.48596
    -0.48596
    -0.27362
    -0.14621
    -0.27362
    -0.35856
     0.02366
     0.19354
     0.02366
     0.10860
     0.10860
     0.10860
     0.10860
     0.10860
     0.06613
     0.23601
     0.06613
     0.15107
     0.02366
     0.15107
     0.27848
    -0.06127
     0.10860
     0.23601
    -0.01881
     0.10860
     0.10860
     0.19354
    -0.01881
     0.02366
    -0.14621
    -0.01881
    -0.10374
     0.02366
     0.02366
    -0.06127
    -0.18868
    -0.35856
    -0.14621
    -0.01881
    -0.14621
     0.10860
    -0.06127
    -0.14621
    -0.18868
     0.06613
     0.02366
     0.06613
     0.10860
     0.10860
     0.10860
     0.15107
     0.23601
     0.15107
     0.15107
     0.19354
     0.44835
     0.19354
     0.36341
     0.23601
     0.27848
     0.32094
     0.02366
     0.23601
     0.15107
     0.15107
     0.10860
     0.19354
     0.19354
    -0.01881
     0.10860
     0.19354
     0.10860
     0.15107
     0.10860
     0.49082
     0.02366
     0.06613
     0.02366
     0.15107
     0.15107
     0.23601
     0.36341
     0.10860
     0.23601
     0.19354
     0.15107
     0.15107
     0.27848
     0.15107
     0.10860
     0.06613
     0.10860
     0.02366
     0.06613
     0.23601
    -0.01881
    -0.01881
    -0.01881
     0.19354
     0.02366
    -0.06127
    -0.18868
     0.06613
     0.23601
     0.02366
    -0.14621
     0.27848
     0.02366
     0.02366
    -0.18868
    -0.01881
     0.15107
     0.19354
     0.02366
     0.10860
     0.10860
     0.06613
    -0.01881
    -0.06127
     0.02366
    -0.01881
    -0.18868
    -0.06127
     0.10860
    -0.23115
    -0.01881
    -0.18868
    -0.01881
     0.10860
    -0.14621
    -0.18868
    -0.01881
    -0.10374
    -0.14621
    -0.18868
    -0.06127
    -0.06127
    -0.01881
    -0.06127
     0.02366
    -0.18868
    -0.14621
    -0.27362
    -0.18868
     0.06613
    -0.06127
    -0.14621
    -0.10374
    -0.06127
    -0.14621
    -0.27362
     0.02366
     0.02366
    -0.18868
    -0.01881
    -0.01881
    -0.27362
    -0.18868
    -0.18868
    -0.14621
    -0.23115
    -0.18868
    -0.14621
    -0.52843
    -0.44349
    -0.48596
    -0.74077
    -0.65584
    -0.52843
    -0.69830
    -0.69830
    -0.61337
    -0.78324
    -0.78324
    -0.78324
    -0.95312
    -1.03805
    -1.03805
    -0.86818
    -0.61337
    -0.44349
    -0.31609
    -0.74077
    -0.01881
     0.32094
     0.19354
    -0.27362
    -0.27362
    -0.27362
    -1.50521
    -2.22718
    -1.16546
     1.42513
     3.25128
     2.44438
     2.91153
     1.63747
    -0.14621
    -1.33533
    -0.57090
     0.61822
     1.46760
     1.67994
     1.89229
     1.46760
     0.83057
     0.32094
    -0.31609
    -0.74077
    -0.86818
    -0.78324
    -1.33533
    -1.20793
    -1.37780
    -1.37780
    -0.95312
    -0.95312
    -0.99559
    -0.95312
    -0.91065
    -0.57090
    -0.52843
    -0.40102
    -0.44349
    -0.44349
    -0.44349
     0.10860
    -0.14621
    -0.10374
    -0.18868
     0.02366
     0.02366
     0.02366
     0.19354
     0.15107
    -0.27362
     0.06613
     0.06613
    -0.14621
    -0.18868
    -0.14621
    -0.23115
    -0.01881
     0.02366
    -0.10374
    -0.18868
    -0.40102
    -0.06127
    -0.40102
    -0.14621
    -0.31609
    -0.18868
    -0.23115
    -0.35856
    -0.31609
    -0.35856
    -0.35856
    -0.44349
    -0.44349
    -0.27362
    -0.31609
    -0.69830
    -0.52843
    -0.57090
    -0.69830
    -0.52843
    -0.35856
    -0.52843
    -0.61337
    -0.48596
    -0.48596
    -0.52843
    -0.61337
    -0.65584
    -0.40102
    -0.23115
    -0.44349
    -0.40102
    -0.48596
    -0.35856
    -0.44349
    -0.14621
    -0.10374
    -0.23115
    -0.57090
    -0.18868
    -0.35856
    -0.27362
    -0.35856
    -0.35856
    -0.48596
    -0.27362
    -0.10374
    -0.40102
    -0.27362
    -0.52843
    -0.52843
    -0.40102
    -0.23115
    -0.31609
    -0.44349
    -0.40102
    -0.10374
    -0.18868
    -0.27362
    -0.23115
    -0.31609
    -0.14621
     0.02366
    -0.14621
    -0.23115
    -0.31609
    -0.23115
    -0.10374
    -0.14621
    -0.06127
    -0.27362
    -0.23115
    -0.01881
    -0.14621
    -0.23115
    -0.27362
    -0.31609
    -0.01881
     0.02366
    -0.27362
    -0.06127
    -0.06127
    -0.10374
    -0.23115
    -0.14621
     0.10860
    -0.14621
    -0.18868
    -0.01881
    -0.06127
     0.10860
    -0.06127
    -0.01881
     0.10860
     0.27848
     0.40588
     0.10860
     0.06613
     0.27848
     0.19354
     0.53329
     0.57576
     0.49082
     0.53329
     0.53329
     0.66069
     0.49082
     0.66069
     0.61822
     0.61822
     0.78810
     0.70316
     0.74563
     0.66069
     0.61822
     0.53329
     0.61822
     0.91551
     0.87304
     0.61822
     0.53329
     0.49082
     0.70316
     0.40588
     0.44835
     0.36341
     0.70316
     0.87304
     0.70316
     0.61822
     0.53329
     0.49082
     0.19354
     0.78810
     0.87304
     0.40588
     0.53329
     1.25525
     1.76488
     2.74166
     2.69919
     3.29375
     4.01572
     3.63350
     2.78413
     1.59500
     1.55254
     1.59500
     2.35944
     2.06216
     2.10463
     1.76488
     0.91551
     0.06613
    -0.69830
    -1.16546
    -1.71755
    -1.97237
    -2.22718
    -1.92990
    -2.01483
    -2.05730
    -1.59015
    -1.76002
    -1.63262
    -1.12299
    -0.91065
    -0.65584
    -0.57090
    -0.35856
    -0.48596
    -0.14621
     0.02366
     0.06613
     0.19354
     0.15107
     0.49082
     0.44835
     0.61822
     0.44835
     0.44835
     0.27848
     0.83057
     0.70316
     0.53329
     0.40588
     0.44835
     0.32094
     0.49082
     0.23601
     0.32094
     0.23601
     0.23601
     0.27848
     0.10860
     0.27848
     0.02366
    -0.10374
    -0.06127
     0.32094
    -0.01881
     0.06613
    -0.10374
     0.15107
     0.19354
     0.02366
     0.10860
     0.19354
     0.27848
     0.15107
     0.06613
     0.19354
     0.15107
    -0.18868
    -0.06127
     0.15107
     0.10860
    -0.23115
    -0.06127
    -0.18868
    -0.18868
    -0.31609
    -0.18868
    -0.23115
    -0.44349
    -0.27362
    -0.27362
    -0.40102
    -0.10374
    -0.44349
    -0.35856
    -0.06127
    -0.18868
    -0.27362
    -0.23115
    -0.18868
    -0.35856
    -0.23115
    -0.18868
    -0.27362
    -0.23115
    -0.23115
    -0.23115
    -0.23115
    -0.48596
    -0.44349
    -0.40102
    -0.40102
    -0.10374
    -0.40102
    -0.27362
    -0.40102
    -0.06127
    -0.40102
    -0.14621
    -0.35856
    -0.06127
     0.02366
    -0.23115
     0.06613
    -0.01881
     0.06613
    -0.10374
     0.06613
     0.23601
     0.10860
     0.06613
     0.06613
     0.19354
     0.19354
     0.06613
    -0.01881
     0.10860
     0.27848
     0.06613
     0.23601
     0.02366
     0.02366
    -0.01881
     0.02366
     0.32094
     0.02366
    -0.06127
     0.02366
     0.06613
     0.10860
     0.02366
     0.02366
     0.15107
     0.06613
     0.36341
    -0.01881
     0.19354
     0.19354
     0.36341
    -0.01881
     0.27848
     0.49082
     0.40588
     0.57576
     0.27848
     0.44835
     0.32094
     0.40588
     0.44835
     0.66069
     0.49082
     0.57576
     0.61822
     0.70316
     0.40588
     0.36341
     0.66069
     0.78810
     0.66069
     0.78810
     0.74563
     1.00044
     0.87304
     0.74563
     0.91551
     1.00044
     1.04291
     1.08538
     1.08538
     1.12785
     0.95797
     1.04291
     1.04291
     1.29772
     0.95797
     1.08538
     0.95797
     0.95797
     0.91551
     0.95797
     0.70316
     0.66069
     0.70316
     0.78810
     0.32094
     0.32094
     0.10860
    -0.01881
    -0.01881
     0.06613
    -0.35856
    -0.69830
    -0.44349
    -0.69830
    -0.78324
    -0.91065
    -1.08052
    -1.20793
    -1.16546
    -1.03805
    -1.08052
    -1.33533
    -1.12299
    -1.08052
    -1.50521
    -1.12299
    -1.25040
    -1.12299
    -0.78324
    -0.69830
    -0.82571
    -0.69830
    -0.78324
    -0.65584
    -0.18868
    -0.23115
    -0.06127
    -0.10374
    -0.06127
     0.02366
    -0.01881
    -0.06127
     0.10860
     0.10860
    -0.01881
     0.15107
     0.02366
     0.02366
     0.06613
    -0.06127
    -0.01881
    -0.18868
    -0.14621
    -0.35856
     0.27848
     0.06613
     0.06613
    -0.14621
     0.19354
    -0.01881
     0.10860
     0.06613
    -0.01881
    -0.01881
    -0.14621
    -0.06127
     0.19354
     0.40588
     0.23601
     0.40588
     0.10860
    -0.10374
    -0.86818
    -0.86818
     0.66069
     2.44438
     3.93078
     4.44041
     3.25128
     1.42513
     0.27848
     0.61822
     0.10860
     0.53329
     1.46760
     2.10463
     1.59500
     0.91551
     0.02366
    -1.29287
    -1.67508
    -2.31211
    -2.77927
    -2.43952
    -2.39705
    -2.35458
    -2.18471
    -2.22718
    -1.80249
    -1.29287
    -1.08052
    -1.16546
    -0.86818
    -0.65584
    -0.40102
    -0.65584
    -0.27362
    -0.14621
    -0.14621
     0.10860
     0.02366
     0.15107
     0.10860
     0.10860
     0.23601
     0.44835
     0.44835
     0.32094
     0.23601
     0.36341
     0.36341
     0.36341
     0.32094
     0.53329
     0.27848
     0.36341
     0.23601
     0.36341
     0.36341
     0.32094
     0.10860
     0.40588
     0.44835
     0.57576
     0.36341
     0.36341
     0.19354
     0.32094
     0.15107
     0.61822
     0.40588
     0.36341
     0.36341
     0.44835
     0.27848
     0.32094
    -0.01881
     0.23601
     0.53329
     0.53329
     0.19354
     0.27848
     0.36341
     0.32094
    -0.06127
     0.23601
     0.27848
     0.10860
     0.23601
     0.40588
     0.27848
     0.15107
    -0.06127
    -0.10374
     0.27848
     0.36341
     0.15107
     0.02366
     0.06613
     0.19354
     0.02366
     0.10860
     0.15107
     0.19354
    -0.06127
     0.10860
     0.36341
     0.23601
     0.23601
     0.10860
     0.23601
     0.32094
     0.23601
     0.15107
     0.27848
     0.23601
     0.19354
     0.27848
     0.57576
     0.49082
     0.10860
     0.27848
     0.40588
     0.49082
     0.32094
     0.27848
     0.32094
     0.19354
     0.70316
     0.32094
     0.19354
     0.23601
     0.44835
     0.19354
     0.49082
     0.36341
     0.10860
     0.19354
     0.15107
     0.27848
     0.19354
     0.02366
     0.10860
     0.02366
     0.27848
     0.32094
    -0.14621
    -0.06127
    -0.06127
    -0.06127
     0.02366
     0.23601
    -0.06127
    -0.10374
     0.10860
     0.10860
    -0.18868
    -0.23115
    -0.10374
     0.06613
     0.10860
     0.02366
     0.10860
     0.06613
    -0.06127
    -0.18868
     0.06613
     0.27848
    -0.01881
    -0.06127
     0.06613
     0.10860
     0.10860
    -0.06127
     0.02366
     0.02366
     0.10860
     0.19354
     0.10860
    -0.14621
     0.02366
     0.02366
    -0.01881
     0.40588
     0.10860
    -0.14621
     0.15107
     0.06613
     0.10860
    -0.01881
    -0.23115
    -0.10374
     0.15107
     0.19354
     0.27848
     0.10860
     0.10860
    -0.10374
    -0.10374
     0.27848
     0.36341
     0.10860
     0.19354
     0.15107
     0.23601
     0.10860
     0.06613
     0.10860
    -0.01881
     0.32094
     0.23601
     0.19354
     0.02366
    -0.10374
    -0.31609
    -0.01881
     0.15107
    -0.14621
    -0.14621
    -0.01881
    -0.23115
    -0.27362
    -0.14621
    -0.18868
    -0.31609
     0.15107
    -0.01881
    -0.10374
     0.53329
     1.17032
     2.06216
     1.97722
     4.10066
     5.92681
     4.05819
     2.61425
     0.36341
     0.61822
     1.97722
     2.14710
     2.44438
     2.35944
     1.84982
     0.95797
    -0.74077
    -1.54768
    -2.35458
    -2.60940
    -2.39705
    -2.56693
    -2.86421
    -2.73680
    -2.43952
    -2.14224
    -1.97237
    -1.71755
    -1.25040
    -1.12299
    -0.74077
    -0.61337
    -0.78324
    -0.40102
    -0.48596
    -0.44349
    -0.18868
     0.06613
    -0.06127
    -0.01881
     0.06613
     0.06613
     0.06613
     0.10860
     0.02366
    -0.01881
     0.19354
     0.02366
     0.10860
     0.27848
     0.06613
    -0.06127
    -0.10374
     0.27848
     0.10860
    -0.06127
    -0.01881
     0.02366
     0.23601
     0.19354
     0.02366
    -0.06127
    -0.01881
     0.02366
    -0.06127
     0.10860
     0.02366
    -0.14621
    -0.35856
     0.19354
    -0.01881
     0.10860
    -0.06127
     0.02366
    -0.01881
     0.06613
    -0.01881
    -0.06127
     0.15107
     0.02366
     0.19354
     0.19354
     0.27848
    -0.06127
    -0.23115
     0.02366
     0.23601
    -0.14621
    -0.01881
    -0.06127
    -0.06127
    -0.18868
    -0.06127
    -0.31609
    -0.31609
    -0.06127
    -0.18868
    -0.10374
    -0.10374
    -0.18868
    -0.35856
    -0.27362
     0.02366
    -0.18868
    -0.01881
    -0.14621
    -0.18868
    -0.06127
     0.02366
    -0.14621
    -0.06127
     0.10860
    -0.14621
     0.06613
    -0.06127
     0.06613
    -0.35856
    -0.10374
     0.27848
     0.06613
    -0.18868
     0.10860
    -0.18868
    -0.06127
    -0.06127
    -0.01881
     0.06613
     0.10860
    -0.10374
     0.02366
    -0.01881
    -0.01881
    -0.06127
    -0.31609
     0.06613
    -0.10374
    -0.14621
    -0.14621
    -0.27362
    -0.23115
    -0.18868
    -0.31609
    -0.52843
    -0.35856
    -0.23115
    -0.31609
    -0.31609
    -0.27362
    -0.40102
    -0.44349
    -0.31609
    -0.18868
    -0.35856
    -0.10374
    -0.10374
    -0.31609
    -0.35856
    -0.06127
     0.02366
     0.02366
    -0.01881
    -0.10374
    -0.10374
    -0.01881
    -0.06127
    -0.18868
    -0.06127
     0.02366
    -0.23115
     0.02366
    -0.27362
    -0.10374
    -0.18868
    -0.35856
    -0.23115
    -0.18868
     0.15107
    -0.01881
    -0.27362
    -0.23115
    -0.06127
    -0.06127
    -0.23115
     0.27848
     0.19354
    -0.14621
    -0.14621
     0.02366
     0.44835
     0.53329
     0.95797
     1.34019
     2.18957
     2.61425
     2.18957
     1.59500
     0.95797
     0.53329
     0.49082
     1.59500
     1.72241
     0.87304
     0.53329
     0.53329
    -0.31609
    -0.91065
    -1.59015
    -1.76002
    -1.88743
    -2.01483
    -2.39705
    -2.82174
    -2.22718
    -2.18471
    -2.22718
    -1.92990
    -1.88743
    -1.97237
    -1.71755
    -1.50521
    -1.25040
    -1.25040
    -1.25040
    -0.95312
    -0.86818
    -0.74077
    -0.69830
    -0.86818
    -0.69830
    -0.65584
    -0.69830
    -0.69830
    -0.35856
    -0.61337
    -0.78324
    -0.35856
    -0.44349
    -0.61337
    -0.57090
    -0.74077
    -0.57090
    -0.44349
    -0.52843
    -0.44349
    -0.61337
    -0.48596
    -0.40102
    -0.69830
    -0.31609
    -0.52843
    -0.52843
    -0.31609
    -0.48596
    -0.40102
    -0.57090
    -0.40102
    -0.31609
    -0.40102
    -0.10374
    -0.35856
    -0.40102
    -0.01881
    -0.44349
    -0.27362
    -0.14621
    -0.06127
    -0.27362
    -0.10374
    -0.06127
    -0.06127
    -0.23115
    -0.18868
    -0.18868
    -0.06127
     0.02366
     0.15107
    -0.23115
    -0.01881
    -0.01881
     0.02366
     0.06613
     0.19354
     0.10860
     0.06613
     0.19354
     0.10860
     0.19354
     0.23601
     0.23601
     0.32094
     0.44835
     0.23601
     0.23601
     0.36341
     0.44835
     0.40588
     0.36341
     0.53329
     0.32094
     0.49082
     0.53329
     0.44835
     0.53329
     0.36341
     0.36341
     0.40588
     0.61822
     0.36341
     0.36341
     0.27848
     0.44835
     0.36341
     0.32094
     0.61822
     0.27848
     0.19354
     0.49082
     0.19354
     0.23601
     0.40588
     0.15107
     0.27848
     0.23601
     0.44835
     0.36341
     0.10860
     0.27848
     0.23601
     0.36341
     0.44835
     0.44835
     0.27848
     0.36341
     0.36341
     0.40588
     0.57576
     0.36341
     0.40588
     0.53329
     0.61822
     0.49082
     0.53329
     0.53329
     0.44835
     0.40588
     0.32094
     0.70316
     0.53329
     0.27848
     0.36341
     0.44835
     0.32094
     0.27848
     0.27848
     0.27848
     0.19354
     0.40588
     0.23601
     0.23601
     0.10860
     0.23601
     0.23601
     0.40588
     0.15107
     0.15107
     0.23601
     0.44835
     0.15107
     0.10860
    -0.01881
     0.15107
     0.10860
     0.19354
     0.19354
     0.15107
     0.15107
     0.02366
    -0.10374
     0.15107
     0.23601
    -0.14621
     0.02366
     0.10860
     0.10860
     0.10860
     0.15107
    -0.10374
    -0.01881
     0.02366
     0.15107
    -0.14621
    -0.06127
    -0.06127
    -0.14621
    -0.10374
    -0.06127
    -0.10374
     0.19354
     0.70316
     1.42513
     1.51007
     1.84982
     2.52932
     2.23203
     1.46760
     0.66069
     1.04291
     1.25525
     2.18957
     2.35944
     1.51007
     1.59500
     0.66069
    -0.40102
    -0.57090
    -0.95312
    -0.99559
    -1.20793
    -1.20793
    -1.88743
    -1.88743
    -2.05730
    -1.80249
    -1.80249
    -1.80249
    -1.76002
    -1.63262
    -1.46274
    -1.20793
    -1.37780
    -1.16546
    -0.95312
    -0.74077
    -0.61337
    -0.86818
    -0.57090
    -0.31609
    -0.10374
    -0.35856
    -0.23115
    -0.14621
    -0.27362
    -0.18868
     0.19354
     0.23601
    -0.06127
     0.02366
     0.19354
     0.10860
     0.23601
     0.10860
     0.23601
     0.40588
     0.36341
     0.40588
     0.32094
     0.36341
     0.44835
     0.53329
     0.53329
     1.00044
     0.74563
     0.83057
     0.61822
     0.95797
     0.70316
     0.91551
     1.00044
     0.87304
     1.17032
     0.91551
     0.87304
     0.95797
     0.95797
     0.78810
     0.91551
     1.34019
     0.83057
     0.66069
     0.95797
     0.95797
     1.04291
     0.78810
     0.61822
     0.49082
     0.61822
     0.70316
     0.61822
     0.27848
     0.49082
     0.02366
    -0.01881
     0.32094
    -0.18868
    -0.44349
    -0.48596
    -0.35856
    -0.65584
    -0.61337
    -0.78324
    -0.82571
    -0.78324
    -0.65584
    -0.61337
    -0.78324
    -0.82571
    -0.95312
    -0.86818
    -0.57090
    -0.44349
    -0.44349
    -0.52843
    -0.44349
    -0.40102
    -0.23115
    -0.31609
    -0.23115
    -0.40102
    -0.06127
     0.02366
     0.02366
    -0.31609
    -0.27362
    -0.40102
     0.02366
     0.23601
    -0.14621
    -0.10374
    -0.23115
    -0.23115
     0.02366
    -0.14621
    -0.01881
    -0.14621
    -0.14621
    -0.01881
    -0.01881
     0.02366
    -0.01881
     0.02366
    -0.01881
     0.27848
     0.10860
     0.10860
    -0.01881
    -0.06127
     0.19354
     0.06613
     0.10860
     0.02366
     0.10860
     0.15107
     0.02366
     0.10860
     0.10860
    -0.06127
    -0.14621
     0.15107
     0.15107
    -0.06127
    -0.18868
    -0.14621
    -0.06127
    -0.06127
    -0.06127
     0.02366
    -0.27362
    -0.06127
     0.02366
    -0.01881
    -0.14621
    -0.10374
    -0.35856
    -0.01881
     0.15107
    -0.18868
     0.02366
    -0.01881
     0.10860
     0.02366
    -0.10374
    -0.18868
     0.06613
     0.02366
     0.06613
    -0.06127
     0.06613
    -0.18868
    -0.27362
    -0.23115
     0.10860
    -0.18868
    -0.23115
    -0.44349
    -0.44349
    -0.18868
    -0.14621
    -0.27362
    -0.35856
    -0.44349
    -0.23115
    -0.44349
    -0.44349
    -0.27362
    -0.40102
    -0.57090
    -0.14621
    -0.31609
    -0.52843
    -0.44349
    -0.40102
    -0.40102
    -0.35856
    -0.18868
    -0.18868
     0.23601
     0.95797
     0.57576
     0.74563
     1.08538
     1.72241
     1.59500
     1.51007
     1.25525
     1.04291
     0.70316
     1.34019
     1.42513
     0.57576
     0.95797
     0.61822
     0.15107
    -0.44349
    -1.08052
    -0.78324
    -1.12299
    -1.46274
    -1.50521
    -1.42027
    -1.20793
    -0.99559
    -0.91065
    -1.33533
    -1.46274
    -1.29287
    -1.08052
    -0.65584
    -0.40102
    -0.35856
    -0.35856
    -0.44349
    -0.14621
    -0.27362
    -0.35856
    -0.40102
     0.23601
    -0.01881
     0.02366
     0.10860
     0.02366
     0.15107
     0.10860
    -0.06127
     0.06613
     0.06613
     0.36341
     0.10860
     0.23601
     0.27848
    -0.06127
     0.10860
     0.36341
     0.44835
     0.32094
     0.44835
     0.53329
     0.40588
     0.44835
     0.49082
     0.61822
     0.66069
     0.53329
     0.57576
     0.61822
     0.61822
     0.49082
     0.44835
     0.49082
     0.53329
     0.53329
     0.40588
     0.32094
     0.23601
     0.36341
     0.27848
     0.27848
     0.44835
     0.23601
     0.36341
     0.02366
     0.36341
     0.23601
     0.32094
     0.32094
     0.10860
     0.19354
     0.23601
     0.23601
     0.15107
     0.19354
     0.23601
     0.10860
     0.10860
     0.23601
     0.44835
    -0.01881
     0.02366
     0.27848
     0.10860
    -0.14621
    -0.01881
     0.10860
    -0.10374
    -0.10374
    -0.06127
    -0.27362
    -0.14621
    -0.40102
    -0.18868
    -0.18868
    -0.27362
    -0.31609
    -0.31609
    -0.27362
    -0.14621
    -0.23115
    -0.23115
    -0.10374
    -0.14621
    -0.27362
    -0.18868
    -0.06127
    -0.23115
    -0.23115
    -0.18868
     0.10860
    -0.06127
    -0.06127
    -0.18868
    -0.06127
    -0.14621
    -0.27362
    -0.23115
     0.06613
    -0.18868
    -0.31609
    -0.06127
    -0.14621
    -0.40102
    -0.48596
    -0.40102
    -0.23115
    -0.23115
    -0.27362
    -0.35856
    -0.57090
    -0.48596
    -0.44349
    -0.57090
    -0.27362
    -0.40102
    -0.44349
    -0.27362
    -0.31609
    -0.27362
    -0.31609
    -0.48596
    -0.27362
    -0.18868
    -0.01881
    -0.23115
    -0.18868
    -0.01881
    -0.14621
    -0.14621
    -0.10374
    -0.14621
    -0.14621
     0.06613
     0.02366
    -0.14621
    -0.10374
    -0.27362
    -0.14621
    -0.10374
    -0.06127
    -0.01881
     0.02366
    -0.14621
     0.06613
    -0.23115
     0.10860
    -0.06127
    -0.18868
    -0.06127
    -0.06127
     0.02366
    -0.18868
    -0.57090
    -0.18868
    -0.06127
     0.10860
    -0.27362
    -0.10374
     0.15107
     0.78810
     1.08538
     1.34019
     1.04291
     0.49082
     0.57576
     1.72241
     1.42513
     0.95797
     0.53329
     0.87304
     0.74563
     0.61822
     0.23601
     0.27848
    -0.01881
    -0.65584
    -1.08052
    -1.50521
    -1.20793
    -1.20793
    -1.33533
    -1.37780
    -1.42027
    -1.16546
    -1.20793
    -1.20793
    -1.29287
    -0.95312
    -0.69830
    -0.86818
    -0.61337
    -0.65584
    -0.52843
    -0.48596
    -0.35856
    -0.27362
    -0.35856
    -0.27362
    -0.10374
    -0.14621
    -0.14621
    -0.18868
    -0.06127
     0.02366
     0.10860
     0.23601
     0.40588
     0.06613
     0.02366
     0.15107
     0.15107
     0.32094
     0.15107
     0.27848
     0.10860
     0.23601
     0.23601
     0.15107
     0.02366
     0.10860
     0.23601
     0.15107
    -0.01881
     0.02366
     0.10860
    -0.01881
     0.10860
     0.40588
     0.02366
     0.02366
     0.06613
     0.32094
     0.15107
     0.19354
    -0.06127
     0.19354
     0.32094
     0.23601
     0.15107
     0.10860
    -0.01881
     0.02366
     0.02366
     0.27848
     0.15107
    -0.01881
     0.02366
     0.15107
     0.23601
    -0.01881
    -0.23115
    -0.14621
    -0.06127
     0.15107
    -0.01881
    -0.18868
    -0.01881
    -0.27362
    -0.31609
     0.15107
    -0.01881
    -0.31609
    -0.40102
     0.06613
    -0.06127
    -0.10374
    -0.18868
    -0.10374
     0.19354
     0.02366
     0.19354
     0.10860
    -0.06127
    -0.01881
    -0.06127
     0.19354
     0.23601
     0.15107
    -0.06127
     0.23601
     0.27848
     0.10860
     0.02366
     0.10860
     0.10860
     0.27848
     0.15107
    -0.01881
     0.19354
     0.02366
     0.02366
     0.10860
     0.49082
     0.36341
    -0.06127
     0.10860
     0.19354
     0.23601
     0.19354
    -0.01881
     0.15107
     0.15107
     0.44835
     0.32094
     0.23601
     0.15107
     0.15107
    -0.06127
     0.53329
     0.23601
     0.10860
     0.10860
     0.27848
     0.19354
     0.23601
     0.23601
    -0.18868
     0.27848
     0.27848
     0.32094
     0.32094
     0.23601
     0.02366
     0.27848
     0.53329
     0.36341
     0.27848
     0.23601
     0.40588
     0.44835
     0.36341
     0.19354
    -0.06127
     0.19354
     0.27848
     0.32094
     0.57576
     0.91551
     0.70316
     0.78810
     1.25525
     1.67994
     1.25525
     1.00044
     0.74563
     1.08538
     2.18957
     1.21279
     0.87304
     1.17032
     1.12785
     0.83057
     0.66069
     0.36341
     0.15107
    -0.23115
    -0.65584
    -0.65584
    -0.44349
    -0.61337
    -0.52843
    -0.78324
    -0.91065
    -0.86818
    -0.69830
    -0.78324
    -0.35856
    -0.40102
    -0.48596
    -0.40102
    -0.31609
    -0.35856
    -0.18868
     0.19354
     0.23601
    -0.18868
     0.19354
    -0.01881
     0.06613
     0.27848
     0.15107
     0.10860
    -0.06127
     0.44835
     0.27848
     0.15107
     0.27848
     0.06613
    -0.01881
     0.36341
     0.36341
     0.15107
     0.02366
     0.19354
     0.10860
     0.27848
     0.10860
     0.10860
     0.15107
    -0.10374
     0.36341
     0.02366
     0.06613
     0.23601
    -0.31609
     0.02366
     0.36341
     0.40588
    -0.01881
     0.10860
    -0.14621
     0.02366
     0.02366
     0.10860
     0.10860
     0.10860
    -0.01881
     0.02366
     0.02366
    -0.06127
    -0.06127
    -0.18868
     0.19354
     0.27848
    -0.06127
     0.02366
    -0.14621
     0.06613
     0.06613
     0.19354
    -0.01881
     0.10860
     0.06613
     0.15107
     0.10860
     0.15107
    -0.14621
    -0.06127
     0.15107
     0.02366
    -0.01881
    -0.10374
     0.02366
    -0.18868
    -0.18868
    -0.23115
    -0.18868
    -0.23115
    -0.18868
    -0.10374
    -0.23115
    -0.10374
    -0.14621
    -0.35856
    -0.14621
     0.19354
    -0.01881
    -0.14621
    -0.06127
    -0.01881
    -0.10374
    -0.01881
     0.02366
    -0.27362
     0.10860
     0.15107
    -0.14621
     0.27848
    -0.06127
    -0.18868
    -0.27362
     0.15107
     0.10860
     0.02366
    -0.31609
    -0.06127
    -0.01881
     0.10860
    -0.23115
     0.06613
    -0.14621
     0.10860
    -0.14621
    -0.01881
    -0.14621
    -0.23115
    -0.23115
    -0.18868
    -0.06127
    -0.31609
    -0.23115
    -0.23115
    -0.10374
    -0.10374
    -0.27362
    -0.10374
    -0.06127
    -0.18868
    -0.01881
     0.02366
    -0.14621
     0.10860
    -0.10374
     0.06613
     0.06613
     0.02366
     0.10860
    -0.01881
     0.02366
    -0.14621
    -0.14621
    -0.18868
    -0.01881
    -0.10374
    -0.01881
     0.23601
     0.49082
     0.36341
    -0.27362
     0.02366
     0.83057
     1.08538
     1.00044
     0.78810
     0.61822
     1.55254
     1.38266
     0.61822
     0.95797
     0.95797
     0.70316
     0.19354
     0.61822
     0.23601
    -0.06127
    -0.31609
    -0.40102
    -0.69830
    -0.57090
    -0.78324
    -0.99559
    -1.42027
    -1.33533
    -1.37780
    -1.16546
    -1.03805
    -0.91065
    -1.03805
    -0.69830
    -0.78324
    -0.65584
    -1.08052
    -0.35856
    -0.31609
    -0.35856
    -0.27362
    -0.35856
    -0.27362
    -0.06127
    -0.10374
    -0.06127
     0.02366
     0.15107
     0.10860
    -0.01881
    -0.01881
     0.19354
    -0.23115
     0.02366
     0.10860
    -0.01881
    -0.06127
     0.15107
    -0.01881
    -0.14621
    -0.06127
    -0.06127
    -0.06127
     0.02366
    -0.14621
    -0.18868
    -0.01881
    -0.14621
    -0.40102
    -0.27362
    -0.06127
    -0.18868
    -0.10374
    -0.23115
    -0.14621
    -0.31609
    -0.27362
    -0.44349
    -0.27362
    -0.10374
    -0.06127
    -0.23115
    -0.18868
    -0.35856
    -0.14621
    -0.31609
    -0.44349
    -0.27362
    -0.10374
    -0.06127
     0.15107
     0.02366
    -0.06127
    -0.10374
     0.02366
     0.10860
     0.02366
     0.15107
    -0.01881
     0.15107
     0.15107
     0.10860
     0.32094
     0.27848
     0.02366
     0.10860
     0.19354
     0.15107
     0.19354
    -0.06127
     0.15107
     0.15107
     0.27848
     0.27848
     0.27848
     0.44835
     0.40588
     0.53329
     0.44835
     0.61822
     0.53329
     0.70316
     0.78810
     0.87304
     0.87304
     0.70316
     0.78810
     0.95797
     0.70316
     0.74563
     0.53329
     0.44835
     0.32094
     0.23601
    -0.14621
     0.06613
     0.02366
    -0.27362
    -0.27362
    -0.44349
    -0.69830
    -0.82571
    -0.95312
    -0.95312
    -0.86818
    -0.95312
    -1.20793
    -1.12299
    -0.95312
    -0.95312
    -1.16546
    -0.82571
    -0.95312
    -1.12299
    -0.99559
    -0.86818
    -0.82571
    -0.82571
    -0.82571
    -0.91065
    -0.65584
    -0.61337
    -0.65584
    -0.69830
    -0.61337
    -0.65584
    -0.69830
    -0.40102
    -0.44349
    -0.44349
    -0.57090
    -0.31609
    -0.18868
    -0.27362
    -0.23115
    -0.27362
    -0.01881
     0.10860
    -0.18868
    -0.06127
    -0.27362
    -0.14621
    -0.14621
     0.02366
     0.06613
     0.02366
     0.15107
     0.15107
     0.36341
     0.19354
     0.19354
     0.27848
     0.32094
     0.36341
     0.36341
     0.27848
     0.49082
     0.74563
     0.78810
     0.36341
     0.10860
     0.49082
     0.23601
    -0.10374
     0.06613
     0.32094
     0.27848
     0.10860
     0.19354
    -0.01881
    -0.27362
    -0.27362
     0.02366
     0.23601
     0.10860
    -0.61337
    -0.14621
    -0.23115
    -0.27362
    -0.23115
    -0.14621
    -0.06127
    -0.40102
    -0.40102
    -0.44349
    -0.40102
    -0.14621
    -0.40102
    -0.95312
    -0.65584
    -0.52843
    -0.44349
    -0.10374
    -0.23115
    -0.31609
    -0.48596
    -0.40102
    -0.31609
    -0.23115
    -0.40102
    -0.31609
    -0.31609
    -0.18868
    -0.06127
    -0.06127
    -0.18868
    -0.23115
    -0.06127
    -0.31609
     0.19354
    -0.06127
    -0.23115
    -0.23115
    -0.01881
