# Supplementary material for: Software algorithm and hardware design for real-time implementation of new spectral estimator
Source: Biomed Eng Online. 2014 May 9;13:61. doi: 10.1186/1475-925X-13-61 (PMC4057578; doi:10.1186/1475-925X-13-61)
Supplement: Additional file 2 — txtfiles.zip. [file 1475-925X-13-61-S2.zip › FILE087.TXT]

    -0.38810
    -0.39638
    -0.41293
    -0.40466
    -0.34672
    -0.37983
    -0.35500
    -0.30534
    -0.33844
    -0.37983
    -0.30534
    -0.25568
    -0.27223
    -0.28878
    -0.26395
    -0.26395
    -0.19774
    -0.13981
    -0.12325
    -0.11498
    -0.05704
    -0.08187
     0.00090
     0.11677
     0.05883
     0.09194
     0.15815
     0.17470
     0.17470
     0.19126
     0.18298
     0.25747
     0.24092
     0.24092
     0.21609
     0.17470
     0.08366
     0.02573
    -0.01566
    -0.03221
    -0.18947
    -0.31361
    -0.39638
    -0.57019
    -0.71089
    -0.95919
    -1.19093
    -1.33991
    -1.41440
    -1.49716
    -1.73718
    -1.92754
    -1.96893
    -1.82822
    -1.02540
     0.43128
     1.59827
     1.21755
     1.23410
     0.82855
     0.43955
     0.94442
     1.83002
     2.48386
     2.83976
     2.89769
     2.77354
     2.48386
     2.07004
     1.69759
     1.27549
     0.86166
     0.55543
     0.18298
    -0.11498
    -0.25568
    -0.33844
    -0.47087
    -0.59502
    -0.59502
    -0.53708
    -0.51225
    -0.51225
    -0.59502
    -0.63640
    -0.66123
    -0.58674
    -0.51225
    -0.46259
    -0.52880
    -0.51225
    -0.37983
    -0.33017
    -0.37983
    -0.41293
    -0.42949
    -0.45432
    -0.37983
    -0.35500
    -0.31361
    -0.31361
    -0.32189
    -0.28051
    -0.26395
    -0.21429
    -0.22257
    -0.32189
    -0.26395
    -0.33017
    -0.29706
    -0.28878
    -0.30534
    -0.32189
    -0.33844
    -0.28051
    -0.31361
    -0.34672
    -0.31361
    -0.40466
    -0.52053
    -0.36327
    -0.26395
    -0.37155
    -0.36327
    -0.33844
    -0.37155
    -0.37983
    -0.33017
    -0.30534
    -0.36327
    -0.24740
    -0.24740
    -0.24740
    -0.24740
    -0.23912
    -0.26395
    -0.20602
    -0.16464
    -0.20602
    -0.21429
    -0.16464
    -0.17291
    -0.16464
    -0.18947
    -0.18119
    -0.19774
    -0.19774
    -0.23912
    -0.18119
    -0.18119
    -0.24740
    -0.23912
    -0.23912
    -0.20602
    -0.19774
    -0.28051
    -0.24740
    -0.27223
    -0.28051
    -0.27223
    -0.28878
    -0.28051
    -0.29706
    -0.28051
    -0.28878
    -0.30534
    -0.30534
    -0.33017
    -0.33017
    -0.28051
    -0.30534
    -0.31361
    -0.28051
    -0.29706
    -0.30534
    -0.28878
    -0.29706
    -0.24740
    -0.25568
    -0.22257
    -0.23912
    -0.23085
    -0.23912
    -0.21429
    -0.28878
    -0.21429
    -0.15636
    -0.25568
    -0.23085
    -0.23912
    -0.23085
    -0.22257
    -0.27223
    -0.25568
    -0.24740
    -0.22257
    -0.24740
    -0.25568
    -0.25568
    -0.23085
    -0.26395
    -0.22257
    -0.20602
    -0.24740
    -0.25568
    -0.22257
    -0.21429
    -0.23912
    -0.28051
    -0.28051
    -0.28051
    -0.29706
    -0.29706
    -0.35500
    -0.40466
    -0.47087
    -0.57019
    -0.58674
    -0.67778
    -0.80193
    -0.95919
    -1.06678
    -1.17438
    -1.19921
    -1.24059
    -1.37301
    -1.58820
    -1.72063
    -1.57165
    -1.01712
     0.10021
     0.48921
     0.38162
     0.53060
     0.22436
    -0.18947
     0.25747
     0.88649
     1.30859
     1.59827
     1.67276
     1.64793
     1.45757
     1.31687
     1.06857
     0.81200
     0.64647
     0.53060
     0.36506
     0.14987
     0.10849
     0.05883
    -0.09842
    -0.13153
    -0.14808
    -0.19774
    -0.22257
    -0.25568
    -0.23085
    -0.21429
    -0.28051
    -0.29706
    -0.33017
    -0.33844
    -0.36327
    -0.22257
    -0.12325
    -0.08187
    -0.11498
    -0.10670
    -0.04876
     0.02573
     0.03400
     0.10849
     0.14987
     0.18298
     0.22436
     0.19126
     0.24919
     0.22436
     0.10849
     0.05883
     0.01745
     0.07538
     0.03400
    -0.08187
    -0.03221
    -0.08187
    -0.19774
    -0.13153
    -0.10670
    -0.22257
    -0.09015
    -0.12325
    -0.23085
    -0.20602
    -0.18947
    -0.17291
    -0.30534
    -0.26395
    -0.12325
    -0.20602
    -0.19774
    -0.17291
    -0.20602
    -0.27223
    -0.24740
    -0.23085
    -0.27223
    -0.26395
    -0.23912
    -0.19774
    -0.19774
    -0.21429
    -0.24740
    -0.16464
    -0.15636
    -0.14808
    -0.16464
    -0.12325
    -0.15636
    -0.15636
    -0.15636
    -0.15636
    -0.12325
    -0.11498
    -0.10670
    -0.14808
    -0.12325
    -0.12325
    -0.13153
    -0.13153
    -0.09015
    -0.10670
    -0.11498
    -0.13981
    -0.13153
    -0.11498
    -0.12325
    -0.11498
    -0.14808
    -0.09842
    -0.09015
    -0.11498
    -0.13153
    -0.14808
    -0.13981
    -0.16464
    -0.09842
    -0.11498
    -0.11498
    -0.13153
    -0.13153
    -0.13153
    -0.11498
    -0.15636
    -0.13153
    -0.13981
    -0.13153
    -0.16464
    -0.15636
    -0.12325
    -0.14808
    -0.15636
    -0.13153
    -0.11498
    -0.14808
    -0.17291
    -0.13153
    -0.12325
    -0.15636
    -0.13153
    -0.12325
    -0.10670
    -0.13153
    -0.10670
    -0.11498
    -0.13153
    -0.13153
    -0.13981
    -0.15636
    -0.11498
    -0.16464
    -0.17291
    -0.18947
    -0.19774
    -0.21429
    -0.24740
    -0.32189
    -0.35500
    -0.37983
    -0.51225
    -0.64468
    -0.73572
    -0.83504
    -0.97574
    -1.11644
    -1.12472
    -1.36474
    -1.74546
    -2.05169
    -2.05169
    -1.50544
    -0.16464
     0.35679
     0.47266
     0.76234
     0.41472
    -0.44604
    -0.24740
     0.57198
     1.27549
     1.69759
     2.02865
     2.09487
     2.00382
     1.83829
     1.54034
     1.25066
     0.99408
     0.78717
     0.59681
     0.44783
     0.32368
     0.19953
     0.10849
     0.08366
     0.04228
    -0.08187
    -0.09842
    -0.10670
    -0.16464
    -0.16464
    -0.13981
    -0.13153
    -0.23085
    -0.26395
    -0.27223
    -0.21429
    -0.13153
    -0.09015
    -0.16464
    -0.24740
    -0.27223
    -0.18947
    -0.17291
    -0.06532
    -0.15636
    -0.16464
    -0.12325
    -0.09015
    -0.10670
    -0.09842
    -0.09842
    -0.09015
     0.00917
    -0.00738
    -0.04876
    -0.09015
    -0.08187
    -0.10670
    -0.09842
    -0.05704
    -0.04049
    -0.10670
    -0.09015
    -0.08187
    -0.11498
    -0.17291
    -0.14808
    -0.13153
    -0.12325
    -0.11498
    -0.12325
    -0.10670
    -0.12325
    -0.16464
    -0.13153
    -0.08187
    -0.07359
    -0.10670
    -0.06532
    -0.07359
    -0.08187
    -0.06532
    -0.06532
    -0.09015
    -0.04876
    -0.11498
    -0.10670
    -0.15636
    -0.20602
    -0.19774
    -0.21429
    -0.17291
    -0.13981
    -0.13153
    -0.21429
    -0.20602
    -0.23085
    -0.23085
    -0.25568
    -0.21429
    -0.19774
    -0.13981
    -0.13981
    -0.15636
    -0.17291
    -0.15636
    -0.16464
    -0.12325
    -0.09015
    -0.14808
    -0.13981
    -0.13153
    -0.13153
    -0.11498
    -0.12325
    -0.13981
    -0.13153
    -0.12325
    -0.07359
    -0.09842
    -0.11498
    -0.11498
    -0.10670
    -0.12325
    -0.07359
    -0.08187
    -0.10670
    -0.13153
    -0.09015
    -0.10670
    -0.08187
    -0.13981
    -0.13153
    -0.09842
    -0.11498
    -0.10670
    -0.11498
    -0.13981
    -0.16464
    -0.16464
    -0.13981
    -0.13153
    -0.16464
    -0.16464
    -0.17291
    -0.14808
    -0.16464
    -0.17291
    -0.18119
    -0.14808
    -0.13153
    -0.16464
    -0.15636
    -0.15636
    -0.18119
    -0.18119
    -0.15636
    -0.11498
    -0.16464
    -0.16464
    -0.16464
    -0.17291
    -0.19774
    -0.17291
    -0.23912
    -0.24740
    -0.26395
    -0.32189
    -0.34672
    -0.44604
    -0.52053
    -0.66951
    -0.70261
    -0.72744
    -0.79365
    -0.90125
    -1.04195
    -1.20748
    -1.31508
    -1.26542
    -0.86814
    -0.15636
     0.26575
     0.35679
     0.43128
     0.11677
    -0.03221
     0.25747
     0.69613
     1.10168
     1.29204
     1.49068
     1.49895
     1.47412
     1.40791
     1.29204
     1.05202
     0.94442
     0.75406
     0.63819
     0.59681
     0.45611
     0.38989
     0.26575
     0.17470
     0.10849
     0.14160
     0.08366
     0.05883
     0.02573
     0.03400
    -0.01566
    -0.03221
    -0.08187
    -0.10670
    -0.09842
    -0.09842
    -0.04049
    -0.04049
    -0.04876
    -0.04876
    -0.07359
     0.00917
     0.06711
     0.00090
     0.05056
     0.01745
     0.00917
     0.06711
     0.07538
     0.06711
     0.07538
     0.14160
     0.14160
     0.14160
     0.13332
     0.11677
     0.10849
     0.14987
     0.21609
     0.14160
     0.16643
     0.17470
     0.19953
     0.15815
     0.10021
     0.06711
     0.11677
     0.14160
     0.14160
     0.05883
     0.05883
     0.04228
    -0.03221
     0.01745
     0.03400
    -0.07359
    -0.09015
    -0.08187
    -0.04049
     0.10849
     0.14987
     0.00917
    -0.01566
    -0.01566
     0.00917
     0.03400
     0.04228
     0.10021
     0.15815
     0.14987
     0.15815
     0.13332
     0.10021
     0.06711
     0.08366
     0.05883
     0.05883
     0.00090
     0.03400
     0.00917
    -0.02393
    -0.01566
    -0.03221
    -0.08187
    -0.06532
    -0.10670
    -0.02393
     0.00917
    -0.03221
    -0.04876
    -0.04876
    -0.04876
    -0.03221
    -0.01566
    -0.00738
     0.00917
     0.04228
     0.01745
     0.00090
     0.00917
    -0.00738
     0.00090
     0.00917
     0.00917
    -0.04049
    -0.01566
    -0.04876
    -0.01566
    -0.02393
    -0.03221
    -0.06532
    -0.05704
    -0.04049
    -0.04876
    -0.08187
    -0.08187
    -0.09015
    -0.09015
    -0.09842
    -0.04876
    -0.11498
    -0.11498
    -0.09842
    -0.13153
    -0.11498
    -0.13981
    -0.14808
    -0.13153
    -0.13153
    -0.13153
    -0.14808
    -0.13981
    -0.13153
    -0.13981
    -0.15636
    -0.12325
    -0.13981
    -0.16464
    -0.13153
    -0.16464
    -0.14808
    -0.16464
    -0.23085
    -0.19774
    -0.20602
    -0.21429
    -0.23912
    -0.26395
    -0.32189
    -0.37155
    -0.48742
    -0.51225
    -0.63640
    -0.74399
    -0.85159
    -0.98401
    -1.05850
    -1.09161
    -1.30680
    -1.57993
    -1.76201
    -1.86133
    -1.65442
    -0.89297
     0.30713
     0.47266
     0.45611
     0.07538
    -0.39638
    -0.07359
     0.51404
     1.12651
     1.56517
     1.86312
     1.94589
     1.87967
     1.85485
     1.74725
     1.58172
     1.40791
     1.21755
     1.06030
     0.89476
     0.77062
     0.72096
     0.67130
     0.51404
     0.43128
     0.34023
     0.19953
     0.14987
     0.13332
     0.10849
     0.05056
     0.04228
    -0.01566
    -0.08187
    -0.12325
    -0.21429
    -0.25568
    -0.18947
    -0.13981
    -0.17291
    -0.15636
    -0.16464
    -0.09842
    -0.09842
    -0.13153
    -0.12325
    -0.04049
    -0.03221
    -0.04049
     0.01745
     0.00917
     0.02573
     0.05056
     0.14160
     0.10021
     0.05883
     0.08366
     0.09194
     0.14160
     0.18298
     0.19953
     0.14987
     0.14160
     0.19953
     0.12504
     0.24919
     0.24919
     0.17470
     0.04228
     0.01745
     0.07538
     0.00090
     0.05056
     0.04228
     0.04228
     0.04228
    -0.01566
    -0.07359
    -0.12325
    -0.09015
    -0.07359
    -0.11498
    -0.07359
    -0.04876
    -0.09842
    -0.09842
    -0.04876
    -0.04049
    -0.05704
    -0.04876
    -0.09842
    -0.07359
    -0.08187
    -0.06532
    -0.01566
    -0.08187
    -0.05704
    -0.06532
    -0.06532
    -0.07359
    -0.03221
    -0.05704
    -0.04049
    -0.04876
    -0.06532
    -0.03221
    -0.04049
    -0.06532
    -0.05704
    -0.05704
    -0.06532
    -0.05704
    -0.06532
    -0.05704
    -0.09015
    -0.07359
    -0.06532
    -0.13981
    -0.05704
    -0.07359
    -0.08187
    -0.08187
    -0.09015
    -0.08187
    -0.08187
    -0.09842
    -0.06532
    -0.08187
    -0.08187
    -0.09842
    -0.10670
    -0.06532
    -0.07359
    -0.10670
    -0.08187
    -0.09015
    -0.09015
    -0.11498
    -0.09842
    -0.11498
    -0.07359
    -0.11498
    -0.09015
    -0.13153
    -0.10670
    -0.13153
    -0.12325
    -0.13153
    -0.11498
    -0.09842
    -0.14808
    -0.08187
    -0.12325
    -0.13981
    -0.12325
    -0.13153
    -0.13981
    -0.16464
    -0.16464
    -0.16464
    -0.18947
    -0.20602
    -0.23912
    -0.28878
    -0.33017
    -0.37983
    -0.49570
    -0.56191
    -0.63640
    -0.79365
    -0.86814
    -0.94263
    -0.99229
    -1.08333
    -1.29025
    -1.53854
    -1.66269
    -1.55510
    -0.96746
    -0.18947
     0.07538
     0.36506
     0.30713
    -0.06532
    -0.11498
     0.28230
     0.78717
     1.15134
     1.40791
     1.59827
     1.68104
     1.64793
     1.48240
     1.30859
     1.15134
     0.97753
     0.76234
     0.64647
     0.46438
     0.29885
     0.27402
     0.14160
     0.11677
     0.00090
    -0.03221
    -0.06532
    -0.14808
    -0.09842
    -0.09015
    -0.14808
    -0.18119
    -0.18119
    -0.13153
     0.05056
    -0.02393
    -0.14808
    -0.15636
    -0.13981
    -0.09842
     0.00090
     0.02573
     0.04228
    -0.01566
    -0.09015
    -0.05704
     0.00917
    -0.02393
    -0.09842
    -0.04049
    -0.09842
    -0.07359
    -0.10670
    -0.10670
    -0.12325
    -0.14808
    -0.14808
    -0.12325
    -0.17291
    -0.08187
    -0.07359
    -0.08187
    -0.07359
    -0.07359
    -0.13153
    -0.13981
    -0.10670
    -0.04049
     0.00090
    -0.04049
    -0.03221
    -0.06532
    -0.08187
    -0.08187
    -0.06532
    -0.11498
    -0.13153
    -0.10670
    -0.13981
    -0.12325
    -0.13153
    -0.11498
    -0.14808
    -0.12325
    -0.18947
    -0.10670
    -0.09842
    -0.13153
    -0.15636
    -0.09842
    -0.07359
    -0.04876
    -0.07359
    -0.08187
    -0.06532
    -0.03221
     0.00917
    -0.00738
    -0.02393
    -0.01566
    -0.00738
    -0.02393
     0.10849
     0.00917
    -0.01566
     0.01745
     0.00917
     0.04228
     0.01745
    -0.02393
     0.02573
     0.02573
     0.01745
     0.01745
    -0.01566
     0.00090
    -0.02393
    -0.05704
     0.03400
    -0.01566
    -0.05704
    -0.05704
    -0.04876
    -0.07359
    -0.04876
    -0.04049
    -0.09015
    -0.09015
    -0.08187
    -0.07359
    -0.08187
    -0.08187
    -0.09015
    -0.13153
    -0.08187
    -0.02393
    -0.06532
    -0.09842
    -0.08187
    -0.05704
    -0.04876
    -0.05704
    -0.06532
    -0.03221
    -0.05704
    -0.04876
    -0.01566
    -0.03221
    -0.02393
    -0.04049
    -0.01566
     0.02573
    -0.00738
    -0.06532
    -0.00738
    -0.00738
    -0.04049
    -0.02393
    -0.04049
    -0.05704
    -0.00738
    -0.02393
    -0.04049
    -0.05704
    -0.10670
    -0.09015
    -0.18119
    -0.20602
    -0.21429
    -0.35500
    -0.41293
    -0.48742
    -0.55363
    -0.66951
    -0.76882
    -0.85159
    -0.87642
    -0.97574
    -1.21576
    -1.37301
    -1.29852
    -0.95919
    -0.06532
     0.45611
     0.76234
     0.86166
     0.34851
    -0.12325
     0.36506
     1.01891
     1.50723
     1.83002
     1.92933
     1.95416
     1.88795
     1.72242
     1.54861
     1.39963
     1.27549
     1.14306
     1.01064
     0.84510
     0.66302
     0.58025
     0.55543
     0.49749
     0.34023
     0.26575
     0.26575
     0.19953
     0.14160
     0.11677
     0.09194
     0.10021
     0.05883
    -0.04049
    -0.03221
    -0.02393
    -0.03221
    -0.04876
    -0.04876
    -0.08187
    -0.11498
    -0.09842
    -0.10670
    -0.06532
    -0.05704
    -0.08187
    -0.04876
    -0.09015
    -0.12325
    -0.12325
    -0.09842
     0.03400
    -0.09015
    -0.05704
    -0.02393
     0.02573
    -0.01566
    -0.04049
     0.00090
    -0.00738
     0.05883
     0.08366
     0.06711
     0.05056
     0.07538
     0.00917
     0.04228
     0.05883
     0.04228
     0.00917
     0.04228
     0.05056
     0.04228
     0.09194
     0.01745
     0.03400
     0.05056
     0.05883
     0.03400
     0.01745
     0.03400
     0.04228
     0.00917
     0.06711
     0.00090
    -0.01566
    -0.03221
     0.02573
    -0.00738
    -0.01566
    -0.06532
    -0.06532
    -0.09015
    -0.02393
    -0.00738
     0.03400
    -0.02393
    -0.09015
    -0.06532
    -0.00738
    -0.00738
    -0.02393
    -0.04049
    -0.02393
    -0.00738
     0.00090
     0.00917
    -0.05704
    -0.00738
    -0.02393
    -0.01566
    -0.03221
    -0.06532
    -0.06532
    -0.09842
    -0.06532
    -0.04049
    -0.09015
    -0.09842
    -0.09015
    -0.08187
    -0.08187
    -0.08187
    -0.11498
    -0.09015
    -0.09842
    -0.09842
    -0.09842
    -0.09015
    -0.10670
    -0.12325
    -0.13153
    -0.07359
    -0.10670
    -0.15636
    -0.09015
    -0.15636
    -0.13153
    -0.14808
    -0.11498
    -0.12325
    -0.15636
    -0.14808
    -0.11498
    -0.17291
    -0.15636
    -0.14808
    -0.17291
    -0.13153
    -0.13153
    -0.17291
    -0.16464
    -0.13153
    -0.18947
    -0.17291
    -0.18947
    -0.19774
    -0.16464
    -0.25568
    -0.22257
    -0.25568
    -0.28878
    -0.31361
    -0.41293
    -0.42121
    -0.50397
    -0.61157
    -0.77710
    -0.94263
    -1.11644
    -1.26542
    -1.41440
    -1.49716
    -1.80339
    -2.17584
    -2.25861
    -1.34818
     0.96098
     2.61629
     1.10168
     0.53887
     1.26721
     1.11823
     0.15815
     0.74579
     2.01210
     2.70733
     2.92252
     2.89769
     2.55008
     2.09487
     1.57344
     1.09340
     0.75406
     0.44783
     0.12504
    -0.06532
    -0.09015
    -0.13153
    -0.22257
    -0.19774
    -0.16464
    -0.16464
    -0.20602
    -0.24740
    -0.25568
    -0.25568
    -0.13153
    -0.15636
    -0.20602
    -0.22257
    -0.25568
    -0.22257
    -0.09015
    -0.06532
    -0.16464
    -0.20602
    -0.13153
    -0.13153
    -0.04876
     0.00090
     0.00917
     0.00917
     0.00917
    -0.00738
     0.04228
     0.02573
     0.02573
    -0.06532
    -0.04049
    -0.04049
    -0.04049
    -0.04876
    -0.03221
    -0.08187
    -0.06532
    -0.09842
    -0.09842
    -0.09842
    -0.09842
    -0.09842
    -0.12325
    -0.12325
    -0.07359
    -0.08187
    -0.08187
    -0.02393
    -0.03221
    -0.05704
     0.00090
    -0.03221
    -0.04876
     0.00917
     0.00917
    -0.02393
     0.07538
     0.03400
     0.00090
     0.01745
    -0.00738
     0.00090
    -0.02393
     0.03400
     0.00917
    -0.03221
    -0.02393
    -0.04049
    -0.03221
    -0.05704
    -0.08187
    -0.08187
     0.00917
     0.01745
     0.01745
    -0.02393
    -0.04876
    -0.02393
    -0.04876
     0.02573
     0.00917
    -0.01566
     0.00917
     0.02573
     0.00917
     0.00917
     0.00917
     0.00917
    -0.02393
     0.00917
     0.00917
    -0.05704
    -0.02393
    -0.01566
    -0.02393
    -0.00738
    -0.01566
    -0.03221
    -0.01566
    -0.01566
    -0.00738
    -0.03221
    -0.01566
    -0.05704
    -0.04876
     0.00090
    -0.02393
    -0.03221
    -0.04876
    -0.05704
    -0.05704
    -0.06532
    -0.00738
    -0.04049
    -0.05704
    -0.02393
    -0.07359
    -0.06532
    -0.03221
    -0.07359
    -0.11498
    -0.01566
    -0.05704
    -0.07359
    -0.06532
    -0.07359
    -0.07359
    -0.09015
    -0.04876
    -0.08187
    -0.13153
    -0.09842
    -0.09015
    -0.13153
    -0.16464
    -0.21429
    -0.23085
    -0.24740
    -0.34672
    -0.45432
    -0.59502
    -0.73572
    -0.89297
    -1.00884
    -1.14955
    -1.24887
    -1.50544
    -1.72063
    -2.07652
    -1.72891
    -0.13153
     1.82174
     1.18444
     0.62164
     1.40791
     1.44102
     0.40645
     0.17470
     1.30859
     2.21901
     2.69905
     2.85631
     2.60801
     2.21074
     1.82174
     1.31687
     0.86993
     0.50577
     0.27402
     0.10849
     0.00090
    -0.09015
    -0.15636
    -0.18119
    -0.19774
    -0.18119
    -0.15636
    -0.06532
    -0.13153
    -0.16464
    -0.11498
    -0.05704
    -0.06532
    -0.05704
    -0.05704
    -0.09842
    -0.07359
    -0.15636
    -0.16464
    -0.14808
    -0.09842
    -0.13153
    -0.15636
    -0.08187
    -0.12325
    -0.12325
    -0.15636
    -0.06532
    -0.09842
    -0.15636
    -0.11498
    -0.11498
    -0.09842
    -0.06532
    -0.05704
    -0.06532
    -0.05704
    -0.05704
    -0.09015
    -0.04876
    -0.03221
    -0.06532
    -0.04876
     0.00090
    -0.02393
    -0.03221
    -0.01566
    -0.02393
     0.00090
     0.04228
     0.02573
    -0.04049
    -0.04876
    -0.07359
    -0.09015
    -0.08187
    -0.07359
    -0.13153
    -0.10670
    -0.14808
    -0.18119
    -0.20602
    -0.18119
    -0.22257
    -0.24740
    -0.23912
    -0.20602
    -0.22257
    -0.23085
    -0.23085
    -0.18947
    -0.25568
    -0.15636
    -0.18119
    -0.18947
    -0.16464
    -0.15636
    -0.15636
    -0.12325
    -0.13153
    -0.12325
    -0.08187
    -0.06532
    -0.06532
    -0.08187
    -0.04876
    -0.05704
    -0.10670
    -0.03221
    -0.03221
    -0.06532
    -0.04049
    -0.04876
    -0.05704
    -0.05704
    -0.04876
    -0.09015
    -0.08187
    -0.06532
    -0.02393
    -0.05704
    -0.10670
    -0.08187
    -0.09842
    -0.07359
    -0.05704
    -0.09842
    -0.13981
    -0.09842
    -0.06532
    -0.08187
    -0.11498
    -0.13153
    -0.09842
    -0.09842
    -0.08187
    -0.08187
    -0.08187
    -0.08187
    -0.07359
    -0.08187
    -0.05704
    -0.05704
    -0.04049
    -0.05704
    -0.00738
    -0.00738
    -0.00738
    -0.02393
    -0.04876
     0.03400
    -0.01566
    -0.03221
    -0.09015
    -0.07359
    -0.13981
    -0.13981
    -0.19774
    -0.28051
    -0.44604
    -0.58674
    -0.77710
    -0.96746
    -1.35646
    -1.79512
    -2.06824
    -2.04341
    -1.77856
    -0.79365
     0.75406
     2.19418
     3.67569
     4.29643
     3.52671
     1.39136
     1.75553
     2.86459
     3.61775
     3.42739
     4.00675
     4.32126
     4.32126
     3.57637
     2.71561
     1.70587
     0.80372
    -0.03221
    -0.66123
    -1.03367
    -1.24887
    -1.23231
    -1.29025
    -1.24059
    -1.13299
    -1.03367
    -0.85159
    -0.66123
    -0.55363
    -0.43776
    -0.37983
    -0.33844
    -0.24740
    -0.28051
    -0.23085
    -0.32189
    -0.35500
    -0.25568
    -0.24740
    -0.22257
    -0.17291
    -0.30534
    -0.39638
    -0.42949
    -0.39638
    -0.28878
    -0.25568
    -0.22257
    -0.28878
    -0.32189
    -0.33844
    -0.36327
    -0.37155
    -0.28051
    -0.26395
    -0.32189
    -0.30534
    -0.33844
    -0.28051
    -0.23912
    -0.24740
    -0.24740
    -0.21429
    -0.17291
    -0.16464
    -0.16464
    -0.18119
    -0.13153
    -0.15636
    -0.12325
    -0.06532
    -0.03221
    -0.08187
    -0.05704
     0.01745
     0.01745
     0.00917
     0.00917
     0.01745
    -0.02393
    -0.00738
     0.03400
     0.03400
    -0.01566
    -0.09842
    -0.06532
    -0.01566
    -0.02393
     0.00090
    -0.08187
    -0.09842
    -0.09015
    -0.08187
    -0.09842
    -0.11498
    -0.11498
    -0.09842
    -0.09015
    -0.08187
    -0.09842
    -0.08187
    -0.09842
    -0.06532
    -0.05704
    -0.11498
    -0.15636
    -0.13153
    -0.11498
    -0.11498
    -0.13153
    -0.09015
    -0.10670
    -0.04876
    -0.13153
    -0.09015
    -0.02393
    -0.09015
    -0.10670
    -0.03221
    -0.00738
    -0.09015
     0.00090
    -0.01566
    -0.00738
    -0.02393
     0.00917
    -0.05704
    -0.00738
    -0.00738
    -0.04876
    -0.04049
    -0.04876
    -0.09015
    -0.07359
    -0.04049
    -0.01566
    -0.02393
    -0.08187
    -0.03221
    -0.02393
    -0.04876
    -0.00738
    -0.00738
     0.00090
     0.00917
     0.00090
    -0.03221
    -0.00738
    -0.01566
     0.02573
     0.02573
     0.02573
     0.04228
     0.00917
     0.04228
     0.00917
     0.02573
    -0.01566
     0.01745
     0.00090
     0.02573
    -0.01566
     0.00917
    -0.13153
    -0.19774
    -0.28878
    -0.42949
    -0.57846
    -0.77710
    -1.09989
    -1.43923
    -1.69580
    -1.51371
    -1.03367
    -0.01566
     1.57344
     3.37773
     4.32126
     4.32126
     4.32126
     3.07978
     2.40937
     2.97218
     4.27988
     4.32126
     4.32126
     4.32126
     4.32126
     3.73362
     2.60801
     1.57344
     0.44783
    -0.55363
    -1.29025
    -1.77029
    -2.08480
    -2.10963
    -2.09307
    -2.02686
    -1.85305
    -1.48061
    -1.41440
    -1.33991
    -1.15782
    -0.99229
    -0.88470
    -0.82676
    -0.70261
    -0.63640
    -0.59502
    -0.57846
    -0.51225
    -0.44604
    -0.36327
    -0.34672
    -0.29706
    -0.14808
    -0.16464
    -0.17291
    -0.13153
    -0.12325
    -0.11498
    -0.05704
     0.02573
     0.10849
     0.18298
     0.19126
     0.21609
     0.11677
     0.14160
     0.13332
     0.11677
     0.18298
     0.19126
     0.19953
     0.13332
     0.20781
     0.19953
     0.14160
     0.14160
     0.14160
     0.15815
     0.07538
     0.06711
     0.05056
     0.08366
     0.10849
     0.10849
     0.15815
     0.16643
     0.13332
     0.08366
     0.08366
     0.10021
     0.10021
     0.03400
     0.06711
     0.11677
     0.12504
     0.06711
     0.04228
     0.05883
     0.02573
    -0.00738
    -0.02393
     0.04228
    -0.00738
    -0.02393
    -0.00738
     0.00090
     0.00090
    -0.02393
    -0.00738
     0.00090
     0.00917
     0.05056
     0.02573
    -0.04049
    -0.01566
    -0.01566
    -0.00738
     0.01745
     0.03400
     0.00090
    -0.00738
    -0.04876
    -0.00738
    -0.03221
    -0.06532
     0.01745
    -0.01566
    -0.00738
     0.00917
    -0.04876
     0.01745
    -0.02393
     0.00090
     0.01745
     0.06711
     0.01745
     0.05883
     0.05056
     0.07538
     0.05056
     0.07538
     0.06711
     0.10849
     0.11677
     0.11677
     0.15815
     0.10021
     0.11677
     0.12504
     0.13332
     0.17470
     0.17470
     0.15815
     0.17470
     0.16643
     0.14160
     0.10021
     0.12504
     0.16643
     0.17470
     0.14987
     0.10849
     0.09194
     0.06711
     0.06711
     0.02573
     0.06711
     0.03400
    -0.01566
     0.04228
     0.00917
    -0.03221
    -0.03221
    -0.05704
    -0.05704
    -0.02393
    -0.05704
    -0.05704
    -0.10670
    -0.09842
    -0.16464
    -0.23085
    -0.27223
    -0.30534
    -0.51225
    -0.69434
    -0.78538
    -0.98401
    -1.06678
    -0.85987
     0.29058
     2.40937
     4.32126
     4.32126
     4.32126
     4.32126
     2.53352
     1.00236
     0.58025
     2.07004
     3.33635
     4.32126
     4.32126
     4.11435
     2.96390
     1.54034
     0.00917
    -1.03367
    -1.67925
    -2.12618
    -2.21722
    -2.12618
    -1.90271
    -1.52199
    -1.26542
    -1.11644
    -1.14127
    -1.22404
    -1.22404
    -1.18265
    -1.19093
    -1.11644
    -1.05023
    -0.95091
    -0.87642
    -0.79365
    -0.69434
    -0.57846
    -0.53708
    -0.43776
    -0.37983
    -0.26395
    -0.23085
    -0.23912
    -0.23912
    -0.21429
    -0.18119
    -0.12325
    -0.11498
    -0.05704
    -0.02393
     0.04228
    -0.01566
     0.00917
     0.00090
     0.02573
     0.05883
     0.10849
     0.09194
     0.12504
     0.11677
     0.11677
     0.18298
     0.13332
     0.12504
     0.14160
     0.15815
     0.23264
     0.18298
     0.18298
     0.20781
     0.19953
     0.18298
     0.19953
     0.23264
     0.21609
     0.20781
     0.19953
     0.19126
     0.20781
     0.17470
     0.17470
     0.14987
     0.15815
     0.17470
     0.12504
     0.10849
     0.06711
     0.09194
     0.05883
     0.12504
     0.10021
     0.05883
     0.02573
     0.05883
     0.06711
     0.08366
     0.03400
     0.02573
     0.01745
     0.08366
     0.08366
     0.04228
     0.03400
     0.00917
     0.00090
     0.03400
     0.04228
     0.03400
     0.00917
     0.04228
     0.00917
     0.00090
     0.00917
     0.01745
     0.03400
     0.04228
     0.05056
     0.03400
     0.03400
     0.04228
     0.05883
     0.08366
     0.10021
     0.05056
     0.04228
     0.09194
     0.10021
     0.07538
     0.05056
     0.06711
     0.08366
     0.10849
     0.14160
     0.12504
     0.11677
     0.04228
     0.12504
     0.09194
     0.14987
     0.12504
     0.08366
     0.10021
     0.13332
     0.13332
     0.12504
     0.14987
     0.11677
     0.12504
     0.15815
     0.16643
     0.17470
     0.19126
     0.13332
     0.14160
     0.21609
     0.20781
     0.19126
     0.15815
     0.15815
     0.19953
     0.17470
     0.15815
     0.08366
     0.12504
     0.10849
     0.10021
     0.06711
     0.00917
    -0.05704
    -0.10670
    -0.18119
    -0.24740
    -0.40466
    -0.59502
    -0.71917
    -0.77710
    -0.96746
    -1.09989
    -1.08333
    -0.34672
     1.97899
     4.32126
     4.32126
     4.32126
     4.32126
     3.07978
     2.05348
     2.15280
     3.78328
     4.32126
     4.32126
     4.32126
     4.02330
     2.66595
     1.20100
     0.03400
    -0.83504
    -1.62131
    -2.40758
    -2.90418
    -3.21869
    -3.32628
    -3.27662
    -3.12764
    -2.87107
    -2.54828
    -2.18412
    -1.92754
    -1.68752
    -1.45578
    -1.24887
    -1.10816
    -0.95091
    -0.75227
    -0.59502
    -0.52053
    -0.45432
    -0.42121
    -0.43776
    -0.39638
    -0.33844
    -0.32189
    -0.29706
    -0.24740
    -0.18119
    -0.17291
    -0.23085
    -0.13981
    -0.13981
    -0.09015
    -0.04876
    -0.00738
     0.01745
     0.00917
    -0.03221
     0.01745
     0.00090
    -0.01566
     0.00917
     0.05056
     0.00917
    -0.02393
    -0.01566
    -0.05704
    -0.01566
    -0.03221
     0.01745
    -0.00738
    -0.05704
    -0.04876
    -0.04876
    -0.04876
    -0.00738
     0.01745
    -0.06532
    -0.04049
    -0.02393
     0.00917
     0.00090
    -0.04049
    -0.00738
    -0.00738
     0.00090
    -0.00738
    -0.01566
     0.01745
    -0.03221
    -0.03221
    -0.02393
     0.00090
    -0.04049
    -0.04049
    -0.00738
    -0.04049
    -0.05704
    -0.06532
    -0.09015
    -0.08187
    -0.09842
    -0.06532
    -0.10670
    -0.08187
    -0.12325
    -0.13153
    -0.13153
    -0.09015
    -0.09842
    -0.13153
    -0.09842
    -0.09842
    -0.13153
    -0.09842
    -0.11498
    -0.09842
    -0.11498
    -0.09842
    -0.14808
    -0.10670
    -0.12325
    -0.13981
    -0.12325
    -0.09842
    -0.15636
    -0.13981
    -0.14808
    -0.14808
    -0.16464
    -0.16464
    -0.16464
    -0.18119
    -0.16464
    -0.16464
    -0.17291
    -0.18947
    -0.18119
    -0.21429
    -0.19774
    -0.18119
    -0.18119
    -0.20602
    -0.21429
    -0.20602
    -0.23912
    -0.23085
    -0.22257
    -0.22257
    -0.21429
    -0.21429
    -0.21429
    -0.25568
    -0.22257
    -0.21429
    -0.23085
    -0.15636
    -0.20602
    -0.21429
    -0.20602
    -0.20602
    -0.24740
    -0.28051
    -0.30534
    -0.27223
    -0.28878
    -0.31361
    -0.38810
    -0.48742
    -0.58674
    -0.67778
    -0.90953
    -1.05023
    -1.23231
    -1.42267
    -1.57993
    -1.59648
    -1.64614
    -1.33163
     0.38162
     3.61775
     4.32126
     4.32126
     4.32126
     3.59292
     2.47559
     2.07004
     2.88114
     4.32126
     4.32126
     4.32126
     4.32126
     3.75845
     2.44248
     1.09340
    -0.19774
    -1.14955
    -1.93582
    -2.49863
    -2.82141
    -2.90418
    -2.76348
    -2.58139
    -2.25033
    -1.96893
    -1.61303
    -1.23231
    -1.06678
    -0.88470
    -0.71089
    -0.61985
    -0.56191
    -0.47087
    -0.34672
    -0.25568
    -0.17291
    -0.18947
    -0.20602
    -0.26395
    -0.33844
    -0.30534
    -0.24740
    -0.18119
    -0.18119
    -0.18947
    -0.18947
    -0.16464
    -0.21429
    -0.17291
    -0.06532
    -0.01566
     0.00090
     0.00090
    -0.01566
     0.00090
     0.03400
     0.00917
     0.04228
     0.12504
     0.09194
     0.14987
     0.16643
     0.14160
     0.22436
     0.19126
     0.20781
     0.25747
     0.26575
     0.27402
     0.31540
     0.31540
     0.28230
     0.18298
     0.12504
     0.23264
     0.22436
     0.15815
     0.10849
     0.03400
     0.01745
    -0.05704
     0.00917
    -0.04049
    -0.05704
    -0.08187
    -0.12325
    -0.09015
    -0.08187
    -0.11498
    -0.07359
     0.00917
     0.00090
     0.00917
    -0.04049
    -0.04049
    -0.01566
     0.00917
     0.00917
     0.02573
     0.01745
     0.02573
    -0.03221
    -0.00738
     0.00917
    -0.02393
    -0.04049
    -0.00738
    -0.02393
    -0.04876
    -0.03221
     0.00917
    -0.04049
    -0.05704
    -0.05704
    -0.05704
    -0.01566
    -0.04049
    -0.02393
    -0.04049
    -0.06532
    -0.04049
    -0.05704
    -0.05704
    -0.04049
    -0.06532
    -0.08187
    -0.04049
    -0.03221
    -0.05704
    -0.13981
    -0.14808
    -0.08187
     0.02573
    -0.04876
    -0.03221
    -0.03221
    -0.07359
    -0.05704
    -0.05704
    -0.00738
    -0.01566
     0.01745
     0.00917
     0.04228
     0.02573
     0.02573
     0.02573
     0.04228
     0.05056
     0.09194
     0.08366
     0.02573
     0.02573
     0.05056
     0.00917
     0.07538
     0.08366
     0.04228
     0.00917
     0.04228
     0.01745
     0.00090
     0.00917
     0.00090
    -0.00738
    -0.02393
    -0.02393
    -0.07359
    -0.11498
    -0.16464
    -0.17291
    -0.24740
    -0.28051
    -0.47914
    -0.65295
    -0.88470
    -1.14955
    -1.45578
    -1.77029
    -1.91927
    -1.80339
    -1.33991
    -0.22257
     1.78863
     4.32126
     4.32126
     4.32126
     4.32126
     3.46877
     3.52671
     4.12262
     4.32126
     4.32126
     4.32126
     4.32126
     4.32126
     3.94054
     2.64939
     1.15961
    -0.16464
    -1.37301
    -2.29999
    -2.93728
    -3.33456
    -3.40077
    -3.34283
    -3.21869
    -2.94556
    -2.63105
    -2.35792
    -2.15101
    -1.96893
    -1.68752
    -1.46406
    -1.13299
    -0.98401
    -0.85159
    -0.77710
    -0.77710
    -0.73572
    -0.57019
    -0.47087
    -0.36327
    -0.19774
    -0.10670
    -0.04049
    -0.02393
    -0.03221
     0.01745
     0.05883
     0.10021
     0.06711
     0.10849
     0.18298
     0.18298
     0.16643
     0.24092
     0.26575
     0.27402
     0.28230
     0.29885
     0.35679
     0.38989
     0.34023
     0.21609
     0.24092
     0.25747
     0.21609
     0.20781
     0.25747
     0.25747
     0.20781
     0.15815
     0.13332
     0.10021
     0.05883
     0.09194
     0.09194
     0.09194
     0.07538
     0.07538
     0.12504
     0.14160
     0.19953
     0.19953
     0.17470
     0.16643
     0.13332
     0.13332
     0.20781
     0.18298
     0.07538
     0.09194
     0.10021
     0.12504
     0.04228
    -0.05704
     0.00090
     0.03400
     0.00917
     0.04228
     0.00090
    -0.00738
    -0.03221
    -0.05704
     0.00090
     0.01745
    -0.04049
     0.00090
     0.01745
     0.05056
     0.06711
     0.00917
     0.05056
     0.05056
     0.05883
     0.02573
     0.07538
     0.01745
     0.00917
     0.03400
     0.01745
     0.06711
     0.03400
    -0.01566
     0.00917
    -0.00738
     0.00917
     0.00917
    -0.01566
    -0.06532
     0.00090
     0.00917
    -0.02393
     0.01745
    -0.04049
     0.00090
    -0.04876
     0.02573
     0.00917
    -0.01566
     0.00917
    -0.00738
    -0.00738
     0.04228
     0.04228
     0.03400
     0.04228
     0.06711
     0.01745
     0.03400
     0.02573
     0.04228
    -0.00738
     0.05883
     0.06711
     0.00917
    -0.00738
    -0.02393
     0.00090
     0.02573
    -0.03221
    -0.09015
    -0.12325
    -0.11498
    -0.16464
    -0.24740
    -0.34672
    -0.46259
    -0.70261
    -0.89297
    -1.09989
    -1.29025
    -1.50544
    -1.62959
    -1.52199
    -0.57019
     1.54861
     3.99020
     4.32126
     4.32126
     4.12262
     3.31152
     2.91424
     2.79010
     2.88114
     3.99847
     4.32126
     4.32126
     4.32126
     3.49360
     2.31006
     1.06030
    -0.04049
    -0.95091
    -1.53027
    -1.93582
    -2.12618
    -2.17584
    -2.04341
    -1.86133
    -1.67097
    -1.45578
    -1.16610
    -0.89297
    -0.74399
    -0.57846
    -0.50397
    -0.43776
    -0.37155
    -0.37155
    -0.30534
    -0.35500
    -0.28878
    -0.26395
    -0.23912
    -0.23912
    -0.28878
    -0.31361
    -0.38810
    -0.35500
    -0.30534
    -0.28878
    -0.17291
    -0.16464
    -0.20602
    -0.31361
    -0.30534
    -0.23912
    -0.16464
    -0.15636
    -0.13153
    -0.16464
    -0.18947
    -0.18119
    -0.16464
    -0.04876
    -0.04049
     0.00917
     0.04228
     0.07538
     0.06711
     0.12504
     0.15815
     0.18298
     0.19126
     0.21609
     0.19953
     0.22436
     0.23264
     0.23264
     0.24919
     0.26575
     0.24919
     0.21609
     0.18298
     0.21609
     0.15815
     0.14160
     0.11677
     0.12504
     0.13332
     0.11677
     0.07538
     0.06711
     0.08366
     0.04228
    -0.05704
    -0.01566
    -0.03221
    -0.11498
    -0.08187
    -0.09842
    -0.08187
    -0.13153
    -0.13153
    -0.18119
    -0.17291
    -0.18119
    -0.16464
    -0.19774
    -0.18119
    -0.16464
    -0.15636
    -0.12325
    -0.11498
    -0.15636
    -0.15636
    -0.15636
    -0.13981
    -0.09842
    -0.09842
    -0.12325
    -0.11498
    -0.09015
    -0.14808
    -0.11498
    -0.10670
    -0.12325
    -0.13981
    -0.13153
    -0.09015
    -0.13153
    -0.13153
    -0.11498
    -0.12325
    -0.13153
    -0.11498
    -0.13153
    -0.08187
    -0.12325
    -0.09015
    -0.09015
    -0.07359
    -0.08187
    -0.06532
    -0.08187
    -0.03221
    -0.08187
    -0.09015
    -0.03221
    -0.07359
    -0.05704
    -0.06532
    -0.05704
    -0.02393
    -0.05704
    -0.04049
    -0.02393
    -0.04049
    -0.06532
    -0.04049
    -0.06532
    -0.02393
    -0.01566
    -0.04049
    -0.04876
    -0.05704
    -0.01566
    -0.04876
    -0.09015
    -0.03221
    -0.07359
    -0.07359
    -0.09842
    -0.12325
    -0.19774
    -0.20602
    -0.21429
    -0.28051
    -0.31361
    -0.44604
    -0.61157
    -0.74399
    -0.96746
    -1.20748
    -1.34818
    -1.53027
    -1.72063
    -1.79512
    -1.29852
     1.10168
     4.32126
     4.32126
     4.32126
     4.32126
     3.87433
     3.02184
     2.45903
     3.31152
     4.32126
     4.32126
     4.32126
     4.32126
     3.60948
     1.92933
     0.35679
    -0.94263
    -1.95237
    -2.92901
    -3.61596
    -3.93047
    -4.03807
    -3.87253
    -3.64079
    -3.26007
    -2.89590
    -2.55656
    -2.20067
    -2.01031
    -1.73718
    -1.51371
    -1.21576
    -0.95919
    -0.87642
    -0.79365
    -0.66951
    -0.55363
    -0.45432
    -0.39638
    -0.32189
    -0.30534
    -0.27223
    -0.17291
    -0.11498
    -0.04876
    -0.00738
     0.00917
     0.04228
     0.05056
     0.05883
     0.09194
     0.17470
     0.12504
     0.14160
     0.19953
     0.19953
     0.23264
     0.28230
     0.27402
     0.26575
     0.24092
     0.20781
     0.29885
     0.27402
     0.29058
     0.31540
     0.32368
     0.28230
     0.23264
     0.20781
     0.20781
     0.19953
     0.18298
     0.19953
     0.17470
     0.14987
     0.12504
     0.07538
     0.11677
     0.10849
     0.09194
     0.07538
     0.05883
     0.04228
     0.09194
     0.07538
     0.10849
     0.12504
     0.05883
     0.10021
     0.09194
     0.09194
     0.07538
     0.05883
     0.08366
     0.07538
     0.08366
     0.10021
     0.07538
     0.05883
     0.05883
     0.05056
     0.05883
     0.07538
     0.00917
     0.00917
     0.07538
     0.05883
     0.05883
     0.03400
     0.01745
     0.05883
     0.02573
     0.01745
     0.03400
     0.07538
     0.01745
     0.00917
     0.02573
     0.10849
     0.07538
     0.04228
     0.01745
     0.05883
     0.07538
     0.07538
     0.02573
     0.03400
     0.05883
     0.10849
     0.07538
     0.06711
     0.04228
     0.04228
     0.04228
     0.07538
     0.05883
     0.03400
     0.02573
     0.07538
     0.10021
     0.09194
     0.07538
     0.08366
     0.07538
     0.09194
     0.09194
     0.11677
     0.11677
     0.10849
     0.08366
     0.12504
     0.15815
     0.09194
     0.07538
     0.07538
     0.04228
     0.04228
    -0.05704
    -0.09015
    -0.16464
    -0.25568
    -0.44604
    -0.58674
    -0.76055
    -0.91780
    -1.00884
    -1.13299
    -1.12472
    -0.76882
     0.68785
     3.27841
     4.32126
     4.32126
     4.32126
     3.30324
     2.68250
     2.50042
     2.80665
     3.93226
     4.32126
     4.32126
     4.32126
     3.57637
     2.40937
     1.21755
     0.13332
    -0.75227
    -1.38957
    -1.72063
    -1.97720
    -2.15929
    -2.18412
    -2.15101
    -1.93582
    -1.59648
    -1.29852
    -1.08333
    -0.90953
    -0.71917
    -0.45432
    -0.33017
    -0.28051
    -0.19774
    -0.08187
    -0.01566
     0.05056
     0.01745
     0.00090
     0.01745
     0.05056
     0.00917
    -0.02393
    -0.04876
    -0.12325
    -0.21429
    -0.28878
    -0.32189
    -0.28878
    -0.28878
    -0.28051
    -0.33844
    -0.37155
    -0.38810
    -0.41293
    -0.33017
    -0.30534
    -0.31361
    -0.33017
    -0.28051
    -0.33844
    -0.31361
    -0.31361
    -0.24740
    -0.22257
    -0.25568
    -0.17291
    -0.14808
    -0.08187
    -0.08187
    -0.08187
    -0.06532
    -0.00738
     0.02573
     0.10849
     0.04228
     0.00917
     0.03400
     0.04228
     0.01745
     0.00090
     0.00917
    -0.02393
     0.00090
    -0.05704
    -0.08187
    -0.09842
    -0.13153
    -0.12325
    -0.14808
    -0.10670
    -0.12325
    -0.13981
    -0.11498
    -0.12325
    -0.06532
    -0.04049
    -0.09015
    -0.05704
    -0.04876
    -0.04876
    -0.04049
    -0.04049
    -0.06532
    -0.04876
    -0.04049
    -0.02393
    -0.04049
    -0.05704
    -0.09842
    -0.13153
    -0.09842
    -0.06532
    -0.09842
    -0.10670
    -0.11498
    -0.14808
    -0.10670
    -0.13981
    -0.13981
    -0.17291
    -0.13153
    -0.11498
    -0.13153
    -0.09842
    -0.14808
    -0.13981
    -0.14808
    -0.10670
    -0.10670
    -0.13153
    -0.09015
    -0.13153
    -0.12325
    -0.13153
    -0.13981
    -0.16464
    -0.12325
    -0.13153
    -0.13153
    -0.13981
    -0.13153
    -0.17291
    -0.16464
    -0.13153
    -0.13153
    -0.17291
    -0.20602
    -0.17291
    -0.20602
    -0.19774
    -0.23912
    -0.24740
    -0.30534
    -0.28051
    -0.31361
    -0.34672
    -0.41293
    -0.49570
    -0.61157
    -0.68606
    -0.77710
    -1.00884
    -1.15782
    -1.37301
    -1.48889
    -1.58820
    -1.71235
    -1.49716
     0.00090
     3.04667
     4.32126
     4.32126
     4.32126
     3.46877
     2.27695
     1.91278
     2.35972
     3.84950
     4.32126
     4.32126
     4.32126
     3.81639
     2.23557
     0.81200
    -0.26395
    -1.21576
    -2.07652
    -2.62277
    -2.79658
    -2.87935
    -2.85452
    -2.63105
    -2.29999
    -2.06824
    -1.81167
    -1.49716
    -1.19921
    -0.95091
    -0.71917
    -0.59502
    -0.43776
    -0.34672
    -0.23912
    -0.21429
    -0.06532
    -0.00738
     0.03400
     0.07538
     0.16643
     0.19126
     0.15815
     0.15815
     0.19953
     0.14987
     0.15815
     0.11677
     0.19126
     0.21609
     0.19953
     0.19126
     0.14160
    -0.01566
    -0.01566
     0.05056
    -0.00738
    -0.01566
    -0.04876
    -0.07359
    -0.04049
    -0.10670
    -0.11498
    -0.18947
    -0.16464
    -0.18947
    -0.14808
    -0.14808
    -0.15636
    -0.12325
    -0.13153
    -0.11498
    -0.06532
    -0.01566
    -0.06532
    -0.07359
    -0.03221
     0.07538
     0.03400
     0.08366
     0.05056
     0.02573
     0.05883
     0.05883
     0.06711
     0.05883
     0.09194
     0.08366
     0.02573
     0.13332
     0.05883
     0.05056
     0.08366
     0.03400
     0.00917
     0.03400
    -0.14808
    -0.23085
    -0.16464
    -0.16464
    -0.13153
    -0.21429
    -0.21429
    -0.26395
    -0.31361
    -0.37155
    -0.30534
    -0.37983
    -0.32189
    -0.31361
    -0.33017
    -0.30534
    -0.31361
    -0.28878
    -0.27223
    -0.23912
    -0.27223
    -0.21429
    -0.20602
    -0.18119
    -0.23912
    -0.23085
    -0.15636
    -0.18947
    -0.14808
    -0.15636
    -0.14808
    -0.13153
    -0.13981
    -0.10670
    -0.14808
    -0.09842
    -0.08187
    -0.09842
    -0.11498
    -0.08187
    -0.09015
    -0.08187
    -0.05704
    -0.08187
    -0.09015
    -0.04049
    -0.03221
    -0.04876
    -0.03221
    -0.04049
    -0.01566
    -0.04876
     0.02573
    -0.02393
    -0.04049
    -0.04049
    -0.09015
    -0.09015
    -0.11498
    -0.11498
    -0.23912
    -0.32189
    -0.42949
    -0.49570
    -0.78538
    -0.97574
    -1.27369
    -1.57993
    -1.89444
    -1.92754
    -1.67925
    -1.32335
    -0.14808
     2.04521
     4.32126
     4.32126
     4.32126
     3.60948
     1.74725
     2.55008
     3.85777
     4.32126
     4.32126
     4.32126
     4.32126
     4.32126
     3.40256
     2.00382
     0.82855
    -0.18947
    -1.01712
    -1.52199
    -1.90271
    -2.11790
    -2.05169
    -1.99376
    -1.79512
    -1.61303
    -1.33991
    -1.05850
    -0.80193
    -0.61985
    -0.47914
    -0.33844
    -0.30534
    -0.24740
    -0.18947
    -0.13153
    -0.16464
    -0.17291
    -0.14808
    -0.10670
    -0.03221
    -0.04049
    -0.02393
    -0.07359
    -0.09842
     0.00917
    -0.02393
    -0.04049
    -0.03221
    -0.13153
    -0.07359
    -0.05704
     0.04228
     0.02573
    -0.00738
    -0.02393
    -0.04049
    -0.04049
    -0.04876
    -0.05704
    -0.04876
     0.00917
     0.05056
    -0.00738
    -0.01566
    -0.03221
    -0.02393
     0.02573
     0.02573
    -0.00738
    -0.04049
     0.01745
     0.04228
     0.06711
     0.02573
     0.01745
     0.04228
     0.06711
     0.09194
     0.07538
     0.03400
     0.06711
     0.06711
     0.06711
     0.12504
     0.08366
     0.07538
     0.12504
     0.10849
     0.12504
     0.10021
     0.03400
     0.08366
     0.12504
     0.10849
     0.10021
     0.11677
     0.10021
     0.10849
     0.09194
     0.13332
     0.15815
     0.09194
     0.10021
     0.11677
     0.10849
     0.08366
     0.10849
     0.07538
     0.08366
     0.08366
     0.07538
     0.02573
     0.04228
     0.01745
     0.00917
     0.02573
     0.02573
    -0.02393
    -0.00738
     0.01745
    -0.01566
    -0.03221
     0.00917
    -0.04876
     0.00917
     0.04228
     0.10849
     0.10849
     0.11677
     0.10849
     0.06711
     0.00917
     0.00090
     0.00090
     0.02573
     0.12504
     0.10021
     0.05883
     0.01745
     0.00917
    -0.04049
    -0.04876
    -0.06532
    -0.06532
    -0.09015
    -0.13153
    -0.07359
    -0.16464
    -0.09015
    -0.14808
    -0.21429
    -0.16464
    -0.21429
    -0.15636
    -0.20602
    -0.22257
    -0.28878
    -0.24740
    -0.28051
    -0.28878
    -0.33017
    -0.32189
    -0.41293
    -0.52880
    -0.58674
    -0.74399
    -0.90953
    -0.89297
    -0.98401
    -0.79365
     0.44783
     2.94735
     4.32126
     4.32126
     4.32126
     1.86312
     0.97753
     1.02719
     1.83002
     3.26186
     4.32126
     4.32126
     4.04813
     2.85631
     1.50723
     0.29885
    -0.69434
    -1.31508
    -1.66269
    -1.85305
    -1.90271
    -1.86133
    -1.74546
    -1.55510
    -1.31508
    -1.05023
    -0.85987
    -0.63640
    -0.53708
    -0.44604
    -0.33844
    -0.27223
    -0.26395
    -0.17291
    -0.12325
    -0.11498
    -0.07359
    -0.07359
    -0.04049
     0.00917
     0.04228
     0.04228
    -0.02393
     0.00090
     0.05056
     0.04228
     0.05883
     0.07538
     0.10021
     0.13332
     0.13332
     0.12504
     0.10021
     0.05883
     0.06711
     0.06711
     0.08366
     0.07538
     0.01745
     0.08366
     0.11677
     0.05883
     0.10849
     0.07538
     0.12504
     0.13332
     0.10021
     0.05883
     0.11677
     0.14160
     0.14987
     0.10849
     0.10021
     0.11677
     0.10849
     0.14160
     0.12504
     0.09194
     0.06711
     0.11677
     0.10021
     0.05883
     0.09194
     0.08366
     0.09194
     0.10849
     0.14160
     0.10021
     0.08366
     0.06711
     0.06711
     0.09194
     0.15815
     0.14160
     0.10849
     0.14160
     0.10849
     0.10021
     0.14160
     0.06711
     0.04228
     0.03400
     0.12504
     0.10021
     0.12504
     0.10021
     0.08366
     0.00090
     0.06711
     0.06711
     0.04228
     0.03400
    -0.02393
     0.05056
     0.00917
     0.04228
    -0.05704
    -0.03221
    -0.02393
    -0.03221
    -0.04876
    -0.06532
    -0.06532
    -0.08187
    -0.05704
    -0.05704
    -0.09015
    -0.08187
    -0.06532
    -0.06532
    -0.06532
    -0.08187
    -0.07359
    -0.06532
    -0.00738
    -0.05704
    -0.06532
    -0.00738
    -0.06532
    -0.07359
    -0.01566
     0.04228
    -0.01566
    -0.01566
     0.02573
    -0.01566
    -0.01566
     0.00090
     0.01745
     0.01745
     0.04228
     0.05883
     0.05883
     0.04228
     0.05883
     0.05056
     0.00917
     0.12504
     0.07538
     0.05883
     0.10021
     0.06711
     0.06711
     0.04228
     0.06711
     0.05883
     0.02573
     0.01745
    -0.02393
    -0.12325
    -0.24740
    -0.34672
    -0.57019
    -0.76882
    -0.96746
    -1.09989
    -1.24059
    -1.24887
    -0.50397
     1.54034
     4.32126
     4.32126
     4.32126
     4.32126
     2.67422
     2.50869
     2.79010
     3.64258
     4.32126
     4.32126
     4.32126
     4.01503
     2.99701
     1.76380
     0.44783
    -0.71089
    -1.68752
    -2.44069
    -2.94556
    -3.12764
    -3.10281
    -3.02005
    -2.75520
    -2.47380
    -2.08480
    -1.80339
    -1.46406
    -1.24059
    -1.04195
    -0.81848
    -0.57846
    -0.41293
    -0.28878
    -0.24740
    -0.25568
    -0.11498
    -0.04876
    -0.05704
    -0.17291
    -0.07359
    -0.00738
    -0.00738
     0.05883
    -0.01566
    -0.04049
    -0.02393
    -0.00738
     0.03400
     0.04228
     0.05056
     0.11677
     0.14160
     0.15815
     0.14160
     0.15815
     0.22436
     0.19953
     0.19126
     0.27402
     0.29885
     0.25747
     0.19953
     0.14160
     0.13332
     0.14160
     0.10849
     0.13332
     0.16643
     0.12504
     0.12504
     0.08366
     0.03400
     0.05883
     0.05883
     0.07538
     0.11677
     0.06711
     0.06711
     0.10021
     0.10849
     0.10849
     0.12504
     0.10021
     0.11677
     0.10021
     0.11677
     0.06711
     0.10021
     0.08366
     0.07538
     0.07538
     0.14160
     0.12504
     0.09194
     0.10849
     0.07538
     0.10021
     0.06711
     0.07538
     0.14987
     0.07538
     0.05056
     0.05056
     0.07538
     0.06711
     0.04228
    -0.00738
     0.01745
     0.01745
     0.00090
    -0.03221
     0.00090
    -0.01566
     0.00090
     0.00917
     0.00090
     0.03400
     0.02573
     0.02573
     0.03400
     0.04228
     0.03400
     0.01745
     0.02573
     0.03400
     0.08366
     0.02573
     0.08366
     0.07538
     0.03400
    -0.01566
     0.00917
     0.05056
     0.05056
     0.08366
     0.00917
    -0.00738
     0.02573
     0.01745
     0.00917
     0.00917
    -0.02393
    -0.04049
     0.00090
    -0.04876
    -0.04049
    -0.03221
    -0.03221
     0.00917
    -0.03221
    -0.01566
    -0.03221
    -0.01566
    -0.01566
    -0.04049
    -0.03221
     0.05056
    -0.00738
    -0.04049
    -0.00738
     0.00917
     0.02573
    -0.03221
    -0.02393
    -0.03221
    -0.03221
    -0.03221
    -0.04049
    -0.07359
    -0.06532
    -0.04876
    -0.10670
    -0.06532
    -0.08187
    -0.11498
    -0.12325
    -0.13153
    -0.11498
    -0.21429
    -0.22257
    -0.23912
    -0.27223
    -0.25568
    -0.41293
    -0.50397
    -0.63640
    -0.85159
    -1.00884
    -1.25714
    -1.42267
    -1.66269
    -1.91099
    -2.23378
    -2.05997
    -1.19921
     0.91132
     3.70052
     4.32126
     3.79156
     2.70733
     2.74871
     2.10314
     1.59000
     2.26040
     3.66741
     4.32126
     4.32126
     4.28815
     3.35290
     2.25212
     0.96098
    -0.09015
    -0.88470
    -1.33991
    -1.58820
    -1.64614
    -1.67097
    -1.63786
    -1.53027
    -1.42267
    -1.34818
    -1.14955
    -1.01712
    -0.85987
    -0.74399
    -0.75227
    -0.71917
    -0.75227
    -0.74399
    -0.73572
    -0.65295
    -0.45432
    -0.42121
    -0.36327
    -0.25568
    -0.22257
    -0.16464
    -0.05704
    -0.14808
    -0.13153
    -0.00738
     0.04228
     0.09194
     0.13332
     0.12504
     0.11677
     0.11677
     0.14160
     0.12504
     0.08366
     0.13332
     0.14160
     0.17470
     0.21609
     0.25747
     0.22436
     0.18298
     0.23264
     0.27402
     0.24919
     0.25747
     0.25747
     0.24092
     0.22436
     0.24919
     0.21609
     0.22436
     0.15815
     0.17470
     0.14160
     0.14987
     0.11677
     0.04228
     0.08366
     0.04228
     0.03400
    -0.00738
    -0.04049
     0.08366
     0.04228
     0.01745
    -0.02393
    -0.06532
    -0.01566
    -0.00738
    -0.06532
    -0.00738
     0.01745
     0.00917
     0.02573
    -0.02393
    -0.04049
    -0.04876
    -0.04049
    -0.05704
    -0.03221
    -0.06532
    -0.03221
    -0.03221
    -0.08187
    -0.08187
    -0.08187
    -0.09015
    -0.09842
    -0.09842
    -0.10670
    -0.06532
    -0.13981
    -0.12325
    -0.10670
    -0.11498
    -0.16464
    -0.15636
    -0.17291
    -0.19774
    -0.18119
    -0.19774
    -0.25568
    -0.21429
    -0.21429
    -0.23085
    -0.29706
    -0.26395
    -0.25568
    -0.22257
    -0.22257
    -0.25568
    -0.26395
    -0.22257
    -0.23085
    -0.26395
    -0.23912
    -0.18947
    -0.17291
    -0.18947
    -0.12325
    -0.09842
    -0.18947
    -0.16464
    -0.13981
    -0.09842
    -0.04876
    -0.13153
    -0.11498
    -0.04049
    -0.08187
    -0.03221
    -0.03221
    -0.04049
     0.00090
    -0.04049
     0.00090
     0.00090
    -0.01566
    -0.06532
    -0.04049
    -0.06532
    -0.11498
    -0.18947
    -0.26395
    -0.34672
    -0.49570
    -0.63640
    -0.77710
    -0.90125
    -1.05023
    -1.29852
    -1.43095
    -1.48889
    -1.14127
     0.05883
     1.40791
     0.81200
     0.29058
     1.79691
     2.25212
     1.60655
     0.38162
     0.80372
     2.05348
     2.82320
     3.00529
     2.87286
     2.51697
     2.18591
     1.76380
     1.28376
     0.91959
     0.66302
     0.47266
     0.30713
     0.19953
     0.13332
     0.11677
     0.14160
     0.12504
     0.06711
     0.10021
     0.02573
     0.02573
    -0.02393
    -0.04876
    -0.08187
    -0.10670
    -0.13981
    -0.16464
    -0.22257
    -0.32189
    -0.37155
    -0.42949
    -0.41293
    -0.38810
    -0.29706
    -0.31361
    -0.37155
    -0.42121
    -0.38810
    -0.28878
    -0.31361
    -0.33844
    -0.26395
    -0.29706
    -0.24740
    -0.23912
    -0.24740
    -0.24740
    -0.19774
    -0.21429
    -0.24740
    -0.23912
    -0.31361
    -0.32189
    -0.31361
    -0.25568
    -0.26395
    -0.29706
    -0.28878
    -0.28051
    -0.23912
    -0.18947
    -0.19774
    -0.22257
    -0.23085
    -0.14808
    -0.11498
    -0.11498
    -0.09015
    -0.09842
    -0.11498
    -0.02393
    -0.03221
    -0.08187
    -0.07359
    -0.05704
    -0.04049
    -0.06532
    -0.09015
    -0.04049
    -0.07359
    -0.07359
    -0.06532
    -0.02393
    -0.04876
    -0.05704
    -0.14808
    -0.04876
    -0.04049
    -0.09015
    -0.06532
    -0.08187
    -0.09842
    -0.13153
    -0.09842
    -0.12325
    -0.12325
    -0.16464
    -0.18947
    -0.15636
    -0.16464
    -0.20602
    -0.23912
    -0.21429
    -0.19774
    -0.16464
    -0.21429
    -0.21429
    -0.31361
    -0.20602
    -0.24740
    -0.20602
    -0.21429
    -0.15636
    -0.10670
    -0.13153
    -0.13981
    -0.12325
    -0.14808
    -0.15636
    -0.04876
    -0.04876
    -0.07359
    -0.03221
    -0.02393
    -0.04049
    -0.04876
    -0.03221
    -0.04049
    -0.06532
    -0.05704
    -0.08187
    -0.06532
    -0.07359
    -0.11498
    -0.16464
    -0.09015
    -0.09842
    -0.13153
    -0.17291
    -0.18119
    -0.18119
    -0.18119
    -0.20602
    -0.18947
    -0.19774
    -0.16464
    -0.20602
    -0.20602
    -0.23085
    -0.23912
    -0.28051
    -0.26395
    -0.23085
    -0.32189
    -0.31361
    -0.30534
    -0.34672
    -0.43776
    -0.52053
    -0.61157
    -0.74399
    -0.91780
    -0.96746
    -1.11644
    -1.29852
    -1.62959
    -1.99376
    -2.22550
    -1.74546
    -0.35500
     0.69613
     0.06711
     0.23264
     0.34851
    -0.23912
    -0.24740
     0.25747
     1.05202
     1.59827
     1.87140
     2.05348
     2.06176
     1.91278
     1.61483
     1.42446
     1.21755
     1.00236
     0.84510
     0.67957
     0.50577
     0.37334
     0.37334
     0.26575
     0.24919
     0.06711
     0.05056
    -0.00738
     0.03400
    -0.01566
    -0.09842
    -0.02393
    -0.09842
    -0.18947
    -0.18119
    -0.21429
    -0.26395
    -0.23085
    -0.17291
    -0.24740
    -0.26395
    -0.28051
    -0.24740
    -0.24740
    -0.23085
    -0.23912
    -0.24740
    -0.23085
    -0.21429
    -0.22257
    -0.23085
    -0.18947
    -0.22257
    -0.21429
    -0.24740
    -0.25568
    -0.20602
    -0.18119
    -0.21429
    -0.20602
    -0.22257
    -0.22257
    -0.23912
    -0.23085
    -0.16464
    -0.22257
    -0.17291
    -0.13981
    -0.15636
    -0.13153
    -0.15636
    -0.09842
    -0.12325
    -0.13981
    -0.09842
    -0.11498
    -0.08187
    -0.03221
    -0.01566
    -0.11498
     0.00917
    -0.02393
    -0.06532
    -0.06532
    -0.04876
    -0.06532
    -0.06532
    -0.05704
    -0.05704
    -0.04049
    -0.06532
    -0.05704
    -0.09842
    -0.12325
    -0.05704
    -0.09842
    -0.13153
    -0.06532
    -0.11498
    -0.09842
    -0.13153
    -0.10670
    -0.12325
    -0.08187
    -0.09015
    -0.04876
    -0.07359
    -0.08187
    -0.09015
    -0.08187
    -0.07359
    -0.12325
    -0.06532
    -0.01566
    -0.07359
    -0.07359
    -0.09015
    -0.06532
    -0.09015
    -0.13153
    -0.14808
    -0.13153
    -0.12325
    -0.13981
    -0.13153
    -0.18947
    -0.18119
    -0.14808
    -0.17291
    -0.09842
    -0.12325
    -0.15636
    -0.13153
    -0.14808
    -0.14808
    -0.17291
    -0.13153
    -0.12325
    -0.09015
    -0.08187
    -0.10670
    -0.12325
    -0.14808
    -0.13981
    -0.14808
    -0.12325
    -0.15636
    -0.20602
    -0.17291
    -0.16464
    -0.19774
    -0.15636
    -0.19774
    -0.16464
    -0.13153
    -0.11498
    -0.10670
    -0.09015
    -0.13153
    -0.07359
    -0.07359
    -0.05704
     0.00917
    -0.02393
    -0.04049
    -0.02393
     0.01745
    -0.02393
    -0.13153
    -0.18119
    -0.23085
    -0.33017
    -0.48742
    -0.66123
    -0.81021
    -0.95091
    -1.09161
    -1.41440
    -1.75374
    -2.00203
    -1.57993
     0.14160
     1.57344
     0.35679
     0.10849
     0.48921
     0.49749
     0.26575
     0.62991
     1.32515
     1.92933
     2.21901
     2.35972
     2.24384
     2.15280
     1.87967
     1.54034
     1.27549
     1.02719
     0.82028
     0.63819
     0.46438
     0.39817
     0.30713
     0.25747
     0.17470
     0.04228
     0.01745
    -0.02393
    -0.04876
    -0.04876
    -0.04049
    -0.10670
    -0.12325
    -0.12325
    -0.13153
    -0.16464
    -0.18947
    -0.22257
    -0.18947
    -0.08187
    -0.09015
    -0.05704
    -0.13981
    -0.06532
    -0.11498
    -0.06532
     0.04228
    -0.03221
    -0.10670
     0.01745
    -0.02393
    -0.08187
    -0.04049
    -0.05704
    -0.09842
    -0.03221
    -0.05704
    -0.09842
    -0.09015
    -0.09842
    -0.08187
    -0.09842
    -0.04876
    -0.06532
    -0.09842
    -0.04049
    -0.05704
    -0.07359
    -0.02393
    -0.01566
    -0.02393
    -0.04876
     0.03400
     0.02573
     0.00917
    -0.00738
     0.01745
    -0.04876
     0.02573
     0.01745
    -0.03221
    -0.04049
    -0.02393
    -0.02393
    -0.04876
    -0.03221
    -0.04049
    -0.04049
    -0.06532
    -0.09842
    -0.07359
     0.00090
     0.01745
     0.00917
     0.00090
     0.01745
    -0.03221
    -0.02393
     0.01745
     0.04228
     0.09194
     0.05056
     0.03400
     0.06711
     0.00917
     0.01745
     0.01745
     0.00090
    -0.02393
    -0.03221
    -0.05704
    -0.04049
    -0.09015
    -0.14808
    -0.11498
    -0.09842
    -0.16464
    -0.18947
    -0.09842
    -0.11498
    -0.05704
    -0.10670
    -0.18119
    -0.14808
    -0.15636
    -0.08187
    -0.08187
    -0.00738
    -0.02393
    -0.07359
    -0.04876
    -0.03221
    -0.06532
    -0.02393
    -0.04876
    -0.04049
    -0.02393
    -0.04049
    -0.01566
     0.00917
    -0.01566
    -0.06532
    -0.02393
    -0.03221
     0.03400
    -0.04049
    -0.00738
    -0.02393
     0.01745
     0.00090
    -0.01566
    -0.04049
    -0.00738
    -0.04049
    -0.04876
    -0.05704
    -0.08187
    -0.13153
    -0.18947
    -0.28051
    -0.27223
    -0.42121
    -0.58674
    -0.78538
    -0.99229
    -1.06678
    -1.14127
    -1.33163
    -1.58820
    -1.84478
    -1.88616
    -1.40612
    -0.25568
     1.20927
     0.82855
     0.48094
     0.48921
     0.10849
    -0.19774
     0.31540
     1.31687
     1.92106
     2.13625
     2.14452
     2.07004
     1.83002
     1.51551
     1.13478
     0.86166
     0.65474
     0.44783
     0.29885
     0.45611
     0.40645
     0.26575
     0.18298
     0.16643
     0.14987
     0.17470
     0.21609
     0.17470
     0.12504
     0.11677
     0.05883
     0.10021
     0.05056
     0.02573
    -0.07359
    -0.16464
    -0.17291
    -0.22257
    -0.25568
    -0.18947
    -0.12325
    -0.21429
    -0.28051
    -0.37983
    -0.40466
    -0.38810
    -0.31361
    -0.24740
    -0.25568
    -0.31361
    -0.27223
    -0.34672
    -0.23912
    -0.25568
    -0.23912
    -0.25568
    -0.23085
    -0.22257
    -0.21429
    -0.21429
    -0.21429
    -0.23085
    -0.23085
    -0.24740
    -0.21429
    -0.21429
    -0.24740
    -0.24740
    -0.14808
    -0.20602
    -0.14808
    -0.15636
    -0.17291
    -0.13981
    -0.13981
    -0.14808
    -0.12325
    -0.12325
    -0.10670
    -0.05704
    -0.08187
    -0.05704
    -0.10670
    -0.11498
    -0.03221
    -0.03221
    -0.07359
    -0.08187
    -0.05704
    -0.02393
    -0.05704
    -0.01566
    -0.04049
    -0.04049
    -0.04049
    -0.00738
    -0.03221
     0.00090
    -0.03221
    -0.04876
    -0.02393
     0.01745
     0.01745
    -0.02393
     0.00917
     0.00090
     0.00917
     0.01745
     0.00090
     0.02573
     0.01745
     0.00917
     0.03400
    -0.04049
    -0.04049
    -0.05704
    -0.04876
     0.02573
    -0.04876
    -0.06532
    -0.07359
    -0.05704
    -0.09015
    -0.09842
    -0.11498
    -0.11498
    -0.14808
    -0.15636
    -0.12325
    -0.13153
    -0.13153
    -0.09015
    -0.13153
    -0.04049
    -0.09015
    -0.06532
    -0.09015
    -0.06532
    -0.08187
    -0.03221
    -0.02393
     0.02573
     0.02573
     0.02573
     0.02573
     0.00917
     0.05883
     0.02573
    -0.04876
     0.00090
     0.04228
     0.00917
    -0.01566
    -0.04049
    -0.02393
    -0.09015
    -0.09842
    -0.12325
    -0.12325
    -0.16464
    -0.25568
    -0.31361
    -0.44604
    -0.57019
    -0.76882
    -0.96746
    -1.27369
    -1.51371
    -1.68752
    -1.79512
    -2.05997
    -1.91099
    -1.05023
     0.73751
     2.69078
     3.55154
     1.43274
     0.38989
     1.54034
     1.63965
     1.30859
     1.63138
     2.97218
     3.54326
     3.44394
     3.06322
     2.45903
     1.76380
     1.09340
     0.47266
     0.04228
    -0.19774
    -0.34672
    -0.46259
    -0.50397
    -0.41293
    -0.39638
    -0.41293
    -0.26395
    -0.18947
    -0.17291
    -0.15636
    -0.15636
    -0.17291
    -0.23912
    -0.32189
    -0.35500
    -0.39638
    -0.39638
    -0.37983
    -0.40466
    -0.45432
    -0.43776
    -0.43776
    -0.42121
    -0.41293
    -0.40466
    -0.43776
    -0.37983
    -0.35500
    -0.41293
    -0.38810
    -0.37983
    -0.34672
    -0.32189
    -0.27223
    -0.30534
    -0.28878
    -0.24740
    -0.22257
    -0.22257
    -0.13981
    -0.14808
    -0.17291
    -0.09015
    -0.09015
    -0.07359
    -0.03221
    -0.04049
     0.00917
     0.00917
     0.02573
    -0.03221
     0.02573
    -0.02393
     0.02573
    -0.02393
     0.05056
     0.04228
    -0.05704
     0.04228
     0.00090
     0.00090
     0.00917
    -0.02393
     0.06711
     0.06711
     0.10849
     0.10021
     0.05883
     0.10849
     0.06711
     0.10849
     0.16643
     0.22436
     0.17470
     0.17470
     0.19953
     0.20781
     0.18298
     0.17470
     0.19953
     0.20781
     0.20781
     0.18298
     0.15815
     0.16643
     0.17470
     0.14987
     0.14160
     0.22436
     0.11677
     0.12504
     0.11677
     0.13332
     0.10021
     0.09194
     0.05883
     0.08366
     0.10849
     0.06711
     0.04228
     0.05056
     0.03400
     0.04228
    -0.01566
     0.02573
    -0.01566
     0.00917
     0.00090
     0.02573
    -0.01566
     0.00090
    -0.03221
    -0.03221
    -0.05704
     0.00917
    -0.03221
    -0.02393
    -0.03221
    -0.04049
    -0.04876
    -0.04876
    -0.05704
    -0.09015
    -0.09015
    -0.02393
    -0.03221
    -0.03221
    -0.06532
    -0.06532
    -0.04049
    -0.00738
    -0.03221
    -0.06532
    -0.03221
    -0.05704
    -0.09015
    -0.04049
    -0.08187
    -0.14808
    -0.23912
    -0.27223
    -0.36327
    -0.49570
    -0.66951
    -0.77710
    -0.83504
    -0.94263
    -0.80193
    -0.55363
     0.25747
     2.22729
     4.32126
     4.32126
     4.32126
     3.06322
     2.17763
     1.98727
     2.84803
     3.70879
     4.13918
     3.78328
     3.51843
     2.90597
     1.83829
     0.68785
    -0.25568
    -0.91780
    -1.58820
    -2.10963
    -2.32482
    -2.39931
    -2.55656
    -2.44897
    -2.30826
    -2.15101
    -1.81995
    -1.55510
    -1.33163
    -1.10816
    -0.90953
    -0.71917
    -0.63640
    -0.60329
    -0.52880
    -0.42121
    -0.37983
    -0.33017
    -0.36327
    -0.39638
    -0.43776
    -0.41293
    -0.38810
    -0.28051
    -0.33017
    -0.37155
    -0.34672
    -0.35500
    -0.40466
    -0.42121
    -0.44604
    -0.46259
    -0.37983
    -0.37983
    -0.37155
    -0.31361
    -0.32189
    -0.24740
    -0.18119
    -0.23085
    -0.18947
    -0.18119
    -0.19774
    -0.14808
    -0.14808
    -0.15636
    -0.13153
    -0.18119
    -0.15636
    -0.09015
    -0.15636
    -0.16464
    -0.13153
    -0.08187
    -0.09842
    -0.10670
    -0.11498
    -0.07359
    -0.05704
    -0.04049
    -0.00738
     0.00917
     0.00917
     0.01745
     0.02573
     0.05056
     0.06711
     0.00090
     0.04228
     0.06711
     0.05883
     0.08366
     0.08366
     0.05883
     0.04228
     0.10021
     0.09194
     0.10021
     0.05883
     0.05883
     0.04228
     0.10021
     0.12504
     0.03400
     0.02573
     0.07538
     0.05883
     0.04228
     0.01745
     0.04228
     0.05883
     0.02573
     0.05056
     0.04228
    -0.02393
     0.00917
    -0.00738
     0.01745
     0.04228
     0.01745
     0.00917
    -0.00738
     0.04228
     0.02573
     0.00917
     0.00090
     0.00917
    -0.03221
     0.00917
     0.02573
     0.00917
    -0.04876
    -0.04049
    -0.04049
     0.00917
    -0.04049
    -0.06532
    -0.02393
    -0.01566
     0.00917
     0.02573
    -0.00738
    -0.00738
    -0.00738
     0.02573
     0.06711
     0.05056
     0.04228
     0.05883
     0.07538
     0.12504
     0.14987
     0.02573
     0.09194
     0.09194
     0.05056
     0.06711
     0.03400
     0.00090
    -0.04876
    -0.08187
    -0.18119
    -0.27223
    -0.43776
    -0.64468
    -0.87642
    -1.13299
    -1.29852
    -1.19921
    -1.01712
    -0.59502
     0.86166
     3.70879
     4.32126
     4.32126
     4.32126
     3.29497
     1.46585
     1.60655
     3.03012
     4.32126
     4.32126
     4.32126
     4.32126
     3.19565
     1.85485
     0.62164
    -0.44604
    -1.30680
    -1.92754
    -2.38275
    -2.54828
    -2.49035
    -2.30826
    -2.08480
    -1.77029
    -1.43923
    -1.09989
    -0.91780
    -0.55363
    -0.39638
    -0.32189
    -0.16464
     0.00917
     0.09194
     0.10849
     0.14160
     0.14987
     0.14160
     0.18298
     0.22436
     0.17470
     0.14987
     0.14160
     0.14160
     0.19953
     0.20781
     0.12504
     0.04228
    -0.01566
    -0.12325
    -0.09015
    -0.05704
    -0.03221
    -0.01566
    -0.08187
    -0.11498
    -0.16464
    -0.24740
    -0.15636
    -0.17291
    -0.13153
    -0.06532
    -0.18119
    -0.18947
    -0.23912
    -0.20602
    -0.12325
    -0.17291
    -0.14808
    -0.12325
    -0.11498
    -0.09842
    -0.08187
    -0.05704
    -0.02393
    -0.04049
    -0.08187
    -0.04049
    -0.03221
    -0.06532
    -0.03221
    -0.00738
     0.00917
    -0.02393
    -0.01566
    -0.04049
     0.01745
     0.00090
    -0.01566
    -0.03221
    -0.02393
    -0.00738
    -0.04876
     0.03400
     0.02573
     0.04228
     0.05056
     0.05056
     0.05883
     0.04228
     0.10849
     0.08366
     0.11677
     0.06711
     0.07538
     0.09194
     0.06711
     0.09194
     0.07538
     0.08366
     0.11677
     0.09194
     0.05883
     0.10849
     0.06711
     0.05883
     0.02573
    -0.00738
     0.00917
     0.00090
     0.00090
    -0.01566
    -0.02393
    -0.02393
    -0.09842
    -0.10670
    -0.09842
    -0.10670
    -0.10670
    -0.14808
    -0.14808
    -0.17291
    -0.18947
    -0.19774
    -0.22257
    -0.19774
    -0.21429
    -0.21429
    -0.22257
    -0.22257
    -0.22257
    -0.25568
    -0.19774
    -0.19774
    -0.21429
    -0.14808
    -0.15636
    -0.18119
    -0.17291
    -0.18119
    -0.13981
    -0.14808
    -0.15636
    -0.16464
    -0.09015
    -0.10670
    -0.13153
    -0.13153
    -0.06532
    -0.04876
    -0.12325
    -0.09015
    -0.06532
    -0.06532
    -0.06532
    -0.09015
    -0.04049
    -0.08187
    -0.13153
    -0.16464
    -0.25568
    -0.33844
    -0.50397
    -0.76055
    -1.03367
    -1.16610
    -1.22404
    -0.74399
     0.51404
     2.37627
     4.29643
     4.32126
     4.32126
     4.32126
     3.41084
     2.11970
     1.25893
     1.23410
     2.39282
     3.83294
     4.32126
     4.32126
     2.18591
     0.33196
    -1.09989
    -2.04341
    -2.41586
    -2.51518
    -2.54828
    -2.34137
    -2.07652
    -1.82822
    -1.68752
    -1.35646
    -0.99229
    -0.76882
    -0.61157
    -0.27223
    -0.05704
    -0.04876
    -0.12325
    -0.28051
    -0.47914
    -0.63640
    -0.69434
    -0.76882
    -0.71917
    -0.71089
    -0.64468
    -0.61157
    -0.46259
    -0.40466
    -0.36327
    -0.24740
    -0.16464
    -0.10670
    -0.07359
     0.02573
     0.02573
     0.08366
     0.13332
     0.17470
     0.25747
     0.18298
     0.24919
     0.19953
     0.24919
     0.28230
     0.25747
     0.21609
     0.26575
     0.19953
     0.18298
     0.18298
     0.12504
     0.10021
     0.10849
     0.05883
     0.06711
     0.05883
     0.02573
    -0.01566
    -0.04049
     0.00917
     0.00917
    -0.02393
     0.00917
     0.00090
    -0.04876
     0.00090
    -0.00738
     0.02573
    -0.02393
    -0.03221
    -0.05704
     0.00090
     0.00917
    -0.02393
    -0.01566
    -0.04876
    -0.05704
    -0.13981
    -0.07359
    -0.13153
    -0.19774
    -0.15636
    -0.13981
    -0.16464
    -0.14808
    -0.16464
    -0.18119
    -0.18119
    -0.13153
    -0.16464
    -0.17291
    -0.13153
    -0.13153
    -0.13981
    -0.04876
    -0.03221
    -0.06532
    -0.05704
    -0.03221
    -0.05704
    -0.06532
    -0.04049
    -0.08187
    -0.04049
    -0.05704
    -0.04049
    -0.06532
    -0.04049
    -0.07359
    -0.04876
    -0.04049
    -0.02393
     0.00917
    -0.03221
     0.04228
     0.02573
     0.09194
     0.02573
     0.05883
     0.09194
     0.08366
     0.12504
     0.11677
     0.10849
     0.10021
     0.12504
     0.10021
     0.18298
     0.14987
     0.07538
     0.11677
     0.15815
     0.13332
     0.14160
     0.09194
     0.08366
     0.13332
     0.13332
     0.12504
     0.12504
     0.08366
     0.14160
     0.06711
     0.11677
     0.06711
     0.05883
     0.05056
     0.05056
     0.05883
     0.02573
     0.00917
    -0.03221
    -0.00738
    -0.00738
    -0.03221
    -0.06532
    -0.10670
    -0.11498
    -0.09842
    -0.16464
    -0.12325
    -0.20602
    -0.27223
    -0.29706
    -0.30534
    -0.26395
    -0.23912
    -0.14808
    -0.04876
     0.14160
     0.34023
     0.52232
     0.58025
     0.86166
     1.31687
     1.83829
     2.85631
     4.32126
     4.32126
     4.32126
     4.32126
     2.79010
     1.76380
     1.69759
     3.37773
     4.32126
     4.09779
     2.97218
     1.56517
     0.18298
    -0.75227
    -1.40612
    -2.05997
    -2.55656
    -2.97867
    -3.24352
    -3.39249
    -3.31801
    -3.23524
    -3.16075
    -2.82969
    -2.47380
    -2.26688
    -2.05169
    -1.80339
    -1.51371
    -1.29852
    -1.13299
    -0.90125
    -0.71089
    -0.57019
    -0.38810
    -0.30534
    -0.21429
    -0.19774
    -0.18119
    -0.12325
    -0.13981
    -0.09842
    -0.03221
    -0.08187
    -0.08187
    -0.09015
    -0.10670
    -0.05704
    -0.04049
    -0.07359
    -0.05704
    -0.04049
    -0.03221
     0.01745
    -0.05704
     0.00090
     0.00090
     0.03400
     0.06711
     0.10021
     0.06711
     0.07538
     0.09194
     0.11677
     0.15815
     0.18298
     0.10849
     0.13332
     0.13332
     0.14160
     0.17470
     0.13332
     0.07538
     0.12504
     0.12504
     0.14160
     0.09194
     0.06711
     0.04228
     0.02573
     0.14987
     0.09194
     0.02573
     0.00090
     0.10021
     0.08366
     0.09194
     0.09194
     0.01745
     0.03400
     0.05883
     0.02573
     0.03400
     0.02573
     0.00090
    -0.04049
     0.01745
     0.08366
     0.00917
     0.00090
     0.03400
     0.05056
     0.04228
     0.05056
     0.04228
     0.04228
     0.08366
     0.13332
     0.14160
     0.13332
     0.12504
     0.10021
     0.08366
     0.10021
     0.12504
     0.05883
     0.12504
     0.05883
     0.10021
     0.00917
     0.05056
     0.02573
     0.03400
     0.06711
     0.02573
     0.11677
     0.05056
     0.09194
     0.05056
     0.11677
     0.11677
     0.09194
     0.09194
     0.12504
     0.08366
     0.10021
     0.14160
     0.09194
     0.08366
     0.14987
     0.12504
     0.12504
     0.11677
     0.10849
     0.09194
     0.11677
     0.17470
     0.13332
     0.12504
     0.15815
     0.14160
     0.13332
     0.15815
     0.15815
     0.19953
     0.12504
     0.14987
     0.11677
     0.13332
     0.10849
     0.10021
     0.07538
     0.15815
     0.14987
     0.17470
     0.29885
     0.27402
     0.37334
     0.70440
     1.29204
     2.29350
     3.61775
     4.32126
     4.21367
     3.27841
     2.39282
     1.97899
     1.98727
     2.61629
     4.00675
     3.46877
     2.76527
     1.99555
     1.02719
     0.11677
    -0.25568
    -0.57846
    -0.61985
    -0.85159
    -1.50544
    -2.11790
    -2.35792
    -2.44069
    -2.11790
    -1.76201
    -1.67097
    -1.53854
    -1.34818
    -1.16610
    -1.08333
    -1.09989
    -1.14127
    -1.08333
    -1.00057
    -0.82676
    -0.63640
    -0.44604
    -0.33017
    -0.23912
    -0.24740
    -0.13981
    -0.11498
    -0.09842
    -0.05704
    -0.07359
    -0.13981
    -0.16464
    -0.21429
    -0.18119
    -0.18119
    -0.21429
    -0.25568
    -0.23085
    -0.32189
    -0.33844
    -0.32189
    -0.33017
    -0.24740
    -0.26395
    -0.28878
    -0.26395
    -0.27223
    -0.24740
    -0.26395
    -0.23085
    -0.19774
    -0.18119
    -0.17291
    -0.14808
    -0.14808
    -0.15636
    -0.20602
    -0.17291
    -0.16464
    -0.15636
    -0.17291
    -0.19774
    -0.18119
    -0.19774
    -0.18947
    -0.19774
    -0.21429
    -0.23085
    -0.22257
    -0.24740
    -0.26395
    -0.23085
    -0.28051
    -0.30534
    -0.21429
    -0.22257
    -0.26395
    -0.23085
    -0.24740
    -0.21429
    -0.23912
    -0.26395
    -0.25568
    -0.21429
    -0.18947
    -0.21429
    -0.23912
    -0.23085
    -0.28051
    -0.29706
    -0.26395
    -0.19774
    -0.26395
    -0.28051
    -0.26395
    -0.20602
    -0.21429
    -0.21429
    -0.21429
    -0.16464
    -0.19774
    -0.13981
    -0.16464
    -0.09842
    -0.09842
    -0.13153
    -0.15636
    -0.09015
    -0.06532
    -0.09842
    -0.13153
    -0.11498
    -0.17291
    -0.15636
    -0.14808
    -0.12325
    -0.12325
    -0.14808
    -0.18947
    -0.16464
    -0.17291
    -0.17291
    -0.18119
    -0.15636
    -0.13981
    -0.15636
    -0.18119
    -0.16464
    -0.16464
    -0.18119
    -0.21429
    -0.17291
    -0.18119
    -0.20602
    -0.21429
    -0.22257
    -0.22257
    -0.23912
    -0.26395
    -0.26395
    -0.26395
    -0.28051
    -0.31361
    -0.37983
    -0.34672
    -0.41293
    -0.39638
    -0.35500
    -0.36327
    -0.28878
     0.01745
     0.58025
     1.97072
     3.67569
     4.32126
     3.88260
     2.59974
     1.97072
     1.73897
     1.88795
     2.64939
     3.73362
     3.14599
     2.70733
     2.12797
     1.31687
     0.53060
    -0.39638
    -1.00057
    -1.38129
    -1.67097
    -1.82822
    -1.86133
    -1.86133
    -1.78684
    -1.53027
    -1.34818
    -1.19093
    -0.95091
    -0.77710
    -0.61157
    -0.45432
    -0.31361
    -0.33844
    -0.23912
    -0.12325
    -0.09015
    -0.09842
    -0.01566
     0.00917
     0.00090
    -0.00738
    -0.04876
    -0.09015
    -0.12325
    -0.13981
    -0.08187
    -0.00738
    -0.05704
     0.01745
     0.00917
    -0.03221
    -0.09015
    -0.14808
    -0.09842
    -0.13153
    -0.17291
    -0.21429
    -0.25568
    -0.24740
    -0.31361
    -0.31361
    -0.35500
    -0.31361
    -0.26395
    -0.28051
    -0.29706
    -0.25568
    -0.26395
    -0.25568
    -0.23085
    -0.13981
    -0.18947
    -0.19774
    -0.11498
    -0.13981
    -0.10670
    -0.14808
    -0.09842
    -0.09015
    -0.06532
    -0.09842
    -0.09015
    -0.12325
    -0.04876
    -0.05704
    -0.09015
    -0.03221
    -0.03221
    -0.09015
    -0.01566
    -0.04049
    -0.04049
    -0.07359
    -0.06532
    -0.03221
    -0.02393
    -0.00738
    -0.07359
    -0.03221
    -0.07359
    -0.08187
    -0.09842
    -0.09015
    -0.08187
    -0.09842
    -0.09015
    -0.08187
    -0.09842
    -0.08187
    -0.14808
    -0.09842
    -0.09842
    -0.11498
    -0.09015
    -0.11498
    -0.12325
    -0.12325
    -0.11498
    -0.09015
    -0.04049
    -0.09842
    -0.12325
    -0.06532
    -0.06532
    -0.05704
    -0.08187
    -0.07359
    -0.08187
    -0.05704
    -0.00738
    -0.05704
    -0.06532
    -0.05704
    -0.03221
    -0.04876
    -0.02393
    -0.08187
    -0.06532
    -0.03221
    -0.02393
    -0.07359
    -0.06532
    -0.04049
     0.00917
     0.02573
     0.00917
    -0.00738
    -0.00738
    -0.00738
     0.00090
     0.01745
     0.05883
     0.03400
     0.02573
     0.00917
     0.00090
    -0.02393
    -0.04049
    -0.09015
    -0.11498
    -0.12325
    -0.18119
    -0.24740
    -0.35500
    -0.47087
    -0.50397
    -0.55363
    -0.41293
     0.33196
     1.67276
     3.32807
     4.08952
     4.13090
     3.18737
     1.68931
     0.70440
     0.43955
     2.11970
     4.32126
     4.32126
     3.83294
     2.44248
     1.09340
    -0.04049
    -0.41293
    -0.69434
    -1.12472
    -1.31508
    -1.29852
    -1.12472
    -1.55510
    -1.86961
    -1.97720
    -1.89444
    -1.68752
    -1.55510
    -1.29025
    -1.12472
    -0.86814
    -0.67778
    -0.47914
    -0.34672
    -0.37155
    -0.35500
    -0.35500
    -0.34672
    -0.34672
    -0.28051
    -0.22257
    -0.08187
    -0.02393
    -0.07359
    -0.05704
    -0.05704
    -0.06532
    -0.04049
    -0.03221
    -0.02393
    -0.06532
    -0.00738
     0.02573
     0.00090
     0.03400
    -0.02393
    -0.03221
    -0.02393
    -0.04876
    -0.04049
     0.00090
    -0.11498
    -0.05704
    -0.11498
    -0.09842
    -0.05704
    -0.09842
    -0.13981
    -0.12325
    -0.09842
    -0.12325
    -0.11498
    -0.09842
    -0.09842
    -0.09015
    -0.09842
    -0.09842
    -0.09842
    -0.13981
    -0.09015
    -0.09842
    -0.04876
    -0.05704
    -0.06532
    -0.08187
    -0.07359
    -0.09015
    -0.10670
    -0.12325
    -0.11498
    -0.10670
    -0.09015
    -0.08187
    -0.09842
    -0.15636
    -0.14808
    -0.16464
    -0.06532
    -0.06532
    -0.09015
    -0.07359
    -0.07359
    -0.09842
    -0.04876
    -0.09015
    -0.05704
    -0.07359
    -0.04049
    -0.04876
    -0.03221
    -0.08187
    -0.06532
    -0.08187
    -0.11498
    -0.07359
    -0.10670
    -0.11498
    -0.12325
    -0.15636
    -0.16464
    -0.15636
    -0.18947
    -0.18947
    -0.18947
    -0.14808
    -0.19774
    -0.20602
    -0.19774
    -0.18119
    -0.22257
    -0.12325
    -0.12325
    -0.15636
    -0.13153
    -0.13153
    -0.10670
    -0.07359
    -0.04876
    -0.04876
    -0.01566
     0.01745
     0.02573
     0.05056
     0.00917
     0.01745
     0.03400
     0.10021
     0.07538
     0.04228
     0.09194
     0.05056
     0.13332
     0.12504
     0.11677
     0.06711
     0.10021
     0.10849
     0.11677
     0.12504
     0.12504
     0.08366
     0.09194
     0.12504
     0.10849
     0.08366
     0.03400
     0.07538
     0.04228
     0.02573
    -0.06532
    -0.07359
    -0.13153
    -0.24740
    -0.27223
    -0.43776
    -0.57846
    -0.84331
    -1.00057
    -0.90125
    -0.81021
    -0.56191
     0.95270
     3.75018
     4.32126
     4.32126
     4.32126
     2.42593
     0.50577
     0.56370
     2.16935
     4.32126
     4.32126
     4.32126
     4.32126
     3.24531
     1.87967
     0.81200
    -0.16464
    -0.91780
    -1.36474
    -1.53854
    -1.60476
    -1.50544
    -1.57165
    -1.45578
    -1.28197
    -1.09989
    -1.03367
    -0.93436
    -0.91780
    -0.88470
    -0.75227
    -0.71089
    -0.62812
    -0.56191
    -0.57846
    -0.49570
    -0.42121
    -0.35500
    -0.32189
    -0.18947
    -0.16464
    -0.17291
    -0.12325
    -0.11498
    -0.04876
    -0.03221
     0.01745
     0.02573
    -0.01566
    -0.04876
    -0.04049
    -0.02393
    -0.00738
    -0.02393
    -0.02393
    -0.05704
    -0.09842
    -0.11498
    -0.09842
    -0.11498
    -0.10670
    -0.14808
    -0.17291
    -0.10670
    -0.13153
    -0.05704
    -0.08187
    -0.11498
    -0.14808
    -0.08187
    -0.10670
    -0.06532
    -0.02393
    -0.02393
     0.00917
     0.05883
     0.02573
     0.02573
    -0.03221
     0.02573
     0.02573
     0.00917
    -0.00738
    -0.00738
    -0.04049
    -0.01566
    -0.07359
    -0.08187
    -0.06532
    -0.07359
    -0.10670
    -0.10670
    -0.10670
    -0.11498
    -0.13981
    -0.09842
    -0.10670
    -0.13153
    -0.13981
    -0.05704
    -0.10670
    -0.10670
    -0.10670
    -0.10670
    -0.13981
    -0.11498
    -0.11498
    -0.13981
    -0.11498
    -0.13153
    -0.18947
    -0.16464
    -0.13981
    -0.16464
    -0.16464
    -0.15636
    -0.16464
    -0.21429
    -0.17291
    -0.20602
    -0.13153
    -0.13153
    -0.18119
    -0.16464
    -0.14808
    -0.16464
    -0.18119
    -0.18119
    -0.12325
    -0.13981
    -0.18119
    -0.15636
    -0.16464
    -0.12325
    -0.13981
    -0.15636
    -0.18119
    -0.12325
    -0.15636
    -0.11498
    -0.13153
    -0.13153
    -0.15636
    -0.18947
    -0.09842
    -0.15636
    -0.16464
    -0.13981
    -0.10670
    -0.18947
    -0.18119
    -0.21429
    -0.23912
    -0.20602
    -0.18947
    -0.22257
    -0.19774
    -0.21429
    -0.25568
    -0.27223
    -0.25568
    -0.19774
    -0.27223
    -0.24740
    -0.23912
    -0.21429
    -0.28051
    -0.26395
    -0.28051
    -0.22257
    -0.24740
    -0.31361
    -0.34672
    -0.42121
    -0.50397
    -0.58674
    -0.71089
    -0.79365
    -1.00057
    -1.00884
    -1.11644
    -1.19093
    -1.04195
    -0.08187
     2.41765
     4.32126
     4.32126
     4.32126
     3.97364
     2.79837
     2.07004
     1.81346
     2.74044
     4.23022
     4.32126
     4.32126
     3.55154
     2.17763
     0.92787
    -0.35500
    -1.38957
    -2.10963
    -2.57311
    -2.87935
    -2.94556
    -2.79658
    -2.63933
    -2.40758
    -2.22550
    -1.96065
    -1.73718
    -1.52199
    -1.24887
    -1.08333
    -0.91780
    -0.76055
    -0.65295
    -0.61157
    -0.50397
    -0.37983
    -0.31361
    -0.25568
    -0.23912
    -0.18119
    -0.17291
    -0.18119
    -0.09015
    -0.10670
    -0.13153
    -0.04049
    -0.01566
    -0.04049
    -0.03221
    -0.04876
    -0.00738
     0.03400
     0.02573
     0.05883
     0.00917
     0.10021
     0.05883
     0.08366
     0.14987
     0.14160
     0.08366
     0.15815
     0.17470
     0.15815
     0.14987
     0.10021
     0.14160
     0.16643
     0.14160
     0.12504
     0.13332
     0.10021
     0.11677
     0.11677
     0.15815
     0.10021
     0.05056
     0.10021
     0.10021
     0.06711
     0.09194
     0.08366
     0.02573
     0.04228
     0.07538
     0.01745
     0.01745
    -0.00738
    -0.04049
    -0.03221
    -0.01566
    -0.02393
    -0.05704
    -0.10670
    -0.09015
    -0.10670
    -0.12325
    -0.13153
    -0.10670
    -0.09015
    -0.07359
    -0.04049
    -0.04876
    -0.08187
    -0.07359
    -0.08187
    -0.03221
    -0.01566
    -0.08187
    -0.02393
    -0.01566
     0.00917
    -0.01566
    -0.03221
    -0.05704
    -0.04049
    -0.04049
    -0.02393
    -0.04876
    -0.08187
    -0.09842
    -0.08187
    -0.05704
    -0.01566
    -0.06532
    -0.09015
    -0.09015
    -0.09015
    -0.07359
    -0.07359
    -0.05704
    -0.09842
    -0.05704
    -0.07359
    -0.09015
    -0.06532
    -0.09842
    -0.08187
    -0.11498
    -0.04876
    -0.05704
    -0.13153
    -0.13981
    -0.12325
    -0.14808
    -0.16464
    -0.16464
    -0.20602
    -0.24740
    -0.18947
    -0.18119
    -0.18947
    -0.21429
    -0.19774
    -0.22257
    -0.18947
    -0.18947
    -0.19774
    -0.21429
    -0.13981
    -0.13153
    -0.13153
    -0.12325
    -0.16464
    -0.10670
    -0.13153
    -0.12325
    -0.13153
    -0.17291
    -0.19774
    -0.18119
    -0.18119
    -0.13153
    -0.23912
    -0.21429
    -0.28878
    -0.28051
    -0.31361
    -0.33844
    -0.42949
    -0.44604
    -0.51225
    -0.60329
    -0.72744
    -0.83504
    -1.06678
    -1.29025
    -1.52199
    -1.55510
    -1.61303
    -1.72891
    -1.46406
    -0.19774
     2.97218
     4.32126
     4.32126
     4.32126
     4.32126
     1.81346
     1.07685
     2.13625
     4.32126
     4.32126
     4.32126
     4.32126
     3.75018
     2.04521
     0.47266
    -0.90953
    -1.96065
    -2.75520
    -3.29318
    -3.58285
    -3.64079
    -3.45871
    -3.27662
    -3.02005
    -2.72209
    -2.47380
    -2.12618
    -1.76201
    -1.50544
    -1.35646
    -1.24059
    -1.12472
    -0.98401
    -0.86814
    -0.75227
    -0.65295
    -0.52880
    -0.40466
    -0.28051
    -0.25568
    -0.18119
    -0.17291
    -0.09842
    -0.06532
     0.13332
     0.17470
     0.18298
     0.27402
     0.29885
     0.34851
     0.32368
     0.19953
     0.23264
     0.25747
     0.34023
     0.27402
     0.24092
     0.20781
     0.15815
     0.10021
     0.14987
     0.10849
     0.06711
     0.06711
     0.04228
     0.03400
     0.05056
     0.04228
     0.07538
     0.05883
     0.09194
     0.06711
     0.05883
     0.10021
     0.04228
    -0.04049
     0.07538
     0.02573
     0.00090
     0.00917
    -0.05704
    -0.05704
    -0.06532
    -0.09842
    -0.13153
    -0.09842
    -0.09842
    -0.12325
    -0.16464
    -0.08187
    -0.16464
    -0.23085
    -0.18947
    -0.11498
    -0.14808
    -0.15636
    -0.17291
    -0.17291
    -0.14808
    -0.14808
    -0.15636
    -0.18119
    -0.13153
    -0.12325
    -0.14808
    -0.13981
    -0.18947
    -0.16464
    -0.16464
    -0.11498
    -0.12325
    -0.12325
    -0.16464
    -0.19774
    -0.21429
    -0.19774
    -0.18947
    -0.23912
    -0.24740
    -0.23085
    -0.17291
    -0.22257
    -0.21429
    -0.26395
    -0.28051
    -0.26395
    -0.23912
    -0.22257
    -0.27223
    -0.25568
    -0.21429
    -0.20602
    -0.23085
    -0.21429
    -0.23085
    -0.22257
    -0.22257
    -0.23085
    -0.23085
    -0.24740
    -0.23912
    -0.15636
    -0.13981
    -0.13153
    -0.16464
    -0.15636
    -0.14808
    -0.13153
    -0.09015
    -0.05704
    -0.06532
    -0.09015
    -0.06532
    -0.01566
    -0.04049
    -0.03221
    -0.06532
    -0.04049
    -0.01566
    -0.04049
    -0.09015
    -0.09842
    -0.13981
    -0.14808
    -0.13981
    -0.16464
    -0.17291
    -0.27223
    -0.23912
    -0.32189
    -0.38810
    -0.41293
    -0.52880
    -0.68606
    -0.72744
    -0.90953
    -1.08333
    -1.28197
    -1.40612
    -1.58820
    -1.77856
    -1.92754
    -1.62959
     0.06711
     3.17910
     4.32126
     4.32126
     4.32126
     4.32126
     3.21220
     2.55008
     2.85631
     4.32126
     4.32126
     4.32126
     4.32126
     4.30471
     2.90597
     1.54861
     0.21609
    -1.05023
    -1.92754
    -2.62277
    -2.90418
    -3.10281
    -3.12764
    -3.01177
    -2.72209
    -2.50690
    -2.25033
    -1.97720
    -1.74546
    -1.48889
    -1.29025
    -1.08333
    -0.93436
    -0.84331
    -0.71089
    -0.66123
    -0.57019
    -0.43776
    -0.36327
    -0.32189
    -0.18947
    -0.21429
    -0.14808
    -0.02393
     0.02573
     0.07538
     0.05883
     0.07538
     0.05056
     0.13332
     0.19126
     0.10021
     0.09194
     0.14160
     0.14987
     0.08366
     0.11677
     0.08366
     0.04228
     0.00917
    -0.00738
     0.00090
    -0.01566
    -0.02393
    -0.03221
    -0.00738
    -0.00738
    -0.04876
    -0.03221
    -0.04049
    -0.03221
    -0.05704
    -0.02393
     0.00917
    -0.00738
     0.00917
    -0.01566
     0.00917
    -0.07359
    -0.13153
     0.00090
     0.02573
    -0.00738
    -0.00738
    -0.05704
    -0.04049
    -0.04049
    -0.09842
    -0.04049
    -0.00738
    -0.06532
    -0.00738
    -0.00738
    -0.04049
    -0.02393
    -0.01566
    -0.02393
    -0.03221
     0.00917
    -0.02393
    -0.04876
    -0.02393
    -0.03221
    -0.00738
    -0.06532
    -0.02393
    -0.03221
    -0.06532
    -0.03221
    -0.04049
    -0.05704
    -0.06532
    -0.09015
    -0.09015
    -0.02393
    -0.06532
    -0.07359
    -0.11498
    -0.09015
    -0.06532
    -0.09842
    -0.08187
    -0.06532
    -0.15636
    -0.09015
    -0.08187
    -0.09015
    -0.09842
    -0.11498
    -0.10670
    -0.09842
    -0.09015
    -0.08187
    -0.11498
    -0.09842
    -0.07359
    -0.11498
    -0.07359
    -0.09842
    -0.11498
    -0.12325
    -0.07359
    -0.09015
    -0.14808
    -0.16464
    -0.14808
    -0.12325
    -0.11498
    -0.11498
    -0.13981
    -0.13153
    -0.13153
    -0.13153
    -0.13153
    -0.10670
    -0.12325
    -0.13153
    -0.09842
    -0.13981
    -0.13981
    -0.13153
    -0.16464
    -0.15636
    -0.14808
    -0.23085
    -0.24740
    -0.33844
    -0.40466
    -0.52053
    -0.70261
    -0.79365
    -0.98401
    -1.18265
    -1.31508
    -1.43923
    -1.60476
    -1.47233
    -0.37155
     2.64939
     4.32126
     4.32126
     4.32126
     3.88260
     3.12116
     2.68250
     2.76527
     3.96537
     4.32126
     4.32126
     4.32126
     4.32126
     2.98873
     1.45757
     0.10021
    -0.99229
    -1.88616
    -2.57311
    -3.00350
    -3.16903
    -3.14420
    -3.03660
    -2.87107
    -2.59794
    -2.22550
    -2.01031
    -1.73718
    -1.48061
    -1.29852
    -1.19093
    -1.07506
    -0.94263
    -0.84331
    -0.69434
    -0.58674
    -0.52880
    -0.46259
    -0.48742
    -0.47914
    -0.43776
    -0.28051
    -0.26395
    -0.22257
    -0.14808
    -0.09015
    -0.13981
    -0.21429
    -0.16464
    -0.09015
     0.00917
     0.04228
     0.09194
     0.10849
     0.10021
     0.10021
     0.05883
     0.14160
     0.05883
     0.00090
     0.02573
     0.08366
     0.12504
     0.07538
     0.00917
     0.00917
    -0.04049
    -0.01566
    -0.02393
    -0.05704
    -0.09015
    -0.04876
    -0.04876
     0.01745
     0.01745
    -0.01566
    -0.00738
     0.03400
     0.02573
     0.04228
     0.06711
     0.07538
     0.05883
     0.09194
     0.05883
     0.08366
     0.08366
     0.06711
     0.07538
     0.05056
     0.10021
     0.08366
     0.02573
     0.00917
     0.07538
     0.19953
     0.08366
    -0.11498
    -0.04049
     0.00090
     0.04228
     0.04228
     0.02573
    -0.02393
    -0.04049
    -0.05704
     0.02573
     0.00090
    -0.05704
    -0.03221
    -0.04876
    -0.01566
    -0.02393
    -0.06532
    -0.00738
     0.01745
     0.02573
     0.02573
    -0.00738
     0.00917
     0.02573
     0.00090
     0.05056
     0.05056
     0.00917
     0.01745
     0.00090
     0.05056
     0.01745
     0.03400
     0.01745
    -0.00738
     0.04228
     0.05056
     0.00917
     0.01745
     0.00917
     0.00090
     0.00090
     0.04228
     0.00090
    -0.04049
     0.00917
    -0.00738
    -0.01566
    -0.04049
    -0.03221
    -0.00738
    -0.02393
    -0.03221
    -0.04876
    -0.06532
    -0.04876
    -0.09842
    -0.04876
    -0.05704
    -0.05704
    -0.11498
    -0.08187
    -0.11498
    -0.09015
    -0.13981
    -0.13153
    -0.18119
    -0.13981
    -0.13153
    -0.15636
    -0.18119
    -0.24740
    -0.27223
    -0.33844
    -0.31361
    -0.42949
    -0.53708
    -0.69434
    -0.79365
    -0.97574
    -1.16610
    -1.33163
    -1.48061
    -1.72891
    -2.00203
    -1.88616
    -0.30534
     2.50869
     4.32126
     4.32126
     4.32126
     4.32126
     3.60120
     1.81346
     1.59827
     3.44394
     4.32126
     4.32126
     4.32126
     4.05641
     2.59974
     1.26721
    -0.02393
    -0.92608
    -1.82822
    -2.55656
    -2.97867
    -3.10281
    -3.16903
    -2.96211
    -2.65588
    -2.43241
    -2.22550
    -1.96893
    -1.77856
    -1.50544
    -1.31508
    -1.10816
    -0.90125
    -0.81021
    -0.71089
    -0.64468
    -0.61985
    -0.46259
    -0.44604
    -0.37983
    -0.40466
    -0.37983
    -0.22257
    -0.16464
    -0.11498
    -0.12325
    -0.10670
    -0.08187
    -0.08187
    -0.01566
     0.02573
    -0.01566
    -0.04049
     0.05883
     0.08366
     0.10849
     0.15815
     0.04228
     0.10021
     0.08366
     0.10849
     0.15815
     0.08366
     0.09194
     0.08366
     0.07538
     0.01745
     0.00917
    -0.01566
    -0.01566
     0.02573
    -0.00738
    -0.03221
    -0.05704
    -0.07359
    -0.04049
    -0.05704
    -0.09015
    -0.06532
    -0.07359
    -0.05704
    -0.05704
    -0.05704
    -0.08187
    -0.06532
    -0.09842
    -0.04049
    -0.02393
    -0.05704
    -0.04876
    -0.04049
    -0.04876
    -0.04049
    -0.04049
    -0.05704
    -0.03221
    -0.00738
    -0.03221
    -0.01566
    -0.03221
    -0.09842
    -0.12325
    -0.04049
    -0.05704
    -0.05704
    -0.05704
    -0.09015
    -0.06532
    -0.08187
    -0.10670
    -0.13981
    -0.13153
    -0.11498
    -0.13981
    -0.10670
    -0.11498
    -0.15636
    -0.16464
    -0.15636
    -0.11498
    -0.16464
    -0.13981
    -0.15636
    -0.18947
    -0.09842
    -0.20602
    -0.16464
    -0.14808
    -0.15636
    -0.13153
    -0.15636
    -0.18119
    -0.14808
    -0.19774
    -0.17291
    -0.14808
    -0.16464
    -0.18119
    -0.13981
    -0.19774
    -0.15636
    -0.16464
    -0.16464
    -0.17291
    -0.16464
    -0.16464
    -0.18947
    -0.17291
    -0.15636
    -0.20602
    -0.22257
    -0.16464
    -0.16464
    -0.19774
    -0.15636
    -0.17291
    -0.16464
    -0.20602
    -0.18947
    -0.15636
    -0.18947
    -0.14808
    -0.13153
    -0.10670
    -0.12325
    -0.09842
    -0.10670
    -0.10670
    -0.05704
    -0.12325
    -0.09015
    -0.09842
    -0.06532
    -0.09842
    -0.14808
    -0.13153
    -0.11498
    -0.14808
    -0.15636
    -0.20602
    -0.16464
    -0.20602
    -0.21429
    -0.28051
    -0.28878
    -0.40466
    -0.47914
    -0.52880
    -0.70261
    -0.85987
    -1.00057
    -1.18265
    -1.40612
    -1.66269
    -1.81995
    -1.52199
     0.59681
     4.12262
     4.32126
     4.32126
     4.32126
     3.23703
     2.07831
     1.26721
     2.34316
     4.32126
     4.32126
     4.32126
     4.32126
     3.56809
     2.13625
     0.62164
    -0.74399
    -1.81995
    -2.51518
    -2.92901
    -3.05316
    -3.06971
    -3.00350
    -2.75520
    -2.58967
    -2.41586
    -2.23378
    -2.04341
    -1.67097
    -1.45578
    -1.24887
    -1.11644
    -1.00884
    -0.87642
    -0.81848
    -0.74399
    -0.50397
    -0.34672
    -0.20602
    -0.11498
    -0.04876
    -0.07359
    -0.04049
     0.06711
     0.10849
     0.13332
     0.21609
     0.24092
     0.20781
     0.20781
     0.18298
     0.12504
     0.10849
     0.10021
     0.07538
     0.03400
     0.03400
     0.04228
     0.03400
    -0.05704
    -0.04049
    -0.03221
     0.03400
    -0.00738
    -0.03221
     0.00917
    -0.04049
    -0.06532
    -0.08187
     0.03400
    -0.02393
    -0.03221
    -0.04049
    -0.00738
    -0.04876
    -0.02393
    -0.02393
    -0.03221
    -0.03221
    -0.00738
    -0.01566
    -0.06532
    -0.05704
    -0.05704
    -0.08187
    -0.00738
    -0.06532
    -0.09842
    -0.06532
    -0.05704
    -0.04876
    -0.06532
    -0.07359
    -0.09015
    -0.06532
    -0.02393
    -0.06532
    -0.09842
    -0.07359
    -0.04049
    -0.07359
    -0.02393
    -0.00738
    -0.06532
    -0.04876
    -0.02393
    -0.04049
    -0.03221
    -0.05704
    -0.05704
    -0.04049
    -0.02393
     0.01745
    -0.04049
    -0.04876
    -0.06532
    -0.07359
    -0.05704
     0.00917
    -0.04049
    -0.09842
    -0.03221
    -0.03221
    -0.05704
    -0.07359
    -0.10670
    -0.04876
    -0.04049
    -0.07359
    -0.07359
    -0.06532
    -0.09842
    -0.07359
    -0.05704
    -0.03221
    -0.07359
    -0.09842
    -0.04049
    -0.04049
    -0.09015
    -0.09842
    -0.07359
    -0.13981
    -0.08187
    -0.04876
    -0.09015
    -0.09842
    -0.10670
    -0.09015
    -0.11498
    -0.13153
    -0.05704
    -0.13153
    -0.13153
    -0.09842
    -0.11498
    -0.11498
    -0.12325
    -0.13981
    -0.16464
    -0.09015
    -0.09015
    -0.14808
    -0.20602
    -0.21429
    -0.27223
    -0.26395
    -0.25568
    -0.31361
    -0.36327
    -0.42949
    -0.52053
    -0.66951
    -0.81848
    -1.00057
    -1.14955
    -1.26542
    -1.38957
    -1.49716
    -1.60476
    -1.48889
    -0.41293
     2.67422
     4.32126
     4.32126
     4.32126
     3.70879
     2.42593
     2.40110
     3.20392
     4.32126
     4.32126
     4.32126
     4.32126
     4.18884
     2.92252
     1.41619
     0.11677
    -1.03367
    -1.96065
    -2.63933
    -2.99522
    -3.17730
    -3.11109
    -2.93728
    -2.72209
    -2.42414
    -2.15101
    -1.86961
    -1.62959
    -1.41440
    -1.24887
    -1.09989
    -0.91780
    -0.81021
    -0.69434
    -0.57019
    -0.61985
    -0.55363
    -0.51225
    -0.48742
    -0.34672
    -0.32189
    -0.25568
    -0.18119
    -0.18119
    -0.16464
    -0.12325
    -0.05704
     0.02573
     0.05056
     0.11677
     0.14160
     0.08366
     0.15815
     0.19126
     0.10021
     0.12504
     0.15815
     0.13332
     0.14160
     0.11677
     0.14160
     0.06711
     0.06711
     0.00917
    -0.03221
    -0.04049
     0.04228
    -0.00738
    -0.08187
    -0.03221
    -0.04876
    -0.01566
    -0.02393
    -0.01566
    -0.04876
    -0.05704
     0.00917
    -0.03221
     0.00090
    -0.04049
    -0.00738
    -0.03221
    -0.03221
    -0.02393
    -0.04049
    -0.05704
    -0.04049
    -0.03221
    -0.05704
    -0.05704
    -0.05704
    -0.01566
    -0.04049
    -0.04876
    -0.04049
    -0.04876
    -0.01566
    -0.04876
    -0.04876
     0.01745
    -0.01566
    -0.03221
    -0.04049
     0.02573
    -0.01566
    -0.00738
     0.00917
    -0.01566
     0.03400
     0.02573
     0.00090
     0.00917
    -0.00738
    -0.01566
     0.00917
     0.07538
     0.05883
     0.00917
     0.02573
     0.04228
     0.05056
     0.01745
     0.05883
     0.01745
     0.01745
     0.06711
     0.06711
     0.01745
     0.01745
     0.00917
     0.01745
     0.05883
     0.01745
     0.01745
     0.02573
     0.04228
     0.07538
     0.05883
     0.04228
     0.00090
     0.04228
     0.04228
     0.07538
     0.05883
     0.04228
     0.04228
     0.02573
     0.00090
     0.00917
    -0.03221
    -0.06532
    -0.05704
    -0.13153
    -0.16464
    -0.23912
    -0.32189
    -0.42121
    -0.54536
    -0.71089
    -0.82676
    -0.91780
    -1.05023
    -1.15782
    -1.11644
    -0.58674
     0.99408
     3.36118
     4.32126
     4.32126
     3.68396
     3.01356
     2.69078
     2.50869
     2.25212
     3.20392
     4.32126
     4.32126
     4.02330
     3.22048
     2.01210
     0.67957
    -0.47914
    -1.24887
    -1.77856
    -2.10963
    -2.29999
    -2.33309
    -2.38275
    -2.29171
    -2.14273
    -1.91927
    -1.70408
    -1.58820
    -1.40612
    -1.20748
    -1.04195
    -0.74399
    -0.68606
    -0.59502
    -0.42949
    -0.35500
    -0.24740
    -0.24740
    -0.20602
    -0.13153
    -0.12325
    -0.02393
     0.00917
    -0.03221
    -0.04876
    -0.05704
    -0.21429
    -0.18119
    -0.18947
    -0.18947
    -0.18947
    -0.23085
    -0.25568
    -0.26395
    -0.27223
    -0.31361
    -0.35500
    -0.31361
    -0.30534
    -0.27223
    -0.25568
    -0.33017
    -0.32189
    -0.32189
    -0.24740
    -0.23912
    -0.23912
    -0.25568
    -0.18947
    -0.18119
    -0.19774
    -0.21429
    -0.17291
    -0.13153
    -0.12325
    -0.10670
    -0.09842
    -0.12325
    -0.12325
    -0.16464
    -0.04049
    -0.13981
    -0.22257
    -0.16464
    -0.12325
    -0.16464
    -0.12325
    -0.13153
    -0.13153
    -0.13153
    -0.12325
    -0.14808
    -0.10670
    -0.09842
    -0.09842
    -0.09842
    -0.08187
    -0.06532
    -0.09015
    -0.09015
    -0.09015
    -0.09842
    -0.08187
    -0.09842
    -0.09842
    -0.13153
    -0.10670
    -0.15636
    -0.13153
    -0.13981
    -0.14808
    -0.16464
    -0.15636
    -0.10670
    -0.18947
    -0.14808
    -0.13981
    -0.13153
    -0.18947
    -0.18119
    -0.19774
    -0.16464
    -0.15636
    -0.18947
    -0.18119
    -0.18947
    -0.16464
    -0.20602
    -0.22257
    -0.18119
    -0.23912
    -0.22257
    -0.20602
    -0.23912
    -0.20602
    -0.21429
    -0.23912
    -0.19774
    -0.22257
    -0.17291
    -0.20602
    -0.21429
    -0.18947
    -0.17291
    -0.19774
    -0.18947
    -0.22257
    -0.24740
    -0.27223
    -0.26395
    -0.29706
    -0.34672
    -0.42949
    -0.51225
    -0.58674
    -0.73572
    -0.90125
    -1.04195
    -1.14955
    -1.26542
    -1.47233
    -1.34818
    -0.65295
     1.21755
     3.90743
     4.32126
     4.32126
     4.20539
     3.14599
     2.58318
     2.31833
     2.26040
     3.05495
     4.32126
     4.32126
     3.80811
     2.82320
     1.54861
     0.18298
    -1.10816
    -2.07652
    -2.67243
    -2.95384
    -3.06143
    -3.02833
    -2.87935
    -2.59794
    -2.34137
    -2.10963
    -1.85305
    -1.60476
    -1.32335
    -1.14127
    -1.02540
    -0.81848
    -0.70261
    -0.53708
    -0.41293
    -0.31361
    -0.28051
    -0.28051
    -0.23912
    -0.17291
    -0.15636
    -0.11498
    -0.09842
    -0.07359
    -0.04049
    -0.04049
    -0.05704
    -0.00738
    -0.03221
    -0.11498
    -0.03221
    -0.04049
    -0.05704
    -0.09015
    -0.06532
    -0.04049
    -0.06532
    -0.08187
    -0.12325
    -0.15636
    -0.17291
    -0.18947
    -0.16464
    -0.21429
    -0.18119
    -0.19774
    -0.21429
    -0.24740
    -0.24740
    -0.33017
    -0.29706
    -0.36327
    -0.28051
    -0.28051
    -0.27223
    -0.28051
    -0.27223
    -0.22257
    -0.22257
    -0.20602
    -0.14808
    -0.15636
    -0.18947
    -0.15636
    -0.16464
    -0.14808
    -0.11498
    -0.13153
    -0.04876
    -0.06532
    -0.05704
    -0.08187
    -0.09842
    -0.05704
    -0.10670
    -0.09842
     0.00917
    -0.03221
    -0.04049
    -0.03221
     0.00917
     0.01745
    -0.02393
    -0.11498
    -0.13981
    -0.19774
    -0.09015
    -0.08187
    -0.05704
    -0.08187
    -0.09842
    -0.11498
    -0.10670
    -0.13153
    -0.17291
    -0.15636
    -0.11498
    -0.12325
    -0.11498
    -0.13153
    -0.09842
    -0.06532
    -0.07359
    -0.04876
    -0.08187
    -0.09842
    -0.10670
    -0.09842
    -0.05704
    -0.08187
    -0.09015
    -0.09842
    -0.09015
    -0.09015
    -0.06532
    -0.05704
    -0.09015
    -0.06532
    -0.04876
    -0.02393
    -0.06532
    -0.03221
    -0.05704
    -0.05704
    -0.04876
    -0.03221
    -0.03221
    -0.05704
    -0.04049
    -0.09015
    -0.06532
    -0.07359
    -0.13153
    -0.10670
    -0.11498
    -0.12325
    -0.19774
    -0.27223
    -0.32189
    -0.39638
    -0.48742
    -0.57019
    -0.71917
    -0.89297
    -1.04195
    -1.19093
    -1.33991
    -1.54682
    -1.43923
    -0.52053
     1.86312
     4.32126
     4.32126
     4.32126
     4.32126
     4.02330
     3.15427
     2.73216
     3.13771
     4.32126
     4.32126
     4.32126
     4.32126
     3.41084
     1.87140
     0.50577
    -0.66951
    -1.63786
    -2.41586
    -2.87935
    -3.16075
    -3.23524
    -3.24352
    -3.01177
    -2.67243
    -2.44069
    -2.16756
    -1.81167
    -1.49716
    -1.25714
    -1.01712
    -0.90125
    -0.74399
    -0.60329
    -0.48742
    -0.42121
    -0.31361
    -0.21429
    -0.19774
    -0.10670
    -0.08187
    -0.07359
    -0.09015
    -0.01566
    -0.01566
     0.04228
     0.00917
    -0.06532
    -0.02393
     0.02573
    -0.01566
     0.00917
    -0.03221
    -0.04049
    -0.04876
    -0.05704
    -0.05704
    -0.00738
    -0.05704
    -0.08187
    -0.05704
    -0.05704
    -0.06532
    -0.09015
    -0.12325
    -0.04876
    -0.06532
    -0.04876
    -0.04876
    -0.09842
    -0.10670
    -0.08187
    -0.04876
    -0.01566
    -0.07359
    -0.12325
    -0.12325
    -0.10670
    -0.11498
    -0.11498
    -0.13981
    -0.15636
    -0.12325
    -0.13981
    -0.16464
    -0.13981
    -0.13153
    -0.15636
    -0.12325
    -0.09842
    -0.12325
    -0.14808
    -0.13153
    -0.12325
    -0.09015
    -0.13981
    -0.11498
    -0.14808
    -0.13153
    -0.12325
    -0.13153
    -0.13153
    -0.13981
    -0.20602
    -0.19774
    -0.13153
    -0.16464
    -0.18947
    -0.18947
    -0.19774
    -0.16464
    -0.18119
    -0.18119
    -0.14808
    -0.21429
    -0.18119
    -0.18119
    -0.18947
    -0.18947
    -0.18947
    -0.19774
    -0.16464
    -0.14808
    -0.18947
    -0.17291
    -0.18119
    -0.20602
    -0.17291
    -0.21429
    -0.21429
    -0.18947
    -0.26395
    -0.25568
    -0.22257
    -0.19774
    -0.20602
    -0.21429
    -0.18119
    -0.18119
    -0.23912
    -0.26395
    -0.22257
    -0.21429
    -0.18947
    -0.14808
    -0.12325
    -0.12325
    -0.13981
    -0.14808
    -0.15636
    -0.13153
    -0.15636
    -0.18947
    -0.19774
    -0.16464
    -0.16464
    -0.21429
    -0.23085
    -0.24740
    -0.28051
    -0.27223
    -0.36327
    -0.40466
    -0.46259
    -0.55363
    -0.64468
    -0.79365
    -0.94263
    -1.12472
    -1.36474
    -1.39784
    -1.50544
    -1.56337
    -1.51371
    -0.87642
     1.12651
     4.32126
     4.32126
     4.32126
     4.32126
     2.79010
     1.83002
     2.22729
     4.11435
     4.32126
     4.32126
     4.32126
     4.32126
     2.98046
     1.45757
     0.25747
    -0.90953
    -1.86133
    -2.58139
    -3.07798
    -3.29318
    -3.26835
    -3.19386
    -2.90418
    -2.64760
    -2.19239
    -1.91099
    -1.62131
    -1.30680
    -1.09989
    -0.95919
    -0.81021
    -0.66123
    -0.63640
    -0.48742
    -0.42121
    -0.34672
    -0.30534
    -0.28878
    -0.28878
    -0.30534
    -0.23085
    -0.25568
    -0.19774
    -0.06532
    -0.11498
    -0.14808
    -0.11498
    -0.10670
    -0.11498
    -0.09015
    -0.10670
    -0.04876
    -0.00738
     0.03400
    -0.02393
     0.00917
     0.05883
    -0.00738
     0.04228
     0.00917
     0.05883
     0.02573
     0.03400
     0.03400
     0.08366
     0.06711
     0.04228
     0.00917
     0.00917
    -0.00738
     0.05056
     0.02573
     0.05056
     0.05056
    -0.04049
     0.00917
     0.04228
     0.00090
     0.00917
    -0.02393
    -0.02393
    -0.06532
    -0.03221
    -0.01566
    -0.02393
     0.00917
    -0.03221
    -0.04049
    -0.05704
    -0.06532
    -0.06532
    -0.09015
    -0.04876
    -0.04049
    -0.06532
    -0.07359
    -0.03221
    -0.05704
    -0.05704
    -0.03221
    -0.03221
    -0.03221
    -0.01566
    -0.03221
    -0.02393
    -0.02393
     0.00917
    -0.04049
    -0.00738
     0.00917
    -0.06532
    -0.09015
    -0.04049
    -0.06532
    -0.09015
    -0.09015
    -0.08187
    -0.09015
    -0.09842
    -0.09015
    -0.09842
    -0.10670
    -0.11498
    -0.17291
    -0.10670
    -0.07359
    -0.04049
    -0.10670
    -0.06532
    -0.07359
    -0.06532
    -0.09842
    -0.09842
    -0.04049
    -0.06532
    -0.04049
    -0.04049
    -0.06532
    -0.07359
    -0.09015
    -0.06532
     0.00090
    -0.04876
    -0.02393
    -0.03221
    -0.03221
    -0.01566
    -0.04049
    -0.06532
    -0.04049
    -0.02393
    -0.02393
    -0.07359
    -0.05704
    -0.04876
    -0.09015
    -0.10670
    -0.10670
    -0.13981
    -0.15636
    -0.18947
    -0.23912
    -0.33017
    -0.38810
    -0.48742
    -0.57846
    -0.71089
    -0.91780
    -1.07506
    -1.18265
    -1.37301
    -1.60476
    -1.77856
    -1.40612
     0.38162
     2.92252
     4.32126
     4.32126
     4.32126
     3.95709
     2.93907
     1.75553
     1.94589
     3.75018
     4.32126
     4.32126
     4.32126
     3.66741
     2.26867
     1.13478
    -0.04049
    -1.09989
    -1.80339
    -2.22550
    -2.63105
    -2.81313
    -2.92073
    -2.82969
    -2.69726
    -2.41586
    -2.18412
    -1.93582
    -1.73718
    -1.54682
    -1.43923
    -1.37301
    -1.10816
    -0.95919
    -0.80193
    -0.64468
    -0.57019
    -0.50397
    -0.53708
    -0.34672
    -0.28878
    -0.28051
    -0.28878
    -0.33844
    -0.22257
    -0.16464
    -0.13153
    -0.13153
    -0.08187
    -0.11498
    -0.13981
    -0.09015
    -0.09015
    -0.09015
    -0.09015
    -0.11498
    -0.11498
    -0.08187
    -0.09842
    -0.11498
    -0.12325
    -0.10670
    -0.06532
    -0.11498
    -0.12325
    -0.09842
    -0.12325
    -0.12325
    -0.08187
    -0.12325
    -0.13981
    -0.15636
    -0.12325
    -0.16464
    -0.13981
    -0.13153
    -0.13153
    -0.13981
    -0.12325
    -0.18119
    -0.14808
    -0.12325
    -0.13153
    -0.13981
    -0.07359
    -0.06532
    -0.10670
    -0.13981
    -0.12325
    -0.12325
    -0.05704
    -0.08187
    -0.09015
    -0.13153
    -0.12325
    -0.12325
    -0.16464
    -0.16464
    -0.20602
    -0.21429
    -0.20602
    -0.15636
    -0.16464
    -0.18947
    -0.26395
    -0.20602
    -0.20602
    -0.18947
    -0.16464
    -0.18947
    -0.15636
    -0.13981
    -0.13153
    -0.08187
    -0.08187
    -0.09842
    -0.08187
    -0.11498
    -0.04049
    -0.04876
    -0.10670
    -0.08187
    -0.04876
    -0.06532
    -0.09842
    -0.09842
    -0.10670
    -0.13153
    -0.11498
    -0.14808
    -0.09842
    -0.17291
    -0.16464
    -0.16464
    -0.14808
    -0.18119
    -0.18947
    -0.20602
    -0.17291
    -0.16464
    -0.18119
    -0.22257
    -0.19774
    -0.18119
    -0.21429
    -0.20602
    -0.14808
    -0.17291
    -0.18947
    -0.18947
    -0.16464
    -0.17291
    -0.23912
    -0.21429
    -0.18947
    -0.14808
    -0.18119
    -0.15636
    -0.14808
    -0.14808
    -0.14808
    -0.18119
    -0.16464
    -0.14808
    -0.18947
    -0.13153
    -0.13153
    -0.14808
    -0.13153
    -0.20602
    -0.18947
    -0.18947
    -0.17291
    -0.18119
    -0.21429
    -0.26395
    -0.31361
    -0.34672
    -0.32189
    -0.29706
    -0.43776
    -0.48742
    -0.59502
    -0.71917
    -0.89297
    -1.05023
    -1.24887
    -1.43923
    -1.53854
    -1.66269
    -1.80339
    -1.64614
    -0.28878
     2.70733
     4.32126
     4.32126
     4.32126
     4.32126
     2.96390
     2.31006
     2.25212
     3.78328
     4.32126
     4.32126
     4.32126
     4.32126
     3.01356
     1.39136
    -0.01566
    -1.18265
    -2.04341
    -2.53173
    -2.94556
    -3.17730
    -3.16903
    -3.08626
    -2.87107
    -2.59794
    -2.34965
    -2.04341
    -1.79512
    -1.60476
    -1.43095
    -1.36474
    -1.24887
    -1.15782
    -1.07506
    -0.85987
    -0.72744
    -0.65295
    -0.53708
    -0.40466
    -0.28878
    -0.21429
    -0.15636
    -0.16464
    -0.20602
    -0.11498
    -0.02393
     0.02573
     0.00917
     0.01745
    -0.04049
    -0.01566
    -0.03221
    -0.09842
    -0.10670
    -0.12325
    -0.15636
    -0.11498
    -0.09842
    -0.11498
    -0.05704
    -0.03221
    -0.05704
    -0.04049
    -0.03221
    -0.04876
    -0.09842
    -0.02393
    -0.01566
    -0.04876
    -0.09842
    -0.06532
    -0.11498
    -0.07359
    -0.09842
    -0.09015
    -0.11498
    -0.11498
    -0.14808
    -0.11498
    -0.13153
    -0.16464
    -0.13981
    -0.14808
    -0.11498
    -0.07359
    -0.13153
    -0.13981
    -0.13153
    -0.13153
    -0.15636
    -0.15636
    -0.17291
    -0.18119
    -0.13153
    -0.13153
    -0.16464
    -0.15636
    -0.23085
    -0.23912
    -0.18947
    -0.14808
    -0.22257
    -0.23085
    -0.20602
    -0.22257
    -0.16464
    -0.20602
    -0.24740
    -0.16464
    -0.16464
    -0.18119
    -0.15636
    -0.16464
    -0.17291
    -0.18119
    -0.14808
    -0.13153
    -0.18119
    -0.15636
    -0.16464
    -0.17291
    -0.18119
    -0.17291
    -0.18947
    -0.18947
    -0.17291
    -0.16464
    -0.14808
    -0.15636
    -0.16464
    -0.23912
    -0.15636
    -0.15636
    -0.18119
    -0.16464
    -0.15636
    -0.12325
    -0.11498
    -0.13153
    -0.15636
    -0.21429
    -0.14808
    -0.21429
    -0.15636
    -0.18119
    -0.19774
    -0.18947
    -0.20602
    -0.17291
    -0.20602
    -0.26395
    -0.23085
    -0.28051
    -0.25568
    -0.23912
    -0.23912
    -0.25568
    -0.24740
    -0.25568
    -0.25568
    -0.30534
    -0.28878
    -0.32189
    -0.36327
    -0.35500
    -0.34672
    -0.39638
    -0.41293
    -0.44604
    -0.55363
    -0.63640
    -0.81021
    -0.97574
    -1.18265
    -1.45578
    -1.76201
    -2.03514
    -2.13446
    -2.07652
    -1.63786
    -0.47914
     1.27549
     3.65086
     4.32126
     4.32126
     3.75018
     2.31006
     2.88942
     3.73362
     4.09779
     4.32126
     4.32126
     4.32126
     4.32126
     3.77501
     2.50869
     1.18444
    -0.02393
    -1.09161
    -1.82822
    -2.28344
    -2.54001
    -2.60622
    -2.55656
    -2.40758
    -2.20895
    -1.91927
    -1.72063
    -1.54682
    -1.47233
    -1.38129
    -1.35646
    -1.15782
    -0.90953
    -0.78538
    -0.71089
    -0.64468
    -0.60329
    -0.67778
    -0.74399
    -0.66951
    -0.57846
    -0.46259
    -0.45432
    -0.47914
    -0.40466
    -0.28051
    -0.23912
    -0.26395
    -0.23912
    -0.19774
    -0.23912
    -0.14808
    -0.13153
    -0.28051
    -0.19774
    -0.07359
    -0.04876
    -0.04876
    -0.10670
    -0.11498
    -0.13981
    -0.11498
    -0.14808
    -0.14808
    -0.19774
    -0.14808
    -0.13153
    -0.14808
    -0.09015
    -0.09842
    -0.08187
    -0.08187
    -0.07359
    -0.04049
    -0.01566
     0.00917
     0.01745
     0.04228
     0.00917
     0.04228
    -0.02393
     0.05056
     0.03400
    -0.01566
     0.01745
     0.00090
    -0.01566
    -0.03221
    -0.04049
    -0.07359
    -0.08187
    -0.07359
    -0.09015
    -0.09015
    -0.08187
    -0.13153
    -0.19774
    -0.18119
    -0.19774
    -0.19774
    -0.21429
    -0.18947
    -0.20602
    -0.23085
    -0.22257
    -0.20602
    -0.24740
    -0.23085
    -0.24740
    -0.21429
    -0.22257
    -0.21429
    -0.24740
    -0.20602
    -0.13981
    -0.18947
    -0.20602
    -0.17291
    -0.13153
    -0.19774
    -0.22257
    -0.23085
    -0.18947
    -0.15636
    -0.15636
    -0.22257
    -0.20602
    -0.18119
    -0.18119
    -0.17291
    -0.16464
    -0.18947
    -0.17291
    -0.13153
    -0.11498
    -0.12325
    -0.14808
    -0.09842
    -0.03221
    -0.04876
    -0.09842
    -0.01566
    -0.03221
    -0.04876
    -0.01566
    -0.05704
     0.00090
     0.01745
    -0.05704
    -0.01566
     0.02573
    -0.02393
    -0.03221
    -0.01566
    -0.05704
    -0.03221
    -0.08187
    -0.04876
    -0.14808
    -0.18947
    -0.29706
    -0.36327
    -0.47087
    -0.58674
    -0.90125
    -1.25714
    -1.63786
    -1.99376
    -1.96893
    -1.21576
    -0.09842
     1.63138
     3.42739
     4.32126
     4.32126
     4.32126
     3.13771
     2.12797
     2.81493
     4.32126
     4.32126
     4.32126
     4.32126
     4.32126
     3.85777
     2.60801
     1.31687
     0.12504
    -0.90125
    -1.65442
    -2.11790
    -2.35792
    -2.51518
    -2.53173
    -2.37448
    -2.25033
    -1.99376
    -1.78684
    -1.45578
    -1.23231
    -1.06678
    -0.90953
    -0.83504
    -0.78538
    -0.75227
    -0.75227
    -0.78538
    -0.63640
    -0.60329
    -0.58674
    -0.51225
    -0.48742
    -0.51225
    -0.61985
    -0.61157
    -0.50397
    -0.49570
    -0.57019
    -0.61985
    -0.53708
    -0.46259
    -0.38810
    -0.42949
    -0.50397
    -0.51225
    -0.58674
    -0.68606
    -0.61157
    -0.50397
    -0.51225
    -0.47914
    -0.37155
    -0.33017
    -0.31361
    -0.28051
    -0.24740
    -0.12325
    -0.04876
     0.03400
     0.10849
     0.19126
     0.25747
     0.26575
     0.28230
     0.30713
     0.34851
     0.27402
     0.29885
     0.32368
     0.33196
     0.24919
     0.17470
     0.16643
     0.14160
     0.10849
     0.05883
     0.00917
     0.00917
    -0.00738
    -0.05704
    -0.00738
    -0.02393
    -0.09842
    -0.09842
    -0.06532
    -0.06532
    -0.10670
    -0.12325
    -0.13981
    -0.11498
    -0.11498
    -0.10670
    -0.12325
    -0.13153
    -0.13153
    -0.13153
    -0.06532
    -0.08187
    -0.09842
    -0.09015
    -0.09842
    -0.04876
    -0.09015
    -0.13153
    -0.06532
    -0.09842
    -0.04049
    -0.00738
    -0.05704
    -0.08187
    -0.09015
    -0.06532
    -0.09015
    -0.04049
    -0.04049
    -0.10670
    -0.04876
    -0.07359
    -0.05704
    -0.06532
    -0.09842
    -0.09842
    -0.08187
    -0.04876
    -0.08187
    -0.07359
    -0.13981
    -0.24740
    -0.15636
    -0.05704
    -0.08187
    -0.10670
    -0.15636
    -0.11498
    -0.13153
    -0.12325
    -0.13153
    -0.12325
    -0.11498
    -0.06532
    -0.09015
    -0.11498
    -0.11498
    -0.11498
    -0.18947
    -0.15636
    -0.15636
    -0.27223
    -0.30534
    -0.34672
    -0.47087
    -0.53708
    -0.66951
    -0.78538
    -0.82676
    -0.94263
    -0.99229
    -1.04195
    -0.84331
    -0.02393
     2.19418
     4.32126
     4.32126
     4.32126
     4.13090
     2.46731
     2.00382
     2.52525
     3.72535
     4.32126
     4.32126
     4.32126
     3.70052
     2.45903
     1.07685
    -0.18119
    -1.09989
    -1.76201
    -2.18412
    -2.58967
    -2.86279
    -2.96211
    -3.02005
    -3.01177
    -2.85452
    -2.73865
    -2.49035
    -2.15101
    -1.84478
    -1.56337
    -1.36474
    -1.15782
    -0.99229
    -0.85159
    -0.66123
    -0.50397
    -0.46259
    -0.36327
    -0.28051
    -0.20602
    -0.22257
    -0.16464
    -0.14808
    -0.13153
    -0.14808
    -0.15636
    -0.18947
    -0.19774
    -0.25568
    -0.23912
    -0.19774
    -0.19774
    -0.32189
    -0.28051
    -0.30534
    -0.28051
    -0.28878
    -0.31361
    -0.25568
    -0.23085
    -0.16464
    -0.18119
    -0.14808
    -0.16464
    -0.19774
    -0.15636
    -0.16464
    -0.11498
    -0.10670
    -0.14808
    -0.10670
    -0.13981
    -0.13153
    -0.08187
    -0.11498
    -0.09842
    -0.09842
    -0.13153
    -0.13981
    -0.12325
    -0.14808
    -0.08187
    -0.06532
    -0.05704
    -0.06532
    -0.11498
    -0.04876
    -0.04876
    -0.04049
    -0.07359
    -0.11498
    -0.12325
    -0.07359
    -0.04876
    -0.09015
    -0.10670
    -0.11498
    -0.09015
    -0.15636
    -0.09842
    -0.09015
    -0.15636
    -0.16464
    -0.11498
    -0.15636
    -0.13981
    -0.13981
    -0.13153
    -0.09842
    -0.10670
    -0.13153
    -0.13153
    -0.13981
    -0.15636
    -0.18947
    -0.15636
    -0.13153
    -0.13153
    -0.17291
    -0.15636
    -0.16464
    -0.13981
    -0.17291
    -0.13981
    -0.15636
    -0.14808
    -0.14808
    -0.14808
    -0.13153
    -0.13981
    -0.18947
    -0.18119
    -0.13153
    -0.15636
    -0.13981
    -0.16464
    -0.14808
    -0.13981
    -0.09842
    -0.13153
    -0.10670
    -0.11498
    -0.09015
    -0.13153
    -0.09015
    -0.11498
    -0.11498
    -0.17291
    -0.15636
    -0.15636
    -0.18947
    -0.27223
    -0.27223
    -0.33844
    -0.41293
    -0.52880
    -0.65295
    -0.84331
    -1.00884
    -1.13299
    -1.20748
    -1.35646
    -1.34818
    -0.92608
     0.71268
     3.88260
     4.32126
     4.32126
     4.32126
     3.58465
     2.74871
     2.81493
     3.21220
     4.01503
     4.32126
     4.32126
     4.32126
     3.65914
     2.12797
     0.65474
    -0.61157
    -1.54682
    -2.17584
    -2.56484
    -2.78003
    -2.97867
    -3.03660
    -2.92073
    -2.78831
    -2.46552
    -2.11790
    -1.83650
    -1.63786
    -1.31508
    -1.09989
    -0.96746
    -0.78538
    -0.53708
    -0.48742
    -0.42121
    -0.33017
    -0.26395
    -0.22257
    -0.16464
    -0.13153
    -0.11498
    -0.04876
    -0.04876
     0.00917
     0.00917
    -0.00738
    -0.01566
    -0.07359
    -0.09015
    -0.09842
    -0.08187
    -0.06532
    -0.06532
    -0.15636
    -0.13981
    -0.16464
    -0.19774
    -0.21429
    -0.21429
    -0.26395
    -0.18119
    -0.18947
    -0.18119
    -0.28051
    -0.22257
    -0.26395
    -0.23085
    -0.23085
    -0.24740
    -0.23085
    -0.28878
    -0.28878
    -0.30534
    -0.24740
    -0.29706
    -0.27223
    -0.30534
    -0.28051
    -0.23912
    -0.26395
    -0.28878
    -0.19774
    -0.25568
    -0.21429
    -0.18119
    -0.16464
    -0.13153
    -0.18119
    -0.14808
    -0.06532
    -0.04876
    -0.05704
    -0.08187
    -0.09015
    -0.07359
    -0.07359
    -0.09015
    -0.04876
    -0.09015
    -0.09015
    -0.04876
    -0.07359
    -0.08187
    -0.08187
    -0.06532
    -0.04876
    -0.02393
    -0.00738
    -0.05704
    -0.07359
    -0.04876
    -0.08187
    -0.04876
    -0.03221
    -0.08187
    -0.07359
    -0.07359
     0.00090
    -0.04049
    -0.04049
    -0.08187
    -0.05704
    -0.04876
    -0.02393
    -0.04876
    -0.04049
     0.00090
     0.05056
     0.00917
     0.05056
     0.05056
     0.00917
     0.04228
     0.05056
     0.02573
     0.00090
     0.03400
     0.02573
     0.00917
     0.00917
     0.00917
    -0.05704
    -0.03221
    -0.03221
    -0.04876
    -0.02393
    -0.06532
    -0.09015
    -0.11498
    -0.14808
    -0.13981
    -0.18947
    -0.30534
    -0.33017
    -0.33017
    -0.33844
    -0.41293
    -0.47914
    -0.50397
    -0.46259
     0.00917
     1.02719
     3.08805
     4.32126
     4.32126
     3.51843
     2.40110
     2.00382
     1.94589
     2.23557
     2.86459
     3.84950
     4.06469
     3.85777
     3.20392
     1.83002
     0.76234
    -0.05704
    -0.78538
    -1.27369
    -1.51371
    -1.52199
    -1.50544
    -1.50544
    -1.46406
    -1.51371
    -1.55510
    -1.57993
    -1.51371
    -1.44750
    -1.40612
    -1.33163
    -1.15782
    -1.02540
    -0.86814
    -0.67778
    -0.55363
    -0.47914
    -0.44604
    -0.32189
    -0.23085
    -0.19774
    -0.13153
    -0.09842
    -0.03221
     0.00090
     0.05883
     0.02573
     0.05883
     0.06711
     0.03400
     0.06711
     0.07538
     0.02573
     0.06711
     0.04228
     0.03400
    -0.01566
    -0.02393
    -0.02393
    -0.05704
    -0.04876
    -0.08187
    -0.05704
    -0.10670
    -0.09842
    -0.15636
    -0.12325
    -0.09015
    -0.18947
    -0.16464
    -0.17291
    -0.20602
    -0.22257
    -0.24740
    -0.23085
    -0.21429
    -0.16464
    -0.22257
    -0.15636
    -0.18947
    -0.13153
    -0.18119
    -0.11498
    -0.10670
    -0.13153
    -0.13981
    -0.09015
    -0.05704
    -0.06532
    -0.09842
    -0.13981
    -0.09842
    -0.08187
    -0.11498
    -0.12325
    -0.16464
    -0.18947
    -0.23085
    -0.21429
    -0.21429
    -0.26395
    -0.25568
    -0.26395
    -0.24740
    -0.26395
    -0.26395
    -0.28051
    -0.28051
    -0.22257
    -0.18947
    -0.18947
    -0.18947
    -0.17291
    -0.16464
    -0.16464
    -0.14808
    -0.15636
    -0.18947
    -0.16464
    -0.14808
    -0.17291
    -0.16464
    -0.20602
    -0.22257
    -0.20602
    -0.17291
    -0.21429
    -0.21429
    -0.22257
    -0.23085
    -0.17291
    -0.13153
    -0.13153
    -0.13981
    -0.11498
    -0.08187
    -0.03221
    -0.01566
    -0.01566
    -0.06532
    -0.15636
    -0.14808
    -0.04876
    -0.06532
     0.00917
    -0.05704
    -0.08187
    -0.10670
    -0.12325
    -0.19774
    -0.24740
    -0.26395
    -0.27223
    -0.28878
    -0.39638
    -0.51225
    -0.64468
    -0.76882
    -0.90953
    -0.83504
    -0.50397
     0.11677
     1.33342
     3.35290
     4.32126
     4.32126
     4.32126
     2.57491
     0.87821
     1.24238
     2.05348
     3.28669
     4.32126
     4.32126
     3.47705
     2.00382
     0.84510
    -0.05704
    -0.81021
    -1.35646
    -1.71235
    -1.96893
    -2.05169
    -1.96065
    -1.86133
    -1.67925
    -1.49716
    -1.30680
    -1.09989
    -0.90953
    -0.77710
    -0.75227
    -0.72744
    -0.66123
    -0.55363
    -0.66123
    -0.60329
    -0.65295
    -0.61157
    -0.51225
    -0.44604
    -0.41293
    -0.35500
    -0.38810
    -0.30534
    -0.28051
    -0.23912
    -0.20602
    -0.21429
    -0.18947
    -0.17291
    -0.13981
    -0.12325
    -0.11498
    -0.13981
    -0.22257
    -0.19774
    -0.17291
    -0.13153
    -0.14808
    -0.24740
    -0.24740
    -0.25568
    -0.23912
    -0.23085
    -0.27223
    -0.30534
    -0.28878
    -0.27223
    -0.19774
    -0.21429
    -0.28051
    -0.24740
    -0.19774
    -0.22257
    -0.19774
    -0.18947
    -0.13981
    -0.11498
    -0.08187
    -0.09015
    -0.04049
    -0.04876
    -0.02393
    -0.03221
     0.04228
     0.05883
     0.00917
    -0.00738
     0.01745
     0.03400
     0.01745
    -0.01566
    -0.04049
    -0.02393
    -0.05704
     0.00090
    -0.01566
    -0.03221
    -0.08187
    -0.08187
    -0.11498
    -0.04876
    -0.09842
    -0.15636
    -0.15636
    -0.13981
    -0.08187
    -0.13153
    -0.13981
    -0.17291
    -0.15636
    -0.15636
    -0.16464
    -0.16464
    -0.15636
    -0.14808
    -0.14808
    -0.08187
    -0.12325
    -0.12325
    -0.11498
    -0.11498
    -0.10670
    -0.09015
    -0.12325
    -0.07359
    -0.06532
    -0.10670
    -0.09842
    -0.09015
    -0.09842
    -0.08187
    -0.13153
    -0.05704
    -0.09015
    -0.09842
    -0.08187
    -0.09015
    -0.08187
    -0.11498
    -0.11498
    -0.09842
    -0.11498
    -0.11498
    -0.10670
    -0.10670
    -0.13981
    -0.18119
    -0.15636
    -0.10670
    -0.06532
    -0.09842
    -0.13153
    -0.07359
    -0.09842
    -0.05704
    -0.06532
     0.00917
     0.07538
     0.09194
     0.12504
     0.31540
     0.55543
     1.04374
     1.83829
     2.79837
     3.77501
     4.30471
     4.18884
     3.24531
     2.23557
     1.50723
     1.55689
     2.60801
     3.53499
     2.93907
     2.01210
     1.15961
     0.36506
    -0.58674
    -1.34818
    -1.72891
    -1.69580
    -1.67097
    -1.61303
    -1.41440
    -1.19921
    -1.11644
    -1.38957
    -1.43923
    -1.13299
    -0.84331
    -0.57019
    -0.28051
    -0.03221
    -0.11498
    -0.28051
    -0.37155
    -0.36327
    -0.44604
    -0.67778
    -0.78538
    -0.81021
    -0.85159
    -0.74399
    -0.57846
    -0.53708
    -0.50397
    -0.45432
    -0.47914
    -0.40466
    -0.31361
    -0.22257
    -0.20602
    -0.18119
    -0.28878
    -0.37983
    -0.36327
    -0.34672
    -0.31361
    -0.24740
    -0.27223
    -0.26395
    -0.25568
    -0.23912
    -0.25568
    -0.23912
    -0.27223
    -0.21429
    -0.28051
    -0.28878
    -0.18947
    -0.18119
    -0.18119
    -0.19774
    -0.20602
    -0.18947
    -0.23085
    -0.25568
    -0.24740
    -0.24740
    -0.31361
    -0.33844
    -0.25568
    -0.26395
    -0.28051
    -0.28051
    -0.22257
    -0.24740
    -0.27223
    -0.24740
    -0.21429
    -0.19774
    -0.18947
    -0.22257
    -0.19774
    -0.16464
    -0.17291
    -0.17291
    -0.18119
    -0.16464
    -0.15636
    -0.18947
    -0.15636
    -0.13981
    -0.15636
    -0.13981
    -0.09015
    -0.17291
    -0.11498
    -0.17291
    -0.16464
    -0.12325
    -0.14808
    -0.13153
    -0.18119
    -0.13981
    -0.16464
    -0.18947
    -0.21429
    -0.13153
    -0.16464
    -0.17291
    -0.18947
    -0.18947
    -0.15636
    -0.20602
    -0.18947
    -0.13981
    -0.13981
    -0.13153
    -0.15636
    -0.18119
    -0.12325
    -0.14808
    -0.18119
    -0.14808
    -0.15636
    -0.19774
    -0.15636
    -0.14808
    -0.18947
    -0.20602
    -0.23085
    -0.23912
    -0.19774
    -0.24740
    -0.23912
    -0.22257
    -0.23912
    -0.24740
    -0.27223
    -0.23912
    -0.21429
    -0.32189
    -0.27223
    -0.27223
    -0.31361
    -0.33017
    -0.33017
    -0.27223
    -0.28051
    -0.33017
    -0.32189
    -0.15636
     0.34023
     1.39136
     2.64112
     3.83294
     4.32126
     4.32126
     3.55982
     2.30178
     1.28376
     1.26721
     2.11142
     3.31152
     3.58465
     2.76527
     1.53206
     0.48094
    -0.47087
    -1.38957
    -2.09307
    -2.40758
    -2.56484
    -2.58139
    -2.49863
    -2.10963
    -1.77029
    -1.37301
    -1.19093
    -0.91780
    -0.64468
    -0.32189
    -0.01566
     0.20781
     0.38989
     0.55543
     0.59681
     0.62991
     0.62164
     0.51404
     0.41472
     0.36506
     0.33196
     0.19126
    -0.03221
    -0.08187
    -0.09842
    -0.09842
    -0.13981
    -0.18947
    -0.16464
    -0.19774
    -0.26395
    -0.22257
    -0.22257
    -0.26395
    -0.28051
    -0.24740
    -0.23085
    -0.20602
    -0.16464
    -0.22257
    -0.21429
    -0.18947
    -0.16464
    -0.11498
    -0.18119
    -0.18119
    -0.15636
    -0.17291
    -0.18947
    -0.23085
    -0.25568
    -0.30534
    -0.28051
    -0.32189
    -0.34672
    -0.39638
    -0.37155
    -0.42121
    -0.42949
    -0.42121
    -0.44604
    -0.49570
    -0.46259
    -0.39638
    -0.42949
    -0.38810
    -0.40466
    -0.40466
    -0.41293
    -0.40466
    -0.36327
    -0.32189
    -0.35500
    -0.37155
    -0.33844
    -0.31361
    -0.28878
    -0.27223
    -0.28051
    -0.32189
    -0.26395
    -0.18947
    -0.14808
    -0.21429
    -0.20602
    -0.16464
    -0.11498
    -0.09842
    -0.11498
    -0.09842
    -0.00738
    -0.04049
    -0.04876
    -0.09015
    -0.09015
    -0.04876
    -0.04876
    -0.05704
     0.00090
    -0.05704
    -0.08187
    -0.04049
    -0.04049
    -0.10670
    -0.09842
    -0.09842
    -0.09842
    -0.05704
    -0.06532
    -0.09015
    -0.09015
    -0.09015
    -0.09015
    -0.02393
    -0.00738
    -0.03221
    -0.03221
     0.02573
    -0.04876
    -0.01566
     0.00917
     0.01745
     0.03400
     0.06711
     0.04228
     0.00917
     0.00090
     0.01745
     0.03400
    -0.02393
     0.02573
     0.01745
    -0.03221
    -0.04876
    -0.05704
    -0.06532
    -0.02393
    -0.09015
    -0.14808
    -0.11498
    -0.09015
    -0.15636
    -0.18119
    -0.13153
    -0.18119
    -0.13981
    -0.14808
    -0.16464
    -0.17291
    -0.21429
    -0.19774
    -0.18119
    -0.16464
    -0.21429
    -0.18119
    -0.18947
    -0.15636
    -0.11498
    -0.18119
    -0.18119
    -0.18947
    -0.21429
    -0.23912
    -0.21429
    -0.28051
    -0.38810
    -0.45432
    -0.48742
    -0.62812
    -0.53708
     0.12504
     1.58172
     2.67422
     3.43567
     3.89916
     3.38601
     3.08805
     2.27695
     1.82174
     1.62310
     2.07831
     2.81493
     3.16254
     2.91424
     2.26040
     1.26721
     0.18298
    -0.76055
    -1.48061
    -1.86961
    -2.12618
    -2.31654
    -2.26688
    -2.18412
    -2.07652
    -1.77029
    -1.69580
    -1.59648
    -1.43923
    -1.31508
    -1.11644
    -0.92608
    -0.82676
    -0.71089
    -0.62812
    -0.47087
    -0.34672
    -0.31361
    -0.23085
    -0.18119
    -0.13981
    -0.06532
     0.02573
    -0.04049
     0.04228
     0.09194
     0.13332
     0.15815
     0.12504
     0.13332
     0.15815
     0.11677
     0.17470
     0.16643
     0.14987
     0.10849
     0.12504
     0.12504
     0.15815
     0.14160
     0.12504
     0.10021
     0.09194
     0.10021
     0.06711
     0.10021
     0.10021
     0.06711
     0.10021
     0.09194
     0.07538
     0.10021
     0.04228
     0.01745
     0.04228
     0.10021
     0.02573
     0.05056
     0.05056
     0.05056
     0.00090
    -0.04049
     0.00917
     0.04228
     0.00917
    -0.03221
    -0.02393
    -0.05704
    -0.07359
    -0.12325
     0.01745
     0.00917
    -0.04876
    -0.07359
    -0.04049
    -0.03221
    -0.03221
    -0.01566
    -0.01566
    -0.00738
    -0.00738
     0.01745
     0.03400
     0.01745
     0.00917
     0.05883
     0.10021
     0.10849
     0.05883
     0.02573
     0.04228
     0.00090
     0.02573
     0.02573
     0.02573
     0.01745
    -0.04049
    -0.01566
    -0.03221
    -0.04876
    -0.05704
    -0.09015
    -0.11498
    -0.02393
    -0.09842
    -0.09015
    -0.12325
    -0.09842
    -0.09015
    -0.05704
    -0.09842
    -0.07359
    -0.09015
    -0.04876
    -0.06532
    -0.06532
    -0.09842
    -0.04876
    -0.07359
    -0.02393
    -0.04876
    -0.06532
    -0.04049
    -0.09842
    -0.07359
    -0.04876
    -0.04876
    -0.05704
    -0.06532
    -0.09842
    -0.09842
    -0.13153
    -0.18947
    -0.15636
    -0.26395
    -0.24740
    -0.21429
    -0.24740
    -0.25568
    -0.21429
    -0.27223
    -0.28878
    -0.36327
    -0.35500
    -0.33844
    -0.28878
    -0.18119
    -0.24740
    -0.24740
    -0.23085
    -0.25568
    -0.22257
    -0.18947
    -0.25568
    -0.31361
    -0.37155
    -0.42949
    -0.48742
    -0.57019
    -0.75227
    -0.65295
     0.15815
     1.76380
     2.98046
     3.26186
     3.13771
     2.50869
     2.73216
     2.96390
     2.58318
     2.26867
     2.12797
     2.11970
     1.84657
     1.83002
     1.28376
     0.77062
     0.02573
    -0.78538
    -1.37301
    -1.92754
    -2.29999
    -2.55656
    -2.40758
    -2.05997
    -1.74546
    -1.35646
    -0.96746
    -0.59502
    -0.40466
    -0.18119
     0.05056
     0.12504
     0.15815
     0.26575
     0.27402
     0.25747
     0.18298
     0.14160
    -0.05704
    -0.18947
    -0.26395
    -0.23912
    -0.28878
    -0.36327
    -0.40466
    -0.41293
    -0.39638
    -0.31361
    -0.36327
    -0.33017
    -0.34672
    -0.35500
    -0.28051
    -0.27223
    -0.25568
    -0.21429
    -0.16464
    -0.14808
    -0.13153
    -0.09842
    -0.02393
    -0.04049
    -0.03221
    -0.02393
    -0.00738
     0.03400
     0.02573
     0.01745
     0.02573
    -0.01566
     0.00917
    -0.04049
    -0.03221
     0.02573
     0.00917
     0.00090
     0.01745
    -0.00738
    -0.01566
    -0.00738
     0.00917
     0.02573
     0.02573
    -0.00738
     0.00917
     0.00917
    -0.00738
     0.01745
     0.05056
     0.04228
     0.00917
     0.01745
     0.02573
     0.00917
     0.04228
     0.00090
     0.00090
     0.05883
     0.07538
     0.05056
     0.05056
     0.05883
     0.05883
     0.05883
     0.05056
     0.06711
     0.07538
     0.04228
     0.06711
     0.06711
     0.04228
     0.03400
     0.05056
     0.04228
     0.06711
     0.03400
     0.02573
     0.03400
     0.05056
     0.04228
     0.01745
     0.05056
     0.09194
     0.02573
     0.05883
     0.06711
     0.08366
     0.05056
     0.03400
     0.08366
     0.05883
     0.09194
     0.05056
     0.06711
     0.06711
     0.06711
     0.06711
     0.10021
     0.05883
     0.02573
     0.07538
     0.04228
     0.05056
     0.04228
    -0.00738
     0.01745
     0.06711
     0.03400
     0.02573
    -0.00738
     0.03400
    -0.00738
    -0.03221
     0.05056
     0.02573
     0.00090
     0.00090
    -0.00738
     0.00090
    -0.03221
    -0.03221
    -0.08187
    -0.03221
    -0.02393
    -0.06532
    -0.08187
    -0.13153
    -0.16464
    -0.20602
    -0.26395
    -0.28878
    -0.40466
    -0.49570
    -0.60329
    -0.78538
    -0.76055
    -0.04876
     1.58172
     2.85631
     3.21220
     3.44394
     3.12944
     3.28669
     2.90597
     2.39282
     2.30178
     2.36799
     2.54180
     2.44248
     2.25212
     1.54861
     1.08513
     0.31540
    -0.68606
    -1.43095
    -1.92754
    -2.33309
    -2.68899
    -2.79658
    -2.55656
    -2.26688
    -2.05997
    -1.63786
    -1.31508
    -1.05023
    -0.70261
    -0.40466
    -0.15636
    -0.09842
    -0.20602
    -0.18947
    -0.15636
    -0.08187
     0.00090
    -0.00738
    -0.04049
    -0.08187
    -0.04049
    -0.11498
    -0.10670
    -0.15636
    -0.13981
    -0.18119
    -0.18119
    -0.18119
    -0.17291
    -0.18119
    -0.10670
    -0.08187
    -0.09015
    -0.13153
    -0.05704
    -0.08187
    -0.02393
    -0.03221
     0.02573
     0.00917
    -0.02393
     0.02573
    -0.00738
    -0.03221
    -0.01566
     0.01745
    -0.00738
     0.00917
     0.05056
     0.01745
    -0.00738
    -0.02393
    -0.04049
     0.00917
     0.03400
     0.03400
    -0.04049
     0.00917
     0.01745
     0.04228
     0.03400
     0.03400
     0.00090
     0.03400
     0.10021
     0.07538
     0.05056
     0.04228
     0.05056
     0.00917
     0.07538
     0.10021
     0.04228
     0.04228
     0.07538
     0.06711
     0.02573
     0.00917
     0.00917
     0.02573
     0.05056
     0.05056
     0.04228
     0.00090
     0.00090
     0.01745
     0.04228
     0.05883
     0.01745
     0.04228
     0.04228
     0.06711
     0.06711
     0.01745
     0.05056
     0.04228
     0.05883
     0.06711
     0.05883
     0.05883
     0.02573
     0.05883
     0.03400
     0.07538
     0.09194
     0.01745
     0.03400
     0.05056
     0.08366
     0.03400
     0.00917
     0.05056
     0.01745
     0.10849
     0.05883
     0.06711
     0.00917
     0.00917
     0.02573
     0.11677
     0.05883
     0.00917
     0.04228
     0.04228
     0.09194
     0.04228
     0.00917
     0.02573
     0.02573
     0.05056
     0.05056
     0.05056
     0.00090
     0.00917
     0.11677
     0.10021
     0.08366
     0.00917
     0.01745
     0.02573
     0.02573
     0.07538
     0.04228
     0.04228
     0.02573
     0.05056
     0.04228
    -0.01566
    -0.02393
    -0.00738
    -0.07359
    -0.05704
    -0.02393
    -0.10670
    -0.14808
    -0.12325
    -0.13153
    -0.17291
    -0.16464
    -0.19774
    -0.22257
    -0.23085
    -0.19774
    -0.19774
    -0.18947
    -0.15636
    -0.14808
    -0.08187
     0.01745
     0.14160
     0.20781
     0.38162
     0.58025
     0.71268
     0.77889
     0.80372
     0.83683
     0.93615
     1.04374
     1.21755
     1.20927
     1.19272
     1.00236
     0.72923
     0.65474
     0.43955
     0.28230
     0.10021
     0.05056
    -0.00738
    -0.08187
    -0.23912
    -0.26395
    -0.37155
    -0.60329
    -0.50397
    -0.37983
    -0.64468
    -1.05023
    -1.41440
    -1.14127
    -0.30534
     0.29058
     0.89476
     1.32515
     0.90304
     1.33342
     2.59146
     3.55982
     3.35290
     2.25212
     1.25066
     0.76234
     0.78717
     1.57344
     2.21074
     2.26867
     1.85485
     0.98581
     0.05056
    -0.74399
    -1.28197
    -1.71235
    -1.95237
    -1.91099
    -1.77856
    -1.59648
    -1.38129
    -1.18265
    -0.95091
    -0.79365
    -0.58674
    -0.47087
    -0.27223
    -0.18119
    -0.09842
    -0.06532
    -0.00738
     0.04228
     0.10849
     0.11677
     0.18298
     0.18298
     0.23264
     0.19953
     0.23264
     0.20781
     0.23264
     0.21609
     0.26575
     0.24919
     0.23264
     0.23264
     0.20781
     0.21609
     0.19953
     0.17470
     0.20781
     0.16643
     0.17470
     0.22436
     0.15815
     0.14987
     0.14987
     0.14160
     0.14160
     0.16643
     0.14160
     0.14987
     0.10849
     0.10021
     0.10849
     0.08366
     0.08366
     0.10849
     0.06711
     0.06711
     0.06711
     0.05056
     0.02573
     0.02573
    -0.04876
     0.00917
     0.02573
    -0.02393
     0.00917
    -0.02393
    -0.06532
    -0.05704
    -0.06532
    -0.02393
    -0.09842
    -0.09842
    -0.05704
    -0.08187
    -0.10670
    -0.11498
    -0.13153
    -0.08187
    -0.09842
    -0.13981
    -0.12325
    -0.12325
    -0.08187
    -0.10670
    -0.11498
    -0.11498
    -0.13981
    -0.09842
    -0.09842
    -0.12325
    -0.12325
    -0.08187
    -0.16464
    -0.09842
    -0.08187
    -0.13153
    -0.12325
    -0.12325
    -0.05704
    -0.12325
    -0.12325
    -0.12325
    -0.12325
    -0.12325
    -0.11498
    -0.16464
    -0.17291
    -0.12325
    -0.21429
    -0.19774
    -0.19774
    -0.21429
    -0.23085
    -0.22257
    -0.24740
    -0.23912
    -0.22257
    -0.19774
    -0.18119
    -0.14808
    -0.16464
    -0.09015
    -0.01566
     0.04228
     0.10849
     0.22436
     0.25747
     0.28230
     0.34851
     0.44783
     0.53060
     0.66302
     0.73751
     0.74579
     0.86993
     0.92787
     1.01891
     1.20927
     1.19272
     1.04374
     0.94442
     0.72096
     0.67957
     0.75406
     0.82028
     0.83683
     0.70440
     0.49749
     0.58025
     0.43955
     0.18298
    -0.02393
    -0.09015
    -0.21429
    -0.08187
     0.07538
    -0.13153
    -0.61985
    -0.68606
     0.00917
     0.06711
    -0.19774
    -0.71917
    -1.08333
    -1.17438
    -1.12472
    -0.99229
    -0.87642
    -0.52880
     0.35679
     1.02719
     1.28376
     1.44102
     1.16789
     0.53887
     0.28230
     0.75406
     0.92787
     1.20927
     1.54034
     1.56517
     1.32515
     0.85338
     0.44783
     0.00917
    -0.27223
    -0.61157
    -0.92608
    -1.12472
    -1.23231
    -1.24059
    -1.13299
    -1.07506
    -1.00884
    -0.89297
    -0.78538
    -0.67778
    -0.58674
    -0.41293
    -0.35500
    -0.23912
    -0.21429
    -0.10670
    -0.09842
    -0.04876
    -0.04049
     0.00917
     0.04228
     0.07538
     0.07538
     0.05883
     0.07538
     0.08366
     0.09194
     0.08366
     0.05056
     0.08366
     0.11677
     0.11677
     0.06711
     0.06711
     0.11677
     0.06711
     0.06711
     0.09194
     0.05883
     0.04228
     0.06711
     0.00917
     0.04228
    -0.05704
    -0.03221
    -0.04049
     0.00090
     0.00090
    -0.04876
    -0.06532
    -0.07359
    -0.05704
    -0.10670
    -0.05704
    -0.06532
    -0.12325
    -0.08187
    -0.05704
    -0.05704
    -0.11498
    -0.12325
    -0.11498
    -0.07359
    -0.09842
    -0.09015
    -0.09842
    -0.11498
    -0.13153
    -0.12325
    -0.08187
    -0.11498
    -0.13981
    -0.14808
    -0.08187
    -0.08187
    -0.16464
    -0.12325
    -0.14808
    -0.13153
    -0.09842
    -0.10670
    -0.13981
    -0.14808
    -0.15636
    -0.14808
    -0.16464
    -0.14808
    -0.21429
    -0.21429
    -0.21429
    -0.22257
    -0.25568
    -0.29706
    -0.25568
    -0.28878
    -0.27223
    -0.28051
    -0.27223
    -0.24740
    -0.27223
    -0.18947
    -0.18119
    -0.08187
    -0.03221
     0.01745
     0.15815
     0.26575
     0.42300
     0.48921
     0.61336
     0.65474
     0.77062
     0.82028
     0.86993
     0.98581
     1.09340
     1.01064
     0.84510
     0.80372
     0.81200
     1.06857
     1.02719
     0.65474
     0.38162
     0.20781
     0.17470
     0.24919
     0.29885
     0.24092
     0.10849
    -0.04876
     0.10849
     0.24919
    -0.02393
    -0.13153
    -0.29706
    -0.23085
     0.25747
     0.43128
     0.20781
    -0.01566
    -0.18119
     0.38989
     0.27402
    -0.38810
    -0.95091
    -1.09989
    -0.85987
    -0.16464
    -0.09842
    -0.42121
    -0.54536
    -0.12325
     0.32368
     0.35679
     0.07538
    -0.33017
    -0.49570
     0.09194
     0.62991
     1.02719
     1.27549
     1.10995
     0.78717
     0.44783
     0.19126
     0.18298
     0.27402
     0.09194
    -0.12325
    -0.22257
    -0.27223
    -0.36327
    -0.44604
    -0.58674
    -0.66951
    -0.61157
    -0.55363
    -0.52880
    -0.49570
    -0.48742
    -0.42121
    -0.37983
    -0.23085
    -0.18947
    -0.19774
    -0.18119
    -0.09015
    -0.12325
    -0.08187
    -0.02393
    -0.06532
    -0.06532
    -0.02393
     0.00917
     0.00090
    -0.01566
    -0.02393
     0.00917
     0.02573
     0.05056
    -0.01566
    -0.02393
    -0.02393
     0.00917
     0.05056
    -0.02393
    -0.03221
    -0.04049
    -0.03221
     0.00917
    -0.02393
    -0.04876
    -0.04876
    -0.04876
    -0.04049
     0.00917
    -0.00738
    -0.07359
     0.00917
    -0.07359
    -0.03221
    -0.03221
    -0.02393
    -0.07359
    -0.04876
    -0.00738
    -0.01566
    -0.03221
    -0.05704
    -0.07359
    -0.04876
     0.02573
    -0.00738
    -0.04049
    -0.06532
    -0.03221
    -0.01566
    -0.04049
    -0.05704
    -0.03221
    -0.04049
    -0.02393
    -0.04049
    -0.06532
    -0.07359
    -0.05704
    -0.15636
    -0.09015
    -0.04049
    -0.10670
    -0.15636
    -0.15636
    -0.18119
    -0.18119
    -0.23912
    -0.26395
    -0.28051
    -0.25568
    -0.28051
    -0.28051
    -0.32189
    -0.37155
    -0.34672
    -0.27223
    -0.26395
    -0.24740
    -0.18119
    -0.20602
    -0.09842
    -0.03221
     0.05056
     0.10021
     0.18298
     0.26575
     0.34851
     0.35679
     0.37334
     0.46438
     0.47266
     0.58853
     0.70440
     0.65474
     0.67130
     0.82855
     0.93615
     1.09340
     1.08513
     0.87821
     0.75406
     0.62164
     0.58853
     0.58025
     0.67130
     0.71268
     0.65474
     0.48094
     0.48094
     0.60508
     0.30713
    -0.00738
    -0.18947
    -0.28051
    -0.12325
     0.35679
     0.53060
     0.18298
    -0.21429
    -0.03221
     0.69613
     0.74579
     0.32368
    -0.31361
    -0.62812
    -0.61985
    -0.40466
    -0.06532
    -0.07359
    -0.06532
     0.59681
     1.13478
     0.94442
     0.36506
    -0.08187
    -0.19774
    -0.21429
    -0.04876
     0.43955
     0.53887
     0.61336
     0.72096
     0.44783
     0.17470
    -0.08187
    -0.37155
    -0.60329
    -0.75227
    -0.87642
    -0.83504
    -0.84331
    -0.77710
    -0.83504
    -0.77710
    -0.72744
    -0.71089
    -0.72744
    -0.57019
    -0.47087
    -0.39638
    -0.32189
    -0.21429
    -0.18947
    -0.12325
    -0.09842
    -0.04049
    -0.02393
     0.04228
     0.09194
     0.00917
     0.02573
     0.04228
     0.07538
     0.12504
     0.09194
     0.05883
     0.07538
     0.03400
    -0.08187
    -0.13981
    -0.03221
    -0.02393
     0.02573
     0.00090
    -0.07359
    -0.06532
    -0.00738
    -0.04049
    -0.09842
     0.00090
     0.01745
    -0.03221
    -0.01566
    -0.02393
     0.01745
    -0.01566
     0.00917
    -0.02393
    -0.03221
    -0.00738
    -0.01566
    -0.04049
    -0.03221
    -0.06532
    -0.08187
    -0.07359
    -0.03221
    -0.06532
    -0.08187
    -0.05704
    -0.07359
    -0.06532
    -0.04876
    -0.07359
    -0.06532
    -0.04876
    -0.04049
    -0.02393
    -0.07359
    -0.00738
    -0.07359
    -0.04876
    -0.04049
    -0.02393
    -0.03221
    -0.06532
    -0.04049
    -0.07359
    -0.04876
    -0.05704
    -0.04876
    -0.05704
    -0.04876
    -0.08187
    -0.11498
    -0.11498
    -0.10670
    -0.17291
    -0.18119
    -0.16464
    -0.21429
    -0.20602
    -0.23085
    -0.26395
    -0.25568
    -0.18947
    -0.23912
    -0.18119
    -0.11498
    -0.14808
    -0.13153
    -0.05704
     0.09194
     0.12504
     0.26575
     0.38989
     0.58025
     0.67130
     0.74579
     0.82028
     0.89476
     0.97753
     1.15134
     1.26721
     1.32515
     1.18444
     1.01064
     1.05202
     1.26721
     1.04374
     0.76234
     0.55543
     0.48094
     0.44783
     0.48921
     0.39817
     0.23264
     0.05883
     0.14987
     0.05883
    -0.13981
    -0.28051
    -0.33844
     0.04228
     0.57198
     0.58025
     0.31540
    -0.16464
    -0.38810
     0.58025
     0.86993
     0.49749
    -0.00738
    -0.33017
    -0.40466
    -0.22257
    -0.24740
    -0.57019
    -0.81848
    -0.60329
    -0.27223
     0.13332
     0.53060
     0.60508
    -0.08187
    -0.81021
    -1.09161
    -0.39638
     0.09194
     0.63819
     0.79545
     0.74579
     0.45611
     0.10849
    -0.16464
    -0.34672
    -0.38810
    -0.39638
    -0.48742
    -0.57846
    -0.59502
    -0.75227
    -0.83504
    -0.81848
    -0.81021
    -0.80193
    -0.80193
    -0.71917
    -0.61157
    -0.57846
    -0.47087
    -0.47087
    -0.35500
    -0.24740
    -0.16464
    -0.06532
    -0.00738
    -0.00738
    -0.04049
    -0.05704
     0.00917
     0.02573
     0.07538
    -0.00738
    -0.02393
    -0.01566
    -0.04049
    -0.04049
    -0.09015
    -0.11498
    -0.15636
    -0.18947
    -0.18119
    -0.21429
    -0.24740
    -0.26395
    -0.18947
    -0.28051
    -0.24740
    -0.28051
    -0.24740
    -0.24740
    -0.20602
    -0.21429
    -0.24740
    -0.26395
    -0.26395
    -0.30534
    -0.24740
    -0.27223
    -0.27223
    -0.30534
    -0.28051
    -0.28878
    -0.28051
    -0.30534
    -0.30534
    -0.34672
    -0.25568
    -0.31361
    -0.30534
    -0.28051
    -0.28051
    -0.25568
    -0.30534
    -0.21429
    -0.22257
    -0.27223
    -0.20602
    -0.21429
    -0.19774
    -0.21429
    -0.19774
    -0.19774
    -0.15636
    -0.18119
    -0.18947
    -0.16464
    -0.17291
    -0.15636
    -0.20602
    -0.11498
    -0.13981
    -0.18119
    -0.17291
    -0.13981
    -0.12325
    -0.13153
    -0.19774
    -0.19774
    -0.13153
    -0.14808
    -0.12325
    -0.18947
    -0.16464
    -0.22257
    -0.22257
    -0.19774
    -0.18119
    -0.24740
    -0.30534
    -0.28051
    -0.33017
    -0.34672
    -0.39638
    -0.41293
    -0.39638
    -0.42121
    -0.40466
    -0.45432
    -0.45432
    -0.45432
    -0.42949
    -0.32189
    -0.26395
    -0.26395
    -0.16464
    -0.05704
     0.14987
     0.29885
     0.31540
     0.37334
     0.38989
     0.49749
     0.66302
     0.86166
     0.97753
     0.98581
     0.99408
     0.80372
     0.72096
     0.67957
     0.57198
     0.50577
     0.47266
     0.36506
     0.34023
     0.19953
     0.11677
     0.04228
    -0.04876
    -0.14808
    -0.21429
    -0.04049
    -0.10670
    -0.41293
    -0.76882
    -0.75227
    -0.41293
    -0.22257
    -0.39638
     0.07538
     0.67130
     1.15961
     1.31687
     0.25747
    -0.77710
    -0.51225
     0.31540
     0.66302
     1.25893
     1.20927
     0.99408
     0.68785
     0.51404
     0.61336
     0.48094
     0.43955
     0.19126
    -0.07359
    -0.23085
    -0.34672
    -0.34672
    -0.33844
    -0.34672
    -0.38810
    -0.50397
    -0.59502
    -0.64468
    -0.67778
    -0.71917
    -0.73572
    -0.71917
    -0.60329
    -0.52880
    -0.43776
    -0.34672
    -0.28051
    -0.23085
    -0.08187
    -0.09015
    -0.04049
     0.02573
     0.05056
     0.07538
     0.12504
     0.15815
     0.09194
     0.07538
     0.06711
     0.05883
     0.08366
     0.03400
     0.02573
     0.00090
     0.00917
     0.00090
    -0.02393
    -0.03221
    -0.09842
    -0.09842
    -0.04049
    -0.01566
    -0.09015
    -0.09842
    -0.09015
    -0.08187
    -0.06532
    -0.13981
    -0.14808
    -0.10670
    -0.08187
    -0.13981
    -0.14808
    -0.12325
    -0.17291
    -0.16464
    -0.18119
    -0.10670
    -0.16464
    -0.16464
    -0.18947
    -0.15636
    -0.15636
    -0.13153
    -0.20602
    -0.15636
    -0.16464
    -0.11498
    -0.13981
    -0.15636
    -0.16464
    -0.17291
    -0.17291
    -0.12325
    -0.13153
    -0.16464
    -0.15636
    -0.17291
    -0.12325
    -0.12325
    -0.15636
    -0.14808
    -0.16464
    -0.13153
    -0.14808
    -0.12325
    -0.11498
    -0.18947
    -0.21429
    -0.13981
    -0.11498
    -0.18947
    -0.20602
    -0.23912
    -0.18947
    -0.20602
    -0.22257
    -0.23085
    -0.22257
    -0.23912
    -0.23085
    -0.24740
    -0.25568
    -0.27223
    -0.33017
    -0.27223
    -0.27223
    -0.29706
    -0.31361
    -0.30534
    -0.30534
    -0.27223
    -0.31361
    -0.30534
    -0.27223
    -0.28051
    -0.21429
    -0.16464
    -0.14808
    -0.09842
    -0.06532
    -0.01566
     0.14160
     0.19953
     0.29058
     0.44783
     0.48921
     0.60508
     0.64647
     0.69613
     0.76234
     0.86993
     0.81200
     0.86166
     0.91132
     0.82028
     0.77889
     0.76234
     0.77889
     0.69613
     0.43128
     0.12504
    -0.13981
    -0.18119
    -0.14808
    -0.16464
    -0.16464
    -0.28878
    -0.48742
    -0.66123
    -0.61985
    -0.80193
    -1.08333
    -1.28197
    -1.09989
    -0.59502
    -0.42949
    -0.90953
    -1.35646
    -1.72891
    -0.85159
     0.79545
     2.20246
     3.14599
     2.59974
     1.14306
     0.35679
    -0.05704
    -0.04049
     1.11823
     1.89623
     2.27695
     2.12797
     1.54034
     0.86166
     0.18298
    -0.43776
    -0.83504
    -1.13299
    -1.21576
    -1.24059
    -1.16610
    -1.18265
    -1.05023
    -0.94263
    -0.86814
    -0.75227
    -0.60329
    -0.51225
    -0.45432
    -0.35500
    -0.32189
    -0.18947
    -0.11498
    -0.07359
     0.00090
     0.03400
     0.03400
     0.07538
     0.10849
     0.12504
     0.14160
     0.07538
     0.13332
     0.20781
     0.15815
     0.17470
     0.14160
     0.14160
     0.17470
     0.16643
     0.15815
     0.14160
     0.12504
     0.12504
     0.10021
     0.11677
     0.07538
     0.02573
     0.05056
     0.11677
     0.05883
     0.05883
     0.01745
     0.03400
     0.00090
     0.00917
     0.05056
     0.04228
     0.04228
     0.02573
     0.02573
     0.04228
     0.04228
     0.01745
     0.00917
     0.05883
     0.00917
     0.05883
     0.05883
     0.05883
     0.02573
     0.01745
     0.01745
     0.05056
     0.04228
     0.02573
     0.00917
     0.06711
     0.03400
     0.03400
     0.00917
     0.05883
     0.04228
    -0.04049
     0.08366
     0.00917
     0.00917
     0.00090
     0.00090
    -0.03221
     0.00917
    -0.01566
    -0.02393
    -0.04049
    -0.02393
    -0.04876
    -0.07359
    -0.05704
    -0.08187
    -0.09842
    -0.09842
    -0.09842
    -0.14808
    -0.18947
    -0.18119
    -0.25568
    -0.21429
    -0.26395
    -0.26395
    -0.30534
    -0.27223
    -0.34672
    -0.35500
    -0.36327
    -0.33017
    -0.33844
    -0.30534
    -0.24740
    -0.21429
    -0.21429
    -0.18947
    -0.03221
     0.01745
     0.06711
     0.20781
     0.28230
     0.38989
     0.40645
     0.44783
     0.56370
     0.67130
     0.77062
     0.82855
     0.82028
     0.84510
     0.86993
     0.96098
     1.05202
     1.00236
     0.73751
     0.44783
     0.10849
    -0.08187
    -0.04049
    -0.13981
    -0.37983
    -0.49570
    -0.25568
     1.08513
     2.71561
     3.36118
     2.78182
     2.33489
     2.40110
     2.73216
     2.64939
     2.24384
     2.02038
     2.03693
     2.31006
     2.45076
     1.80519
     0.85338
     0.12504
    -0.74399
    -1.44750
    -2.10135
    -2.39931
    -2.60622
    -2.63933
    -2.53173
    -2.32482
    -2.01031
    -1.69580
    -1.50544
    -1.31508
    -1.01712
    -0.68606
    -0.50397
    -0.31361
    -0.36327
    -0.33844
    -0.27223
    -0.28051
    -0.42121
    -0.45432
    -0.52053
    -0.51225
    -0.52053
    -0.53708
    -0.55363
    -0.51225
    -0.40466
    -0.37983
    -0.34672
    -0.28051
    -0.28051
    -0.22257
    -0.16464
    -0.14808
    -0.16464
    -0.16464
    -0.16464
    -0.13981
    -0.10670
    -0.09842
    -0.15636
    -0.21429
    -0.22257
    -0.26395
    -0.31361
    -0.28051
    -0.28051
    -0.32189
    -0.35500
    -0.36327
    -0.36327
    -0.31361
    -0.28051
    -0.19774
    -0.16464
    -0.17291
    -0.19774
    -0.19774
    -0.11498
    -0.05704
    -0.00738
     0.00917
     0.08366
     0.03400
     0.02573
     0.07538
     0.05056
     0.03400
     0.01745
    -0.02393
     0.00917
    -0.04049
     0.00917
    -0.05704
    -0.09842
    -0.10670
    -0.10670
    -0.13153
    -0.09842
    -0.13153
    -0.13981
    -0.14808
    -0.13981
    -0.13153
    -0.18947
    -0.16464
    -0.16464
    -0.09842
    -0.16464
    -0.16464
    -0.18947
    -0.15636
    -0.13981
    -0.16464
    -0.10670
    -0.12325
    -0.15636
    -0.15636
    -0.12325
    -0.12325
    -0.14808
    -0.13153
    -0.13153
    -0.08187
    -0.13153
    -0.12325
    -0.19774
    -0.14808
    -0.16464
    -0.18947
    -0.16464
    -0.23085
    -0.23912
    -0.28051
    -0.28878
    -0.28051
    -0.30534
    -0.37155
    -0.33844
    -0.34672
    -0.35500
    -0.33017
    -0.30534
    -0.29706
    -0.24740
    -0.20602
    -0.15636
    -0.00738
     0.05056
     0.15815
     0.32368
     0.48921
     0.59681
     0.73751
     0.74579
     0.79545
     0.86166
     1.02719
     1.06857
     1.08513
     0.86166
     0.63819
     0.58853
     0.79545
     0.85338
     0.63819
     0.36506
     0.12504
    -0.05704
    -0.04876
    -0.04876
    -0.07359
    -0.01566
    -0.06532
    -0.12325
     0.14160
     0.11677
    -0.08187
    -0.39638
    -0.44604
     0.00917
     0.53887
     0.49749
     0.51404
     0.56370
     0.26575
    -0.32189
    -0.99229
    -1.53854
    -0.48742
     1.18444
     2.02865
     1.89623
     0.77889
    -0.48742
    -1.03367
    -1.04195
    -0.46259
     0.22436
     0.55543
     0.57198
     0.45611
     0.29885
     0.01745
    -0.32189
    -0.55363
    -0.59502
    -0.61157
    -0.60329
    -0.52880
    -0.33017
    -0.26395
    -0.15636
    -0.17291
    -0.20602
    -0.20602
    -0.05704
    -0.12325
    -0.07359
    -0.06532
    -0.06532
     0.04228
     0.05056
     0.06711
     0.05056
     0.00917
     0.05883
     0.02573
     0.13332
     0.09194
     0.07538
     0.07538
     0.04228
     0.07538
     0.10021
     0.07538
     0.06711
     0.08366
     0.14160
     0.11677
     0.10849
     0.07538
     0.05056
     0.09194
     0.07538
     0.10849
     0.01745
     0.02573
     0.08366
     0.04228
     0.09194
     0.05056
     0.02573
     0.03400
     0.05056
     0.00917
     0.03400
     0.04228
    -0.00738
    -0.02393
    -0.00738
     0.03400
    -0.00738
    -0.01566
    -0.02393
    -0.01566
    -0.04876
    -0.01566
    -0.06532
    -0.04049
    -0.05704
    -0.04049
    -0.04876
    -0.02393
    -0.12325
    -0.05704
    -0.11498
    -0.05704
    -0.04876
    -0.08187
    -0.11498
    -0.10670
    -0.09015
    -0.09015
    -0.13153
    -0.10670
    -0.12325
    -0.09015
    -0.11498
    -0.11498
    -0.13981
    -0.16464
    -0.16464
    -0.16464
    -0.11498
    -0.18947
    -0.17291
    -0.16464
    -0.16464
    -0.18947
    -0.23085
    -0.25568
    -0.23085
    -0.24740
    -0.26395
    -0.28051
    -0.29706
    -0.26395
    -0.33844
    -0.37155
    -0.32189
    -0.35500
    -0.35500
    -0.32189
    -0.28878
    -0.23912
    -0.21429
    -0.18119
    -0.16464
    -0.07359
     0.00917
     0.05883
     0.20781
     0.23264
     0.33196
     0.45611
     0.58025
     0.66302
     0.68785
     0.80372
     0.87821
     0.95270
     1.06857
     1.16789
     1.15134
     1.20927
     1.23410
     1.28376
     1.34170
     1.10995
     0.94442
     0.73751
     0.70440
     0.77062
     0.82028
     0.77062
     0.53887
     0.42300
     0.47266
     0.28230
     0.00917
    -0.23085
    -0.27223
    -0.03221
     0.39817
     0.31540
    -0.08187
    -0.66951
    -0.47087
     0.32368
     0.28230
    -0.21429
    -0.90125
    -1.07506
    -0.99229
    -0.66951
    -0.37155
    -0.22257
     0.27402
     0.72096
     0.70440
     0.53060
     0.06711
    -0.66951
    -0.55363
     0.24919
     0.67957
     0.96098
     0.93615
     0.76234
     0.48094
     0.14987
    -0.16464
    -0.31361
    -0.35500
    -0.42949
    -0.51225
    -0.57846
    -0.61985
    -0.64468
    -0.60329
    -0.51225
    -0.46259
    -0.41293
    -0.33844
    -0.33017
    -0.22257
    -0.13153
    -0.16464
    -0.10670
    -0.08187
    -0.03221
    -0.04049
    -0.04876
    -0.04876
    -0.09015
    -0.08187
    -0.06532
    -0.05704
    -0.14808
    -0.11498
    -0.09015
    -0.14808
    -0.08187
    -0.12325
    -0.10670
    -0.10670
    -0.07359
    -0.09842
    -0.12325
    -0.12325
    -0.15636
    -0.17291
    -0.11498
    -0.13153
    -0.14808
    -0.14808
    -0.15636
    -0.18947
    -0.14808
    -0.23085
    -0.20602
    -0.19774
    -0.14808
    -0.22257
    -0.21429
    -0.18947
    -0.18947
    -0.18947
    -0.21429
    -0.17291
    -0.22257
    -0.21429
    -0.19774
    -0.19774
    -0.20602
    -0.18947
    -0.22257
    -0.18947
    -0.16464
    -0.18119
    -0.20602
    -0.16464
    -0.16464
    -0.18119
    -0.19774
    -0.15636
    -0.18947
    -0.15636
    -0.13981
    -0.16464
    -0.13981
    -0.18947
    -0.16464
    -0.16464
    -0.14808
    -0.16464
    -0.18947
    -0.12325
    -0.17291
    -0.15636
    -0.17291
    -0.16464
    -0.13981
    -0.18947
    -0.13153
    -0.13981
    -0.13981
    -0.16464
    -0.13153
    -0.16464
    -0.13153
    -0.14808
    -0.18947
    -0.18947
    -0.18119
    -0.21429
    -0.24740
    -0.23085
    -0.26395
    -0.30534
    -0.32189
    -0.34672
    -0.37155
    -0.35500
    -0.45432
    -0.44604
    -0.40466
    -0.36327
    -0.36327
    -0.36327
    -0.33017
    -0.32189
    -0.18947
    -0.10670
     0.02573
     0.14160
     0.29058
     0.44783
     0.57198
     0.66302
     0.70440
     0.84510
     1.02719
     1.30032
     1.44102
     1.27549
     1.21755
     1.01891
     0.70440
     0.60508
     0.57198
     0.52232
     0.60508
     0.44783
     0.10849
    -0.16464
    -0.18947
    -0.46259
    -0.70261
    -0.95091
    -1.00884
    -0.52053
    -0.04876
    -0.23912
    -0.65295
    -1.21576
    -1.22404
    -0.23085
     0.86166
     1.71414
     1.06030
     0.35679
     0.33196
     0.72096
     1.04374
     1.22583
     1.08513
     0.77889
     0.74579
     0.87821
     0.74579
     0.68785
     0.61336
     0.35679
     0.10849
    -0.11498
    -0.51225
    -0.63640
    -0.74399
    -0.81848
    -0.71917
    -0.60329
    -0.53708
    -0.47914
    -0.45432
    -0.46259
    -0.50397
    -0.43776
    -0.43776
    -0.31361
    -0.23912
    -0.24740
    -0.21429
    -0.16464
    -0.06532
    -0.04876
    -0.08187
     0.00917
     0.01745
     0.02573
     0.02573
     0.06711
     0.02573
     0.05883
     0.04228
     0.15815
     0.10849
     0.07538
     0.14160
     0.13332
     0.16643
     0.12504
     0.07538
     0.11677
     0.14160
     0.12504
     0.10021
     0.05883
     0.07538
     0.08366
     0.00917
     0.07538
     0.09194
     0.02573
     0.03400
     0.04228
     0.05883
     0.01745
    -0.03221
    -0.01566
     0.00917
     0.01745
     0.00917
    -0.00738
     0.01745
    -0.00738
    -0.03221
    -0.01566
     0.01745
    -0.01566
    -0.06532
    -0.02393
    -0.01566
    -0.04876
    -0.04876
    -0.09842
    -0.06532
    -0.05704
    -0.08187
    -0.10670
    -0.13153
    -0.13153
    -0.19774
    -0.16464
    -0.14808
    -0.14808
    -0.23085
    -0.17291
    -0.20602
    -0.17291
    -0.18119
    -0.24740
    -0.21429
    -0.20602
    -0.18119
    -0.22257
    -0.18119
    -0.20602
    -0.15636
    -0.18119
    -0.16464
    -0.16464
    -0.19774
    -0.21429
    -0.18119
    -0.14808
    -0.16464
    -0.13153
    -0.16464
    -0.15636
    -0.15636
    -0.15636
    -0.18119
    -0.15636
    -0.14808
    -0.19774
    -0.18947
    -0.13153
    -0.18947
    -0.21429
    -0.25568
    -0.22257
    -0.27223
    -0.27223
    -0.28051
    -0.30534
    -0.28878
    -0.33017
    -0.30534
    -0.37983
    -0.34672
    -0.35500
    -0.29706
    -0.22257
    -0.19774
    -0.18119
    -0.07359
    -0.00738
     0.14987
     0.24919
     0.40645
     0.51404
     0.55543
     0.56370
     0.62164
     0.75406
     0.92787
     1.10995
     1.08513
     1.15961
     1.01891
     0.83683
     0.84510
     0.77062
     0.76234
     0.62991
     0.54715
     0.46438
     0.38989
     0.34023
     0.27402
     0.05883
    -0.16464
    -0.09842
     0.02573
    -0.26395
    -0.70261
    -0.81021
    -0.31361
     0.04228
    -0.20602
    -0.76882
    -1.64614
    -1.84478
    -0.74399
     0.04228
     0.43955
     0.75406
     1.24238
     1.55689
     1.27549
     0.80372
     0.29058
     0.00917
     0.54715
     1.44929
     1.76380
     1.75553
     1.42446
     0.88649
     0.40645
     0.00917
    -0.32189
    -0.52053
    -0.76055
    -0.89297
    -0.97574
    -1.04195
    -0.97574
    -0.83504
    -0.85159
    -0.71089
    -0.58674
    -0.47914
    -0.40466
    -0.33017
    -0.25568
    -0.13981
    -0.05704
    -0.03221
     0.02573
     0.03400
     0.04228
     0.02573
     0.06711
     0.11677
     0.04228
     0.05883
     0.00090
     0.02573
    -0.03221
    -0.04876
    -0.09015
    -0.06532
    -0.08187
    -0.12325
    -0.09842
    -0.09842
    -0.18119
    -0.14808
    -0.13981
    -0.10670
    -0.15636
    -0.14808
    -0.13981
    -0.17291
    -0.12325
    -0.15636
    -0.13981
    -0.13153
    -0.15636
    -0.12325
    -0.13981
    -0.10670
    -0.13981
    -0.16464
    -0.15636
    -0.13153
    -0.13153
    -0.14808
    -0.08187
    -0.13981
    -0.13153
    -0.13153
    -0.13981
    -0.12325
    -0.13153
    -0.12325
    -0.12325
    -0.15636
    -0.09842
    -0.10670
    -0.15636
    -0.07359
    -0.11498
    -0.12325
    -0.10670
    -0.13981
    -0.09842
    -0.09015
    -0.07359
    -0.10670
    -0.09015
    -0.06532
    -0.10670
    -0.05704
    -0.08187
    -0.06532
    -0.13981
    -0.04049
    -0.02393
    -0.04876
    -0.11498
    -0.04876
    -0.06532
    -0.05704
    -0.07359
    -0.08187
    -0.06532
    -0.04876
    -0.08187
    -0.09842
    -0.08187
    -0.13981
    -0.15636
    -0.18947
    -0.13981
    -0.19774
    -0.22257
    -0.23085
    -0.26395
    -0.28878
    -0.30534
    -0.30534
    -0.28878
    -0.28051
    -0.21429
    -0.23912
    -0.13981
    -0.14808
    -0.06532
    -0.02393
     0.12504
     0.19953
     0.29885
     0.42300
     0.50577
     0.57198
     0.59681
     0.72096
     0.80372
     0.95270
     1.02719
     1.03547
     1.05202
     1.12651
     1.12651
     1.08513
     1.17617
     0.91132
     0.67130
     0.42300
     0.40645
     0.48921
     0.58025
     0.46438
     0.31540
     0.12504
     0.26575
     0.14987
    -0.10670
    -0.33844
    -0.47087
    -0.25568
     0.25747
     0.42300
     0.14160
    -0.24740
    -0.27223
     0.44783
     0.38989
    -0.28051
    -0.85159
    -1.15782
    -0.97574
    -0.58674
    -0.19774
     0.11677
     0.90304
     1.54861
     1.20100
     0.44783
    -0.37155
    -0.73572
    -0.40466
     0.44783
     0.94442
     1.35825
     1.26721
     0.94442
     0.54715
     0.08366
    -0.23912
    -0.57846
    -0.76882
    -0.86814
    -0.83504
    -0.85987
    -0.93436
    -0.99229
    -0.93436
    -0.96746
    -0.90953
    -0.82676
    -0.77710
    -0.64468
    -0.54536
    -0.41293
    -0.37155
    -0.30534
    -0.18947
    -0.12325
    -0.07359
    -0.01566
     0.03400
     0.01745
     0.10021
     0.08366
     0.10849
     0.06711
     0.08366
     0.06711
     0.05883
     0.07538
     0.07538
     0.00090
     0.02573
    -0.00738
    -0.00738
    -0.00738
    -0.03221
    -0.04049
    -0.05704
     0.00090
    -0.06532
    -0.09015
    -0.07359
    -0.09015
    -0.06532
    -0.05704
    -0.10670
    -0.09015
    -0.13153
    -0.09015
    -0.13981
    -0.14808
    -0.09015
    -0.10670
    -0.14808
    -0.13981
    -0.14808
    -0.12325
    -0.18947
    -0.16464
    -0.15636
    -0.16464
    -0.12325
    -0.18947
    -0.13981
    -0.15636
    -0.17291
    -0.16464
    -0.13981
    -0.14808
    -0.15636
    -0.14808
    -0.15636
    -0.18947
    -0.15636
    -0.15636
    -0.15636
    -0.17291
    -0.14808
    -0.15636
    -0.16464
    -0.14808
    -0.16464
    -0.18947
    -0.16464
    -0.15636
    -0.21429
    -0.19774
    -0.19774
    -0.21429
    -0.23912
    -0.28051
    -0.28051
    -0.28051
    -0.24740
    -0.29706
    -0.32189
    -0.33017
    -0.37155
    -0.37155
    -0.29706
    -0.27223
    -0.26395
    -0.25568
    -0.20602
    -0.13153
    -0.00738
     0.03400
     0.14160
     0.38162
     0.46438
     0.41472
     0.48921
     0.63819
     0.73751
     0.80372
     0.84510
     0.96925
     1.02719
     1.00236
     1.04374
     1.13478
     1.09340
     0.91132
     0.66302
     0.48094
     0.28230
     0.31540
     0.39817
     0.37334
     0.29058
     0.07538
    -0.08187
     0.02573
    -0.21429
    -0.43776
    -0.55363
    -0.57019
    -0.16464
     0.38162
     0.34851
    -0.03221
    -0.23085
    -0.14808
     0.37334
     0.26575
    -0.14808
    -0.64468
    -0.83504
    -0.60329
    -0.25568
    -0.01566
     0.12504
     0.51404
     1.15134
     1.30859
     0.58853
     0.18298
     0.05883
    -0.03221
     0.16643
     0.75406
     0.99408
     1.07685
     1.01064
     0.79545
     0.50577
     0.10849
    -0.27223
    -0.52053
    -0.70261
    -0.81848
    -0.90953
    -0.89297
    -0.89297
    -0.85159
    -0.82676
    -0.81021
    -0.74399
    -0.74399
    -0.66951
    -0.61157
    -0.46259
    -0.45432
    -0.41293
    -0.32189
    -0.24740
    -0.11498
    -0.12325
    -0.09842
    -0.09015
    -0.04876
     0.04228
     0.05056
     0.01745
     0.05883
     0.09194
     0.15815
     0.19953
     0.19953
     0.14160
     0.12504
     0.14160
     0.14160
     0.10849
     0.06711
     0.09194
     0.10021
     0.12504
     0.05883
     0.00090
    -0.04049
    -0.06532
    -0.07359
    -0.07359
    -0.04049
    -0.07359
    -0.15636
    -0.13153
    -0.11498
    -0.11498
    -0.18947
    -0.16464
    -0.13153
    -0.11498
    -0.11498
    -0.13981
    -0.15636
    -0.18947
    -0.14808
    -0.18119
    -0.13153
    -0.14808
    -0.17291
    -0.12325
    -0.15636
    -0.14808
    -0.16464
    -0.18947
    -0.18947
    -0.13981
    -0.13981
    -0.13981
    -0.14808
    -0.15636
    -0.16464
    -0.15636
    -0.13153
    -0.11498
    -0.16464
    -0.13153
    -0.13981
    -0.11498
    -0.13153
    -0.15636
    -0.15636
    -0.13153
    -0.11498
    -0.12325
    -0.14808
    -0.15636
    -0.19774
    -0.21429
    -0.19774
    -0.20602
    -0.29706
    -0.28051
    -0.28878
    -0.32189
    -0.28878
    -0.33844
    -0.36327
    -0.38810
    -0.35500
    -0.34672
    -0.30534
    -0.29706
    -0.28051
    -0.28051
    -0.18119
    -0.00738
     0.05056
     0.12504
     0.24092
     0.32368
     0.47266
     0.54715
     0.70440
     0.79545
     0.93615
     0.98581
     1.01064
     0.97753
     0.89476
     0.91132
     0.96098
     1.06030
     0.91959
     0.76234
     0.68785
     0.63819
     0.44783
     0.36506
     0.41472
     0.29885
     0.20781
     0.21609
     0.17470
    -0.04049
    -0.18119
    -0.13153
    -0.21429
    -0.39638
    -0.64468
    -0.61985
    -0.25568
     0.07538
     0.32368
     0.92787
     1.08513
     1.33342
     0.97753
     0.19953
    -0.54536
    -0.70261
     0.36506
     1.10168
     1.41619
     1.01891
     0.30713
    -0.32189
    -0.43776
    -0.41293
    -0.47914
    -0.60329
    -0.71089
    -0.87642
    -1.11644
    -1.13299
    -1.05023
    -0.95919
    -0.83504
    -0.77710
    -0.67778
    -0.68606
    -0.61985
    -0.64468
    -0.67778
    -0.61985
    -0.60329
    -0.60329
    -0.51225
    -0.44604
    -0.42121
    -0.31361
    -0.24740
    -0.23085
    -0.13153
    -0.05704
    -0.03221
    -0.02393
     0.09194
     0.15815
     0.14160
     0.14160
     0.14160
     0.19953
     0.21609
     0.15815
     0.19126
     0.17470
     0.18298
     0.14160
     0.14160
     0.13332
     0.11677
     0.03400
     0.09194
     0.10021
     0.00090
    -0.03221
    -0.00738
    -0.03221
     0.00090
    -0.00738
    -0.00738
    -0.01566
    -0.00738
     0.00917
    -0.00738
    -0.02393
    -0.04049
    -0.06532
    -0.05704
     0.00917
    -0.04049
    -0.01566
    -0.05704
    -0.04876
    -0.02393
    -0.04876
    -0.07359
    -0.05704
    -0.03221
    -0.06532
    -0.08187
    -0.09842
    -0.09015
    -0.10670
    -0.09015
     0.00090
    -0.05704
    -0.08187
    -0.08187
    -0.04049
    -0.05704
    -0.05704
    -0.05704
    -0.02393
    -0.04876
    -0.04876
    -0.01566
    -0.04876
    -0.02393
    -0.02393
    -0.05704
     0.01745
     0.00917
    -0.05704
     0.01745
    -0.01566
     0.00917
    -0.02393
     0.01745
     0.01745
     0.05056
     0.09194
     0.05883
     0.05883
     0.13332
     0.10021
     0.01745
     0.08366
     0.15815
     0.14160
     0.07538
     0.02573
     0.02573
     0.02573
    -0.08187
     0.02573
     0.00917
    -0.02393
    -0.04876
    -0.08187
    -0.12325
    -0.10670
    -0.16464
    -0.09842
    -0.04049
    -0.07359
    -0.05704
    -0.02393
    -0.01566
     0.00090
     0.00917
     0.05056
    -0.01566
     0.00917
    -0.00738
     0.02573
     0.04228
    -0.03221
    -0.11498
    -0.19774
    -0.14808
    -0.13153
    -0.13153
    -0.06532
     0.05056
     0.13332
     0.12504
     0.05056
     0.12504
     0.15815
     0.19953
     0.53887
     0.67130
     0.81200
     0.82028
     0.62991
     0.91959
     1.29204
     1.30032
     0.97753
     0.80372
     0.91959
     1.00236
     1.30032
     1.77208
     1.25893
     0.44783
     0.24092
     0.50577
     0.50577
     0.27402
    -0.02393
    -0.13981
    -0.31361
    -0.63640
    -0.76055
    -0.92608
    -1.17438
    -1.41440
    -1.46406
    -1.07506
    -0.72744
    -0.35500
    -0.40466
    -0.51225
    -0.55363
    -0.57019
    -0.46259
    -0.04876
     0.29058
     0.49749
     0.64647
     0.78717
     0.77062
     0.66302
     0.50577
     0.35679
     0.20781
     0.11677
     0.14987
     0.17470
     0.10021
     0.04228
    -0.05704
    -0.15636
    -0.18119
    -0.17291
    -0.23912
    -0.22257
    -0.18119
    -0.16464
    -0.19774
    -0.15636
    -0.11498
    -0.11498
    -0.06532
    -0.04876
    -0.04049
    -0.05704
    -0.05704
    -0.06532
    -0.02393
     0.01745
    -0.00738
     0.02573
     0.00917
     0.03400
     0.03400
     0.00917
     0.00917
     0.00090
     0.02573
     0.02573
     0.00917
    -0.00738
     0.00090
    -0.04049
    -0.06532
    -0.01566
    -0.04876
    -0.04876
    -0.02393
    -0.01566
    -0.11498
    -0.06532
    -0.08187
    -0.07359
    -0.04049
    -0.03221
    -0.09842
    -0.06532
    -0.06532
    -0.03221
    -0.09015
     0.00917
    -0.00738
    -0.08187
    -0.02393
     0.00090
    -0.01566
    -0.03221
    -0.04876
     0.00917
    -0.00738
     0.04228
     0.00090
    -0.04049
     0.00917
    -0.00738
     0.00090
    -0.02393
     0.02573
    -0.03221
    -0.00738
    -0.01566
    -0.00738
    -0.02393
     0.00917
    -0.04876
     0.00917
     0.00917
     0.00090
    -0.03221
    -0.03221
    -0.02393
    -0.01566
    -0.04049
     0.03400
    -0.02393
    -0.01566
    -0.02393
    -0.04049
    -0.00738
    -0.02393
    -0.01566
    -0.03221
     0.00090
     0.02573
    -0.03221
    -0.04049
    -0.19774
    -0.04876
    -0.02393
     0.02573
    -0.02393
    -0.02393
    -0.03221
    -0.03221
    -0.03221
    -0.04049
    -0.03221
    -0.02393
     0.02573
     0.05883
     0.05056
     0.04228
     0.00917
     0.02573
     0.05883
     0.09194
     0.10021
     0.01745
     0.04228
     0.09194
     0.14160
     0.06711
     0.06711
     0.00917
     0.05883
     0.02573
     0.02573
    -0.08187
    -0.09015
    -0.22257
    -0.19774
    -0.15636
    -0.15636
    -0.13981
    -0.12325
    -0.13981
    -0.14808
    -0.13981
    -0.16464
    -0.15636
    -0.18119
    -0.29706
    -0.31361
    -0.32189
    -0.30534
    -0.26395
    -0.06532
     0.00917
     0.34851
     0.36506
     0.06711
    -0.03221
     0.98581
     1.83002
     1.85485
     1.86312
     1.64793
     1.30859
     0.95270
     0.47266
     0.47266
     1.97899
     3.04667
     2.33489
     1.26721
     0.25747
    -0.19774
    -0.28051
    -0.21429
    -0.26395
    -0.33844
    -0.51225
    -0.61985
    -0.61157
    -0.61985
    -0.69434
    -0.78538
    -1.00057
    -1.08333
    -0.98401
    -0.79365
    -0.69434
    -0.70261
    -0.74399
    -0.73572
    -0.67778
    -0.60329
    -0.61985
    -0.70261
    -0.61985
    -0.52880
    -0.37983
    -0.28051
    -0.13153
    -0.06532
    -0.09842
    -0.23912
    -0.13153
     0.04228
     0.07538
     0.14987
     0.18298
     0.14160
     0.13332
     0.09194
     0.12504
     0.10021
     0.15815
     0.08366
     0.10021
     0.09194
     0.10849
     0.10849
     0.14987
     0.12504
     0.07538
     0.10849
     0.18298
     0.14160
     0.12504
     0.12504
     0.13332
     0.14160
     0.14987
     0.15815
     0.10849
     0.10021
     0.10021
     0.05056
     0.13332
     0.11677
     0.04228
     0.07538
     0.06711
     0.08366
     0.05883
     0.05883
     0.03400
     0.02573
     0.06711
     0.02573
     0.02573
     0.05056
     0.00917
    -0.02393
     0.02573
     0.06711
    -0.00738
     0.00090
     0.02573
     0.03400
     0.03400
     0.01745
    -0.01566
     0.00090
     0.04228
     0.04228
     0.00090
     0.02573
     0.00917
     0.01745
     0.02573
     0.06711
     0.00090
     0.00090
     0.05056
     0.00917
     0.04228
     0.05056
    -0.00738
     0.03400
     0.03400
     0.07538
     0.05056
     0.05883
     0.04228
     0.02573
     0.03400
     0.10021
     0.07538
     0.00917
     0.05883
     0.02573
     0.06711
     0.05883
     0.05056
     0.02573
     0.04228
     0.02573
     0.05056
     0.05883
     0.06711
     0.02573
     0.00917
     0.07538
     0.09194
     0.00917
     0.07538
     0.02573
     0.04228
     0.07538
     0.06711
     0.02573
     0.03400
     0.07538
     0.05883
     0.02573
     0.02573
     0.01745
     0.00090
    -0.00738
     0.05056
     0.00917
    -0.00738
     0.00090
     0.04228
    -0.01566
     0.00090
    -0.02393
     0.00917
    -0.00738
    -0.01566
    -0.01566
     0.00090
     0.00917
    -0.02393
     0.00917
    -0.01566
     0.00917
    -0.04049
    -0.01566
    -0.03221
    -0.02393
    -0.00738
     0.00090
    -0.04049
     0.00090
     0.01745
     0.02573
     0.00090
     0.02573
    -0.00738
    -0.03221
     0.07538
     0.00090
     0.02573
     0.04228
     0.01745
     0.05883
     0.05883
     0.02573
    -0.01566
     0.03400
    -0.01566
     0.00090
    -0.05704
    -0.09015
    -0.09842
    -0.18119
    -0.20602
    -0.14808
    -0.21429
    -0.32189
    -0.25568
    -0.35500
    -0.26395
    -0.27223
    -0.26395
    -0.34672
    -0.49570
    -0.67778
    -0.70261
    -0.54536
    -0.25568
     0.01745
     0.33196
     0.26575
    -0.03221
     0.10849
     1.02719
     2.16108
     1.75553
     1.56517
     1.92933
     2.07004
     2.31833
     2.25212
     2.07831
     1.59000
     0.64647
     0.82855
     1.62310
     1.54034
     0.96925
     0.19953
    -0.35500
    -0.85987
    -1.24887
    -1.10816
    -1.23231
    -1.49716
    -1.41440
    -1.29852
    -1.22404
    -1.07506
    -1.02540
    -0.93436
    -0.90953
    -0.76882
    -0.64468
    -0.59502
    -0.54536
    -0.40466
    -0.28878
    -0.28878
    -0.21429
    -0.11498
    -0.08187
    -0.02393
    -0.01566
     0.03400
     0.07538
     0.08366
     0.08366
     0.10021
     0.10849
     0.11677
     0.11677
     0.08366
     0.07538
     0.10849
     0.10849
     0.05883
     0.05056
     0.07538
     0.08366
     0.02573
     0.03400
    -0.00738
    -0.00738
    -0.00738
     0.02573
    -0.01566
    -0.04876
    -0.02393
    -0.04876
    -0.05704
    -0.04049
    -0.08187
    -0.03221
    -0.09015
    -0.05704
    -0.08187
    -0.04876
    -0.04876
    -0.06532
    -0.09015
    -0.03221
    -0.04049
    -0.09015
    -0.03221
    -0.05704
    -0.04049
    -0.09015
    -0.08187
    -0.01566
    -0.02393
    -0.06532
    -0.04876
    -0.06532
    -0.07359
    -0.04876
    -0.09015
    -0.06532
    -0.04049
    -0.09015
    -0.08187
    -0.07359
    -0.06532
    -0.09015
    -0.07359
    -0.06532
    -0.08187
    -0.04876
    -0.08187
    -0.09842
    -0.08187
    -0.10670
    -0.11498
    -0.06532
    -0.05704
    -0.07359
    -0.05704
    -0.07359
    -0.09842
    -0.06532
    -0.09015
    -0.06532
    -0.08187
    -0.04876
    -0.05704
    -0.04876
    -0.05704
    -0.05704
    -0.04049
    -0.05704
    -0.04049
    -0.04876
    -0.07359
    -0.04876
    -0.04876
    -0.04049
    -0.05704
    -0.07359
    -0.09015
    -0.06532
    -0.04049
    -0.08187
    -0.12325
    -0.06532
    -0.09015
    -0.13153
    -0.06532
    -0.04049
    -0.09842
    -0.03221
    -0.04876
    -0.06532
    -0.05704
    -0.06532
    -0.07359
    -0.04876
    -0.06532
    -0.07359
    -0.07359
    -0.03221
    -0.09842
    -0.11498
    -0.04049
    -0.04049
    -0.09015
    -0.10670
    -0.10670
    -0.09842
    -0.06532
    -0.06532
    -0.06532
    -0.06532
    -0.06532
    -0.03221
    -0.06532
    -0.06532
    -0.00738
     0.00917
     0.02573
     0.04228
     0.05883
    -0.01566
     0.04228
     0.13332
     0.10021
     0.15815
     0.11677
     0.14160
     0.14987
     0.17470
     0.11677
     0.12504
     0.10021
     0.10021
     0.03400
     0.02573
    -0.07359
    -0.22257
    -0.27223
    -0.35500
    -0.54536
    -0.76882
    -0.89297
    -0.92608
    -0.76882
     0.23264
     2.60801
     4.32126
     4.32126
     4.32126
     3.42739
     0.95270
    -0.01566
     0.62164
     3.60120
     4.32126
     4.32126
     3.15427
     2.35972
     1.69759
     0.80372
    -0.28051
    -1.49716
    -2.40758
    -3.07798
    -3.21869
    -2.88762
    -2.38275
    -2.14273
    -2.10135
    -2.03514
    -1.91099
    -1.79512
    -1.72063
    -1.61303
    -1.48061
    -1.29025
    -1.13299
    -0.96746
    -0.88470
    -0.71089
    -0.56191
    -0.43776
    -0.34672
    -0.18947
    -0.17291
    -0.17291
    -0.09842
    -0.06532
     0.00917
     0.01745
     0.02573
     0.01745
     0.05883
     0.08366
     0.08366
     0.09194
     0.05883
     0.10849
     0.10021
     0.17470
     0.14160
     0.11677
     0.13332
     0.14160
     0.14987
     0.15815
     0.10849
     0.13332
     0.15815
     0.15815
     0.11677
     0.08366
     0.08366
     0.05056
     0.06711
     0.07538
     0.06711
     0.04228
     0.03400
     0.05056
     0.05883
     0.02573
     0.01745
     0.00090
     0.06711
     0.02573
     0.04228
     0.00090
     0.00917
    -0.02393
     0.00917
     0.00917
     0.02573
    -0.04876
    -0.07359
    -0.03221
    -0.01566
    -0.06532
    -0.04876
    -0.06532
    -0.05704
    -0.05704
    -0.00738
    -0.02393
    -0.08187
    -0.08187
    -0.10670
    -0.04049
    -0.04049
    -0.04876
    -0.07359
    -0.04049
    -0.09015
    -0.07359
    -0.04049
    -0.09015
    -0.09842
    -0.09842
    -0.04049
    -0.12325
    -0.08187
    -0.09842
    -0.12325
    -0.12325
    -0.07359
    -0.11498
    -0.16464
    -0.13153
    -0.15636
    -0.09842
    -0.14808
    -0.15636
    -0.16464
    -0.15636
    -0.16464
    -0.13153
    -0.13153
    -0.14808
    -0.17291
    -0.15636
    -0.16464
    -0.15636
    -0.16464
    -0.16464
    -0.18119
    -0.18119
    -0.12325
    -0.19774
    -0.16464
    -0.15636
    -0.13981
    -0.13153
    -0.11498
    -0.18119
    -0.15636
    -0.18119
    -0.09015
    -0.09842
    -0.10670
    -0.09842
    -0.09015
    -0.09842
    -0.06532
    -0.06532
    -0.08187
    -0.02393
    -0.04049
     0.02573
     0.01745
     0.03400
     0.02573
     0.04228
     0.03400
     0.06711
     0.02573
    -0.04049
    -0.09015
    -0.13981
    -0.18947
    -0.24740
    -0.41293
    -0.57019
    -0.73572
    -0.92608
    -1.24887
    -1.52199
    -1.79512
    -1.84478
    -1.51371
    -0.42121
     2.48386
     4.32126
     4.32126
     4.32126
     4.32126
     3.37773
     1.75553
     1.62310
     3.49360
     4.32126
     4.32126
     4.32126
     4.32126
     2.48386
     0.83683
    -0.48742
    -1.50544
    -2.53173
    -3.23524
    -3.69045
    -3.95530
    -4.12083
    -4.13738
    -4.09600
    -3.84770
    -3.46698
    -3.09454
    -2.81313
    -2.46552
    -2.15929
    -1.87788
    -1.62131
    -1.29025
    -1.06678
    -0.90953
    -0.69434
    -0.56191
    -0.46259
    -0.38810
    -0.33844
    -0.28878
    -0.25568
    -0.17291
    -0.14808
    -0.13153
    -0.05704
    -0.09015
    -0.04049
     0.05883
     0.07538
     0.05883
     0.03400
     0.11677
     0.09194
     0.14160
     0.10849
     0.15815
     0.17470
     0.17470
     0.14160
     0.15815
     0.12504
     0.18298
     0.09194
     0.16643
     0.20781
     0.14160
     0.14160
     0.12504
     0.10849
     0.14987
     0.13332
     0.13332
     0.14160
     0.14160
     0.14987
     0.14160
     0.12504
     0.10849
     0.07538
     0.10021
     0.15815
     0.14160
     0.10849
     0.10021
     0.12504
     0.10849
     0.09194
     0.10021
     0.10021
     0.14160
     0.10021
     0.12504
     0.10021
     0.12504
     0.10021
     0.05056
     0.14987
     0.11677
     0.12504
     0.10849
     0.07538
     0.10021
     0.10021
     0.14160
     0.06711
     0.09194
     0.10849
     0.10849
     0.10021
     0.10021
     0.06711
     0.02573
     0.14160
     0.10849
     0.06711
     0.10021
     0.05056
     0.07538
     0.03400
     0.07538
     0.05056
     0.07538
     0.07538
     0.05883
     0.03400
     0.05883
     0.02573
     0.00090
     0.03400
     0.05056
     0.04228
     0.02573
     0.00917
     0.03400
     0.00090
     0.02573
     0.00090
     0.01745
     0.02573
     0.02573
     0.01745
     0.04228
     0.00917
     0.01745
     0.05056
     0.06711
     0.00917
     0.03400
     0.01745
     0.02573
     0.03400
     0.00917
     0.04228
     0.02573
     0.03400
     0.03400
     0.00090
     0.03400
     0.02573
     0.01745
    -0.04049
     0.05056
     0.01745
     0.00090
     0.00090
    -0.00738
     0.01745
    -0.00738
     0.00917
    -0.05704
    -0.01566
    -0.04876
    -0.08187
    -0.04876
    -0.02393
    -0.09842
    -0.16464
    -0.22257
    -0.28878
    -0.41293
    -0.56191
    -0.71089
    -0.86814
    -1.01712
    -1.19921
    -1.38129
    -1.58820
    -1.13299
     0.76234
     3.81639
     4.32126
     4.32126
     4.32126
     3.66741
     2.69905
     1.99555
     2.70733
     4.20539
     4.32126
     4.32126
     4.32126
     3.57637
     2.21901
     0.71268
    -0.65295
    -1.71235
    -2.39103
    -2.89590
    -3.26835
    -3.35111
    -3.34283
    -3.16903
    -2.99522
    -2.68071
    -2.33309
    -2.09307
    -1.84478
    -1.61303
    -1.43095
    -1.22404
    -1.01712
    -0.86814
    -0.75227
    -0.60329
    -0.47914
    -0.45432
    -0.21429
    -0.14808
    -0.10670
    -0.07359
    -0.02393
     0.04228
     0.05883
     0.10021
     0.16643
     0.15815
     0.15815
     0.10849
     0.14987
     0.16643
     0.17470
     0.14160
     0.12504
     0.12504
     0.08366
     0.08366
     0.10021
     0.04228
     0.02573
    -0.00738
    -0.00738
    -0.03221
     0.00090
    -0.04049
    -0.08187
    -0.09842
    -0.05704
    -0.12325
    -0.09015
    -0.09015
    -0.15636
    -0.13981
    -0.12325
    -0.09842
    -0.13153
    -0.15636
    -0.18119
    -0.14808
    -0.13153
    -0.12325
    -0.15636
    -0.20602
    -0.15636
    -0.16464
    -0.18947
    -0.12325
    -0.13153
    -0.18947
    -0.16464
    -0.13153
    -0.14808
    -0.13153
    -0.15636
    -0.09842
    -0.09842
    -0.09842
    -0.12325
    -0.10670
    -0.09015
    -0.12325
    -0.09842
    -0.04876
    -0.07359
    -0.07359
    -0.11498
    -0.04049
    -0.06532
    -0.09015
    -0.08187
    -0.10670
    -0.04876
    -0.04876
    -0.05704
    -0.08187
    -0.08187
    -0.07359
    -0.11498
    -0.05704
    -0.04049
    -0.11498
    -0.10670
    -0.08187
    -0.11498
    -0.11498
    -0.14808
    -0.14808
    -0.13153
    -0.13981
    -0.12325
    -0.17291
    -0.21429
    -0.20602
    -0.16464
    -0.15636
    -0.18119
    -0.16464
    -0.18119
    -0.18947
    -0.16464
    -0.18119
    -0.14808
    -0.18119
    -0.15636
    -0.15636
    -0.21429
    -0.17291
    -0.21429
    -0.16464
    -0.18947
    -0.23085
    -0.13153
    -0.21429
    -0.26395
    -0.25568
    -0.31361
    -0.30534
    -0.32189
    -0.32189
    -0.37983
    -0.42121
    -0.49570
    -0.51225
    -0.66951
    -0.82676
    -0.94263
    -1.11644
    -1.26542
    -1.34818
    -1.46406
    -1.54682
    -0.95919
     1.01064
     4.10607
     4.32126
     4.32126
     4.32126
     2.72388
     1.75553
     1.74725
     2.26040
     3.60120
     4.32126
     4.32126
     4.32126
     3.38601
     2.01210
     0.59681
    -0.81848
    -1.86133
    -2.38275
    -2.61450
    -2.58139
    -2.43241
    -2.11790
    -1.92754
    -1.67097
    -1.35646
    -1.14955
    -0.99229
    -0.78538
    -0.64468
    -0.58674
    -0.45432
    -0.42949
    -0.35500
    -0.33844
    -0.33844
    -0.33017
    -0.28878
    -0.21429
    -0.28051
    -0.28051
    -0.31361
    -0.32189
    -0.34672
    -0.28051
    -0.28878
    -0.40466
    -0.37983
    -0.27223
    -0.23085
    -0.23912
    -0.28878
    -0.22257
    -0.21429
    -0.12325
    -0.08187
    -0.08187
    -0.11498
    -0.13153
    -0.11498
    -0.06532
    -0.04876
    -0.14808
    -0.11498
    -0.07359
    -0.00738
     0.00917
    -0.02393
    -0.04049
    -0.05704
    -0.02393
    -0.00738
    -0.01566
    -0.06532
    -0.07359
    -0.06532
    -0.08187
    -0.01566
    -0.09842
    -0.09842
    -0.05704
    -0.09015
    -0.09015
    -0.14808
    -0.16464
    -0.16464
    -0.15636
    -0.13153
    -0.16464
    -0.17291
    -0.19774
    -0.19774
    -0.17291
    -0.13153
    -0.15636
    -0.19774
    -0.18119
    -0.18947
    -0.13981
    -0.18947
    -0.18119
    -0.18947
    -0.14808
    -0.17291
    -0.15636
    -0.16464
    -0.20602
    -0.23085
    -0.20602
    -0.14808
    -0.18119
    -0.20602
    -0.21429
    -0.21429
    -0.20602
    -0.18119
    -0.21429
    -0.26395
    -0.26395
    -0.19774
    -0.20602
    -0.22257
    -0.15636
    -0.26395
    -0.22257
    -0.19774
    -0.16464
    -0.20602
    -0.20602
    -0.16464
    -0.16464
    -0.15636
    -0.13153
    -0.18119
    -0.15636
    -0.15636
    -0.10670
    -0.13153
    -0.10670
    -0.14808
    -0.16464
    -0.13153
    -0.11498
    -0.09842
    -0.09015
    -0.04876
    -0.12325
    -0.04876
    -0.06532
    -0.09842
    -0.09015
    -0.05704
    -0.04876
    -0.04876
    -0.12325
    -0.13981
    -0.13981
    -0.21429
    -0.19774
    -0.28051
    -0.35500
    -0.49570
    -0.61985
    -0.80193
    -0.97574
    -1.17438
    -1.29852
    -1.50544
    -1.61303
    -1.41440
    -0.25568
     2.64112
     4.32126
     4.32126
     4.32126
     4.03158
     2.83976
     2.27695
     2.11970
     3.23703
     4.32126
     4.32126
     4.32126
     4.16401
     2.61629
     0.84510
    -0.48742
    -1.43095
    -2.19239
    -2.78831
    -3.15247
    -3.28490
    -3.30973
    -3.22696
    -2.99522
    -2.65588
    -2.33309
    -2.03514
    -1.76201
    -1.42267
    -1.18265
    -0.98401
    -0.81021
    -0.66123
    -0.57846
    -0.49570
    -0.36327
    -0.23085
    -0.18119
    -0.09015
    -0.09842
    -0.13981
    -0.16464
    -0.17291
    -0.17291
    -0.08187
    -0.09015
    -0.09842
    -0.12325
    -0.14808
    -0.09842
    -0.09015
    -0.13981
    -0.06532
    -0.05704
    -0.05704
    -0.02393
    -0.00738
    -0.00738
     0.00917
     0.02573
     0.06711
     0.06711
     0.05883
     0.05883
     0.02573
     0.08366
     0.05883
     0.03400
     0.04228
     0.08366
     0.05883
     0.01745
     0.01745
     0.02573
     0.02573
    -0.02393
    -0.04049
     0.00917
     0.00917
     0.00090
     0.00917
     0.03400
     0.00917
    -0.02393
     0.00917
     0.05056
    -0.02393
     0.00917
    -0.01566
     0.04228
     0.00917
     0.00090
    -0.08187
    -0.01566
    -0.04876
    -0.04876
    -0.08187
    -0.04876
    -0.09015
    -0.09842
    -0.12325
    -0.06532
    -0.06532
    -0.09842
    -0.06532
    -0.08187
    -0.03221
    -0.05704
    -0.00738
    -0.05704
    -0.05704
    -0.00738
    -0.02393
    -0.04049
     0.00917
     0.02573
    -0.05704
     0.00917
     0.04228
     0.05883
     0.00917
    -0.03221
     0.00090
    -0.03221
     0.00090
     0.00090
     0.02573
     0.00917
    -0.03221
    -0.00738
    -0.02393
    -0.03221
    -0.05704
    -0.00738
    -0.02393
    -0.01566
    -0.05704
    -0.00738
    -0.00738
    -0.03221
    -0.02393
    -0.04049
     0.00917
    -0.03221
    -0.00738
    -0.04876
    -0.05704
    -0.00738
    -0.03221
    -0.04876
    -0.00738
    -0.01566
    -0.04876
    -0.03221
    -0.00738
    -0.04876
    -0.05704
    -0.07359
    -0.04876
    -0.04876
    -0.05704
    -0.13153
    -0.14808
    -0.19774
    -0.28051
    -0.32189
    -0.46259
    -0.64468
    -0.83504
    -0.95919
    -1.16610
    -1.38129
    -1.75374
    -1.60476
    -0.42121
     2.14452
     4.32126
     4.32126
     4.32126
     4.32126
     3.53499
     2.54180
     2.35144
     3.28669
     4.32126
     4.32126
     4.32126
     4.32126
     3.20392
     2.02038
     0.77062
    -0.32189
    -1.14955
    -1.86133
    -2.30826
    -2.39103
    -2.34137
    -2.25861
    -2.02686
    -1.76201
    -1.50544
    -1.18265
    -0.92608
    -0.80193
    -0.66951
    -0.57846
    -0.49570
    -0.44604
    -0.40466
    -0.41293
    -0.44604
    -0.35500
    -0.31361
    -0.31361
    -0.38810
    -0.35500
    -0.42949
    -0.44604
    -0.35500
    -0.23912
    -0.14808
    -0.18947
    -0.26395
    -0.28878
    -0.30534
    -0.22257
    -0.24740
    -0.23085
    -0.18119
    -0.17291
    -0.21429
    -0.18947
    -0.12325
    -0.21429
    -0.12325
    -0.12325
    -0.12325
    -0.12325
    -0.14808
    -0.13153
    -0.12325
    -0.09842
    -0.09015
    -0.09842
    -0.05704
    -0.09842
    -0.09842
    -0.09842
    -0.06532
    -0.12325
    -0.06532
    -0.09015
    -0.07359
    -0.06532
    -0.05704
    -0.05704
    -0.06532
     0.00090
    -0.04049
    -0.04876
    -0.03221
    -0.03221
    -0.03221
    -0.03221
    -0.00738
    -0.04049
    -0.06532
    -0.04876
    -0.03221
    -0.04049
    -0.05704
    -0.04876
    -0.03221
    -0.06532
    -0.06532
    -0.02393
    -0.07359
    -0.06532
    -0.09015
    -0.11498
    -0.05704
    -0.08187
    -0.09842
    -0.10670
    -0.07359
    -0.08187
    -0.12325
    -0.12325
    -0.09842
    -0.09842
    -0.08187
    -0.06532
    -0.11498
    -0.08187
    -0.09015
    -0.07359
    -0.06532
    -0.04876
    -0.09842
    -0.04049
    -0.05704
    -0.04876
    -0.06532
    -0.04049
    -0.09015
    -0.01566
    -0.01566
    -0.00738
    -0.04049
    -0.05704
    -0.02393
    -0.04049
    -0.02393
    -0.00738
    -0.01566
    -0.03221
    -0.00738
     0.00917
    -0.00738
    -0.00738
    -0.01566
    -0.01566
     0.01745
     0.04228
     0.00917
     0.00917
     0.02573
    -0.01566
    -0.03221
     0.00090
    -0.06532
    -0.12325
    -0.20602
    -0.27223
    -0.33844
    -0.52880
    -0.71089
    -0.88470
    -1.03367
    -1.17438
    -1.40612
    -1.41440
    -0.47087
     2.45076
     4.32126
     4.32126
     4.32126
     4.32126
     2.99701
     2.73216
     2.40110
     2.45076
     3.72535
     4.32126
     4.32126
     3.99020
     2.51697
     0.96925
    -0.47914
    -1.66269
    -2.58967
    -3.16903
    -3.50009
    -3.57458
    -3.44215
    -3.13592
    -2.73037
    -2.27516
    -1.86133
    -1.48061
    -1.22404
    -0.97574
    -0.76882
    -0.69434
    -0.58674
    -0.45432
    -0.37983
    -0.21429
    -0.15636
    -0.18947
    -0.23912
    -0.18947
    -0.16464
    -0.08187
    -0.03221
    -0.05704
    -0.06532
    -0.09842
    -0.04876
    -0.08187
    -0.11498
    -0.15636
    -0.09842
    -0.05704
     0.05056
     0.04228
    -0.03221
    -0.05704
    -0.01566
     0.02573
     0.05056
     0.06711
     0.10021
     0.08366
     0.17470
     0.15815
     0.13332
     0.12504
     0.05883
     0.00090
     0.06711
     0.04228
     0.08366
    -0.06532
     0.04228
     0.03400
    -0.06532
    -0.14808
    -0.13153
    -0.14808
    -0.15636
    -0.16464
    -0.20602
    -0.15636
    -0.21429
    -0.23912
    -0.24740
    -0.20602
    -0.22257
    -0.28878
    -0.25568
    -0.28051
    -0.27223
    -0.33017
    -0.35500
    -0.37983
    -0.37155
    -0.36327
    -0.37983
    -0.39638
    -0.40466
    -0.37983
    -0.42121
    -0.34672
    -0.38810
    -0.42121
    -0.37155
    -0.37155
    -0.33844
    -0.28878
    -0.33017
    -0.31361
    -0.25568
    -0.22257
    -0.19774
    -0.18947
    -0.18947
    -0.19774
    -0.16464
    -0.09842
    -0.09015
    -0.09842
    -0.07359
    -0.04876
    -0.04049
    -0.00738
     0.00917
    -0.02393
     0.02573
     0.05883
     0.06711
     0.05883
     0.07538
     0.03400
    -0.01566
     0.09194
     0.12504
     0.06711
     0.04228
     0.05883
     0.04228
     0.06711
     0.02573
     0.02573
     0.01745
     0.00090
     0.00917
    -0.00738
    -0.00738
    -0.04876
    -0.08187
    -0.09015
    -0.03221
    -0.09842
    -0.16464
    -0.18947
    -0.23912
    -0.35500
    -0.41293
    -0.49570
    -0.65295
    -0.70261
    -0.74399
    -0.84331
    -0.73572
    -0.04049
     1.54034
     3.89916
     4.32126
     4.32126
     3.39429
     2.72388
     2.27695
     2.15280
     2.37627
     2.88114
     3.46050
     3.46050
     2.85631
     1.71414
     0.74579
    -0.32189
    -1.26542
    -1.99376
    -2.35792
    -2.52346
    -2.63105
    -2.55656
    -2.27516
    -1.99376
    -1.64614
    -1.32335
    -0.93436
    -0.59502
    -0.36327
    -0.09842
     0.01745
     0.05883
     0.14160
     0.23264
     0.36506
     0.40645
     0.31540
     0.24092
     0.19126
     0.16643
     0.14987
     0.19953
     0.20781
     0.18298
     0.17470
     0.14987
     0.15815
     0.10849
     0.07538
    -0.00738
    -0.09842
    -0.04049
    -0.09015
    -0.12325
    -0.12325
    -0.13153
    -0.24740
    -0.33844
    -0.40466
    -0.41293
    -0.37983
    -0.41293
    -0.50397
    -0.55363
    -0.57019
    -0.51225
    -0.51225
    -0.46259
    -0.47087
    -0.50397
    -0.48742
    -0.38810
    -0.40466
    -0.37983
    -0.32189
    -0.33844
    -0.33017
    -0.31361
    -0.28878
    -0.25568
    -0.21429
    -0.17291
    -0.20602
    -0.16464
    -0.16464
    -0.22257
    -0.20602
    -0.20602
    -0.24740
    -0.18947
    -0.13981
    -0.12325
    -0.13153
    -0.12325
    -0.16464
    -0.15636
    -0.18119
    -0.15636
    -0.16464
    -0.18947
    -0.09842
    -0.10670
    -0.05704
    -0.04876
    -0.05704
    -0.05704
    -0.02393
    -0.06532
    -0.06532
    -0.04049
    -0.03221
    -0.01566
     0.00090
    -0.00738
    -0.01566
    -0.01566
     0.04228
     0.02573
    -0.01566
    -0.00738
    -0.02393
     0.02573
    -0.00738
    -0.03221
     0.00917
    -0.02393
    -0.04049
    -0.00738
    -0.00738
    -0.00738
    -0.01566
    -0.05704
    -0.01566
    -0.02393
    -0.02393
    -0.04049
     0.00917
    -0.02393
    -0.01566
    -0.00738
    -0.05704
    -0.01566
    -0.00738
     0.00090
    -0.06532
    -0.07359
    -0.08187
    -0.21429
    -0.26395
    -0.34672
    -0.51225
    -0.57019
    -0.58674
    -0.72744
    -0.75227
    -0.51225
     0.43955
     2.14452
     4.32126
     4.32126
     4.32126
     3.36946
     2.77354
     2.50869
     2.70733
     2.91424
     3.31980
     3.68396
     3.46050
     2.52525
     1.64793
     0.78717
    -0.21429
    -1.14127
    -2.05997
    -2.61450
    -2.92901
    -3.08626
    -2.86279
    -2.53173
    -2.33309
    -2.10963
    -1.79512
    -1.43095
    -1.07506
    -0.90953
    -0.72744
    -0.49570
    -0.28878
    -0.09842
     0.10849
     0.16643
     0.13332
     0.14160
     0.12504
     0.10021
     0.11677
     0.24092
     0.30713
     0.25747
     0.21609
     0.18298
     0.14160
     0.18298
     0.14987
     0.16643
     0.19126
     0.19126
     0.15815
     0.18298
     0.12504
     0.16643
     0.09194
     0.11677
     0.14160
     0.08366
     0.05883
     0.05056
    -0.02393
    -0.02393
    -0.00738
    -0.04876
    -0.05704
    -0.04049
    -0.05704
    -0.04049
    -0.08187
    -0.07359
    -0.05704
    -0.05704
    -0.04876
    -0.06532
    -0.05704
    -0.04876
    -0.04876
    -0.10670
    -0.09015
    -0.13153
    -0.08187
    -0.04876
    -0.10670
    -0.12325
    -0.18947
    -0.17291
    -0.18947
    -0.20602
    -0.18947
    -0.21429
    -0.25568
    -0.22257
    -0.22257
    -0.24740
    -0.27223
    -0.30534
    -0.27223
    -0.23085
    -0.23912
    -0.27223
    -0.28051
    -0.25568
    -0.24740
    -0.19774
    -0.16464
    -0.13153
    -0.15636
    -0.11498
    -0.16464
    -0.12325
    -0.11498
    -0.09015
    -0.09842
    -0.08187
    -0.02393
    -0.04049
    -0.00738
     0.00917
    -0.02393
    -0.06532
    -0.09015
    -0.10670
    -0.08187
    -0.11498
    -0.02393
    -0.04876
    -0.06532
    -0.06532
    -0.09015
    -0.09842
    -0.09842
    -0.13981
    -0.13981
    -0.11498
    -0.09015
    -0.14808
    -0.13153
    -0.10670
    -0.06532
    -0.09015
    -0.10670
    -0.09015
    -0.12325
    -0.13153
    -0.15636
    -0.09842
    -0.09015
    -0.12325
    -0.10670
    -0.14808
    -0.18947
    -0.17291
    -0.26395
    -0.23912
    -0.28051
    -0.41293
    -0.56191
    -0.66951
    -0.87642
    -1.12472
    -1.33991
    -1.44750
    -1.50544
    -1.21576
    -0.06532
     2.63284
     4.32126
     4.32126
     4.32126
     4.08952
     1.82174
     1.24238
     1.70587
     3.27014
     4.32126
     4.32126
     4.32126
     3.99847
     2.33489
     0.62991
    -0.77710
    -1.91099
    -2.65588
    -3.03660
    -3.11109
    -3.00350
    -2.74692
    -2.46552
    -2.18412
    -1.80339
    -1.43923
    -1.12472
    -0.85987
    -0.62812
    -0.45432
    -0.27223
    -0.16464
    -0.09015
    -0.00738
     0.02573
     0.05056
     0.08366
     0.14160
     0.16643
     0.12504
     0.12504
     0.08366
     0.08366
    -0.03221
    -0.13981
    -0.12325
    -0.06532
    -0.06532
    -0.06532
    -0.08187
    -0.13981
    -0.20602
    -0.11498
    -0.11498
    -0.13981
    -0.22257
    -0.29706
    -0.25568
    -0.21429
    -0.20602
    -0.20602
    -0.21429
    -0.17291
    -0.18119
    -0.19774
    -0.16464
    -0.16464
    -0.18119
    -0.17291
    -0.13153
    -0.09842
    -0.06532
    -0.11498
    -0.12325
    -0.10670
    -0.08187
    -0.08187
    -0.13153
    -0.13153
    -0.10670
    -0.11498
    -0.11498
    -0.13981
    -0.13153
    -0.12325
    -0.13153
    -0.05704
    -0.09015
    -0.15636
    -0.11498
    -0.08187
    -0.07359
    -0.09015
    -0.12325
    -0.12325
    -0.07359
    -0.08187
    -0.07359
    -0.09842
    -0.08187
    -0.09015
    -0.10670
    -0.04049
    -0.02393
    -0.09842
    -0.10670
    -0.04876
    -0.08187
    -0.05704
    -0.08187
    -0.08187
    -0.08187
    -0.06532
    -0.03221
    -0.06532
    -0.04876
    -0.06532
    -0.06532
    -0.04049
     0.02573
    -0.02393
    -0.04049
     0.02573
     0.02573
     0.02573
     0.06711
     0.00090
     0.00090
     0.07538
     0.05056
     0.05056
     0.05883
     0.05056
     0.02573
     0.04228
     0.05883
     0.02573
    -0.03221
     0.04228
     0.00917
    -0.00738
    -0.05704
    -0.06532
    -0.07359
    -0.09842
    -0.02393
    -0.05704
    -0.09842
    -0.05704
    -0.04876
    -0.06532
    -0.02393
    -0.04049
    -0.11498
    -0.09015
    -0.07359
    -0.13981
    -0.18119
    -0.20602
    -0.16464
    -0.28051
    -0.30534
    -0.47914
    -0.73572
    -0.85987
    -1.02540
    -1.33991
    -1.37301
    -0.71917
     0.65474
     2.70733
     4.32126
     4.32126
     4.32126
     2.64112
     1.15961
     0.00917
     0.74579
     3.13771
     4.32126
     4.08952
     3.40256
     2.46731
     0.92787
    -0.34672
    -1.14127
    -1.81167
    -2.24205
    -2.54001
    -2.63105
    -2.50690
    -2.37448
    -2.29999
    -2.07652
    -1.81995
    -1.54682
    -1.33163
    -1.11644
    -0.82676
    -0.58674
    -0.31361
    -0.18947
    -0.13981
    -0.06532
     0.07538
     0.15815
     0.23264
     0.35679
     0.42300
     0.45611
     0.49749
     0.38989
     0.34023
     0.29885
     0.29885
     0.19126
     0.19126
     0.14160
     0.14160
     0.05883
     0.08366
    -0.01566
    -0.02393
    -0.05704
    -0.09015
    -0.05704
    -0.08187
    -0.09015
    -0.09015
    -0.10670
    -0.13153
    -0.16464
    -0.10670
    -0.07359
    -0.13153
    -0.09015
    -0.13981
    -0.14808
    -0.12325
    -0.13153
    -0.15636
    -0.15636
    -0.15636
    -0.17291
    -0.16464
    -0.16464
    -0.21429
    -0.21429
    -0.17291
    -0.18119
    -0.18947
    -0.21429
    -0.18947
    -0.21429
    -0.21429
    -0.21429
    -0.22257
    -0.21429
    -0.20602
    -0.22257
    -0.21429
    -0.20602
    -0.21429
    -0.23912
    -0.26395
    -0.21429
    -0.19774
    -0.20602
    -0.23085
    -0.20602
    -0.20602
    -0.17291
    -0.18119
    -0.16464
    -0.19774
    -0.14808
    -0.15636
    -0.13153
    -0.13153
    -0.13981
    -0.16464
    -0.14808
    -0.09842
    -0.10670
    -0.13153
    -0.09015
    -0.13153
    -0.13153
    -0.13153
    -0.14808
    -0.13153
    -0.12325
    -0.13153
    -0.13981
    -0.17291
    -0.15636
    -0.15636
    -0.14808
    -0.10670
    -0.12325
    -0.11498
    -0.16464
    -0.18947
    -0.11498
    -0.13153
    -0.11498
    -0.13153
    -0.07359
    -0.09015
    -0.13153
    -0.12325
    -0.13153
    -0.18119
    -0.16464
    -0.11498
    -0.09842
    -0.16464
    -0.10670
    -0.16464
    -0.13153
    -0.09015
    -0.14808
    -0.12325
    -0.10670
    -0.09015
    -0.08187
    -0.06532
    -0.06532
    -0.07359
    -0.10670
     0.00917
    -0.00738
    -0.02393
    -0.03221
     0.00917
    -0.04049
    -0.10670
    -0.08187
    -0.09842
    -0.07359
    -0.06532
    -0.12325
    -0.13981
    -0.14808
    -0.16464
    -0.12325
    -0.09015
    -0.17291
    -0.28878
    -0.31361
    -0.33844
    -0.28878
    -0.29706
    -0.28051
    -0.23912
    -0.24740
    -0.19774
    -0.09015
     0.07538
     0.31540
     0.48921
     0.61336
     0.60508
     0.65474
     0.51404
     0.81200
     1.35825
     1.58172
     1.20927
     0.82855
     0.65474
     0.62991
     1.76380
     3.02184
     2.50869
     1.79691
     2.26040
     2.86459
     2.64939
     1.81346
     0.78717
    -0.21429
     0.22436
     1.02719
     1.11823
     0.72923
     0.23264
    -0.43776
    -1.05850
    -1.53854
    -1.91099
    -2.15929
    -2.24205
    -2.24205
    -2.11790
    -1.88616
    -1.74546
    -1.57165
    -1.26542
    -1.07506
    -0.87642
    -0.71089
    -0.57846
    -0.39638
    -0.29706
    -0.18119
    -0.12325
    -0.08187
     0.02573
     0.05883
     0.05883
     0.11677
     0.18298
     0.19126
     0.19126
     0.18298
     0.23264
     0.24092
     0.22436
     0.25747
     0.24092
     0.26575
     0.29058
     0.22436
     0.28230
     0.25747
     0.26575
     0.21609
     0.27402
     0.21609
     0.19126
     0.23264
     0.22436
     0.16643
     0.14987
     0.16643
     0.14160
     0.12504
     0.12504
     0.06711
     0.07538
     0.05056
     0.05056
    -0.00738
     0.07538
     0.00090
    -0.02393
     0.00090
    -0.01566
    -0.03221
    -0.09842
    -0.06532
    -0.04876
    -0.07359
    -0.05704
    -0.09842
    -0.07359
    -0.13981
    -0.09842
    -0.15636
    -0.11498
    -0.11498
    -0.13981
    -0.13153
    -0.13981
    -0.13153
    -0.19774
    -0.18947
    -0.16464
    -0.15636
    -0.18119
    -0.13153
    -0.18119
    -0.18119
    -0.18119
    -0.18119
    -0.15636
    -0.13981
    -0.18947
    -0.18119
    -0.17291
    -0.14808
    -0.13981
    -0.18119
    -0.14808
    -0.12325
    -0.16464
    -0.09842
    -0.15636
    -0.13153
    -0.12325
    -0.10670
    -0.07359
    -0.09015
    -0.05704
    -0.10670
    -0.08187
    -0.08187
    -0.02393
    -0.04049
    -0.07359
    -0.04876
    -0.02393
    -0.04049
    -0.06532
    -0.08187
    -0.05704
    -0.05704
    -0.07359
    -0.05704
    -0.10670
    -0.13981
    -0.12325
    -0.15636
    -0.18119
    -0.21429
    -0.20602
    -0.20602
    -0.26395
    -0.24740
    -0.24740
    -0.26395
    -0.26395
    -0.23912
    -0.26395
    -0.27223
    -0.24740
    -0.18947
    -0.08187
     0.08366
     0.34023
     0.58025
     0.84510
     1.06857
     1.38308
     1.44929
     1.23410
     1.05202
     0.91959
     1.08513
     1.25893
     1.29204
     1.25066
     0.90304
     0.55543
     0.63819
     0.82855
     0.63819
    -0.06532
    -0.68606
    -0.76882
     0.09194
     0.20781
     0.00917
    -0.18947
    -0.09842
     0.54715
     1.33342
     1.74725
     1.87967
     1.40791
     0.91132
     0.64647
     0.44783
     0.67957
     0.96098
     0.78717
     0.62164
     0.29058
     0.00917
    -0.40466
    -0.82676
    -1.25714
    -1.49716
    -1.54682
    -1.55510
    -1.61303
    -1.54682
    -1.48889
    -1.30680
    -1.23231
    -1.08333
    -0.95919
    -0.80193
    -0.70261
    -0.57846
    -0.44604
    -0.37983
    -0.29706
    -0.25568
    -0.18947
    -0.06532
    -0.09842
    -0.09842
    -0.03221
     0.00917
     0.04228
     0.05883
     0.03400
     0.04228
     0.05883
     0.07538
     0.05883
     0.02573
     0.05056
     0.03400
     0.06711
     0.09194
     0.04228
     0.01745
     0.00090
     0.05883
     0.05883
     0.05056
     0.02573
     0.04228
     0.02573
     0.05883
     0.02573
     0.02573
     0.05056
     0.00090
     0.00090
     0.06711
     0.04228
     0.00917
    -0.04876
     0.01745
    -0.02393
     0.01745
    -0.04876
    -0.01566
    -0.04876
    -0.00738
    -0.04049
    -0.03221
    -0.04049
    -0.08187
    -0.09015
    -0.05704
     0.00917
    -0.09015
    -0.04049
    -0.04049
    -0.04876
    -0.08187
    -0.05704
    -0.07359
    -0.07359
    -0.06532
    -0.04876
    -0.07359
    -0.04049
    -0.10670
    -0.04876
    -0.11498
    -0.06532
    -0.11498
    -0.09842
    -0.10670
    -0.10670
    -0.12325
    -0.10670
    -0.18119
    -0.15636
    -0.13153
    -0.11498
    -0.10670
    -0.16464
    -0.18119
    -0.18119
    -0.18119
    -0.13981
    -0.12325
    -0.18119
    -0.14808
    -0.14808
    -0.17291
    -0.15636
    -0.15636
    -0.18119
    -0.18119
    -0.15636
    -0.18119
    -0.21429
    -0.19774
    -0.23912
    -0.28051
    -0.16464
    -0.13981
    -0.08187
    -0.04049
     0.05883
     0.24919
     0.44783
     0.58025
     0.79545
     1.01064
     1.06857
     1.18444
     1.15134
     1.04374
     1.20100
     1.24238
     1.23410
     1.20100
     1.01891
     0.91132
     0.86166
     0.86166
     0.53887
     0.07538
    -0.27223
    -0.42121
    -0.27223
     0.14160
     0.12504
    -0.21429
    -0.69434
    -0.60329
     0.38162
     0.73751
     0.95270
     1.63965
     2.41765
     2.76527
     2.83148
     1.97072
     0.81200
     0.33196
     0.04228
     0.83683
     1.59827
     1.49068
     0.87821
     0.14160
    -0.66951
    -1.26542
    -1.72063
    -2.02686
    -2.20067
    -2.29171
    -2.17584
    -2.01031
    -1.84478
    -1.62131
    -1.38957
    -1.19093
    -1.00884
    -0.88470
    -0.69434
    -0.59502
    -0.51225
    -0.42121
    -0.26395
    -0.25568
    -0.23912
    -0.19774
    -0.15636
    -0.12325
    -0.13981
    -0.09015
    -0.09842
    -0.05704
    -0.08187
    -0.08187
    -0.06532
    -0.11498
    -0.11498
    -0.12325
    -0.04876
    -0.05704
    -0.09015
    -0.09842
    -0.10670
    -0.12325
    -0.10670
    -0.09015
    -0.09015
    -0.07359
    -0.06532
    -0.04876
    -0.09015
    -0.06532
    -0.08187
    -0.07359
    -0.04049
    -0.03221
    -0.07359
    -0.05704
    -0.02393
    -0.04876
    -0.08187
    -0.04876
    -0.04049
    -0.03221
    -0.07359
    -0.04876
    -0.04876
    -0.03221
    -0.07359
    -0.11498
    -0.08187
    -0.06532
    -0.11498
    -0.08187
    -0.09842
    -0.10670
    -0.11498
    -0.12325
    -0.11498
    -0.13153
    -0.11498
    -0.14808
    -0.11498
    -0.12325
    -0.10670
    -0.13153
    -0.12325
    -0.08187
    -0.12325
    -0.07359
    -0.04876
    -0.04876
    -0.04049
     0.02573
    -0.01566
    -0.02393
    -0.04049
    -0.04876
    -0.04876
    -0.06532
    -0.06532
    -0.10670
    -0.13153
    -0.11498
    -0.16464
    -0.16464
    -0.16464
    -0.19774
    -0.21429
    -0.25568
    -0.25568
    -0.27223
    -0.29706
    -0.21429
    -0.04876
     0.16643
     0.43955
     0.65474
     0.75406
     0.77889
     0.87821
     0.80372
     0.75406
     0.94442
     1.18444
     1.34997
     1.30859
     1.11823
     1.06857
     0.98581
     0.80372
     0.60508
     0.60508
     0.56370
     0.34023
     0.10021
    -0.06532
    -0.08187
    -0.13153
    -0.01566
     0.27402
     0.48921
     0.58853
     0.93615
     1.97072
     3.00529
     3.84122
     3.99020
     3.27841
     2.42593
     1.80519
     1.56517
     1.63965
     1.72242
     2.02038
     1.87140
     1.32515
     0.56370
    -0.40466
    -1.27369
    -2.01031
    -2.51518
    -2.85452
    -2.99522
    -2.92901
    -2.86279
    -2.63105
    -2.46552
    -2.17584
    -1.93582
    -1.76201
    -1.48889
    -1.30680
    -1.12472
    -1.00884
    -1.00884
    -0.87642
    -0.76055
    -0.60329
    -0.51225
    -0.49570
    -0.38810
    -0.34672
    -0.38810
    -0.28051
    -0.25568
