# Supplementary material for: Software algorithm and hardware design for real-time implementation of new spectral estimator
Source: Biomed Eng Online. 2014 May 9;13:61. doi: 10.1186/1475-925X-13-61 (PMC4057578; doi:10.1186/1475-925X-13-61)
Supplement: Additional file 2 — txtfiles.zip. [file 1475-925X-13-61-S2.zip › FILE088.TXT]

    -1.01813
    -1.09409
    -1.09409
    -1.01813
    -0.90419
    -0.82823
    -0.98015
    -1.05611
    -1.05611
    -1.13207
    -0.94217
    -0.71429
    -0.79025
    -0.94217
    -0.75227
    -0.86621
    -0.60035
    -0.56237
    -0.71429
    -0.67631
    -0.48641
    -0.37246
    -0.29650
    -0.48641
    -0.41044
    -0.41044
    -0.41044
    -0.06862
    -0.18256
    -0.22054
    -0.06862
    -0.14458
     0.00734
    -0.10660
    -0.03064
    -0.06862
     0.12128
     0.27321
     0.19724
     0.08330
     0.15926
     0.27321
     0.23522
     0.61503
     0.46311
     0.27321
     0.34917
     0.50109
     0.61503
     0.50109
     0.38715
     0.38715
     0.50109
     0.38715
     0.46311
     0.38715
     0.12128
    -0.03064
    -0.22054
    -0.06862
     0.12128
    -0.37246
    -0.41044
    -0.48641
    -0.41044
     0.27321
     0.61503
     0.99484
     0.69099
     0.65301
     0.72897
     1.29868
     1.33666
     1.75445
     1.83041
     2.02031
     2.43810
     2.28617
     2.21021
     2.24819
     2.40012
     2.13425
     2.21021
     1.83041
     1.79243
     1.64050
     1.94435
     1.64050
     1.67848
     1.29868
     1.60252
     1.52656
     1.60252
     1.64050
     1.41262
     1.41262
     1.52656
     1.56454
     1.64050
     1.56454
     1.52656
     1.60252
     1.67848
     1.67848
     1.75445
     1.60252
     1.67848
     1.56454
     1.94435
     2.02031
     1.94435
     1.86839
     2.09627
     2.13425
     2.13425
     2.36213
     2.36213
     2.36213
     2.66598
     2.77992
     2.85588
     2.89386
     2.59002
     2.89386
     2.93184
     3.34963
     3.00780
     3.00780
     3.12175
     3.12175
     3.04578
     3.08376
     3.00780
     2.96982
     3.08376
     2.89386
     2.89386
     2.89386
     2.40012
     2.59002
     2.32415
     2.66598
     2.59002
     2.24819
     2.28617
     2.13425
     2.24819
     1.94435
     1.86839
     1.86839
     1.79243
     1.94435
     1.67848
     1.75445
     1.67848
     1.41262
     1.41262
     1.75445
     1.60252
     1.22272
     1.37464
     1.29868
     1.33666
     1.33666
     1.26070
     1.03282
     1.10878
     1.29868
     1.03282
     1.22272
     1.07080
     1.18474
     0.76695
     1.18474
     1.22272
     0.95685
     1.22272
     0.95685
     1.10878
     0.95685
     0.95685
     1.07080
     0.84291
     0.99484
     1.03282
     0.80493
     0.91887
     0.84291
     0.61503
     0.65301
     1.07080
     0.61503
     0.42513
     0.53907
     0.61503
     0.69099
     0.84291
     0.61503
     0.46311
     0.38715
     0.61503
     0.38715
     0.53907
     0.38715
     0.46311
     0.19724
     0.76695
     0.57705
     0.46311
     0.46311
     0.31119
     0.23522
     0.27321
     0.31119
     0.34917
     0.31119
     0.38715
     0.46311
     0.00734
     0.12128
    -0.03064
    -0.14458
    -0.22054
    -0.18256
    -0.63833
    -0.90419
    -0.41044
    -0.41044
    -0.60035
    -0.79025
    -1.09409
    -1.24602
    -1.28400
    -1.43592
    -1.09409
    -0.56237
    -0.22054
    -0.33448
    -0.03064
     0.08330
    -0.06862
    -0.25852
     0.04532
     0.31119
     0.46311
     0.61503
     0.72897
     0.61503
     0.69099
     0.57705
     0.65301
     0.38715
     0.38715
     0.15926
    -0.14458
     0.00734
    -0.41044
    -0.37246
     0.00734
    -0.18256
    -0.18256
    -0.41044
    -0.52439
    -0.48641
    -0.44842
    -0.48641
    -0.48641
    -0.33448
    -0.41044
    -0.56237
    -0.75227
    -0.48641
    -0.60035
    -0.67631
    -0.48641
    -0.52439
    -0.48641
    -0.56237
    -0.60035
    -0.48641
    -0.41044
    -0.29650
    -0.41044
    -0.41044
    -0.41044
    -0.41044
    -0.41044
    -0.18256
    -0.03064
    -0.14458
    -0.25852
    -0.18256
    -0.29650
    -0.25852
    -0.14458
    -0.10660
    -0.22054
     0.00734
    -0.06862
    -0.14458
    -0.18256
    -0.10660
    -0.14458
    -0.03064
    -0.10660
    -0.22054
     0.00734
     0.04532
     0.08330
     0.00734
    -0.18256
     0.00734
     0.04532
     0.23522
     0.08330
     0.00734
    -0.06862
     0.15926
     0.12128
    -0.03064
     0.31119
     0.08330
     0.08330
     0.08330
     0.12128
     0.12128
    -0.03064
    -0.03064
     0.27321
     0.00734
     0.19724
     0.15926
     0.08330
     0.15926
     0.15926
    -0.03064
     0.19724
     0.19724
     0.15926
     0.08330
     0.19724
     0.27321
     0.04532
     0.08330
     0.12128
     0.12128
     0.19724
    -0.03064
     0.23522
     0.00734
     0.27321
    -0.14458
     0.19724
     0.27321
     0.08330
     0.27321
     0.31119
     0.38715
     0.12128
     0.15926
     0.19724
     0.38715
     0.46311
     0.46311
     0.34917
     0.15926
     0.31119
     0.27321
     0.34917
     0.38715
     0.19724
     0.19724
     0.23522
     0.19724
     0.19724
     0.12128
    -0.10660
     0.12128
     0.08330
     0.23522
    -0.03064
    -0.06862
     0.00734
     0.12128
    -0.33448
     0.15926
     0.04532
    -0.03064
     0.00734
     0.12128
     0.08330
     0.04532
    -0.14458
     0.00734
     0.00734
     0.42513
     0.08330
     0.00734
    -0.06862
    -0.18256
    -0.18256
    -0.06862
    -0.18256
    -0.52439
    -0.37246
    -0.41044
    -0.44842
    -0.79025
    -0.94217
    -0.86621
    -0.82823
    -0.86621
    -0.98015
    -1.05611
    -0.82823
    -0.94217
    -0.56237
     0.27321
     0.72897
     0.27321
     0.00734
     0.34917
     0.34917
     0.84291
     1.03282
     1.14676
     1.45060
     1.45060
     1.60252
     1.41262
     1.10878
     1.22272
     1.14676
     1.07080
     1.18474
     1.07080
     0.76695
     0.84291
     0.88089
     0.91887
     0.95685
     0.76695
     0.91887
     1.07080
     0.99484
     0.91887
     0.95685
     0.95685
     0.91887
     0.88089
     1.18474
     1.14676
     0.99484
     0.80493
     1.07080
     1.03282
     0.88089
     0.72897
     0.72897
     0.88089
     1.03282
     0.99484
     0.57705
     0.61503
     0.53907
     0.65301
     0.69099
     0.84291
     0.50109
     0.57705
     0.69099
     0.53907
     0.69099
     0.46311
     0.46311
     0.65301
     0.65301
     0.76695
     0.53907
     0.76695
     0.57705
     0.53907
     0.72897
     0.95685
     0.72897
     0.72897
     0.95685
     0.84291
     0.84291
     0.65301
     0.72897
     0.69099
     0.80493
     0.95685
     0.84291
     0.80493
     0.72897
     0.61503
     0.57705
     0.99484
     0.88089
     0.80493
     0.61503
     0.84291
     0.95685
     0.88089
     0.76695
     0.72897
     0.76695
     0.88089
     0.69099
     0.84291
     0.69099
     0.76695
     0.53907
     0.91887
     0.99484
     0.69099
     0.76695
     0.69099
     0.88089
     0.57705
     0.80493
     0.61503
     0.80493
     0.69099
     0.88089
     0.88089
     0.61503
     0.46311
     0.84291
     0.76695
     0.80493
     0.84291
     0.69099
     0.76695
     0.65301
     0.84291
     0.69099
     0.72897
     0.76695
     0.88089
     0.57705
     0.76695
     0.61503
     0.69099
     0.53907
     0.38715
     0.72897
     0.53907
     0.46311
     0.31119
     0.34917
     0.15926
     0.31119
     0.08330
     0.12128
    -0.18256
    -0.03064
    -0.14458
    -0.14458
    -0.41044
    -0.25852
    -0.52439
    -0.37246
    -0.60035
    -0.52439
    -0.56237
    -0.79025
    -1.01813
    -1.09409
    -1.01813
    -1.35996
    -1.43592
    -1.47390
    -1.32198
    -1.77774
    -1.81572
    -2.00563
    -2.49937
    -2.34745
    -2.30947
    -2.53735
    -2.61331
    -2.76524
    -2.91716
    -2.87918
    -2.23351
    -1.32198
    -0.90419
    -1.20804
    -0.90419
    -0.98015
    -0.86621
    -0.71429
    -0.22054
     0.19724
     0.88089
     1.03282
     0.95685
     1.07080
     1.14676
     1.29868
     1.33666
     1.18474
     1.26070
     1.45060
     1.67848
     1.71647
     1.67848
     1.33666
     1.41262
     1.45060
     1.67848
     1.86839
     1.67848
     1.98233
     2.02031
     2.13425
     1.83041
     1.71647
     1.67848
     1.22272
     1.10878
     0.95685
     0.61503
     0.61503
     0.42513
     0.19724
     0.38715
     0.27321
     0.00734
    -0.29650
    -0.52439
    -0.71429
    -0.63833
    -0.90419
    -0.90419
    -0.79025
    -0.52439
    -0.48641
    -0.60035
    -0.48641
    -0.41044
    -0.41044
    -0.10660
     0.23522
     0.00734
     0.12128
     0.12128
     0.38715
     0.46311
     0.50109
     0.61503
     0.72897
     0.91887
     0.91887
     0.95685
     0.99484
     1.22272
     1.03282
     1.41262
     1.37464
     1.45060
     1.41262
     1.45060
     1.29868
     1.52656
     1.64050
     1.48858
     1.41262
     1.67848
     1.64050
     1.56454
     1.56454
     1.67848
     1.52656
     1.52656
     1.86839
     1.64050
     1.56454
     1.60252
     1.67848
     1.52656
     1.64050
     1.56454
     1.60252
     1.48858
     1.64050
     1.60252
     1.60252
     1.48858
     1.64050
     1.41262
     1.56454
     1.56454
     1.48858
     1.56454
     1.56454
     1.60252
     1.60252
     1.64050
     1.48858
     1.67848
     1.75445
     1.56454
     1.60252
     1.45060
     1.64050
     1.48858
     1.41262
     1.48858
     1.48858
     1.37464
     1.33666
     1.56454
     1.29868
     1.41262
     1.29868
     1.10878
     1.33666
     1.22272
     0.91887
     1.22272
     1.14676
     1.10878
     0.91887
     1.18474
     1.07080
     0.80493
     0.91887
     0.84291
     0.80493
     0.72897
     0.61503
     0.34917
     0.53907
     0.65301
     0.08330
     0.31119
     0.08330
    -0.25852
    -0.56237
    -0.37246
    -0.56237
    -0.79025
    -0.82823
    -1.09409
    -0.86621
    -0.37246
     0.23522
     0.38715
     0.04532
    -0.10660
     0.12128
     0.08330
     0.53907
     0.80493
     0.95685
     1.33666
     1.64050
     1.67848
     1.60252
     1.56454
     1.52656
     1.29868
     1.33666
     1.41262
     1.10878
     1.29868
     1.07080
     0.95685
     1.07080
     1.07080
     0.84291
     0.91887
     1.07080
     0.88089
     0.69099
     0.80493
     0.69099
     0.80493
     0.53907
     0.69099
     0.72897
     0.72897
     0.72897
     0.69099
     0.65301
     1.03282
     0.88089
     0.88089
     1.10878
     0.88089
     0.80493
     1.14676
     1.03282
     1.18474
     1.07080
     0.95685
     1.10878
     1.07080
     1.07080
     1.03282
     0.84291
     0.57705
     0.72897
     0.53907
     0.61503
     0.69099
     0.50109
     0.46311
     0.34917
     0.31119
     0.00734
     0.15926
    -0.03064
     0.00734
    -0.03064
     0.50109
     0.00734
    -0.14458
    -0.37246
    -0.33448
    -0.25852
    -0.25852
    -0.56237
    -0.67631
    -0.48641
    -0.56237
    -0.56237
    -0.71429
    -0.63833
    -0.79025
    -0.86621
    -1.05611
    -1.13207
    -0.90419
    -1.09409
    -1.05611
    -1.20804
    -0.98015
    -1.05611
    -1.35996
    -1.24602
    -1.09409
    -1.05611
    -1.32198
    -1.43592
    -1.51188
    -1.35996
    -1.47390
    -1.39794
    -1.43592
    -1.28400
    -1.47390
    -1.66380
    -1.35996
    -1.58784
    -1.66380
    -1.47390
    -1.39794
    -1.54986
    -1.77774
    -1.81572
    -1.70178
    -1.73976
    -1.66380
    -1.77774
    -1.89169
    -1.89169
    -1.66380
    -2.00563
    -2.08159
    -1.89169
    -2.27149
    -2.00563
    -2.11957
    -2.27149
    -2.23351
    -2.11957
    -2.04361
    -2.30947
    -2.23351
    -2.27149
    -2.15755
    -2.19553
    -2.23351
    -2.30947
    -2.34745
    -2.00563
    -2.19553
    -2.38543
    -2.27149
    -2.38543
    -2.27149
    -2.30947
    -2.68928
    -2.57533
    -2.57533
    -2.65130
    -2.76524
    -2.68928
    -2.76524
    -2.76524
    -2.84120
    -2.49937
    -2.11957
    -1.62582
    -1.62582
    -1.66380
    -1.43592
    -1.58784
    -1.39794
    -0.98015
    -0.71429
    -0.29650
    -0.25852
    -0.10660
    -0.06862
     0.00734
    -0.14458
     0.00734
     0.12128
    -0.25852
     0.00734
     0.00734
    -0.06862
     0.00734
    -0.14458
    -0.06862
     0.00734
     0.15926
     0.12128
     0.08330
     0.00734
     0.00734
     0.00734
     0.15926
     0.34917
     0.08330
    -0.03064
     0.34917
     0.12128
     0.08330
     0.19724
     0.27321
     0.23522
     0.34917
     0.42513
     0.50109
     0.57705
     0.46311
     0.69099
     0.91887
     1.07080
     0.91887
     0.95685
     1.22272
     1.33666
     1.37464
     1.37464
     1.48858
     1.56454
     1.83041
     1.83041
     2.02031
     1.79243
     1.94435
     1.94435
     1.94435
     2.09627
     2.36213
     1.98233
     2.09627
     2.28617
     2.36213
     2.32415
     2.36213
     2.21021
     2.51406
     2.55204
     2.40012
     2.59002
     2.55204
     2.51406
     2.66598
     2.77992
     2.77992
     2.47608
     2.66598
     2.81790
     2.66598
     2.55204
     2.59002
     2.70396
     2.62800
     2.66598
     2.66598
     2.47608
     2.55204
     2.43810
     2.13425
     2.21021
     2.51406
     2.36213
     2.21021
     2.28617
     2.32415
     2.24819
     2.09627
     1.94435
     2.13425
     2.21021
     2.17223
     1.90637
     1.75445
     1.94435
     2.13425
     2.09627
     2.28617
     1.94435
     1.79243
     1.94435
     2.21021
     2.09627
     1.90637
     1.83041
     2.05829
     1.98233
     2.21021
     2.21021
     2.02031
     1.86839
     1.75445
     1.60252
     1.86839
     1.75445
     1.37464
     1.52656
     1.79243
     1.64050
     1.56454
     1.48858
     1.26070
     1.33666
     1.41262
     1.52656
     1.33666
     1.33666
     1.26070
     1.29868
     1.29868
     1.52656
     1.26070
     1.18474
     1.18474
     1.26070
     1.22272
     1.03282
     0.95685
     0.91887
     0.95685
     1.03282
     0.88089
     0.76695
     0.46311
     0.12128
     0.12128
     0.31119
    -0.03064
    -0.33448
    -0.33448
    -0.48641
     0.04532
     0.61503
     0.69099
     0.46311
     0.46311
     0.34917
     0.61503
     0.69099
     0.99484
     1.07080
     1.29868
     1.79243
     1.94435
     1.64050
     1.41262
     1.48858
     1.45060
     1.03282
     0.76695
     0.69099
     0.88089
     0.72897
     0.69099
     0.38715
     0.38715
     0.04532
     0.08330
     0.04532
     0.38715
     0.00734
    -0.03064
    -0.03064
     0.08330
     0.12128
     0.04532
    -0.06862
     0.08330
     0.04532
     0.19724
     0.23522
     0.27321
     0.34917
     0.27321
     0.15926
     0.53907
     0.46311
     0.34917
     0.19724
     0.53907
     0.27321
     0.38715
     0.31119
     0.27321
     0.38715
     0.46311
     0.46311
     0.19724
     0.00734
     0.19724
    -0.10660
     0.15926
     0.08330
    -0.18256
    -0.22054
    -0.14458
    -0.22054
    -0.22054
    -0.41044
    -0.56237
    -0.56237
    -0.41044
    -0.60035
    -0.56237
    -0.79025
    -0.90419
    -0.90419
    -0.82823
    -0.98015
    -0.94217
    -1.17005
    -1.17005
    -1.24602
    -1.32198
    -1.58784
    -1.51188
    -1.66380
    -1.47390
    -1.81572
    -1.62582
    -1.73976
    -1.85370
    -2.11957
    -1.96765
    -1.81572
    -1.96765
    -2.15755
    -1.96765
    -2.00563
    -2.04361
    -2.19553
    -2.00563
    -2.04361
    -2.11957
    -1.89169
    -2.00563
    -2.00563
    -2.08159
    -2.08159
    -1.92967
    -1.73976
    -1.73976
    -2.00563
    -1.92967
    -1.77774
    -1.58784
    -1.81572
    -1.54986
    -1.62582
    -1.58784
    -1.20804
    -1.20804
    -1.20804
    -1.05611
    -1.05611
    -1.05611
    -0.75227
    -0.60035
    -0.67631
    -0.71429
    -0.48641
    -0.18256
    -0.33448
    -0.03064
    -0.14458
     0.08330
     0.15926
     0.12128
     0.12128
     0.12128
    -0.03064
     0.00734
     0.31119
     0.57705
     0.53907
     0.53907
     0.46311
     0.69099
     0.91887
     0.80493
     0.53907
     0.65301
     0.76695
     1.03282
     1.10878
     0.99484
     0.80493
     0.80493
     0.84291
     0.91887
     0.80493
     0.46311
     0.31119
     0.15926
     0.08330
    -0.25852
    -0.18256
    -0.25852
    -0.18256
     0.08330
     0.57705
     1.64050
     1.83041
     1.56454
     1.14676
     1.71647
     1.86839
     2.40012
     2.74194
     3.08376
     3.46357
     3.65347
     3.61549
     3.53953
     3.57751
     3.50155
     3.19771
     3.00780
     2.93184
     2.66598
     2.59002
     2.70396
     2.66598
     2.40012
     2.43810
     2.40012
     2.32415
     2.17223
     2.17223
     2.02031
     2.17223
     1.98233
     2.17223
     2.17223
     2.17223
     2.17223
     1.90637
     2.05829
     2.09627
     2.05829
     1.94435
     2.36213
     2.17223
     2.17223
     2.13425
     2.17223
     2.24819
     2.32415
     2.40012
     2.05829
     2.21021
     2.21021
     2.13425
     2.13425
     2.28617
     2.13425
     1.90637
     1.94435
     2.21021
     2.13425
     2.09627
     1.86839
     2.05829
     1.71647
     1.67848
     1.83041
     1.67848
     1.83041
     1.79243
     1.60252
     1.75445
     1.79243
     1.67848
     1.37464
     1.60252
     1.56454
     1.45060
     1.45060
     1.56454
     1.60252
     1.48858
     1.60252
     1.29868
     1.41262
     1.33666
     1.26070
     1.48858
     1.45060
     1.37464
     1.33666
     1.33666
     1.14676
     1.03282
     1.37464
     1.26070
     1.22272
     1.26070
     1.22272
     1.07080
     1.14676
     1.07080
     0.99484
     1.10878
     1.10878
     0.99484
     1.10878
     1.10878
     0.95685
     1.07080
     0.88089
     0.91887
     0.91887
     0.99484
     0.80493
     0.80493
     0.95685
     0.95685
     0.76695
     0.53907
     0.76695
     0.72897
     0.76695
     0.84291
     0.69099
     0.50109
     0.69099
     0.61503
     0.65301
     0.61503
     0.95685
     0.53907
     0.61503
     0.61503
     0.72897
     0.50109
     0.88089
     0.69099
     0.61503
     0.76695
     0.91887
     0.80493
     0.80493
     0.72897
     0.76695
     0.91887
     0.88089
     0.76695
     0.80493
     0.69099
     0.69099
     0.69099
     0.57705
     0.61503
     0.27321
     0.46311
     0.27321
     0.31119
    -0.18256
    -0.41044
    -0.52439
    -0.60035
    -0.52439
    -0.82823
    -1.05611
    -0.98015
    -1.17005
    -0.82823
    -0.44842
     0.23522
    -0.10660
    -0.25852
    -0.14458
     0.08330
     0.23522
     0.38715
     0.65301
     0.95685
     1.26070
     1.18474
     0.99484
     0.95685
     0.99484
     0.72897
     0.61503
     0.38715
     0.31119
     0.00734
     0.12128
     0.00734
    -0.06862
    -0.14458
    -0.41044
    -0.48641
    -0.18256
    -0.03064
    -0.14458
    -0.22054
    -0.18256
     0.00734
    -0.06862
     0.15926
     0.19724
     0.15926
     0.27321
     0.08330
     0.19724
     0.12128
     0.23522
     0.31119
     0.15926
     0.19724
     0.12128
     0.00734
     0.00734
     0.04532
     0.00734
     0.00734
    -0.03064
    -0.52439
    -0.22054
     0.19724
     0.12128
     0.08330
    -0.03064
     0.08330
     0.04532
     0.15926
     0.19724
     0.19724
     0.27321
     0.23522
     0.34917
     0.46311
     0.53907
     0.53907
     0.19724
     0.27321
     0.57705
     0.53907
     0.50109
     0.38715
     0.42513
     0.34917
     0.46311
     0.34917
     0.27321
     0.42513
     0.27321
     0.04532
     0.46311
     0.46311
     0.31119
     0.31119
     0.27321
     0.08330
     0.19724
     0.04532
     0.00734
    -0.03064
     0.12128
     0.12128
    -0.03064
     0.00734
    -0.18256
    -0.22054
    -0.10660
     0.00734
    -0.29650
    -0.41044
    -0.14458
    -0.06862
    -0.06862
    -0.22054
    -0.03064
    -0.10660
     0.00734
    -0.14458
    -0.06862
    -0.22054
    -0.29650
    -0.25852
    -0.25852
     0.04532
    -0.25852
    -0.14458
    -0.22054
    -0.22054
    -0.33448
    -0.48641
    -0.48641
    -0.41044
    -0.29650
    -0.37246
    -0.41044
    -0.48641
    -0.56237
    -0.56237
    -0.56237
    -0.52439
    -0.48641
    -0.60035
    -0.71429
    -0.48641
    -0.75227
    -0.56237
    -0.67631
    -0.94217
    -0.60035
    -0.60035
    -0.48641
    -0.71429
    -0.86621
    -0.86621
    -0.94217
    -0.48641
    -0.71429
    -0.82823
    -0.94217
    -0.86621
    -0.86621
    -1.01813
    -1.32198
    -1.20804
    -1.35996
    -1.20804
    -1.47390
    -1.70178
    -1.81572
    -2.04361
    -2.27149
    -2.38543
    -2.19553
    -2.38543
    -2.46139
    -2.38543
    -1.81572
    -1.35996
    -1.24602
    -1.43592
    -1.35996
    -1.35996
    -1.35996
    -0.79025
    -0.56237
    -0.03064
     0.19724
     0.53907
     1.03282
     0.69099
     0.57705
     0.42513
     0.72897
     0.61503
     0.69099
     0.53907
     0.61503
     0.72897
     0.65301
     0.53907
     0.57705
     0.46311
     0.27321
     0.15926
     0.38715
     0.46311
     0.04532
     0.04532
     0.23522
     0.50109
     0.38715
     0.27321
     0.12128
     0.19724
     0.38715
     0.31119
     0.57705
     0.46311
     0.42513
     0.53907
     0.50109
     0.65301
     0.46311
     0.53907
     0.53907
     0.57705
     0.61503
     0.34917
     0.53907
     0.50109
     0.53907
     0.69099
     0.61503
     0.65301
     0.53907
     0.50109
     0.38715
     0.72897
     0.69099
     0.61503
     0.80493
     0.84291
     0.80493
     0.72897
     0.69099
     0.72897
     0.65301
     0.69099
     0.61503
     0.69099
     0.76695
     0.53907
     0.46311
     0.57705
     0.46311
     0.50109
     0.27321
     0.15926
     0.31119
     0.23522
     0.08330
     0.27321
     0.19724
     0.23522
     0.12128
     0.15926
     0.04532
     0.23522
     0.00734
     0.27321
     0.15926
     0.08330
     0.04532
     0.15926
     0.08330
     0.15926
    -0.06862
     0.12128
     0.04532
    -0.10660
     0.08330
     0.19724
     0.15926
     0.00734
    -0.06862
     0.15926
     0.23522
    -0.06862
     0.00734
     0.08330
     0.08330
     0.27321
     0.19724
     0.31119
     0.27321
     0.15926
     0.08330
     0.12128
     0.04532
     0.12128
     0.19724
     0.31119
     0.61503
     0.23522
     0.19724
     0.12128
     0.19724
     0.19724
     0.08330
     0.23522
     0.34917
     0.34917
     0.53907
     0.50109
     0.27321
     0.34917
     0.23522
     0.08330
     0.27321
     0.31119
     0.15926
     0.34917
     0.19724
     0.19724
     0.23522
     0.15926
     0.00734
    -0.03064
    -0.18256
    -0.18256
    -0.41044
    -0.48641
    -0.67631
    -0.75227
    -0.86621
    -0.98015
    -1.32198
    -1.47390
    -1.54986
    -1.58784
    -2.27149
    -2.19553
    -2.19553
    -1.96765
    -0.82823
    -0.79025
    -1.24602
    -1.24602
    -1.24602
    -1.09409
    -0.79025
    -0.41044
    -0.33448
    -0.22054
     0.31119
     0.27321
     0.53907
     0.23522
     0.46311
     0.46311
     0.50109
     0.15926
     0.04532
     0.19724
     0.27321
     0.42513
     0.12128
     0.53907
     0.34917
     0.42513
     0.46311
     0.53907
     0.50109
     0.42513
     0.31119
     0.57705
     0.57705
     0.53907
     0.61503
     0.57705
     0.80493
     0.72897
     0.38715
     0.72897
     0.88089
     0.69099
     0.69099
     0.95685
     0.80493
     0.76695
     0.69099
     0.80493
     0.72897
     0.80493
     0.61503
     0.61503
     0.69099
     0.57705
     0.42513
     0.61503
     0.72897
     0.42513
     0.46311
     0.61503
     0.84291
     0.69099
     0.61503
     0.84291
     0.84291
     1.07080
     0.99484
     0.95685
     1.29868
     1.22272
     1.37464
     1.26070
     1.75445
     1.33666
     1.56454
     1.67848
     1.83041
     1.94435
     1.52656
     1.90637
     1.86839
     1.98233
     2.17223
     1.98233
     1.86839
     1.86839
     2.05829
     1.94435
     2.05829
     1.98233
     1.90637
     1.98233
     1.71647
     1.98233
     1.94435
     1.75445
     1.83041
     1.94435
     1.83041
     1.94435
     1.67848
     1.83041
     1.67848
     1.52656
     1.86839
     1.86839
     1.60252
     1.71647
     1.67848
     1.45060
     1.48858
     1.56454
     1.33666
     1.33666
     1.41262
     1.37464
     1.29868
     1.56454
     1.22272
     1.41262
     1.45060
     1.29868
     0.84291
     1.07080
     1.18474
     1.41262
     1.37464
     1.22272
     1.26070
     1.37464
     1.33666
     1.37464
     1.10878
     1.18474
     1.26070
     1.26070
     0.95685
     1.26070
     1.03282
     1.10878
     1.18474
     1.07080
     0.95685
     0.95685
     0.69099
     0.80493
     0.65301
     0.72897
     0.57705
     0.27321
     0.53907
     0.27321
     0.00734
     0.00734
    -0.14458
    -0.37246
    -0.29650
    -0.63833
    -0.60035
    -0.86621
    -1.01813
    -0.98015
    -0.44842
     0.31119
     0.27321
     0.00734
    -0.18256
    -0.14458
     0.12128
     0.34917
     0.80493
     0.76695
     0.91887
     1.03282
     1.14676
     1.18474
     1.07080
     1.10878
     0.99484
     0.95685
     0.99484
     0.65301
     0.84291
     0.72897
     0.42513
     0.53907
     0.84291
     0.69099
     0.57705
     0.76695
     0.46311
     0.38715
     0.34917
     0.46311
     0.34917
     0.23522
     0.15926
     0.23522
     0.00734
     0.23522
     0.08330
     0.08330
     0.15926
     0.00734
    -0.03064
     0.08330
     0.31119
     0.08330
     0.04532
    -0.18256
    -0.18256
     0.04532
    -0.06862
    -0.22054
    -0.41044
    -0.25852
    -0.25852
    -0.63833
    -0.41044
    -0.37246
    -0.56237
    -0.56237
    -0.48641
    -0.60035
    -0.48641
    -0.75227
    -0.60035
    -0.52439
    -0.60035
    -0.44842
    -0.56237
    -0.60035
    -0.75227
    -0.86621
    -0.60035
    -0.44842
    -0.75227
    -0.79025
    -0.63833
    -0.71429
    -0.71429
    -0.98015
    -0.90419
    -0.90419
    -0.94217
    -0.94217
    -1.09409
    -1.13207
    -1.09409
    -1.35996
    -1.28400
    -1.20804
    -1.24602
    -1.35996
    -1.47390
    -1.47390
    -1.51188
    -1.47390
    -1.70178
    -1.58784
    -1.62582
    -1.73976
    -1.62582
    -1.85370
    -1.92967
    -1.92967
    -2.00563
    -1.73976
    -1.92967
    -2.19553
    -2.23351
    -2.08159
    -2.00563
    -2.15755
    -2.30947
    -2.23351
    -2.27149
    -2.04361
    -2.23351
    -2.15755
    -2.15755
    -2.30947
    -2.30947
    -2.15755
    -1.96765
    -2.27149
    -2.15755
    -2.11957
    -2.04361
    -2.15755
    -2.11957
    -2.11957
    -2.04361
    -1.85370
    -1.81572
    -1.85370
    -2.19553
    -1.92967
    -2.00563
    -1.92967
    -1.62582
    -1.92967
    -1.81572
    -1.85370
    -1.66380
    -2.00563
    -1.77774
    -1.92967
    -1.92967
    -1.85370
    -1.85370
    -1.62582
    -2.00563
    -2.08159
    -2.30947
    -2.11957
    -1.96765
    -2.00563
    -2.19553
    -2.65130
    -2.42341
    -2.61331
    -2.42341
    -2.80322
    -2.84120
    -2.68928
    -2.84120
    -2.84120
    -2.46139
    -1.89169
    -1.58784
    -1.85370
    -1.81572
    -1.77774
    -1.73976
    -1.39794
    -1.09409
    -0.67631
    -0.44842
    -0.37246
    -0.48641
    -0.22054
    -0.29650
    -0.29650
    -0.67631
    -0.63833
    -0.75227
    -0.52439
    -0.37246
    -0.14458
    -0.56237
    -0.63833
    -0.41044
    -0.37246
    -0.25852
    -0.06862
     0.04532
     0.27321
     0.08330
     0.12128
     0.46311
     0.15926
     0.19724
     0.12128
     0.15926
     0.42513
     0.23522
     0.04532
     0.12128
     0.08330
    -0.03064
    -0.06862
    -0.10660
    -0.14458
    -0.14458
     0.00734
    -0.18256
    -0.14458
    -0.10660
     0.04532
     0.00734
     0.08330
     0.08330
    -0.06862
     0.12128
     0.08330
     0.04532
     0.15926
     0.15926
     0.27321
     0.04532
     0.08330
     0.34917
     0.19724
     0.31119
     0.23522
     0.08330
     0.34917
     0.53907
     0.15926
     0.31119
     0.34917
     0.15926
     0.50109
     0.46311
     0.61503
     0.50109
     0.61503
     0.69099
     0.80493
     0.57705
     0.53907
     0.50109
     0.65301
     1.10878
     0.76695
     0.88089
     0.91887
     0.95685
     1.07080
     0.84291
     0.91887
     0.88089
     1.14676
     1.26070
     1.22272
     1.22272
     1.22272
     1.18474
     1.10878
     1.56454
     1.26070
     1.29868
     1.26070
     1.37464
     1.37464
     1.29868
     1.26070
     1.22272
     1.56454
     1.45060
     1.37464
     1.37464
     1.56454
     1.45060
     1.33666
     1.41262
     1.71647
     1.45060
     1.41262
     1.48858
     1.45060
     1.33666
     1.33666
     1.33666
     1.29868
     1.33666
     1.37464
     1.26070
     1.37464
     1.22272
     1.10878
     1.03282
     1.37464
     0.95685
     1.14676
     1.10878
     1.07080
     1.03282
     0.91887
     0.91887
     1.07080
     0.88089
     0.99484
     0.76695
     0.91887
     0.69099
     0.57705
     0.57705
     0.88089
     0.61503
     0.42513
     0.38715
     0.31119
     0.31119
     0.19724
     0.27321
    -0.14458
    -0.22054
    -0.37246
    -0.33448
    -0.48641
    -0.71429
    -1.05611
    -1.24602
    -1.28400
    -1.35996
    -1.73976
    -1.32198
    -1.62582
    -1.58784
    -1.32198
    -0.48641
    -0.48641
    -0.56237
    -0.67631
    -0.48641
     0.00734
     0.31119
     0.31119
     0.42513
     0.95685
     0.91887
     1.07080
     0.99484
     1.10878
     1.07080
     0.76695
     0.65301
     0.69099
     0.61503
     0.72897
     0.34917
     0.31119
     0.19724
     0.38715
     0.04532
     0.19724
     0.31119
     0.27321
     0.19724
     0.27321
     0.27321
     0.08330
     0.00734
     0.12128
     0.38715
     0.15926
     0.23522
     0.08330
     0.19724
     0.08330
     0.08330
     0.00734
     0.31119
     0.12128
     0.00734
     0.00734
    -0.22054
    -0.03064
    -0.10660
    -0.25852
    -0.06862
    -0.22054
    -0.22054
    -0.22054
    -0.25852
    -0.22054
    -0.37246
    -0.29650
    -0.22054
    -0.22054
    -0.25852
    -0.06862
    -0.06862
    -0.14458
    -0.03064
     0.00734
     0.15926
     0.15926
     0.19724
     0.53907
     0.61503
     0.50109
     0.46311
     0.46311
     0.61503
     0.72897
     0.46311
     0.61503
     0.84291
     0.53907
     0.42513
     0.38715
     0.31119
     0.19724
     0.19724
     0.08330
    -0.03064
     0.00734
     0.08330
    -0.10660
    -0.14458
    -0.10660
    -0.14458
    -0.06862
    -0.10660
    -0.25852
    -0.06862
    -0.18256
    -0.06862
     0.15926
     0.08330
     0.12128
    -0.06862
    -0.10660
    -0.10660
    -0.10660
     0.00734
     0.15926
     0.27321
    -0.03064
     0.00734
     0.12128
     0.04532
    -0.14458
    -0.10660
     0.08330
     0.04532
     0.23522
     0.08330
     0.00734
    -0.10660
     0.12128
    -0.03064
     0.19724
     0.19724
     0.00734
     0.42513
     0.57705
     0.15926
    -0.10660
     0.31119
     0.34917
     0.38715
     0.23522
     0.46311
     0.27321
     0.42513
     0.27321
     0.15926
     0.34917
     0.27321
     0.00734
     0.00734
     0.08330
     0.23522
     0.12128
     0.08330
     0.04532
    -0.06862
    -0.03064
    -0.03064
    -0.22054
    -0.29650
    -0.29650
    -0.33448
    -0.22054
    -0.56237
    -0.60035
    -0.86621
    -1.17005
    -1.24602
    -1.32198
    -1.32198
    -1.58784
    -1.70178
    -1.58784
    -0.86621
    -0.14458
    -0.37246
    -0.82823
    -0.71429
    -0.82823
    -0.22054
    -0.06862
     0.15926
     0.53907
     0.76695
     0.95685
     1.10878
     0.84291
     0.72897
     0.88089
     0.84291
     0.53907
     0.57705
     0.53907
     0.61503
     0.31119
     0.38715
     0.42513
     0.19724
     0.19724
     0.27321
     0.23522
     0.42513
     0.19724
     0.34917
     0.34917
     0.50109
     0.38715
     0.38715
     0.46311
     0.50109
     0.57705
     0.76695
     0.84291
     0.69099
     0.95685
     0.80493
     0.80493
     0.80493
     0.76695
     0.61503
     0.76695
     0.95685
     0.57705
     0.72897
     0.84291
     0.42513
     0.65301
     0.61503
     0.61503
     0.61503
     0.38715
     0.61503
     0.69099
     0.84291
     0.50109
     0.69099
     0.53907
     0.72897
     0.84291
     0.53907
     0.69099
     0.69099
     0.61503
     0.53907
     0.80493
     0.84291
     0.50109
     0.65301
     0.72897
     0.88089
     0.76695
     0.57705
     0.80493
     0.76695
     1.03282
     1.03282
     0.76695
     0.84291
     0.95685
     1.03282
     1.26070
     1.10878
     1.03282
     0.91887
     1.14676
     1.37464
     1.14676
     1.14676
     1.10878
     1.26070
     1.26070
     1.26070
     1.41262
     1.22272
     1.18474
     1.22272
     1.22272
     1.48858
     1.26070
     0.88089
     1.18474
     1.22272
     1.10878
     0.91887
     1.03282
     0.99484
     0.91887
     0.99484
     0.76695
     0.80493
     0.72897
     0.80493
     0.72897
     0.99484
     0.72897
     0.57705
     0.53907
     0.84291
     0.53907
     0.57705
     0.53907
     0.57705
     0.57705
     0.61503
     0.76695
     0.80493
     0.65301
     0.69099
     0.38715
     0.69099
     0.84291
     0.61503
     0.69099
     0.61503
     0.61503
     0.50109
     0.46311
     0.42513
     0.46311
     0.46311
     0.34917
     0.19724
     0.12128
    -0.06862
    -0.25852
    -0.48641
    -0.33448
    -0.71429
    -0.75227
    -0.94217
    -1.01813
    -1.39794
    -1.54986
    -1.05611
    -0.25852
     0.19724
    -0.06862
    -0.33448
    -0.41044
    -0.29650
     0.08330
     0.46311
     1.07080
     0.88089
     0.95685
     1.10878
     1.26070
     1.37464
     1.75445
     2.28617
     4.10924
     4.60299
     3.76741
     3.08376
     1.90637
     1.94435
     2.55204
     3.19771
     4.18520
     4.22318
     3.31165
     2.70396
     2.21021
     1.10878
     0.61503
     0.76695
     0.42513
     0.38715
     0.57705
     0.23522
    -0.37246
    -0.37246
    -0.14458
     0.15926
     0.31119
     0.50109
     0.08330
     0.50109
     0.91887
     1.10878
     1.07080
     1.26070
     1.18474
     1.03282
     0.84291
     0.61503
     1.14676
     1.18474
     0.53907
     0.57705
     0.88089
     1.22272
     0.91887
     0.65301
     0.88089
     0.80493
     0.99484
     0.84291
     0.95685
     0.91887
     0.95685
     1.07080
     0.95685
     0.91887
     0.88089
     0.69099
     0.61503
     0.91887
     0.88089
     0.72897
     0.61503
     0.50109
     0.50109
     0.53907
     0.38715
     0.46311
     0.50109
     0.46311
     0.15926
     0.38715
     0.57705
     0.50109
     0.34917
     0.50109
     0.50109
     0.34917
     0.27321
     0.38715
     0.50109
     0.46311
     0.72897
     0.53907
     0.53907
     0.57705
     0.61503
     0.38715
     0.69099
     0.61503
     0.31119
     0.38715
     0.72897
     0.46311
     0.53907
     0.38715
     0.19724
     0.42513
     0.34917
     0.38715
     0.31119
     0.19724
     0.31119
     0.23522
     0.27321
     0.19724
     0.27321
     0.19724
     0.46311
     0.23522
     0.42513
     0.31119
     0.34917
     0.34917
     0.53907
     0.27321
     0.27321
     0.50109
     0.42513
     0.42513
     0.46311
     0.50109
     0.27321
     0.12128
     0.38715
     0.34917
     0.27321
     0.27321
     0.27321
     0.15926
     0.15926
     0.04532
     0.00734
     0.12128
    -0.10660
     0.12128
    -0.18256
    -0.03064
    -0.48641
    -0.60035
    -0.60035
    -0.52439
    -0.71429
    -1.05611
    -1.17005
    -1.43592
    -1.66380
    -2.08159
    -2.42341
    -2.57533
    -2.65130
    -3.03110
    -3.14504
    -3.25898
    -2.49937
    -1.39794
    -0.82823
    -1.32198
    -1.43592
    -1.54986
    -1.20804
    -0.60035
     0.08330
     0.61503
     1.03282
     1.37464
     1.71647
     1.64050
     1.60252
     1.29868
     1.22272
     0.95685
     0.88089
     0.99484
     0.61503
     0.42513
     0.31119
     0.31119
     0.19724
    -0.06862
    -0.18256
    -0.41044
    -0.22054
    -0.25852
    -0.22054
    -0.37246
    -0.18256
    -0.18256
    -0.18256
     0.00734
     0.04532
     0.23522
     0.27321
     0.38715
     0.53907
     0.80493
     0.95685
     0.84291
     1.10878
     1.07080
     1.33666
     1.10878
     1.37464
     1.33666
     1.41262
     1.37464
     1.56454
     1.33666
     1.10878
     0.88089
     0.61503
     0.99484
     1.10878
     1.14676
     0.88089
     0.95685
     0.76695
     0.34917
     0.42513
     0.57705
     0.65301
     0.61503
     0.53907
     0.46311
    -0.06862
     0.00734
     0.27321
     0.50109
     0.72897
     0.42513
     0.72897
     0.76695
     0.53907
    -0.18256
     0.31119
     0.65301
     0.84291
     0.84291
     1.07080
     0.91887
     1.03282
     1.03282
     1.07080
     0.95685
     0.69099
     0.61503
     0.65301
     0.76695
     0.69099
     0.76695
     0.84291
     0.76695
     0.65301
     0.27321
     0.50109
     0.57705
     0.31119
     0.61503
     0.34917
     0.46311
     0.27321
     0.08330
     0.12128
     0.31119
     0.27321
     0.12128
     0.15926
     0.27321
     0.12128
    -0.29650
    -0.63833
     0.04532
     0.15926
     0.15926
     0.08330
     0.04532
     0.27321
    -0.14458
     0.19724
     0.15926
     0.27321
     0.38715
     0.38715
     0.46311
     0.50109
     0.57705
     0.46311
     0.84291
     0.46311
     0.46311
     0.53907
     0.23522
     0.42513
     0.27321
     0.34917
     0.34917
     0.42513
     0.27321
     0.31119
     0.08330
     0.31119
     0.23522
     0.04532
     0.04532
     0.04532
    -0.06862
    -0.10660
     0.04532
    -0.25852
    -0.44842
    -0.86621
    -0.67631
    -0.75227
    -0.67631
    -1.17005
    -1.62582
    -2.08159
    -2.08159
    -2.61331
    -2.68928
    -2.61331
    -2.84120
    -2.91716
    -2.11957
    -1.05611
    -1.05611
    -1.58784
    -1.70178
    -1.81572
    -1.54986
    -0.71429
    -0.14458
     0.46311
     0.53907
     0.76695
     1.37464
     1.56454
     1.07080
     0.95685
     0.88089
     0.84291
     0.95685
     0.95685
     0.76695
     0.61503
     0.53907
     0.42513
     0.34917
     0.15926
     0.04532
    -0.06862
    -0.03064
     0.04532
    -0.10660
    -0.18256
    -0.06862
    -0.06862
    -0.14458
    -0.29650
    -0.33448
    -0.10660
    -0.10660
    -0.03064
     0.15926
    -0.06862
     0.12128
     0.00734
    -0.14458
     0.15926
    -0.06862
    -0.33448
    -0.14458
    -0.03064
    -0.06862
    -0.29650
    -0.44842
    -0.22054
    -0.33448
    -0.33448
    -0.33448
    -0.41044
    -0.56237
    -0.52439
    -0.48641
    -0.29650
    -0.03064
    -0.22054
    -0.03064
     0.15926
     0.46311
     0.69099
     0.65301
     0.46311
     0.53907
     0.50109
     0.72897
     0.80493
     0.69099
     0.76695
     0.84291
     0.76695
     0.69099
     0.12128
    -0.22054
    -0.41044
    -0.25852
    -0.03064
    -0.44842
    -0.37246
    -0.56237
    -0.60035
    -0.56237
    -0.48641
    -0.48641
    -0.48641
    -0.29650
    -0.41044
     0.12128
     0.12128
     0.15926
     0.34917
    -0.06862
     0.04532
     0.12128
     0.31119
     0.27321
     0.38715
     0.42513
     0.42513
     0.15926
     0.15926
    -0.06862
    -0.37246
    -0.03064
     0.00734
    -0.22054
    -0.41044
    -0.41044
    -0.44842
     0.00734
    -0.37246
    -0.33448
    -0.44842
    -0.63833
    -0.56237
    -0.56237
    -0.41044
    -0.56237
    -0.56237
    -0.52439
    -0.33448
    -0.48641
    -0.60035
    -0.63833
    -0.44842
    -0.25852
    -0.63833
    -0.48641
    -0.63833
    -0.41044
    -0.41044
    -0.33448
    -0.44842
    -0.63833
    -0.52439
    -0.67631
    -0.25852
    -0.41044
    -0.71429
    -0.60035
    -0.63833
    -0.52439
    -0.63833
    -0.71429
    -0.79025
    -0.67631
    -0.71429
    -0.82823
    -1.05611
    -1.20804
    -1.20804
    -1.58784
    -1.24602
    -1.51188
    -1.85370
    -2.19553
    -2.61331
    -2.57533
    -2.80322
    -3.18302
    -3.56283
    -3.25898
    -3.56283
    -2.95514
    -1.77774
    -0.90419
    -1.51188
    -1.51188
    -1.24602
    -1.01813
    -0.56237
    -0.25852
     0.19724
     0.80493
     1.18474
     1.33666
     1.03282
     1.03282
     0.91887
     0.69099
     0.34917
     0.08330
    -0.22054
    -0.60035
    -0.82823
    -0.82823
    -0.86621
    -1.24602
    -1.17005
    -1.20804
    -1.05611
    -0.75227
    -0.63833
    -0.52439
    -0.44842
    -0.41044
    -0.14458
     0.00734
     0.23522
     0.27321
     0.57705
     0.91887
     0.99484
     0.65301
     0.80493
     0.88089
     0.88089
     1.07080
     0.84291
     0.57705
     0.50109
     0.72897
     0.38715
     0.57705
     0.57705
     0.53907
     0.04532
     0.31119
     0.34917
     0.15926
     0.27321
     0.31119
     0.15926
     0.27321
     0.15926
    -0.06862
     0.00734
     0.00734
     0.08330
     0.23522
    -0.14458
     0.04532
    -0.10660
    -0.03064
     0.08330
     0.00734
     0.12128
     0.15926
     0.12128
     0.15926
     0.04532
     0.08330
     0.15926
     0.23522
     0.19724
     0.08330
     0.08330
     0.04532
     0.04532
     0.08330
     0.15926
     0.08330
    -0.06862
    -0.06862
     0.08330
    -0.14458
     0.15926
    -0.03064
    -0.10660
     0.50109
     0.57705
     0.53907
     0.34917
     0.15926
    -0.03064
    -0.10660
     0.00734
     0.12128
     0.15926
    -0.03064
    -0.10660
     0.00734
    -0.14458
    -0.86621
    -0.63833
    -0.25852
    -0.48641
    -0.56237
    -0.37246
    -0.48641
    -0.71429
    -1.05611
    -1.01813
    -0.67631
    -0.63833
    -0.41044
    -0.56237
    -0.18256
     0.00734
     0.19724
     0.04532
    -0.33448
    -0.44842
    -0.82823
    -0.63833
     0.12128
     0.53907
     0.42513
     0.69099
     0.53907
     0.00734
    -0.03064
     0.00734
     0.23522
     0.00734
    -0.63833
    -0.67631
    -0.56237
    -0.10660
    -0.37246
    -0.75227
    -0.63833
    -0.90419
    -1.43592
    -1.96765
    -1.70178
    -1.77774
    -2.19553
    -2.49937
    -2.87918
    -3.03110
    -3.75273
    -4.17052
    -4.43638
    -4.47436
    -4.47436
    -4.09456
    -3.44889
    -2.95514
    -1.92967
    -1.58784
    -1.66380
    -1.58784
    -1.39794
    -0.67631
     0.00734
     0.76695
     1.26070
     1.75445
     1.86839
     1.90637
     1.75445
     1.60252
     1.33666
     0.95685
     0.46311
     0.12128
    -0.14458
    -0.22054
    -0.56237
    -0.71429
    -0.94217
    -0.90419
    -0.90419
    -1.09409
    -1.28400
    -1.09409
    -1.13207
    -1.09409
    -0.98015
    -0.79025
    -0.82823
    -0.67631
    -0.60035
    -0.25852
    -0.37246
    -0.14458
    -0.03064
     0.00734
     0.08330
     0.12128
     0.23522
     0.61503
     0.53907
     0.65301
     0.76695
     0.80493
     0.91887
     0.57705
     0.46311
     0.72897
     0.42513
     0.46311
     0.50109
     0.53907
     0.38715
     0.19724
     0.19724
    -0.03064
     0.15926
    -0.14458
     0.00734
    -0.10660
    -0.22054
    -0.37246
    -0.48641
    -0.33448
    -0.29650
    -0.52439
    -0.41044
    -0.48641
    -0.52439
    -0.56237
    -0.52439
    -0.41044
    -0.37246
    -0.18256
    -0.29650
    -0.33448
    -0.25852
    -0.29650
    -0.14458
    -0.18256
    -0.06862
    -0.06862
    -0.10660
     0.04532
    -0.03064
    -0.10660
    -0.06862
    -0.06862
    -0.06862
     0.12128
     0.00734
    -0.14458
    -0.14458
    -0.10660
    -0.22054
    -0.18256
     0.00734
    -0.10660
    -0.14458
    -0.33448
    -0.14458
    -0.33448
    -0.18256
    -0.33448
    -0.29650
    -0.06862
    -0.37246
    -0.29650
    -0.37246
    -0.37246
    -0.37246
    -0.52439
    -0.22054
    -0.29650
    -0.37246
    -0.44842
    -0.44842
    -0.37246
    -0.37246
    -0.48641
    -0.37246
    -0.44842
    -0.44842
    -0.33448
    -0.67631
    -0.52439
    -0.56237
    -0.67631
    -0.33448
    -0.33448
    -0.48641
    -0.63833
    -0.56237
    -0.48641
    -0.63833
    -0.94217
    -0.52439
    -0.56237
    -0.41044
    -0.63833
    -0.56237
    -0.63833
    -0.60035
    -0.86621
    -1.01813
    -0.94217
    -1.28400
    -1.51188
    -1.39794
    -1.51188
    -2.15755
    -2.27149
    -2.76524
    -2.91716
    -3.33495
    -3.48687
    -3.90465
    -4.09456
    -4.17052
    -4.17052
    -2.95514
    -1.77774
    -2.42341
    -3.29696
    -2.76524
    -2.19553
    -1.85370
    -1.62582
    -1.13207
    -0.67631
     0.38715
     1.56454
     2.74194
     3.65347
     3.57751
     3.31165
     2.74194
     2.70396
     2.24819
     1.71647
     2.24819
     3.12175
     3.19771
     2.40012
     2.17223
     1.71647
     1.10878
     0.53907
    -0.14458
    -0.41044
    -0.37246
    -0.41044
    -0.75227
    -1.05611
    -0.63833
    -0.48641
    -0.33448
    -0.03064
    -0.03064
     0.00734
    -0.22054
    -0.10660
     0.08330
     0.34917
     0.23522
     0.15926
     0.08330
     0.19724
     0.23522
     0.31119
     0.12128
     0.15926
     0.08330
     0.00734
    -0.33448
    -0.14458
    -0.22054
    -0.18256
    -0.33448
    -0.29650
    -0.56237
    -0.56237
    -0.56237
    -0.60035
    -0.71429
    -0.67631
    -0.56237
    -0.75227
    -0.79025
    -0.82823
    -0.60035
    -0.56237
    -0.71429
    -0.82823
    -0.75227
    -0.48641
    -0.52439
    -0.67631
    -0.79025
    -0.71429
    -0.60035
    -0.71429
    -0.52439
    -0.41044
    -0.44842
    -0.79025
    -0.56237
    -0.33448
    -0.41044
    -0.71429
    -0.52439
    -0.52439
    -0.37246
    -0.41044
    -0.56237
    -0.52439
    -0.56237
    -0.67631
    -0.63833
    -0.29650
    -0.56237
    -0.90419
    -0.44842
    -0.37246
    -0.41044
    -0.48641
    -0.56237
    -0.63833
    -0.44842
    -0.41044
    -0.41044
    -0.33448
    -0.33448
    -0.44842
    -0.52439
    -0.22054
    -0.29650
    -0.44842
    -0.25852
    -0.41044
    -0.44842
    -0.67631
    -0.56237
    -0.52439
    -0.56237
    -0.44842
    -0.48641
    -0.56237
    -0.60035
    -0.67631
    -0.79025
    -0.44842
    -0.56237
    -0.56237
    -0.82823
    -0.56237
    -0.56237
    -0.67631
    -0.63833
    -0.63833
    -0.52439
    -0.63833
    -0.44842
    -0.71429
    -0.79025
    -0.60035
    -0.86621
    -0.71429
    -0.56237
    -0.94217
    -1.01813
    -1.09409
    -1.05611
    -0.94217
    -1.62582
    -1.62582
    -1.73976
    -1.77774
    -2.00563
    -2.27149
    -2.87918
    -2.87918
    -3.44889
    -3.41091
    -3.63879
    -3.82869
    -4.20850
    -3.71475
    -2.80322
    -1.70178
    -2.04361
    -2.61331
    -2.46139
    -2.11957
    -1.92967
    -1.51188
    -1.20804
    -0.63833
    -0.41044
    -0.18256
     0.34917
     0.23522
     0.04532
     0.27321
     0.12128
     0.15926
    -0.06862
    -0.06862
    -0.14458
    -0.14458
     0.08330
     0.08330
     0.08330
    -0.03064
    -0.25852
    -0.41044
    -0.10660
    -0.22054
    -0.33448
    -0.29650
    -0.41044
    -0.25852
    -0.22054
     0.00734
    -0.06862
    -0.03064
     0.04532
    -0.10660
     0.23522
     0.53907
     0.84291
     1.14676
     1.14676
     1.41262
     1.22272
     1.10878
     0.99484
     0.99484
     0.91887
     1.26070
     1.26070
     1.07080
     1.03282
     0.99484
     0.61503
     0.42513
     0.61503
     0.31119
     0.19724
     0.23522
    -0.22054
    -0.56237
    -0.44842
     0.00734
     0.15926
     0.15926
    -0.25852
    -0.14458
    -0.37246
    -0.18256
     0.00734
    -0.25852
     0.00734
     0.04532
     0.12128
     0.53907
     0.42513
     0.42513
     0.61503
     0.31119
     0.42513
     0.12128
     0.08330
     0.19724
     0.31119
     0.23522
     0.34917
    -0.03064
     0.15926
    -0.22054
    -0.18256
    -0.29650
     0.08330
    -0.33448
    -0.37246
    -0.41044
    -0.44842
    -0.33448
    -0.52439
    -0.29650
    -0.33448
    -0.37246
    -0.29650
    -0.52439
    -0.63833
    -0.41044
    -0.75227
    -0.67631
    -0.67631
    -0.52439
    -0.29650
    -0.52439
    -0.71429
    -0.44842
    -0.75227
    -0.63833
    -0.67631
    -0.60035
    -0.41044
    -0.56237
    -0.37246
    -0.79025
    -0.71429
    -0.71429
    -0.37246
    -0.37246
    -0.37246
    -0.44842
    -0.52439
    -0.63833
    -0.79025
    -0.67631
    -0.33448
    -0.52439
    -0.60035
    -0.63833
    -0.63833
    -0.48641
    -0.71429
    -0.82823
    -0.56237
    -0.56237
    -0.75227
    -0.79025
    -0.71429
    -0.98015
    -0.79025
    -1.05611
    -0.98015
    -0.98015
    -1.13207
    -1.05611
    -1.24602
    -1.43592
    -1.70178
    -1.77774
    -1.85370
    -1.85370
    -2.23351
    -2.57533
    -2.76524
    -3.06908
    -3.22100
    -3.56283
    -3.56283
    -3.71475
    -3.56283
    -2.72726
    -1.62582
    -1.70178
    -2.30947
    -2.76524
    -2.49937
    -2.04361
    -1.51188
    -0.86621
    -0.22054
     0.19724
     0.15926
     0.42513
     0.31119
     0.19724
     0.08330
     0.38715
     0.38715
     0.19724
     0.23522
     0.19724
     0.00734
     0.27321
     0.19724
     0.08330
    -0.06862
     0.08330
    -0.10660
    -0.18256
     0.00734
    -0.25852
     0.12128
    -0.03064
    -0.22054
    -0.03064
     0.00734
    -0.06862
    -0.18256
    -0.06862
     0.08330
     0.00734
     0.15926
     0.23522
     0.27321
     0.08330
     0.00734
     0.15926
     0.19724
     0.19724
     0.12128
    -0.03064
     0.00734
     0.00734
    -0.03064
    -0.03064
    -0.06862
    -0.18256
    -0.29650
    -0.18256
    -0.25852
    -0.33448
    -0.29650
    -0.03064
     0.08330
     0.19724
     0.34917
     0.19724
     0.00734
    -0.10660
    -0.18256
    -0.06862
     0.12128
     0.31119
     0.31119
     0.19724
    -0.06862
    -0.25852
    -0.56237
    -0.71429
    -0.56237
    -0.52439
    -0.52439
    -0.48641
    -0.86621
    -0.86621
    -0.71429
    -0.79025
    -0.48641
    -0.56237
    -0.71429
    -0.29650
    -0.41044
    -0.56237
    -0.44842
    -0.37246
    -0.14458
    -0.03064
     0.12128
     0.08330
    -0.22054
    -0.18256
    -0.22054
    -0.14458
     0.00734
     0.08330
    -0.06862
    -0.14458
    -0.06862
    -0.06862
    -0.25852
    -0.33448
    -0.44842
    -0.29650
    -0.18256
    -0.22054
    -0.44842
    -0.41044
    -0.48641
    -0.48641
    -0.67631
    -0.37246
    -0.41044
    -0.52439
    -0.44842
    -0.52439
    -0.37246
    -0.56237
    -0.52439
    -0.48641
    -0.29650
    -0.37246
    -0.48641
    -0.41044
    -0.48641
    -0.44842
    -0.48641
    -0.22054
    -0.48641
    -0.56237
    -0.52439
    -0.44842
    -0.56237
    -0.48641
    -0.56237
    -0.63833
    -0.44842
    -0.63833
    -0.60035
    -0.82823
    -0.63833
    -0.82823
    -0.86621
    -0.90419
    -0.90419
    -1.20804
    -1.39794
    -1.35996
    -1.70178
    -1.89169
    -2.00563
    -2.34745
    -2.34745
    -2.46139
    -2.84120
    -2.72726
    -2.08159
    -1.28400
    -1.39794
    -2.00563
    -1.89169
    -1.66380
    -1.62582
    -1.09409
    -0.82823
    -0.71429
    -0.29650
    -0.10660
     0.27321
     0.15926
     0.04532
     0.00734
    -0.41044
    -0.33448
    -0.37246
    -0.52439
    -0.33448
    -0.41044
    -0.82823
    -0.52439
    -0.67631
    -0.60035
    -0.67631
    -0.98015
    -0.94217
    -0.86621
    -0.79025
    -0.79025
    -0.75227
    -0.56237
    -0.63833
    -0.56237
    -0.48641
    -0.41044
    -0.37246
    -0.33448
     0.04532
     0.08330
    -0.06862
    -0.14458
     0.04532
     0.12128
     0.27321
     0.23522
    -0.06862
     0.08330
     0.08330
     0.12128
     0.23522
     0.46311
    -0.06862
     0.12128
    -0.06862
     0.27321
     0.23522
     0.34917
     0.12128
     0.31119
     0.27321
     0.27321
     0.23522
     0.15926
     0.42513
     0.38715
     0.38715
     0.57705
     0.42513
     0.31119
     0.34917
     0.53907
     0.46311
     0.31119
     0.46311
     0.46311
     0.46311
     0.65301
     0.42513
     0.84291
     0.99484
     1.22272
     1.03282
     1.22272
     0.84291
     0.65301
     0.53907
     0.84291
     0.91887
     0.84291
     0.80493
     0.50109
     0.46311
     0.19724
     0.15926
     0.00734
    -0.14458
    -0.18256
    -0.37246
    -0.06862
    -0.06862
    -0.22054
    -0.56237
    -0.10660
    -0.14458
     0.08330
     0.08330
     0.08330
     0.15926
     0.08330
     0.00734
     0.12128
     0.00734
     0.23522
     0.19724
     0.23522
     0.46311
     0.08330
     0.00734
     0.19724
     0.19724
     0.15926
     0.31119
     0.27321
    -0.03064
     0.31119
     0.34917
     0.08330
    -0.03064
    -0.03064
     0.15926
     0.19724
     0.42513
     0.53907
     0.12128
     0.12128
     0.12128
    -0.06862
     0.50109
     0.15926
    -0.10660
     0.27321
     0.08330
     0.19724
    -0.06862
     0.04532
    -0.22054
    -0.56237
    -0.33448
    -0.22054
    -0.71429
    -0.79025
    -0.98015
    -1.09409
    -1.32198
    -1.54986
    -1.77774
    -2.04361
    -1.96765
    -2.15755
    -2.30947
    -2.57533
    -2.00563
    -0.98015
    -0.67631
    -0.86621
    -1.43592
    -1.24602
    -0.94217
    -0.63833
    -0.37246
     0.00734
     0.19724
     0.46311
     0.57705
     0.88089
     0.91887
     0.61503
     0.61503
     0.53907
     0.42513
     0.53907
     0.53907
     0.19724
     0.31119
     0.42513
     0.38715
     0.42513
     0.15926
     0.50109
     0.23522
     0.34917
     0.23522
     0.08330
    -0.06862
    -0.10660
    -0.25852
     0.00734
    -0.06862
     0.00734
    -0.06862
     0.00734
     0.04532
     0.00734
    -0.03064
    -0.14458
    -0.03064
     0.19724
     0.34917
     0.12128
     0.23522
     0.15926
     0.04532
     0.46311
     0.31119
     0.15926
     0.23522
     0.15926
     0.27321
     0.23522
     0.31119
     0.15926
     0.08330
     0.19724
     0.15926
     0.08330
     0.00734
    -0.06862
    -0.37246
    -0.06862
    -0.10660
    -0.18256
    -0.25852
    -0.37246
    -0.41044
    -0.67631
    -0.37246
    -0.41044
    -0.56237
    -0.52439
    -0.41044
    -0.44842
    -0.41044
    -0.52439
    -0.48641
    -0.44842
    -0.14458
    -0.25852
    -0.33448
    -0.18256
    -0.29650
    -0.18256
    -0.14458
    -0.14458
    -0.06862
    -0.03064
     0.00734
    -0.06862
    -0.25852
    -0.06862
    -0.18256
    -0.29650
     0.00734
     0.04532
    -0.22054
    -0.14458
    -0.18256
    -0.06862
    -0.33448
    -0.29650
    -0.33448
    -0.33448
    -0.22054
    -0.29650
    -0.25852
    -0.22054
    -0.37246
    -0.60035
    -0.29650
    -0.10660
    -0.29650
    -0.33448
    -0.41044
    -0.41044
    -0.33448
    -0.37246
    -0.29650
    -0.29650
    -0.33448
    -0.25852
    -0.22054
    -0.18256
    -0.06862
    -0.33448
    -0.37246
    -0.14458
    -0.25852
    -0.33448
    -0.41044
    -0.33448
    -0.25852
    -0.25852
    -0.52439
    -0.44842
    -0.63833
    -0.48641
    -0.75227
    -0.60035
    -0.86621
    -0.67631
    -0.98015
    -0.79025
    -0.71429
    -0.82823
    -0.56237
    -0.71429
    -0.82823
    -0.82823
    -1.09409
    -1.32198
    -1.58784
    -1.62582
    -1.43592
    -1.43592
    -1.54986
    -1.96765
    -2.19553
    -2.11957
    -2.53735
    -3.03110
    -2.76524
    -2.95514
    -2.84120
    -2.00563
    -0.86621
    -0.86621
    -1.43592
    -1.73976
    -1.89169
    -1.24602
    -0.60035
    -0.22054
     0.19724
     0.61503
     1.18474
     1.33666
     1.37464
     1.45060
     1.07080
     0.61503
     0.95685
     1.18474
     1.29868
     1.45060
     1.45060
     1.22272
     0.99484
     0.91887
     0.84291
     0.53907
     0.57705
     0.38715
     0.61503
     0.61503
     0.23522
     0.19724
     0.31119
     0.34917
     0.57705
     0.46311
     0.46311
     0.27321
     0.19724
     0.27321
     0.42513
     0.15926
     0.42513
     0.12128
     0.00734
     0.12128
    -0.10660
    -0.03064
    -0.29650
    -0.48641
    -0.33448
    -0.44842
    -0.71429
    -0.67631
    -0.82823
    -0.86621
    -1.05611
    -1.20804
    -1.17005
    -1.20804
    -1.17005
    -1.35996
    -1.43592
    -1.51188
    -1.43592
    -1.51188
    -1.54986
    -1.47390
    -1.47390
    -1.70178
    -1.51188
    -1.58784
    -1.62582
    -1.62582
    -1.62582
    -1.47390
    -1.58784
    -1.70178
    -1.66380
    -1.43592
    -1.58784
    -1.66380
    -1.58784
    -1.54986
    -1.35996
    -1.39794
    -1.51188
    -1.47390
    -1.51188
    -1.35996
    -1.51188
    -1.09409
    -1.17005
    -1.35996
    -1.47390
    -1.24602
    -1.24602
    -1.24602
    -1.39794
    -1.24602
    -1.32198
    -1.20804
    -1.35996
    -1.32198
    -1.43592
    -1.39794
    -1.43592
    -1.28400
    -1.51188
    -1.35996
    -1.43592
    -1.20804
    -1.32198
    -1.43592
    -1.47390
    -1.28400
    -1.32198
    -1.35996
    -1.28400
    -1.35996
    -1.28400
    -1.39794
    -1.32198
    -1.17005
    -1.35996
    -1.43592
    -1.51188
    -1.28400
    -1.39794
    -1.54986
    -1.28400
    -1.70178
    -1.54986
    -1.35996
    -1.43592
    -1.70178
    -1.39794
    -1.43592
    -1.24602
    -1.28400
    -1.13207
    -1.43592
    -1.54986
    -1.28400
    -1.13207
    -1.24602
    -1.17005
    -1.39794
    -1.35996
    -1.32198
    -1.51188
    -1.70178
    -1.81572
    -1.96765
    -1.92967
    -2.15755
    -2.15755
    -2.53735
    -2.61331
    -2.91716
    -2.87918
    -2.87918
    -3.18302
    -3.25898
    -3.29696
    -2.65130
    -1.77774
    -1.62582
    -1.81572
    -1.70178
    -1.62582
    -1.54986
    -1.09409
    -0.52439
    -0.18256
     0.23522
     0.34917
     0.72897
     0.84291
     0.61503
     0.69099
     0.80493
     0.91887
     0.99484
     0.76695
     0.72897
     0.72897
     0.53907
     0.91887
     0.84291
     0.72897
     0.50109
     0.69099
     0.80493
     0.72897
     0.72897
     0.76695
     0.76695
     0.88089
     1.14676
     1.03282
     0.91887
     0.88089
     0.95685
     0.95685
     1.33666
     1.07080
     0.91887
     1.07080
     1.07080
     1.22272
     1.07080
     0.91887
     0.80493
     0.91887
     0.84291
     0.69099
     0.65301
     0.69099
     0.61503
     0.65301
     0.72897
     0.53907
     0.23522
     0.34917
     0.15926
     0.46311
     0.53907
     0.46311
     0.34917
     0.53907
     0.34917
     0.23522
     0.04532
     0.31119
     0.38715
     0.46311
     0.53907
     0.69099
     0.46311
     0.42513
     0.65301
     0.57705
     0.50109
     0.61503
     0.53907
     0.50109
     0.69099
     0.88089
     0.99484
     0.80493
     0.50109
     0.34917
     0.65301
     0.80493
     0.65301
     0.42513
     0.53907
     0.61503
     0.61503
     0.46311
     0.65301
     0.34917
     0.57705
     0.57705
     0.50109
     0.38715
     0.53907
     0.57705
     0.50109
     0.72897
     0.57705
     0.53907
     0.42513
     0.65301
     0.61503
     0.65301
     0.42513
     0.38715
     0.46311
     0.72897
     0.42513
     0.53907
     0.31119
     0.53907
     0.42513
     0.42513
     0.53907
     0.42513
     0.27321
     0.42513
     0.46311
     0.38715
     0.31119
     0.31119
     0.38715
     0.61503
     0.34917
     0.53907
     0.23522
     0.38715
     0.19724
     0.34917
     0.53907
     0.23522
     0.15926
     0.12128
     0.38715
     0.34917
     0.27321
     0.12128
     0.15926
     0.23522
     0.23522
     0.19724
     0.00734
     0.04532
    -0.03064
     0.04532
     0.15926
    -0.03064
    -0.29650
    -0.29650
    -0.25852
    -0.44842
    -0.63833
    -0.94217
    -0.90419
    -1.17005
    -1.32198
    -1.28400
    -1.54986
    -1.70178
    -1.77774
    -1.17005
    -0.25852
    -0.41044
    -1.01813
    -1.05611
    -1.05611
    -0.71429
    -0.41044
    -0.03064
     0.27321
     0.42513
     0.65301
     0.65301
     0.76695
     0.69099
     0.38715
     0.34917
     0.80493
     0.69099
     0.46311
     0.31119
     0.46311
     0.46311
     0.27321
     0.31119
     0.12128
     0.23522
     0.31119
     0.23522
     0.23522
     0.15926
     0.23522
     0.19724
     0.19724
     0.42513
     0.12128
     0.19724
     0.34917
     0.38715
     0.46311
     0.61503
     0.53907
     0.38715
     0.61503
     0.57705
     0.57705
     0.42513
     0.53907
     0.31119
     0.42513
     0.65301
     0.46311
     0.27321
     0.19724
     0.34917
     0.23522
     0.27321
     0.23522
     0.19724
     0.19724
     0.04532
     0.15926
     0.23522
     0.38715
     0.42513
     0.34917
     0.84291
     0.46311
     0.08330
     0.15926
     0.38715
     0.53907
     0.76695
     0.95685
     0.61503
     0.38715
     0.65301
     0.61503
     0.69099
     0.46311
     0.34917
     0.27321
     0.53907
     0.61503
     0.53907
     0.46311
     0.61503
     0.61503
     0.42513
     0.34917
     0.34917
     0.46311
     0.46311
     0.42513
     0.31119
     0.50109
     0.46311
     0.38715
     0.38715
     0.61503
     0.46311
     0.27321
     0.46311
     0.53907
     0.42513
     0.42513
     0.38715
     0.57705
     0.72897
     0.69099
     0.23522
     0.53907
     0.50109
     0.53907
     0.46311
     0.65301
     0.61503
     0.50109
     0.38715
     0.38715
     0.31119
     0.31119
     0.50109
     0.46311
     0.38715
     0.46311
     0.72897
     0.84291
     0.69099
     0.27321
     0.19724
     0.34917
     0.65301
     0.42513
     0.34917
     0.46311
     0.23522
     0.34917
     0.53907
     0.31119
     0.19724
     0.19724
     0.08330
     0.12128
     0.12128
    -0.03064
    -0.06862
     0.00734
     0.00734
    -0.06862
    -0.14458
    -0.33448
    -0.29650
    -0.41044
    -0.52439
    -0.67631
    -1.05611
    -1.05611
    -1.39794
    -1.58784
    -1.70178
    -2.00563
    -1.96765
    -2.30947
    -2.23351
    -2.04361
    -1.28400
    -0.82823
    -1.05611
    -1.39794
    -1.35996
    -1.09409
    -0.63833
    -0.37246
    -0.33448
    -0.18256
     0.23522
     0.42513
     0.42513
     0.23522
     0.27321
     0.23522
     0.12128
    -0.33448
    -0.22054
    -0.29650
    -0.25852
    -0.33448
    -0.52439
    -0.48641
    -0.56237
    -0.63833
    -0.48641
    -0.52439
    -0.63833
    -0.86621
    -0.63833
    -0.56237
    -0.63833
    -0.56237
    -0.48641
    -0.44842
    -0.56237
    -0.63833
    -0.48641
    -0.29650
    -0.25852
    -0.41044
    -0.41044
    -0.33448
    -0.25852
    -0.48641
    -0.41044
    -0.22054
    -0.44842
    -0.56237
    -0.48641
    -0.63833
    -0.60035
    -0.86621
    -0.71429
    -0.75227
    -0.79025
    -0.82823
    -1.05611
    -1.01813
    -0.98015
    -0.86621
    -1.20804
    -0.94217
    -1.05611
    -1.13207
    -1.05611
    -0.94217
    -1.28400
    -1.17005
    -1.09409
    -1.17005
    -0.98015
    -1.01813
    -1.09409
    -1.17005
    -1.28400
    -1.17005
    -1.24602
    -1.09409
    -0.98015
    -1.01813
    -0.98015
    -0.94217
    -0.90419
    -0.90419
    -0.94217
    -0.75227
    -0.56237
    -0.48641
    -0.37246
    -0.44842
    -0.44842
    -0.10660
    -0.18256
     0.00734
     0.31119
     0.19724
     0.46311
     0.42513
     0.88089
     1.03282
     0.99484
     1.14676
     1.33666
     1.33666
     1.22272
     0.61503
     0.53907
     0.88089
     1.10878
     1.33666
     0.95685
     0.76695
     0.46311
     0.31119
     0.38715
     0.08330
     0.00734
     0.00734
     0.00734
     0.08330
     0.23522
     0.12128
    -0.06862
     0.04532
     0.00734
     0.15926
     0.31119
     0.34917
     0.23522
     0.19724
     0.12128
     0.34917
     0.31119
     0.12128
     0.15926
     0.38715
     0.34917
     0.19724
     0.23522
     0.27321
     0.19724
     0.15926
     0.12128
     0.23522
    -0.03064
    -0.22054
    -0.03064
    -0.10660
    -0.18256
    -0.37246
    -0.33448
    -0.37246
    -0.60035
    -0.67631
    -0.94217
    -1.24602
    -1.28400
    -1.54986
    -1.66380
    -1.54986
    -1.92967
    -2.04361
    -1.62582
    -0.82823
    -0.44842
    -0.67631
    -1.09409
    -1.17005
    -1.09409
    -0.75227
    -0.37246
    -0.06862
     0.34917
     0.57705
     0.38715
     0.69099
     0.57705
     0.42513
     0.69099
     0.76695
     0.61503
     0.34917
     0.15926
     0.19724
     0.57705
     0.61503
     0.46311
     0.46311
     0.38715
     0.38715
     0.34917
     0.42513
     0.31119
    -0.06862
     0.12128
     0.15926
     0.27321
    -0.03064
     0.12128
     0.00734
     0.08330
     0.27321
     0.12128
     0.08330
     0.15926
     0.08330
     0.27321
     0.31119
     0.31119
     0.19724
     0.27321
     0.23522
     0.38715
     0.31119
     0.23522
     0.19724
     0.19724
     0.31119
     0.34917
     0.27321
     0.15926
     0.08330
     0.08330
     0.04532
     0.42513
     0.23522
     0.08330
     0.12128
     0.34917
     0.19724
     0.00734
     0.00734
    -0.06862
     0.12128
     0.08330
     0.08330
    -0.14458
    -0.14458
    -0.18256
    -0.37246
    -0.14458
    -0.22054
    -0.29650
    -0.33448
    -0.41044
    -0.41044
    -0.33448
    -0.41044
    -0.41044
    -0.22054
    -0.14458
    -0.14458
    -0.37246
    -0.41044
    -0.29650
    -0.41044
    -0.14458
    -0.06862
    -0.22054
    -0.48641
    -0.18256
    -0.33448
    -0.18256
    -0.25852
    -0.33448
    -0.52439
    -0.33448
    -0.29650
    -0.41044
    -0.33448
    -0.63833
    -0.41044
    -0.37246
    -0.18256
    -0.41044
    -0.37246
    -0.33448
    -0.25852
    -0.41044
    -0.29650
    -0.33448
    -0.25852
    -0.33448
    -0.18256
    -0.14458
    -0.33448
    -0.25852
    -0.33448
    -0.44842
    -0.14458
    -0.29650
    -0.33448
    -0.48641
    -0.25852
    -0.29650
    -0.44842
    -0.41044
    -0.48641
    -0.44842
    -0.41044
    -0.44842
    -0.41044
    -0.33448
    -0.52439
    -0.44842
    -0.25852
    -0.22054
    -0.33448
    -0.48641
    -0.33448
    -0.48641
    -0.44842
    -0.25852
    -0.29650
    -0.41044
    -0.18256
    -0.25852
    -0.44842
    -0.60035
    -0.52439
    -0.86621
    -1.01813
    -0.82823
    -1.20804
    -1.47390
    -1.39794
    -1.66380
    -1.92967
    -2.04361
    -2.08159
    -2.23351
    -2.34745
    -2.11957
    -0.82823
    -0.71429
    -1.13207
    -1.28400
    -1.24602
    -0.86621
    -0.90419
    -0.41044
     0.00734
     0.12128
     0.61503
     0.53907
     0.38715
     0.42513
     0.65301
     0.27321
     0.19724
     0.12128
     0.12128
     0.08330
     0.12128
     0.38715
     0.31119
     0.04532
     0.38715
     0.50109
     0.42513
     0.08330
     0.12128
     0.27321
     0.19724
     0.34917
     0.38715
     0.38715
     0.34917
     0.15926
    -0.03064
     0.08330
     0.34917
    -0.10660
    -0.10660
    -0.03064
    -0.06862
    -0.14458
    -0.14458
    -0.06862
    -0.06862
    -0.14458
    -0.10660
    -0.18256
    -0.25852
    -0.18256
    -0.41044
    -0.10660
     0.08330
     0.00734
    -0.22054
    -0.37246
    -0.18256
    -0.22054
    -0.14458
    -0.22054
    -0.10660
    -0.29650
     0.04532
    -0.25852
    -0.14458
    -0.25852
    -0.41044
    -0.22054
    -0.06862
    -0.14458
    -0.10660
    -0.14458
    -0.06862
    -0.06862
     0.00734
    -0.18256
    -0.22054
    -0.03064
     0.23522
     0.08330
     0.00734
     0.00734
     0.04532
    -0.18256
     0.00734
     0.15926
    -0.10660
     0.15926
     0.00734
     0.08330
     0.04532
    -0.14458
    -0.18256
     0.12128
     0.04532
    -0.06862
     0.04532
    -0.10660
     0.00734
    -0.18256
    -0.03064
     0.15926
     0.15926
    -0.10660
    -0.03064
    -0.14458
    -0.06862
    -0.06862
    -0.06862
    -0.03064
     0.04532
     0.46311
     0.04532
    -0.22054
    -0.37246
    -0.41044
    -0.37246
     0.08330
    -0.18256
    -0.22054
    -0.25852
    -0.29650
    -0.41044
    -0.41044
    -0.48641
    -0.33448
    -0.25852
    -0.33448
    -0.37246
    -0.37246
    -0.41044
    -0.41044
    -0.33448
    -0.14458
    -0.22054
    -0.22054
    -0.29650
    -0.25852
    -0.37246
    -0.25852
    -0.41044
    -0.44842
    -0.25852
    -0.22054
    -0.52439
    -0.41044
    -0.37246
    -0.41044
    -0.67631
    -0.41044
    -0.67631
    -0.79025
    -0.79025
    -0.86621
    -1.01813
    -1.05611
    -1.05611
    -1.28400
    -1.43592
    -1.66380
    -1.89169
    -1.89169
    -2.15755
    -2.38543
    -2.38543
    -2.42341
    -2.61331
    -1.96765
    -1.32198
    -0.94217
    -1.43592
    -1.32198
    -1.39794
    -1.32198
    -1.01813
    -0.71429
    -0.41044
    -0.06862
    -0.06862
     0.23522
     0.34917
     0.31119
     0.46311
     0.08330
    -0.03064
    -0.22054
    -0.14458
    -0.18256
    -0.10660
    -0.25852
    -0.18256
    -0.25852
    -0.41044
    -0.41044
    -0.22054
    -0.14458
    -0.18256
    -0.22054
     0.12128
     0.12128
     0.23522
     0.53907
     0.61503
     0.61503
     0.31119
     0.57705
     0.72897
     0.50109
     0.61503
     0.61503
     0.50109
     0.19724
     0.08330
    -0.03064
    -0.06862
    -0.03064
    -0.33448
    -0.44842
    -0.67631
    -0.63833
    -0.82823
    -0.86621
    -0.56237
    -0.56237
    -0.60035
    -0.48641
    -0.60035
    -0.63833
    -0.60035
    -0.48641
    -0.60035
    -0.41044
    -0.60035
    -0.56237
    -0.37246
    -0.56237
    -0.63833
    -0.52439
    -0.52439
    -0.44842
    -0.37246
    -0.44842
    -0.48641
    -0.52439
    -0.48641
    -0.33448
    -0.56237
    -0.33448
    -0.37246
    -0.52439
    -0.37246
    -0.41044
    -0.37246
    -0.48641
    -0.41044
    -0.37246
    -0.37246
    -0.29650
    -0.52439
    -0.29650
    -0.33448
    -0.41044
    -0.56237
    -0.33448
    -0.33448
    -0.37246
    -0.06862
    -0.29650
    -0.29650
    -0.33448
    -0.29650
    -0.52439
    -0.25852
    -0.25852
    -0.14458
    -0.25852
    -0.25852
    -0.37246
    -0.37246
    -0.44842
    -0.18256
    -0.48641
    -0.41044
    -0.25852
    -0.33448
    -0.41044
    -0.44842
    -0.52439
    -0.25852
    -0.22054
    -0.41044
    -0.37246
    -0.41044
    -0.29650
    -0.29650
    -0.44842
    -0.25852
    -0.44842
    -0.48641
    -0.25852
    -0.33448
    -0.37246
    -0.44842
    -0.44842
    -0.37246
    -0.25852
    -0.18256
    -0.44842
    -0.37246
    -0.33448
    -0.25852
    -0.37246
    -0.10660
    -0.33448
    -0.41044
    -0.37246
    -0.25852
    -0.33448
    -0.56237
    -0.60035
    -0.63833
    -0.63833
    -0.63833
    -0.75227
    -1.09409
    -1.20804
    -1.39794
    -1.62582
    -1.24602
    -1.51188
    -1.77774
    -1.66380
    -1.47390
    -1.01813
    -0.56237
    -0.56237
    -0.86621
    -0.79025
    -0.56237
    -0.56237
    -0.37246
     0.04532
     0.08330
     0.19724
     0.50109
     0.50109
     0.50109
     0.53907
     0.46311
     0.34917
     0.23522
    -0.03064
     0.08330
    -0.10660
     0.12128
     0.15926
     0.08330
    -0.10660
    -0.14458
    -0.18256
    -0.10660
    -0.06862
    -0.10660
    -0.29650
     0.00734
    -0.06862
    -0.10660
    -0.25852
    -0.18256
    -0.06862
    -0.06862
     0.04532
    -0.03064
    -0.29650
    -0.29650
    -0.18256
    -0.25852
    -0.14458
    -0.10660
    -0.41044
    -0.48641
    -0.56237
    -0.33448
    -0.56237
    -0.75227
    -0.82823
    -0.63833
    -0.56237
    -0.79025
    -0.98015
    -1.13207
    -1.13207
    -1.39794
    -1.05611
    -0.98015
    -1.47390
    -1.58784
    -1.28400
    -1.58784
    -1.81572
    -1.85370
    -1.92967
    -1.89169
    -1.73976
    -1.73976
    -1.96765
    -2.15755
    -2.19553
    -2.38543
    -2.08159
    -2.08159
    -2.04361
    -1.92967
    -1.85370
    -1.92967
    -1.77774
    -2.00563
    -1.81572
    -1.81572
    -1.70178
    -1.73976
    -1.62582
    -1.58784
    -1.92967
    -1.62582
    -1.62582
    -1.51188
    -1.77774
    -1.85370
    -1.77774
    -1.89169
    -1.70178
    -1.81572
    -1.96765
    -2.11957
    -2.04361
    -2.00563
    -1.85370
    -2.08159
    -2.04361
    -2.30947
    -2.30947
    -2.11957
    -2.00563
    -2.15755
    -2.42341
    -2.34745
    -2.27149
    -2.23351
    -2.42341
    -2.49937
    -2.46139
    -2.30947
    -2.11957
    -2.38543
    -2.27149
    -2.57533
    -2.38543
    -2.23351
    -2.27149
    -2.38543
    -2.57533
    -2.49937
    -2.34745
    -2.19553
    -2.38543
    -2.49937
    -2.34745
    -2.30947
    -2.23351
    -2.27149
    -2.11957
    -2.19553
    -2.30947
    -2.30947
    -1.85370
    -2.04361
    -2.00563
    -1.96765
    -1.81572
    -1.73976
    -1.70178
    -1.66380
    -1.39794
    -1.28400
    -1.20804
    -1.13207
    -1.01813
    -1.01813
    -0.90419
    -0.75227
    -0.60035
    -0.63833
    -0.71429
    -0.67631
    -0.63833
    -0.63833
    -0.67631
    -0.56237
    -0.56237
    -0.44842
    -0.10660
     0.53907
     0.61503
     0.46311
     0.34917
     0.19724
     0.69099
     1.07080
     1.33666
     1.56454
     1.45060
     1.94435
     1.86839
     1.67848
     1.83041
     1.75445
     1.79243
     1.48858
     1.60252
     1.37464
     1.26070
     1.10878
     1.26070
     1.37464
     1.22272
     1.03282
     1.14676
     0.91887
     0.84291
     0.88089
     0.80493
     0.84291
     0.88089
     1.03282
     0.95685
     0.99484
     0.88089
     0.69099
     0.65301
     1.03282
     0.88089
     0.57705
     0.61503
     0.61503
     0.69099
     0.50109
     0.53907
     0.46311
     0.42513
     0.23522
     0.31119
     0.31119
     0.08330
    -0.03064
    -0.18256
     0.31119
     0.00734
     0.08330
    -0.18256
     0.15926
    -0.18256
    -0.29650
    -0.10660
    -0.03064
    -0.06862
     0.12128
     0.08330
     0.04532
     0.00734
     0.08330
    -0.14458
     0.08330
     0.12128
     0.00734
     0.12128
     0.12128
     0.27321
     0.15926
     0.19724
     0.00734
     0.12128
     0.27321
     0.15926
     0.08330
     0.08330
     0.08330
     0.08330
     0.08330
     0.38715
     0.15926
    -0.03064
     0.12128
     0.08330
     0.31119
    -0.03064
     0.08330
     0.08330
     0.27321
     0.27321
     0.34917
     0.23522
     0.31119
     0.15926
     0.15926
     0.31119
     0.42513
     0.19724
     0.34917
     0.46311
     0.53907
     0.53907
     0.42513
     0.46311
     0.46311
     0.65301
     0.61503
     0.69099
     0.76695
     0.61503
     0.50109
     0.65301
     0.80493
     0.53907
     0.65301
     0.61503
     0.53907
     0.65301
     0.42513
     0.46311
     0.46311
     0.46311
     0.46311
     0.38715
     0.38715
     0.42513
     0.19724
     0.31119
     0.42513
     0.42513
     0.27321
     0.19724
     0.27321
     0.23522
     0.08330
     0.12128
     0.27321
     0.19724
     0.23522
     0.12128
     0.00734
    -0.10660
    -0.06862
    -0.25852
    -0.06862
    -0.25852
    -0.41044
    -0.37246
    -0.60035
    -0.86621
    -0.94217
    -0.86621
    -1.05611
    -1.13207
    -1.17005
    -1.28400
    -1.32198
    -0.63833
    -0.33448
    -0.52439
    -0.41044
    -0.41044
    -0.41044
    -0.14458
     0.12128
     0.46311
     0.42513
     0.61503
     0.95685
     1.03282
     1.07080
     1.07080
     0.80493
     0.72897
     0.88089
     0.61503
     0.53907
     0.72897
     0.50109
     0.50109
     0.34917
     0.31119
     0.31119
     0.08330
     0.12128
     0.15926
     0.15926
     0.15926
    -0.14458
     0.00734
    -0.03064
     0.08330
     0.00734
     0.19724
     0.08330
     0.23522
     0.08330
     0.15926
     0.23522
     0.19724
     0.46311
     0.31119
     0.42513
     0.42513
     0.38715
     0.53907
     0.61503
     0.31119
     0.46311
     0.76695
     0.50109
     0.53907
     0.50109
     0.27321
     0.53907
     0.34917
     0.46311
     0.50109
     0.50109
     0.42513
     0.31119
     0.38715
     0.15926
     0.19724
     0.15926
     0.31119
     0.34917
     0.08330
     0.12128
     0.23522
     0.08330
     0.15926
    -0.03064
     0.08330
     0.12128
     0.00734
     0.08330
     0.38715
     0.27321
     0.08330
     0.04532
     0.15926
     0.04532
    -0.37246
     0.34917
     0.42513
     0.38715
     0.23522
     0.12128
     0.15926
     0.23522
     0.08330
     0.34917
     0.19724
     0.27321
     0.19724
     0.19724
     0.27321
     0.50109
     0.23522
     0.15926
     0.46311
     0.15926
     0.19724
     0.19724
     0.00734
     0.34917
     0.27321
     0.31119
     0.12128
     0.12128
    -0.06862
     0.08330
     0.15926
     0.23522
     0.19724
     0.00734
     0.12128
    -0.03064
     0.23522
    -0.06862
     0.00734
    -0.06862
     0.12128
     0.12128
     0.08330
     0.08330
     0.08330
     0.08330
    -0.18256
    -0.03064
     0.19724
     0.42513
     0.53907
     0.23522
    -0.06862
     0.00734
     0.15926
     0.23522
     0.08330
     0.19724
     0.04532
    -0.14458
     0.15926
     0.19724
    -0.29650
    -0.14458
     0.00734
    -0.25852
    -0.41044
    -0.63833
    -0.52439
    -0.56237
    -0.56237
    -0.94217
    -0.98015
    -1.01813
    -1.35996
    -1.66380
    -1.70178
    -1.92967
    -2.04361
    -2.19553
    -1.51188
    -0.67631
    -0.86621
    -1.28400
    -1.35996
    -1.43592
    -1.28400
    -1.28400
    -0.82823
    -0.52439
    -0.10660
    -0.33448
     0.04532
    -0.06862
     0.04532
    -0.22054
    -0.06862
    -0.22054
    -0.37246
    -0.29650
    -0.29650
    -0.18256
    -0.18256
    -0.41044
    -0.22054
     0.00734
    -0.10660
    -0.14458
    -0.37246
    -0.22054
    -0.25852
    -0.37246
    -0.18256
    -0.18256
    -0.18256
    -0.33448
    -0.22054
    -0.29650
    -0.22054
    -0.37246
    -0.33448
    -0.25852
    -0.14458
    -0.14458
    -0.14458
    -0.29650
    -0.14458
    -0.18256
    -0.03064
     0.19724
     0.00734
     0.08330
     0.19724
     0.38715
     0.23522
     0.42513
     0.42513
     0.23522
     0.34917
     0.65301
     0.53907
     0.42513
     0.65301
     0.53907
     0.53907
     0.88089
     0.80493
     0.57705
     0.46311
     0.76695
     0.72897
     0.84291
     0.72897
     0.84291
     0.84291
     0.95685
     0.88089
     0.72897
     0.95685
     0.84291
     0.61503
     0.95685
     0.88089
     0.80493
     0.80493
     0.88089
     0.72897
     0.57705
     0.61503
     0.34917
     0.69099
     0.72897
     0.80493
     0.53907
     0.46311
     0.46311
     0.34917
     0.42513
     0.76695
     0.34917
     0.53907
     0.19724
     0.42513
     0.50109
     0.50109
     0.23522
     0.38715
     0.38715
     0.42513
     0.19724
     0.38715
     0.23522
     0.34917
     0.12128
     0.57705
     0.34917
     0.15926
     0.38715
     0.27321
     0.15926
     0.15926
     0.12128
     0.15926
     0.15926
     0.34917
     0.31119
     0.12128
     0.15926
     0.04532
     0.00734
     0.19724
     0.08330
     0.00734
    -0.14458
     0.08330
     0.12128
     0.12128
     0.00734
    -0.03064
    -0.10660
    -0.14458
     0.08330
     0.04532
    -0.06862
     0.00734
    -0.10660
     0.08330
     0.12128
    -0.06862
    -0.10660
    -0.06862
     0.08330
    -0.14458
    -0.10660
    -0.48641
    -0.25852
    -0.37246
    -0.60035
    -0.67631
    -0.79025
    -0.98015
    -1.13207
    -1.24602
    -1.32198
    -1.58784
    -1.81572
    -2.00563
    -1.81572
    -2.00563
    -1.85370
    -1.51188
    -0.60035
    -0.29650
    -0.71429
    -0.98015
    -0.82823
    -0.71429
    -0.52439
    -0.29650
     0.34917
     0.50109
     0.65301
     0.53907
     0.61503
     0.61503
     0.46311
     0.19724
     0.19724
     0.53907
     0.65301
     0.53907
     0.46311
     0.46311
     0.69099
     0.38715
     0.76695
     0.99484
     0.69099
     0.53907
     0.80493
     0.65301
     0.84291
     0.61503
     0.69099
     0.61503
     0.61503
     0.38715
     0.23522
     0.15926
    -0.06862
    -0.10660
    -0.18256
    -0.06862
    -0.33448
    -0.52439
    -0.79025
    -1.01813
    -0.98015
    -1.13207
    -1.43592
    -1.39794
    -1.24602
    -1.62582
    -1.62582
    -1.70178
    -1.66380
    -1.77774
    -1.89169
    -1.54986
    -1.54986
    -1.70178
    -1.62582
    -1.28400
    -1.35996
    -1.20804
    -1.24602
    -1.09409
    -0.90419
    -0.71429
    -0.48641
    -0.41044
    -0.29650
    -0.37246
    -0.41044
     0.19724
     0.42513
     0.31119
     0.42513
     0.53907
     0.53907
     0.61503
     0.72897
     0.72897
     0.88089
     1.07080
     0.80493
     0.99484
     0.91887
     0.91887
     0.72897
     0.80493
     0.91887
     0.84291
     0.80493
     0.69099
     0.76695
     0.69099
     0.76695
     0.61503
     0.72897
     0.50109
     0.53907
     0.53907
     0.61503
     0.46311
     0.42513
     0.34917
     0.65301
     0.57705
     0.19724
     0.57705
     0.38715
     0.34917
     0.42513
     0.34917
     0.34917
     0.19724
     0.42513
     0.31119
     0.38715
     0.31119
     0.19724
     0.23522
     0.38715
     0.42513
     0.19724
     0.27321
     0.23522
     0.23522
     0.27321
     0.15926
     0.46311
     0.23522
     0.38715
     0.19724
     0.34917
     0.19724
     0.15926
     0.12128
     0.38715
     0.46311
     0.15926
     0.23522
     0.19724
     0.34917
     0.34917
     0.00734
     0.15926
     0.12128
     0.08330
     0.12128
     0.08330
    -0.18256
    -0.18256
    -0.18256
    -0.18256
    -0.06862
    -0.37246
    -0.48641
    -0.56237
    -0.56237
    -0.56237
    -0.60035
    -1.01813
    -0.86621
    -1.09409
    -1.13207
    -1.39794
    -1.28400
    -1.47390
    -1.13207
    -1.28400
    -0.52439
    -0.14458
    -0.37246
    -0.25852
    -0.29650
    -0.41044
     0.00734
     0.23522
     0.80493
     0.80493
     1.10878
     0.95685
     1.18474
     1.18474
     1.07080
     1.03282
     0.91887
     1.07080
     0.61503
     0.72897
     0.61503
     0.50109
     0.27321
     0.27321
     0.19724
     0.04532
     0.08330
    -0.06862
     0.08330
    -0.06862
    -0.06862
    -0.14458
    -0.22054
     0.08330
    -0.14458
    -0.29650
    -0.14458
    -0.06862
    -0.18256
    -0.06862
    -0.18256
     0.00734
     0.04532
    -0.10660
    -0.33448
    -0.37246
    -0.44842
    -0.56237
    -0.56237
    -0.22054
    -0.25852
    -0.14458
    -0.22054
    -0.37246
    -0.18256
    -0.18256
    -0.22054
    -0.03064
     0.15926
     0.15926
     0.34917
     0.31119
     0.27321
     0.12128
     0.27321
     0.50109
     0.34917
     0.08330
     0.27321
     0.15926
     0.08330
    -0.03064
    -0.18256
     0.04532
     0.12128
     0.12128
    -0.03064
    -0.29650
    -0.18256
    -0.06862
    -0.33448
     0.15926
     0.08330
    -0.18256
     0.00734
     0.04532
    -0.18256
    -0.06862
     0.04532
     0.12128
     0.00734
    -0.06862
     0.00734
     0.12128
     0.08330
    -0.03064
    -0.03064
     0.00734
     0.23522
     0.04532
     0.04532
     0.04532
     0.15926
     0.15926
     0.00734
     0.04532
     0.08330
     0.31119
     0.04532
     0.12128
    -0.03064
     0.00734
     0.12128
     0.08330
     0.23522
     0.12128
     0.04532
     0.12128
     0.04532
     0.04532
    -0.06862
     0.00734
     0.04532
     0.12128
    -0.03064
    -0.25852
    -0.06862
    -0.06862
    -0.10660
    -0.29650
    -0.06862
    -0.06862
    -0.18256
    -0.14458
    -0.06862
    -0.06862
    -0.22054
    -0.25852
    -0.22054
     0.00734
    -0.10660
    -0.10660
    -0.22054
    -0.03064
    -0.25852
    -0.10660
     0.00734
    -0.14458
    -0.18256
    -0.14458
    -0.18256
    -0.06862
    -0.14458
    -0.29650
    -0.10660
    -0.37246
    -0.25852
    -0.29650
    -0.41044
    -0.41044
    -0.63833
    -0.79025
    -0.98015
    -0.63833
    -0.86621
    -1.09409
    -1.09409
    -1.32198
    -1.54986
    -1.77774
    -1.85370
    -1.89169
    -1.85370
    -1.73976
    -2.11957
    -1.58784
    -0.94217
    -0.71429
    -0.82823
    -0.67631
    -0.75227
    -0.86621
    -0.37246
     0.00734
     0.50109
     0.61503
     0.69099
     0.80493
     0.76695
     0.84291
     0.72897
     0.53907
     0.34917
     0.46311
     0.27321
     0.31119
     0.34917
     0.04532
     0.12128
     0.12128
     0.04532
     0.00734
    -0.14458
    -0.06862
     0.15926
     0.00734
     0.08330
     0.00734
     0.15926
     0.04532
     0.00734
     0.19724
     0.08330
     0.00734
    -0.10660
     0.15926
     0.08330
    -0.03064
    -0.10660
    -0.18256
     0.08330
    -0.18256
     0.00734
    -0.37246
    -0.41044
    -0.41044
    -0.52439
    -0.41044
    -0.33448
    -0.44842
    -0.75227
    -0.56237
    -0.52439
    -0.52439
    -0.67631
    -0.86621
    -0.82823
    -0.60035
    -0.33448
    -0.18256
    -0.22054
    -0.52439
    -0.63833
    -0.44842
    -0.22054
    -0.18256
    -0.33448
    -0.18256
     0.00734
     0.08330
     0.08330
    -0.37246
    -0.18256
    -0.22054
    -0.14458
    -0.14458
    -0.14458
    -0.18256
     0.00734
    -0.37246
    -0.22054
    -0.25852
    -0.41044
    -0.29650
    -0.22054
    -0.14458
    -0.14458
    -0.33448
    -0.22054
    -0.37246
    -0.33448
    -0.22054
    -0.33448
    -0.41044
    -0.44842
    -0.48641
    -0.41044
    -0.25852
    -0.29650
    -0.52439
    -0.33448
    -0.48641
    -0.44842
    -0.56237
    -0.71429
    -0.79025
    -0.56237
    -0.63833
    -0.79025
    -0.86621
    -1.01813
    -1.32198
    -1.28400
    -1.17005
    -1.24602
    -1.43592
    -1.77774
    -1.73976
    -1.58784
    -1.70178
    -2.27149
    -2.04361
    -2.11957
    -2.15755
    -2.11957
    -2.30947
    -2.42341
    -2.42341
    -2.57533
    -2.34745
    -2.27149
    -2.68928
    -2.68928
    -2.57533
    -2.65130
    -2.72726
    -2.61331
    -2.84120
    -2.80322
    -2.68928
    -2.72726
    -2.72726
    -2.99312
    -3.06908
    -3.29696
    -3.14504
    -3.03110
    -3.22100
    -3.56283
    -3.48687
    -3.52485
    -3.67677
    -3.82869
    -3.90465
    -3.98061
    -4.20850
    -4.24648
    -4.24648
    -4.36042
    -4.39840
    -4.62628
    -4.13254
    -3.10706
    -2.99312
    -3.14504
    -3.33495
    -2.95514
    -2.49937
    -2.15755
    -1.92967
    -1.62582
    -1.32198
    -1.17005
    -0.79025
    -0.52439
    -0.60035
    -0.52439
    -0.56237
    -0.41044
    -0.63833
    -0.56237
    -0.37246
    -0.33448
    -0.56237
    -0.52439
    -0.63833
    -0.56237
    -0.56237
    -0.37246
     0.00734
     0.31119
     0.12128
     0.31119
    -0.03064
     0.46311
     0.46311
     0.69099
     0.76695
     0.95685
     1.14676
     1.03282
     1.07080
     0.95685
     1.10878
     1.26070
     1.07080
     1.18474
     1.03282
     1.07080
     0.65301
     0.88089
     1.18474
     1.10878
     0.95685
     1.03282
     1.07080
     1.14676
     1.33666
     1.33666
     1.60252
     1.60252
     1.56454
     1.71647
     2.05829
     2.05829
     2.13425
     2.28617
     2.47608
     2.43810
     2.36213
     2.40012
     2.32415
     2.62800
     2.40012
     2.40012
     2.51406
     2.55204
     2.32415
     2.40012
     2.36213
     2.40012
     2.13425
     1.83041
     2.21021
     2.17223
     2.28617
     2.28617
     2.32415
     1.94435
     1.94435
     1.79243
     1.86839
     1.94435
     2.09627
     2.02031
     1.98233
     1.90637
     1.86839
     1.48858
     1.56454
     1.79243
     1.64050
     1.75445
     1.90637
     1.60252
     1.37464
     1.22272
     1.33666
     1.48858
     1.60252
     1.71647
     1.37464
     1.37464
     1.10878
     1.10878
     1.22272
     1.10878
     1.26070
     1.07080
     1.10878
     0.99484
     0.99484
     1.07080
     0.84291
     0.88089
     0.84291
     0.76695
     0.76695
     0.88089
     0.65301
     0.61503
     0.57705
     0.80493
     0.34917
     0.61503
     0.53907
     0.57705
     0.61503
     0.46311
     0.50109
     0.38715
     0.46311
     0.53907
     0.42513
     0.50109
     0.31119
     0.34917
     0.08330
     0.38715
     0.42513
     0.08330
     0.15926
    -0.06862
     0.08330
    -0.29650
    -0.37246
    -0.60035
    -0.41044
    -0.52439
    -0.48641
    -0.63833
    -0.52439
    -0.33448
     0.34917
     0.46311
     0.50109
     0.19724
     0.00734
     0.57705
     0.80493
     1.03282
     1.14676
     1.33666
     1.45060
     1.41262
     1.41262
     1.26070
     1.22272
     1.14676
     0.95685
     0.61503
     0.91887
     0.61503
     0.50109
     0.46311
     0.19724
     0.34917
     0.12128
     0.00734
     0.08330
    -0.06862
    -0.06862
    -0.10660
    -0.03064
    -0.03064
    -0.06862
    -0.33448
     0.12128
    -0.06862
    -0.14458
    -0.03064
     0.00734
     0.15926
     0.12128
     0.12128
     0.27321
     0.42513
     0.27321
     0.42513
     0.42513
     0.57705
     0.53907
     0.38715
     0.80493
     0.72897
     0.65301
     0.80493
     0.84291
     0.84291
     0.91887
     0.84291
     0.99484
     0.95685
     0.95685
     0.95685
     0.95685
     0.88089
     1.07080
     0.80493
     0.91887
     0.99484
     0.84291
     0.88089
     0.80493
     0.76695
     0.72897
     0.61503
     0.46311
     0.61503
     0.76695
     0.46311
     0.61503
     0.46311
     0.57705
     0.38715
     0.27321
     0.46311
     0.38715
     0.42513
     0.34917
     0.46311
     0.38715
     0.38715
     0.12128
     0.34917
     0.23522
     0.27321
     0.15926
     0.08330
     0.19724
     0.19724
     0.00734
     0.38715
     0.31119
    -0.03064
     0.27321
     0.15926
     0.00734
     0.12128
     0.15926
     0.04532
     0.23522
     0.27321
     0.23522
     0.19724
     0.12128
     0.12128
     0.00734
     0.23522
     0.53907
     0.31119
     0.27321
     0.34917
     0.23522
     0.31119
     0.27321
     0.27321
     0.61503
     0.57705
     0.61503
     0.27321
     0.34917
     0.34917
     0.23522
     0.31119
     0.72897
     0.31119
     0.27321
     0.23522
     0.46311
     0.19724
     0.08330
     0.15926
     0.23522
     0.27321
     0.31119
     0.15926
     0.15926
     0.23522
     0.19724
     0.23522
     0.34917
     0.08330
    -0.06862
     0.04532
     0.08330
     0.00734
    -0.29650
    -0.37246
    -0.29650
    -0.18256
    -0.56237
    -0.71429
    -0.79025
    -0.98015
    -0.86621
    -1.28400
    -0.98015
    -1.20804
    -1.32198
    -0.94217
    -0.25852
     0.00734
    -0.29650
    -0.48641
    -0.52439
    -0.29650
     0.04532
     0.12128
     0.57705
     0.57705
     0.84291
     0.69099
     1.07080
     0.91887
     0.91887
     0.53907
     0.61503
     0.57705
     0.50109
     0.42513
     0.34917
     0.46311
     0.46311
     0.31119
     0.15926
     0.27321
     0.15926
     0.00734
     0.12128
     0.38715
     0.15926
     0.08330
     0.15926
     0.34917
     0.19724
     0.15926
     0.15926
     0.08330
     0.38715
     0.38715
     0.34917
     0.19724
     0.31119
     0.42513
    -0.03064
     0.34917
     0.31119
     0.15926
     0.19724
     0.31119
     0.34917
     0.19724
     0.15926
     0.15926
     0.19724
     0.27321
     0.31119
     0.15926
     0.12128
     0.19724
     0.27321
     0.38715
     0.31119
     0.08330
     0.12128
     0.31119
     0.08330
     0.15926
     0.31119
     0.19724
     0.19724
     0.27321
     0.34917
     0.27321
     0.19724
     0.19724
     0.23522
     0.34917
     0.53907
     0.27321
     0.23522
     0.46311
     0.38715
     0.42513
     0.38715
     0.34917
     0.23522
     0.38715
     0.50109
     0.46311
     0.46311
     0.42513
     0.23522
     0.31119
     0.53907
     0.61503
     0.12128
     0.34917
     0.38715
     0.46311
     0.50109
     0.19724
     0.31119
     0.38715
     0.46311
     0.42513
     0.19724
     0.15926
     0.15926
     0.19724
     0.53907
     0.19724
     0.12128
     0.19724
     0.23522
     0.19724
     0.04532
     0.27321
     0.04532
     0.12128
     0.34917
     0.31119
     0.19724
     0.15926
     0.15926
    -0.14458
     0.23522
     0.34917
     0.15926
     0.04532
     0.27321
     0.12128
     0.27321
     0.12128
     0.12128
     0.15926
     0.34917
     0.61503
     0.27321
     0.27321
     0.27321
     0.15926
     0.34917
     0.53907
     0.57705
     0.23522
     0.46311
     0.46311
     0.50109
     0.34917
     0.34917
     0.27321
     0.23522
     0.50109
     0.15926
    -0.10660
    -0.06862
    -0.29650
    -0.41044
    -0.22054
    -0.56237
    -0.71429
    -0.90419
    -1.09409
    -1.32198
    -1.28400
    -1.39794
    -1.51188
    -1.51188
    -1.70178
    -1.09409
    -0.44842
    -0.90419
    -0.90419
    -1.09409
    -0.86621
    -0.56237
    -0.48641
    -0.10660
    -0.06862
     0.08330
     0.12128
     0.38715
     0.19724
     0.27321
     0.34917
     0.12128
     0.04532
     0.38715
     0.38715
     0.08330
     0.00734
     0.04532
     0.04532
     0.12128
     0.31119
     0.42513
     0.23522
     0.15926
     0.04532
     0.00734
    -0.06862
    -0.03064
     0.08330
     0.08330
    -0.06862
    -0.06862
    -0.10660
     0.08330
    -0.14458
    -0.25852
    -0.06862
    -0.06862
     0.04532
    -0.25852
    -0.22054
    -0.06862
     0.04532
    -0.03064
    -0.03064
    -0.18256
    -0.06862
    -0.22054
    -0.14458
     0.27321
     0.12128
    -0.03064
    -0.06862
     0.12128
    -0.06862
     0.08330
     0.15926
     0.15926
     0.12128
     0.31119
     0.27321
     0.27321
     0.31119
     0.34917
     0.04532
     0.19724
     0.34917
     0.53907
     0.23522
     0.42513
     0.46311
     0.34917
     0.46311
     0.31119
     0.53907
     0.42513
     0.69099
     0.53907
     0.61503
     0.46311
     0.42513
     0.42513
     0.61503
     0.61503
     0.34917
     0.46311
     0.50109
     0.57705
     0.46311
     0.38715
     0.53907
     0.53907
     0.53907
     0.50109
     0.46311
     0.50109
     0.57705
     0.38715
     0.61503
     0.65301
     0.42513
     0.61503
     0.50109
     0.53907
     0.42513
     0.42513
     0.50109
     0.61503
     0.50109
     0.61503
     0.46311
     0.53907
     0.50109
     0.34917
     0.53907
     0.72897
     0.50109
     0.53907
     0.76695
     0.50109
     0.57705
     0.57705
     0.72897
     0.53907
     0.57705
     0.69099
     0.53907
     0.61503
     0.53907
     0.27321
     0.42513
     0.88089
     0.42513
     0.31119
     0.42513
     0.34917
     0.34917
     0.42513
     0.34917
     0.31119
     0.34917
     0.34917
     0.34917
     0.34917
     0.34917
     0.31119
     0.08330
     0.38715
     0.15926
     0.04532
    -0.22054
    -0.10660
    -0.18256
    -0.41044
    -0.48641
    -0.86621
    -0.82823
    -1.13207
    -1.39794
    -1.32198
    -1.62582
    -1.73976
    -1.81572
    -0.86621
     0.00734
    -0.37246
    -0.71429
    -0.56237
    -0.56237
    -0.41044
    -0.18256
     0.12128
     0.42513
     0.76695
     0.80493
     1.10878
     1.37464
     1.26070
     1.10878
     1.03282
     0.95685
     0.69099
     0.84291
     0.91887
     0.99484
     0.95685
     0.88089
     0.84291
     0.95685
     1.03282
     1.03282
     1.07080
     1.18474
     0.76695
     0.65301
     0.84291
     1.07080
     0.91887
     1.10878
     0.95685
     1.07080
     1.10878
     1.14676
     0.91887
     1.03282
     0.95685
     0.95685
     1.03282
     1.03282
     1.10878
     1.10878
     1.22272
     1.37464
     1.07080
     0.84291
     1.45060
     1.18474
     0.88089
     0.69099
     0.80493
     0.84291
     0.99484
     0.91887
     0.91887
     0.84291
     0.76695
     0.69099
     0.46311
     0.69099
     0.80493
     0.46311
     0.61503
     0.53907
     0.65301
     0.46311
     0.61503
     0.69099
     0.72897
     0.80493
     0.69099
     0.53907
     0.46311
     0.65301
     0.38715
     0.76695
     0.72897
     0.65301
     0.72897
     0.69099
     0.80493
     0.88089
     0.76695
     0.80493
     0.95685
     1.03282
     0.99484
     0.99484
     1.10878
     1.10878
     1.18474
     1.10878
     1.26070
     1.07080
     1.10878
     1.26070
     1.26070
     1.33666
     1.26070
     1.10878
     1.22272
     1.29868
     1.33666
     1.45060
     1.33666
     1.29868
     1.33666
     1.14676
     1.29868
     1.22272
     1.52656
     1.67848
     1.45060
     1.10878
     1.10878
     1.33666
     1.18474
     1.41262
     1.45060
     1.18474
     1.10878
     1.14676
     1.10878
     0.88089
     1.10878
     1.03282
     0.65301
     0.95685
     0.91887
     0.80493
     0.76695
     0.50109
     0.80493
     0.84291
     0.76695
     0.61503
     0.69099
     0.69099
     0.61503
     0.53907
     0.53907
     0.69099
     0.53907
     0.53907
     0.69099
     0.50109
     0.34917
     0.19724
     0.04532
     0.31119
     0.08330
     0.00734
    -0.41044
    -0.60035
    -0.94217
    -1.09409
    -1.24602
    -1.47390
    -1.43592
    -1.73976
    -1.35996
    -0.63833
     0.42513
    -0.22054
    -0.75227
    -0.56237
    -0.37246
    -0.29650
     0.12128
     0.57705
     0.91887
     1.29868
     1.41262
     1.75445
     1.75445
     1.33666
     1.22272
     1.07080
     1.03282
     0.80493
     0.80493
     0.76695
     0.99484
     0.50109
     0.46311
     0.57705
     0.31119
     0.27321
    -0.06862
     0.23522
     0.19724
     0.08330
    -0.25852
    -0.03064
    -0.03064
     0.12128
     0.15926
     0.00734
     0.19724
     0.34917
     0.19724
     0.23522
     0.12128
     0.23522
     0.38715
     0.46311
     0.53907
     0.46311
     0.27321
     0.46311
     0.38715
     0.31119
     0.31119
     0.23522
     0.12128
     0.12128
     0.38715
     0.23522
     0.19724
     0.12128
    -0.14458
     0.04532
     0.38715
     0.23522
     0.04532
     0.00734
     0.00734
     0.27321
     0.12128
    -0.03064
     0.08330
     0.46311
     0.61503
     0.95685
     0.84291
     0.99484
     1.10878
     0.95685
     1.29868
     0.88089
     0.88089
     1.10878
     1.37464
     1.37464
     1.10878
     0.69099
     0.72897
     0.95685
     1.03282
     1.03282
     0.76695
     0.57705
     0.50109
     0.53907
     0.57705
     0.88089
     1.03282
     0.95685
     1.26070
     1.14676
     1.10878
     1.18474
     1.10878
     1.14676
     1.33666
     1.26070
     1.26070
     1.10878
     1.07080
     1.07080
     1.18474
     1.33666
     1.10878
     1.07080
     1.22272
     1.18474
     1.33666
     1.26070
     1.03282
     1.03282
     1.18474
     1.22272
     1.37464
     1.18474
     1.14676
     1.07080
     1.03282
     1.18474
     1.26070
     0.91887
     1.03282
     0.91887
     1.07080
     1.07080
     0.95685
     0.91887
     0.95685
     1.14676
     1.22272
     0.88089
     0.91887
     0.91887
     0.91887
     1.03282
     1.14676
     0.84291
     0.84291
     0.95685
     0.84291
     0.91887
     0.57705
     0.46311
     0.31119
     0.42513
     0.27321
     0.27321
    -0.18256
    -0.44842
    -0.63833
    -0.52439
    -0.48641
    -1.05611
    -1.13207
    -1.09409
    -1.13207
    -0.44842
     0.38715
     0.42513
     0.04532
     0.04532
     0.15926
     0.42513
     0.72897
     0.95685
     1.29868
     1.48858
     1.86839
     2.05829
     2.05829
     2.21021
     2.02031
     1.75445
     1.67848
     1.67848
     1.64050
     1.67848
     1.52656
     1.71647
     1.60252
     1.37464
     1.14676
     0.95685
     1.37464
     1.29868
     1.03282
     0.95685
     0.95685
     0.91887
     0.95685
     0.72897
     0.76695
     0.76695
     1.07080
     0.88089
     0.84291
     0.95685
     0.88089
     0.84291
     1.03282
     1.29868
     1.26070
     1.07080
     1.18474
     1.14676
     1.29868
     1.22272
     1.03282
     0.95685
     0.99484
     1.22272
     0.76695
     0.80493
     0.84291
     0.61503
     0.50109
     0.72897
     0.57705
     0.46311
     0.46311
     0.53907
     0.42513
     0.38715
     0.34917
     0.34917
     0.46311
     0.50109
     0.50109
     0.46311
     0.42513
     0.31119
     0.27321
     0.53907
     0.72897
     0.57705
     0.46311
     0.19724
     0.34917
     0.12128
     0.27321
     0.46311
     0.61503
     0.72897
     0.31119
     0.23522
     0.08330
     0.27321
     0.38715
     0.42513
     0.69099
     0.31119
     0.34917
     0.38715
     0.53907
     0.57705
     0.65301
     1.07080
     0.31119
     0.23522
     0.61503
     0.61503
     0.80493
     0.53907
     0.50109
     0.76695
     0.72897
     0.72897
     0.69099
     0.65301
     0.69099
     0.69099
     0.61503
     0.84291
     0.72897
     0.69099
     1.03282
     1.07080
     0.95685
     1.03282
     0.88089
     0.84291
     1.10878
     1.10878
     0.91887
     1.07080
     1.07080
     1.07080
     1.07080
     0.91887
     0.91887
     0.99484
     0.88089
     0.99484
     0.80493
     0.76695
     0.84291
     0.61503
     0.69099
     0.88089
     0.72897
     0.50109
     0.61503
     0.46311
     0.42513
     0.34917
     0.38715
     0.38715
     0.38715
     0.23522
     0.08330
    -0.10660
    -0.18256
    -0.41044
    -0.48641
    -0.56237
    -0.75227
    -1.20804
    -1.35996
    -1.62582
    -1.92967
    -2.00563
    -2.11957
    -2.11957
    -1.39794
    -0.71429
    -0.60035
    -1.20804
    -1.24602
    -1.43592
    -0.75227
    -0.22054
     0.23522
     0.34917
     0.69099
     0.76695
     0.80493
     0.61503
     0.76695
     0.61503
     0.72897
     0.53907
     0.42513
     0.15926
     0.19724
     0.00734
    -0.03064
     0.15926
    -0.10660
    -0.06862
    -0.06862
    -0.10660
    -0.14458
     0.08330
     0.04532
     0.12128
     0.08330
     0.23522
     0.31119
     0.34917
     0.42513
     0.65301
     0.53907
     0.72897
     0.84291
     0.72897
     0.80493
     0.84291
     0.88089
     0.91887
     0.88089
     1.10878
     1.14676
     0.99484
     0.91887
     0.72897
     0.76695
     0.69099
     0.46311
     0.53907
     0.80493
     0.65301
     0.38715
     0.46311
     0.65301
     0.31119
     0.19724
     0.31119
     0.53907
     0.38715
     0.50109
     0.31119
     0.57705
     0.57705
     0.46311
     0.53907
     0.46311
     0.53907
     0.50109
     0.65301
     0.50109
     0.46311
     0.46311
     0.31119
     0.50109
     0.50109
     0.57705
     0.42513
     0.42513
     0.46311
     0.61503
     0.42513
     0.42513
     0.42513
     0.61503
     0.65301
     0.53907
     0.65301
     0.61503
     0.65301
     0.84291
     0.80493
     1.03282
     1.10878
     1.10878
     1.22272
     1.07080
     1.14676
     1.48858
     1.56454
     1.22272
     1.26070
     1.64050
     1.75445
     1.75445
     1.64050
     1.86839
     1.90637
     2.09627
     1.83041
     1.86839
     2.05829
     1.83041
     1.86839
     1.98233
     2.24819
     2.17223
     1.94435
     2.02031
     1.86839
     2.05829
     2.02031
     2.13425
     1.79243
     2.05829
     2.09627
     1.86839
     1.90637
     1.90637
     1.86839
     1.94435
     2.62800
     2.05829
     1.48858
     1.67848
     1.98233
     1.86839
     1.94435
     1.86839
     1.60252
     1.60252
     1.48858
     1.29868
     1.26070
     1.26070
     1.10878
     0.84291
     0.76695
     0.76695
     0.38715
     0.42513
     0.57705
     0.27321
     0.04532
    -0.10660
    -0.22054
    -0.41044
    -0.44842
    -0.90419
    -1.09409
    -1.20804
    -1.24602
    -1.58784
    -1.62582
    -1.51188
    -1.77774
    -1.20804
    -0.25852
     0.50109
     0.15926
    -0.44842
    -0.56237
    -0.03064
     0.42513
     0.91887
     0.95685
     1.07080
     1.14676
     1.14676
     1.41262
     2.05829
     1.45060
     1.10878
     0.80493
     0.84291
     0.61503
     0.69099
     0.53907
     0.72897
     0.91887
     0.91887
     0.99484
     0.99484
     1.29868
     1.26070
     1.22272
     1.75445
     1.56454
     1.37464
     1.26070
     1.41262
     1.41262
     1.52656
     1.64050
     1.48858
     1.60252
     1.48858
     1.26070
     1.22272
     1.07080
     1.14676
     0.88089
     0.95685
     1.18474
     0.88089
     0.80493
     0.95685
     1.07080
     0.95685
     0.80493
     0.88089
     0.65301
     0.69099
     0.95685
     0.69099
     0.61503
     0.72897
     0.72897
     0.72897
     0.80493
     0.65301
     0.53907
     0.69099
     0.88089
     0.69099
     0.57705
     0.80493
     0.72897
     0.76695
     0.95685
     0.80493
     0.72897
     0.69099
     0.88089
     0.91887
     1.07080
     0.72897
     0.91887
     0.69099
     0.91887
     0.99484
     0.91887
     0.72897
     0.80493
     0.31119
     0.69099
     0.80493
     0.84291
     0.69099
     0.91887
     0.65301
     1.03282
     1.07080
     0.69099
     0.80493
     0.91887
     1.07080
     1.14676
     0.99484
     1.22272
     1.18474
     1.26070
     1.33666
     1.10878
     1.22272
     0.84291
     1.03282
     1.22272
     1.10878
     0.99484
     0.69099
     0.72897
     0.84291
     0.76695
     0.80493
     0.65301
     0.84291
     0.65301
     0.95685
     0.61503
     0.65301
     0.61503
     0.46311
     0.53907
     0.88089
     0.65301
     0.61503
     0.61503
     0.76695
     0.57705
     0.69099
     0.80493
     0.84291
     0.80493
     0.69099
     0.65301
     0.61503
     0.57705
     0.57705
     0.46311
     0.80493
     0.61503
     0.46311
     0.46311
     0.57705
     0.42513
     0.31119
     0.19724
     0.15926
     0.19724
     0.00734
    -0.06862
    -0.18256
    -0.44842
    -0.37246
    -0.52439
    -0.48641
    -0.82823
    -1.09409
    -1.24602
    -1.43592
    -1.73976
    -1.96765
    -2.00563
    -1.92967
    -2.00563
    -1.73976
    -1.39794
    -0.29650
     0.57705
     0.46311
    -0.25852
     0.00734
     0.61503
     1.33666
     1.86839
     2.85588
     3.42559
     3.80539
     3.38761
     3.42559
     3.69145
     3.38761
     3.23569
     2.40012
     1.18474
     0.84291
     1.10878
     1.10878
     1.71647
     1.41262
     0.27321
     0.04532
    -0.29650
    -0.18256
    -0.37246
    -0.14458
     0.00734
     0.31119
     0.53907
     0.88089
     0.84291
     1.14676
     1.41262
     1.03282
     1.37464
     1.45060
     1.45060
     1.29868
     1.41262
     1.33666
     1.33666
     1.07080
     1.10878
     1.10878
     1.10878
     0.88089
     0.53907
     0.80493
     0.72897
     0.80493
     0.69099
     0.80493
     0.80493
     0.88089
     0.61503
     0.76695
     0.80493
     0.80493
     0.69099
     0.91887
     0.69099
     1.03282
     0.95685
     0.76695
     0.95685
     0.57705
     0.65301
     0.72897
     0.61503
     0.69099
     0.61503
     0.57705
     0.53907
     0.46311
     0.34917
     0.23522
     0.31119
     0.46311
     0.61503
     0.42513
     0.34917
     0.38715
     0.15926
     0.61503
     0.57705
     0.46311
     0.46311
     0.34917
     0.42513
     0.53907
     0.65301
     0.65301
     0.53907
     0.61503
     0.53907
     0.65301
     0.69099
     0.53907
     0.42513
     0.50109
     0.53907
     0.34917
     0.50109
     0.46311
     0.42513
     0.46311
     0.31119
     0.38715
     0.19724
     0.08330
     0.08330
     0.00734
     0.31119
     0.19724
    -0.14458
    -0.18256
    -0.03064
    -0.25852
    -0.25852
    -0.14458
     0.12128
     0.38715
     0.12128
    -0.10660
    -0.18256
    -0.29650
    -0.06862
     0.08330
     0.19724
     0.23522
     0.19724
    -0.03064
     0.57705
     0.42513
     0.08330
    -0.06862
    -0.10660
    -0.37246
    -0.41044
    -0.41044
    -0.44842
    -0.63833
    -0.86621
    -1.32198
    -1.35996
    -1.28400
    -1.39794
    -1.62582
    -1.09409
    -0.86621
    -0.79025
    -0.52439
    -0.25852
    -0.37246
    -0.33448
     0.00734
     0.12128
     0.61503
     1.10878
     1.03282
     1.41262
     1.26070
     1.26070
     0.95685
     1.03282
     1.07080
     0.91887
     0.72897
     0.46311
     0.50109
     0.08330
     0.19724
     0.27321
     0.08330
    -0.25852
    -0.29650
    -0.29650
    -0.33448
    -0.44842
    -0.48641
    -0.48641
    -0.41044
    -0.52439
    -0.63833
    -0.44842
    -0.52439
    -0.52439
    -0.52439
    -0.56237
    -0.33448
    -0.52439
    -0.29650
    -0.22054
    -0.29650
    -0.29650
     0.00734
    -0.06862
     0.15926
     0.34917
     0.27321
     0.46311
     0.61503
     0.46311
     0.50109
     0.61503
     0.91887
     0.84291
     0.91887
     0.61503
     0.72897
     0.57705
     0.72897
     0.53907
     0.61503
     0.50109
     0.27321
     0.19724
     0.00734
     0.19724
     0.04532
     0.00734
    -0.14458
    -0.06862
    -0.18256
    -0.06862
    -0.25852
    -0.06862
     0.23522
     0.57705
     1.29868
     1.64050
     1.94435
     2.36213
     2.40012
     1.75445
     1.10878
     0.95685
     0.91887
     1.41262
     1.56454
     1.75445
     1.45060
     0.95685
     0.31119
    -0.29650
    -0.52439
    -0.29650
    -0.75227
    -1.13207
    -0.98015
    -0.94217
    -0.82823
    -0.41044
    -0.18256
    -0.25852
    -0.37246
    -0.29650
    -0.25852
    -0.33448
    -0.14458
    -0.10660
    -0.41044
    -0.25852
    -0.41044
    -0.48641
    -0.56237
    -0.41044
    -0.67631
    -0.63833
    -0.60035
    -0.71429
    -0.52439
    -0.71429
    -0.67631
    -0.79025
    -0.79025
    -0.82823
    -1.01813
    -0.67631
    -0.67631
    -1.09409
    -0.94217
    -1.01813
    -1.13207
    -1.35996
    -1.13207
    -0.86621
    -0.98015
    -0.56237
    -0.86621
    -0.79025
    -0.86621
    -0.86621
    -0.90419
    -0.79025
    -0.60035
    -0.79025
    -0.86621
    -0.52439
    -0.37246
    -0.56237
    -0.75227
    -0.86621
    -0.86621
    -0.82823
    -0.90419
    -0.98015
    -1.09409
    -0.98015
    -0.82823
    -1.13207
    -0.98015
    -1.09409
    -1.24602
    -1.28400
    -1.24602
    -1.54986
    -1.85370
    -2.04361
    -2.00563
    -2.00563
    -2.19553
    -2.19553
    -2.38543
    -2.42341
    -2.04361
    -0.79025
     0.23522
    -0.94217
    -1.20804
    -1.32198
    -1.05611
    -0.41044
     0.12128
     0.57705
     0.61503
     0.95685
     0.65301
     0.53907
     0.61503
     0.42513
     0.19724
     0.15926
     0.27321
     0.04532
    -0.06862
    -0.22054
    -0.22054
    -0.18256
    -0.14458
    -0.29650
    -0.37246
    -0.10660
    -0.37246
    -0.18256
    -0.22054
    -0.33448
    -0.33448
    -0.44842
    -0.37246
    -0.10660
    -0.33448
    -0.37246
    -0.33448
    -0.18256
    -0.06862
    -0.10660
    -0.18256
    -0.25852
     0.00734
     0.00734
     0.08330
     0.15926
    -0.10660
     0.00734
    -0.06862
     0.42513
     0.31119
     0.12128
    -0.03064
     0.08330
     0.31119
    -0.03064
    -0.14458
    -0.03064
     0.23522
     0.19724
     0.08330
    -0.25852
    -0.06862
    -0.25852
    -0.25852
    -0.22054
    -0.03064
    -0.33448
    -0.41044
    -0.25852
    -0.14458
    -0.22054
    -0.18256
    -0.33448
    -0.25852
     0.08330
     0.23522
    -0.06862
     0.00734
    -0.18256
    -0.14458
     0.00734
     0.15926
     0.12128
     0.15926
     0.42513
     0.53907
     0.72897
     0.84291
     0.95685
     1.29868
     1.18474
     1.18474
     1.26070
     0.91887
     0.91887
     1.03282
     1.07080
     1.64050
     1.33666
     0.61503
     0.46311
     0.23522
    -0.10660
    -0.06862
    -0.29650
     0.00734
     0.04532
    -0.33448
    -0.60035
    -0.29650
    -0.41044
    -0.48641
    -0.60035
    -0.22054
     0.12128
     0.00734
    -0.22054
    -0.10660
    -0.06862
    -0.14458
    -0.22054
    -0.56237
    -0.22054
    -0.25852
    -0.22054
    -0.41044
    -0.52439
    -0.56237
    -0.86621
    -0.67631
    -0.86621
    -0.94217
    -1.09409
    -0.94217
    -0.86621
    -0.71429
    -0.71429
    -0.98015
    -1.17005
    -1.17005
    -0.82823
    -0.67631
    -0.71429
    -0.90419
    -1.24602
    -0.90419
    -0.67631
    -0.82823
    -1.05611
    -1.09409
    -1.32198
    -1.28400
    -1.32198
    -1.43592
    -1.54986
    -1.73976
    -1.89169
    -1.89169
    -2.00563
    -2.00563
    -2.27149
    -1.92967
    -1.54986
    -1.05611
    -0.63833
    -0.60035
    -0.67631
    -0.60035
    -0.33448
    -0.06862
     0.27321
     0.61503
     1.10878
     1.07080
     1.14676
     0.99484
     0.88089
     0.65301
     0.84291
     0.53907
     0.19724
     0.08330
    -0.06862
    -0.37246
    -0.33448
    -0.63833
    -0.86621
    -0.94217
    -0.86621
    -0.94217
    -0.98015
    -1.20804
    -1.17005
    -1.09409
    -0.79025
    -0.56237
    -0.56237
    -0.44842
    -0.37246
    -0.25852
     0.08330
     0.12128
     0.31119
     0.42513
     0.57705
     0.91887
     0.91887
     1.03282
     0.80493
     0.46311
     0.61503
     0.88089
     0.61503
     0.46311
     0.46311
     0.23522
     0.19724
     0.27321
     0.04532
     0.04532
    -0.06862
    -0.06862
     0.00734
     0.04532
    -0.03064
    -0.22054
    -0.25852
     0.00734
     0.19724
    -0.03064
    -0.14458
    -0.29650
    -0.03064
    -0.06862
    -0.33448
    -0.25852
    -0.29650
    -0.56237
    -0.86621
    -0.44842
    -0.06862
    -0.48641
    -0.44842
    -0.33448
     0.00734
    -0.22054
    -0.25852
    -0.25852
     0.00734
    -0.10660
    -0.10660
     0.23522
     0.19724
     0.61503
     0.27321
     0.00734
     0.08330
     0.12128
    -0.03064
    -0.10660
     0.27321
     0.23522
    -0.06862
    -0.10660
    -0.22054
    -0.10660
    -0.44842
    -0.03064
    -0.22054
    -0.41044
    -0.29650
    -0.22054
    -0.14458
    -0.41044
    -0.52439
    -0.29650
    -0.18256
    -0.37246
    -0.48641
    -0.29650
    -0.25852
    -0.29650
    -0.25852
    -0.29650
    -0.29650
    -0.48641
    -0.41044
    -0.41044
    -0.25852
    -0.22054
    -0.48641
    -0.79025
    -0.52439
    -0.22054
    -0.52439
    -0.33448
    -0.41044
    -0.37246
    -0.25852
    -0.14458
     0.00734
    -0.06862
    -0.14458
    -0.41044
    -0.52439
    -0.86621
    -0.29650
    -0.33448
    -0.10660
    -0.14458
    -0.41044
    -0.29650
    -0.14458
    -0.67631
    -0.94217
    -0.60035
    -0.29650
    -0.44842
    -0.37246
    -0.75227
    -0.90419
    -1.39794
    -1.77774
    -1.89169
    -1.58784
    -1.58784
    -2.15755
    -2.61331
    -2.49937
    -2.38543
    -2.30947
    -2.68928
    -2.72726
    -2.72726
    -2.23351
    -1.39794
    -0.90419
    -0.67631
    -0.06862
     0.12128
     0.08330
     0.61503
     1.07080
     0.99484
     1.29868
     1.22272
     1.26070
     1.56454
     1.75445
     1.79243
     1.18474
     1.03282
     0.72897
     0.53907
     0.34917
     0.38715
    -0.03064
     0.04532
    -0.06862
    -0.41044
    -0.56237
    -0.79025
    -0.71429
    -0.86621
    -0.98015
    -0.86621
    -1.01813
    -0.90419
    -0.86621
    -1.05611
    -0.82823
    -0.82823
    -0.67631
    -0.86621
    -0.48641
    -0.25852
    -0.25852
    -0.18256
     0.00734
    -0.14458
    -0.03064
     0.15926
     0.23522
     0.31119
     0.31119
     0.15926
     0.15926
     0.31119
    -0.10660
     0.00734
     0.12128
     0.12128
    -0.03064
    -0.10660
    -0.25852
    -0.29650
    -0.37246
    -0.52439
    -0.29650
    -0.56237
    -0.41044
    -0.41044
    -0.56237
    -0.33448
    -0.29650
    -0.56237
    -0.14458
    -0.25852
    -0.33448
    -0.22054
    -0.25852
    -0.10660
    -0.03064
     0.00734
    -0.18256
     0.04532
    -0.06862
     0.04532
    -0.18256
    -0.03064
    -0.14458
    -0.22054
    -0.14458
     0.15926
    -0.14458
     0.00734
    -0.14458
    -0.06862
    -0.03064
    -0.25852
    -0.25852
    -0.22054
     0.12128
     0.08330
    -0.14458
    -0.22054
     0.00734
    -0.18256
    -0.22054
    -0.06862
    -0.14458
    -0.25852
     0.00734
     0.08330
    -0.06862
    -0.25852
     0.00734
    -0.03064
     0.08330
    -0.10660
     0.00734
    -0.22054
     0.00734
    -0.41044
    -0.37246
    -0.14458
    -0.10660
    -0.22054
    -0.14458
    -0.48641
    -0.33448
    -0.48641
    -0.33448
    -0.63833
    -0.60035
    -0.41044
    -0.48641
    -0.67631
    -1.01813
    -0.71429
    -0.63833
    -0.33448
    -0.71429
    -1.05611
    -0.75227
    -0.33448
    -0.48641
    -0.67631
    -0.63833
    -0.71429
    -0.52439
    -0.41044
    -0.29650
    -0.41044
    -0.29650
    -0.41044
    -0.33448
    -0.25852
    -0.25852
    -0.63833
    -0.48641
    -0.56237
    -0.41044
    -0.63833
    -0.67631
    -0.98015
    -1.01813
    -1.01813
    -1.05611
    -1.01813
    -1.54986
    -1.77774
    -2.19553
    -2.30947
    -2.34745
    -2.68928
    -3.22100
    -3.44889
    -3.67677
    -3.75273
    -4.01859
    -3.63879
    -2.68928
    -1.51188
    -1.58784
    -2.38543
    -2.57533
    -2.46139
    -2.00563
    -1.09409
    -0.22054
     0.23522
     0.38715
     0.69099
     0.61503
     0.72897
     0.53907
     0.42513
     0.57705
     0.53907
     0.88089
     1.03282
     1.07080
     0.95685
     1.03282
     1.10878
     1.37464
     1.41262
     1.10878
     1.41262
     1.56454
     1.67848
     1.71647
     1.64050
     1.48858
     1.56454
     1.64050
     1.33666
     1.22272
     1.41262
     1.37464
     1.48858
     1.67848
     1.41262
     1.10878
     1.03282
     0.69099
     1.07080
     1.22272
     1.60252
     1.41262
     0.84291
     0.38715
     0.08330
     0.38715
     0.61503
     0.42513
     0.23522
     0.31119
     0.23522
    -0.06862
    -0.60035
    -0.44842
    -0.29650
     0.00734
    -0.22054
    -0.33448
    -0.22054
    -0.37246
    -0.25852
    -0.18256
    -0.18256
    -0.33448
    -0.41044
    -0.29650
    -0.03064
    -0.14458
    -0.37246
    -0.18256
    -0.29650
    -0.10660
    -0.14458
    -0.06862
    -0.14458
    -0.18256
    -0.06862
    -0.03064
    -0.06862
    -0.18256
    -0.22054
    -0.37246
     0.04532
    -0.06862
    -0.22054
    -0.29650
    -0.22054
    -0.25852
    -0.33448
    -0.48641
    -0.48641
    -0.71429
    -0.63833
    -0.56237
    -0.56237
    -0.82823
    -1.09409
    -0.98015
    -1.05611
    -0.79025
    -1.24602
    -1.35996
    -1.39794
    -1.35996
    -1.39794
    -1.66380
    -1.54986
    -1.66380
    -1.58784
    -1.66380
    -1.77774
    -1.96765
    -2.00563
    -1.92967
    -2.04361
    -1.73976
    -2.04361
    -1.92967
    -2.15755
    -2.00563
    -1.96765
    -1.96765
    -2.27149
    -2.27149
    -2.23351
    -2.08159
    -2.08159
    -2.11957
    -2.15755
    -2.19553
    -2.38543
    -2.19553
    -2.11957
    -2.34745
    -2.38543
    -2.46139
    -2.27149
    -2.38543
    -2.34745
    -2.53735
    -2.80322
    -2.72726
    -2.91716
    -2.84120
    -3.10706
    -3.18302
    -3.48687
    -3.29696
    -2.99312
    -2.23351
    -1.96765
    -1.85370
    -2.04361
    -1.77774
    -1.62582
    -1.17005
    -0.75227
    -0.18256
     0.23522
     0.31119
     0.46311
     0.53907
     0.69099
     0.88089
     1.14676
     1.03282
     0.57705
     0.46311
     0.38715
     0.84291
     0.91887
     0.80493
     0.91887
     1.07080
     1.10878
     0.72897
     0.80493
     1.22272
     1.26070
     1.18474
     1.67848
     1.79243
     1.56454
     1.71647
     1.79243
     1.64050
     1.48858
     1.33666
     1.41262
     1.22272
     1.52656
     1.45060
     1.26070
     1.07080
     0.91887
     0.76695
     0.88089
     0.76695
     0.69099
     0.42513
     0.38715
     0.38715
     0.23522
     0.23522
     0.04532
     0.08330
    -0.06862
    -0.10660
    -0.06862
    -0.22054
    -0.33448
    -0.33448
    -0.25852
     0.00734
    -0.37246
    -0.33448
    -0.41044
    -0.41044
    -0.37246
    -0.25852
    -0.25852
    -0.41044
    -0.63833
    -0.33448
    -0.29650
    -0.22054
    -0.37246
    -0.41044
    -0.56237
    -0.14458
    -0.22054
    -0.25852
    -0.37246
    -0.37246
    -0.18256
    -0.41044
    -0.33448
    -0.22054
    -0.48641
    -0.29650
    -0.25852
    -0.41044
    -0.37246
    -0.56237
    -0.79025
    -0.37246
    -0.41044
    -0.52439
    -0.56237
    -0.52439
    -0.63833
    -0.52439
    -0.56237
    -0.79025
    -0.56237
    -0.33448
    -0.41044
    -0.41044
    -0.52439
    -0.37246
    -0.56237
    -0.25852
    -0.18256
    -0.37246
    -0.44842
    -0.33448
    -0.29650
    -0.18256
    -0.06862
     0.00734
    -0.22054
     0.00734
    -0.14458
    -0.10660
    -0.14458
    -0.33448
    -0.29650
    -0.44842
     0.19724
     0.08330
    -0.14458
    -0.14458
     0.00734
     0.04532
    -0.25852
    -0.48641
    -0.18256
     0.19724
    -0.06862
    -0.03064
    -0.06862
     0.00734
    -0.22054
    -0.25852
     0.04532
    -0.06862
    -0.33448
    -0.41044
    -0.41044
    -0.56237
    -0.94217
    -1.05611
    -1.32198
    -1.13207
    -1.39794
    -1.58784
    -1.73976
    -2.00563
    -1.85370
    -1.73976
    -0.94217
    -0.71429
    -0.98015
    -1.13207
    -1.05611
    -1.09409
    -0.67631
    -0.52439
    -0.29650
    -0.03064
     0.00734
    -0.03064
    -0.14458
     0.04532
    -0.25852
    -0.22054
    -0.41044
    -0.37246
    -0.60035
    -0.79025
    -0.67631
    -0.67631
    -0.60035
    -0.79025
    -0.63833
    -0.71429
    -0.79025
    -0.60035
    -0.67631
    -0.60035
    -0.52439
    -0.71429
    -0.48641
    -0.41044
    -0.60035
    -0.71429
    -0.56237
    -0.56237
    -0.67631
    -0.52439
    -0.75227
    -0.52439
    -0.48641
    -0.52439
    -0.48641
    -0.52439
    -0.29650
    -0.18256
    -0.22054
     0.04532
    -0.10660
    -0.06862
    -0.06862
     0.15926
     0.04532
     0.08330
    -0.06862
     0.19724
     0.27321
     0.08330
    -0.03064
     0.04532
     0.04532
     0.00734
    -0.14458
     0.15926
     0.04532
    -0.06862
     0.04532
     0.04532
    -0.06862
     0.08330
    -0.03064
     0.08330
     0.04532
     0.23522
     0.08330
     0.00734
     0.08330
     0.12128
    -0.03064
     0.04532
     0.08330
    -0.29650
    -0.18256
    -0.03064
    -0.03064
     0.00734
    -0.33448
    -0.10660
     0.08330
    -0.06862
     0.00734
    -0.14458
    -0.06862
    -0.14458
     0.00734
    -0.03064
     0.15926
     0.08330
     0.08330
     0.04532
     0.23522
     0.15926
     0.08330
    -0.10660
     0.08330
     0.23522
     0.27321
    -0.06862
     0.00734
     0.08330
     0.15926
    -0.06862
     0.15926
     0.12128
    -0.03064
    -0.06862
     0.23522
     0.08330
     0.00734
     0.08330
     0.12128
     0.23522
     0.19724
     0.27321
     0.04532
    -0.03064
     0.19724
     0.00734
     0.04532
     0.38715
     0.19724
     0.00734
     0.31119
     0.23522
     0.34917
     0.04532
    -0.03064
     0.15926
     0.19724
     0.19724
     0.12128
     0.23522
     0.00734
    -0.03064
     0.08330
     0.46311
    -0.03064
    -0.14458
     0.04532
    -0.03064
    -0.14458
    -0.22054
    -0.37246
    -0.56237
    -0.48641
    -0.56237
    -0.86621
    -1.01813
    -1.32198
    -1.24602
    -1.73976
    -1.58784
    -1.77774
    -1.92967
    -1.58784
    -0.60035
    -0.10660
    -0.52439
    -0.90419
    -0.94217
    -0.82823
    -0.41044
     0.00734
     0.46311
     0.46311
     0.88089
     0.65301
     0.99484
     1.26070
     1.03282
     1.03282
     1.26070
     1.64050
     1.94435
     1.67848
     1.26070
     1.26070
     1.64050
     1.83041
     1.86839
     1.71647
     1.75445
     1.71647
     1.52656
     1.07080
     0.23522
     0.46311
     0.38715
     0.61503
     0.15926
    -0.06862
    -0.25852
    -0.25852
    -0.41044
    -0.37246
    -0.33448
    -0.37246
    -0.44842
    -0.44842
    -0.44842
    -0.06862
     0.04532
    -0.06862
     0.00734
     0.27321
     0.46311
     0.42513
     0.57705
     0.53907
     0.27321
     0.34917
     0.80493
     0.95685
     1.10878
     1.07080
     0.84291
     1.22272
     1.14676
     1.10878
     0.99484
     1.07080
     0.99484
     0.99484
     0.91887
     0.88089
     0.84291
     0.84291
     0.80493
     0.57705
     0.53907
     0.61503
     0.34917
     0.50109
     0.50109
     0.19724
     0.27321
     0.34917
     0.42513
     0.08330
     0.23522
     0.19724
     0.04532
     0.27321
     0.12128
     0.12128
    -0.06862
     0.15926
    -0.18256
    -0.06862
     0.15926
     0.08330
    -0.25852
    -0.22054
    -0.22054
    -0.10660
    -0.48641
    -0.37246
    -0.56237
    -0.56237
    -0.63833
    -0.48641
    -0.71429
    -0.90419
    -0.82823
    -0.86621
    -0.71429
    -0.86621
    -1.05611
    -1.13207
    -0.94217
    -1.13207
    -0.98015
    -1.09409
    -1.09409
    -1.24602
    -1.24602
    -1.28400
    -1.20804
    -1.28400
    -1.43592
    -1.62582
    -1.51188
    -1.28400
    -1.39794
    -1.62582
    -1.51188
    -1.54986
    -1.54986
    -1.62582
    -1.51188
    -1.54986
    -1.58784
    -0.79025
    -1.32198
    -1.51188
    -1.62582
    -1.58784
    -1.43592
    -1.20804
    -1.35996
    -1.39794
    -1.51188
    -1.35996
    -1.39794
    -1.51188
    -1.54986
    -1.62582
    -1.54986
    -1.58784
    -1.58784
    -1.43592
    -1.47390
    -1.66380
    -1.58784
    -1.51188
    -1.39794
    -1.66380
    -1.81572
    -1.54986
    -1.62582
    -1.73976
    -2.11957
    -2.23351
    -2.23351
    -2.27149
    -2.76524
    -2.76524
    -2.68928
    -2.87918
    -2.27149
    -0.67631
    -0.41044
    -1.32198
    -1.39794
    -1.24602
    -0.79025
    -0.33448
     0.12128
     0.27321
     0.80493
     1.26070
     1.22272
     1.22272
     1.33666
     1.14676
     0.95685
     0.95685
     1.03282
     1.03282
     0.91887
     0.72897
     0.69099
     0.72897
     0.80493
     0.69099
     0.69099
     0.61503
     0.69099
     0.72897
     0.57705
     0.61503
     0.53907
     0.23522
     0.61503
     0.42513
     0.31119
     0.31119
     0.31119
     0.34917
     0.46311
     0.61503
     0.69099
     0.80493
     0.95685
     0.95685
     0.76695
     0.76695
     0.95685
     0.91887
     1.22272
     1.37464
     1.26070
     1.52656
     1.52656
     1.83041
     1.52656
     1.41262
     1.48858
     1.79243
     1.79243
     1.79243
     1.79243
     2.05829
     2.21021
     1.60252
     1.75445
     1.86839
     1.64050
     1.60252
     1.56454
     1.37464
     1.22272
     1.14676
     0.95685
     0.88089
     0.72897
     0.65301
     0.57705
     0.42513
     0.31119
    -0.03064
     0.19724
     0.31119
     0.15926
     0.12128
     0.12128
     0.04532
     0.15926
    -0.06862
     0.00734
     0.12128
     0.00734
     0.04532
     0.08330
     0.00734
     0.08330
    -0.18256
    -0.33448
    -0.03064
     0.08330
    -0.14458
    -0.22054
    -0.44842
    -0.41044
    -0.33448
    -0.33448
    -0.33448
    -0.63833
    -0.48641
    -0.52439
    -0.52439
    -0.63833
    -0.60035
    -0.86621
    -0.63833
    -0.67631
    -0.82823
    -0.94217
    -0.94217
    -0.86621
    -1.05611
    -1.13207
    -1.01813
    -1.09409
    -1.05611
    -1.20804
    -1.47390
    -1.28400
    -1.51188
    -1.70178
    -1.54986
    -1.58784
    -1.51188
    -1.70178
    -1.66380
    -1.73976
    -1.77774
    -1.77774
    -1.70178
    -1.81572
    -1.81572
    -1.73976
    -2.00563
    -1.70178
    -1.81572
    -1.89169
    -1.85370
    -1.70178
    -1.89169
    -1.92967
    -1.89169
    -1.58784
    -1.77774
    -1.89169
    -1.81572
    -1.96765
    -1.89169
    -1.73976
    -1.73976
    -1.92967
    -1.92967
    -2.19553
    -2.42341
    -2.23351
    -2.23351
    -2.65130
    -2.27149
    -2.49937
    -2.46139
    -2.27149
    -1.58784
    -0.86621
    -1.05611
    -0.94217
    -1.09409
    -1.17005
    -0.63833
    -0.22054
     0.23522
     0.50109
     0.84291
     0.72897
     0.69099
     0.69099
     0.76695
     0.50109
     0.27321
     0.31119
     0.46311
     0.15926
     0.23522
     0.08330
    -0.29650
    -0.29650
    -0.18256
     0.00734
     0.19724
    -0.14458
    -0.14458
     0.04532
    -0.18256
    -0.10660
    -0.22054
    -0.03064
     0.12128
     0.04532
     0.00734
    -0.06862
     0.00734
    -0.10660
     0.08330
    -0.06862
     0.04532
    -0.22054
    -0.14458
    -0.06862
    -0.14458
    -0.29650
    -0.37246
    -0.44842
    -0.41044
    -0.44842
    -0.37246
    -0.48641
    -0.41044
    -0.44842
    -0.48641
    -0.71429
    -0.41044
    -0.22054
    -0.41044
    -0.22054
    -0.37246
    -0.37246
    -0.52439
    -0.29650
    -0.18256
    -0.06862
    -0.03064
    -0.10660
    -0.29650
    -0.52439
    -0.29650
    -0.25852
    -0.37246
    -0.18256
    -0.52439
    -0.37246
    -0.37246
    -0.18256
    -0.37246
    -0.63833
    -0.41044
    -0.33448
    -0.29650
    -0.25852
    -0.37246
    -0.22054
    -0.22054
    -0.25852
    -0.18256
     0.08330
    -0.14458
    -0.25852
    -0.06862
     0.12128
    -0.10660
    -0.18256
    -0.37246
    -0.48641
    -0.25852
     0.08330
     0.15926
    -0.22054
    -0.06862
    -0.37246
    -0.25852
    -0.18256
    -0.37246
    -0.41044
    -0.06862
     0.00734
     0.08330
     0.04532
    -0.29650
    -0.22054
    -0.18256
     0.12128
    -0.14458
    -0.22054
    -0.06862
    -0.10660
    -0.29650
    -0.10660
     0.00734
    -0.29650
    -0.22054
    -0.18256
    -0.29650
    -0.29650
    -0.44842
    -0.29650
    -0.48641
    -0.33448
    -0.37246
    -0.52439
    -0.41044
    -0.44842
    -0.60035
    -0.37246
    -0.41044
    -0.56237
    -0.67631
    -0.67631
    -0.37246
    -0.71429
    -0.63833
    -0.79025
    -0.63833
    -0.63833
    -0.67631
    -0.79025
    -0.90419
    -0.90419
    -1.01813
    -1.01813
    -0.94217
    -1.13207
    -1.51188
    -1.17005
    -1.32198
    -1.54986
    -1.89169
    -1.92967
    -2.11957
    -2.00563
    -2.30947
    -2.49937
    -2.57533
    -2.65130
    -2.61331
    -2.00563
    -1.24602
    -1.35996
    -1.89169
    -1.51188
    -1.32198
    -1.17005
    -0.98015
    -0.60035
    -0.33448
     0.00734
     0.27321
     0.31119
     0.08330
     0.08330
     0.23522
     0.15926
     0.19724
     0.15926
    -0.14458
    -0.37246
    -0.18256
    -0.33448
    -0.48641
    -0.41044
    -0.37246
    -0.37246
    -0.25852
    -0.44842
    -0.48641
    -0.41044
    -0.41044
    -0.41044
    -0.37246
    -0.18256
    -0.37246
    -0.18256
    -0.14458
    -0.06862
    -0.10660
    -0.18256
    -0.25852
    -0.29650
    -0.18256
    -0.14458
    -0.25852
    -0.18256
    -0.48641
    -0.41044
    -0.41044
    -0.18256
    -0.22054
    -0.56237
    -0.52439
    -0.44842
    -0.29650
    -0.41044
    -0.48641
    -0.48641
    -0.41044
    -0.22054
    -0.37246
    -0.25852
    -0.52439
    -0.44842
    -0.63833
    -0.29650
    -0.37246
    -0.44842
    -0.41044
    -0.60035
    -0.44842
    -0.41044
    -0.56237
    -0.71429
    -0.48641
    -0.41044
    -0.41044
    -0.41044
    -0.52439
    -0.56237
    -0.67631
    -0.44842
    -0.18256
    -0.48641
    -0.56237
    -0.44842
    -0.48641
    -0.33448
    -0.56237
    -0.67631
    -0.37246
    -0.29650
    -0.44842
    -0.41044
    -0.48641
    -0.44842
    -0.56237
    -0.33448
    -0.25852
    -0.37246
    -0.56237
    -0.52439
    -0.52439
    -0.56237
    -0.33448
    -0.48641
    -0.41044
    -0.37246
    -0.33448
    -0.37246
    -0.37246
    -0.48641
    -0.41044
    -0.48641
     0.00734
    -0.25852
    -0.29650
    -0.33448
    -0.29650
    -0.10660
    -0.18256
    -0.14458
    -0.29650
    -0.22054
    -0.10660
    -0.29650
    -0.67631
    -0.52439
    -0.33448
    -0.56237
    -0.14458
    -0.18256
    -0.25852
    -0.10660
    -0.06862
    -0.33448
    -0.48641
    -0.37246
    -0.52439
    -0.48641
    -0.22054
    -0.14458
    -0.10660
    -0.37246
    -0.56237
    -0.86621
    -0.44842
    -0.18256
    -0.41044
    -0.98015
    -0.94217
    -0.82823
    -0.90419
    -0.82823
    -0.94217
    -1.05611
    -1.05611
    -1.28400
    -0.94217
    -1.09409
    -1.13207
    -1.70178
    -1.89169
    -1.81572
    -2.04361
    -2.19553
    -2.30947
    -2.23351
    -2.34745
    -2.42341
    -1.81572
    -0.82823
    -0.71429
    -1.09409
    -1.13207
    -1.09409
    -0.94217
    -0.63833
    -0.22054
     0.38715
     0.69099
     0.31119
     0.69099
     0.50109
     0.46311
     0.31119
     0.04532
     0.00734
    -0.10660
    -0.41044
    -0.41044
    -0.25852
    -0.41044
    -0.67631
    -0.71429
    -0.67631
    -0.48641
    -0.67631
    -0.63833
    -0.63833
    -0.56237
    -0.41044
    -0.44842
    -0.60035
    -0.29650
    -0.41044
    -0.25852
    -0.48641
    -0.44842
    -0.33448
    -0.29650
    -0.29650
    -0.06862
    -0.29650
    -0.44842
    -0.52439
    -0.63833
    -0.60035
    -0.67631
    -0.56237
    -0.63833
    -0.60035
    -0.63833
    -0.75227
    -0.63833
    -0.94217
    -0.79025
    -0.75227
    -0.56237
    -0.52439
    -0.60035
    -0.67631
    -0.52439
    -0.56237
    -0.48641
    -0.25852
    -0.48641
    -0.25852
    -0.44842
    -0.18256
    -0.25852
    -0.10660
    -0.33448
    -0.29650
    -0.22054
    -0.06862
    -0.29650
    -0.14458
    -0.18256
    -0.29650
    -0.18256
    -0.18256
    -0.18256
    -0.10660
    -0.06862
     0.00734
    -0.29650
    -0.14458
    -0.06862
    -0.18256
    -0.29650
    -0.22054
    -0.63833
    -0.10660
     0.00734
    -0.14458
    -0.18256
    -0.37246
    -0.29650
    -0.44842
    -0.25852
    -0.33448
    -0.33448
    -0.06862
    -0.18256
    -0.14458
    -0.33448
    -0.10660
     0.04532
    -0.29650
    -0.03064
    -0.10660
    -0.10660
    -0.14458
     0.00734
    -0.06862
    -0.18256
    -0.14458
    -0.03064
     0.00734
    -0.06862
    -0.10660
    -0.25852
     0.04532
     0.12128
    -0.03064
    -0.10660
    -0.06862
    -0.06862
    -0.06862
    -0.14458
    -0.06862
    -0.06862
     0.08330
    -0.10660
    -0.14458
    -0.03064
    -0.25852
    -0.33448
    -0.25852
     0.04532
    -0.18256
    -0.22054
    -0.03064
    -0.22054
    -0.18256
    -0.56237
    -0.29650
    -0.22054
    -0.37246
    -0.52439
    -0.48641
    -0.63833
    -0.67631
    -1.05611
    -0.82823
    -1.09409
    -1.39794
    -1.51188
    -1.54986
    -1.81572
    -1.96765
    -2.04361
    -2.19553
    -2.08159
    -1.89169
    -1.20804
    -0.90419
    -0.94217
    -0.98015
    -0.75227
    -0.67631
    -0.44842
    -0.29650
     0.12128
     0.57705
     0.61503
     0.84291
     0.72897
     0.65301
     0.65301
     0.65301
     0.53907
     0.46311
     0.42513
     0.12128
     0.12128
    -0.18256
     0.27321
    -0.25852
    -0.29650
     0.00734
     0.27321
     0.27321
    -0.06862
    -0.06862
     0.12128
     0.53907
     0.42513
     0.42513
     0.42513
     0.65301
     0.61503
     0.69099
     0.65301
     0.95685
     0.76695
     0.69099
     0.95685
     0.72897
     0.80493
     0.69099
     0.84291
     0.69099
     0.69099
     0.61503
     0.46311
     0.38715
     0.61503
     0.46311
     0.34917
     0.42513
     0.31119
     0.31119
     0.19724
     0.19724
     0.15926
     0.12128
     0.19724
     0.08330
     0.08330
     0.23522
     0.12128
    -0.06862
     0.08330
    -0.14458
    -0.25852
    -0.06862
    -0.10660
    -0.22054
    -0.25852
    -0.18256
    -0.18256
    -0.41044
    -0.22054
    -0.44842
    -0.29650
    -0.22054
    -0.41044
    -0.33448
    -0.33448
    -0.25852
    -0.56237
    -0.14458
    -0.25852
    -0.37246
    -0.29650
    -0.22054
    -0.25852
    -0.37246
    -0.29650
    -0.41044
    -0.41044
    -0.22054
    -0.22054
    -0.37246
    -0.33448
    -0.25852
    -0.29650
    -0.41044
    -0.25852
    -0.29650
    -0.41044
    -0.25852
    -0.29650
    -0.25852
    -0.48641
    -0.33448
    -0.41044
    -0.33448
    -0.33448
    -0.41044
    -0.52439
    -0.60035
    -0.41044
    -0.75227
    -0.41044
    -0.63833
    -0.79025
    -0.56237
    -0.48641
    -0.71429
    -0.79025
    -0.86621
    -0.86621
    -0.75227
    -0.82823
    -0.90419
    -1.01813
    -1.09409
    -1.09409
    -1.28400
    -1.01813
    -1.17005
    -1.51188
    -1.35996
    -1.47390
    -1.51188
    -1.62582
    -1.66380
    -1.92967
    -1.89169
    -1.85370
    -2.04361
    -2.19553
    -2.34745
    -2.38543
    -2.61331
    -2.72726
    -2.72726
    -3.10706
    -3.14504
    -2.87918
    -3.22100
    -3.25898
    -2.87918
    -2.61331
    -2.53735
    -2.68928
    -2.84120
    -2.61331
    -2.57533
    -2.38543
    -2.23351
    -1.89169
    -1.70178
    -1.92967
    -1.73976
    -1.81572
    -1.73976
    -1.92967
    -1.81572
    -1.96765
    -2.00563
    -2.00563
    -2.00563
    -2.34745
    -2.30947
    -2.15755
    -2.49937
    -2.42341
    -2.27149
    -2.30947
    -2.68928
    -2.49937
    -2.61331
    -2.49937
    -2.57533
    -2.65130
    -2.68928
    -2.61331
    -2.57533
    -2.57533
    -2.53735
    -2.65130
    -2.76524
    -2.61331
    -2.19553
    -2.19553
    -2.38543
    -2.30947
    -2.11957
    -2.30947
    -2.04361
    -2.23351
    -2.00563
    -1.85370
    -1.85370
    -1.89169
    -1.89169
    -1.92967
    -2.11957
    -2.08159
    -1.81572
    -1.85370
    -1.96765
    -2.19553
    -2.19553
    -1.92967
    -2.11957
    -2.04361
    -1.89169
    -1.70178
    -1.89169
    -1.96765
    -1.96765
    -2.00563
    -1.89169
    -1.58784
    -1.47390
    -1.47390
    -1.32198
    -1.66380
    -1.70178
    -1.47390
    -1.47390
    -1.28400
    -1.24602
    -1.39794
    -1.20804
    -1.05611
    -1.32198
    -1.28400
    -1.43592
    -1.43592
    -1.13207
    -1.13207
    -1.05611
    -1.05611
    -1.17005
    -0.86621
    -0.90419
    -0.79025
    -0.90419
    -0.71429
    -0.63833
    -0.60035
    -0.41044
    -0.44842
    -0.33448
    -0.37246
    -0.52439
    -0.10660
     0.12128
    -0.10660
    -0.22054
     0.00734
    -0.06862
     0.08330
     0.19724
     0.19724
     0.04532
     0.31119
     0.34917
     0.34917
     0.23522
     0.31119
     0.27321
     0.19724
     0.61503
     0.46311
     0.34917
     0.34917
     0.53907
     0.46311
     0.53907
     0.46311
     0.31119
     0.46311
     0.61503
     0.46311
     0.72897
     0.42513
     0.42513
     0.31119
     0.76695
     0.46311
     0.38715
     0.46311
     0.31119
     0.42513
     0.27321
     0.31119
     0.19724
     0.31119
     0.19724
     0.19724
     0.12128
     0.00734
    -0.33448
    -0.29650
    -0.22054
    -0.22054
    -0.60035
    -0.52439
    -0.56237
    -0.71429
    -0.52439
     0.00734
     0.19724
     0.12128
     0.00734
    -0.14458
     0.08330
     0.27321
     0.31119
     0.27321
     0.84291
     1.14676
     0.91887
     0.61503
     0.80493
     0.80493
     0.69099
     0.80493
     0.65301
     0.42513
     0.42513
     0.57705
     0.53907
     0.46311
     0.38715
     0.42513
     0.31119
     0.53907
     0.23522
     0.34917
     0.34917
     0.38715
     0.31119
     0.19724
     0.27321
     0.23522
     0.19724
     0.34917
     0.12128
     0.27321
     0.08330
     0.19724
    -0.03064
     0.19724
     0.19724
     0.23522
     0.23522
     0.08330
     0.04532
     0.34917
     0.31119
     0.23522
     0.38715
     0.42513
     0.23522
     0.31119
     0.46311
     0.38715
     0.19724
     0.61503
     0.53907
     0.61503
     0.23522
     0.50109
     0.53907
     0.31119
     0.53907
     0.31119
     0.46311
     0.38715
     0.46311
     0.31119
     0.34917
     0.19724
     0.15926
     0.23522
     0.42513
     0.12128
     0.19724
     0.27321
     0.19724
     0.04532
     0.15926
     0.27321
     0.08330
     0.12128
     0.19724
     0.12128
     0.23522
    -0.03064
     0.12128
     0.04532
     0.34917
     0.12128
     0.04532
     0.19724
     0.23522
     0.38715
     0.34917
     0.23522
     0.42513
     0.19724
     0.19724
     0.46311
     0.53907
     0.50109
     0.46311
     0.27321
     0.42513
     0.38715
     0.23522
     0.57705
     0.42513
     0.50109
     0.27321
     0.27321
     0.27321
     0.42513
     0.34917
     0.34917
     0.23522
     0.38715
     0.38715
     0.08330
     0.31119
     0.46311
     0.19724
     0.27321
     0.12128
     0.23522
     0.12128
     0.08330
     0.15926
     0.27321
     0.19724
     0.08330
     0.00734
     0.00734
     0.15926
    -0.10660
     0.08330
     0.34917
     0.00734
    -0.10660
    -0.06862
    -0.03064
    -0.06862
    -0.14458
    -0.18256
    -0.06862
    -0.06862
    -0.10660
    -0.22054
    -0.25852
    -0.33448
    -0.48641
    -0.44842
    -0.41044
    -0.52439
    -0.60035
    -0.75227
    -0.82823
    -0.86621
    -1.13207
    -1.39794
    -1.24602
    -1.35996
    -1.32198
    -1.32198
    -1.32198
    -0.82823
    -0.48641
    -0.71429
    -0.79025
    -0.56237
    -0.56237
    -0.37246
     0.19724
     0.27321
     0.34917
     0.42513
     0.65301
     0.72897
     0.80493
     0.72897
     0.57705
     0.69099
     0.69099
     0.31119
     0.53907
     0.65301
     0.53907
     0.23522
     0.38715
     0.31119
     0.38715
     0.19724
     0.31119
     0.15926
     0.31119
     0.34917
    -0.03064
     0.19724
     0.12128
     0.08330
     0.00734
     0.19724
     0.00734
    -0.18256
    -0.22054
    -0.18256
    -0.18256
    -0.44842
    -0.41044
    -0.29650
    -0.25852
    -0.44842
    -0.33448
    -0.52439
    -0.52439
    -0.63833
    -0.56237
    -0.41044
    -0.41044
    -0.56237
    -0.48641
    -0.37246
    -0.41044
    -0.41044
    -0.41044
    -0.44842
    -0.33448
    -0.22054
    -0.33448
    -0.29650
    -0.29650
    -0.25852
    -0.41044
    -0.25852
    -0.18256
    -0.22054
    -0.25852
    -0.22054
    -0.06862
    -0.25852
    -0.25852
     0.00734
    -0.06862
    -0.06862
    -0.10660
    -0.10660
    -0.14458
    -0.06862
    -0.06862
     0.08330
    -0.03064
     0.08330
     0.04532
     0.12128
     0.12128
     0.12128
    -0.10660
    -0.03064
     0.04532
     0.23522
     0.19724
     0.04532
     0.19724
     0.12128
     0.12128
     0.04532
     0.42513
     0.04532
     0.00734
     0.00734
     0.12128
     0.19724
     0.08330
    -0.10660
     0.12128
     0.08330
     0.12128
     0.08330
    -0.18256
    -0.06862
    -0.06862
    -0.14458
     0.00734
    -0.06862
    -0.14458
    -0.06862
    -0.22054
    -0.06862
    -0.06862
    -0.06862
    -0.22054
    -0.22054
     0.15926
     0.12128
    -0.10660
    -0.14458
     0.00734
    -0.29650
     0.04532
     0.08330
    -0.18256
    -0.22054
    -0.03064
     0.12128
    -0.06862
    -0.18256
    -0.14458
    -0.14458
     0.00734
     0.00734
    -0.14458
    -0.18256
    -0.22054
    -0.33448
    -0.06862
     0.00734
    -0.18256
    -0.25852
    -0.18256
    -0.22054
    -0.37246
    -0.37246
    -0.60035
    -0.48641
    -0.60035
    -0.60035
    -0.79025
    -1.09409
    -1.32198
    -1.39794
    -1.35996
    -1.35996
    -1.39794
    -1.66380
    -1.62582
    -1.05611
    -0.56237
    -0.52439
    -0.82823
    -0.71429
    -0.56237
    -0.37246
    -0.06862
     0.38715
     0.34917
     0.65301
     0.38715
     0.80493
     0.80493
     0.46311
     0.69099
     0.65301
     0.53907
     0.42513
     0.19724
     0.12128
     0.23522
     0.23522
     0.12128
     0.00734
    -0.03064
    -0.18256
     0.00734
     0.19724
     0.15926
    -0.03064
     0.12128
     0.08330
     0.31119
     0.27321
     0.19724
     0.12128
     0.19724
     0.31119
     0.46311
     0.50109
     0.31119
     0.34917
     0.27321
     0.38715
     0.57705
     0.38715
     0.27321
     0.34917
     0.08330
     0.34917
     0.15926
     0.12128
     0.15926
     0.08330
     0.15926
     0.08330
     0.23522
    -0.10660
     0.12128
    -0.03064
     0.19724
     0.00734
     0.00734
    -0.18256
     0.04532
     0.08330
    -0.06862
     0.00734
     0.08330
    -0.03064
     0.04532
     0.08330
     0.12128
     0.00734
     0.12128
    -0.14458
     0.15926
     0.31119
     0.31119
     0.19724
     0.23522
     0.34917
     0.23522
     0.34917
     0.12128
     0.31119
     0.53907
     0.38715
     0.23522
     0.34917
     0.15926
     0.19724
     0.23522
     0.38715
     0.19724
     0.04532
     0.27321
     0.12128
     0.15926
     0.27321
     0.12128
     0.12128
     0.34917
     0.34917
     0.27321
     0.27321
     0.15926
     0.15926
     0.19724
     0.53907
     0.46311
     0.23522
     0.23522
     0.27321
     0.34917
     0.42513
     0.31119
     0.31119
     0.23522
     0.31119
     0.31119
     0.34917
     0.38715
     0.15926
     0.08330
     0.19724
     0.27321
     0.27321
     0.00734
     0.12128
     0.19724
     0.08330
     0.00734
     0.23522
     0.61503
     0.69099
    -0.03064
     0.15926
     0.04532
     0.23522
     0.19724
     0.53907
     0.46311
     0.46311
     0.38715
     0.34917
     0.27321
     0.00734
     0.00734
     0.19724
     0.15926
     0.27321
     0.42513
     0.00734
    -0.29650
    -0.33448
    -0.67631
    -0.22054
     0.04532
    -0.22054
    -0.56237
    -0.79025
    -0.90419
    -1.28400
    -1.39794
    -1.51188
    -1.20804
    -1.39794
    -0.90419
    -0.44842
    -0.06862
    -0.33448
    -0.52439
    -0.41044
    -0.06862
     0.00734
     0.00734
     0.61503
     0.91887
     0.95685
     1.07080
     0.99484
     0.80493
     0.72897
     0.61503
     0.69099
     0.69099
     0.15926
     0.08330
    -0.29650
    -0.22054
    -0.18256
    -0.29650
    -0.14458
    -0.33448
    -0.37246
    -0.37246
    -0.44842
    -0.52439
    -0.41044
    -0.29650
    -0.18256
    -0.22054
    -0.29650
    -0.25852
    -0.06862
    -0.33448
     0.00734
     0.00734
    -0.03064
     0.00734
    -0.14458
    -0.06862
    -0.03064
    -0.14458
    -0.06862
     0.00734
     0.04532
    -0.06862
    -0.14458
    -0.14458
    -0.18256
    -0.25852
    -0.03064
     0.04532
    -0.18256
    -0.10660
    -0.03064
     0.04532
     0.00734
    -0.03064
     0.12128
     0.15926
     0.27321
     0.08330
     0.38715
     0.31119
     0.19724
     0.08330
     0.38715
     0.61503
     0.34917
     0.61503
     0.31119
     0.53907
     0.42513
     0.61503
     0.53907
     0.61503
     0.61503
     0.80493
     0.84291
     0.69099
     0.57705
     0.57705
     0.61503
     0.80493
     0.61503
     0.53907
     0.50109
     0.53907
     0.53907
     0.38715
     0.31119
     0.31119
     0.42513
     0.46311
     0.23522
     0.23522
     0.34917
     0.08330
     0.04532
     0.27321
     0.27321
     0.04532
     0.46311
     0.27321
     0.12128
     0.12128
     0.15926
     0.34917
     0.46311
     0.12128
     0.08330
     0.15926
     0.31119
     0.23522
     0.12128
     0.31119
     0.46311
     0.23522
     0.23522
     0.15926
     0.15926
     0.08330
     0.15926
     0.31119
     0.27321
     0.12128
     0.08330
     0.15926
     0.31119
     0.15926
    -0.06862
     0.04532
     0.23522
     0.08330
    -0.06862
    -0.03064
     0.08330
     0.19724
    -0.22054
    -0.14458
    -0.03064
    -0.22054
    -0.14458
    -0.37246
    -0.25852
    -0.33448
    -0.52439
    -0.56237
    -0.48641
    -0.90419
    -0.79025
    -1.13207
    -1.28400
    -1.28400
    -1.32198
    -0.98015
    -1.24602
    -1.47390
    -1.54986
    -1.85370
    -1.39794
    -0.60035
    -0.10660
    -0.06862
     0.04532
     0.00734
    -0.18256
     0.42513
     0.65301
     0.69099
     0.88089
     1.33666
     1.29868
     1.22272
     1.18474
     0.80493
     1.03282
     0.99484
     0.76695
     0.34917
     0.34917
     0.31119
     0.31119
    -0.10660
     0.12128
     0.19724
     0.08330
    -0.06862
    -0.18256
     0.15926
     0.15926
     0.00734
     0.00734
     0.19724
     0.15926
     0.04532
     0.15926
     0.34917
     0.27321
     0.27321
     0.19724
     0.34917
     0.27321
     0.15926
     0.08330
     0.31119
     0.38715
     0.27321
     0.00734
     0.04532
     0.12128
     0.08330
    -0.33448
     0.08330
    -0.14458
    -0.06862
    -0.10660
     0.04532
    -0.10660
    -0.22054
    -0.25852
    -0.10660
    -0.10660
    -0.14458
    -0.22054
    -0.25852
    -0.33448
    -0.03064
    -0.06862
    -0.03064
    -0.03064
    -0.37246
    -0.06862
    -0.14458
     0.04532
    -0.22054
    -0.06862
     0.00734
    -0.03064
    -0.06862
    -0.06862
    -0.06862
     0.00734
    -0.14458
    -0.03064
    -0.03064
     0.04532
    -0.10660
    -0.10660
     0.00734
    -0.10660
    -0.06862
    -0.25852
    -0.10660
    -0.14458
     0.00734
    -0.03064
     0.08330
    -0.03064
    -0.25852
    -0.10660
    -0.06862
     0.08330
    -0.03064
    -0.14458
     0.04532
     0.04532
    -0.06862
     0.00734
     0.04532
     0.12128
     0.08330
     0.15926
     0.15926
     0.08330
     0.04532
     0.23522
     0.12128
     0.27321
     0.19724
     0.08330
     0.08330
     0.15926
     0.12128
     0.04532
     0.12128
     0.08330
     0.23522
     0.23522
     0.08330
    -0.06862
    -0.06862
    -0.03064
     0.04532
     0.31119
     0.23522
    -0.14458
     0.08330
     0.08330
     0.08330
    -0.06862
    -0.10660
    -0.18256
    -0.14458
    -0.06862
    -0.06862
    -0.33448
    -0.44842
    -0.41044
    -0.56237
    -0.37246
    -0.52439
    -0.82823
    -0.98015
    -0.98015
    -0.98015
    -1.24602
    -1.28400
    -1.28400
    -1.24602
    -1.51188
    -0.79025
    -0.37246
    -0.52439
    -0.75227
    -0.86621
    -0.63833
    -0.14458
    -0.22054
    -0.06862
     0.00734
     0.15926
     0.23522
     0.42513
     0.27321
     0.50109
     0.65301
     0.61503
     0.53907
     0.34917
     0.19724
     0.19724
     0.42513
     0.72897
     0.57705
     0.53907
     0.76695
     0.76695
     0.80493
     0.53907
     0.42513
     0.53907
     0.69099
     0.61503
     0.57705
     0.42513
     0.38715
     0.38715
     0.23522
     0.12128
     0.15926
     0.00734
     0.15926
    -0.03064
    -0.03064
    -0.18256
    -0.22054
    -0.33448
    -0.22054
    -0.06862
    -0.10660
    -0.10660
    -0.25852
    -0.18256
    -0.33448
    -0.37246
     0.04532
    -0.22054
    -0.10660
    -0.22054
    -0.18256
    -0.18256
    -0.37246
     0.12128
    -0.22054
     0.00734
    -0.06862
    -0.10660
    -0.03064
    -0.29650
    -0.22054
    -0.03064
     0.15926
    -0.06862
    -0.25852
    -0.14458
    -0.18256
    -0.22054
     0.04532
    -0.25852
    -0.06862
    -0.14458
    -0.10660
    -0.14458
    -0.18256
    -0.06862
    -0.06862
    -0.29650
    -0.03064
     0.08330
    -0.14458
     0.00734
     0.00734
     0.00734
     0.04532
    -0.03064
     0.00734
    -0.06862
     0.27321
     0.12128
     0.12128
     0.08330
     0.04532
    -0.06862
     0.12128
     0.38715
     0.08330
     0.08330
     0.08330
     0.19724
     0.12128
     0.04532
     0.00734
     0.04532
     0.23522
     0.08330
     0.12128
    -0.06862
     0.08330
    -0.06862
    -0.06862
     0.12128
     0.00734
    -0.10660
     0.08330
    -0.10660
     0.00734
    -0.10660
    -0.03064
    -0.06862
     0.00734
     0.04532
     0.08330
    -0.03064
    -0.06862
    -0.18256
    -0.10660
     0.08330
     0.04532
    -0.22054
    -0.14458
     0.04532
    -0.03064
    -0.03064
    -0.18256
    -0.25852
    -0.14458
    -0.10660
    -0.06862
    -0.22054
    -0.37246
    -0.25852
    -0.52439
    -0.10660
    -0.41044
    -0.56237
    -0.71429
    -0.60035
    -0.56237
    -0.63833
    -0.75227
    -1.01813
    -1.20804
    -1.20804
    -1.28400
    -1.43592
    -1.51188
    -1.47390
    -1.73976
    -1.47390
    -0.67631
    -0.48641
    -0.71429
    -0.98015
    -0.86621
    -0.48641
    -0.52439
    -0.29650
    -0.29650
     0.04532
     0.19724
     0.42513
     0.42513
     0.38715
     0.00734
     0.19724
     0.34917
     0.19724
    -0.22054
    -0.06862
    -0.03064
    -0.14458
    -0.18256
    -0.10660
    -0.25852
    -0.29650
    -0.18256
    -0.03064
    -0.18256
    -0.25852
    -0.25852
    -0.41044
    -0.18256
    -0.14458
    -0.18256
    -0.10660
    -0.14458
    -0.18256
    -0.14458
    -0.06862
    -0.18256
     0.04532
     0.00734
     0.31119
     0.19724
     0.00734
    -0.03064
    -0.14458
     0.12128
     0.38715
     0.12128
     0.27321
     0.19724
     0.15926
     0.00734
    -0.18256
    -0.06862
    -0.03064
     0.27321
     0.27321
     0.15926
     0.04532
     0.19724
    -0.22054
    -0.06862
     0.34917
     0.27321
     0.15926
     0.19724
     0.08330
     0.15926
     0.08330
     0.31119
     0.23522
     0.15926
     0.15926
     0.15926
     0.00734
     0.04532
    -0.06862
    -0.03064
     0.23522
     0.12128
     0.04532
    -0.03064
    -0.03064
     0.00734
    -0.06862
    -0.03064
    -0.06862
    -0.03064
    -0.10660
    -0.03064
     0.04532
    -0.10660
    -0.10660
    -0.33448
     0.04532
     0.08330
    -0.10660
    -0.18256
     0.00734
    -0.03064
     0.00734
    -0.10660
    -0.18256
     0.00734
    -0.06862
    -0.10660
     0.04532
     0.12128
     0.08330
    -0.25852
     0.04532
     0.27321
    -0.06862
    -0.06862
     0.04532
     0.00734
     0.15926
    -0.03064
     0.12128
     0.12128
     0.08330
     0.08330
     0.00734
     0.04532
     0.00734
     0.00734
    -0.06862
     0.12128
     0.00734
     0.00734
     0.12128
    -0.06862
    -0.06862
    -0.06862
    -0.10660
    -0.06862
    -0.06862
     0.04532
    -0.33448
    -0.18256
     0.00734
    -0.18256
    -0.37246
    -0.06862
    -0.10660
     0.00734
     0.19724
    -0.18256
    -0.25852
    -0.41044
    -0.29650
    -0.22054
    -0.25852
    -0.25852
    -0.48641
    -0.48641
    -0.60035
    -0.86621
    -1.20804
    -1.24602
    -1.35996
    -1.51188
    -1.92967
    -1.89169
    -2.34745
    -2.49937
    -2.80322
    -2.87918
    -2.87918
    -2.99312
    -2.99312
    -2.91716
    -2.08159
    -2.04361
    -2.34745
    -2.49937
    -2.19553
    -2.46139
    -2.19553
    -1.54986
    -1.17005
    -1.24602
    -1.09409
    -1.13207
    -1.13207
    -0.94217
    -1.20804
    -1.24602
    -1.32198
    -1.28400
    -1.24602
    -1.47390
    -1.32198
    -1.43592
    -1.62582
    -1.39794
    -1.54986
    -1.54986
    -1.35996
    -1.62582
    -1.39794
    -1.43592
    -1.32198
    -1.39794
    -1.39794
    -1.24602
    -1.47390
    -1.54986
    -1.28400
    -0.94217
    -0.94217
    -1.13207
    -0.94217
    -1.05611
    -1.05611
    -1.09409
    -0.94217
    -0.79025
    -0.71429
    -0.67631
    -0.82823
    -0.56237
    -0.56237
    -0.63833
    -0.60035
    -0.29650
    -0.33448
    -0.44842
    -0.48641
    -0.10660
    -0.29650
    -0.18256
    -0.22054
     0.12128
     0.23522
     0.31119
     0.23522
     0.38715
     0.57705
     0.80493
     0.72897
     0.84291
     0.69099
     0.53907
     0.72897
     1.10878
     1.10878
     1.22272
     1.22272
     1.22272
     1.37464
     1.26070
     0.95685
     1.07080
     0.95685
     0.91887
     0.99484
     1.29868
     1.18474
     1.03282
     1.10878
     1.07080
     0.99484
     1.03282
     0.84291
     0.76695
     0.99484
     0.99484
     0.84291
     0.76695
     0.80493
     0.72897
     0.72897
     0.95685
     0.88089
     0.65301
     0.88089
     0.84291
     0.95685
     0.76695
     0.61503
     0.72897
     0.91887
     1.07080
     0.95685
     0.91887
     0.88089
     0.91887
     0.95685
     0.99484
     1.10878
     0.99484
     0.91887
     1.33666
     1.07080
     1.10878
     1.03282
     1.18474
     1.18474
     1.41262
     1.26070
     1.10878
     1.03282
     1.10878
     1.10878
     1.10878
     1.26070
     0.99484
     0.91887
     0.95685
     0.88089
     1.03282
     0.88089
     0.72897
     0.76695
     0.80493
     0.72897
     0.46311
     0.61503
     0.46311
     0.46311
     0.50109
     0.72897
     0.31119
     0.19724
     0.31119
     0.34917
     0.23522
     0.08330
    -0.14458
    -0.25852
    -0.10660
    -0.14458
    -0.48641
    -0.63833
    -0.71429
    -1.05611
    -1.13207
    -0.94217
    -1.17005
    -1.32198
    -1.24602
    -1.20804
    -0.82823
    -0.06862
     0.19724
    -0.29650
    -0.10660
     0.00734
    -0.03064
     0.34917
     0.69099
     0.84291
     0.95685
     1.07080
     1.41262
     0.95685
     0.69099
     0.88089
     0.65301
     0.34917
     0.27321
     0.08330
    -0.06862
    -0.18256
     0.00734
    -0.10660
    -0.18256
    -0.33448
    -0.29650
    -0.29650
    -0.22054
    -0.06862
    -0.29650
    -0.22054
    -0.03064
     0.00734
    -0.18256
    -0.06862
    -0.18256
    -0.10660
     0.23522
     0.23522
     0.04532
     0.15926
     0.19724
     0.04532
     0.31119
     0.53907
     0.27321
     0.27321
     0.31119
     0.46311
     0.46311
     0.23522
     0.38715
     0.42513
     0.61503
     0.46311
     0.46311
     0.53907
     0.50109
     0.38715
     0.46311
     0.53907
     0.53907
     0.50109
     0.38715
     0.57705
     0.61503
     0.46311
     0.53907
     0.50109
     0.46311
     0.61503
     0.50109
     0.38715
     0.46311
     0.46311
     0.46311
     0.88089
     0.50109
     0.46311
     0.38715
     0.46311
     0.50109
     0.50109
     0.12128
     0.53907
     0.46311
     0.42513
     0.53907
     0.42513
     0.31119
     0.38715
     0.38715
     0.46311
     0.38715
     0.38715
     0.27321
     0.31119
     0.31119
     0.15926
     0.04532
     0.08330
     0.12128
     0.04532
     0.12128
     0.08330
    -0.14458
    -0.22054
    -0.22054
     0.00734
    -0.10660
    -0.25852
    -0.41044
    -0.06862
    -0.18256
     0.00734
    -0.14458
    -0.10660
    -0.22054
    -0.10660
     0.00734
    -0.03064
    -0.10660
    -0.06862
    -0.06862
     0.00734
     0.08330
    -0.14458
    -0.22054
    -0.03064
     0.04532
    -0.03064
    -0.33448
    -0.06862
    -0.14458
    -0.06862
    -0.06862
    -0.22054
    -0.10660
    -0.14458
    -0.18256
    -0.37246
     0.00734
    -0.10660
    -0.25852
    -0.33448
    -0.25852
    -0.14458
    -0.10660
    -0.14458
    -0.29650
    -0.33448
    -0.41044
    -0.29650
    -0.33448
    -0.52439
    -0.60035
    -0.52439
    -0.33448
    -0.41044
    -0.86621
    -0.98015
    -1.13207
    -1.09409
    -1.09409
    -1.28400
    -1.28400
    -1.13207
    -1.01813
    -0.48641
    -0.06862
    -0.03064
    -0.56237
    -0.41044
    -0.10660
     0.12128
     0.34917
     0.65301
     0.88089
     1.03282
     0.99484
     0.99484
     0.99484
     0.88089
     0.88089
     0.61503
     0.61503
     0.61503
     0.50109
     0.19724
     0.46311
     0.46311
     0.23522
     0.00734
     0.23522
    -0.03064
     0.12128
     0.00734
     0.15926
    -0.10660
     0.12128
     0.27321
     0.12128
     0.12128
     0.04532
     0.04532
     0.00734
     0.42513
     0.15926
     0.27321
     0.19724
     0.08330
     0.19724
     0.38715
     0.15926
     0.12128
     0.23522
     0.15926
     0.12128
     0.15926
     0.15926
     0.08330
    -0.06862
     0.08330
     0.23522
    -0.03064
    -0.18256
     0.15926
    -0.10660
     0.08330
    -0.14458
     0.04532
     0.00734
     0.08330
    -0.18256
    -0.03064
     0.00734
    -0.03064
    -0.14458
    -0.18256
     0.27321
    -0.06862
     0.00734
     0.00734
    -0.03064
    -0.06862
     0.00734
     0.00734
     0.04532
     0.15926
     0.12128
    -0.14458
     0.04532
    -0.06862
    -0.14458
    -0.14458
     0.19724
    -0.10660
     0.04532
    -0.06862
     0.12128
    -0.06862
     0.00734
     0.12128
     0.08330
     0.08330
     0.19724
     0.27321
     0.15926
     0.19724
     0.15926
     0.12128
     0.27321
     0.23522
     0.27321
     0.12128
     0.12128
     0.15926
     0.04532
     0.08330
     0.00734
     0.12128
     0.34917
     0.08330
     0.12128
     0.23522
     0.08330
     0.12128
     0.15926
     0.31119
     0.38715
     0.34917
     0.08330
     0.31119
     0.08330
     0.15926
     0.19724
     0.23522
     0.23522
     0.19724
     0.12128
     0.08330
     0.15926
    -0.03064
     0.12128
     0.34917
     0.15926
     0.31119
     0.42513
     0.08330
     0.12128
    -0.10660
    -0.06862
     0.15926
     0.15926
     0.31119
     0.08330
    -0.06862
    -0.03064
    -0.03064
    -0.25852
     0.04532
    -0.37246
    -0.52439
    -0.29650
    -0.56237
    -0.60035
    -0.60035
    -0.56237
    -0.79025
    -1.13207
    -1.32198
    -1.51188
    -1.47390
    -1.89169
    -1.96765
    -2.27149
    -2.15755
    -2.23351
    -2.38543
    -2.27149
    -1.20804
    -0.79025
    -1.17005
    -1.35996
    -1.47390
    -1.20804
    -0.67631
    -0.37246
     0.00734
     0.12128
     0.31119
     0.23522
     0.34917
     0.46311
     0.42513
     0.04532
     0.19724
     0.04532
    -0.03064
    -0.33448
    -0.25852
    -0.22054
    -0.37246
    -0.41044
    -0.44842
    -0.29650
    -0.52439
    -0.52439
    -0.71429
    -0.29650
    -0.41044
    -0.48641
    -0.48641
    -0.60035
    -0.56237
    -0.63833
    -0.56237
    -0.52439
    -0.63833
    -0.71429
    -0.71429
    -0.82823
    -0.86621
    -0.86621
    -0.86621
    -0.82823
    -0.94217
    -1.09409
    -1.20804
    -1.17005
    -1.28400
    -1.28400
    -1.28400
    -1.20804
    -1.39794
    -1.20804
    -1.24602
    -1.39794
    -1.24602
    -1.24602
    -1.32198
    -1.05611
    -0.98015
    -1.20804
    -1.09409
    -0.98015
    -0.86621
    -0.86621
    -0.82823
    -0.71429
    -0.79025
    -0.63833
    -0.56237
    -0.75227
    -0.60035
    -0.67631
    -0.71429
    -0.63833
    -0.44842
    -0.71429
    -0.75227
    -0.63833
    -0.71429
    -0.71429
    -0.98015
    -0.67631
    -0.75227
    -0.60035
    -0.67631
    -0.71429
    -0.71429
    -0.60035
    -0.56237
    -0.75227
    -0.44842
    -0.67631
    -0.63833
    -0.48641
    -0.25852
    -0.37246
    -0.33448
    -0.52439
    -0.29650
    -0.71429
    -0.56237
    -0.22054
    -0.41044
    -0.52439
    -0.41044
    -0.60035
    -0.29650
    -0.25852
    -0.41044
    -0.41044
    -0.29650
    -0.03064
    -0.18256
    -0.29650
    -0.25852
    -0.33448
     0.00734
     0.12128
    -0.14458
    -0.06862
    -0.25852
    -0.37246
     0.00734
     0.15926
     0.00734
    -0.06862
     0.00734
     0.08330
    -0.06862
    -0.18256
    -0.06862
     0.08330
     0.15926
     0.34917
     0.31119
     0.08330
     0.12128
     0.08330
     0.15926
     0.23522
     0.19724
     0.31119
     0.34917
     0.23522
     0.19724
    -0.03064
    -0.14458
    -0.10660
    -0.06862
    -0.25852
    -0.25852
    -0.37246
    -0.86621
    -0.63833
    -1.20804
    -0.90419
    -1.24602
    -1.58784
    -1.66380
    -1.81572
    -1.70178
    -2.11957
    -2.08159
    -1.32198
    -0.71429
    -0.86621
    -0.98015
    -0.71429
    -1.01813
    -0.86621
    -0.63833
     0.00734
     0.50109
     0.42513
     0.65301
     0.88089
     1.03282
     1.03282
     0.95685
     0.91887
     0.95685
     0.84291
     0.91887
     0.84291
     0.61503
     0.69099
     0.69099
     0.69099
     0.69099
     0.69099
     0.53907
     0.72897
     0.46311
     0.80493
     0.72897
     0.50109
     0.46311
     0.57705
     0.53907
     0.57705
     0.38715
     0.53907
     0.53907
     0.46311
     0.76695
     0.34917
     0.08330
     0.31119
     0.23522
     0.27321
     0.12128
     0.04532
    -0.06862
     0.08330
     0.23522
    -0.14458
    -0.10660
    -0.22054
    -0.10660
    -0.18256
     0.12128
     0.15926
    -0.14458
    -0.14458
    -0.03064
     0.04532
    -0.06862
     0.23522
     0.15926
     0.34917
     0.46311
     0.69099
     0.72897
     0.65301
     0.88089
     0.95685
     1.18474
     1.37464
     1.45060
     1.33666
     1.41262
     1.67848
     1.75445
     1.56454
     1.67848
     1.60252
     1.67848
     1.86839
     1.71647
     1.48858
     1.48858
     1.29868
     1.45060
     1.71647
     1.22272
     1.14676
     1.10878
     1.22272
     1.26070
     0.95685
     1.03282
     0.95685
     0.99484
     0.91887
     1.03282
     0.99484
     0.84291
     0.72897
     0.80493
     0.95685
     0.99484
     0.69099
     0.72897
     0.91887
     0.80493
     0.91887
     0.91887
     0.88089
     0.91887
     0.91887
     0.76695
     0.84291
     0.88089
     0.76695
     0.72897
     0.88089
     0.95685
     0.69099
     0.72897
     0.72897
     0.88089
     0.72897
     0.65301
     0.69099
     0.61503
     0.72897
     0.69099
     0.80493
     0.80493
     0.61503
     0.61503
     0.84291
     0.84291
     0.61503
     0.53907
     0.65301
     0.69099
     0.53907
     0.61503
     0.61503
     0.53907
     0.61503
     0.46311
     0.46311
     0.19724
    -0.14458
    -0.25852
    -0.29650
    -0.29650
    -0.29650
    -0.41044
    -0.56237
    -0.86621
    -1.09409
    -1.43592
    -1.43592
    -1.54986
    -1.32198
    -0.44842
     0.08330
    -0.03064
    -0.33448
    -0.37246
    -0.56237
    -0.03064
     0.23522
     0.38715
     0.53907
     0.72897
     1.07080
     1.03282
     0.91887
     0.99484
     1.07080
     0.91887
     0.46311
     0.50109
     0.53907
     0.46311
     0.08330
     0.53907
     0.65301
     0.46311
     0.31119
     0.23522
     0.19724
     0.04532
     0.31119
     0.12128
     0.15926
    -0.18256
     0.04532
     0.31119
     0.27321
     0.15926
    -0.03064
     0.12128
     0.38715
     0.15926
     0.08330
     0.27321
     0.31119
     0.38715
     0.50109
     0.42513
     0.27321
     0.31119
     0.31119
     0.42513
     0.31119
     0.31119
     0.12128
     0.23522
     0.34917
     0.15926
     0.08330
    -0.03064
     0.12128
     0.08330
     0.12128
     0.00734
     0.08330
     0.08330
     0.12128
     0.15926
     0.08330
     0.08330
     0.15926
     0.00734
     0.27321
     0.31119
     0.23522
     0.31119
     0.27321
     0.15926
     0.34917
     0.31119
     0.42513
     0.27321
     0.31119
     0.23522
     0.34917
     0.34917
     0.31119
     0.34917
     0.42513
     0.53907
     0.34917
     0.27321
     0.46311
     0.46311
     0.23522
     0.34917
     0.42513
     0.38715
     0.61503
     0.61503
     0.31119
     0.42513
     0.42513
     0.46311
     0.23522
     0.69099
     0.38715
     0.46311
     0.61503
     0.34917
     0.50109
     0.38715
     0.42513
     0.42513
     0.53907
     0.46311
     0.27321
     0.23522
     0.31119
     0.27321
     0.23522
     0.50109
     0.46311
     0.31119
     0.46311
     0.46311
     0.38715
     0.31119
     0.23522
     0.38715
     0.46311
     0.38715
     0.42513
     0.34917
     0.46311
     0.38715
     0.19724
     0.42513
     0.61503
     0.31119
     0.12128
     0.27321
     0.31119
     0.31119
     0.34917
     0.31119
     0.38715
     0.27321
     0.15926
     0.19724
     0.27321
     0.34917
     0.04532
     0.08330
     0.31119
    -0.06862
     0.00734
     0.15926
    -0.03064
    -0.14458
    -0.37246
    -0.37246
    -0.56237
    -0.56237
    -0.63833
    -0.94217
    -1.05611
    -1.24602
    -1.47390
    -1.66380
    -1.54986
    -1.96765
    -1.96765
    -1.96765
    -1.51188
    -0.67631
    -0.41044
    -0.71429
    -0.94217
    -1.09409
    -0.86621
    -0.44842
     0.23522
     0.72897
     1.14676
     1.10878
     1.26070
     1.07080
     1.03282
     0.95685
     1.03282
     0.99484
     0.99484
     1.18474
     1.07080
     1.10878
     0.95685
     0.80493
     0.69099
     0.76695
     0.84291
     0.69099
     0.72897
     0.76695
     0.84291
     0.95685
     0.88089
     0.76695
     0.65301
     0.27321
     0.61503
     0.61503
     0.91887
     0.46311
     0.19724
     0.38715
     0.23522
     0.31119
     0.08330
     0.19724
    -0.14458
    -0.14458
    -0.03064
    -0.25852
    -0.29650
    -0.33448
    -0.33448
    -0.06862
    -0.10660
     0.00734
    -0.29650
    -0.22054
    -0.25852
    -0.18256
    -0.22054
    -0.22054
    -0.22054
    -0.18256
     0.15926
     0.38715
     0.00734
     0.08330
    -0.06862
     0.00734
     0.08330
     0.31119
     0.19724
     0.12128
     0.34917
     0.42513
     0.23522
     0.38715
     0.27321
     0.38715
     0.38715
     0.42513
     0.27321
     0.31119
     0.00734
     0.15926
     0.23522
     0.31119
     0.12128
     0.08330
     0.04532
     0.00734
    -0.06862
     0.08330
     0.19724
     0.04532
    -0.10660
     0.08330
     0.08330
     0.00734
     0.12128
     0.04532
     0.19724
     0.15926
     0.23522
     0.27321
     0.12128
     0.23522
     0.19724
     0.15926
     0.23522
     0.27321
     0.34917
     0.46311
     0.42513
     0.12128
     0.15926
     0.19724
     0.46311
     0.34917
     0.46311
     0.42513
     0.34917
     0.31119
     0.31119
     0.31119
     0.42513
     0.53907
     0.31119
     0.27321
     0.34917
     0.46311
     0.34917
     0.19724
     0.31119
     0.34917
     0.38715
     0.34917
     0.31119
     0.04532
     0.15926
     0.04532
     0.08330
     0.19724
    -0.14458
    -0.18256
    -0.03064
    -0.14458
    -0.29650
    -0.33448
    -0.25852
    -0.41044
    -0.18256
    -0.41044
    -0.52439
    -0.60035
    -0.71429
    -0.86621
    -0.71429
    -0.71429
    -1.05611
    -1.13207
    -1.24602
    -1.47390
    -1.43592
    -1.77774
    -2.04361
    -2.11957
    -1.96765
    -1.92967
    -1.47390
    -0.79025
    -0.56237
    -0.98015
    -1.17005
    -0.82823
    -0.44842
    -0.41044
     0.15926
     0.57705
     1.03282
     1.03282
     0.95685
     0.95685
     1.07080
     1.10878
     1.10878
     0.95685
     0.76695
     0.69099
     0.61503
     0.95685
     0.69099
     0.34917
     0.34917
     0.38715
     0.42513
     0.42513
     0.19724
     0.34917
     0.34917
     0.46311
     0.42513
     0.46311
     0.57705
     0.38715
     0.46311
     0.46311
     0.80493
     0.34917
     0.61503
     0.61503
     0.61503
     0.69099
     0.50109
     0.57705
     0.65301
     0.69099
     0.69099
     0.53907
     0.46311
     0.34917
     0.34917
     0.46311
     0.65301
     0.46311
     0.27321
     0.38715
     0.50109
     0.65301
     0.46311
     0.38715
     0.19724
     0.53907
     0.72897
     0.69099
     0.65301
     0.80493
     0.72897
     0.53907
     0.91887
     0.80493
     0.80493
     0.84291
     1.07080
     1.14676
     1.22272
     0.91887
     0.95685
     0.91887
     1.22272
     1.14676
     1.37464
     1.18474
     1.26070
     1.22272
     1.64050
     1.56454
     1.52656
     1.41262
     1.71647
     1.67848
     1.83041
     1.75445
     1.94435
     2.05829
     2.05829
     2.05829
     2.09627
     2.09627
     1.86839
     1.98233
     1.94435
     2.24819
     1.86839
     1.79243
     1.90637
     1.83041
     1.75445
     1.86839
     1.79243
     1.60252
     1.83041
     1.94435
     1.75445
     1.64050
     1.64050
     1.60252
     1.71647
     2.02031
     2.05829
     1.79243
     1.94435
     1.60252
     1.75445
     1.83041
     1.48858
     1.41262
     1.60252
     1.56454
     1.60252
     1.41262
     1.60252
     1.33666
     0.95685
     1.26070
     1.45060
     1.18474
     1.07080
     1.18474
     1.10878
     1.18474
     1.10878
     1.07080
     1.29868
     1.26070
     1.18474
     0.91887
     1.03282
     0.84291
     0.80493
     1.22272
     1.07080
     0.50109
     0.34917
     0.27321
     0.53907
     0.31119
     0.15926
    -0.18256
    -0.22054
    -0.56237
    -0.75227
    -1.01813
    -1.09409
    -1.24602
    -1.54986
    -1.28400
     0.04532
     0.46311
    -0.22054
    -0.29650
    -0.48641
    -0.44842
    -0.33448
     0.08330
     0.46311
     0.88089
     1.07080
     1.37464
     1.60252
     1.37464
     1.41262
     1.10878
     0.91887
     0.99484
     0.76695
     0.91887
     0.95685
     0.91887
     0.76695
     0.72897
     0.61503
     0.61503
     0.61503
     0.53907
     0.38715
     0.31119
     0.19724
     0.08330
     0.34917
     0.53907
     0.38715
     0.46311
     0.31119
     0.38715
     0.31119
     0.46311
     0.42513
     0.53907
     0.80493
     0.76695
     0.72897
     0.38715
     0.38715
     0.42513
     0.46311
     0.80493
     0.50109
     0.50109
     0.31119
     0.53907
     0.42513
     0.42513
     0.50109
     0.38715
     0.31119
     0.42513
     0.53907
     0.38715
     0.31119
     0.23522
     0.15926
     0.46311
     0.38715
     0.34917
     0.46311
     0.38715
     0.42513
     0.50109
     0.57705
     0.57705
     0.65301
     0.88089
     0.88089
     1.10878
     1.29868
     1.07080
     0.95685
     1.37464
     1.18474
     1.41262
     1.52656
     1.60252
     1.41262
     1.33666
     1.22272
     1.33666
     1.56454
     1.18474
     0.95685
     0.65301
     0.61503
     0.57705
     0.46311
     0.72897
     0.76695
     0.50109
     0.46311
     0.38715
     0.50109
     0.46311
     0.61503
     0.42513
     0.65301
     0.69099
     1.03282
     0.88089
     1.03282
     1.03282
     1.18474
     1.18474
     1.37464
     1.45060
     1.29868
     1.64050
     1.67848
     1.67848
     1.64050
     1.64050
     1.67848
     1.52656
     1.26070
     1.18474
     1.22272
     1.33666
     0.95685
     0.72897
     0.88089
     0.88089
     0.69099
     0.46311
     0.42513
     0.38715
     0.34917
     0.31119
     0.34917
     0.34917
     0.57705
     0.69099
     0.61503
     0.72897
     0.84291
     0.53907
     0.69099
     0.88089
     0.69099
     0.61503
     0.57705
     0.53907
     0.15926
     0.19724
     0.00734
    -0.06862
    -0.41044
    -0.44842
    -0.98015
    -1.05611
    -1.51188
    -2.04361
    -2.04361
    -2.34745
    -2.65130
    -2.76524
    -2.95514
    -2.72726
    -1.92967
    -0.56237
    -0.71429
    -1.17005
    -0.90419
    -0.79025
    -0.22054
     0.15926
     1.03282
     1.64050
     1.94435
     2.24819
     2.24819
     2.13425
     2.24819
     1.98233
     2.02031
     1.60252
     1.41262
     1.37464
     1.45060
     1.26070
     0.84291
     0.53907
     0.61503
     0.57705
     0.53907
     0.53907
     0.42513
     0.72897
     0.84291
     1.10878
     0.88089
     0.76695
     0.95685
     1.10878
     1.41262
     1.48858
     1.48858
     1.56454
     1.67848
     1.64050
     1.56454
     1.90637
     1.60252
     1.52656
     1.64050
     1.71647
     1.41262
     1.14676
     1.07080
     1.07080
     1.18474
     1.07080
     0.95685
     0.88089
     0.76695
     0.80493
     0.61503
     0.65301
     0.88089
     0.46311
     0.72897
     0.84291
     0.72897
     0.61503
     0.65301
     0.76695
     0.95685
     0.95685
     0.80493
     0.80493
     0.88089
     0.84291
     0.88089
     0.88089
     1.18474
     0.95685
     0.95685
     1.03282
     1.33666
     1.10878
     1.10878
     1.03282
     1.07080
     1.37464
     1.45060
     1.26070
     1.26070
     1.03282
     1.26070
     1.10878
     1.48858
     1.33666
     1.26070
     1.18474
     1.33666
     1.26070
     1.29868
     1.22272
     1.18474
     1.26070
     1.14676
     1.41262
     1.14676
     1.07080
     1.18474
     0.99484
     1.22272
     1.26070
     1.14676
     1.10878
     1.07080
     1.03282
     0.99484
     0.80493
     0.95685
     0.95685
     1.03282
     1.03282
     0.76695
     0.80493
     0.76695
     0.61503
     0.72897
     0.69099
     0.69099
     0.53907
     0.50109
     0.76695
     0.61503
     0.65301
     0.46311
     0.38715
     0.46311
     0.38715
     0.57705
     0.34917
     0.27321
     0.46311
     0.15926
     0.42513
     0.23522
     0.15926
     0.19724
     0.31119
    -0.06862
     0.34917
    -0.14458
    -0.06862
    -0.10660
     0.00734
    -0.03064
    -0.29650
    -0.25852
    -0.41044
    -0.63833
    -0.52439
    -0.67631
    -0.98015
    -1.05611
    -1.17005
    -1.39794
    -1.92967
    -2.30947
    -2.23351
    -2.72726
    -2.80322
    -2.91716
    -3.25898
    -3.18302
    -2.53735
    -0.98015
    -0.94217
    -1.28400
    -1.43592
    -1.54986
    -1.13207
    -0.56237
     0.38715
     0.76695
     1.52656
     1.94435
     2.70396
     3.76741
     3.84338
     3.72943
     3.31165
     2.59002
     2.17223
     2.74194
     3.15973
     3.15973
     2.77992
     3.42559
     3.15973
     2.66598
     1.67848
     0.57705
     0.76695
     0.50109
     0.61503
     0.46311
     0.34917
     0.12128
     0.12128
     0.27321
    -0.03064
    -0.56237
    -0.60035
    -0.71429
    -0.22054
    -0.22054
    -0.37246
    -0.29650
    -0.03064
     0.04532
    -0.22054
    -0.41044
    -0.71429
    -0.33448
    -0.25852
    -0.14458
    -0.25852
     0.08330
     0.04532
    -0.33448
    -0.37246
    -0.14458
    -0.29650
    -0.14458
     0.00734
     0.08330
     0.19724
     0.12128
     0.08330
     0.08330
     0.00734
     0.15926
     0.34917
     0.31119
     0.23522
     0.46311
     0.38715
     0.50109
     0.27321
     0.27321
     0.34917
     0.27321
     0.50109
     0.65301
     0.34917
     0.27321
     0.46311
     0.27321
     0.65301
     0.65301
     0.46311
     0.42513
     0.61503
     0.61503
     0.50109
     0.50109
     0.38715
     0.53907
     0.50109
     0.53907
     0.50109
     0.53907
     0.46311
     0.34917
     0.57705
     0.65301
     0.38715
     0.46311
     0.42513
     0.57705
     0.57705
     0.53907
     0.27321
     0.38715
     0.46311
     0.38715
     0.46311
     0.38715
     0.46311
     0.31119
     0.27321
     0.38715
     0.38715
     0.38715
     0.27321
     0.38715
     0.38715
     0.53907
     0.12128
     0.42513
     0.46311
     0.72897
     0.50109
     0.65301
     0.38715
     0.34917
     0.57705
     0.53907
     0.50109
     0.50109
     0.46311
     0.61503
     0.50109
     0.42513
     0.46311
     0.42513
     0.50109
     0.38715
     0.53907
     0.23522
     0.50109
     0.31119
     0.08330
     0.38715
     0.53907
     0.23522
     0.34917
     0.27321
     0.19724
     0.19724
     0.12128
     0.27321
     0.15926
     0.23522
    -0.03064
    -0.18256
    -0.10660
    -0.29650
    -0.60035
    -0.60035
    -0.82823
    -1.28400
    -1.39794
    -1.43592
    -1.81572
    -2.00563
    -2.15755
    -2.19553
    -1.70178
    -0.52439
    -0.14458
    -0.63833
    -0.63833
    -0.94217
    -0.52439
    -0.10660
     0.65301
     1.22272
     1.75445
     1.79243
     1.79243
     1.75445
     1.75445
     1.75445
     1.71647
     1.64050
     1.60252
     1.29868
     1.26070
     1.14676
     0.91887
     0.80493
     1.10878
     1.26070
     0.80493
     1.07080
     1.03282
     1.14676
     1.29868
     1.14676
     1.48858
     1.45060
     1.41262
     1.64050
     1.60252
     1.71647
     1.75445
     1.67848
     1.75445
     1.86839
     1.64050
     1.37464
     1.56454
     1.56454
     1.60252
     1.52656
     1.18474
     1.10878
     1.10878
     1.22272
     1.10878
     0.91887
     0.95685
     0.76695
     0.72897
     1.03282
     0.46311
     0.61503
     0.65301
     0.61503
     0.72897
     0.72897
     0.95685
     1.07080
     0.99484
     1.37464
     1.64050
     1.90637
     2.13425
     2.17223
     1.67848
     1.07080
     0.99484
     1.64050
     2.05829
     1.98233
     2.09627
     1.64050
     1.37464
     0.53907
     0.76695
     1.18474
     1.10878
     1.07080
     1.03282
     0.88089
     0.57705
     0.95685
     1.18474
     1.18474
     1.79243
     1.52656
     1.45060
     1.03282
     1.41262
     1.56454
     1.75445
     1.67848
     1.67848
     1.52656
     1.26070
     1.33666
     1.14676
     1.45060
     1.41262
     1.52656
     1.41262
     1.18474
     0.91887
     0.76695
     1.03282
     1.41262
     1.41262
     1.18474
     1.10878
     1.14676
     1.33666
     0.91887
     1.03282
     1.26070
     1.56454
     1.29868
     1.26070
     1.56454
     1.41262
     1.29868
     1.22272
     1.29868
     1.33666
     1.18474
     1.22272
     0.72897
     0.84291
     0.88089
     0.88089
     0.80493
     0.76695
     0.69099
     0.46311
     0.61503
     0.46311
     0.57705
     0.34917
     0.23522
     0.42513
     0.31119
     0.34917
     0.27321
     0.19724
     0.08330
    -0.14458
    -0.22054
    -0.14458
    -0.41044
    -0.56237
    -0.79025
    -0.82823
    -1.09409
    -1.54986
    -1.62582
    -1.70178
    -1.73976
    -1.77774
    -0.82823
     0.19724
    -0.06862
    -0.48641
    -0.82823
    -0.63833
    -0.18256
     0.27321
     0.80493
     1.07080
     1.41262
     1.52656
     1.52656
     1.60252
     1.67848
     1.75445
     1.67848
     1.26070
     1.37464
     1.22272
     1.26070
     1.18474
     1.52656
     1.29868
     1.26070
     1.22272
     1.33666
     1.14676
     1.07080
     1.33666
     1.37464
     1.41262
     1.33666
     1.33666
     1.48858
     1.60252
     1.64050
     1.56454
     1.79243
     1.64050
     1.60252
     1.75445
     1.86839
     1.86839
     1.75445
     1.67848
     1.83041
     1.83041
     1.83041
     1.64050
     1.52656
     1.64050
     1.56454
     1.41262
     1.48858
     1.41262
     1.33666
     1.10878
     1.29868
     1.22272
     0.95685
     0.99484
     0.91887
     0.95685
     1.10878
     0.95685
     0.80493
     0.80493
     0.69099
     0.88089
     0.88089
     1.07080
     0.95685
     0.95685
     1.03282
     1.22272
     1.07080
     1.14676
     1.10878
     1.52656
     1.60252
     1.71647
     1.75445
     1.75445
     1.64050
     1.64050
     1.64050
     1.60252
     1.52656
     1.56454
     1.64050
     1.75445
     1.52656
     1.14676
     0.65301
     0.61503
     0.46311
     0.57705
     0.57705
     0.46311
     0.34917
     0.23522
     0.08330
     0.27321
     0.27321
    -0.33448
    -0.18256
    -0.10660
     0.34917
     0.57705
     0.04532
     0.12128
     0.31119
     0.23522
     0.15926
     0.34917
     0.31119
     0.15926
     0.23522
     0.38715
     0.31119
     0.08330
     0.08330
     0.15926
     0.19724
     0.04532
    -0.14458
    -0.22054
    -0.22054
    -0.14458
     0.42513
    -0.03064
    -0.37246
    -0.41044
    -0.48641
    -0.14458
    -0.10660
    -0.25852
    -0.29650
    -0.06862
     0.08330
    -0.29650
    -0.48641
    -0.48641
    -0.48641
    -0.44842
    -0.52439
    -0.60035
    -0.86621
    -1.09409
    -1.17005
    -1.28400
    -1.32198
    -1.58784
    -1.96765
    -2.15755
    -2.19553
    -2.27149
    -2.27149
    -1.43592
    -0.63833
    -0.52439
    -0.75227
    -1.20804
    -1.09409
    -0.86621
    -0.25852
     0.42513
     1.03282
     1.10878
     0.80493
     0.84291
     1.10878
     1.26070
     1.26070
     1.18474
     1.10878
     0.88089
     0.69099
     0.57705
     0.04532
     0.23522
     0.84291
     0.53907
     0.38715
     0.34917
     0.00734
    -0.29650
    -0.10660
    -0.03064
     0.12128
    -0.25852
    -0.22054
    -0.52439
    -0.03064
     0.08330
    -0.14458
     0.04532
     0.12128
     0.23522
     0.34917
     0.61503
     0.53907
     0.46311
     0.76695
     0.99484
     1.07080
     1.18474
     1.14676
     1.37464
     1.56454
     1.67848
     1.37464
     1.48858
     1.37464
     1.22272
     1.37464
     1.45060
     1.18474
     0.76695
     0.72897
     0.91887
     1.07080
     0.76695
     0.57705
     0.42513
     0.34917
     0.08330
     0.08330
     0.27321
     0.15926
     0.12128
     0.00734
     0.08330
     0.27321
     0.19724
    -0.06862
     0.23522
     0.46311
     0.50109
     0.46311
     0.42513
     0.50109
     0.53907
     0.65301
     0.61503
     0.76695
     0.69099
     0.84291
     0.95685
     1.18474
     0.84291
     0.80493
     0.99484
     0.88089
     0.88089
     0.88089
     0.69099
     0.84291
     0.72897
     0.95685
     0.84291
     0.57705
     0.76695
     0.61503
     0.72897
     0.76695
     0.80493
     0.65301
     0.65301
     0.76695
     0.99484
     1.10878
     1.03282
     0.80493
     0.91887
     0.76695
     0.84291
     0.76695
     0.84291
     0.99484
     0.76695
     1.33666
     1.56454
     1.22272
     0.80493
     0.84291
     1.29868
     1.33666
     1.22272
     1.33666
     1.26070
     1.07080
     0.76695
     0.88089
     0.80493
     1.03282
     0.99484
     1.03282
     1.03282
     1.29868
     1.22272
     1.07080
     0.80493
     0.65301
     0.23522
     0.50109
     1.10878
     1.33666
     0.91887
     1.14676
     0.88089
     0.19724
    -0.18256
    -0.33448
    -0.03064
    -0.10660
    -0.63833
    -1.32198
    -1.66380
    -1.92967
    -2.04361
    -2.42341
    -2.49937
    -2.38543
    -2.08159
    -1.05611
     0.46311
    -0.10660
    -1.13207
    -1.58784
    -0.98015
    -0.56237
     0.15926
     0.61503
     1.22272
     1.48858
     1.67848
     1.83041
     1.79243
     1.71647
     1.48858
     1.22272
     1.10878
     1.26070
     1.18474
     0.91887
     1.18474
     1.22272
     0.95685
     0.99484
     0.88089
     0.80493
     1.03282
     0.80493
     0.61503
     0.61503
     0.65301
     0.61503
     0.69099
     0.57705
     0.61503
     0.46311
     0.61503
     0.95685
     0.95685
     0.84291
     0.95685
     0.95685
     0.95685
     1.03282
     0.88089
     1.26070
     1.26070
     1.10878
     1.33666
     1.29868
     1.45060
     1.10878
     1.22272
     1.41262
     1.41262
     1.22272
     1.14676
     1.10878
     1.29868
     1.03282
     0.80493
     1.07080
     1.22272
     1.10878
     0.91887
     0.80493
     0.72897
     0.69099
     0.80493
     0.84291
     0.88089
     0.72897
     0.95685
     0.80493
     0.88089
     0.88089
     0.95685
     0.95685
     1.07080
     1.22272
     1.10878
     1.14676
     1.10878
     1.03282
     1.03282
     1.03282
     1.29868
     1.03282
     1.07080
     1.10878
     1.07080
     1.10878
     1.07080
     0.91887
     0.91887
     0.95685
     0.99484
     1.07080
     0.99484
     0.91887
     0.65301
     0.84291
     0.95685
     1.03282
     1.03282
     1.10878
     0.91887
     0.95685
     0.84291
     1.07080
     0.95685
     0.88089
     1.07080
     0.80493
     1.03282
     0.88089
     0.91887
     0.46311
     0.91887
     0.69099
     0.57705
     0.46311
     0.76695
     0.38715
     0.27321
     0.27321
     0.15926
     0.27321
     0.19724
     0.19724
     0.15926
     0.08330
     0.08330
     0.04532
     0.19724
    -0.03064
    -0.10660
     0.08330
     0.19724
    -0.10660
    -0.10660
    -0.18256
    -0.06862
    -0.10660
     0.00734
    -0.22054
    -0.22054
    -0.29650
    -0.44842
    -0.56237
    -0.41044
    -0.48641
    -0.63833
    -0.82823
    -0.86621
    -1.13207
    -1.51188
    -1.35996
    -1.47390
    -1.58784
    -2.00563
    -2.42341
    -2.68928
    -3.14504
    -3.25898
    -3.63879
    -3.98061
    -3.67677
    -4.13254
    -3.79071
    -2.53735
    -2.11957
    -2.46139
    -2.61331
    -2.76524
    -2.65130
    -1.85370
    -1.62582
    -1.09409
    -0.94217
    -0.79025
    -0.48641
    -0.41044
    -0.10660
     0.27321
     0.31119
     0.08330
     0.00734
    -0.48641
    -1.09409
    -1.09409
    -0.71429
    -0.10660
     0.08330
     0.08330
    -0.22054
     0.00734
     0.00734
    -0.44842
    -0.60035
    -0.37246
    -0.75227
    -0.82823
    -0.56237
    -0.90419
    -0.79025
    -0.60035
    -0.90419
    -0.86621
    -0.86621
    -1.20804
    -1.54986
    -1.43592
    -1.32198
    -1.43592
    -1.39794
    -1.39794
    -1.24602
    -1.43592
    -1.05611
    -1.13207
    -1.13207
    -0.94217
    -0.90419
    -0.94217
    -0.82823
    -0.33448
    -0.41044
    -0.22054
    -0.03064
    -0.03064
     0.08330
     0.50109
     0.57705
     0.72897
     0.76695
     0.95685
     0.99484
     1.03282
     0.76695
     1.07080
     1.26070
     1.26070
     1.22272
     1.37464
     1.22272
     1.26070
     0.95685
     1.10878
     1.22272
     0.88089
     0.80493
     0.88089
     0.76695
     0.65301
     0.57705
     0.50109
     0.69099
     0.42513
     0.34917
     0.08330
     0.12128
    -0.14458
    -0.18256
    -0.18256
     0.12128
     0.00734
    -0.29650
    -0.37246
    -0.41044
    -0.25852
    -0.25852
    -0.56237
    -0.37246
    -0.33448
    -0.25852
    -0.52439
    -0.44842
    -0.37246
    -0.60035
    -0.52439
    -0.37246
    -0.37246
    -0.56237
    -0.37246
    -0.33448
    -0.22054
    -0.60035
    -0.44842
    -0.60035
    -0.44842
    -0.25852
    -0.44842
    -0.37246
    -0.48641
    -0.37246
    -0.56237
    -0.33448
    -0.44842
    -0.52439
    -0.37246
    -0.29650
    -0.29650
    -0.33448
    -0.48641
    -0.33448
    -0.29650
    -0.22054
    -0.22054
    -0.25852
    -0.37246
    -0.22054
    -0.41044
    -0.18256
    -0.25852
    -0.44842
    -0.33448
    -0.22054
    -0.18256
    -0.41044
    -0.52439
    -0.63833
    -0.52439
    -0.44842
    -0.56237
    -0.71429
    -0.82823
    -0.90419
    -0.98015
    -1.39794
    -1.24602
    -1.66380
    -1.96765
    -1.77774
    -2.04361
    -2.00563
    -2.27149
    -2.42341
    -1.54986
    -0.63833
    -0.86621
    -1.58784
    -1.54986
    -1.24602
    -1.01813
    -0.86621
     0.08330
     0.12128
     0.23522
     0.27321
     0.50109
     0.34917
     0.38715
     0.08330
     0.15926
     0.19724
     0.08330
     0.04532
    -0.06862
    -0.18256
    -0.29650
    -0.44842
    -0.41044
    -0.25852
    -0.48641
    -0.37246
    -0.48641
    -0.33448
    -0.29650
    -0.18256
    -0.56237
    -0.22054
    -0.14458
    -0.14458
     0.00734
    -0.06862
     0.04532
    -0.06862
     0.34917
     0.42513
     0.08330
     0.15926
     0.31119
     0.27321
     0.27321
     0.15926
    -0.03064
     0.23522
     0.31119
     0.19724
     0.04532
     0.12128
     0.08330
     0.00734
    -0.10660
     0.31119
     0.23522
     0.08330
     0.04532
     0.12128
     0.19724
     0.31119
     0.31119
     0.42513
     0.61503
     0.61503
     0.65301
     0.61503
     0.50109
     0.38715
     0.53907
     0.76695
     0.95685
     0.69099
     0.72897
     0.76695
     0.53907
     0.69099
     0.53907
     0.34917
     0.38715
     0.42513
     0.53907
     0.42513
     0.38715
     0.31119
     0.34917
     0.65301
     0.57705
     0.42513
     0.42513
     0.53907
     0.61503
     0.69099
     0.61503
     0.65301
     0.61503
     0.88089
     0.84291
     0.65301
     0.84291
     0.53907
     0.46311
     0.61503
     0.69099
     0.00734
     0.57705
     0.46311
     0.61503
     0.46311
     0.23522
     0.15926
     0.19724
     0.42513
     0.57705
     0.34917
     0.46311
     0.50109
     0.31119
     0.46311
     0.72897
     0.69099
     0.57705
     0.53907
     0.69099
     0.80493
     0.65301
     0.69099
     0.80493
     0.80493
     0.95685
     0.84291
     1.07080
     0.61503
     0.50109
     0.88089
     1.26070
     1.18474
     0.69099
     0.88089
     0.84291
     1.10878
     0.91887
     0.91887
     0.76695
     0.88089
     0.84291
     0.84291
     0.69099
     0.53907
     0.42513
     0.31119
     0.53907
     0.53907
     0.08330
     0.08330
    -0.06862
    -0.25852
    -0.37246
    -0.44842
    -0.48641
    -0.41044
    -0.33448
     0.46311
     1.18474
     1.07080
     0.46311
     0.57705
     0.76695
     1.10878
     1.26070
     1.60252
     1.94435
     2.17223
     2.32415
     2.36213
     2.24819
     2.24819
     2.13425
     2.21021
     2.05829
     1.86839
     1.71647
     1.60252
     1.48858
     1.90637
     1.79243
     1.71647
     1.48858
     1.41262
     1.41262
     1.41262
     1.29868
     1.22272
     1.26070
     1.22272
     1.22272
     1.18474
     1.18474
     1.22272
     1.03282
     1.14676
     1.48858
     1.22272
     1.22272
     1.18474
     1.22272
     1.26070
     1.26070
     1.33666
     1.22272
     1.41262
     1.52656
     1.37464
     1.33666
     1.10878
     1.14676
     1.41262
     1.37464
     1.33666
     1.14676
     1.10878
     1.07080
     1.18474
     1.10878
     1.03282
     1.18474
     1.07080
     0.88089
     1.07080
     1.10878
     0.95685
     0.88089
     0.95685
     1.10878
     1.03282
     1.10878
     0.95685
     0.91887
     0.88089
     0.88089
     0.95685
     0.84291
     0.99484
     0.84291
     0.88089
     0.95685
     0.95685
     0.84291
     0.76695
     1.07080
     1.03282
     0.88089
     0.69099
     0.95685
     0.76695
     0.76695
     0.88089
     0.88089
     0.95685
     0.76695
     0.91887
     0.88089
     0.95685
     0.95685
     0.69099
     0.91887
     1.03282
     0.91887
     0.95685
     1.03282
     1.03282
     0.80493
     0.88089
     0.88089
     1.18474
     1.07080
     1.10878
     0.99484
     1.10878
     0.95685
     0.91887
     0.84291
     0.84291
     0.80493
     0.72897
     1.03282
     1.10878
     1.18474
     1.18474
     1.03282
     1.22272
     1.03282
     0.88089
     0.95685
     1.03282
     1.33666
     1.48858
     1.37464
     1.56454
     1.37464
     0.91887
     1.22272
     1.26070
     1.33666
     1.33666
     1.22272
     1.22272
     1.14676
     1.18474
     1.10878
     0.99484
     0.84291
     0.91887
     0.61503
     0.61503
     0.57705
     0.34917
     0.15926
     0.15926
    -0.14458
    -0.60035
    -0.60035
    -0.63833
    -0.63833
    -0.44842
    -0.14458
     0.31119
     0.46311
     0.61503
     0.27321
     0.46311
     0.76695
     0.80493
     1.29868
     1.56454
     1.67848
     1.83041
     1.94435
     2.05829
     2.17223
     2.17223
     2.21021
     2.02031
     1.67848
     1.71647
     1.60252
     1.37464
     1.64050
     1.56454
     1.67848
     1.71647
     1.67848
     1.64050
     1.41262
     1.45060
     1.41262
     1.33666
     1.41262
     1.33666
     1.14676
     1.26070
     1.37464
     1.26070
     1.41262
     1.37464
     1.33666
     1.48858
     1.41262
     1.60252
     1.26070
     1.45060
     1.48858
     1.41262
     1.67848
     1.45060
     1.45060
     1.71647
     1.71647
     1.37464
     1.56454
     1.60252
     1.48858
     1.41262
     1.67848
     1.71647
     1.64050
     1.48858
     1.52656
     1.60252
     1.64050
     1.71647
     1.56454
     1.67848
     1.71647
     1.56454
     1.75445
     1.94435
     1.71647
     1.83041
     2.09627
     1.98233
     1.94435
     1.86839
     1.98233
     2.21021
     2.28617
     2.24819
     2.09627
     2.05829
     2.21021
     2.21021
     2.21021
     2.32415
     2.02031
     1.94435
     2.09627
     2.09627
     2.02031
     1.98233
     1.64050
     1.90637
     1.79243
     1.94435
     1.64050
     1.60252
     1.56454
     1.41262
     1.41262
     1.67848
     1.48858
     1.29868
     1.07080
     1.33666
     1.29868
     1.14676
     1.14676
     0.95685
     1.07080
     0.95685
     0.95685
     0.88089
     0.72897
     0.84291
     0.69099
     0.61503
     0.72897
     0.46311
     0.38715
     0.57705
     0.38715
     0.15926
     0.15926
     0.31119
     0.04532
     0.15926
     0.27321
     0.23522
     0.08330
    -0.06862
    -0.37246
    -0.10660
     0.00734
    -0.14458
    -0.29650
    -0.22054
    -0.14458
    -0.29650
    -0.48641
    -0.60035
    -0.48641
    -0.41044
    -0.52439
    -0.60035
    -0.75227
    -0.67631
    -0.82823
    -0.71429
    -0.52439
    -0.75227
    -0.86621
    -0.90419
    -1.13207
    -1.05611
    -0.86621
    -0.98015
    -1.24602
    -1.32198
    -1.39794
    -1.54986
    -1.73976
    -1.58784
    -1.66380
    -2.04361
    -1.92967
    -2.00563
    -2.38543
    -2.42341
    -2.46139
    -1.77774
    -0.71429
     0.00734
    -0.33448
    -0.41044
    -0.67631
    -0.48641
    -0.10660
     0.38715
     1.18474
     1.52656
     1.94435
     2.17223
     1.83041
     1.83041
     1.64050
     1.67848
     1.67848
     1.60252
     1.41262
     1.37464
     1.29868
     1.33666
     0.91887
     0.76695
     0.65301
     0.57705
     0.57705
     0.53907
     0.46311
     0.34917
     0.31119
     0.23522
     0.27321
     0.53907
     0.19724
     0.27321
     0.42513
     0.34917
     0.42513
     0.34917
     0.34917
     0.31119
     0.12128
     0.57705
     0.34917
    -0.06862
     0.00734
     0.00734
     0.15926
     0.00734
     0.00734
    -0.18256
    -0.03064
    -0.25852
    -0.18256
    -0.33448
    -0.25852
    -0.41044
    -0.41044
    -0.33448
    -0.18256
    -0.37246
    -0.56237
    -0.41044
    -0.37246
    -0.29650
    -0.44842
    -0.60035
    -0.29650
    -0.41044
    -0.29650
    -0.41044
    -0.52439
    -0.29650
    -0.48641
    -0.29650
    -0.03064
    -0.37246
    -0.37246
    -0.33448
    -0.29650
    -0.10660
    -0.14458
    -0.25852
    -0.10660
    -0.06862
    -0.10660
     0.00734
    -0.18256
    -0.14458
    -0.06862
    -0.14458
     0.08330
     0.12128
    -0.06862
     0.00734
    -0.06862
     0.08330
     0.00734
     0.04532
    -0.06862
    -0.03064
     0.23522
     0.23522
     0.12128
     0.15926
     0.08330
    -0.14458
     0.31119
     0.27321
     0.00734
     0.12128
     0.08330
     0.15926
    -0.06862
    -0.14458
    -0.10660
    -0.18256
    -0.10660
    -0.18256
    -0.18256
    -0.18256
    -0.33448
    -0.60035
    -0.37246
    -0.18256
    -0.48641
    -0.52439
    -0.48641
    -0.48641
    -0.44842
    -0.60035
    -0.75227
    -0.67631
    -0.56237
    -0.52439
    -0.67631
    -0.56237
    -0.79025
    -0.79025
    -0.94217
    -0.56237
    -0.60035
    -0.67631
    -0.90419
    -0.71429
    -0.82823
    -0.94217
    -0.90419
    -0.98015
    -0.90419
    -1.05611
    -1.09409
    -1.20804
    -1.28400
    -1.62582
    -1.54986
    -1.62582
    -1.62582
    -2.15755
    -2.11957
    -2.46139
    -2.30947
    -2.57533
    -2.61331
    -2.80322
    -2.65130
    -2.15755
    -1.39794
    -1.51188
    -1.77774
    -1.73976
    -1.73976
    -1.28400
    -0.71429
    -0.75227
    -0.48641
    -0.41044
    -0.37246
    -0.41044
    -0.41044
    -0.44842
    -0.18256
    -0.37246
    -0.67631
    -0.75227
    -0.90419
    -1.13207
    -1.24602
    -1.35996
    -1.35996
    -1.51188
    -1.51188
    -1.47390
    -1.58784
    -1.85370
    -1.77774
    -1.66380
    -1.92967
    -1.73976
    -1.70178
    -1.81572
    -1.66380
    -1.58784
    -1.96765
    -1.85370
    -1.73976
    -1.73976
    -1.70178
    -1.54986
    -1.58784
    -1.66380
    -1.58784
    -1.66380
    -1.58784
    -1.70178
    -1.58784
    -1.66380
    -1.81572
    -1.77774
    -1.89169
    -1.85370
    -1.58784
    -1.70178
    -1.89169
    -1.92967
    -1.81572
    -1.81572
    -1.81572
    -1.92967
    -2.04361
    -1.96765
    -2.00563
    -2.04361
    -1.89169
    -1.96765
    -2.11957
    -2.08159
    -2.08159
    -1.85370
    -2.08159
    -2.00563
    -2.11957
    -2.00563
    -2.08159
    -2.19553
    -2.04361
    -2.00563
    -2.30947
    -2.15755
    -1.96765
    -2.11957
    -2.15755
    -2.27149
    -2.19553
    -2.08159
    -1.96765
    -2.04361
    -2.08159
    -2.08159
    -2.19553
    -2.11957
    -2.00563
    -2.04361
    -2.19553
    -1.92967
    -2.19553
    -2.04361
    -2.00563
    -2.11957
    -2.42341
    -2.08159
    -2.00563
    -2.38543
    -2.19553
    -2.30947
    -2.27149
    -2.34745
    -2.23351
    -2.23351
    -2.19553
    -2.23351
    -2.46139
    -2.30947
    -2.34745
    -2.30947
    -2.42341
    -2.34745
    -2.30947
    -2.42341
    -2.42341
    -2.42341
    -2.38543
    -2.27149
    -2.46139
    -2.46139
    -2.46139
    -2.30947
    -2.19553
    -2.49937
    -2.42341
    -2.42341
    -2.57533
    -2.57533
    -2.19553
    -2.46139
    -2.49937
    -2.61331
    -2.53735
    -2.57533
    -2.80322
    -2.57533
    -2.72726
    -2.65130
    -2.49937
    -2.87918
    -2.76524
    -2.91716
    -2.76524
    -3.03110
    -2.65130
    -2.84120
    -2.91716
    -2.99312
    -3.03110
    -2.91716
    -2.91716
    -3.29696
    -3.33495
    -3.41091
    -3.56283
    -3.41091
    -3.44889
    -3.67677
    -3.48687
    -3.79071
    -3.03110
    -2.27149
    -2.34745
    -2.57533
    -2.76524
    -2.53735
    -2.30947
    -2.00563
    -1.58784
    -1.17005
    -0.82823
    -0.67631
    -0.79025
    -0.71429
    -0.86621
    -0.56237
    -0.63833
    -0.63833
    -0.67631
    -0.56237
    -0.52439
    -0.52439
    -0.48641
    -0.48641
    -0.56237
    -0.41044
    -0.41044
    -0.25852
    -0.41044
    -0.14458
    -0.14458
    -0.06862
    -0.18256
     0.15926
     0.19724
     0.23522
     0.57705
     0.42513
     0.61503
     0.31119
     0.42513
     0.53907
     0.61503
     0.65301
     0.34917
     0.57705
     0.50109
     0.50109
     0.46311
     0.46311
     0.42513
     0.23522
     0.23522
     0.19724
     0.23522
     0.08330
     0.00734
    -0.06862
     0.04532
    -0.06862
    -0.10660
    -0.14458
     0.00734
    -0.14458
    -0.33448
     0.00734
    -0.10660
    -0.37246
    -0.14458
    -0.29650
    -0.14458
    -0.33448
    -0.37246
    -0.22054
    -0.29650
    -0.14458
    -0.29650
    -0.33448
    -0.25852
    -0.25852
    -0.33448
    -0.25852
    -0.18256
    -0.18256
    -0.41044
    -0.29650
    -0.25852
    -0.25852
    -0.33448
    -0.48641
    -0.22054
    -0.10660
    -0.29650
    -0.52439
    -0.56237
    -0.22054
    -0.25852
    -0.52439
    -0.10660
    -0.29650
    -0.44842
    -0.29650
    -0.29650
    -0.33448
    -0.37246
    -0.41044
    -0.29650
    -0.18256
    -0.06862
    -0.18256
    -0.18256
    -0.37246
    -0.06862
    -0.18256
    -0.03064
    -0.10660
    -0.29650
     0.00734
     0.12128
     0.12128
    -0.06862
    -0.06862
    -0.03064
     0.23522
     0.15926
     0.19724
     0.08330
     0.00734
     0.23522
     0.04532
     0.23522
     0.19724
    -0.03064
     0.08330
     0.08330
     0.08330
    -0.06862
     0.08330
    -0.06862
     0.00734
     0.08330
     0.04532
    -0.03064
    -0.18256
    -0.06862
    -0.06862
    -0.06862
     0.15926
    -0.03064
    -0.18256
    -0.10660
    -0.06862
     0.00734
    -0.25852
    -0.29650
    -0.37246
    -0.37246
    -0.33448
    -0.37246
    -0.63833
    -0.63833
    -0.94217
    -1.05611
    -1.13207
    -1.09409
    -1.66380
    -1.54986
    -1.35996
    -1.66380
    -1.62582
    -0.98015
    -0.48641
    -0.48641
    -0.63833
    -0.63833
    -0.63833
    -0.41044
    -0.25852
    -0.22054
     0.27321
     0.50109
     0.42513
     0.50109
     0.72897
     0.72897
     0.61503
     0.23522
     0.15926
     0.23522
     0.12128
     0.23522
     0.00734
     0.12128
    -0.18256
    -0.22054
    -0.06862
     0.08330
    -0.14458
    -0.29650
    -0.14458
    -0.18256
    -0.14458
    -0.18256
    -0.29650
    -0.25852
     0.00734
     0.15926
     0.00734
    -0.10660
    -0.06862
    -0.06862
     0.00734
     0.00734
    -0.06862
    -0.37246
    -0.14458
     0.23522
     0.27321
     0.15926
    -0.25852
    -0.60035
    -0.41044
    -0.25852
    -0.06862
    -0.06862
    -0.14458
    -0.06862
    -0.10660
     0.12128
    -0.29650
    -0.37246
    -0.29650
    -0.67631
    -0.48641
    -0.71429
    -0.60035
    -0.33448
    -0.25852
    -0.56237
    -0.48641
    -0.67631
    -0.82823
    -0.86621
    -1.05611
    -0.63833
    -0.41044
    -0.56237
    -0.71429
    -0.71429
    -0.60035
    -0.41044
    -0.67631
    -0.67631
    -0.71429
    -0.52439
    -0.33448
    -0.52439
    -0.56237
    -0.67631
    -0.71429
    -0.56237
    -0.41044
    -0.44842
    -0.79025
    -0.67631
    -0.75227
    -0.67631
    -0.75227
    -0.98015
    -0.94217
    -0.90419
    -0.90419
    -0.86621
    -0.98015
    -1.20804
    -1.13207
    -1.24602
    -1.05611
    -0.98015
    -1.32198
    -1.24602
    -1.13207
    -1.32198
    -1.20804
    -1.17005
    -1.43592
    -1.24602
    -1.28400
    -1.28400
    -1.24602
    -1.47390
    -1.09409
    -1.54986
    -1.09409
    -1.32198
    -1.28400
    -1.24602
    -1.35996
    -1.28400
    -1.13207
    -1.28400
    -1.35996
    -1.35996
    -1.13207
    -1.35996
    -1.17005
    -1.20804
    -1.17005
    -1.28400
    -1.28400
    -1.01813
    -1.09409
    -1.13207
    -1.24602
    -1.13207
    -1.05611
    -1.09409
    -1.28400
    -1.13207
    -1.09409
    -1.13207
    -1.24602
    -1.17005
    -1.35996
    -1.43592
    -1.54986
    -1.35996
    -1.43592
    -1.85370
    -1.92967
    -1.81572
    -2.00563
    -2.23351
    -2.34745
    -2.68928
    -2.84120
    -3.06908
    -3.18302
    -3.44889
    -3.33495
    -3.44889
    -3.44889
    -2.38543
    -2.00563
    -2.23351
    -2.38543
    -2.53735
    -2.49937
    -2.15755
    -1.70178
    -1.13207
    -0.60035
    -0.14458
    -0.25852
    -0.25852
    -0.18256
    -0.33448
    -0.44842
    -0.25852
    -0.03064
    -0.37246
    -0.29650
    -0.29650
    -0.44842
    -0.52439
    -0.71429
    -0.63833
    -0.56237
    -0.67631
    -0.67631
    -0.75227
    -0.75227
    -0.82823
    -0.98015
    -0.71429
    -0.71429
    -0.86621
    -0.86621
    -0.82823
    -0.86621
    -0.94217
    -0.90419
    -0.71429
    -0.86621
    -0.98015
    -1.05611
    -0.82823
    -0.79025
    -1.13207
    -1.05611
    -0.94217
    -0.79025
    -0.86621
    -1.20804
    -0.82823
    -0.98015
    -0.82823
    -0.79025
    -0.86621
    -0.90419
    -0.86621
    -0.86621
    -0.82823
    -0.71429
    -0.71429
    -0.79025
    -0.71429
    -0.82823
    -0.60035
    -0.60035
    -0.82823
    -0.48641
    -0.67631
    -0.63833
    -0.63833
    -0.63833
    -0.37246
    -0.67631
    -0.56237
    -0.67631
    -0.25852
    -0.41044
    -0.52439
    -0.44842
    -0.29650
    -0.56237
    -0.56237
    -0.44842
    -0.37246
    -0.48641
    -0.41044
    -0.33448
    -0.33448
    -0.41044
    -0.29650
    -0.52439
    -0.25852
    -0.41044
    -0.44842
    -0.33448
    -0.33448
    -0.29650
    -0.22054
    -0.06862
    -0.14458
    -0.29650
    -0.33448
    -0.10660
    -0.22054
    -0.22054
    -0.06862
    -0.18256
    -0.29650
     0.08330
    -0.03064
    -0.41044
    -0.22054
    -0.18256
    -0.29650
    -0.18256
    -0.37246
     0.00734
    -0.03064
     0.04532
    -0.18256
    -0.44842
    -0.25852
    -0.18256
    -0.18256
     0.04532
    -0.18256
    -0.25852
    -0.33448
     0.00734
    -0.14458
    -0.18256
    -0.14458
    -0.18256
    -0.41044
    -0.48641
    -0.18256
    -0.25852
    -0.33448
    -0.56237
    -0.37246
    -0.41044
    -0.41044
    -0.52439
    -0.63833
    -0.33448
    -0.56237
    -0.44842
    -0.56237
    -0.67631
    -0.79025
    -0.79025
    -0.86621
    -0.79025
    -1.01813
    -1.05611
    -1.05611
    -1.13207
    -1.35996
    -1.62582
    -1.73976
    -1.81572
    -1.77774
    -2.04361
    -1.92967
    -1.73976
    -1.66380
    -1.39794
    -0.71429
    -0.75227
    -0.86621
    -0.75227
    -0.71429
    -0.56237
    -0.18256
     0.12128
     0.46311
     0.84291
     0.95685
     1.03282
     0.80493
     0.84291
     0.65301
     0.65301
     0.46311
     0.61503
     0.42513
     0.46311
     0.42513
     0.31119
     0.15926
    -0.06862
    -0.03064
    -0.14458
    -0.03064
    -0.33448
    -0.10660
    -0.10660
    -0.18256
    -0.25852
    -0.41044
    -0.37246
    -0.18256
    -0.22054
    -0.22054
    -0.44842
    -0.33448
    -0.37246
    -0.33448
    -0.41044
    -0.41044
    -0.48641
    -0.63833
    -0.52439
    -0.67631
    -0.63833
    -0.82823
    -0.63833
    -0.67631
    -0.67631
    -0.82823
    -0.82823
    -0.82823
    -0.86621
    -0.86621
    -0.79025
    -0.71429
    -0.63833
    -0.98015
    -0.79025
    -0.67631
    -0.71429
    -0.79025
    -0.79025
    -0.75227
    -0.60035
    -0.48641
    -0.71429
    -0.67631
    -0.75227
    -0.71429
    -0.56237
    -0.63833
    -0.60035
    -0.71429
    -0.63833
    -0.75227
    -0.71429
    -0.82823
    -0.71429
    -0.90419
    -0.75227
    -0.75227
    -0.94217
    -0.90419
    -0.94217
    -1.01813
    -1.13207
    -0.94217
    -1.09409
    -1.01813
    -1.28400
    -1.01813
    -1.24602
    -1.24602
    -1.32198
    -1.39794
    -1.28400
    -1.32198
    -1.47390
    -1.51188
    -1.54986
    -1.54986
    -1.58784
    -1.62582
    -1.47390
    -1.51188
    -1.81572
    -1.73976
    -1.81572
    -1.96765
    -1.81572
    -1.77774
    -1.66380
    -1.66380
    -1.92967
    -1.89169
    -1.89169
    -2.27149
    -1.96765
    -2.15755
    -1.89169
    -1.73976
    -1.89169
    -1.81572
    -1.92967
    -1.96765
    -1.92967
    -2.11957
    -2.04361
    -2.00563
    -1.96765
    -2.00563
    -1.96765
    -2.15755
    -2.19553
    -2.19553
    -1.96765
    -1.96765
    -2.27149
    -2.11957
    -2.27149
    -2.27149
    -2.27149
    -2.46139
    -2.38543
    -2.30947
    -2.15755
    -2.23351
    -2.27149
    -2.46139
    -2.49937
    -2.49937
    -2.42341
    -2.42341
    -2.65130
    -2.80322
    -2.57533
    -2.68928
    -2.80322
    -2.95514
    -3.03110
    -2.91716
    -2.91716
    -3.14504
    -3.18302
    -3.06908
    -2.72726
    -2.34745
    -1.70178
    -1.70178
    -1.89169
    -2.08159
    -1.73976
    -1.51188
    -0.90419
    -0.71429
    -0.48641
    -0.22054
    -0.06862
    -0.10660
    -0.10660
     0.00734
     0.00734
    -0.03064
    -0.06862
     0.23522
     0.19724
    -0.06862
     0.15926
    -0.10660
     0.08330
     0.08330
    -0.14458
    -0.06862
     0.00734
     0.12128
     0.15926
     0.15926
     0.04532
    -0.06862
     0.08330
     0.04532
     0.27321
    -0.06862
    -0.06862
     0.00734
     0.12128
     0.12128
    -0.10660
     0.00734
    -0.14458
    -0.14458
    -0.10660
    -0.41044
    -0.18256
    -0.52439
    -0.56237
    -0.60035
    -0.41044
    -0.67631
    -0.63833
    -0.75227
    -0.56237
    -0.82823
    -0.71429
    -0.86621
    -0.63833
    -0.63833
    -0.37246
    -0.71429
    -0.56237
    -0.63833
    -0.63833
    -0.67631
    -0.41044
    -0.52439
    -0.63833
    -0.52439
    -0.60035
    -0.52439
    -0.52439
    -0.44842
    -0.60035
    -0.52439
    -0.48641
    -0.56237
    -0.41044
    -0.41044
    -0.52439
    -0.79025
    -0.33448
    -0.33448
    -0.71429
    -0.48641
    -0.63833
    -0.41044
    -0.60035
    -0.56237
    -0.63833
    -0.48641
    -0.41044
    -0.44842
    -0.52439
    -0.63833
    -0.44842
    -0.63833
    -0.52439
    -0.33448
    -0.48641
    -0.67631
    -0.41044
    -0.52439
    -0.29650
    -0.48641
    -0.41044
    -0.48641
    -0.29650
    -0.33448
    -0.41044
    -0.44842
    -0.48641
    -0.44842
    -0.41044
    -0.14458
    -0.33448
    -0.44842
    -0.56237
    -0.52439
    -0.41044
    -0.29650
    -0.41044
    -0.56237
    -0.44842
    -0.41044
    -0.44842
    -0.22054
    -0.56237
    -0.48641
    -0.60035
    -0.22054
    -0.25852
    -0.22054
     0.08330
    -0.37246
    -0.29650
    -0.52439
    -0.44842
    -0.37246
    -0.33448
    -0.18256
    -0.41044
    -0.25852
    -0.37246
    -0.60035
    -0.75227
    -0.52439
    -0.56237
    -0.67631
    -0.79025
    -0.90419
    -0.94217
    -1.09409
    -0.94217
    -1.05611
    -1.09409
    -1.28400
    -1.24602
    -1.54986
    -1.54986
    -1.66380
    -1.81572
    -1.92967
    -1.62582
    -1.77774
    -1.58784
    -0.82823
    -0.52439
    -0.94217
    -0.75227
    -0.86621
    -0.79025
    -0.33448
    -0.14458
     0.08330
     0.31119
     0.34917
     0.38715
     0.12128
     0.27321
     0.15926
     0.00734
     0.00734
    -0.14458
    -0.29650
     0.15926
     0.61503
     0.00734
     0.00734
    -0.14458
    -0.10660
     0.08330
     0.27321
     0.42513
     0.61503
     0.65301
     0.61503
     0.27321
     0.34917
     0.31119
     0.38715
     0.34917
     0.00734
    -0.18256
     0.00734
     0.04532
     0.12128
     0.12128
    -0.18256
    -0.18256
    -0.48641
    -0.22054
    -0.10660
    -0.22054
    -0.25852
     0.00734
    -0.22054
    -0.03064
    -0.06862
    -0.14458
    -0.33448
    -0.06862
    -0.22054
    -0.41044
    -0.22054
    -0.14458
    -0.29650
    -0.29650
    -0.29650
    -0.44842
    -0.48641
    -0.37246
    -0.37246
    -0.41044
    -0.44842
    -0.48641
    -0.29650
    -0.29650
    -0.41044
    -0.48641
    -0.37246
    -0.33448
    -0.37246
    -0.52439
    -0.25852
     0.00734
    -0.33448
    -0.14458
    -0.14458
    -0.29650
    -0.25852
    -0.06862
    -0.06862
    -0.10660
    -0.03064
    -0.14458
    -0.14458
     0.04532
    -0.03064
    -0.29650
     0.00734
     0.00734
     0.08330
    -0.10660
    -0.06862
     0.04532
    -0.14458
    -0.18256
    -0.10660
    -0.06862
    -0.06862
    -0.06862
    -0.14458
    -0.22054
    -0.14458
    -0.18256
    -0.14458
    -0.03064
    -0.18256
    -0.14458
    -0.22054
    -0.14458
    -0.18256
    -0.18256
     0.00734
    -0.10660
    -0.03064
    -0.14458
    -0.22054
    -0.22054
    -0.10660
    -0.18256
    -0.18256
     0.04532
    -0.14458
    -0.29650
    -0.06862
    -0.10660
    -0.18256
    -0.29650
    -0.18256
    -0.22054
     0.00734
    -0.14458
    -0.10660
    -0.25852
     0.00734
    -0.10660
    -0.29650
    -0.14458
     0.08330
    -0.14458
    -0.18256
     0.04532
    -0.10660
    -0.14458
    -0.25852
    -0.22054
    -0.10660
    -0.06862
    -0.48641
    -0.41044
    -0.60035
    -0.63833
    -0.82823
    -0.63833
    -0.82823
    -1.43592
    -1.28400
    -1.54986
    -1.73976
    -1.89169
    -1.81572
    -1.96765
    -2.04361
    -1.81572
    -1.09409
    -0.29650
    -0.48641
    -0.56237
    -0.71429
    -0.44842
     0.04532
     0.46311
     0.65301
     1.18474
     1.41262
     1.60252
     1.60252
     1.48858
     1.67848
     1.60252
     1.64050
     1.67848
     1.18474
     1.26070
     1.07080
     0.95685
     1.22272
     1.07080
     0.84291
     0.95685
     0.95685
     0.84291
     0.61503
     0.69099
     0.53907
     0.80493
     0.72897
     0.53907
     0.50109
