# Supplementary material for: Software algorithm and hardware design for real-time implementation of new spectral estimator
Source: Biomed Eng Online. 2014 May 9;13:61. doi: 10.1186/1475-925X-13-61 (PMC4057578; doi:10.1186/1475-925X-13-61)
Supplement: Additional file 2 — txtfiles.zip. [file 1475-925X-13-61-S2.zip › FILE089.TXT]

    -0.11164
     0.14245
     0.11936
     0.18865
     0.16555
     0.21175
     0.18865
     0.11936
     0.21175
     0.11936
     0.35035
     0.30415
     0.32725
     0.21175
     0.07316
     0.05006
    -0.13474
     0.18865
     0.18865
     0.11936
     0.00386
     0.07316
     0.25795
     0.21175
     0.07316
     0.05006
    -0.06544
     0.05006
     0.07316
    -0.11164
    -0.20403
    -0.13474
    -0.22713
    -0.15784
    -0.06544
    -0.27333
    -0.31953
    -0.31953
    -0.27333
    -0.50432
    -0.45813
    -0.52742
    -0.55052
    -0.38883
    -0.41193
    -0.45813
    -0.45813
    -0.48123
    -0.55052
    -0.61982
    -0.57362
    -1.10491
    -1.58999
    -1.72859
    -1.75168
    -2.46776
    -2.42156
    -1.84408
    -2.58326
    -3.62272
    -2.74495
    -2.02888
    -2.32917
    -2.00578
    -1.79788
    -1.54379
    -1.19730
    -0.85081
    -0.01924
     1.04333
     1.80560
     2.29068
     2.79887
     3.21465
     3.16846
     3.07606
     2.82197
     2.63717
     2.38308
     2.56788
     2.17519
     1.50531
     1.15882
     0.92783
     0.85853
     0.46584
     0.05006
    -0.31953
    -0.57362
    -0.89701
    -0.61982
    -0.43503
    -0.38883
    -0.25023
    -0.15784
    -0.04234
    -0.06544
    -0.18094
    -0.01924
     0.09626
    -0.11164
    -0.01924
     0.09626
    -0.04234
    -0.29643
    -0.71222
    -0.73532
    -0.57362
    -0.22713
    -0.48123
    -0.66602
    -0.68912
    -0.68912
    -0.38883
    -0.06544
     0.16555
     0.02696
    -0.38883
    -0.48123
    -0.57362
    -0.64292
    -0.50432
    -0.34263
    -0.27333
    -0.38883
    -0.48123
    -0.64292
    -0.66602
    -0.68912
    -0.98941
    -1.10491
    -1.08181
    -0.96631
    -1.15110
    -1.01251
    -1.05871
    -0.87391
    -0.94321
    -1.05871
    -1.01251
    -1.01251
    -0.96631
    -0.82771
    -0.87391
    -0.85081
    -0.89701
    -0.98941
    -0.89701
    -0.52742
    -0.55052
    -0.61982
    -0.59672
    -0.52742
    -0.41193
    -0.52742
    -0.61982
    -0.82771
    -0.48123
    -0.01924
     0.02696
    -0.18094
    -0.22713
    -0.36573
    -0.08854
     0.39655
     0.39655
     0.32725
     0.39655
     0.88163
     1.18192
     1.25122
     1.20502
     1.22812
     1.22812
     1.20502
     1.18192
     1.18192
     1.29742
     1.06642
     0.85853
     0.97403
     0.71994
     0.46584
     0.30415
     0.21175
    -0.13474
    -0.15784
    -0.22713
    -0.18094
    -0.41193
    -0.36573
    -0.41193
    -0.41193
    -0.22713
    -0.38883
    -0.38883
    -0.31953
    -0.22713
    -0.29643
    -0.31953
    -0.13474
    -0.13474
    -0.20403
    -0.08854
    -0.11164
    -0.08854
     0.02696
    -0.01924
     0.02696
    -0.01924
     0.07316
     0.02696
     0.07316
     0.30415
     0.21175
     0.07316
    -0.13474
    -0.27333
    -0.22713
    -0.22713
    -0.27333
    -0.29643
    -1.03561
    -1.98268
    -1.58999
     0.23485
     0.62754
     1.50531
     2.56788
     1.48221
     1.75940
     1.48221
     1.06642
     1.38981
     2.40618
     3.28395
     3.86143
     4.16172
     3.88453
     3.30705
     3.12226
     3.16846
     3.16846
     3.02986
     3.23775
     3.81524
     3.60734
     2.75267
     2.40618
     1.94420
     1.80560
     1.87490
     2.15209
     1.99039
     1.57461
     1.29742
     0.76613
     0.35035
    -0.08854
    -0.50432
    -0.73532
    -0.89701
    -0.78152
    -0.87391
    -0.92011
    -0.75842
    -0.66602
    -0.61982
    -0.50432
    -0.25023
    -0.04234
     0.18865
     0.32725
     0.69684
     0.67374
     0.69684
     0.16555
     0.11936
     0.44274
     0.48894
     0.48894
     0.39655
     0.09626
    -0.13474
    -0.29643
    -0.38883
    -0.57362
    -0.75842
    -0.85081
    -1.19730
    -1.38210
    -1.49759
    -1.45139
    -1.68239
    -1.61309
    -1.70549
    -1.89028
    -1.89028
    -1.91338
    -1.86718
    -1.89028
    -1.72859
    -1.56689
    -1.45139
    -1.24350
    -1.05871
    -0.94321
    -0.73532
    -0.38883
    -0.41193
    -0.18094
     0.00386
     0.14245
     0.16555
     0.23485
     0.28105
     0.53514
     0.35035
     0.25795
     0.41965
     0.30415
     0.23485
    -0.01924
    -0.04234
    -0.18094
    -0.22713
    -0.48123
    -0.27333
    -0.36573
    -0.31953
    -0.29643
    -0.41193
    -0.55052
    -0.36573
    -0.25023
    -0.13474
    -0.20403
    -0.20403
    -0.27333
    -0.31953
    -0.38883
    -0.50432
    -0.48123
    -0.59672
    -0.55052
    -0.78152
    -0.78152
    -0.82771
    -0.82771
    -0.82771
    -0.73532
    -0.82771
    -0.78152
    -0.75842
    -0.82771
    -0.73532
    -0.55052
    -0.48123
    -0.41193
    -0.18094
    -0.13474
    -0.13474
     0.02696
    -0.08854
    -0.11164
    -0.08854
    -0.06544
    -0.11164
     0.00386
    -0.01924
    -0.01924
     0.02696
     0.11936
     0.11936
     0.07316
     0.23485
    -0.01924
    -0.68912
    -1.19730
    -0.57362
    -0.64292
    -1.35900
    -2.46776
    -2.00578
    -1.75168
    -1.72859
    -1.65929
    -2.35226
    -2.32917
    -2.35226
    -2.42156
    -2.35226
    -1.91338
    -1.54379
    -1.12800
    -0.55052
     0.14245
     0.74303
     1.45911
     2.26759
     2.75267
     2.61407
     2.31378
     1.08952
     0.25795
     0.44274
     0.32725
     0.53514
     1.13572
     0.78923
     0.32725
    -0.48123
    -1.68239
    -2.46776
    -1.86718
    -1.93648
    -1.58999
    -1.40520
    -0.96631
    -0.87391
    -0.80462
    -0.48123
    -0.29643
    -0.06544
     0.39655
     0.53514
     0.51204
     0.88163
     0.92783
     0.60444
     0.25795
     0.14245
     0.16555
    -0.01924
     0.14245
     0.11936
     0.07316
     0.14245
     0.16555
     0.09626
     0.07316
     0.16555
    -0.11164
     0.00386
     0.14245
     0.11936
     0.11936
     0.14245
     0.11936
     0.11936
     0.23485
     0.35035
     0.25795
     0.32725
     0.28105
     0.35035
     0.41965
     0.67374
     0.48894
     0.37345
     0.60444
     0.53514
     0.69684
     0.58134
     0.51204
     0.39655
     0.48894
     0.60444
     0.32725
     0.39655
     0.14245
     0.28105
     0.14245
     0.37345
     0.14245
    -0.01924
    -0.13474
    -0.08854
    -0.08854
    -0.22713
    -0.31953
    -0.36573
    -0.36573
    -0.34263
    -0.41193
    -0.48123
    -0.43503
    -0.27333
    -0.27333
    -0.15784
    -0.13474
    -0.06544
    -0.13474
     0.16555
     0.18865
     0.41965
     0.39655
     0.51204
     0.69684
     0.97403
     0.85853
     0.74303
     0.92783
     1.27432
     1.29742
     1.29742
     1.22812
     0.99713
     0.83543
     0.88163
     1.11262
     1.15882
     1.08952
     0.88163
     0.60444
     0.53514
     0.41965
     0.32725
     0.35035
     0.28105
     0.25795
     0.30415
     0.46584
     0.21175
    -0.01924
     0.00386
     0.07316
     0.16555
     0.21175
     0.25795
     0.30415
     0.37345
     0.53514
     0.55824
     0.48894
     0.53514
     0.55824
     0.35035
     0.67374
     0.44274
     0.53514
     0.51204
     0.60444
     0.67374
     0.62754
     0.60444
     0.60444
     0.88163
     1.27432
     1.18192
     0.92783
     0.39655
    -0.98941
    -2.37536
    -3.29933
    -2.35226
    -2.56016
    -2.62946
    -1.19730
    -1.47449
    -0.82771
     1.80560
     2.10589
     0.58134
    -0.27333
     0.25795
     1.59771
     2.63717
     3.39945
     4.00003
     4.73921
     5.45528
     5.80177
     5.94037
     6.00966
     5.33979
     3.58424
     2.42928
     2.12899
     2.29068
     2.52168
     2.49858
     2.15209
     1.85180
     1.45911
     1.15882
     0.88163
     0.81233
     0.44274
    -0.06544
    -0.20403
    -0.48123
    -0.64292
    -0.66602
    -0.82771
    -0.92011
    -1.03561
    -0.96631
    -0.87391
    -0.71222
    -0.75842
    -0.66602
    -0.71222
    -0.31953
    -0.31953
    -0.27333
    -0.31953
    -0.15784
    -0.18094
    -0.06544
    -0.13474
    -0.15784
     0.00386
    -0.04234
    -0.15784
    -0.20403
    -0.29643
    -0.36573
    -0.52742
    -0.20403
    -0.22713
    -0.36573
    -0.36573
    -0.38883
    -0.45813
    -0.52742
    -0.59672
    -0.75842
    -0.80462
    -0.64292
    -0.59672
    -0.59672
    -0.68912
    -0.73532
    -0.98941
    -0.92011
    -0.82771
    -0.75842
    -0.94321
    -0.92011
    -0.94321
    -0.94321
    -0.89701
    -1.03561
    -1.01251
    -1.01251
    -0.96631
    -0.92011
    -1.01251
    -1.10491
    -1.12800
    -1.05871
    -0.92011
    -0.92011
    -0.98941
    -0.80462
    -0.66602
    -0.71222
    -0.52742
    -0.55052
    -0.52742
    -0.48123
    -0.41193
    -0.34263
    -0.29643
    -0.25023
    -0.22713
    -0.31953
    -0.13474
    -0.22713
    -0.61982
    -0.82771
    -0.94321
    -0.92011
    -0.78152
    -0.82771
    -0.82771
    -1.03561
    -0.98941
    -1.08181
    -1.10491
    -1.22040
    -1.61309
    -1.35900
    -1.26660
    -0.66602
    -0.66602
    -0.78152
    -0.71222
    -0.57362
    -0.55052
    -0.48123
    -0.57362
    -0.43503
    -0.31953
    -0.29643
    -0.27333
    -0.18094
    -0.31953
    -0.36573
    -0.36573
    -0.11164
    -0.08854
    -0.15784
    -0.18094
    -0.27333
    -0.27333
    -0.27333
    -0.22713
    -0.22713
     0.05006
     0.09626
     0.14245
     0.09626
     0.14245
     0.21175
     0.23485
     0.23485
     0.30415
     0.28105
     0.46584
     0.62754
     0.46584
     0.35035
     0.46584
     0.35035
     0.39655
     0.39655
     0.07316
     0.07316
    -0.06544
    -0.20403
    -0.38883
    -0.75842
    -0.85081
    -0.52742
    -0.85081
    -0.73532
     0.55824
     0.85853
     1.04333
     1.64391
     2.08279
     1.36671
     1.66700
     2.77577
     3.39945
     3.09916
     2.79887
     2.38308
     2.29068
     2.40618
     1.87490
     1.64391
     1.20502
     0.53514
    -0.11164
    -0.80462
    -1.28970
    -1.35900
    -1.35900
    -1.40520
    -1.31280
    -0.98941
    -1.08181
    -0.82771
    -0.22713
     0.30415
     0.18865
     0.30415
     0.51204
     0.48894
     0.60444
     0.76613
     0.78923
     0.65064
     0.67374
     0.53514
     0.30415
     0.09626
    -0.36573
    -0.61982
    -0.64292
    -0.73532
    -0.82771
    -0.82771
    -0.80462
    -1.12800
    -1.17420
    -1.19730
    -1.10491
    -0.98941
    -1.08181
    -1.33590
    -1.26660
    -1.08181
    -1.12800
    -1.19730
    -1.01251
    -0.92011
    -1.05871
    -1.01251
    -0.85081
    -0.82771
    -0.82771
    -0.89701
    -0.78152
    -0.75842
    -0.64292
    -0.64292
    -0.71222
    -0.57362
    -0.41193
    -0.43503
    -0.43503
    -0.27333
    -0.25023
    -0.27333
    -0.18094
    -0.15784
    -0.15784
    -0.25023
    -0.08854
     0.00386
     0.02696
    -0.15784
    -0.25023
    -0.22713
    -0.15784
    -0.27333
    -0.27333
    -0.31953
    -0.34263
    -0.50432
    -0.52742
    -0.45813
    -0.57362
    -0.57362
    -0.73532
    -0.68912
    -0.94321
    -0.98941
    -1.05871
    -0.92011
    -0.98941
    -1.10491
    -0.94321
    -0.61982
    -0.22713
    -0.15784
    -0.11164
     0.18865
     0.16555
     0.32725
     0.55824
     0.55824
     0.69684
     0.88163
     0.85853
     0.92783
     0.85853
     0.69684
     0.55824
     0.44274
     0.37345
     0.30415
    -0.13474
    -0.27333
    -0.38883
    -0.43503
    -0.64292
    -0.80462
    -0.75842
    -0.92011
    -0.85081
    -1.01251
    -0.92011
    -0.87391
    -0.80462
    -0.92011
    -0.82771
    -0.73532
    -0.75842
    -0.38883
    -0.04234
     0.05006
    -0.13474
     0.23485
     0.44274
     0.76613
     0.90473
     1.15882
     1.41291
     1.52841
     1.75940
     1.66700
     1.55151
     1.15882
     0.90473
     0.99713
     0.69684
     0.28105
    -0.18094
    -0.45813
    -0.78152
    -0.87391
    -1.01251
    -1.63619
    -3.36863
    -3.02214
    -2.83735
    -2.67565
    -1.47449
    -0.59672
     0.14245
     0.78923
     1.48221
     1.69010
     1.52841
     1.80560
     2.26759
     3.00676
     3.28395
     3.26085
     3.12226
     3.28395
     3.02986
     2.52168
     1.66700
     1.20502
     0.44274
    -0.22713
    -0.94321
    -1.68239
    -2.07507
    -2.16747
    -2.12127
    -1.98268
    -1.79788
    -1.63619
    -1.79788
    -1.77478
    -1.79788
    -1.68239
    -1.56689
    -1.31280
    -1.28970
    -1.26660
    -1.12800
    -1.10491
    -1.08181
    -0.96631
    -0.92011
    -0.92011
    -0.68912
    -0.82771
    -0.85081
    -1.01251
    -0.89701
    -0.75842
    -0.71222
    -0.57362
    -0.66602
    -0.71222
    -0.71222
    -0.52742
    -0.50432
    -0.55052
    -0.41193
    -0.50432
    -0.34263
    -0.18094
    -0.20403
    -0.11164
    -0.06544
     0.02696
     0.07316
    -0.01924
     0.23485
     0.25795
     0.23485
     0.44274
     0.62754
     0.71994
     0.67374
     0.78923
     0.78923
     0.76613
     0.92783
     0.83543
     0.67374
     0.55824
     0.60444
     0.76613
     0.85853
     0.55824
     0.30415
     0.39655
     0.35035
     0.39655
     0.30415
     0.09626
     0.07316
     0.07316
     0.14245
     0.16555
     0.14245
     0.16555
     0.28105
     0.30415
     0.32725
     0.30415
     0.05006
    -0.01924
    -0.06544
    -0.13474
    -0.29643
    -0.55052
    -0.59672
    -0.59672
    -0.48123
    -0.38883
    -0.41193
    -0.45813
    -0.31953
    -0.36573
    -0.06544
     0.16555
     0.16555
     0.16555
     0.21175
     0.39655
     0.58134
     0.76613
     0.88163
     0.90473
     0.99713
     0.97403
     0.83543
     0.67374
     0.41965
     0.32725
     0.44274
     0.58134
     0.53514
     0.46584
     0.62754
     0.44274
     0.37345
     0.30415
     0.25795
     0.30415
     0.48894
     0.78923
     0.69684
     0.67374
     0.71994
     0.69684
     0.76613
     1.06642
     1.15882
     1.18192
     1.32052
     1.48221
     1.69010
     1.75940
     1.66700
     1.59771
     1.55151
     1.87490
     1.75940
     0.32725
    -0.68912
    -0.27333
    -0.38883
    -0.45813
    -0.98941
    -1.03561
    -0.94321
    -1.54379
    -1.54379
    -1.86718
    -2.12127
    -2.19057
    -1.95958
    -1.08181
    -0.36573
     0.35035
     0.95093
     1.85180
     2.08279
     1.99039
     2.15209
     2.35998
     2.86817
     3.49185
     3.39945
     3.00676
     2.75267
     2.56788
     2.22139
     2.17519
     2.03659
     1.80560
     1.18192
     0.44274
    -0.08854
    -0.43503
    -0.20403
    -0.20403
    -0.50432
    -0.64292
    -0.73532
    -0.85081
    -0.87391
    -0.87391
    -0.82771
    -0.66602
    -0.68912
    -0.61982
    -0.64292
    -0.64292
    -0.71222
    -0.48123
    -0.50432
    -0.41193
    -0.45813
    -0.41193
    -0.22713
    -0.31953
    -0.20403
    -0.15784
    -0.20403
    -0.11164
     0.00386
     0.02696
    -0.01924
    -0.08854
     0.00386
    -0.15784
     0.02696
     0.11936
    -0.01924
     0.05006
     0.02696
    -0.01924
     0.00386
    -0.06544
    -0.27333
    -0.27333
    -0.22713
    -0.20403
    -0.22713
    -0.22713
    -0.15784
    -0.25023
    -0.18094
    -0.13474
    -0.20403
    -0.25023
    -0.31953
    -0.15784
    -0.13474
    -0.15784
    -0.06544
    -0.04234
    -0.01924
    -0.01924
    -0.01924
     0.02696
    -0.08854
    -0.13474
    -0.22713
     0.02696
    -0.06544
    -0.22713
    -0.18094
    -0.15784
    -0.13474
    -0.08854
    -0.15784
    -0.06544
    -0.08854
    -0.13474
    -0.15784
    -0.06544
     0.02696
    -0.01924
    -0.08854
     0.18865
     0.16555
     0.25795
     0.21175
     0.35035
     0.58134
     0.44274
     0.51204
     0.46584
     0.39655
     0.32725
     0.35035
     0.14245
    -0.31953
    -0.61982
    -1.28970
    -1.58999
    -1.79788
    -1.93648
    -2.51396
    -2.58326
    -2.88355
    -3.32243
    -3.25314
    -2.90665
    -2.86045
    -2.95285
    -2.56016
    -2.16747
    -1.89028
    -1.45139
    -1.17420
    -1.05871
    -0.41193
    -0.22713
     0.09626
     0.11936
     0.18865
     0.18865
     0.02696
    -0.01924
    -0.20403
    -0.36573
    -0.73532
    -1.05871
    -1.47449
    -1.65929
    -1.91338
    -2.21367
    -2.25987
    -2.21367
    -2.28297
    -1.86718
    -1.33590
    -0.82771
    -0.31953
    -0.36573
    -0.71222
    -0.50432
    -0.80462
     0.21175
     0.51204
    -0.36573
    -1.52069
    -0.55052
     1.13572
     1.78250
     1.22812
     0.48894
     0.39655
     1.27432
     2.01349
     2.10589
     1.85180
     1.92110
     2.38308
     2.63717
     2.84507
     2.77577
     2.84507
     2.66027
     2.89127
     2.59098
     2.05969
     1.36671
     0.81233
     0.11936
     0.02696
    -0.13474
    -0.31953
    -0.52742
    -0.64292
    -0.82771
    -0.80462
    -0.80462
    -0.59672
    -0.59672
    -0.52742
    -0.18094
    -0.22713
    -0.18094
    -0.20403
    -0.22713
    -0.22713
    -0.22713
    -0.27333
    -0.25023
    -0.34263
    -0.25023
    -0.22713
    -0.20403
    -0.29643
    -0.18094
    -0.31953
    -0.13474
    -0.08854
    -0.15784
    -0.06544
    -0.04234
    -0.08854
    -0.08854
    -0.01924
     0.02696
     0.02696
     0.05006
     0.09626
     0.02696
     0.21175
     0.09626
     0.02696
     0.07316
     0.14245
     0.16555
     0.30415
     0.25795
     0.30415
     0.07316
     0.23485
     0.30415
     0.35035
     0.41965
     0.35035
     0.32725
     0.32725
     0.37345
     0.21175
     0.37345
     0.48894
     0.32725
     0.28105
     0.41965
     0.37345
     0.30415
     0.25795
     0.25795
     0.35035
     0.30415
     0.37345
     0.35035
     0.32725
     0.35035
     0.32725
     0.30415
     0.55824
     0.51204
     0.35035
     0.51204
     0.55824
     0.58134
     0.48894
     0.39655
     0.51204
     0.60444
     0.51204
     0.39655
     0.39655
     0.35035
     0.39655
     0.16555
     0.41965
     0.30415
     0.11936
     0.18865
     0.23485
     0.25795
     0.09626
     0.14245
     0.21175
     0.23485
     0.18865
     0.21175
     0.09626
     0.07316
     0.14245
     0.11936
     0.18865
     0.21175
     0.11936
     0.09626
     0.23485
     0.11936
     0.14245
     0.07316
     0.11936
     0.18865
     0.25795
     0.23485
     0.23485
     0.18865
     0.30415
     0.37345
     0.16555
     0.35035
     0.44274
     0.48894
     0.44274
     0.46584
     0.67374
     0.90473
     1.02023
     1.22812
     1.52841
     1.57461
     1.11262
     1.02023
     1.29742
     1.13572
     1.11262
     1.02023
     0.81233
     0.65064
     0.69684
     0.60444
     0.58134
     0.92783
     1.27432
     1.66700
     1.22812
     0.97403
     0.71994
     0.69684
     0.83543
     0.92783
     0.85853
     0.95093
     0.74303
     0.37345
    -0.15784
    -0.48123
    -0.48123
    -0.68912
    -0.66602
    -0.71222
    -1.03561
    -1.45139
    -1.40520
    -1.52069
    -1.68239
    -1.42829
    -0.89701
    -0.34263
     0.07316
     0.09626
     0.21175
     0.07316
     0.14245
    -0.22713
    -0.34263
    -0.27333
     0.21175
     0.69684
     0.65064
     1.04333
     1.34362
     0.88163
    -0.85081
    -2.44466
    -0.50432
    -0.15784
     0.46584
     0.92783
     0.65064
     0.88163
     1.69010
     1.73630
     0.88163
     0.97403
     1.08952
     1.04333
     1.52841
     1.87490
     2.15209
     1.94420
     1.78250
     1.38981
     1.25122
     0.97403
     0.60444
     0.30415
    -0.18094
    -0.57362
    -0.82771
    -1.05871
    -1.12800
    -1.15110
    -1.24350
    -1.15110
    -1.03561
    -1.17420
    -1.28970
    -1.19730
    -1.17420
    -1.08181
    -1.01251
    -0.92011
    -0.89701
    -0.92011
    -0.80462
    -0.66602
    -0.61982
    -0.55052
    -0.59672
    -0.66602
    -0.71222
    -0.50432
    -0.41193
    -0.13474
    -0.36573
    -0.43503
    -0.22713
    -0.20403
    -0.15784
    -0.25023
    -0.29643
    -0.29643
    -0.25023
    -0.13474
    -0.15784
    -0.36573
    -0.29643
    -0.34263
    -0.31953
    -0.22713
    -0.22713
    -0.38883
    -0.36573
    -0.29643
    -0.22713
    -0.27333
    -0.41193
    -0.31953
    -0.29643
    -0.18094
    -0.15784
    -0.25023
    -0.11164
    -0.29643
    -0.29643
    -0.08854
    -0.11164
    -0.18094
    -0.20403
    -0.04234
    -0.13474
    -0.01924
     0.00386
    -0.18094
    -0.11164
     0.05006
     0.07316
     0.02696
     0.00386
     0.00386
    -0.06544
     0.09626
     0.28105
     0.09626
     0.09626
     0.07316
     0.23485
     0.14245
     0.02696
     0.07316
     0.11936
     0.00386
     0.07316
     0.02696
    -0.11164
    -0.22713
    -0.34263
    -0.15784
     0.02696
    -0.08854
    -0.20403
    -0.13474
    -0.15784
    -0.25023
    -0.57362
    -1.01251
    -1.08181
    -1.08181
    -0.50432
     1.18192
     2.45238
     2.63717
     2.15209
     1.59771
     1.52841
     1.66700
     1.41291
     1.82870
     2.29068
     2.84507
     2.77577
     2.52168
     2.08279
     1.50531
     1.11262
     0.69684
     0.21175
    -0.13474
    -0.31953
    -0.59672
    -0.57362
    -0.34263
    -0.45813
    -0.50432
    -0.36573
    -0.01924
     0.05006
    -0.01924
    -0.04234
    -0.13474
     0.02696
     0.11936
     0.11936
     0.14245
     0.02696
    -0.06544
    -0.15784
     0.02696
    -0.15784
    -0.22713
    -0.15784
    -0.29643
    -0.13474
    -0.31953
    -0.31953
    -0.29643
    -0.11164
    -0.36573
    -0.59672
    -0.64292
    -0.59672
    -0.89701
    -0.75842
    -0.61982
    -0.85081
    -0.98941
    -1.10491
    -1.12800
    -1.19730
    -0.82771
    -1.63619
    -2.46776
    -2.32917
    -1.91338
    -0.92011
    -1.10491
    -0.98941
    -1.08181
    -1.63619
    -1.77478
    -1.68239
    -1.22040
    -0.38883
     0.11936
     0.07316
     0.07316
     1.04333
     2.01349
     2.29068
     2.15209
     2.03659
     2.35998
     2.72957
     2.54478
     2.66027
     2.89127
     2.96056
     2.47548
     2.15209
     1.82870
     1.32052
     1.02023
     0.71994
     0.14245
    -0.18094
    -0.45813
    -0.80462
    -1.17420
    -1.28970
    -1.24350
    -1.35900
    -1.33590
    -1.31280
    -1.22040
    -1.22040
    -1.26660
    -1.42829
    -1.26660
    -1.10491
    -0.89701
    -0.80462
    -0.73532
    -0.73532
    -0.82771
    -0.64292
    -0.59672
    -0.55052
    -0.71222
    -0.55052
    -0.43503
    -0.61982
    -0.45813
    -0.31953
    -0.31953
    -0.31953
    -0.20403
    -0.13474
    -0.25023
    -0.20403
    -0.13474
    -0.18094
     0.00386
    -0.06544
    -0.08854
    -0.01924
     0.07316
    -0.01924
     0.00386
     0.00386
     0.05006
     0.07316
     0.09626
     0.11936
     0.16555
     0.02696
     0.07316
     0.11936
     0.07316
     0.14245
     0.02696
    -0.01924
     0.35035
     0.41965
     0.53514
     0.90473
     1.06642
     1.13572
     1.32052
     1.20502
     1.08952
     1.20502
     1.32052
     1.22812
     1.25122
     1.36671
     1.45911
     1.73630
     2.01349
     2.10589
     1.96730
     1.99039
     1.80560
     1.64391
     1.73630
     1.85180
     1.80560
     2.15209
     2.15209
     2.12899
     2.01349
     1.71320
     1.57461
     1.22812
     1.02023
     0.92783
     0.58134
     0.46584
     0.32725
    -0.01924
    -0.08854
     0.05006
    -0.15784
    -0.25023
    -0.38883
    -0.45813
    -0.43503
    -0.43503
    -0.57362
    -0.64292
    -0.57362
    -0.55052
    -0.57362
    -0.64292
    -0.66602
    -0.61982
    -0.87391
    -0.80462
    -0.80462
    -0.82771
    -0.85081
    -0.73532
    -0.80462
    -0.73532
    -0.80462
    -0.73532
    -0.61982
    -0.59672
    -0.50432
    -0.61982
    -0.50432
    -0.50432
    -0.50432
    -0.38883
    -0.34263
    -0.31953
    -0.20403
    -0.41193
    -0.41193
    -0.38883
    -0.50432
    -0.41193
    -0.36573
    -0.31953
    -0.31953
    -0.43503
    -0.31953
    -0.20403
    -0.20403
    -0.64292
    -0.92011
    -1.40520
    -1.01251
    -0.59672
    -0.96631
    -1.38210
    -1.31280
    -0.55052
    -1.45139
    -1.65929
    -1.42829
    -1.65929
    -1.91338
    -1.68239
    -1.65929
    -1.35900
    -0.96631
    -0.94321
    -1.17420
    -1.38210
    -1.24350
    -1.24350
    -0.96631
    -1.12800
    -1.10491
    -0.71222
    -0.75842
    -0.85081
    -0.57362
    -0.80462
    -0.45813
    -0.50432
    -0.50432
    -0.38883
    -0.31953
    -0.41193
    -0.31953
    -0.18094
     0.14245
     0.30415
     0.23485
     0.18865
     0.32725
     0.28105
     0.14245
     0.35035
     0.32725
     0.25795
     0.14245
     0.11936
     0.23485
     0.30415
     0.30415
     0.23485
     0.23485
     0.14245
     0.21175
     0.21175
     0.39655
     0.44274
     0.39655
     0.46584
     0.46584
     0.48894
     0.58134
     0.39655
     0.62754
     0.74303
     0.81233
     0.85853
     0.81233
     0.88163
     0.95093
     0.97403
     1.08952
     1.02023
     0.53514
     0.46584
     0.90473
     0.88163
     0.69684
     0.35035
     0.00386
    -0.06544
    -0.11164
    -0.29643
    -0.43503
     0.05006
     0.55824
     0.76613
     1.20502
     1.22812
     1.04333
     0.99713
     1.13572
     1.36671
     1.71320
     2.05969
     2.40618
     2.54478
     2.61407
     2.70647
     2.38308
     2.10589
     1.59771
     1.32052
     1.27432
     1.32052
     1.29742
     1.13572
     0.99713
     0.60444
     0.55824
     0.65064
     0.62754
     0.55824
     0.78923
     0.69684
     0.69684
     0.55824
     0.53514
     0.48894
     0.41965
     0.62754
     0.53514
     0.46584
     0.30415
     0.28105
     0.41965
     0.30415
     0.11936
     0.07316
     0.09626
    -0.13474
    -0.01924
    -0.08854
    -0.11164
    -0.15784
    -0.11164
    -0.06544
     0.05006
    -0.22713
    -0.22713
    -0.13474
    -0.13474
    -0.13474
    -0.15784
     0.02696
    -0.08854
    -0.08854
    -0.06544
     0.02696
    -0.08854
    -0.18094
    -0.27333
    -0.34263
    -0.29643
    -0.38883
    -0.36573
    -0.18094
    -0.36573
    -0.50432
    -0.55052
    -0.43503
    -0.41193
    -0.50432
    -0.66602
    -0.92011
    -1.17420
    -1.45139
    -1.61309
    -1.26660
    -0.92011
    -0.89701
    -1.12800
    -1.17420
    -1.42829
    -1.38210
    -1.19730
    -1.15110
    -0.94321
    -0.96631
    -0.57362
    -0.31953
    -0.36573
    -0.13474
    -0.01924
     0.09626
     0.35035
     0.32725
     0.25795
     0.18865
     0.46584
     0.44274
     0.37345
     0.35035
     0.30415
     0.39655
     0.48894
     0.37345
     0.44274
     0.44274
     0.60444
     0.51204
     0.60444
     0.69684
     0.69684
     0.55824
     0.71994
     0.69684
     0.58134
     0.60444
     0.53514
     0.71994
     0.76613
     0.88163
     0.83543
     0.67374
     0.60444
     0.25795
     0.14245
     0.32725
     0.39655
     0.23485
     0.39655
     0.18865
    -0.73532
    -1.49759
    -1.10491
    -1.47449
    -0.68912
     0.28105
     0.35035
     1.59771
     1.41291
     0.46584
     0.51204
     0.97403
     1.82870
     2.15209
     2.33688
     2.40618
     2.63717
     2.84507
     2.91436
     2.26759
     1.34362
     1.43601
     1.18192
     0.71994
     0.09626
    -0.29643
     0.35035
     1.11262
     1.29742
     1.55151
     1.34362
     1.50531
     1.50531
     1.11262
     0.83543
     0.78923
     1.64391
     2.15209
     2.17519
     1.80560
     1.32052
     0.81233
     0.28105
    -0.13474
    -0.34263
    -0.73532
    -0.98941
    -1.10491
    -1.10491
    -1.12800
    -1.05871
    -0.94321
    -1.03561
    -0.85081
    -0.92011
    -1.03561
    -0.92011
    -0.85081
    -0.82771
    -0.92011
    -0.64292
    -0.75842
    -0.78152
    -0.85081
    -0.82771
    -0.75842
    -0.71222
    -0.59672
    -0.78152
    -0.68912
    -0.59672
    -0.55052
    -0.55052
    -0.61982
    -0.55052
    -0.61982
    -0.50432
    -0.31953
    -0.50432
    -0.50432
    -0.52742
    -0.38883
    -0.34263
    -0.34263
    -0.34263
    -0.43503
    -0.31953
    -0.18094
    -0.11164
    -0.15784
    -0.27333
    -0.18094
    -0.15784
    -0.06544
    -0.29643
    -0.31953
     0.02696
    -0.27333
    -0.41193
    -0.06544
    -0.25023
    -0.48123
    -0.45813
    -0.29643
    -0.38883
    -1.35900
    -1.15110
    -0.96631
    -0.38883
     0.07316
    -0.08854
    -0.50432
    -0.50432
    -0.59672
    -0.57362
    -0.50432
    -0.41193
    -0.22713
    -0.06544
     0.11936
     0.05006
     0.05006
     0.02696
     0.14245
    -0.01924
     0.09626
    -0.04234
    -0.20403
    -0.15784
    -0.25023
    -0.15784
    -0.01924
    -0.13474
    -0.20403
    -0.27333
    -0.22713
    -0.25023
    -0.22713
    -0.22713
    -0.34263
    -0.45813
    -0.36573
    -0.27333
    -0.27333
    -0.31953
    -0.22713
    -0.27333
    -0.29643
    -0.15784
    -0.22713
    -0.27333
    -0.20403
    -0.11164
    -0.22713
    -0.20403
    -0.22713
    -0.22713
    -0.15784
    -0.01924
     0.00386
    -0.11164
    -0.06544
    -0.08854
    -0.13474
    -0.13474
    -0.15784
    -0.06544
    -0.11164
    -0.04234
    -0.01924
    -0.01924
     0.05006
    -0.13474
    -0.08854
     0.05006
     0.11936
     0.11936
     0.00386
     0.02696
    -0.01924
     0.11936
     0.28105
     0.48894
     0.60444
     0.32725
     0.07316
     0.16555
    -0.04234
    -0.11164
     0.18865
     0.35035
    -0.34263
    -0.20403
    -0.13474
    -0.48123
    -0.68912
    -0.96631
    -1.26660
    -1.72859
    -1.77478
    -1.84408
    -1.79788
    -1.75168
    -1.54379
    -0.59672
     0.18865
     0.44274
     0.81233
     0.85853
     1.02023
     0.74303
     0.74303
     1.34362
     2.24449
     2.38308
     2.35998
     2.33688
     2.05969
     1.75940
     1.50531
     0.97403
     0.35035
    -0.04234
    -0.45813
    -0.52742
    -0.64292
    -0.41193
    -0.36573
    -0.41193
    -0.41193
    -0.31953
    -0.36573
    -0.22713
    -0.08854
     0.09626
     0.30415
     0.39655
     0.48894
     0.32725
     0.51204
     0.85853
     0.60444
     0.35035
     0.11936
     0.00386
     0.02696
    -0.18094
    -0.13474
    -0.29643
    -0.29643
    -0.48123
    -0.52742
    -0.57362
    -0.75842
    -0.82771
    -0.80462
    -0.66602
    -0.80462
    -0.75842
    -0.75842
    -0.68912
    -0.89701
    -0.87391
    -0.82771
    -0.73532
    -0.64292
    -0.78152
    -0.73532
    -0.80462
    -0.85081
    -0.89701
    -0.85081
    -0.78152
    -0.89701
    -0.78152
    -0.66602
    -0.71222
    -0.64292
    -0.64292
    -0.41193
    -0.48123
    -0.29643
    -0.31953
    -0.43503
    -0.45813
    -0.27333
    -0.22713
    -0.41193
    -0.25023
    -0.15784
    -0.27333
    -0.50432
    -0.22713
    -0.01924
    -0.64292
    -1.45139
    -1.26660
    -1.08181
    -0.55052
    -0.41193
    -0.57362
    -0.66602
    -0.75842
    -0.89701
    -0.82771
    -0.82771
    -0.73532
    -0.43503
    -0.41193
    -0.41193
    -0.36573
    -0.38883
    -0.38883
    -0.13474
     0.14245
     0.23485
     0.14245
     0.16555
     0.14245
     0.02696
     0.07316
     0.11936
     0.23485
     0.35035
     0.41965
     0.44274
     0.37345
     0.23485
     0.28105
     0.30415
     0.28105
     0.30415
     0.23485
     0.07316
     0.16555
     0.11936
     0.05006
     0.18865
     0.23485
     0.14245
     0.28105
     0.23485
     0.18865
     0.09626
     0.25795
     0.30415
     0.39655
     0.53514
     0.39655
     0.55824
     0.55824
     0.62754
     0.76613
     0.69684
     0.76613
     0.69684
     0.74303
     0.67374
     0.62754
     0.55824
     0.51204
     0.37345
     0.30415
     0.23485
     0.11936
    -0.29643
    -0.45813
    -0.78152
    -0.94321
    -1.22040
    -1.33590
    -1.52069
    -1.45139
    -0.98941
     0.07316
     1.15882
     0.88163
     0.60444
     0.51204
     0.71994
     0.69684
     0.28105
     0.76613
     1.38981
     1.80560
     1.99039
     1.96730
     1.38981
     1.11262
     0.85853
     0.53514
     0.48894
     0.21175
    -0.27333
    -0.94321
    -1.03561
    -1.40520
    -0.78152
     0.14245
     0.18865
     1.73630
     1.89800
     0.81233
     0.21175
     0.09626
     0.67374
     1.08952
     1.45911
     1.55151
     1.45911
     1.55151
     1.38981
     1.25122
     1.02023
     0.37345
     0.39655
     0.39655
     0.02696
     0.16555
    -0.25023
    -0.75842
    -0.75842
    -0.78152
    -0.82771
    -1.03561
    -1.33590
    -1.40520
    -1.70549
    -2.00578
    -2.83735
    -3.89991
    -4.75459
    -5.44756
    -5.30897
    -5.17037
    -5.49376
    -5.21657
    -4.77769
    -4.54669
    -3.69202
    -3.39173
    -3.23004
    -3.04524
    -2.32917
    -1.19730
    -0.06544
     0.88163
     1.52841
     2.01349
     2.24449
     2.63717
     2.96056
     3.00676
     2.61407
     2.35998
     2.05969
     1.69010
     1.27432
     0.92783
     0.71994
     0.51204
     0.55824
     0.37345
     0.11936
    -0.15784
    -0.18094
    -0.20403
    -0.06544
    -0.13474
    -0.43503
    -0.41193
    -0.31953
    -0.43503
    -0.45813
    -0.59672
    -0.50432
    -0.43503
    -0.50432
    -0.41193
    -0.50432
    -0.68912
    -0.59672
    -0.38883
    -0.31953
    -0.71222
    -0.48123
    -0.61982
    -0.55052
    -0.38883
    -0.15784
    -0.18094
    -0.34263
    -0.18094
    -0.13474
    -0.04234
    -0.11164
    -0.01924
    -0.04234
    -0.01924
     0.35035
     0.35035
     0.39655
     0.44274
     0.44274
     0.53514
     0.53514
     0.58134
     0.60444
     0.60444
     0.71994
     0.69684
     0.71994
     0.74303
     0.74303
     0.62754
     0.65064
     0.76613
     0.62754
     0.55824
     0.51204
     0.51204
     0.55824
     0.39655
     0.39655
     0.41965
     0.44274
     0.46584
     0.44274
     0.46584
     0.32725
     0.28105
     0.28105
     0.28105
    -0.13474
    -0.18094
    -0.27333
    -0.31953
    -0.43503
    -0.41193
    -0.34263
    -0.25023
    -0.11164
     0.69684
     1.36671
     1.55151
     1.36671
     1.13572
     1.34362
     1.85180
     1.92110
     1.96730
     2.19829
     2.38308
     2.29068
     2.10589
     2.29068
     1.92110
     1.34362
     0.95093
     0.69684
     0.46584
    -0.06544
    -0.34263
    -0.52742
    -0.41193
    -0.36573
    -0.48123
    -0.61982
    -0.66602
    -0.78152
    -0.75842
    -0.68912
    -0.64292
    -0.71222
    -0.59672
    -0.50432
    -0.52742
    -0.45813
    -0.48123
    -0.50432
    -0.48123
    -0.38883
    -0.18094
    -0.48123
    -0.29643
    -0.22713
    -0.18094
    -0.11164
    -0.15784
    -0.22713
    -0.27333
    -0.04234
    -0.08854
    -0.06544
    -0.13474
    -0.18094
    -0.11164
    -0.01924
    -0.22713
    -0.38883
    -0.36573
    -0.45813
    -0.50432
    -0.64292
    -0.66602
    -0.64292
    -0.45813
    -0.08854
     0.16555
     0.14245
    -0.82771
    -1.26660
    -1.52069
    -1.49759
    -1.10491
     0.46584
     1.27432
     1.66700
     1.04333
     0.48894
     0.07316
     0.32725
     0.62754
     1.02023
     1.43601
     1.41291
     1.52841
     1.22812
     0.85853
     0.76613
     0.62754
     0.41965
     0.65064
     0.67374
     0.69684
     0.32725
    -0.04234
    -0.15784
     0.16555
     0.35035
     0.37345
     0.25795
     0.23485
     0.25795
     0.07316
    -0.25023
    -0.20403
    -0.34263
    -0.52742
    -0.61982
    -0.92011
    -1.31280
    -1.58999
    -1.98268
    -2.28297
    -2.07507
    -1.77478
    -1.70549
    -1.54379
    -1.56689
    -1.40520
    -1.17420
    -0.68912
    -0.45813
    -0.22713
    -0.08854
     0.07316
     0.28105
     0.58134
     0.74303
     0.99713
     0.95093
     0.88163
     0.92783
     0.81233
     0.81233
     0.67374
     0.58134
     0.55824
     0.69684
     0.44274
     0.32725
     0.28105
     0.28105
     0.16555
     0.14245
     0.21175
     0.14245
     0.11936
    -0.06544
     0.07316
    -0.04234
    -0.15784
    -0.31953
    -0.48123
    -0.06544
    -0.25023
    -0.41193
    -0.50432
    -0.61982
    -0.68912
    -0.80462
    -0.87391
    -0.92011
    -0.89701
    -1.08181
    -1.05871
    -1.12800
    -1.03561
    -1.17420
    -1.19730
    -0.96631
    -1.03561
    -0.75842
    -0.01924
     0.60444
     0.53514
     0.41965
     0.44274
     0.81233
     1.22812
     1.29742
     1.22812
     1.34362
     1.48221
     1.38981
     1.29742
     1.25122
     1.15882
     0.92783
     0.74303
     0.60444
     0.32725
     0.14245
    -0.22713
    -0.04234
     0.07316
    -0.27333
    -0.27333
     0.02696
     0.09626
    -0.18094
    -0.22713
    -0.27333
    -0.22713
    -0.31953
    -0.15784
    -0.11164
    -0.27333
    -0.31953
    -0.27333
    -0.25023
    -0.27333
    -0.27333
    -0.27333
    -0.25023
    -0.34263
    -0.01924
    -0.06544
    -0.22713
     0.07316
     0.09626
     0.07316
     0.09626
     0.11936
     0.16555
     0.07316
     0.02696
     0.16555
     0.28105
     0.14245
     0.14245
     0.25795
     0.14245
     0.14245
     0.02696
     0.07316
     0.16555
     0.02696
     0.07316
     0.00386
     0.09626
    -0.08854
     0.02696
     0.07316
     0.07316
     0.05006
     0.09626
    -0.06544
     0.07316
     0.07316
     0.02696
     0.16555
     0.14245
     0.07316
     0.02696
     0.02696
    -0.01924
    -0.25023
    -0.36573
    -0.31953
    -0.04234
     0.21175
     0.09626
     0.09626
     0.11936
     0.74303
     1.52841
     1.71320
     1.99039
     2.54478
     2.01349
     2.03659
     2.52168
     3.09916
     2.96056
     2.42928
     2.22139
     2.12899
     2.38308
     2.05969
     1.82870
     1.29742
     0.78923
     0.23485
     0.02696
     0.05006
    -0.20403
    -0.22713
     0.07316
     0.00386
     0.07316
     0.58134
     0.46584
     0.25795
     0.46584
     0.55824
     0.58134
     0.48894
     0.21175
    -0.01924
    -0.06544
    -0.27333
    -0.71222
    -0.82771
    -0.73532
    -0.92011
    -1.01251
    -1.05871
    -0.94321
    -0.75842
    -0.68912
    -0.45813
    -0.38883
    -0.18094
     0.11936
     0.07316
     0.21175
     0.53514
     0.48894
     0.69684
     0.78923
     0.58134
     0.74303
     0.28105
     0.07316
     0.07316
     0.30415
     0.05006
    -0.22713
    -0.41193
    -0.57362
    -0.64292
    -0.73532
    -0.68912
    -0.94321
    -1.15110
    -1.28970
    -1.45139
    -1.65929
    -1.86718
    -1.98268
    -2.12127
    -1.31280
    -0.38883
     0.11936
     0.02696
     0.09626
     0.16555
     0.32725
    -0.08854
    -0.41193
     0.02696
     0.99713
     1.48221
     1.45911
     1.43601
     1.36671
     1.02023
     0.83543
     0.30415
     0.09626
    -0.11164
    -0.27333
    -0.22713
    -0.29643
    -0.01924
     0.00386
    -0.11164
    -0.01924
    -0.08854
    -0.18094
    -0.27333
    -0.36573
    -0.38883
    -0.41193
    -0.34263
    -0.36573
    -0.41193
    -0.48123
    -0.55052
    -0.45813
    -0.50432
    -0.29643
    -0.45813
    -0.55052
    -0.29643
    -0.34263
    -0.38883
    -0.34263
    -0.45813
    -0.52742
    -0.38883
    -0.20403
    -0.31953
    -0.41193
    -0.41193
    -0.31953
    -0.29643
    -0.22713
    -0.20403
    -0.38883
    -0.22713
    -0.20403
    -0.18094
    -0.18094
    -0.29643
    -0.29643
    -0.20403
    -0.11164
    -0.11164
    -0.36573
    -0.45813
    -0.50432
    -0.55052
    -0.36573
    -0.29643
    -0.41193
    -0.50432
    -0.45813
    -0.57362
    -0.45813
    -0.57362
    -0.55052
    -0.41193
    -0.31953
    -0.41193
    -0.45813
    -0.38883
    -0.38883
    -0.38883
    -0.27333
    -0.22713
    -0.34263
    -0.48123
    -0.27333
    -0.13474
    -0.22713
    -0.27333
    -0.31953
    -0.18094
    -0.31953
     0.02696
    -0.18094
    -0.22713
    -0.29643
    -0.15784
     0.02696
     0.25795
     0.02696
     0.16555
     0.41965
     0.65064
     0.67374
     0.62754
     0.51204
     0.67374
     0.78923
     0.76613
     0.97403
     1.02023
     0.99713
     0.99713
     0.83543
     1.04333
     1.13572
     0.78923
     0.92783
     0.85853
     0.78923
     0.78923
     0.55824
     0.44274
     0.60444
     0.67374
     0.30415
    -0.27333
    -0.11164
    -0.52742
     0.21175
     0.44274
     0.76613
     1.78250
     0.97403
    -0.64292
    -0.34263
     0.09626
     0.81233
     0.88163
     0.92783
     0.81233
     0.53514
     0.21175
     0.02696
    -0.36573
    -0.36573
    -0.43503
    -0.41193
    -0.55052
    -1.22040
    -1.38210
    -1.19730
    -1.08181
    -0.87391
    -0.85081
    -1.01251
    -0.98941
    -0.68912
    -0.55052
    -0.61982
    -0.78152
    -0.82771
    -0.48123
     0.16555
     0.95093
     1.18192
     0.76613
     0.46584
     0.44274
     0.78923
     1.15882
     1.15882
     1.08952
     0.97403
     0.81233
     0.65064
     0.71994
     0.78923
     0.48894
     0.44274
     0.30415
     0.18865
    -0.22713
    -0.50432
    -0.61982
    -0.73532
    -0.85081
    -0.78152
    -0.64292
    -0.50432
    -0.43503
    -0.61982
    -0.59672
    -0.68912
    -0.89701
    -0.85081
    -0.55052
    -0.43503
    -0.64292
    -0.85081
    -0.80462
    -0.82771
    -0.75842
    -0.78152
    -0.64292
    -0.61982
    -0.57362
    -0.61982
    -0.64292
    -0.57362
    -0.73532
    -0.57362
    -0.43503
    -0.48123
    -0.55052
    -0.61982
    -0.71222
    -0.50432
    -0.64292
    -0.57362
    -0.50432
    -0.45813
    -0.52742
    -0.48123
    -0.38883
    -0.41193
    -0.61982
    -0.48123
    -0.34263
    -0.27333
    -0.48123
    -0.13474
    -0.31953
    -0.31953
    -0.20403
    -0.34263
    -0.15784
    -0.11164
    -0.13474
    -0.13474
    -0.20403
    -0.06544
    -0.25023
    -0.31953
    -0.18094
    -0.18094
    -0.22713
    -0.38883
    -0.48123
    -0.45813
    -0.50432
    -0.52742
    -0.71222
    -0.64292
    -0.73532
    -0.73532
    -0.68912
    -0.66602
    -0.73532
    -0.85081
    -0.73532
    -0.68912
    -0.68912
    -0.68912
    -0.64292
    -0.59672
    -0.61982
    -0.57362
    -0.55052
    -0.50432
    -0.41193
    -0.41193
    -0.48123
    -0.38883
    -0.36573
    -0.38883
    -0.41193
    -0.20403
    -0.22713
    -0.29643
    -0.25023
    -0.22713
    -0.01924
     0.28105
     0.44274
     0.48894
     0.39655
     0.51204
     0.51204
     0.71994
     0.92783
     1.08952
     1.11262
     1.50531
     1.38981
     1.32052
     1.50531
     1.45911
     1.59771
     1.45911
     1.59771
     1.69010
     1.52841
     1.38981
     1.11262
     1.13572
     1.08952
     0.83543
     0.60444
     0.41965
     0.51204
     0.07316
    -0.13474
    -0.06544
    -0.22713
    -0.50432
    -1.05871
    -1.49759
    -0.92011
     0.05006
     0.41965
     0.21175
    -0.22713
    -0.22713
    -0.34263
    -0.41193
    -0.22713
    -0.25023
    -0.59672
    -0.38883
    -0.48123
    -0.41193
     0.74303
     1.75940
     1.45911
     0.55824
     0.25795
     0.37345
     0.30415
     0.30415
     0.51204
     0.78923
     1.04333
     1.22812
     1.04333
     1.18192
     1.04333
     0.88163
     0.69684
     0.62754
     0.69684
     0.32725
     0.11936
     0.30415
     0.67374
     0.88163
     0.97403
     1.04333
     1.02023
     1.15882
     0.97403
     1.02023
     0.97403
     0.62754
     0.46584
     0.09626
     0.05006
    -0.04234
    -0.25023
    -0.48123
    -0.85081
    -0.94321
    -1.17420
    -1.40520
    -1.58999
    -1.49759
    -1.63619
    -1.65929
    -1.68239
    -1.58999
    -1.72859
    -1.65929
    -1.58999
    -1.28970
    -1.19730
    -1.35900
    -1.28970
    -1.28970
    -1.10491
    -1.10491
    -0.96631
    -0.80462
    -0.75842
    -0.78152
    -0.68912
    -0.66602
    -0.73532
    -0.73532
    -0.57362
    -0.59672
    -0.45813
    -0.41193
    -0.41193
    -0.41193
    -0.36573
    -0.45813
    -0.41193
    -0.22713
    -0.22713
    -0.27333
    -0.11164
    -0.22713
    -0.20403
    -0.15784
    -0.18094
    -0.01924
     0.05006
    -0.06544
    -0.04234
    -0.15784
    -0.22713
    -0.15784
    -0.06544
    -0.13474
    -0.13474
    -0.18094
    -0.22713
    -0.18094
    -0.29643
    -0.31953
    -0.38883
    -0.41193
    -0.31953
    -0.29643
    -0.41193
    -0.45813
    -0.34263
    -0.50432
    -0.34263
    -0.31953
    -0.31953
    -0.27333
    -0.41193
    -0.20403
    -0.20403
    -0.20403
    -0.22713
    -0.34263
    -0.18094
    -0.13474
    -0.15784
    -0.15784
    -0.20403
    -0.11164
    -0.18094
    -0.15784
    -0.15784
    -0.22713
    -0.31953
    -0.29643
    -0.31953
    -0.34263
    -0.41193
    -0.48123
    -0.57362
    -0.45813
    -0.38883
    -0.41193
    -0.41193
    -0.43503
    -0.36573
    -0.41193
    -0.15784
    -0.27333
    -0.41193
    -0.27333
    -0.04234
     0.14245
     0.23485
     0.35035
     0.35035
     0.37345
     0.39655
     0.69684
     0.78923
     0.88163
     0.81233
     0.48894
     0.39655
     0.62754
     0.78923
     0.48894
     0.69684
     0.09626
    -1.08181
    -2.62946
    -3.20694
    -2.39846
    -1.72859
    -1.86718
    -1.22040
    -2.02888
    -1.70549
    -1.19730
    -1.19730
    -0.59672
     0.48894
     1.02023
     1.20502
     1.52841
     2.03659
     2.68337
     3.28395
     3.58424
     3.83833
     3.74594
     3.21465
     2.79887
     2.49858
     2.10589
     1.52841
     1.22812
     0.83543
     0.32725
     0.07316
     0.02696
    -0.06544
    -0.15784
    -0.29643
    -0.18094
    -0.13474
    -0.13474
    -0.15784
    -0.20403
    -0.25023
    -0.27333
    -0.20403
    -0.01924
     0.09626
     0.00386
    -0.08854
    -0.01924
    -0.15784
    -0.31953
    -0.50432
    -0.55052
    -0.48123
    -0.50432
    -0.64292
    -0.75842
    -0.92011
    -1.01251
    -1.03561
    -1.08181
    -1.01251
    -1.05871
    -1.01251
    -0.92011
    -1.01251
    -0.82771
    -0.85081
    -0.87391
    -0.87391
    -0.71222
    -0.68912
    -0.66602
    -0.80462
    -0.71222
    -0.61982
    -0.59672
    -0.34263
    -0.48123
    -0.57362
    -0.50432
    -0.50432
    -0.45813
    -0.48123
    -0.55052
    -0.57362
    -0.59672
    -0.38883
    -0.15784
    -0.31953
    -0.41193
    -0.45813
    -0.45813
    -0.27333
    -0.29643
    -0.36573
    -0.41193
    -0.43503
    -0.29643
    -0.48123
    -0.59672
    -0.41193
    -0.48123
    -0.31953
    -0.45813
    -0.45813
    -0.66602
    -0.57362
    -0.64292
    -0.50432
    -0.31953
    -0.41193
    -0.50432
    -0.25023
    -0.29643
    -0.18094
    -0.20403
    -0.20403
    -0.15784
    -0.04234
    -0.01924
    -0.01924
    -0.06544
    -0.08854
    -0.20403
     0.02696
     0.02696
     0.07316
    -0.13474
    -0.01924
    -0.18094
    -0.01924
    -0.11164
    -0.08854
    -0.18094
    -0.15784
    -0.08854
    -0.06544
    -0.15784
    -0.13474
    -0.29643
    -0.27333
     0.02696
    -0.13474
    -0.22713
    -0.29643
    -0.15784
    -0.13474
     0.02696
    -0.11164
     0.02696
     0.00386
     0.02696
     0.05006
     0.07316
     0.11936
     0.11936
     0.02696
     0.28105
     0.35035
     0.14245
     0.11936
     0.09626
     0.11936
     0.07316
     0.18865
     0.09626
     0.21175
     0.16555
     0.18865
     0.32725
     0.60444
     0.53514
     0.30415
     0.41965
     0.35035
     0.07316
    -0.25023
    -0.59672
    -0.11164
     1.66700
     2.63717
     1.59771
     0.71994
     1.04333
     0.78923
     1.08952
     1.06642
     0.55824
     1.29742
     2.49858
     3.39945
     2.89127
     2.15209
     1.78250
     1.59771
     2.38308
     2.70647
     2.38308
     2.12899
     2.15209
     2.40618
     2.31378
     2.42928
     2.47548
     2.03659
     2.01349
     1.99039
     1.73630
     1.34362
     1.06642
     0.97403
     0.67374
     0.65064
     0.46584
     0.32725
     0.07316
    -0.31953
    -0.50432
    -0.68912
    -0.61982
    -0.78152
    -0.96631
    -0.73532
    -0.78152
    -0.89701
    -0.92011
    -0.87391
    -1.01251
    -0.94321
    -0.87391
    -0.82771
    -0.75842
    -0.55052
    -0.64292
    -0.55052
    -0.57362
    -0.59672
    -0.78152
    -0.75842
    -0.52742
    -0.61982
    -0.50432
    -0.36573
    -0.45813
    -0.50432
    -0.57362
    -0.64292
    -0.75842
    -0.92011
    -0.80462
    -0.89701
    -0.92011
    -1.03561
    -1.26660
    -1.10491
    -0.96631
    -0.92011
    -0.98941
    -1.05871
    -0.94321
    -1.01251
    -0.87391
    -0.75842
    -0.68912
    -0.55052
    -0.50432
    -0.20403
    -0.20403
    -0.15784
    -0.22713
    -0.27333
    -0.06544
     0.07316
     0.07316
    -0.01924
    -0.04234
    -0.04234
    -0.08854
    -0.11164
    -0.08854
    -0.06544
    -0.01924
    -0.13474
    -0.01924
    -0.01924
    -0.04234
    -0.27333
    -0.11164
     0.00386
    -0.04234
    -0.04234
    -0.01924
     0.02696
    -0.01924
     0.07316
     0.00386
     0.05006
    -0.01924
     0.16555
    -0.08854
     0.05006
     0.00386
    -0.13474
    -0.15784
    -0.04234
    -0.08854
    -0.20403
    -0.18094
    -0.13474
    -0.18094
    -0.22713
    -0.27333
    -0.11164
    -0.13474
    -0.01924
    -0.13474
    -0.08854
     0.05006
     0.00386
     0.02696
     0.07316
     0.07316
    -0.01924
     0.07316
     0.09626
     0.11936
     0.09626
     0.14245
     0.09626
     0.28105
     0.11936
     0.05006
     0.02696
     0.00386
     0.02696
     0.14245
     0.48894
     0.55824
     0.55824
     0.25795
     0.07316
    -0.59672
    -0.75842
    -0.45813
     0.07316
     0.11936
     0.07316
     0.39655
     0.51204
    -0.13474
    -0.98941
    -1.01251
    -0.27333
     0.32725
     0.09626
     0.14245
     0.00386
     0.23485
    -0.22713
    -0.45813
    -0.06544
     0.11936
     0.21175
    -0.08854
    -0.27333
    -0.04234
    -0.11164
     0.05006
    -0.01924
    -0.04234
    -0.31953
    -0.57362
    -0.52742
     0.00386
     0.09626
     0.23485
     0.60444
     0.48894
     0.25795
     0.30415
     0.53514
     1.18192
     1.04333
     0.78923
     1.08952
     1.18192
     1.13572
     1.13572
     1.27432
     1.34362
     1.32052
     1.25122
     1.18192
     0.78923
     0.39655
     0.11936
     0.00386
    -0.15784
    -0.18094
    -0.31953
    -0.38883
    -0.41193
    -0.38883
    -0.71222
    -0.68912
    -0.64292
    -0.59672
    -0.50432
    -0.52742
    -0.59672
    -0.29643
    -0.18094
    -0.20403
    -0.06544
    -0.08854
    -0.08854
    -0.08854
    -0.22713
     0.09626
     0.39655
     0.18865
     0.21175
     0.11936
     0.18865
     0.11936
     0.18865
     0.32725
     0.30415
     0.37345
     0.41965
     0.28105
     0.44274
     0.48894
     0.35035
     0.39655
     0.32725
     0.37345
     0.48894
     0.62754
     0.60444
     0.53514
     0.65064
     0.83543
     0.85853
     0.95093
     0.95093
     0.99713
     1.11262
     1.15882
     0.99713
     0.97403
     0.99713
     0.99713
     0.97403
     0.78923
     0.58134
     0.32725
     0.09626
     0.09626
     0.07316
     0.07316
    -0.13474
    -0.41193
    -0.55052
    -0.48123
    -0.59672
    -0.64292
    -0.52742
    -0.82771
    -0.64292
    -0.61982
    -0.48123
    -0.64292
    -0.75842
    -0.64292
    -0.64292
    -0.61982
    -0.64292
    -0.75842
    -0.61982
    -0.71222
    -0.78152
    -0.59672
    -0.59672
    -0.75842
    -0.68912
    -0.48123
    -0.43503
    -0.41193
    -0.50432
    -0.50432
    -0.43503
    -0.38883
    -0.27333
    -0.34263
    -0.25023
     0.02696
     0.02696
     0.00386
     0.21175
     0.18865
     0.11936
     0.18865
     0.35035
     0.30415
     0.25795
     0.07316
    -0.08854
    -0.20403
    -0.20403
    -0.29643
    -0.36573
    -0.13474
     0.51204
     1.38981
     1.92110
     1.89800
     1.57461
     1.43601
     0.53514
     0.18865
     0.44274
     0.65064
     1.29742
     1.73630
     1.48221
     0.95093
     0.23485
     0.16555
    -0.71222
    -0.89701
    -0.87391
    -0.78152
    -1.03561
    -0.87391
    -0.31953
     0.02696
     0.37345
     0.30415
     0.30415
     0.58134
     1.15882
     1.22812
     1.13572
     1.08952
     1.04333
     1.25122
     1.11262
     0.90473
     0.88163
     0.48894
     0.53514
     0.41965
     0.11936
    -0.04234
    -0.20403
    -0.18094
    -0.48123
    -0.50432
    -0.59672
    -0.71222
    -0.78152
    -0.87391
    -1.05871
    -1.01251
    -1.15110
    -1.12800
    -1.12800
    -1.19730
    -1.26660
    -1.45139
    -1.40520
    -1.45139
    -1.45139
    -1.17420
    -1.10491
    -1.10491
    -0.92011
    -0.75842
    -0.80462
    -0.73532
    -0.71222
    -0.66602
    -0.57362
    -0.45813
    -0.52742
    -0.41193
    -0.04234
     0.28105
     0.18865
     0.46584
     0.74303
     0.53514
     0.07316
     0.39655
     0.97403
     1.41291
     1.73630
     1.45911
     1.41291
     1.29742
     1.04333
     0.78923
     0.67374
     0.39655
     0.14245
    -0.27333
    -0.57362
    -0.75842
    -1.17420
    -1.42829
    -1.75168
    -2.07507
    -2.16747
    -2.39846
    -2.46776
    -2.69875
    -2.81425
    -2.67565
    -2.72185
    -2.58326
    -2.49086
    -2.56016
    -2.14437
    -2.02888
    -1.98268
    -2.19057
    -2.14437
    -2.00578
    -1.47449
    -1.26660
    -1.24350
    -1.01251
    -0.94321
    -0.80462
    -0.68912
    -0.43503
    -0.36573
    -0.22713
    -0.08854
    -0.11164
    -0.06544
    -0.06544
    -0.08854
    -0.29643
    -0.20403
    -0.08854
    -0.25023
    -0.34263
    -0.45813
    -0.48123
    -0.50432
    -0.48123
    -0.43503
    -0.29643
    -0.41193
    -0.29643
    -0.31953
    -0.43503
    -0.48123
    -0.20403
     0.14245
     0.23485
    -0.01924
    -0.01924
     0.14245
     0.09626
     0.32725
     0.30415
     0.23485
     0.25795
     0.09626
     0.18865
     0.14245
    -0.01924
    -0.29643
    -0.50432
    -0.71222
    -0.64292
    -1.10491
    -1.58999
    -1.82098
    -1.56689
    -1.35900
    -0.85081
    -0.22713
     0.16555
     0.21175
    -0.29643
    -1.22040
    -1.19730
    -0.71222
     0.00386
     0.92783
     1.25122
     0.92783
     0.81233
     0.53514
     0.37345
     0.37345
    -0.01924
     0.07316
     0.28105
     0.25795
     0.14245
     0.44274
     0.37345
     0.71994
     0.99713
     0.65064
     0.90473
     1.13572
     1.08952
     0.90473
     0.97403
     0.78923
     0.81233
     1.02023
     0.92783
     0.81233
     0.78923
     0.55824
     0.67374
     0.76613
     0.48894
     0.16555
     0.11936
     0.21175
     0.14245
    -0.01924
     0.14245
     0.18865
     0.16555
     0.00386
    -0.15784
    -0.29643
    -0.22713
    -0.34263
    -0.57362
    -0.48123
    -0.57362
    -0.64292
    -0.78152
    -0.55052
    -0.43503
    -0.57362
    -0.59672
    -0.50432
    -0.50432
    -0.36573
    -0.18094
    -0.22713
    -0.08854
    -0.04234
     0.00386
    -0.06544
     0.16555
     0.16555
     0.09626
     0.30415
     0.62754
     0.83543
     1.02023
     0.99713
     1.08952
     1.04333
     1.13572
     1.50531
     1.45911
     1.57461
     1.52841
     1.62081
     1.66700
     1.69010
     1.69010
     1.73630
     1.94420
     1.87490
     1.55151
     1.50531
     1.38981
     1.32052
     1.34362
     1.27432
     1.20502
     1.13572
     1.15882
     1.04333
     1.06642
     0.99713
     0.81233
     0.67374
     0.88163
     0.88163
     0.97403
     0.99713
     1.11262
     0.90473
     0.67374
     0.81233
     0.88163
     0.99713
     1.29742
     1.29742
     1.29742
     1.27432
     0.92783
     0.65064
     0.71994
     0.78923
     0.48894
     0.48894
     0.39655
     0.16555
     0.14245
     0.02696
    -0.25023
    -0.38883
    -0.31953
    -0.41193
    -0.45813
    -0.59672
    -0.82771
    -0.59672
    -0.38883
    -0.18094
    -0.36573
    -0.71222
    -0.41193
    -0.41193
    -0.43503
    -0.59672
    -0.31953
    -0.08854
     0.14245
     0.02696
    -0.13474
    -0.15784
    -0.64292
    -0.55052
    -0.41193
    -0.34263
    -0.22713
    -0.45813
    -0.71222
    -0.82771
    -0.98941
    -1.22040
    -1.52069
    -1.65929
    -2.05197
    -2.46776
    -2.51396
    -2.35226
    -1.95958
    -0.80462
    -0.43503
    -0.36573
    -0.01924
    -0.57362
    -0.75842
    -1.01251
    -1.79788
    -1.72859
    -0.73532
     0.51204
     0.60444
     0.28105
    -0.36573
    -0.73532
    -0.96631
    -1.52069
    -1.47449
    -1.35900
    -1.03561
    -0.87391
    -0.11164
     0.37345
     0.48894
     0.53514
     0.60444
     1.18192
     1.41291
     1.41291
     1.43601
     1.45911
     1.45911
     1.73630
     1.36671
     1.02023
     0.76613
     0.60444
     0.28105
     0.09626
    -0.29643
    -0.52742
    -0.78152
    -0.87391
    -1.08181
    -1.01251
    -1.28970
    -1.35900
    -1.42829
    -1.47449
    -1.58999
    -1.84408
    -1.54379
    -1.56689
    -1.72859
    -1.70549
    -1.70549
    -1.70549
    -1.63619
    -1.75168
    -1.58999
    -1.33590
    -1.19730
    -1.19730
    -1.03561
    -0.94321
    -0.75842
    -0.85081
    -0.75842
    -0.48123
    -0.41193
    -0.34263
    -0.13474
    -0.25023
    -0.31953
    -0.52742
    -0.57362
    -0.59672
    -0.59672
    -0.82771
    -1.01251
    -1.05871
    -0.94321
    -1.08181
    -0.98941
    -0.94321
    -1.22040
    -1.15110
    -1.08181
    -0.96631
    -0.85081
    -0.64292
    -0.64292
    -0.31953
    -0.38883
    -0.31953
    -0.25023
    -0.25023
    -0.22713
    -0.18094
    -0.18094
    -0.08854
    -0.08854
    -0.27333
    -0.25023
    -0.29643
    -0.27333
    -0.43503
    -0.45813
    -0.36573
    -0.22713
    -0.18094
    -0.25023
    -0.29643
    -0.38883
    -0.45813
    -0.41193
    -0.27333
    -0.08854
     0.18865
     0.39655
     0.46584
     0.16555
    -0.06544
    -0.01924
     0.02696
     0.18865
     0.39655
     0.35035
     0.44274
     0.41965
     0.25795
    -0.04234
    -0.06544
    -0.22713
    -0.43503
    -0.48123
    -0.25023
    -0.20403
    -0.22713
    -0.27333
    -0.41193
    -0.31953
    -0.13474
    -0.01924
     0.16555
     0.41965
     0.62754
     0.76613
     0.99713
     1.22812
     1.41291
     1.62081
     1.94420
     2.17519
     2.12899
     1.75940
     1.25122
     0.83543
     0.92783
     0.76613
     0.78923
     0.69684
     0.60444
     0.32725
     0.55824
     0.55824
     0.74303
     0.97403
     1.27432
     1.75940
     2.35998
     2.15209
     1.66700
     1.87490
     1.85180
     2.63717
     2.72957
     2.10589
     1.29742
     0.41965
     0.55824
     0.55824
    -0.08854
    -0.89701
    -1.08181
    -1.68239
    -1.93648
    -2.37536
    -2.42156
    -2.44466
    -2.07507
    -1.98268
    -1.93648
    -1.77478
    -1.70549
    -1.26660
    -1.31280
    -1.22040
    -0.71222
    -0.27333
    -0.01924
    -0.01924
    -0.13474
    -0.59672
    -0.18094
     0.02696
     0.41965
     0.76613
     0.32725
     0.28105
     0.35035
     0.11936
    -0.11164
    -0.34263
    -0.18094
    -0.34263
    -0.59672
    -0.59672
    -0.92011
    -1.08181
    -1.31280
    -1.42829
    -1.63619
    -1.75168
    -1.72859
    -1.82098
    -1.86718
    -1.98268
    -2.00578
    -1.89028
    -1.63619
    -1.58999
    -1.63619
    -1.52069
    -1.42829
    -1.28970
    -1.31280
    -1.10491
    -0.82771
    -0.75842
    -0.55052
    -0.31953
    -0.11164
     0.07316
     0.21175
     0.21175
     0.46584
     0.48894
     0.48894
     0.58134
     0.81233
     0.92783
     1.02023
     0.85853
     0.88163
     0.85853
     0.83543
     0.78923
     0.65064
     0.55824
     0.41965
     0.35035
     0.46584
     0.44274
     0.35035
     0.23485
     0.23485
     0.23485
     0.28105
     0.30415
     0.18865
     0.23485
     0.35035
     0.51204
     0.48894
     0.39655
     0.44274
     0.44274
     0.60444
     0.76613
     0.67374
     0.55824
     0.67374
     0.67374
     0.71994
     0.60444
     0.65064
     0.55824
     0.60444
     0.44274
     0.51204
     0.44274
     0.41965
     0.35035
     0.32725
     0.44274
     0.51204
     0.35035
     0.32725
     0.18865
     0.18865
     0.09626
     0.16555
     0.09626
    -0.01924
    -0.04234
     0.00386
    -0.11164
    -0.29643
    -0.52742
    -0.80462
    -0.85081
    -0.71222
    -0.61982
    -0.52742
    -0.34263
    -0.27333
     0.05006
     0.05006
     0.28105
     0.65064
     1.11262
     1.22812
     1.22812
     1.41291
     1.27432
     1.15882
     1.38981
     1.89800
     2.29068
     1.96730
     1.45911
     1.08952
     0.88163
     0.81233
     0.88163
     0.60444
     0.32725
     0.21175
     0.39655
     0.69684
     1.18192
     1.78250
     1.99039
     1.64391
     1.11262
     0.55824
     0.88163
     0.95093
     1.04333
     1.18192
     0.88163
     0.83543
     0.71994
     0.39655
     0.09626
    -0.13474
    -0.50432
    -0.68912
    -0.50432
    -0.43503
    -0.13474
    -0.27333
    -0.41193
    -0.27333
    -0.92011
    -1.95958
    -1.79788
    -1.61309
    -0.64292
     0.71994
     1.94420
     1.94420
     1.06642
     0.69684
     0.14245
     0.55824
     1.13572
     1.36671
     1.64391
     2.01349
     2.29068
     2.31378
     1.85180
     1.36671
     0.69684
     0.23485
    -0.25023
    -0.82771
    -1.26660
    -1.72859
    -2.00578
    -2.28297
    -2.42156
    -2.62946
    -2.79115
    -2.67565
    -2.60636
    -2.76805
    -2.72185
    -2.53706
    -2.44466
    -2.30607
    -2.09817
    -2.14437
    -1.91338
    -1.79788
    -1.61309
    -1.58999
    -1.33590
    -1.28970
    -1.33590
    -0.92011
    -0.82771
    -0.85081
    -0.78152
    -0.80462
    -0.68912
    -0.48123
    -0.48123
    -0.38883
    -0.45813
    -0.25023
    -0.38883
    -0.48123
    -0.34263
    -0.29643
    -0.29643
    -0.31953
    -0.27333
    -0.41193
    -0.41193
    -0.41193
    -0.31953
    -0.25023
    -0.20403
    -0.18094
    -0.22713
    -0.06544
    -0.15784
    -0.22713
    -0.20403
    -0.08854
    -0.06544
     0.02696
     0.00386
    -0.01924
     0.11936
     0.23485
     0.23485
     0.16555
     0.25795
     0.30415
     0.37345
     0.48894
     0.51204
     0.48894
     0.58134
     0.81233
     0.65064
     0.78923
     0.69684
     0.65064
     0.69684
     0.55824
     0.60444
     0.60444
     0.44274
     0.37345
     0.30415
     0.30415
     0.23485
     0.07316
     0.02696
     0.00386
    -0.08854
    -0.22713
    -0.29643
    -0.25023
    -0.34263
    -0.36573
    -0.38883
    -0.38883
    -0.25023
    -0.04234
    -0.04234
    -0.01924
     0.18865
     0.39655
     0.62754
     1.06642
     1.50531
     1.50531
     1.89800
     2.03659
     2.03659
     1.52841
     1.57461
     1.69010
     1.78250
     1.78250
     1.73630
     1.52841
     1.34362
     1.22812
     0.71994
     0.35035
     0.16555
     0.18865
     0.41965
     0.58134
     0.83543
     1.15882
     1.34362
     1.57461
     1.41291
     1.34362
     1.59771
     1.15882
     1.36671
     1.59771
     1.34362
     0.97403
     1.57461
     1.29742
     0.51204
     0.37345
     0.18865
    -0.11164
    -0.57362
    -0.87391
    -0.73532
    -0.04234
    -0.01924
     0.00386
    -0.13474
    -0.27333
     0.07316
     0.32725
     0.58134
     0.46584
     0.48894
     0.76613
     0.60444
     0.51204
     0.48894
     0.53514
     0.58134
     0.46584
     0.39655
     0.09626
    -0.13474
    -0.22713
    -0.29643
    -0.55052
    -0.82771
    -0.89701
    -1.10491
    -1.22040
    -1.17420
    -1.38210
    -1.28970
    -1.19730
    -0.92011
    -0.92011
    -0.68912
    -0.75842
    -0.85081
    -1.15110
    -0.87391
    -0.59672
     0.16555
     0.23485
    -0.38883
    -0.22713
    -0.45813
    -0.78152
     0.05006
     0.60444
     0.53514
     0.62754
     0.39655
    -0.06544
     0.00386
     0.09626
     0.02696
    -0.06544
    -0.25023
    -0.11164
     0.02696
    -0.13474
    -0.34263
    -0.66602
    -0.92011
    -1.05871
    -1.22040
    -1.12800
    -1.24350
    -1.24350
    -1.38210
    -1.28970
    -1.33590
    -1.19730
    -1.08181
    -0.87391
    -0.57362
    -0.66602
    -0.59672
    -0.43503
    -0.29643
    -0.31953
    -0.52742
    -0.22713
     0.00386
    -0.13474
    -0.20403
    -0.27333
    -0.31953
    -0.22713
    -0.25023
    -0.22713
    -0.15784
    -0.01924
    -0.11164
    -0.04234
    -0.15784
    -0.34263
    -0.20403
    -0.22713
    -0.15784
    -0.11164
     0.07316
     0.05006
     0.07316
    -0.01924
    -0.04234
    -0.08854
     0.07316
     0.02696
    -0.15784
     0.02696
     0.00386
     0.00386
    -0.11164
    -0.08854
    -0.20403
    -0.18094
    -0.20403
    -0.20403
    -0.38883
    -0.48123
    -0.41193
    -0.48123
    -0.31953
    -0.38883
    -0.52742
    -0.48123
    -0.41193
    -0.18094
    -0.08854
     0.02696
     0.30415
     0.55824
     0.88163
     0.90473
     0.97403
     0.92783
     0.76613
     0.69684
     0.90473
     1.02023
     0.88163
     0.74303
     0.55824
     0.37345
     0.11936
     0.00386
    -0.04234
    -0.06544
     0.55824
     1.20502
     1.41291
     1.02023
     1.02023
     1.25122
     1.55151
     1.75940
     1.78250
     1.85180
     1.85180
     2.17519
     2.01349
     1.80560
     1.55151
     1.13572
     1.04333
     0.65064
     0.07316
    -0.15784
    -0.31953
    -0.27333
    -0.22713
    -0.20403
    -0.27333
    -0.55052
    -0.48123
    -0.34263
    -0.31953
    -0.82771
    -0.92011
    -1.19730
    -0.61982
    -0.50432
    -0.52742
    -0.64292
    -0.98941
    -1.19730
    -1.19730
    -1.03561
    -1.15110
    -1.33590
    -1.10491
    -0.96631
    -0.89701
    -0.87391
    -0.48123
    -0.38883
    -0.45813
    -0.48123
    -0.29643
    -0.36573
    -0.13474
     0.41965
     0.44274
     0.60444
     0.55824
     0.28105
     0.32725
     0.65064
     0.65064
     0.67374
     0.69684
     0.44274
     0.51204
     0.37345
     0.28105
     0.02696
    -0.18094
    -0.45813
    -0.38883
    -0.43503
    -0.38883
    -0.61982
    -0.89701
    -0.89701
    -0.89701
    -0.78152
    -0.78152
    -0.75842
    -0.52742
    -0.45813
    -0.29643
    -0.13474
     0.02696
     0.02696
     0.09626
    -0.01924
     0.09626
     0.07316
    -0.18094
    -0.38883
    -0.55052
    -0.80462
    -1.08181
    -1.24350
    -1.17420
    -1.08181
    -0.75842
    -0.71222
    -0.43503
    -0.36573
    -0.25023
    -0.38883
    -0.08854
     0.48894
     0.88163
     1.08952
     1.43601
     1.62081
     1.78250
     1.75940
     1.34362
     1.04333
     0.95093
     0.88163
     0.62754
     0.00386
    -0.20403
    -0.61982
    -1.03561
    -0.78152
    -0.71222
    -0.94321
    -0.98941
    -0.98941
    -0.96631
    -0.89701
    -0.66602
    -0.41193
    -0.31953
    -0.15784
    -0.04234
    -0.01924
    -0.18094
    -0.08854
    -0.06544
     0.25795
     0.23485
     0.25795
     0.21175
    -0.04234
    -0.25023
    -0.01924
     0.02696
    -0.06544
    -0.11164
    -0.15784
    -0.36573
    -0.41193
    -0.41193
    -0.50432
    -0.73532
    -0.98941
    -0.64292
    -0.82771
    -1.03561
    -1.26660
    -1.24350
    -1.38210
    -1.58999
    -1.52069
    -1.38210
    -1.56689
    -1.84408
    -1.93648
    -2.05197
    -2.12127
    -2.14437
    -2.16747
    -1.95958
    -2.09817
    -2.05197
    -1.75168
    -1.08181
    -0.41193
    -0.01924
     0.07316
     0.21175
     0.41965
     0.71994
     1.11262
     0.69684
     0.35035
     1.27432
     1.87490
     2.31378
     2.31378
     1.78250
     0.81233
     0.35035
     0.18865
     0.23485
    -0.01924
    -0.25023
    -0.29643
    -0.31953
    -0.45813
    -0.48123
    -0.52742
    -0.64292
    -0.73532
    -0.61982
    -0.61982
    -0.57362
    -0.52742
    -0.64292
    -0.50432
    -0.50432
    -0.48123
    -0.59672
    -0.50432
    -0.50432
    -0.59672
    -0.68912
    -0.71222
    -0.68912
    -0.75842
    -0.75842
    -0.57362
    -0.59672
    -0.68912
    -0.64292
    -0.73532
    -0.64292
    -0.68912
    -0.57362
    -0.48123
    -0.36573
    -0.38883
    -0.29643
    -0.38883
    -0.20403
    -0.25023
    -0.22713
     0.00386
     0.02696
    -0.13474
    -0.08854
    -0.11164
    -0.20403
    -0.08854
    -0.08854
    -0.08854
     0.00386
    -0.08854
    -0.15784
    -0.06544
    -0.15784
    -0.06544
    -0.20403
     0.00386
     0.11936
     0.14245
     0.25795
     0.28105
     0.41965
     0.51204
     0.60444
     0.65064
     0.78923
     0.74303
     0.67374
     0.74303
     1.02023
     1.06642
     0.90473
     1.08952
     1.15882
     0.97403
     1.02023
     1.22812
     1.27432
     1.29742
     1.20502
     1.18192
     1.13572
     0.99713
     0.85853
     0.76613
     0.76613
     0.60444
     0.44274
     0.48894
     0.67374
     0.37345
     0.46584
     0.14245
     0.78923
     1.78250
     3.30705
     2.96056
     1.59771
     0.97403
     1.02023
     1.85180
     2.01349
     0.62754
     0.23485
     0.35035
     0.85853
     0.55824
    -0.18094
    -0.20403
    -0.73532
    -1.42829
    -1.93648
    -1.38210
    -0.45813
    -0.45813
    -0.29643
    -0.15784
     0.18865
     0.78923
     0.90473
     0.90473
     0.81233
     1.08952
     1.57461
     1.59771
     1.41291
     0.97403
     0.65064
     0.44274
     0.21175
     0.07316
    -0.29643
    -0.18094
    -0.04234
    -0.22713
    -0.11164
    -0.22713
    -0.22713
    -0.38883
    -0.36573
    -0.36573
    -0.36573
    -0.73532
    -0.75842
    -0.94321
    -1.03561
    -0.87391
    -0.85081
    -0.85081
    -1.01251
    -0.52742
     0.30415
     0.53514
     0.37345
     0.32725
     0.21175
     0.46584
     0.81233
     0.83543
     1.02023
     1.18192
     1.29742
     1.20502
     0.97403
     0.85853
     0.83543
     0.99713
     0.41965
    -0.06544
    -0.29643
    -0.31953
    -0.36573
    -0.75842
    -0.64292
    -0.68912
    -0.64292
    -0.73532
    -0.75842
    -0.85081
    -0.82771
    -0.85081
    -1.08181
    -1.08181
    -1.05871
    -0.87391
    -0.89701
    -0.64292
    -0.68912
    -0.87391
    -0.89701
    -0.66602
    -0.66602
    -0.50432
    -0.68912
    -0.61982
    -0.55052
    -0.48123
    -0.55052
    -0.55052
    -0.55052
    -0.55052
    -0.61982
    -0.50432
    -0.55052
    -0.64292
    -0.75842
    -0.61982
    -0.66602
    -0.59672
    -0.66602
    -0.68912
    -0.64292
    -0.55052
    -0.57362
    -0.57362
    -0.43503
    -0.41193
    -0.43503
    -0.38883
    -0.27333
    -0.38883
    -0.43503
    -0.29643
    -0.38883
    -0.29643
    -0.43503
    -0.45813
    -0.57362
    -0.57362
    -0.64292
    -0.59672
    -0.82771
    -0.73532
    -0.64292
    -0.55052
    -0.38883
    -0.36573
    -0.31953
    -0.31953
    -0.29643
    -0.20403
    -0.18094
    -0.25023
     0.00386
    -0.06544
     0.14245
     0.16555
     0.28105
     0.07316
     0.00386
    -0.06544
    -0.15784
    -0.18094
    -0.20403
    -0.20403
    -0.13474
    -0.11164
    -0.29643
    -0.38883
    -0.52742
    -0.55052
    -0.50432
    -0.34263
    -0.57362
    -0.64292
    -0.64292
    -0.68912
    -0.71222
    -0.52742
    -0.52742
    -0.57362
    -0.61982
    -0.64292
    -0.71222
    -0.75842
    -0.80462
    -0.64292
    -0.45813
    -0.18094
    -0.13474
    -0.55052
    -1.17420
    -1.22040
    -0.80462
    -0.85081
    -0.48123
    -0.38883
    -0.45813
     0.02696
     0.39655
     0.53514
     0.16555
    -0.43503
    -0.01924
     0.41965
     0.78923
     0.88163
     0.99713
     0.95093
     0.78923
     1.02023
     1.08952
     0.90473
     1.04333
     1.29742
     1.45911
     1.48221
     1.59771
     1.59771
     1.38981
     1.45911
     1.89800
     2.24449
     2.08279
     1.96730
     1.52841
     1.59771
     1.64391
     1.55151
     1.80560
     1.99039
     2.01349
     1.36671
     0.95093
     0.69684
     0.92783
     1.08952
     0.88163
     0.55824
     0.58134
     0.44274
     0.23485
     0.02696
     0.05006
    -0.31953
    -0.45813
    -0.36573
    -0.34263
    -0.41193
    -0.55052
    -0.78152
    -0.85081
    -0.66602
    -0.45813
    -0.48123
    -0.15784
    -0.31953
    -0.20403
    -0.15784
    -0.06544
    -0.04234
    -0.11164
    -0.08854
     0.00386
     0.09626
     0.00386
    -0.20403
    -0.29643
    -0.22713
    -0.22713
    -0.31953
    -0.27333
    -0.41193
    -0.48123
    -0.43503
    -0.29643
    -0.41193
    -0.57362
    -0.57362
    -0.64292
    -0.41193
    -0.34263
    -0.45813
    -0.36573
    -0.45813
    -0.31953
    -0.38883
    -0.36573
    -0.31953
    -0.34263
    -0.48123
    -0.31953
    -0.22713
    -0.45813
    -0.48123
    -0.41193
    -0.55052
    -0.50432
    -0.48123
    -0.38883
    -0.31953
    -0.22713
    -0.11164
    -0.15784
    -0.11164
    -0.22713
    -0.13474
    -0.08854
    -0.01924
    -0.01924
    -0.01924
    -0.06544
     0.05006
    -0.13474
    -0.20403
    -0.20403
     0.02696
     0.28105
     0.39655
     0.07316
     0.00386
    -0.01924
     0.02696
     0.14245
     0.41965
     0.46584
     0.55824
     0.62754
     0.53514
     0.53514
     0.48894
     0.35035
     0.46584
     0.39655
     0.37345
     0.44274
     0.35035
     0.30415
     0.30415
     0.23485
     0.30415
     0.37345
     0.28105
     0.37345
     0.35035
     0.32725
     0.32725
     0.30415
     0.35035
     0.41965
     0.48894
     0.48894
     0.60444
     0.55824
     0.35035
     0.16555
    -0.48123
    -0.50432
    -0.41193
    -0.92011
    -1.19730
    -0.61982
    -0.66602
    -1.38210
    -1.42829
    -1.01251
    -0.59672
    -0.61982
    -1.12800
    -0.96631
    -0.80462
    -0.45813
    -0.18094
     0.14245
     0.39655
     0.39655
     0.62754
     0.92783
     1.08952
     1.08952
     0.95093
     0.78923
     0.69684
     0.78923
     0.83543
     0.78923
     0.60444
     0.32725
    -0.11164
    -0.31953
    -0.22713
    -0.06544
     0.23485
     1.08952
     2.35998
     2.70647
     2.24449
     1.73630
     1.87490
     2.47548
     2.79887
     2.86817
     2.98366
     3.12226
     2.98366
     3.16846
     3.14536
     2.56788
     2.17519
     1.69010
     1.29742
     0.76613
     0.41965
     0.21175
     0.05006
     0.11936
     0.28105
     0.32725
     0.25795
    -0.08854
    -0.18094
    -0.27333
     0.16555
     0.25795
     0.23485
     0.00386
     0.00386
    -0.31953
    -0.31953
    -0.38883
    -0.50432
    -0.66602
    -0.73532
    -0.66602
    -0.78152
    -0.82771
    -0.68912
    -0.75842
    -0.59672
    -0.55052
    -0.59672
    -0.48123
    -0.55052
    -0.45813
    -0.27333
    -0.36573
    -0.22713
    -0.20403
    -0.20403
    -0.13474
     0.00386
     0.02696
     0.11936
    -0.08854
     0.02696
     0.16555
     0.09626
     0.14245
     0.11936
     0.18865
     0.16555
     0.16555
     0.00386
    -0.01924
    -0.13474
    -0.04234
    -0.11164
    -0.11164
    -0.13474
    -0.08854
     0.05006
     0.09626
     0.14245
     0.18865
     0.35035
     0.35035
     0.37345
     0.51204
     0.46584
     0.46584
     0.39655
     0.23485
     0.02696
     0.07316
     0.00386
     0.25795
     0.32725
     0.62754
     0.48894
     0.35035
     0.46584
     0.74303
     0.65064
     0.41965
     0.62754
     0.69684
     0.74303
     0.76613
     0.99713
     0.90473
     0.85853
     0.74303
     0.28105
     0.18865
     0.02696
    -0.18094
    -0.48123
    -0.59672
    -0.66602
    -0.82771
    -0.89701
    -0.82771
    -0.89701
    -0.73532
    -0.73532
    -0.45813
    -0.34263
    -0.41193
    -0.64292
    -1.08181
    -0.85081
    -0.64292
    -0.55052
    -0.50432
    -0.36573
    -0.13474
    -0.25023
    -0.22713
     0.09626
     0.18865
     0.21175
     0.11936
     0.18865
     0.05006
     0.07316
     0.28105
     0.48894
     0.76613
     0.67374
     0.39655
     0.16555
    -0.15784
    -0.27333
    -0.41193
    -0.31953
    -0.55052
    -0.52742
    -0.71222
    -0.78152
    -0.68912
    -0.50432
    -0.64292
    -0.57362
    -0.61982
    -0.61982
    -0.48123
    -0.29643
    -0.13474
     0.53514
     0.69684
     0.67374
     0.97403
     1.20502
     1.71320
     2.17519
     1.82870
     1.82870
     1.82870
     1.96730
     2.08279
     2.33688
     2.29068
     2.12899
     2.05969
     1.96730
     1.69010
     1.55151
     1.13572
     0.71994
     0.39655
     0.23485
    -0.06544
    -0.41193
    -0.55052
    -0.45813
    -0.29643
    -0.38883
    -0.31953
    -0.18094
    -0.27333
    -0.11164
    -0.29643
    -0.43503
    -0.78152
    -0.38883
    -0.20403
     0.05006
     0.16555
     0.11936
     0.02696
    -0.11164
    -0.18094
    -0.45813
    -0.59672
    -0.55052
    -0.66602
    -0.73532
    -0.80462
    -0.75842
    -0.73532
    -0.73532
    -0.64292
    -0.85081
    -0.71222
    -0.73532
    -0.68912
    -0.71222
    -0.57362
    -0.66602
    -0.73532
    -0.71222
    -0.66602
    -0.66602
    -0.75842
    -0.73532
    -0.78152
    -0.61982
    -0.64292
    -0.64292
    -0.31953
    -0.50432
    -0.45813
    -0.41193
    -0.57362
    -0.64292
    -0.55052
    -0.27333
    -0.22713
    -0.29643
    -0.20403
    -0.22713
    -0.36573
    -0.29643
    -0.06544
     0.00386
    -0.01924
    -0.01924
     0.09626
     0.23485
     0.48894
     0.55824
     0.51204
     0.44274
     0.60444
     0.65064
     0.81233
     0.76613
     0.67374
     0.44274
     0.46584
     0.32725
     0.02696
     0.25795
     0.23485
     0.28105
     0.48894
     0.60444
     0.46584
     0.35035
     0.11936
     0.25795
     0.37345
     0.39655
     0.30415
     0.55824
     0.60444
     0.78923
     0.92783
     0.69684
     0.51204
    -0.13474
    -0.22713
    -0.45813
    -0.94321
    -0.04234
     0.11936
     0.92783
     2.29068
     1.45911
     0.41965
     0.14245
     0.37345
     0.67374
     0.97403
     1.18192
     1.38981
     1.45911
     1.29742
     1.25122
     0.76613
     0.46584
     0.41965
     0.35035
     0.11936
     0.30415
     0.48894
     0.37345
    -0.08854
    -0.13474
    -0.04234
     0.07316
    -0.08854
    -0.20403
    -0.04234
     0.02696
     0.09626
    -0.04234
    -0.15784
    -0.41193
    -0.75842
    -1.22040
    -1.56689
    -1.98268
    -2.46776
    -2.58326
    -2.95285
    -2.92975
    -1.91338
    -1.10491
    -1.33590
    -2.12127
    -2.30607
    -2.60636
    -2.83735
    -2.21367
    -1.49759
    -0.92011
    -0.66602
    -0.38883
    -0.11164
     0.07316
     0.00386
    -0.01924
    -0.29643
    -0.20403
    -0.18094
    -0.11164
     0.02696
     0.28105
     0.02696
    -0.04234
    -0.06544
    -0.18094
    -0.11164
    -0.22713
    -0.20403
    -0.15784
    -0.15784
    -0.15784
    -0.31953
    -0.22713
    -0.38883
    -0.38883
    -0.31953
    -0.31953
    -0.43503
    -0.48123
    -0.52742
    -0.55052
    -0.57362
    -0.55052
    -0.61982
    -0.71222
    -0.68912
    -0.85081
    -0.87391
    -1.03561
    -0.71222
    -0.75842
    -0.52742
    -0.55052
    -0.55052
    -0.68912
    -0.55052
    -0.41193
    -0.29643
    -0.27333
    -0.22713
    -0.08854
    -0.01924
    -0.01924
     0.02696
    -0.01924
     0.18865
     0.39655
     0.14245
     0.21175
     0.25795
     0.09626
     0.05006
     0.16555
     0.32725
     0.25795
     0.18865
     0.18865
     0.21175
     0.21175
     0.35035
     0.35035
     0.28105
     0.28105
     0.11936
     0.21175
     0.35035
     0.30415
     0.00386
     0.14245
     0.11936
     0.25795
     0.35035
     0.28105
     0.55824
     0.58134
     0.76613
     0.67374
     0.58134
     0.51204
     0.44274
     0.74303
     1.11262
     0.99713
     0.74303
     0.95093
     0.85853
     0.69684
     0.51204
     0.44274
     0.41965
     0.39655
     0.37345
     0.09626
     0.16555
     0.16555
     0.09626
     0.14245
     0.30415
     0.07316
     0.11936
     0.09626
     0.30415
     0.41965
     0.46584
     0.46584
     0.60444
     0.58134
     0.65064
     0.69684
     0.71994
     0.62754
     0.69684
     0.55824
     0.58134
     0.83543
     0.58134
     0.37345
     0.46584
     0.32725
     0.44274
     0.21175
     0.25795
     0.23485
     0.11936
     0.18865
     0.11936
     0.11936
     0.11936
     0.02696
     0.07316
     0.32725
     0.02696
     0.07316
     0.00386
     0.21175
     0.07316
     0.14245
     0.30415
     0.32725
     0.51204
     0.46584
     0.55824
     0.51204
     0.48894
     0.37345
     0.32725
     0.37345
     0.21175
     0.09626
    -0.01924
    -0.22713
    -0.20403
    -0.45813
    -0.59672
    -0.08854
     0.83543
     1.69010
     1.48221
     1.18192
     1.13572
     1.27432
     1.32052
     1.69010
     1.92110
     2.35998
     2.61407
     2.68337
     2.33688
     2.05969
     1.87490
     1.32052
     1.08952
     1.22812
     1.08952
     0.51204
     0.07316
    -0.31953
    -0.57362
    -0.66602
    -0.61982
    -0.66602
    -0.82771
    -0.96631
    -0.94321
    -1.01251
    -0.96631
    -1.08181
    -1.19730
    -1.22040
    -1.19730
    -1.19730
    -1.26660
    -1.10491
    -1.03561
    -0.98941
    -0.66602
    -0.78152
    -0.71222
    -0.66602
    -0.50432
    -0.43503
    -0.43503
    -0.41193
    -0.38883
    -0.29643
    -0.34263
    -0.27333
     0.00386
    -0.13474
    -0.04234
     0.05006
     0.28105
     0.07316
     0.32725
     1.06642
     0.53514
     0.11936
    -0.75842
    -1.24350
    -0.61982
     0.16555
    -0.29643
    -0.50432
    -0.31953
     0.02696
    -0.08854
    -0.13474
     0.99713
     1.02023
     0.39655
     0.23485
     0.53514
     0.60444
     0.99713
     1.04333
     0.88163
     0.65064
     0.37345
     0.00386
    -0.15784
    -0.34263
    -0.96631
    -1.15110
    -1.10491
    -1.12800
    -1.24350
    -1.40520
    -1.40520
    -1.38210
    -1.31280
    -1.01251
    -0.89701
    -0.50432
    -0.34263
    -0.27333
    -0.27333
    -0.29643
    -0.20403
    -0.34263
    -0.38883
    -0.43503
    -0.36573
    -0.43503
    -0.50432
    -0.45813
    -0.38883
    -0.36573
    -0.38883
    -0.22713
    -0.18094
    -0.18094
    -0.06544
     0.21175
     0.28105
     0.44274
     0.53514
     0.53514
     0.39655
     0.69684
     0.67374
     0.60444
     0.67374
     0.62754
     0.71994
     0.62754
     0.71994
     0.60444
     0.55824
     0.48894
     0.60444
     0.60444
     0.37345
     0.44274
     0.55824
     0.35035
     0.30415
     0.39655
     0.28105
     0.23485
     0.30415
     0.48894
     0.46584
     0.55824
     0.51204
     0.35035
     0.44274
     0.41965
     0.51204
     0.58134
     0.53514
     0.58134
     0.60444
     0.55824
     0.28105
     0.09626
     0.11936
     0.25795
    -0.06544
    -0.34263
    -0.38883
    -0.64292
    -0.71222
    -0.57362
     0.07316
     0.30415
     0.67374
     0.78923
     0.53514
     0.55824
     0.58134
     0.78923
     1.08952
     1.59771
     1.80560
     1.89800
     2.10589
     1.85180
     1.69010
     1.57461
     1.27432
     1.08952
     1.18192
     1.15882
     0.83543
     0.69684
     0.62754
     0.51204
     0.35035
     0.39655
     0.55824
     0.48894
     0.18865
     0.09626
     0.02696
     0.09626
    -0.06544
    -0.38883
    -0.36573
    -0.38883
    -0.36573
    -0.27333
    -0.34263
    -0.64292
    -0.89701
    -0.94321
    -0.94321
    -0.98941
    -0.78152
    -0.80462
    -0.82771
    -0.92011
    -0.73532
    -0.85081
    -0.87391
    -0.75842
    -0.89701
    -0.85081
    -0.89701
    -0.82771
    -0.98941
    -0.94321
    -0.89701
    -0.78152
    -0.73532
    -0.80462
    -0.87391
    -0.73532
    -0.73532
    -0.66602
    -0.71222
    -0.34263
    -0.31953
    -0.27333
    -0.04234
     0.21175
     0.35035
     0.39655
     0.48894
     0.55824
     0.60444
     0.78923
     0.90473
     0.76613
     0.90473
     0.95093
     0.65064
     1.06642
     1.06642
     1.08952
     1.04333
    -0.22713
    -0.43503
    -0.15784
     0.85853
     1.13572
     0.81233
     0.69684
     0.14245
    -0.20403
     0.28105
     0.51204
     1.18192
     1.80560
     1.82870
     1.66700
     1.87490
     1.92110
     2.63717
     2.61407
     2.31378
     2.26759
     2.66027
     2.61407
     2.68337
     2.45238
     2.24449
     1.92110
     1.59771
     1.27432
     1.08952
     0.95093
     0.83543
     0.46584
     0.09626
     0.05006
    -0.08854
    -0.20403
    -0.18094
    -0.20403
    -0.25023
    -0.27333
    -0.27333
    -0.25023
    -0.29643
    -0.13474
    -0.04234
    -0.08854
    -0.11164
    -0.06544
     0.05006
     0.02696
    -0.06544
    -0.13474
    -0.11164
    -0.08854
     0.02696
    -0.01924
    -0.13474
    -0.15784
    -0.08854
    -0.06544
    -0.01924
     0.07316
     0.25795
     0.41965
     0.60444
     0.76613
     0.78923
     0.60444
     0.30415
     0.07316
     0.11936
     0.11936
     0.05006
    -0.04234
    -0.22713
    -0.50432
    -1.05871
    -1.24350
    -1.98268
    -2.09817
    -1.72859
    -1.75168
    -2.16747
    -1.98268
    -0.82771
     0.32725
     0.16555
    -0.01924
    -0.11164
     0.25795
     0.14245
     0.05006
     0.76613
     1.69010
     2.03659
     1.82870
     1.62081
     1.45911
     1.20502
     0.81233
     0.55824
     0.51204
     0.60444
     0.65064
     0.92783
     0.99713
     0.78923
     0.39655
     0.30415
     0.53514
     0.95093
     0.76613
     0.71994
     0.81233
     0.92783
     0.90473
     0.60444
     0.18865
    -0.01924
    -0.11164
    -0.48123
    -0.71222
    -0.66602
    -0.87391
    -1.15110
    -1.40520
    -1.40520
    -1.58999
    -1.84408
    -2.02888
    -2.16747
    -2.21367
    -2.28297
    -2.49086
    -2.35226
    -2.30607
    -2.14437
    -2.23677
    -2.07507
    -2.14437
    -2.05197
    -1.95958
    -1.86718
    -1.98268
    -1.77478
    -1.58999
    -1.61309
    -1.54379
    -1.47449
    -1.47449
    -1.40520
    -1.19730
    -1.24350
    -0.98941
    -1.03561
    -0.96631
    -1.12800
    -1.03561
    -0.73532
    -0.68912
    -0.71222
    -0.59672
    -0.41193
    -0.43503
    -0.34263
    -0.18094
    -0.31953
    -0.18094
    -0.08854
    -0.04234
    -0.11164
    -0.31953
    -0.50432
    -0.48123
     0.14245
     0.07316
    -0.38883
    -0.41193
    -0.36573
    -0.27333
    -0.36573
    -1.28970
    -1.63619
    -1.40520
    -0.82771
    -0.22713
    -0.25023
    -0.75842
    -0.78152
    -1.10491
    -0.80462
    -0.48123
    -0.27333
    -0.01924
     0.48894
     0.53514
     0.46584
     0.67374
     1.20502
     1.69010
     1.66700
     1.94420
     1.75940
     1.57461
     1.45911
     1.71320
     1.59771
     1.87490
     1.57461
     1.34362
     1.18192
     0.88163
     0.67374
     0.44274
     0.11936
    -0.06544
    -0.15784
    -0.29643
    -0.22713
    -0.50432
    -0.48123
    -0.57362
    -0.61982
    -0.50432
    -0.61982
    -0.55052
    -0.27333
    -0.08854
    -0.20403
    -0.15784
    -0.11164
    -0.01924
     0.07316
     0.18865
     0.39655
     0.37345
     0.48894
     0.48894
     0.48894
     0.65064
     0.78923
     0.83543
     0.85853
     0.83543
     0.90473
     0.97403
     0.97403
     0.69684
     0.74303
     0.81233
     0.65064
     0.48894
     0.23485
     0.16555
    -0.13474
    -0.34263
     0.23485
     1.20502
     1.45911
     1.62081
     1.22812
     1.29742
     1.22812
     1.29742
     1.45911
     1.85180
     2.08279
     2.29068
     2.49858
     2.42928
     2.24449
     1.82870
     1.78250
     1.78250
     1.41291
     1.57461
     1.43601
     1.20502
     0.99713
     0.99713
     1.02023
     0.97403
     1.02023
     1.04333
     1.02023
     1.04333
     0.90473
     0.76613
     0.60444
     0.69684
     0.39655
     0.35035
     0.28105
     0.32725
     0.14245
     0.02696
    -0.01924
    -0.08854
    -0.22713
    -0.25023
    -0.06544
    -0.18094
    -0.18094
    -0.29643
    -0.25023
    -0.11164
    -0.22713
    -0.38883
    -0.45813
    -0.48123
    -0.38883
    -0.31953
    -0.18094
    -0.13474
    -0.01924
     0.05006
     0.07316
     0.11936
     0.18865
     0.09626
     0.11936
     0.39655
     0.51204
     0.39655
     0.58134
     0.55824
     0.39655
     0.41965
     0.09626
    -0.22713
    -0.55052
    -0.78152
    -0.89701
    -0.73532
    -1.03561
    -1.26660
    -1.33590
    -1.54379
    -1.75168
    -1.72859
    -1.98268
    -2.00578
    -1.98268
    -1.95958
    -1.86718
    -1.63619
    -1.54379
    -1.33590
    -1.47449
    -1.42829
    -1.26660
    -1.19730
    -1.12800
    -1.01251
    -0.87391
    -0.96631
    -0.80462
    -0.71222
    -0.73532
    -0.64292
    -1.22040
    -1.63619
    -1.65929
    -1.40520
    -0.38883
    -1.08181
    -0.61982
    -1.19730
    -1.58999
    -1.33590
    -0.96631
    -0.89701
    -0.59672
    -0.34263
    -0.43503
    -0.59672
    -0.27333
     0.02696
     0.25795
     0.51204
     0.78923
     0.48894
     0.51204
     0.44274
     0.62754
     0.62754
     0.69684
     0.53514
     0.32725
     0.35035
     0.28105
     0.35035
     0.21175
     0.16555
     0.16555
     0.25795
     0.23485
     0.09626
     0.11936
     0.09626
     0.11936
     0.09626
     0.30415
     0.25795
     0.28105
     0.30415
     0.25795
     0.23485
     0.23485
     0.16555
    -0.04234
    -0.01924
     0.00386
     0.16555
     0.02696
    -0.04234
    -0.25023
    -0.38883
    -0.29643
    -0.38883
    -0.71222
    -0.87391
    -0.98941
    -1.08181
    -1.19730
    -0.96631
    -0.78152
    -0.92011
    -0.45813
     0.23485
     0.41965
     0.39655
     0.48894
     0.65064
     0.95093
     1.20502
     0.97403
     1.11262
     1.25122
     1.41291
     1.62081
     1.29742
     1.18192
     0.92783
     0.76613
     0.55824
     0.44274
     0.55824
     0.55824
     0.07316
    -0.13474
    -0.13474
     0.02696
     0.18865
     0.53514
     0.58134
     0.58134
     0.41965
     0.32725
     0.28105
     0.28105
     0.23485
     0.21175
     0.00386
     0.00386
     0.00386
    -0.13474
    -0.06544
     0.02696
    -0.18094
    -0.11164
    -0.08854
    -0.20403
    -0.20403
    -0.25023
    -0.20403
    -0.22713
    -0.22713
    -0.41193
    -0.45813
    -0.31953
    -0.38883
    -0.43503
    -0.45813
    -0.22713
    -0.38883
    -0.29643
    -0.06544
    -0.06544
    -0.13474
    -0.13474
    -0.11164
     0.09626
     0.14245
     0.25795
     0.18865
     0.25795
     0.35035
     0.25795
     0.41965
     0.60444
     0.51204
     0.46584
     0.51204
     0.69684
     0.78923
     0.92783
     0.81233
     1.02023
     1.04333
     1.11262
     0.99713
     1.02023
     1.08952
     1.20502
     1.02023
     1.04333
     0.76613
     0.53514
     0.62754
     0.58134
     0.60444
     0.41965
     0.14245
     0.07316
     0.00386
    -0.06544
    -0.18094
    -0.31953
    -0.50432
    -0.59672
    -0.75842
    -0.73532
    -0.66602
    -0.82771
    -0.75842
    -0.61982
    -0.55052
    -0.48123
    -0.75842
    -1.24350
    -1.61309
    -2.05197
    -1.52069
    -0.75842
    -0.96631
    -1.35900
    -1.35900
    -1.05871
    -1.52069
    -1.19730
    -1.70549
    -1.52069
    -1.08181
    -0.55052
    -0.15784
    -0.18094
    -0.29643
    -0.18094
     0.16555
     0.81233
     1.57461
     1.69010
     1.32052
     1.15882
     1.52841
     1.78250
     1.89800
     2.12899
     2.12899
     1.99039
     1.73630
     1.48221
     1.20502
     0.92783
     0.83543
     0.65064
     0.39655
    -0.01924
     0.05006
    -0.22713
    -0.41193
    -0.64292
    -1.01251
    -1.03561
    -1.15110
    -1.31280
    -1.47449
    -1.54379
    -1.68239
    -1.63619
    -1.54379
    -1.47449
    -1.72859
    -1.77478
    -1.72859
    -1.40520
    -0.71222
     0.16555
     0.02696
    -0.01924
    -0.18094
     0.02696
     0.16555
     0.44274
     0.51204
     0.60444
     0.71994
     0.78923
     0.78923
     0.58134
     0.35035
     0.16555
    -0.01924
    -0.13474
    -0.48123
    -0.66602
    -0.66602
    -0.82771
    -0.50432
     0.28105
     0.09626
    -0.31953
    -0.36573
    -0.06544
    -0.13474
    -0.04234
     0.07316
     0.14245
     0.16555
     0.23485
     0.09626
     0.02696
    -0.11164
    -0.08854
    -0.08854
    -0.15784
    -0.25023
    -0.22713
    -0.15784
    -0.11164
    -0.04234
    -0.01924
     0.00386
    -0.01924
     0.07316
     0.16555
     0.21175
     0.25795
     0.18865
     0.18865
     0.18865
     0.18865
     0.14245
     0.23485
     0.21175
     0.21175
     0.14245
     0.00386
     0.07316
     0.00386
    -0.06544
    -0.04234
     0.11936
     0.07316
    -0.22713
    -0.36573
    -0.31953
    -0.31953
    -0.41193
    -0.55052
    -0.64292
    -0.61982
    -0.80462
    -1.03561
    -1.19730
    -1.42829
    -1.31280
    -1.26660
    -1.01251
    -1.08181
    -1.10491
    -0.92011
    -0.73532
    -0.61982
    -0.27333
     0.14245
     0.53514
     0.78923
     1.06642
     1.13572
     1.11262
     1.38981
     1.59771
     1.57461
     1.80560
     2.03659
     1.78250
     1.62081
     1.59771
     1.48221
     1.29742
     1.08952
     0.90473
     0.95093
     0.74303
     0.81233
     0.78923
     0.65064
     0.58134
     0.53514
     0.30415
     0.16555
    -0.45813
    -0.75842
    -0.15784
    -0.18094
    -0.48123
    -0.78152
    -1.01251
    -0.87391
    -1.47449
    -1.33590
    -1.10491
    -1.24350
    -1.54379
    -1.40520
    -1.31280
    -0.66602
    -0.48123
    -0.64292
    -0.66602
    -0.68912
    -0.61982
    -0.29643
     0.02696
     0.07316
     0.23485
     0.32725
     0.41965
     0.44274
     0.39655
     0.35035
     0.65064
     1.02023
     1.11262
     1.22812
     1.38981
     1.73630
     1.73630
     1.52841
     1.22812
     1.29742
     1.32052
     1.22812
     1.08952
     0.81233
     0.41965
    -0.01924
    -0.50432
    -0.96631
    -1.35900
    -1.75168
    -1.35900
    -1.01251
    -1.24350
    -1.03561
    -0.64292
    -0.27333
    -0.22713
    -0.06544
     0.25795
     0.69684
     1.13572
     1.38981
     1.48221
     1.80560
     2.05969
     1.85180
     1.71320
     1.69010
     1.45911
     1.20502
     0.99713
     0.88163
     0.88163
     0.51204
     0.39655
     0.07316
     0.00386
     0.07316
     0.09626
     0.21175
     0.37345
     0.25795
     0.14245
     0.11936
     0.02696
    -0.15784
    -0.22713
    -0.27333
    -0.34263
    -0.29643
    -0.31953
    -0.45813
    -0.43503
    -0.64292
    -0.61982
    -0.73532
    -0.43503
    -0.50432
    -0.50432
    -0.55052
    -0.48123
    -0.59672
    -0.64292
    -0.66602
    -0.75842
    -0.52742
    -0.36573
    -0.20403
    -0.18094
    -0.29643
    -0.31953
    -0.27333
    -0.22713
    -0.08854
    -0.04234
     0.02696
     0.14245
     0.16555
     0.18865
     0.05006
     0.07316
     0.02696
    -0.01924
     0.02696
    -0.01924
    -0.01924
     0.18865
     0.07316
     0.07316
     0.14245
     0.14245
     0.02696
     0.09626
     0.09626
     0.25795
     0.07316
     0.07316
     0.18865
     0.23485
     0.32725
     0.21175
     0.16555
     0.18865
     0.02696
    -0.01924
     0.07316
    -0.01924
     0.00386
    -0.22713
    -0.20403
    -0.18094
    -0.04234
    -0.15784
    -0.18094
    -0.20403
    -0.13474
    -0.25023
    -0.11164
     0.00386
     0.18865
     0.28105
     0.55824
     0.30415
     0.41965
     0.67374
     0.97403
     1.04333
     0.97403
     0.95093
     1.11262
     1.29742
     1.20502
     1.06642
     1.11262
     0.62754
     0.37345
     0.16555
     0.48894
    -0.06544
    -0.43503
    -0.68912
    -0.64292
    -1.42829
    -1.45139
    -1.63619
    -1.75168
    -1.42829
    -1.05871
    -0.82771
    -1.03561
    -1.22040
    -0.92011
    -0.66602
    -0.20403
     0.32725
     0.39655
     0.65064
     0.78923
     1.04333
     0.83543
     0.92783
     1.15882
     1.22812
     1.38981
     1.13572
     1.11262
     1.06642
     1.04333
     0.90473
     0.74303
     0.78923
     0.78923
     0.55824
     0.07316
    -0.01924
    -0.18094
    -0.20403
    -0.57362
    -1.05871
    -1.15110
    -1.40520
    -1.68239
    -1.98268
    -1.86718
    -1.24350
     0.18865
     1.27432
     0.85853
     0.44274
     0.30415
     0.02696
    -0.50432
     0.02696
     1.36671
     2.12899
     2.45238
     2.08279
     1.59771
     0.99713
     0.55824
     0.25795
    -0.25023
    -0.50432
    -0.48123
    -0.22713
    -0.01924
    -0.01924
    -0.38883
    -0.59672
    -0.66602
    -0.57362
    -0.50432
    -0.25023
    -0.08854
    -0.20403
    -0.18094
    -0.11164
    -0.15784
    -0.27333
    -0.31953
    -0.43503
    -0.45813
    -0.41193
    -0.52742
    -0.43503
    -0.48123
    -0.48123
    -0.45813
    -0.31953
    -0.41193
    -0.43503
    -0.61982
    -0.52742
    -0.66602
    -0.59672
    -0.55052
    -0.57362
    -0.64292
    -0.68912
    -0.55052
    -0.57362
    -0.64292
    -0.68912
    -0.61982
    -0.61982
    -0.73532
    -0.59672
    -0.66602
    -0.71222
    -0.73532
    -0.66602
    -0.48123
    -0.38883
    -0.50432
    -0.61982
    -0.57362
    -0.43503
    -0.41193
    -0.45813
    -0.36573
    -0.61982
    -0.29643
    -0.34263
    -0.25023
    -0.38883
    -0.41193
    -0.38883
    -0.50432
    -0.38883
    -0.31953
    -0.48123
    -0.34263
    -0.36573
    -0.41193
    -0.50432
    -0.52742
    -0.50432
    -0.38883
    -0.29643
    -0.48123
    -0.41193
    -0.50432
    -0.29643
    -0.22713
    -0.22713
    -0.38883
    -0.41193
    -0.45813
    -0.45813
    -0.31953
    -0.15784
     0.07316
     0.16555
     0.16555
     0.32725
     0.62754
     0.65064
     0.78923
     1.25122
     0.97403
     0.55824
     0.23485
     0.14245
     0.62754
     1.18192
     1.27432
     0.74303
     0.74303
     0.09626
     0.35035
     0.32725
    -0.01924
    -0.01924
     0.11936
     0.09626
     0.00386
     0.16555
     0.23485
     0.18865
     0.44274
     0.55824
     0.44274
     0.39655
     0.23485
     0.39655
     0.30415
     0.39655
     0.51204
     0.78923
     0.76613
     0.83543
     1.06642
     1.15882
     1.45911
     1.36671
     1.29742
     1.32052
     1.55151
     1.73630
     1.59771
     1.45911
     1.38981
     1.34362
     1.08952
     0.67374
     0.16555
    -0.06544
    -0.43503
    -0.71222
    -0.80462
    -0.94321
    -1.01251
    -0.75842
    -0.31953
    -0.20403
    -0.20403
    -0.73532
    -0.68912
    -0.41193
    -0.08854
     0.30415
     0.55824
     0.69684
     0.71994
     0.76613
     0.97403
     0.97403
     0.83543
     0.60444
     0.46584
     0.32725
     0.21175
     0.02696
    -0.04234
    -0.04234
     0.05006
     0.05006
    -0.01924
    -0.08854
     0.00386
     0.23485
     0.58134
     0.74303
     0.25795
    -0.08854
    -0.18094
    -0.06544
    -0.04234
    -0.01924
     0.16555
     0.14245
     0.11936
     0.02696
    -0.27333
    -0.43503
    -0.64292
    -0.92011
    -0.82771
    -0.75842
    -0.89701
    -1.03561
    -1.10491
    -0.96631
    -0.61982
    -0.64292
    -0.71222
    -0.85081
    -0.80462
    -0.73532
    -0.64292
    -0.38883
    -0.27333
    -0.20403
    -0.13474
     0.05006
     0.05006
    -0.22713
    -0.13474
    -0.01924
    -0.11164
    -0.13474
    -0.01924
    -0.06544
     0.02696
    -0.04234
    -0.13474
    -0.20403
    -0.20403
    -0.15784
    -0.29643
    -0.22713
    -0.04234
    -0.15784
    -0.22713
    -0.18094
    -0.25023
    -0.15784
    -0.31953
    -0.43503
    -0.41193
    -0.36573
    -0.50432
    -0.41193
    -0.45813
    -0.50432
    -0.57362
    -0.52742
    -0.27333
    -0.29643
    -0.50432
    -0.34263
    -0.41193
    -0.48123
    -0.36573
    -0.25023
    -0.38883
    -0.20403
    -0.11164
    -0.06544
     0.00386
     0.07316
    -0.06544
    -0.01924
     0.23485
     0.21175
     0.23485
     0.23485
     0.09626
     0.16555
     0.07316
     0.02696
     0.16555
     0.05006
     0.28105
     0.23485
    -0.08854
    -0.45813
    -1.10491
    -1.54379
    -0.85081
    -0.61982
    -0.94321
    -1.33590
    -1.26660
    -1.70549
    -1.42829
    -1.28970
    -1.58999
    -1.49759
    -1.54379
    -1.15110
    -0.82771
    -0.75842
    -0.71222
    -0.27333
     0.48894
     0.81233
     0.74303
     0.71994
     0.81233
     0.97403
     1.41291
     1.57461
     1.71320
     1.89800
     1.96730
     1.87490
     1.73630
     1.36671
     0.65064
     0.18865
     0.00386
    -0.06544
    -0.31953
    -0.64292
    -0.20403
     1.20502
     1.57461
     1.22812
     0.58134
     0.07316
    -0.20403
    -0.52742
    -0.45813
     0.09626
     0.67374
     0.74303
     0.71994
     0.69684
     0.53514
     0.05006
    -0.36573
    -0.78152
    -1.08181
    -1.03561
    -1.05871
    -0.92011
    -0.80462
    -0.71222
    -0.38883
    -0.20403
     0.23485
     0.16555
     0.05006
     0.21175
     0.44274
     0.44274
     0.32725
     0.65064
     0.74303
     0.69684
     0.83543
     0.81233
     0.67374
     0.53514
     0.44274
     0.44274
     0.55824
     0.48894
     0.30415
     0.25795
     0.28105
     0.28105
     0.18865
     0.39655
     0.16555
     0.21175
     0.21175
     0.35035
     0.51204
     0.44274
     0.55824
     0.58134
     0.30415
     0.30415
     0.30415
     0.30415
     0.46584
     0.41965
     0.25795
     0.37345
     0.39655
     0.48894
     0.14245
     0.14245
     0.11936
     0.02696
     0.14245
     0.32725
     0.39655
     0.32725
     0.30415
     0.21175
     0.39655
     0.23485
     0.11936
     0.02696
     0.00386
    -0.15784
    -0.25023
    -0.06544
     0.32725
     0.78923
     0.65064
     0.14245
    -0.04234
     0.11936
     0.21175
     0.37345
     0.46584
     0.76613
     0.71994
     0.88163
     0.97403
     1.06642
     1.15882
     1.08952
     1.02023
     1.13572
     1.02023
     1.02023
     0.88163
     1.02023
     1.08952
     0.97403
     0.97403
     1.15882
     1.13572
     1.20502
     1.18192
     0.90473
     0.81233
     0.74303
     0.74303
     0.69684
     0.62754
     0.65064
     0.51204
     0.39655
     0.05006
    -0.04234
    -0.29643
     0.02696
    -0.31953
    -0.50432
    -0.50432
    -0.45813
    -0.50432
    -0.66602
    -1.47449
    -1.35900
    -1.47449
    -1.84408
    -2.32917
    -2.07507
    -2.00578
    -1.58999
    -1.63619
    -1.65929
    -1.98268
    -2.19057
    -2.21367
    -1.91338
    -1.61309
    -1.38210
    -1.19730
    -0.82771
    -0.43503
     0.07316
     0.53514
     0.97403
     1.20502
     1.55151
     1.13572
     1.13572
     1.43601
     1.13572
     0.92783
     0.76613
     0.90473
     1.62081
     1.34362
     0.62754
     0.78923
     0.97403
     1.41291
     1.59771
     0.85853
     0.44274
     0.55824
     0.71994
     0.97403
     1.13572
     1.20502
     1.55151
     1.57461
     1.48221
     0.85853
     0.16555
     0.16555
     0.11936
     0.00386
    -0.34263
    -0.48123
    -0.66602
    -0.75842
    -0.96631
    -0.89701
    -0.75842
    -0.92011
    -0.66602
    -0.41193
    -0.31953
    -0.34263
    -0.52742
    -0.59672
    -0.38883
    -0.11164
    -0.20403
    -0.20403
    -0.06544
    -0.15784
    -0.08854
    -0.25023
    -0.31953
    -0.43503
    -0.43503
    -0.31953
    -0.41193
    -0.38883
    -0.48123
    -0.55052
    -0.31953
    -0.31953
    -0.45813
    -0.61982
    -0.43503
    -0.50432
    -0.50432
    -0.48123
    -0.36573
    -0.64292
    -0.80462
    -0.73532
    -0.55052
    -0.48123
    -0.57362
    -0.66602
    -0.78152
    -0.73532
    -0.55052
    -0.61982
    -0.41193
    -0.57362
    -0.50432
    -0.43503
    -0.38883
    -0.34263
    -0.57362
    -0.52742
    -0.48123
    -0.31953
    -0.43503
    -0.48123
    -0.45813
    -0.31953
    -0.31953
    -0.31953
    -0.43503
    -0.43503
    -0.45813
    -0.43503
    -0.34263
    -0.29643
    -0.55052
    -0.57362
    -0.41193
    -0.20403
    -0.08854
     0.02696
    -0.11164
    -0.01924
     0.07316
     0.14245
     0.14245
     0.16555
     0.23485
     0.35035
     0.46584
     0.58134
     0.46584
     0.30415
     0.37345
     0.32725
     0.30415
     0.30415
     0.23485
     0.18865
     0.25795
     0.35035
     0.51204
     0.65064
     0.78923
     0.83543
     0.85853
     0.97403
     0.92783
     0.88163
     0.88163
     1.25122
     1.11262
     0.99713
     0.97403
     0.92783
     0.92783
     0.60444
     0.41965
     0.60444
     0.55824
     0.07316
    -0.36573
    -0.41193
    -0.64292
    -0.80462
    -0.27333
    -0.41193
    -0.80462
    -0.98941
    -1.08181
    -0.85081
    -0.98941
    -1.17420
    -0.92011
    -0.94321
    -0.82771
    -0.64292
    -0.66602
     0.07316
     0.48894
     0.28105
     0.21175
     0.53514
     0.46584
     0.58134
     0.48894
     0.35035
     0.21175
     0.37345
     0.55824
     1.71320
     2.91436
     2.45238
     1.87490
     1.41291
     1.38981
     1.48221
     1.36671
     1.62081
     1.87490
     1.94420
     1.94420
     1.71320
     1.32052
     0.97403
     0.67374
     0.18865
    -0.31953
    -0.85081
    -1.15110
    -1.45139
    -1.24350
    -1.28970
    -1.58999
    -1.77478
    -1.86718
    -1.79788
    -1.77478
    -1.91338
    -1.86718
    -1.70549
    -1.42829
    -1.05871
    -0.78152
    -0.78152
    -0.96631
    -0.94321
    -0.64292
    -0.50432
    -0.55052
    -0.31953
    -0.22713
    -0.04234
    -0.13474
    -0.01924
    -0.01924
    -0.04234
     0.11936
     0.05006
    -0.11164
     0.02696
    -0.04234
    -0.04234
     0.09626
     0.07316
     0.02696
     0.02696
     0.00386
    -0.01924
     0.11936
     0.05006
    -0.04234
    -0.13474
     0.02696
    -0.13474
    -0.43503
    -0.41193
    -0.34263
    -0.45813
    -0.41193
    -0.38883
    -0.50432
    -0.45813
    -0.41193
    -0.45813
    -0.50432
    -0.52742
    -0.36573
    -0.43503
    -0.48123
    -0.57362
    -0.61982
    -0.29643
    -0.29643
    -0.45813
    -0.59672
    -0.52742
    -0.98941
    -1.54379
    -1.68239
    -1.19730
    -1.35900
    -1.84408
    -1.98268
    -2.07507
    -2.16747
    -2.19057
    -2.16747
    -1.98268
    -1.86718
    -1.91338
    -1.79788
    -1.52069
    -1.03561
    -0.98941
    -1.03561
    -0.71222
     0.00386
     0.65064
     0.99713
     1.48221
     1.89800
     2.54478
     2.59098
     2.26759
     2.15209
     2.31378
     2.54478
     2.75267
     3.05296
     2.93746
     2.68337
     2.61407
     2.45238
     1.99039
     1.48221
     0.99713
     0.71994
     0.16555
     0.25795
     0.09626
    -0.34263
    -0.57362
    -0.52742
    -0.82771
    -0.75842
    -0.80462
    -1.65929
    -2.32917
    -2.53706
    -2.62946
    -2.02888
    -1.56689
    -1.72859
    -2.14437
    -2.25987
    -2.49086
    -2.46776
    -2.37536
    -2.42156
    -2.23677
    -1.70549
    -1.40520
    -1.19730
    -0.75842
    -0.78152
    -0.59672
     0.07316
     0.30415
     0.14245
     0.35035
     0.21175
    -0.08854
    -0.22713
    -0.34263
    -0.73532
    -0.06544
     0.46584
     0.25795
    -0.20403
    -0.71222
    -0.61982
    -0.48123
    -0.41193
    -0.43503
    -0.41193
    -0.45813
    -0.25023
    -0.29643
    -0.08854
    -0.01924
     0.05006
    -0.15784
    -0.22713
    -0.36573
    -0.48123
    -0.80462
    -1.05871
    -1.17420
    -1.22040
    -1.08181
    -0.89701
    -1.12800
    -1.26660
    -1.24350
    -1.28970
    -1.15110
    -1.05871
    -0.89701
    -0.68912
    -0.48123
    -0.50432
    -0.41193
    -0.41193
    -0.57362
    -0.31953
     0.16555
     0.05006
     0.14245
     0.23485
     0.37345
     0.35035
     0.39655
     0.51204
     0.67374
     0.60444
     0.69684
     0.78923
     0.88163
     0.95093
     0.90473
     0.88163
     0.99713
     0.78923
     0.83543
     0.78923
     0.85853
     0.67374
     0.67374
     0.58134
     0.48894
     0.48894
     0.51204
     0.76613
     0.48894
     0.30415
     0.25795
     0.21175
     0.09626
     0.14245
     0.09626
     0.11936
     0.21175
     0.07316
     0.00386
    -0.01924
     0.07316
    -0.11164
    -0.01924
    -0.01924
     0.00386
    -0.01924
     0.02696
     0.02696
    -0.08854
    -0.11164
    -0.08854
    -0.13474
    -0.04234
    -0.06544
    -0.20403
    -0.22713
    -0.22713
    -0.18094
    -0.41193
    -0.29643
    -0.31953
    -0.43503
    -0.41193
    -0.41193
    -0.48123
    -0.34263
    -0.45813
    -0.34263
    -0.41193
    -0.31953
    -0.38883
    -0.45813
    -0.36573
    -0.38883
    -0.48123
    -0.36573
    -0.31953
    -0.25023
    -0.31953
    -0.29643
    -0.45813
    -0.43503
    -0.61982
    -0.52742
    -0.43503
    -0.48123
    -0.61982
    -0.66602
    -0.43503
    -0.68912
    -0.85081
    -1.10491
    -1.10491
    -1.08181
    -1.03561
    -1.15110
    -1.38210
    -1.28970
    -1.08181
    -1.49759
    -1.89028
    -1.84408
    -2.07507
    -1.65929
    -1.54379
    -1.42829
    -1.56689
    -1.47449
    -1.35900
    -1.47449
    -1.40520
    -0.89701
    -0.45813
    -0.64292
    -0.96631
    -0.36573
     0.92783
     2.31378
     3.90763
     5.15499
     5.03950
     5.08569
     4.87780
     3.97693
     3.97693
     3.49185
     2.66027
     2.59098
     3.76904
     3.90763
     2.82197
     1.36671
    -0.13474
    -1.35900
    -2.39846
    -3.11454
    -3.59962
    -3.80752
    -3.83062
    -4.01541
    -3.92301
    -3.83062
    -3.55343
    -3.39173
    -3.09144
    -3.16074
    -3.04524
    -2.95285
    -2.72185
    -2.60636
    -2.51396
    -2.37536
    -2.28297
    -2.19057
    -1.98268
    -1.89028
    -1.86718
    -1.63619
    -1.52069
    -1.35900
    -1.15110
    -1.12800
    -0.94321
    -0.94321
    -0.82771
    -0.66602
    -0.57362
    -0.29643
    -0.38883
    -0.27333
    -0.31953
    -0.22713
    -0.04234
    -0.01924
     0.02696
     0.02696
     0.28105
     0.23485
     0.25795
     0.25795
     0.23485
     0.18865
     0.44274
     0.41965
     0.37345
     0.44274
     0.28105
     0.37345
     0.30415
     0.32725
     0.23485
     0.18865
     0.28105
     0.35035
     0.46584
     0.30415
     0.35035
     0.30415
     0.44274
     0.39655
     0.39655
     0.30415
     0.55824
     0.65064
     0.65064
     0.62754
     0.76613
     0.67374
     0.65064
     0.69684
     0.88163
     0.85853
     0.78923
     0.78923
     0.85853
     0.74303
     0.85853
     0.71994
     0.71994
     0.51204
     0.58134
     0.51204
     0.67374
     0.44274
     0.35035
     0.28105
     0.25795
     0.25795
     0.35035
     0.23485
     0.11936
     0.35035
     0.35035
     0.39655
     0.32725
     0.39655
     0.44274
     0.28105
     0.41965
     0.62754
     0.48894
     0.53514
     0.65064
     0.60444
     0.58134
     0.53514
     0.51204
     0.53514
     0.69684
     0.58134
     0.51204
     0.51204
     0.55824
     0.41965
     0.60444
     0.60444
     0.35035
     0.41965
     0.44274
     0.51204
     0.35035
     0.35035
     0.30415
     0.25795
     0.28105
     0.16555
    -0.04234
     0.09626
     0.09626
    -0.01924
     0.02696
     0.23485
     0.25795
     0.11936
     0.21175
     0.02696
    -0.01924
    -0.06544
     0.28105
     0.71994
     0.67374
     0.37345
     0.35035
     0.21175
     0.21175
     0.37345
     0.00386
    -0.18094
    -0.87391
    -2.46776
    -2.67565
    -1.40520
    -0.82771
    -0.31953
    -0.57362
    -1.15110
    -1.72859
    -1.38210
    -0.61982
     0.21175
     1.45911
     2.77577
     3.39945
     4.32342
     5.03950
     4.99330
     4.80850
     4.92400
     5.80177
     6.30995
     6.42545
     6.14826
     5.36289
     4.90090
     4.41582
     3.56114
     2.66027
     1.80560
     1.29742
     0.85853
     0.09626
    -0.68912
    -0.92011
    -1.08181
    -1.45139
    -1.70549
    -1.77478
    -1.84408
    -1.72859
    -1.63619
    -1.63619
    -1.56689
    -1.45139
    -1.45139
    -1.45139
    -1.33590
    -1.10491
    -1.17420
    -1.03561
    -0.98941
    -1.01251
    -1.17420
    -1.26660
    -1.35900
    -1.33590
    -1.38210
    -1.35900
    -1.22040
    -1.35900
    -1.52069
    -1.95958
    -2.28297
    -2.05197
    -2.14437
    -2.30607
    -2.23677
    -1.84408
    -2.16747
    -2.35226
    -2.65256
    -2.62946
    -2.44466
    -2.19057
    -2.14437
    -1.98268
    -1.86718
    -1.65929
    -1.38210
    -0.89701
    -0.38883
    -0.29643
     0.05006
     0.25795
     0.55824
     0.67374
     0.95093
     1.29742
     1.57461
     1.71320
     1.69010
     1.73630
     1.85180
     1.73630
     1.69010
     1.69010
     1.78250
     1.64391
     1.41291
     1.18192
     1.11262
     1.02023
     0.81233
     0.74303
     0.51204
     0.37345
     0.37345
     0.21175
     0.14245
     0.02696
    -0.11164
    -0.06544
     0.02696
     0.05006
    -0.11164
    -0.11164
    -0.18094
    -0.04234
     0.02696
     0.14245
     0.02696
     0.05006
     0.09626
     0.23485
     0.28105
     0.25795
     0.02696
    -0.01924
     0.23485
     0.30415
     0.32725
     0.28105
     0.21175
     0.21175
     0.23485
     0.28105
     0.30415
     0.23485
     0.41965
     0.25795
     0.28105
     0.32725
     0.30415
     0.23485
     0.37345
     0.30415
     0.23485
     0.25795
     0.16555
    -0.06544
     0.02696
     0.00386
    -0.11164
    -0.01924
    -0.06544
    -0.11164
    -0.13474
    -0.08854
    -0.04234
    -0.27333
    -0.11164
    -0.01924
    -0.18094
     0.00386
    -0.41193
    -0.55052
    -0.48123
    -0.18094
    -0.27333
    -0.48123
    -0.85081
    -0.43503
    -0.29643
    -0.13474
     0.39655
     0.37345
     0.53514
     0.60444
     0.46584
     0.95093
     1.41291
     2.59098
     4.66991
     5.84797
     5.52458
     4.97020
     4.92400
     4.94710
     5.47838
     5.66318
     5.89417
     5.89417
     5.66318
     5.27049
     4.53131
     3.79214
     2.93746
     2.29068
     1.50531
     0.83543
     0.09626
    -0.57362
    -1.17420
    -1.33590
    -1.72859
    -2.02888
    -2.32917
    -2.44466
    -2.53706
    -2.44466
    -2.44466
    -2.35226
    -2.12127
    -1.91338
    -1.86718
    -1.84408
    -1.70549
    -1.40520
    -0.82771
    -0.61982
    -0.52742
    -0.55052
    -0.38883
    -0.38883
    -0.31953
    -0.34263
    -0.18094
    -0.11164
    -0.13474
    -0.20403
    -0.15784
    -0.38883
    -0.38883
    -0.50432
    -0.41193
    -0.45813
    -0.59672
    -0.61982
    -0.55052
    -0.45813
    -0.45813
    -0.45813
    -0.45813
    -0.43503
    -0.36573
    -0.36573
    -0.38883
    -0.41193
    -0.25023
    -0.29643
    -0.29643
    -0.08854
    -0.18094
    -0.01924
    -0.15784
    -0.13474
     0.00386
     0.02696
     0.21175
     0.37345
     0.32725
     0.32725
     0.21175
     0.18865
     0.18865
     0.07316
     0.28105
     0.00386
     0.07316
    -0.25023
    -0.34263
    -0.52742
    -0.57362
    -0.75842
    -0.96631
    -1.10491
    -1.49759
    -1.68239
    -1.56689
    -1.65929
    -1.86718
    -1.84408
    -1.91338
    -1.86718
    -1.77478
    -1.75168
    -1.93648
    -1.75168
    -1.65929
    -1.58999
    -1.40520
    -1.19730
    -1.08181
    -0.92011
    -0.78152
    -0.57362
    -0.57362
    -0.52742
    -0.57362
    -0.38883
    -0.38883
    -0.31953
    -0.38883
    -0.27333
    -0.15784
    -0.22713
    -0.22713
    -0.22713
    -0.18094
    -0.20403
    -0.25023
    -0.08854
    -0.22713
    -0.27333
    -0.25023
    -0.34263
    -0.31953
    -0.20403
    -0.22713
    -0.38883
    -0.31953
    -0.29643
    -0.41193
    -0.43503
    -0.41193
    -0.43503
    -0.43503
    -0.38883
    -0.31953
    -0.41193
    -0.61982
    -0.61982
    -0.64292
    -0.57362
    -0.31953
    -0.31953
    -0.66602
    -0.87391
    -0.92011
    -0.78152
    -1.03561
    -1.10491
    -1.42829
    -1.35900
    -0.96631
    -0.57362
    -0.43503
    -0.27333
     0.53514
     1.92110
     2.68337
     2.86817
     2.93746
     3.67664
     4.02313
     4.27722
     4.90090
     4.94710
     4.90090
     4.94710
     4.90090
     4.50821
     4.11553
     3.79214
     3.02986
     2.29068
     1.66700
     1.18192
     0.51204
     0.14245
    -0.15784
    -0.36573
    -0.38883
    -0.34263
    -0.55052
    -0.61982
    -0.36573
    -0.41193
    -0.31953
    -0.20403
    -0.22713
     0.07316
    -0.25023
    -0.29643
    -0.41193
    -0.71222
    -0.57362
     0.11936
     0.39655
     0.16555
     1.15882
     1.29742
     2.05969
     2.15209
     2.31378
     2.66027
     2.82197
     2.79887
     2.75267
     3.16846
     3.23775
     3.21465
     3.14536
     2.93746
     2.59098
     2.15209
     1.75940
     1.36671
     1.02023
     0.41965
    -0.04234
    -0.38883
    -0.61982
    -0.68912
    -0.89701
    -1.01251
    -1.15110
    -1.03561
    -1.10491
    -1.15110
    -1.31280
    -1.19730
    -1.03561
    -1.22040
    -1.15110
    -1.26660
    -1.26660
    -1.17420
    -1.05871
    -0.89701
    -0.78152
    -0.55052
    -0.57362
    -0.64292
    -0.61982
    -0.59672
    -0.52742
    -0.31953
    -0.15784
    -0.20403
    -0.18094
    -0.04234
    -0.18094
    -0.27333
    -0.50432
    -0.55052
    -0.73532
    -0.89701
    -0.73532
    -0.71222
    -0.82771
    -1.10491
    -1.24350
    -1.42829
    -1.38210
    -1.47449
    -1.63619
    -1.54379
    -1.58999
    -1.56689
    -1.47449
    -1.49759
    -1.49759
    -1.40520
    -1.24350
    -1.19730
    -1.19730
    -1.08181
    -1.08181
    -0.94321
    -0.89701
    -0.64292
    -0.82771
    -0.75842
    -0.71222
    -0.57362
    -0.43503
    -0.41193
    -0.38883
    -0.31953
    -0.38883
    -0.31953
    -0.36573
    -0.18094
    -0.27333
    -0.31953
    -0.29643
    -0.22713
    -0.48123
    -0.73532
    -0.68912
    -0.43503
    -0.36573
    -0.75842
    -0.78152
    -0.36573
    -0.41193
    -0.36573
    -1.01251
    -1.12800
    -1.17420
    -1.19730
    -0.50432
    -0.41193
    -0.59672
    -0.80462
    -0.75842
    -0.59672
    -0.52742
    -0.61982
    -0.75842
    -0.71222
    -0.59672
    -0.48123
    -0.59672
    -0.52742
    -0.61982
    -0.43503
    -0.29643
     0.14245
     0.37345
     0.69684
     0.81233
     0.60444
     0.78923
     1.36671
     1.55151
     2.31378
     3.28395
     3.56114
     3.30705
     3.12226
     3.26085
     2.38308
     1.89800
     2.40618
     2.66027
     2.49858
     2.05969
     1.64391
     1.11262
     0.58134
     0.14245
    -0.31953
    -0.48123
    -0.50432
    -0.59672
    -0.59672
    -0.64292
    -0.73532
    -0.82771
    -0.55052
    -0.25023
    -0.43503
    -0.38883
    -0.29643
    -0.36573
    -0.25023
    -0.38883
    -0.38883
    -0.41193
    -0.31953
    -0.13474
    -0.13474
    -0.01924
    -0.08854
     0.02696
    -0.01924
     0.21175
     0.07316
     0.02696
    -0.01924
     0.16555
     0.25795
     0.16555
     0.21175
     0.05006
     0.00386
    -0.15784
    -0.11164
    -0.29643
    -0.11164
     0.02696
    -0.20403
    -0.36573
    -0.25023
     1.36671
     2.45238
     3.23775
     2.91436
     2.86817
     3.28395
     3.53804
     3.60734
     3.86143
     4.27722
     4.62371
     4.71611
     4.46201
     3.90763
     3.44565
     3.02986
     2.49858
     1.85180
     1.20502
     0.60444
     0.25795
     0.07316
    -0.22713
    -0.59672
    -0.89701
    -1.17420
    -1.40520
    -1.68239
    -1.84408
    -1.98268
    -2.07507
    -1.86718
    -1.93648
    -2.09817
    -2.28297
    -2.46776
    -2.32917
    -2.14437
    -2.23677
    -2.02888
    -1.98268
    -1.89028
    -1.77478
    -1.61309
    -1.49759
    -1.42829
    -1.33590
    -0.96631
    -0.98941
    -0.89701
    -0.85081
    -0.89701
    -0.85081
    -0.73532
    -0.98941
    -0.92011
    -0.92011
    -0.78152
    -0.80462
    -0.75842
    -0.73532
    -0.68912
    -0.75842
    -0.50432
    -0.50432
    -0.66602
    -0.68912
    -0.50432
    -0.61982
    -0.68912
    -0.52742
    -0.64292
    -0.57362
    -0.66602
    -0.71222
    -0.85081
    -1.03561
    -0.96631
    -1.01251
    -1.05871
    -0.96631
    -1.03561
    -1.10491
    -1.17420
    -1.01251
    -1.10491
    -1.17420
    -0.98941
    -0.75842
    -0.43503
    -0.38883
    -0.36573
    -0.25023
    -0.20403
    -0.06544
     0.05006
     0.23485
     0.28105
     0.32725
     0.25795
     0.11936
     0.02696
     0.14245
     0.09626
     0.18865
     0.07316
     0.21175
     0.21175
     0.16555
     0.74303
     1.94420
     1.96730
     1.99039
     1.85180
     1.66700
     2.05969
     2.47548
     2.33688
     2.47548
     2.49858
     2.40618
     2.15209
     1.92110
     1.71320
     1.48221
     0.92783
     0.46584
    -0.15784
    -0.45813
    -0.55052
    -0.80462
    -1.03561
    -1.03561
    -1.12800
    -1.08181
    -1.15110
    -1.10491
    -1.08181
    -1.08181
    -1.12800
    -0.98941
    -0.98941
    -1.01251
    -0.94321
    -0.89701
    -0.75842
    -0.82771
    -0.78152
    -0.73532
    -0.71222
    -0.68912
    -0.68912
    -0.71222
    -0.55052
    -0.52742
    -0.50432
    -0.52742
    -0.57362
    -0.45813
    -0.50432
    -0.50432
    -0.43503
    -0.36573
    -0.41193
    -0.34263
    -0.38883
    -0.41193
    -0.43503
    -0.27333
    -0.22713
    -0.25023
    -0.13474
    -0.27333
    -0.34263
    -0.22713
    -0.41193
    -0.52742
    -0.29643
    -0.31953
    -0.25023
    -0.22713
    -0.04234
     0.11936
     0.07316
     0.09626
     0.16555
     0.11936
     0.39655
     0.28105
     0.39655
     0.46584
     0.28105
     0.25795
     0.55824
     0.46584
     0.21175
     0.46584
     0.58134
     0.58134
     0.69684
     0.74303
     0.51204
     0.48894
     0.65064
     0.78923
     1.11262
     1.18192
     0.46584
     0.11936
     1.38981
     2.54478
     3.16846
     2.59098
     1.20502
     1.20502
     1.13572
     0.95093
     1.11262
     1.25122
     1.02023
     1.08952
     0.67374
     0.35035
    -0.04234
    -0.31953
    -0.71222
    -0.66602
    -0.82771
    -0.94321
    -0.87391
    -1.01251
    -0.98941
    -0.85081
    -0.92011
    -0.80462
    -0.52742
    -0.48123
    -0.71222
    -0.68912
    -0.64292
    -0.82771
    -1.19730
    -1.54379
    -1.77478
    -2.19057
    -2.35226
    -2.86045
    -3.18384
    -2.86045
    -2.00578
    -1.52069
    -1.22040
    -1.49759
    -1.65929
    -1.38210
    -0.92011
    -0.34263
     0.05006
     0.55824
     0.97403
     1.22812
     1.64391
     1.80560
     1.87490
     1.73630
     1.55151
     1.15882
     0.90473
     0.69684
     0.71994
     0.46584
     0.37345
     0.09626
    -0.20403
    -0.36573
    -0.34263
    -0.48123
    -0.36573
    -0.08854
     0.21175
     0.60444
     1.02023
     0.97403
     0.83543
     0.48894
     0.41965
     0.46584
     0.62754
     1.04333
     1.08952
     1.08952
     0.97403
     0.60444
     0.23485
     0.02696
    -0.18094
    -0.55052
    -0.59672
    -0.87391
    -0.94321
    -0.85081
    -0.82771
    -0.98941
    -1.03561
    -0.98941
    -1.01251
    -0.94321
    -0.80462
    -0.82771
    -0.82771
    -0.92011
    -0.71222
    -0.61982
    -0.71222
    -0.78152
    -0.48123
    -0.57362
    -0.41193
    -0.48123
    -0.55052
    -0.41193
    -0.38883
    -0.43503
    -0.38883
    -0.22713
    -0.36573
    -0.29643
    -0.31953
    -0.22713
    -0.27333
    -0.34263
    -0.31953
    -0.08854
    -0.13474
    -0.06544
    -0.18094
    -0.08854
    -0.15784
    -0.06544
     0.07316
     0.16555
     0.02696
     0.00386
     0.05006
     0.14245
     0.23485
     0.21175
     0.14245
     0.30415
     0.41965
     0.53514
     0.55824
     0.41965
     0.37345
     0.46584
     0.46584
     0.60444
     0.58134
     0.39655
     0.46584
     0.41965
     0.48894
     0.39655
     0.16555
     0.07316
     0.09626
     0.21175
     0.07316
     0.02696
    -0.13474
    -0.13474
     0.05006
     0.16555
     0.30415
     0.25795
     0.41965
     0.35035
     0.35035
     0.25795
     0.28105
     0.32725
     0.46584
     0.51204
     0.53514
     0.41965
     0.39655
     0.25795
     0.25795
     0.35035
     0.35035
     0.30415
     0.39655
     0.44274
     0.60444
     0.71994
     0.71994
     0.65064
    -0.11164
    -0.50432
    -0.15784
    -0.92011
    -1.19730
    -0.38883
    -0.85081
    -1.38210
    -0.01924
     0.67374
    -0.11164
    -0.73532
    -0.61982
    -0.38883
    -0.04234
     0.37345
     0.65064
     1.11262
     1.50531
     1.57461
     1.20502
     0.88163
     0.67374
     0.62754
     0.55824
     0.30415
     0.14245
    -0.20403
    -0.34263
    -0.20403
    -0.13474
    -0.29643
    -0.20403
     0.00386
     0.32725
     0.88163
     0.99713
     1.32052
     1.45911
     1.57461
     1.85180
     2.10589
     2.24449
     2.29068
     2.38308
     2.40618
     2.35998
     2.03659
     1.94420
     1.52841
     1.11262
     0.83543
     0.55824
     0.16555
    -0.27333
    -0.55052
    -0.78152
    -0.06544
     1.41291
     1.85180
     1.06642
     0.55824
     0.14245
     0.46584
     0.55824
     0.58134
     0.60444
     1.18192
     1.25122
     0.92783
     1.04333
     1.11262
     0.81233
     0.16555
    -0.20403
    -0.68912
    -0.78152
    -1.15110
    -1.01251
    -0.89701
    -0.94321
    -0.94321
    -1.01251
    -0.82771
    -0.78152
    -0.85081
    -0.85081
    -1.01251
    -0.98941
    -0.85081
    -0.85081
    -0.87391
    -0.94321
    -0.85081
    -0.94321
    -0.82771
    -0.82771
    -0.89701
    -0.73532
    -0.78152
    -0.66602
    -0.66602
    -0.61982
    -0.64292
    -0.64292
    -0.61982
    -0.45813
    -0.45813
    -0.52742
    -0.41193
    -0.43503
    -0.31953
    -0.27333
    -0.31953
    -0.13474
    -0.04234
     0.07316
     0.07316
    -0.04234
     0.21175
     0.02696
     0.30415
     0.44274
     0.30415
     0.30415
     0.37345
     0.35035
     0.35035
     0.25795
     0.41965
     0.21175
     0.28105
     0.23485
     0.16555
     0.16555
     0.11936
     0.11936
     0.11936
     0.44274
     0.44274
     0.30415
     0.21175
     0.14245
     0.41965
     0.60444
     0.69684
     0.76613
     0.81233
     0.99713
     0.97403
     0.97403
     1.04333
     0.95093
     0.90473
     1.02023
     1.18192
     1.13572
     0.92783
     1.04333
     0.95093
     0.88163
     0.83543
     0.76613
     0.67374
     0.58134
     0.51204
     0.53514
     0.41965
     0.30415
     0.30415
     0.30415
     0.44274
     0.21175
     0.02696
    -0.11164
    -0.20403
    -0.15784
    -0.15784
    -0.11164
     0.28105
     0.28105
    -0.27333
    -0.50432
    -0.06544
    -0.36573
     0.14245
     0.55824
     0.21175
     0.69684
     1.52841
     1.38981
     0.90473
     0.18865
     0.32725
     0.62754
     0.78923
     1.02023
     0.74303
     0.21175
    -0.04234
     0.02696
    -0.25023
    -0.41193
    -0.71222
    -0.66602
    -0.89701
    -0.85081
    -0.68912
    -0.57362
    -0.27333
    -0.18094
    -0.04234
     0.35035
     0.48894
     0.62754
     0.76613
     1.11262
     1.13572
     1.06642
     1.15882
     0.88163
     0.88163
     0.51204
     0.21175
    -0.08854
    -0.13474
    -0.20403
    -0.22713
    -0.01924
     0.53514
     0.92783
     0.14245
    -0.15784
    -0.11164
     0.07316
     0.35035
     1.02023
     1.20502
     1.18192
     1.15882
     0.90473
     0.69684
     0.51204
     0.25795
     0.07316
     0.00386
    -0.22713
    -0.64292
    -0.82771
    -1.08181
    -1.19730
    -1.52069
    -1.28970
    -1.28970
    -1.22040
    -1.19730
    -1.19730
    -1.19730
    -1.12800
    -1.05871
    -0.94321
    -0.80462
    -0.45813
    -0.52742
    -0.45813
    -0.45813
    -0.55052
    -0.64292
    -0.64292
    -0.55052
    -0.64292
    -0.59672
    -0.59672
    -0.57362
    -0.66602
    -0.66602
    -0.64292
    -0.61982
    -0.57362
    -0.64292
    -0.71222
    -0.71222
    -0.64292
    -0.75842
    -0.61982
    -0.43503
    -0.55052
    -0.57362
    -0.41193
    -0.38883
    -0.45813
    -0.38883
    -0.48123
    -0.38883
    -0.36573
    -0.52742
    -0.27333
     0.00386
    -0.08854
     0.11936
    -0.08854
    -0.59672
    -0.15784
     0.00386
     0.46584
     0.39655
     0.39655
     0.39655
     0.51204
     0.44274
     0.67374
     0.67374
     0.62754
     0.76613
     0.81233
     0.76613
     0.67374
     0.74303
     0.74303
     0.55824
     0.53514
     0.53514
     0.44274
     0.09626
     0.07316
    -0.04234
    -0.04234
    -0.08854
    -0.31953
    -0.45813
    -0.68912
    -0.85081
    -1.12800
    -1.24350
    -1.10491
    -1.28970
    -1.33590
    -1.49759
    -1.61309
    -1.75168
    -1.79788
    -1.84408
    -1.79788
    -1.79788
    -1.84408
    -1.89028
    -1.84408
    -1.84408
    -1.61309
    -1.38210
    -1.17420
    -1.47449
    -1.61309
    -1.49759
    -1.68239
    -1.19730
    -0.71222
    -0.64292
    -0.31953
     0.51204
     0.62754
     0.35035
     0.23485
    -0.04234
     0.16555
     0.60444
     1.20502
     1.59771
     1.50531
     1.36671
     0.97403
     0.92783
     0.95093
     0.78923
     0.69684
     0.55824
     0.30415
     0.02696
    -0.18094
    -0.43503
    -0.29643
    -0.50432
    -0.75842
    -0.68912
    -0.94321
    -1.26660
    -1.40520
    -0.87391
     0.37345
     0.78923
     1.02023
     1.32052
     1.02023
     1.25122
     1.52841
     1.87490
     2.22139
     2.54478
     2.82197
     2.98366
     2.79887
     2.52168
     2.47548
     2.22139
     2.01349
     1.36671
     0.88163
     0.44274
     0.11936
    -0.08854
    -0.22713
    -0.34263
    -0.41193
    -0.18094
    -0.31953
    -0.18094
    -0.48123
    -0.41193
    -0.57362
    -0.55052
    -0.48123
    -0.31953
    -0.13474
     0.05006
    -0.01924
    -0.04234
    -0.11164
    -0.08854
    -0.13474
    -0.15784
    -0.13474
    -0.06544
    -0.13474
    -0.38883
    -0.31953
    -0.41193
    -0.41193
    -0.48123
    -0.64292
    -0.61982
    -0.50432
    -0.55052
    -0.66602
    -0.61982
    -0.75842
    -0.89701
    -0.87391
    -0.87391
    -0.73532
    -0.98941
    -1.08181
    -1.03561
    -0.92011
    -0.87391
    -0.82771
    -0.78152
    -0.80462
    -0.75842
    -0.78152
    -0.73532
    -0.78152
    -0.78152
    -0.64292
    -0.48123
    -0.38883
    -0.27333
    -0.57362
    -0.31953
    -0.15784
    -0.11164
    -0.15784
    -0.27333
    -0.41193
    -0.20403
    -0.08854
    -0.04234
    -0.18094
    -0.20403
    -0.31953
    -0.15784
    -0.13474
    -0.18094
    -0.34263
    -0.34263
    -0.22713
    -0.34263
    -0.27333
    -0.38883
    -0.34263
    -0.29643
    -0.11164
     0.07316
    -0.06544
    -0.04234
    -0.06544
    -0.18094
    -0.13474
    -0.15784
    -0.34263
    -0.41193
    -0.41193
    -0.20403
    -0.18094
     0.05006
     0.39655
     0.48894
     0.55824
     0.41965
     0.21175
     0.35035
     0.58134
     0.69684
     0.99713
     1.22812
     1.20502
     1.06642
     1.13572
     1.04333
     1.11262
     0.76613
     0.37345
     0.02696
     0.00386
    -0.25023
    -0.45813
    -0.41193
    -0.08854
    -0.50432
    -0.64292
    -0.29643
    -0.52742
    -0.36573
    -0.61982
    -0.80462
    -0.50432
    -0.34263
     0.07316
     0.30415
     0.55824
     0.39655
     0.16555
     0.07316
     0.02696
     0.09626
    -0.18094
    -0.13474
    -0.11164
    -0.50432
    -0.64292
    -0.92011
    -1.03561
    -1.31280
    -1.45139
    -1.56689
    -1.31280
    -1.08181
    -0.89701
    -0.41193
     0.41965
     1.32052
     1.11262
     1.13572
     0.85853
     0.46584
     0.85853
     1.62081
     1.99039
     2.31378
     2.19829
     1.94420
     1.73630
     1.50531
     1.11262
     0.62754
     0.07316
    -0.18094
    -0.27333
    -0.55052
    -0.38883
    -0.41193
    -0.08854
     0.30415
     0.30415
     0.23485
     0.23485
    -0.08854
    -0.13474
    -0.13474
     0.18865
     0.48894
     0.81233
     0.55824
     0.41965
     0.28105
     0.28105
     0.09626
    -0.18094
    -0.18094
    -0.13474
    -0.22713
    -0.29643
    -0.38883
    -0.55052
    -0.71222
    -0.64292
    -0.61982
    -0.68912
    -0.75842
    -0.78152
    -1.05871
    -0.73532
    -0.71222
    -0.94321
    -0.89701
    -0.94321
    -0.92011
    -0.94321
    -0.85081
    -0.82771
    -0.87391
    -0.71222
    -0.80462
    -0.68912
    -0.68912
    -0.64292
    -0.82771
    -0.57362
    -0.59672
    -0.57362
    -0.57362
    -0.57362
    -0.64292
    -0.55052
    -0.43503
    -0.38883
    -0.48123
    -0.41193
    -0.31953
    -0.45813
    -0.31953
    -0.36573
    -0.50432
    -0.43503
    -0.20403
    -0.27333
    -0.31953
    -0.29643
    -0.25023
    -0.27333
    -0.34263
    -0.31953
    -0.41193
    -0.38883
    -0.38883
    -0.38883
    -0.34263
    -0.41193
    -0.38883
    -0.59672
    -0.38883
    -0.25023
    -0.31953
    -0.38883
    -0.38883
    -0.25023
    -0.34263
    -0.29643
    -0.25023
    -0.27333
    -0.13474
    -0.20403
    -0.25023
    -0.27333
    -0.25023
    -0.45813
    -0.41193
    -0.41193
    -0.45813
    -0.41193
    -0.15784
    -0.18094
     0.25795
     0.71994
     0.69684
     0.35035
    -0.18094
     0.02696
     0.11936
     0.02696
     0.14245
     0.62754
     0.48894
     0.23485
     0.48894
     0.88163
     1.02023
     0.48894
     0.41965
     0.28105
     0.58134
     0.76613
     0.83543
     1.25122
     1.66700
     2.03659
     2.22139
     2.33688
     2.56788
     2.75267
     2.63717
     2.19829
     1.45911
     1.08952
     1.08952
     1.45911
     1.38981
     0.78923
     0.21175
    -0.41193
    -0.59672
    -0.85081
    -1.42829
    -1.86718
    -1.72859
    -0.98941
    -0.73532
    -0.78152
    -1.19730
    -1.61309
    -1.49759
    -1.38210
    -1.26660
    -1.26660
    -1.26660
    -1.22040
    -0.96631
    -1.01251
    -1.12800
    -1.22040
    -1.58999
    -1.82098
    -1.89028
    -1.86718
    -1.68239
    -1.49759
    -1.31280
    -0.71222
    -0.50432
    -0.34263
    -0.31953
    -0.20403
     0.05006
     0.11936
     0.44274
     0.58134
     0.67374
     0.60444
     0.67374
     0.60444
     0.32725
     0.25795
     0.23485
    -0.01924
    -0.15784
    -0.48123
    -0.55052
    -0.36573
    -0.61982
    -0.87391
    -0.96631
    -0.96631
    -1.01251
    -0.96631
    -0.92011
    -0.98941
    -1.01251
    -0.92011
    -0.87391
    -1.01251
    -0.98941
    -0.85081
    -0.80462
    -0.66602
    -0.66602
    -0.50432
    -0.57362
    -0.43503
    -0.48123
    -0.64292
    -0.34263
    -0.31953
    -0.43503
    -0.41193
    -0.20403
    -0.34263
    -0.31953
    -0.22713
    -0.25023
    -0.11164
    -0.15784
    -0.11164
    -0.25023
    -0.15784
    -0.18094
    -0.20403
    -0.08854
     0.02696
    -0.11164
    -0.15784
    -0.13474
    -0.06544
    -0.22713
    -0.20403
    -0.18094
    -0.06544
    -0.04234
    -0.04234
    -0.15784
    -0.13474
    -0.25023
    -0.18094
    -0.18094
     0.00386
     0.05006
     0.02696
     0.00386
     0.14245
    -0.01924
     0.14245
    -0.01924
     0.21175
     0.28105
     0.35035
     0.32725
     0.41965
     0.44274
     0.44274
     0.46584
     0.44274
     0.65064
     0.48894
     0.67374
     0.78923
     0.58134
     0.16555
     0.02696
     0.14245
    -0.01924
    -0.20403
    -0.36573
    -0.18094
     0.14245
    -0.29643
    -0.52742
    -0.45813
    -0.50432
    -0.43503
    -0.31953
    -0.31953
    -0.20403
    -0.01924
     0.14245
     0.25795
     0.44274
     0.60444
     0.67374
     0.78923
     0.85853
     0.97403
     0.88163
     1.18192
     1.99039
     1.64391
     1.45911
     1.34362
     1.57461
     1.66700
     1.55151
     1.62081
     1.69010
     1.92110
     2.05969
     1.85180
     1.66700
     1.48221
     1.32052
     1.08952
     1.11262
     0.99713
     0.78923
     0.97403
     0.78923
     0.74303
     0.41965
     0.14245
     0.30415
     1.02023
     2.35998
     2.98366
     2.40618
     1.96730
     1.78250
     1.94420
     2.45238
     2.61407
     2.54478
     2.56788
     2.54478
     2.63717
     2.31378
     1.73630
     1.29742
     1.02023
     0.39655
    -0.27333
    -0.22713
     0.09626
     0.11936
    -0.11164
    -0.22713
    -0.22713
    -0.36573
    -0.31953
    -0.22713
    -0.06544
     0.25795
     0.39655
     0.30415
     0.48894
     0.51204
     0.67374
     0.48894
     0.28105
     0.11936
     0.25795
     0.05006
     0.16555
     0.02696
    -0.13474
    -0.01924
    -0.34263
    -0.50432
    -0.57362
    -0.66602
    -0.57362
    -0.78152
    -0.87391
    -1.26660
    -1.01251
    -1.05871
    -1.35900
    -1.49759
    -1.19730
    -1.17420
    -1.17420
    -1.03561
    -1.89028
    -2.12127
    -2.21367
    -2.02888
    -1.54379
    -1.28970
    -1.31280
    -1.42829
    -1.40520
    -1.45139
    -1.33590
    -1.35900
    -1.01251
    -0.78152
    -0.82771
    -0.50432
    -0.36573
    -0.27333
    -0.06544
    -0.27333
    -0.04234
     0.02696
     0.11936
     0.07316
     0.09626
     0.00386
     0.07316
     0.05006
     0.23485
     0.28105
     0.21175
     0.11936
     0.16555
     0.39655
     0.28105
     0.32725
     0.37345
     0.39655
     0.41965
     0.41965
     0.39655
     0.37345
     0.37345
     0.41965
     0.21175
     0.41965
     0.16555
     0.05006
     0.02696
     0.02696
     0.00386
    -0.18094
    -0.68912
    -0.68912
    -0.68912
    -0.50432
    -0.18094
    -0.41193
    -0.41193
    -0.52742
    -0.64292
    -0.59672
    -0.48123
    -0.64292
    -0.43503
    -0.29643
    -0.27333
     0.02696
    -0.08854
    -0.38883
    -0.71222
    -0.52742
    -0.20403
     0.14245
     0.81233
     0.78923
     1.96730
     1.78250
     1.11262
     0.92783
     1.02023
     1.45911
     1.73630
     1.96730
     1.82870
     1.80560
     1.73630
     1.52841
     1.13572
     0.88163
     0.69684
     0.44274
     0.18865
     0.11936
     0.11936
     0.11936
     0.05006
     0.07316
     0.00386
     0.00386
    -0.06544
     0.07316
     0.07316
     0.05006
     0.02696
    -0.08854
    -0.22713
    -0.50432
    -1.01251
    -1.38210
    -1.49759
    -1.68239
    -2.07507
    -1.65929
     0.00386
     0.44274
     0.18865
    -0.18094
    -0.08854
     0.00386
     0.37345
     0.55824
     0.71994
     1.11262
     1.08952
     1.15882
     1.32052
     1.52841
     1.25122
     0.60444
     0.32725
     0.07316
    -0.01924
    -0.04234
    -0.31953
    -0.61982
    -0.50432
    -0.57362
    -0.45813
    -0.45813
    -0.45813
    -0.29643
    -0.13474
    -0.01924
    -0.01924
    -0.01924
    -0.04234
    -0.04234
     0.00386
     0.00386
    -0.13474
    -0.06544
    -0.01924
     0.07316
     0.00386
     0.02696
    -0.06544
    -0.22713
    -0.13474
     0.05006
    -0.18094
    -0.27333
    -0.20403
    -0.18094
    -0.29643
    -0.31953
    -0.31953
    -0.43503
    -0.41193
    -0.55052
    -0.66602
    -0.50432
    -0.73532
    -0.98941
    -1.19730
    -0.66602
    -0.64292
    -0.73532
    -0.94321
    -0.68912
    -0.61982
    -0.94321
    -1.79788
    -1.47449
    -1.33590
    -1.24350
    -0.87391
    -0.55052
    -0.64292
    -0.89701
    -0.85081
    -0.66602
    -0.64292
    -0.71222
    -0.78152
    -0.66602
    -0.48123
    -0.18094
     0.07316
    -0.04234
    -0.20403
    -0.22713
    -0.11164
    -0.20403
    -0.15784
    -0.13474
    -0.31953
    -0.22713
    -0.13474
    -0.22713
    -0.36573
    -0.38883
    -0.38883
    -0.34263
    -0.20403
    -0.22713
    -0.27333
    -0.25023
    -0.15784
    -0.18094
    -0.22713
    -0.31953
    -0.34263
    -0.27333
    -0.13474
    -0.22713
    -0.22713
    -0.18094
    -0.20403
    -0.25023
    -0.31953
    -0.34263
    -0.34263
    -0.29643
    -0.29643
    -0.27333
    -0.34263
    -0.31953
    -0.18094
    -0.08854
    -0.11164
    -0.15784
    -0.20403
    -0.18094
    -0.15784
    -0.11164
    -0.11164
    -0.25023
    -0.20403
    -0.22713
    -0.15784
     0.05006
    -0.01924
    -0.06544
    -0.15784
    -0.41193
    -0.29643
    -0.13474
    -0.01924
     0.58134
     0.46584
     0.53514
     0.74303
     0.97403
     1.34362
     1.62081
     1.78250
     1.73630
     1.85180
     2.08279
     2.10589
     1.92110
     2.01349
     1.89800
     1.59771
     1.50531
     1.06642
     1.22812
     1.45911
     0.81233
     0.18865
    -0.27333
    -0.01924
     0.67374
     1.02023
     0.53514
     0.25795
     0.21175
     0.00386
     0.39655
     0.39655
     0.41965
     0.55824
     0.62754
     0.58134
     0.37345
     0.02696
    -0.15784
    -0.41193
    -0.64292
    -0.85081
    -0.96631
    -0.89701
    -1.03561
    -1.10491
    -0.94321
    -0.68912
    -0.55052
    -0.31953
    -0.66602
    -0.48123
    -0.43503
    -0.27333
    -0.22713
    -0.01924
     0.30415
     0.55824
     0.53514
     0.58134
     0.48894
     0.44274
     0.35035
     0.55824
     0.55824
     0.28105
     0.07316
     0.21175
    -0.04234
    -0.15784
     0.07316
     0.07316
    -0.06544
    -0.01924
    -0.45813
    -0.64292
    -0.71222
    -0.71222
    -0.96631
    -0.71222
    -0.92011
    -0.89701
    -0.73532
    -0.55052
    -0.75842
    -0.68912
    -0.52742
    -0.27333
    -0.13474
     0.02696
    -0.06544
    -0.27333
    -0.04234
    -0.01924
     0.02696
     0.11936
    -0.01924
     0.02696
    -0.01924
    -0.13474
    -0.22713
    -0.55052
    -0.48123
    -0.18094
    -0.43503
    -1.33590
    -1.26660
    -1.24350
    -1.15110
    -0.64292
    -0.64292
    -0.80462
    -0.82771
    -1.01251
    -0.89701
    -0.80462
    -0.78152
    -0.61982
    -0.59672
    -0.41193
    -0.34263
    -0.18094
    -0.13474
    -0.27333
    -0.13474
    -0.08854
    -0.11164
    -0.22713
     0.05006
    -0.11164
    -0.20403
    -0.11164
    -0.04234
    -0.01924
    -0.13474
    -0.11164
    -0.13474
    -0.06544
     0.00386
    -0.11164
    -0.13474
    -0.15784
    -0.04234
    -0.13474
    -0.06544
     0.05006
    -0.15784
    -0.11164
     0.00386
    -0.01924
     0.05006
    -0.04234
     0.00386
    -0.04234
     0.05006
     0.02696
    -0.13474
     0.02696
    -0.13474
    -0.18094
    -0.22713
    -0.25023
    -0.25023
    -0.22713
    -0.27333
    -0.45813
    -0.04234
     0.46584
     0.23485
     0.25795
     0.35035
     0.28105
     0.25795
     0.48894
     0.97403
     1.36671
     1.80560
     1.29742
     0.67374
     0.25795
     0.30415
     0.11936
     0.58134
     1.36671
     0.99713
     2.05969
     3.09916
     3.16846
     2.33688
     1.96730
     2.12899
     2.38308
     2.38308
     2.56788
     2.93746
     3.23775
     3.09916
     2.61407
     2.08279
     1.34362
     0.85853
     0.32725
    -0.11164
    -0.38883
    -0.92011
    -1.42829
    -1.61309
    -1.84408
    -2.00578
    -1.93648
    -1.98268
    -2.05197
    -1.84408
    -1.56689
    -1.24350
    -0.94321
    -1.19730
    -1.19730
    -0.98941
    -0.80462
    -0.55052
    -0.50432
    -0.41193
    -0.36573
    -0.11164
     0.07316
     0.23485
     0.02696
     0.11936
     0.09626
     0.07316
     0.14245
     0.09626
     0.14245
     0.28105
     0.30415
     0.30415
     0.11936
     0.09626
     0.07316
    -0.08854
    -0.13474
    -0.01924
    -0.29643
    -0.43503
    -0.45813
    -0.45813
    -0.36573
    -0.31953
    -0.73532
    -0.50432
    -0.57362
    -0.45813
    -0.52742
    -0.43503
    -0.45813
    -0.41193
    -0.41193
    -0.22713
    -0.27333
    -0.31953
    -0.15784
    -0.22713
    -0.11164
    -0.18094
    -0.31953
    -0.41193
    -0.20403
    -0.04234
    -0.08854
    -0.04234
     0.07316
     0.07316
     0.09626
     0.39655
     0.32725
     0.05006
     0.28105
     0.46584
     0.51204
     0.09626
     0.07316
     0.16555
     0.53514
     0.37345
     0.35035
     0.21175
     0.09626
    -0.52742
    -0.57362
    -0.48123
    -0.45813
    -0.27333
    -0.25023
    -0.29643
    -0.36573
    -0.59672
    -0.64292
    -0.66602
    -0.73532
    -0.45813
    -0.55052
    -0.48123
    -0.45813
    -0.41193
    -0.52742
    -0.27333
    -0.29643
    -0.38883
    -0.34263
    -0.20403
    -0.31953
    -0.25023
    -0.22713
    -0.22713
    -0.27333
    -0.20403
    -0.15784
    -0.15784
    -0.06544
    -0.22713
    -0.15784
    -0.20403
     0.00386
    -0.04234
    -0.15784
    -0.01924
    -0.01924
     0.00386
     0.02696
     0.07316
    -0.06544
     0.16555
     0.16555
     0.25795
     0.25795
     0.30415
     0.23485
     0.35035
     0.55824
     1.18192
     0.81233
     0.67374
     0.46584
     0.32725
     0.39655
     0.39655
     0.21175
     0.11936
    -0.06544
    -0.22713
    -0.38883
    -0.78152
    -1.22040
    -1.63619
    -0.94321
     0.37345
     0.58134
     0.14245
    -0.20403
    -0.11164
     0.28105
     0.44274
     0.39655
     0.39655
     0.55824
     0.39655
     0.53514
     1.41291
     0.99713
     0.30415
     0.41965
     0.58134
     0.39655
     0.07316
    -0.25023
    -0.38883
    -0.55052
    -0.27333
    -0.04234
     0.21175
     0.32725
     0.23485
     0.23485
     0.11936
     0.05006
    -0.15784
    -0.34263
     0.09626
     0.25795
    -0.06544
    -0.04234
    -0.15784
    -0.41193
    -0.41193
    -0.36573
    -0.15784
    -0.20403
    -0.08854
    -0.18094
    -0.20403
    -0.15784
    -0.25023
    -0.31953
    -0.18094
    -0.11164
    -0.25023
    -0.38883
    -0.31953
    -0.41193
    -0.29643
    -0.29643
    -0.27333
    -0.41193
    -0.31953
    -0.22713
    -0.45813
    -0.27333
    -0.31953
    -0.41193
    -0.31953
    -0.22713
    -0.29643
    -0.34263
    -0.31953
    -0.27333
    -0.34263
    -0.27333
    -0.27333
    -0.27333
    -0.27333
    -0.36573
    -0.31953
    -0.29643
    -0.34263
    -0.29643
    -0.43503
    -0.20403
    -0.11164
    -0.20403
    -0.22713
    -0.20403
    -0.31953
    -0.29643
    -0.45813
    -0.36573
    -0.61982
    -0.59672
    -0.98941
    -1.05871
    -1.19730
    -1.38210
    -1.56689
    -1.19730
    -0.96631
    -0.78152
    -0.41193
    -0.29643
    -0.29643
    -0.11164
    -0.11164
     0.16555
     0.32725
     0.53514
     0.65064
     0.65064
     0.55824
     0.30415
     0.07316
     0.07316
    -0.01924
    -0.50432
    -0.94321
    -1.08181
    -1.05871
    -1.08181
    -0.92011
    -0.94321
    -1.03561
    -1.10491
    -0.96631
    -0.85081
    -0.59672
    -0.18094
     0.11936
     0.18865
     0.65064
     0.55824
     0.35035
     0.55824
     0.65064
     0.51204
     0.65064
     0.85853
     0.88163
     0.81233
     0.51204
     0.58134
     0.60444
     0.58134
     0.60444
     0.58134
     0.53514
     0.76613
     0.67374
     0.67374
     0.71994
     0.83543
     0.78923
     0.92783
     0.60444
     0.65064
     0.85853
     0.74303
     0.60444
     0.51204
     0.30415
     0.05006
     0.07316
    -0.06544
    -0.41193
    -0.27333
     0.11936
     0.69684
     1.15882
     0.69684
     0.58134
     0.41965
     0.55824
     0.69684
     1.08952
     1.52841
     1.62081
     1.55151
     1.50531
     1.52841
     1.15882
     0.90473
     0.69684
     0.53514
     0.14245
    -0.06544
    -0.04234
    -0.11164
    -0.61982
    -1.01251
    -1.10491
    -0.71222
    -0.64292
     0.07316
    -0.13474
     0.18865
     0.74303
     0.76613
     0.74303
     0.51204
     0.55824
     0.74303
     1.13572
     1.34362
     1.57461
     1.45911
     1.29742
     1.08952
     0.69684
     0.28105
    -0.15784
     0.09626
     0.32725
    -0.27333
    -0.55052
    -0.78152
    -0.82771
    -0.78152
    -0.85081
    -0.61982
    -0.50432
    -0.85081
    -0.85081
    -0.92011
    -0.73532
    -0.61982
    -0.50432
    -0.43503
    -0.20403
    -0.34263
    -0.50432
    -0.50432
    -0.52742
    -0.41193
    -0.45813
    -0.45813
    -0.45813
    -0.34263
    -0.41193
    -0.57362
    -0.52742
    -0.38883
    -0.38883
    -0.38883
    -0.31953
    -0.29643
    -0.38883
    -0.38883
    -0.29643
    -0.27333
    -0.34263
    -0.34263
    -0.18094
    -0.08854
    -0.06544
    -0.18094
    -0.15784
     0.07316
    -0.04234
    -0.25023
    -0.11164
    -0.20403
    -0.41193
    -0.27333
    -0.04234
    -0.04234
    -0.13474
    -0.31953
    -0.43503
    -0.41193
    -0.43503
    -0.43503
     0.11936
     0.44274
     0.37345
     0.09626
     0.25795
     0.07316
    -0.22713
    -0.08854
     0.51204
     0.71994
     0.65064
     0.30415
    -0.01924
    -0.13474
    -0.22713
    -0.34263
    -0.52742
    -0.59672
    -0.61982
    -0.64292
    -0.43503
     0.07316
     0.02696
     0.00386
     0.11936
     0.37345
     0.55824
     0.74303
     0.99713
     1.25122
     1.34362
     1.45911
     1.50531
     1.69010
     1.80560
     1.71320
     1.78250
     1.59771
     1.38981
     1.15882
     1.08952
     0.90473
     0.88163
     0.58134
     0.60444
     0.69684
     0.71994
     0.62754
     0.25795
     0.25795
     0.23485
     0.16555
    -0.01924
     0.32725
     0.37345
    -0.15784
     0.21175
     0.67374
     0.97403
     1.22812
     1.04333
     1.02023
     1.06642
     1.41291
     1.62081
     1.48221
     1.38981
     1.25122
     1.11262
     1.25122
     1.25122
     0.95093
     0.69684
     0.55824
     0.16555
    -0.06544
    -0.29643
    -0.52742
    -0.59672
    -0.61982
    -0.73532
    -0.73532
    -0.68912
    -0.68912
    -0.57362
    -0.52742
    -0.31953
    -0.36573
    -0.45813
    -0.38883
    -0.31953
    -0.20403
    -0.50432
    -0.45813
    -0.48123
    -0.61982
    -0.52742
    -0.73532
    -0.68912
    -0.55052
    -0.68912
    -0.64292
    -0.85081
    -0.82771
    -1.22040
    -0.64292
    -0.36573
    -0.55052
    -0.11164
    -0.82771
    -1.95958
    -1.52069
    -0.80462
    -0.25023
    -0.22713
    -0.31953
    -0.45813
    -0.64292
    -0.64292
    -0.71222
    -0.80462
    -0.57362
    -0.52742
    -0.27333
    -0.06544
     0.09626
     0.05006
     0.44274
     0.21175
     0.00386
    -0.13474
     0.02696
    -0.08854
     0.16555
     0.14245
     0.18865
    -0.08854
    -0.11164
     0.02696
    -0.11164
    -0.08854
    -0.01924
    -0.18094
    -0.15784
     0.05006
     0.02696
     0.09626
    -0.06544
     0.05006
     0.05006
     0.14245
     0.16555
     0.07316
     0.05006
     0.16555
     0.28105
     0.21175
     0.11936
     0.16555
     0.02696
     0.07316
     0.07316
     0.14245
     0.09626
    -0.11164
     0.09626
     0.02696
     0.16555
     0.05006
    -0.06544
    -0.08854
     0.05006
     0.09626
     0.11936
     0.02696
    -0.06544
    -0.04234
    -0.08854
     0.09626
    -0.04234
     0.00386
    -0.06544
    -0.08854
    -0.06544
     0.02696
    -0.01924
    -0.20403
    -0.08854
    -0.01924
    -0.08854
    -0.11164
    -0.06544
    -0.08854
    -0.11164
     0.00386
    -0.13474
    -0.11164
    -0.18094
    -0.27333
    -0.15784
    -0.01924
    -0.27333
    -0.31953
    -0.27333
    -0.31953
    -0.29643
    -0.38883
    -0.38883
    -0.34263
    -0.34263
    -0.34263
    -0.22713
    -0.15784
    -0.15784
    -0.31953
    -0.38883
    -0.31953
    -0.38883
    -0.64292
    -0.71222
    -0.31953
     0.67374
     1.38981
     1.32052
     0.67374
     0.35035
     0.14245
     0.14245
    -0.34263
    -0.80462
    -1.12800
    -0.73532
    -0.18094
    -0.80462
    -1.89028
    -2.81425
    -3.23004
    -3.59962
    -3.96921
    -3.87682
    -3.87682
    -3.76132
    -3.66892
    -3.27624
    -2.83735
    -2.32917
    -1.91338
    -1.45139
    -0.59672
     0.41965
     0.85853
     1.18192
     1.25122
     1.52841
     2.08279
     2.47548
     2.61407
     2.68337
     2.54478
     2.52168
     2.26759
     2.08279
     1.87490
     1.66700
     1.34362
     1.20502
     0.99713
     0.76613
     0.69684
     0.55824
     0.37345
     0.21175
     0.16555
     0.02696
     0.02696
    -0.01924
    -0.11164
    -0.25023
    -0.31953
    -0.29643
    -0.43503
    -0.20403
    -0.20403
    -0.22713
    -0.29643
    -0.18094
    -0.08854
    -0.15784
    -0.20403
    -0.29643
    -0.34263
    -0.34263
    -0.38883
    -0.31953
    -0.22713
    -0.15784
    -0.48123
    -0.71222
    -1.03561
    -1.03561
    -1.03561
    -0.11164
     0.37345
     0.97403
     0.78923
    -0.50432
    -1.49759
    -0.75842
    -0.38883
     0.16555
     0.69684
     0.60444
     0.55824
     0.30415
     0.23485
    -0.11164
    -0.20403
    -0.22713
    -0.25023
     0.00386
     0.02696
     0.25795
     0.46584
     0.09626
    -0.08854
    -0.04234
     0.07316
     0.07316
     0.09626
     0.02696
     0.05006
    -0.04234
     0.02696
    -0.06544
    -0.22713
    -0.22713
    -0.27333
    -0.25023
    -0.34263
    -0.29643
    -0.31953
    -0.31953
    -0.29643
    -0.18094
    -0.20403
    -0.25023
    -0.06544
    -0.04234
     0.00386
     0.11936
     0.05006
     0.07316
     0.11936
    -0.06544
    -0.15784
     0.21175
     0.28105
     0.39655
     0.21175
     0.35035
     0.23485
     0.05006
     0.28105
     0.39655
     0.30415
     0.37345
     0.39655
     0.44274
     0.58134
     0.39655
     0.53514
     0.65064
     0.60444
     0.58134
     0.65064
     0.55824
     0.39655
     0.35035
     0.41965
     0.28105
     0.30415
    -0.01924
    -0.20403
    -0.41193
     0.14245
     0.78923
     0.16555
    -0.18094
    -0.25023
    -0.01924
     0.35035
     0.76613
     0.76613
     1.08952
     0.99713
     1.04333
     1.04333
     1.04333
     1.22812
     1.25122
     1.22812
     1.22812
     1.25122
     1.08952
     0.95093
     0.74303
     0.60444
     0.48894
     0.39655
     0.30415
     0.02696
     0.07316
     0.14245
     0.07316
    -0.04234
    -0.04234
    -0.29643
    -0.15784
     0.14245
     0.39655
     0.23485
     0.00386
    -0.25023
    -0.29643
    -0.29643
    -0.48123
    -0.48123
    -0.41193
    -0.38883
    -0.61982
    -0.89701
    -0.87391
    -0.94321
    -1.19730
    -1.40520
    -1.65929
    -1.65929
    -1.79788
    -1.91338
    -2.19057
    -2.37536
    -2.25987
    -2.00578
    -1.98268
    -2.00578
    -2.12127
    -2.02888
    -1.47449
    -1.08181
    -0.96631
    -0.92011
    -0.75842
    -0.48123
    -0.31953
    -0.29643
     0.02696
     0.51204
     0.69684
     0.69684
     0.71994
     1.18192
     1.69010
     1.66700
     1.55151
     1.45911
     1.15882
     1.52841
     1.64391
     1.78250
     1.94420
     2.01349
     2.05969
     1.89800
     1.89800
     1.78250
     1.66700
     1.57461
     1.27432
     0.85853
     0.53514
     0.41965
     0.23485
     0.16555
     0.18865
    -0.31953
    -0.92011
    -1.38210
    -1.28970
    -1.68239
    -1.33590
    -1.45139
    -1.68239
    -1.86718
    -1.86718
    -1.63619
    -1.33590
    -1.38210
    -1.12800
    -1.19730
    -1.01251
    -0.64292
    -0.55052
    -0.45813
    -0.22713
    -0.15784
    -0.01924
    -0.13474
     0.07316
     0.14245
     0.30415
     0.30415
     0.39655
     0.16555
    -0.08854
    -0.01924
    -0.18094
    -0.11164
     0.02696
     0.23485
     0.41965
     0.16555
    -0.01924
     0.05006
    -0.11164
    -0.11164
     0.11936
     0.18865
    -0.06544
     0.00386
     0.11936
     0.09626
     0.05006
     0.02696
     0.11936
     0.39655
     0.44274
     0.48894
     0.41965
     0.67374
     0.44274
     0.35035
     0.41965
     0.44274
     0.32725
     0.30415
     0.30415
     0.07316
    -0.18094
    -0.41193
    -0.57362
    -0.66602
    -0.71222
    -0.04234
     0.41965
     0.65064
     0.71994
    -0.08854
    -0.36573
     0.30415
     0.65064
     0.83543
     1.11262
     1.20502
     1.34362
     1.22812
     1.15882
     1.11262
     1.13572
     0.88163
     0.60444
     0.48894
     0.28105
     0.18865
     0.02696
     0.11936
    -0.01924
    -0.22713
    -0.15784
    -0.11164
     0.07316
     0.25795
     0.28105
    -0.01924
     0.02696
     0.02696
     0.09626
     0.07316
     0.02696
     0.02696
     0.09626
     0.18865
     0.14245
    -0.06544
    -0.13474
    -0.06544
    -0.04234
    -0.13474
    -0.31953
    -0.31953
    -0.22713
    -0.11164
    -0.06544
    -0.04234
    -0.08854
    -0.08854
    -0.04234
     0.05006
     0.18865
     0.02696
     0.00386
     0.02696
     0.09626
    -0.01924
    -0.13474
    -0.11164
    -0.13474
    -0.15784
    -0.13474
    -0.29643
    -0.57362
    -0.68912
    -0.75842
    -0.89701
    -0.87391
    -0.96631
    -1.17420
    -1.26660
    -1.52069
    -1.89028
    -2.02888
    -2.02888
    -2.05197
    -2.16747
    -2.05197
    -2.32917
    -2.28297
    -2.12127
    -1.91338
    -1.38210
    -0.82771
    -0.50432
    -0.36573
    -0.22713
     0.30415
     0.62754
     0.97403
     0.97403
     1.50531
     1.66700
     1.82870
     1.75940
     1.52841
     1.43601
     1.38981
     1.34362
     1.50531
     1.52841
     1.50531
     1.08952
     0.44274
     0.14245
     0.09626
     0.07316
     0.16555
     0.39655
     0.46584
     0.28105
     0.44274
     0.35035
     0.39655
     0.00386
    -0.96631
    -0.55052
    -0.52742
    -1.26660
    -0.01924
     0.00386
     0.44274
     0.51204
     0.28105
     0.76613
     1.32052
     1.18192
     0.71994
     0.92783
     1.22812
     1.62081
     1.64391
     2.05969
     1.71320
     1.22812
     1.04333
     0.92783
     0.60444
     0.30415
    -0.18094
    -0.59672
    -0.85081
    -0.82771
    -0.94321
    -1.10491
    -1.15110
    -1.19730
    -1.28970
    -0.92011
    -0.73532
    -0.64292
    -0.71222
    -0.31953
    -0.22713
    -0.13474
    -0.13474
    -0.04234
     0.16555
     0.35035
     0.35035
     0.41965
     0.88163
     0.78923
     0.99713
     1.25122
     1.06642
     0.81233
     0.81233
     1.13572
     1.04333
     1.27432
     1.20502
     1.32052
     1.13572
     1.08952
     1.02023
     0.81233
     0.60444
     0.60444
     0.37345
     0.21175
     0.16555
     0.11936
    -0.08854
    -0.59672
    -0.50432
    -0.48123
    -0.15784
    -0.22713
     0.05006
    -0.04234
    -0.38883
    -0.45813
    -0.55052
    -0.57362
    -0.61982
    -0.48123
    -0.20403
    -0.11164
    -0.22713
    -0.41193
    -0.36573
    -0.38883
    -0.36573
    -0.43503
    -0.48123
    -0.41193
    -0.43503
    -0.34263
    -0.38883
    -0.29643
    -0.34263
    -0.41193
    -0.25023
    -0.25023
    -0.27333
    -0.29643
    -0.34263
    -0.15784
    -0.18094
    -0.20403
    -0.22713
    -0.20403
    -0.22713
    -0.22713
    -0.08854
    -0.27333
    -0.25023
    -0.27333
    -0.22713
    -0.08854
    -0.11164
    -0.18094
    -0.18094
    -0.13474
    -0.08854
    -0.11164
    -0.01924
    -0.08854
    -0.06544
    -0.01924
    -0.04234
     0.11936
     0.02696
     0.02696
     0.00386
     0.16555
     0.14245
     0.09626
     0.16555
     0.14245
     0.14245
     0.37345
     0.21175
     0.21175
     0.09626
     0.07316
     0.00386
    -0.20403
    -0.31953
    -0.48123
    -0.82771
    -0.98941
    -1.61309
    -2.14437
    -2.58326
    -2.76805
    -3.09144
    -3.23004
    -3.43793
    -3.53033
    -3.36863
    -3.06834
    -2.67565
    -2.25987
    -1.68239
    -1.33590
    -0.89701
    -0.36573
     0.18865
     0.69684
     1.38981
     1.87490
     2.19829
     2.49858
     2.35998
     2.42928
     2.38308
     2.10589
     1.89800
     1.57461
     1.29742
     0.83543
     0.67374
     0.18865
     0.23485
    -0.01924
    -0.15784
    -0.15784
    -0.20403
    -1.05871
    -1.56689
    -1.01251
    -1.15110
    -0.41193
    -1.08181
    -2.14437
    -1.95958
    -1.19730
    -0.87391
    -1.01251
    -0.78152
    -0.94321
    -0.92011
    -0.22713
     0.92783
     1.27432
     1.13572
     1.18192
     1.71320
     2.01349
     2.26759
     2.47548
     2.56788
     3.00676
     2.79887
     2.08279
     1.64391
     1.69010
     1.80560
     2.31378
     2.91436
     2.56788
     1.66700
     1.13572
     1.13572
     1.32052
     1.38981
     1.43601
     1.43601
     1.48221
     1.66700
     1.38981
     0.99713
     1.06642
     0.67374
     0.60444
     0.30415
     0.14245
    -0.08854
    -0.20403
    -0.31953
    -0.22713
    -0.34263
    -0.25023
    -0.52742
    -0.52742
    -0.52742
    -0.41193
    -0.22713
    -0.29643
    -0.36573
    -0.48123
    -0.43503
    -0.45813
    -0.38883
    -0.41193
    -0.43503
    -0.41193
    -0.36573
    -0.55052
    -0.66602
    -0.57362
    -0.59672
    -0.75842
    -0.87391
    -0.75842
    -0.87391
    -0.82771
    -0.80462
    -0.87391
    -0.78152
    -0.78152
    -0.85081
    -0.80462
    -0.68912
    -0.66602
    -0.75842
    -0.68912
    -0.71222
    -0.64292
    -0.68912
    -0.50432
    -0.45813
    -0.59672
    -0.43503
    -0.59672
    -0.41193
    -0.57362
    -0.50432
    -0.45813
    -0.36573
    -0.20403
    -0.18094
    -0.29643
    -0.20403
    -0.13474
    -0.20403
     0.00386
     0.11936
    -0.08854
     0.21175
     0.14245
     0.21175
     0.23485
     0.14245
     0.28105
     0.30415
     0.30415
     0.37345
     0.30415
     0.35035
     0.28105
     0.25795
     0.39655
     0.48894
     0.46584
     0.41965
     0.41965
     0.55824
     0.39655
     0.35035
     0.35035
     0.46584
     0.48894
     0.46584
     0.41965
     0.46584
     0.39655
     0.23485
     0.16555
     0.35035
     0.30415
     0.18865
     0.25795
     0.35035
     0.28105
     0.23485
     0.21175
     0.11936
     0.00386
     0.02696
    -0.01924
    -0.27333
    -0.41193
    -0.55052
    -0.57362
    -0.27333
    -0.34263
    -0.41193
    -0.34263
    -0.18094
     0.11936
     0.23485
     0.35035
     0.60444
     0.83543
     1.04333
     1.18192
     1.27432
     1.52841
     1.69010
     1.87490
     1.78250
     1.82870
     1.59771
     1.75940
     1.92110
     1.80560
     1.78250
     1.27432
     1.25122
     0.74303
     1.34362
     1.66700
     1.29742
     1.36671
     0.39655
    -0.20403
     0.60444
     1.41291
     1.41291
     1.38981
    -0.22713
    -0.52742
     0.09626
     0.62754
     1.55151
     1.96730
     1.48221
     1.20502
     1.36671
     1.85180
     1.62081
     1.80560
     1.78250
     2.24449
     2.45238
     2.70647
     2.96056
     2.96056
     2.68337
     2.40618
     2.08279
     1.78250
     1.27432
     1.38981
     1.32052
     0.85853
     0.71994
     0.60444
     0.05006
    -0.04234
    -0.11164
    -0.52742
    -0.98941
    -1.38210
    -1.52069
    -1.56689
    -1.56689
    -1.61309
    -1.75168
    -1.79788
    -1.65929
    -1.70549
    -1.68239
    -1.65929
    -1.77478
    -1.72859
    -1.54379
    -1.65929
    -1.42829
    -1.01251
    -1.01251
    -1.12800
    -1.12800
    -1.03561
    -1.01251
    -0.78152
    -0.68912
    -0.57362
    -0.50432
    -0.43503
    -0.55052
    -0.36573
    -0.25023
    -0.29643
    -0.41193
    -0.27333
    -0.25023
    -0.25023
    -0.25023
    -0.20403
    -0.41193
    -0.13474
    -0.18094
    -0.11164
    -0.15784
    -0.31953
    -0.25023
    -0.41193
    -0.31953
    -0.27333
    -0.41193
    -0.50432
    -0.50432
    -0.45813
    -0.52742
    -0.59672
    -0.59672
    -0.59672
    -0.57362
    -0.50432
    -0.55052
    -0.64292
    -0.61982
    -0.78152
    -0.64292
    -0.31953
    -0.41193
    -0.59672
    -0.41193
    -0.34263
    -0.36573
    -0.45813
    -0.38883
    -0.38883
    -0.27333
    -0.27333
    -0.22713
    -0.15784
    -0.15784
    -0.20403
    -0.04234
     0.11936
     0.09626
     0.09626
     0.09626
     0.21175
     0.16555
     0.23485
     0.23485
     0.02696
     0.14245
     0.02696
     0.07316
     0.00386
    -0.18094
    -0.38883
    -0.50432
    -0.57362
    -0.80462
    -1.03561
    -1.15110
    -1.26660
    -1.33590
    -1.35900
    -1.52069
    -1.68239
    -1.79788
    -1.89028
    -1.98268
    -1.89028
    -1.82098
    -1.75168
    -1.79788
    -1.54379
    -1.24350
    -1.38210
    -1.17420
    -1.22040
    -1.01251
    -0.92011
    -0.80462
    -0.73532
    -0.36573
    -0.27333
     0.02696
     0.09626
     0.35035
     0.39655
     0.51204
     0.48894
     0.92783
     0.92783
     1.18192
     1.45911
     1.43601
     1.20502
     1.11262
     0.88163
     1.06642
     1.38981
     1.57461
     1.18192
     0.76613
     0.02696
    -0.66602
    -0.85081
    -0.87391
    -1.19730
    -1.35900
    -0.94321
    -0.13474
     0.46584
    -0.48123
    -1.93648
    -1.84408
    -1.56689
    -0.59672
     0.46584
     0.62754
     0.95093
     0.07316
    -0.11164
     0.67374
     1.36671
     2.33688
     3.23775
     2.96056
     2.15209
     1.87490
     2.26759
     2.56788
     2.24449
     2.59098
     2.70647
     2.63717
     2.40618
     1.99039
     1.71320
     1.38981
     1.11262
     0.76613
     0.37345
    -0.01924
    -0.27333
    -0.59672
    -0.75842
    -1.01251
    -1.01251
    -1.05871
    -0.98941
    -1.01251
    -1.12800
    -1.17420
    -1.19730
    -1.19730
    -1.01251
    -1.15110
    -1.01251
    -1.03561
    -0.96631
    -1.08181
    -0.92011
    -0.96631
    -1.03561
    -1.12800
    -1.05871
    -1.08181
    -1.10491
    -1.28970
    -1.35900
    -1.26660
    -1.03561
    -0.96631
    -1.17420
    -1.26660
    -1.24350
    -1.15110
    -1.08181
    -1.08181
    -0.94321
    -0.94321
    -0.89701
    -0.82771
    -0.78152
    -0.82771
    -1.03561
    -0.98941
    -0.80462
    -0.71222
    -0.66602
    -0.80462
    -0.92011
    -0.82771
    -0.89701
    -0.92011
    -0.94321
    -0.92011
    -0.89701
    -0.96631
    -0.92011
    -0.75842
    -0.78152
    -0.80462
    -0.75842
    -0.59672
    -0.55052
    -0.57362
    -0.48123
    -0.43503
    -0.41193
    -0.31953
    -0.27333
    -0.25023
    -0.22713
    -0.25023
    -0.20403
    -0.11164
    -0.13474
    -0.25023
    -0.27333
    -0.20403
    -0.18094
    -0.22713
    -0.22713
    -0.25023
    -0.27333
    -0.36573
    -0.31953
    -0.36573
    -0.43503
    -0.36573
    -0.45813
    -0.31953
    -0.29643
    -0.45813
    -0.48123
    -0.41193
    -0.25023
    -0.41193
    -0.48123
    -0.34263
    -0.31953
    -0.25023
    -0.20403
    -0.13474
     0.02696
     0.18865
     0.25795
     0.48894
     0.65064
     0.92783
     1.02023
     1.38981
     1.64391
     1.75940
     1.92110
     1.89800
     1.82870
     1.80560
     1.69010
     1.69010
     1.89800
     1.82870
     1.55151
     1.11262
     0.85853
     0.55824
     0.48894
     0.23485
     0.16555
     0.16555
     0.28105
     0.46584
     0.69684
     0.99713
     1.02023
     1.20502
     1.80560
     2.29068
     2.82197
     3.02986
     3.12226
     3.02986
     3.07606
     3.02986
     3.02986
     3.00676
     2.63717
     2.49858
     2.33688
     2.05969
     1.75940
     1.57461
     1.52841
     1.20502
     0.30415
    -0.20403
    -0.31953
     0.16555
     0.41965
     0.35035
     0.21175
     0.05006
    -0.36573
    -0.80462
    -1.63619
    -2.86045
    -3.94611
    -2.19057
    -1.15110
    -1.52069
    -1.61309
    -1.17420
    -0.66602
    -0.96631
    -0.89701
    -0.92011
    -0.78152
    -0.15784
     0.09626
     0.67374
     1.20502
     1.45911
     1.57461
     1.38981
     0.90473
     0.74303
     0.25795
    -0.08854
    -0.41193
    -0.78152
    -0.87391
    -1.15110
    -1.35900
    -1.49759
    -1.65929
    -1.47449
    -1.42829
    -1.31280
    -1.26660
    -1.24350
    -1.12800
    -1.08181
    -0.96631
    -0.85081
    -0.92011
    -0.75842
    -0.59672
    -0.61982
    -0.48123
    -0.38883
    -0.15784
    -0.31953
    -0.36573
    -0.22713
    -0.22713
    -0.20403
    -0.13474
    -0.11164
    -0.20403
    -0.18094
    -0.20403
    -0.27333
    -0.31953
    -0.25023
    -0.43503
    -0.20403
    -0.18094
    -0.27333
    -0.29643
    -0.25023
    -0.15784
    -0.25023
    -0.43503
    -0.25023
    -0.27333
    -0.18094
    -0.20403
    -0.25023
    -0.31953
    -0.25023
    -0.13474
    -0.20403
    -0.01924
    -0.08854
    -0.13474
     0.05006
     0.23485
     0.35035
     0.41965
     0.44274
     0.62754
     0.69684
     0.48894
     0.30415
     0.41965
     0.48894
     0.53514
     0.39655
     0.41965
     0.25795
    -0.11164
    -0.08854
    -0.13474
     0.09626
     0.07316
     0.23485
     0.44274
     0.39655
     0.71994
     1.22812
     1.45911
     1.71320
     1.75940
     1.71320
     1.34362
     1.27432
     1.64391
     1.94420
     1.87490
     1.69010
     1.78250
     1.52841
     1.22812
     0.85853
     0.78923
     0.51204
     0.16555
     0.11936
    -0.11164
    -0.18094
     0.00386
     0.11936
    -0.01924
    -0.01924
     0.07316
    -0.01924
    -0.22713
    -0.45813
    -0.61982
    -0.75842
    -0.66602
    -0.71222
    -0.68912
    -0.66602
    -0.64292
    -0.61982
    -0.68912
    -0.36573
    -0.27333
    -0.22713
     0.02696
     0.16555
     0.35035
     0.62754
     0.74303
     0.76613
     0.99713
     1.15882
     1.08952
     0.99713
     0.90473
     0.99713
     0.85853
     0.85853
     0.71994
     0.53514
     0.44274
     0.25795
     0.35035
     0.48894
     0.30415
     0.02696
     0.02696
    -0.01924
     0.30415
     0.44274
     0.44274
     0.39655
     0.44274
     1.08952
     0.78923
     1.04333
     0.48894
    -0.29643
    -1.15110
    -2.07507
    -1.28970
     0.41965
     0.11936
     0.41965
    -0.04234
    -0.15784
    -0.29643
    -0.08854
     0.14245
     0.55824
     1.34362
     1.34362
     1.27432
     1.85180
     2.03659
     2.22139
     2.22139
     2.15209
     1.94420
     1.66700
     1.43601
     0.99713
     0.71994
     0.32725
     0.09626
    -0.15784
    -0.27333
    -0.59672
    -0.80462
    -0.89701
    -0.85081
    -0.78152
    -0.96631
    -0.98941
    -0.89701
    -0.78152
    -0.50432
    -0.55052
    -0.31953
    -0.41193
    -0.11164
    -0.22713
     0.05006
     0.14245
    -0.08854
     0.07316
     0.14245
     0.21175
     0.28105
     0.28105
     0.28105
     0.16555
     0.30415
     0.18865
     0.02696
    -0.01924
    -0.01924
    -0.06544
     0.09626
     0.07316
     0.02696
     0.02696
     0.05006
     0.30415
     0.28105
     0.14245
     0.16555
     0.14245
     0.05006
     0.23485
     0.18865
     0.18865
    -0.06544
    -0.18094
    -0.15784
     0.00386
    -0.25023
    -0.27333
    -0.15784
    -0.22713
    -0.20403
    -0.25023
    -0.06544
     0.25795
     0.67374
     1.08952
     1.50531
     1.73630
     1.55151
     1.32052
     1.32052
     1.87490
     1.89800
     1.85180
     1.92110
     1.87490
     1.80560
     1.36671
     1.08952
     0.76613
     0.60444
     0.78923
     0.46584
     0.46584
     0.39655
     0.02696
    -0.13474
    -0.22713
    -0.20403
    -0.38883
    -0.55052
    -0.73532
    -0.80462
    -0.75842
    -0.78152
    -1.08181
    -1.31280
    -1.47449
    -1.68239
    -1.86718
    -2.14437
    -2.25987
    -2.32917
    -2.35226
    -2.07507
    -2.19057
    -2.28297
    -2.32917
    -2.25987
    -2.05197
    -1.77478
    -1.68239
    -1.61309
    -1.49759
    -1.31280
    -1.03561
    -0.82771
    -0.66602
    -0.52742
    -0.41193
    -0.15784
    -0.08854
    -0.04234
    -0.13474
    -0.01924
     0.07316
     0.09626
     0.21175
     0.37345
     0.30415
     0.28105
     0.23485
     0.07316
     0.00386
    -0.13474
    -0.20403
    -0.06544
     0.11936
    -0.01924
    -0.31953
    -0.22713
    -0.36573
    -0.61982
    -0.55052
    -0.71222
    -0.80462
    -0.85081
    -1.01251
    -1.22040
    -0.87391
    -0.48123
    -0.59672
    -0.18094
    -0.89701
    -1.82098
    -2.00578
    -0.96631
    -0.73532
    -0.25023
    -0.82771
    -1.35900
    -1.42829
    -0.96631
     0.00386
     1.34362
     1.85180
     1.22812
     1.06642
     1.34362
     1.62081
     1.71320
     2.15209
     2.38308
     2.79887
     2.77577
     2.33688
     1.94420
     1.66700
     1.29742
     0.81233
     0.46584
     0.16555
    -0.13474
    -0.78152
    -0.98941
    -1.22040
    -1.38210
    -1.49759
    -1.45139
    -1.52069
    -1.63619
    -1.63619
    -1.47449
    -1.56689
    -1.49759
    -1.52069
    -1.35900
    -1.35900
    -1.17420
    -1.03561
    -1.19730
    -0.94321
    -0.73532
    -0.55052
    -0.61982
    -0.36573
    -0.29643
    -0.15784
    -0.06544
     0.14245
     0.09626
     0.23485
     0.30415
     0.28105
     0.28105
     0.32725
     0.11936
     0.14245
     0.21175
     0.11936
     0.07316
    -0.01924
    -0.08854
    -0.22713
    -0.13474
    -0.18094
    -0.08854
    -0.01924
     0.21175
     0.44274
     0.85853
     1.48221
     1.36671
     1.02023
     1.25122
     1.57461
     2.22139
     3.58424
     4.41582
     4.18482
     3.72284
     3.37635
     3.09916
     2.89127
     2.82197
     2.86817
     3.09916
     2.98366
     2.56788
     1.96730
     1.69010
     1.15882
     0.71994
     0.28105
     0.02696
    -0.15784
    -0.25023
    -0.27333
    -0.22713
    -0.25023
    -0.15784
    -0.31953
    -0.36573
    -0.45813
    -0.41193
    -0.43503
    -0.45813
    -0.34263
    -0.38883
    -0.57362
    -0.68912
    -0.82771
    -0.89701
    -0.80462
    -0.92011
    -0.50432
    -0.57362
    -0.89701
    -0.85081
    -0.94321
    -0.92011
    -0.87391
    -0.89701
    -0.78152
    -0.85081
    -0.75842
    -0.66602
    -0.82771
    -0.89701
    -0.94321
    -1.05871
    -1.12800
    -1.24350
    -1.47449
    -1.42829
    -1.38210
    -1.19730
    -1.08181
    -1.08181
    -0.98941
    -0.78152
    -0.71222
    -0.59672
    -0.45813
    -0.25023
    -0.15784
    -0.20403
     0.14245
     0.44274
     0.51204
     0.46584
     0.37345
     0.35035
     0.35035
     0.16555
     0.14245
    -0.01924
    -0.18094
    -0.20403
    -0.08854
    -0.01924
    -0.43503
    -0.57362
    -0.48123
    -0.13474
     0.11936
     0.00386
    -0.27333
    -0.45813
    -0.48123
    -0.50432
    -0.22713
     0.23485
     0.02696
    -0.31953
    -0.18094
    -0.29643
    -0.41193
    -0.48123
    -0.57362
    -0.61982
    -0.45813
    -0.55052
    -0.25023
    -0.38883
    -1.10491
    -1.58999
    -0.85081
    -0.61982
    -0.66602
    -0.57362
    -1.42829
    -2.02888
    -2.51396
    -1.82098
    -0.96631
    -0.29643
     0.07316
    -0.04234
     0.07316
     0.28105
     0.74303
     0.95093
     1.22812
     1.34362
     1.57461
     1.75940
     2.31378
     2.56788
     2.49858
     2.19829
     1.92110
     1.69010
     1.36671
     1.11262
     0.78923
     0.35035
     0.05006
     0.05006
    -0.20403
    -0.15784
    -0.22713
    -0.43503
    -0.48123
    -0.34263
    -0.55052
    -0.59672
    -0.48123
    -0.25023
    -0.15784
    -0.04234
    -0.06544
    -0.18094
    -0.08854
    -0.11164
    -0.08854
    -0.01924
    -0.04234
    -0.04234
    -0.11164
    -0.01924
    -0.04234
     0.07316
     0.18865
     0.23485
     0.53514
     0.76613
     1.34362
     1.85180
     2.42928
     2.33688
     1.82870
     1.15882
     0.90473
     0.81233
     1.78250
     3.07606
     3.51495
     3.14536
     2.33688
     1.87490
     1.59771
     1.62081
     1.55151
     1.45911
     1.41291
     1.15882
     0.78923
     0.71994
     0.85853
     0.65064
     0.14245
    -0.22713
    -0.38883
    -0.61982
    -1.01251
    -1.17420
    -1.33590
    -1.45139
    -1.52069
    -1.45139
    -1.31280
    -1.15110
    -1.15110
    -0.94321
    -0.78152
    -0.59672
    -0.64292
    -0.55052
    -0.34263
    -0.08854
     0.02696
     0.05006
     0.00386
    -0.01924
     0.11936
     0.11936
    -0.06544
    -0.11164
    -0.20403
    -0.31953
    -0.36573
    -0.31953
    -0.31953
    -0.45813
    -0.43503
    -0.36573
    -0.38883
    -0.48123
    -0.55052
    -0.57362
    -0.41193
    -0.41193
    -0.43503
    -0.41193
    -0.50432
    -0.50432
    -0.50432
    -0.31953
    -0.38883
    -0.52742
    -0.50432
    -0.41193
    -0.57362
    -0.61982
    -0.78152
    -0.87391
    -0.89701
    -1.08181
    -1.24350
    -1.40520
    -1.33590
    -1.35900
    -1.35900
    -1.15110
    -0.92011
    -1.08181
    -1.01251
    -0.87391
    -0.61982
    -0.57362
    -0.22713
     0.02696
     0.35035
     0.58134
     0.60444
     0.67374
     0.67374
     0.69684
     0.76613
     1.06642
     1.13572
     0.99713
     0.76613
     0.51204
     0.41965
     0.48894
     0.53514
     0.58134
     0.67374
     0.74303
     0.65064
     0.41965
     0.23485
    -0.06544
     0.00386
    -0.20403
    -0.20403
    -0.38883
    -0.31953
    -0.36573
    -1.01251
    -1.47449
    -1.40520
    -1.38210
    -2.05197
    -1.79788
    -2.46776
    -2.51396
    -2.56016
    -2.05197
    -1.70549
    -1.89028
    -2.19057
    -1.95958
    -1.63619
    -1.24350
    -0.64292
    -0.52742
    -0.22713
     0.02696
     0.25795
     0.48894
     1.08952
     1.43601
     1.71320
     1.89800
     2.05969
     1.69010
     1.80560
     1.89800
     1.71320
     1.45911
     1.32052
     1.27432
     1.02023
     0.85853
     0.69684
     0.60444
     0.44274
     0.21175
     0.00386
    -0.01924
    -0.11164
    -0.06544
    -0.01924
     0.23485
     0.23485
     0.23485
     0.44274
     0.39655
     0.60444
     0.65064
     0.65064
     0.69684
     0.78923
     0.85853
     0.90473
     0.99713
     0.88163
     1.02023
     0.92783
     1.15882
     1.20502
     1.06642
     1.20502
     1.34362
     1.25122
     1.32052
     1.45911
     1.36671
     1.11262
     1.04333
     1.11262
     1.11262
     1.02023
     0.85853
     0.58134
     0.51204
     0.09626
    -0.01924
    -0.11164
     0.35035
     1.38981
     1.64391
     2.29068
     2.98366
     2.79887
     2.15209
     1.57461
     1.55151
     2.35998
     2.89127
     2.86817
     3.07606
     3.12226
     2.52168
     1.82870
     1.38981
     0.90473
     0.62754
     0.28105
    -0.18094
    -0.41193
    -0.57362
    -0.45813
    -0.66602
    -0.55052
    -0.55052
    -0.52742
    -0.48123
    -0.31953
    -0.25023
    -0.27333
    -0.25023
    -0.27333
    -0.22713
    -0.22713
    -0.11164
    -0.22713
    -0.20403
    -0.20403
    -0.11164
    -0.18094
    -0.15784
    -0.27333
    -0.22713
    -0.15784
    -0.22713
    -0.29643
    -0.27333
    -0.29643
    -0.43503
    -0.27333
    -0.50432
    -0.59672
    -0.64292
    -0.82771
    -0.94321
    -0.92011
    -1.03561
    -1.01251
    -1.17420
    -0.92011
    -0.75842
    -0.59672
    -0.38883
    -0.20403
    -0.08854
     0.07316
     0.02696
     0.11936
     0.35035
     0.76613
     0.76613
     0.85853
     0.78923
     0.85853
     0.97403
     0.81233
     0.65064
     0.35035
    -0.01924
    -0.29643
    -0.41193
    -0.75842
    -0.85081
    -0.85081
    -0.85081
    -1.01251
    -0.98941
    -0.66602
    -0.75842
    -1.10491
    -1.24350
    -1.15110
    -0.75842
    -0.50432
    -0.31953
    -0.08854
     0.00386
    -0.04234
    -0.11164
     0.02696
     0.09626
     0.07316
    -0.01924
    -0.06544
    -0.04234
    -0.08854
     0.02696
    -0.25023
    -0.11164
    -0.15784
    -0.18094
    -0.27333
    -0.27333
    -0.25023
    -0.20403
    -0.11164
    -0.20403
    -0.11164
    -0.29643
    -0.31953
    -0.48123
    -0.41193
    -0.36573
    -0.38883
     0.09626
    -0.27333
    -1.01251
    -0.94321
    -0.96631
    -0.73532
     0.05006
    -0.01924
     0.74303
     1.32052
     0.78923
     0.65064
     0.83543
     0.92783
     1.13572
     1.36671
     1.52841
     1.75940
     1.73630
     1.66700
     1.41291
     1.11262
     0.78923
     0.78923
     0.55824
     0.48894
     0.67374
     0.41965
     0.23485
     0.28105
     0.02696
    -0.08854
    -0.29643
     0.07316
     0.00386
    -0.06544
    -0.29643
    -0.36573
    -0.61982
    -0.75842
    -0.92011
    -1.08181
    -1.10491
    -1.31280
    -1.47449
    -1.63619
    -1.68239
    -1.79788
    -1.98268
    -2.05197
    -2.05197
    -2.35226
    -2.19057
    -1.75168
    -1.15110
    -1.08181
    -1.58999
    -1.70549
    -1.35900
    -0.20403
     0.78923
     1.29742
     1.62081
     1.66700
     1.15882
     0.88163
     0.85853
     1.02023
     1.22812
     1.96730
     2.68337
     2.45238
     1.75940
     1.25122
     0.83543
     0.39655
     0.05006
    -0.08854
     0.02696
     0.18865
     0.09626
    -0.04234
     0.11936
    -0.01924
    -0.01924
     0.07316
    -0.06544
    -0.11164
    -0.13474
    -0.15784
    -0.13474
    -0.20403
    -0.20403
    -0.22713
    -0.31953
    -0.34263
    -0.34263
    -0.50432
    -0.59672
    -0.43503
    -0.57362
    -0.41193
    -0.50432
    -0.45813
    -0.71222
    -0.61982
    -0.55052
    -0.50432
    -0.41193
    -0.57362
    -0.61982
    -0.64292
    -0.52742
    -0.41193
    -0.43503
    -0.41193
    -0.50432
    -0.27333
    -0.29643
    -0.55052
    -1.15110
    -1.42829
    -1.56689
    -1.45139
    -1.38210
    -1.47449
    -1.40520
    -1.70549
    -1.68239
    -1.72859
    -1.22040
    -0.73532
    -0.18094
     0.00386
     0.23485
     0.46584
     0.90473
     1.41291
     1.96730
     2.35998
     2.63717
     2.79887
     2.77577
     2.72957
     2.72957
     2.31378
     2.08279
     1.94420
     1.36671
     0.83543
     0.23485
    -0.01924
    -0.08854
    -0.27333
    -0.50432
    -0.59672
    -0.75842
    -0.94321
    -1.17420
    -1.03561
    -0.85081
    -0.80462
    -0.68912
    -0.52742
    -0.27333
    -0.41193
    -0.27333
    -0.01924
     0.02696
    -0.01924
     0.05006
     0.07316
     0.07316
     0.21175
     0.11936
     0.09626
     0.02696
     0.14245
    -0.08854
    -0.18094
     0.07316
     0.05006
     0.14245
     0.16555
     0.11936
     0.11936
     0.09626
     0.02696
     0.25795
     0.41965
     0.44274
     0.58134
     0.46584
     0.53514
     0.35035
     0.53514
     0.78923
     0.74303
     0.53514
     0.55824
     0.48894
     0.53514
     0.32725
     0.25795
     0.16555
     0.39655
     0.35035
     0.23485
     0.14245
    -0.06544
    -0.15784
    -0.22713
     0.14245
     0.14245
    -0.27333
    -0.15784
    -0.13474
    -0.25023
    -0.20403
    -0.18094
    -0.22713
    -0.27333
    -0.34263
    -0.27333
    -0.48123
    -0.73532
    -0.89701
    -0.89701
    -0.61982
    -0.78152
    -0.87391
    -1.19730
    -0.55052
     0.60444
     1.48221
     2.52168
     2.89127
     1.71320
     1.41291
     1.20502
     1.82870
     2.10589
     2.24449
     2.22139
     2.29068
     2.49858
     1.85180
     1.34362
     0.60444
    -0.11164
    -0.41193
    -0.66602
    -0.82771
    -0.29643
    -0.13474
    -0.11164
    -0.50432
    -0.64292
    -0.41193
     0.21175
     0.39655
     0.81233
     0.60444
     0.35035
     0.51204
     0.62754
     0.60444
     0.48894
     0.30415
     0.18865
    -0.04234
    -0.11164
    -0.20403
    -0.22713
    -0.29643
    -0.31953
    -0.34263
    -0.27333
    -0.45813
    -0.59672
    -0.59672
    -0.61982
    -0.45813
    -0.38883
    -0.48123
    -0.66602
    -0.59672
    -0.45813
    -0.38883
    -0.34263
    -0.41193
    -0.66602
    -0.57362
    -0.50432
    -0.50432
    -0.31953
    -0.50432
    -0.61982
    -0.64292
    -0.94321
    -1.19730
    -1.47449
    -1.56689
    -1.52069
    -1.70549
    -1.79788
    -1.58999
    -1.31280
    -1.33590
    -0.82771
    -0.41193
    -0.41193
    -0.31953
    -0.15784
     0.25795
     0.76613
     1.02023
     1.27432
     1.41291
     1.64391
     1.85180
     1.75940
     1.64391
     1.43601
     1.25122
     0.99713
     0.88163
     0.51204
     0.14245
    -0.15784
    -0.27333
    -0.31953
    -0.38883
    -0.71222
    -1.19730
    -1.33590
    -1.17420
    -1.01251
    -1.19730
    -1.42829
    -1.70549
    -1.84408
    -1.40520
    -0.98941
    -0.96631
    -1.17420
    -1.24350
    -1.15110
    -0.87391
    -0.71222
    -0.48123
    -0.25023
    -0.18094
    -0.01924
     0.05006
     0.07316
     0.09626
     0.07316
     0.23485
     0.44274
     0.25795
     0.18865
     0.21175
     0.18865
     0.11936
     0.05006
    -0.06544
    -0.13474
    -0.04234
    -0.22713
    -0.36573
    -0.45813
    -0.45813
    -0.55052
    -0.61982
    -0.57362
    -0.80462
    -1.01251
    -1.01251
    -0.73532
    -0.64292
    -0.87391
    -1.10491
    -1.28970
    -1.08181
    -1.01251
    -1.22040
    -1.12800
    -1.12800
    -1.01251
    -0.98941
    -0.80462
    -0.41193
     0.23485
     0.83543
     0.74303
     0.69684
     0.76613
     0.69684
     0.53514
     0.30415
     0.78923
     1.11262
     1.22812
     1.08952
     0.65064
     0.21175
     0.00386
    -0.18094
    -0.57362
    -0.73532
    -0.57362
    -0.25023
    -0.31953
    -0.64292
    -0.92011
    -1.01251
    -0.98941
    -1.12800
    -1.22040
    -0.71222
    -0.04234
     0.05006
    -0.06544
    -0.13474
    -0.11164
    -0.11164
    -0.59672
    -0.78152
    -0.43503
    -0.22713
    -0.13474
     0.11936
    -0.06544
     0.02696
     0.23485
     0.09626
    -0.01924
    -0.01924
    -0.01924
     0.25795
     0.07316
     0.02696
     0.30415
     0.37345
     0.46584
     0.53514
     0.71994
     0.67374
     0.74303
     0.65064
     0.76613
     0.78923
     0.88163
     0.92783
     0.78923
     0.95093
     0.88163
     0.74303
     0.69684
     0.60444
     0.62754
     0.55824
     0.51204
     0.55824
     0.51204
     0.51204
     0.51204
     0.39655
     0.44274
     0.53514
     0.32725
     0.32725
     0.67374
     0.67374
     0.78923
     0.71994
     0.67374
     0.53514
     0.39655
     0.28105
     0.18865
    -0.13474
    -0.31953
    -0.50432
    -0.48123
    -0.59672
    -0.64292
    -0.71222
    -0.68912
    -0.78152
    -0.75842
    -0.43503
    -0.22713
     0.23485
     0.51204
     0.83543
     0.92783
     1.06642
     1.38981
     1.73630
     1.96730
     2.22139
     2.38308
     2.31378
     2.31378
     2.40618
     2.08279
     1.80560
     1.57461
     1.45911
     1.20502
     1.15882
     0.99713
     0.88163
     0.81233
     0.60444
     0.65064
     0.41965
     0.39655
     0.46584
     0.53514
     0.51204
     0.35035
     0.48894
     0.41965
     0.37345
     0.48894
     0.48894
     0.51204
     0.55824
     0.60444
     0.60444
     0.60444
     0.58134
     0.65064
     0.62754
     0.78923
     1.04333
     0.88163
     1.02023
     1.27432
     0.99713
     0.76613
     0.37345
     0.46584
     0.44274
     0.69684
     0.25795
    -0.18094
    -0.50432
    -0.36573
    -0.71222
    -1.10491
    -1.15110
    -1.22040
    -1.17420
    -0.92011
    -0.82771
    -0.94321
    -0.92011
    -0.50432
     0.09626
     0.28105
     0.53514
     0.58134
     0.65064
     0.60444
     0.58134
     0.83543
     1.29742
     1.11262
     0.83543
     0.74303
     0.71994
     0.55824
     0.16555
     0.14245
    -0.15784
    -0.48123
    -0.48123
    -0.59672
    -0.52742
    -0.48123
    -0.66602
    -0.68912
    -0.64292
    -0.68912
    -0.66602
    -0.71222
    -0.68912
    -0.71222
    -0.73532
    -0.59672
    -0.57362
    -0.48123
    -0.38883
    -0.31953
    -0.45813
    -0.41193
    -0.38883
    -0.36573
    -0.41193
    -0.25023
    -0.15784
    -0.31953
    -0.25023
    -0.13474
    -0.11164
    -0.08854
    -0.18094
     0.14245
     0.18865
     0.05006
    -0.08854
    -0.11164
    -0.18094
    -0.22713
     0.02696
     0.05006
     0.00386
    -0.34263
    -0.04234
    -0.13474
    -0.08854
    -0.11164
    -0.31953
    -0.71222
    -0.45813
    -0.61982
    -0.78152
    -0.61982
    -0.50432
    -0.55052
    -0.59672
    -0.45813
    -0.41193
    -0.45813
    -0.50432
    -0.34263
    -0.31953
    -0.27333
    -0.15784
    -0.22713
     0.07316
     0.21175
     0.18865
     0.30415
     0.25795
     0.25795
     0.39655
     0.30415
     0.30415
     0.25795
     0.14245
     0.18865
     0.25795
     0.11936
     0.09626
     0.02696
     0.11936
     0.14245
     0.16555
     0.28105
     0.44274
     0.53514
     0.69684
     0.88163
     1.02023
     0.95093
     0.60444
     0.60444
     0.65064
     0.74303
     0.55824
     0.51204
     0.44274
     0.28105
     0.21175
     0.14245
    -0.01924
    -0.22713
    -0.15784
    -0.34263
    -0.31953
    -0.43503
    -0.38883
    -0.08854
     0.02696
    -0.13474
    -0.27333
     0.00386
     0.05006
     0.21175
     0.00386
    -0.38883
    -0.75842
    -0.68912
    -0.71222
    -0.80462
    -0.64292
    -0.48123
    -0.50432
    -0.61982
    -0.92011
    -0.89701
    -0.94321
    -0.98941
    -0.87391
    -0.73532
    -0.45813
     0.02696
    -0.08854
    -0.11164
    -0.38883
    -0.43503
    -0.61982
    -0.50432
    -0.57362
    -0.94321
    -0.92011
    -0.94321
    -0.64292
    -0.73532
    -1.12800
    -1.15110
    -0.92011
    -0.57362
    -0.41193
    -0.66602
    -0.80462
    -0.73532
     0.09626
     1.04333
     2.15209
     2.68337
     1.59771
     1.27432
     1.36671
     2.15209
     1.82870
     1.55151
     1.32052
     1.69010
     1.69010
     1.25122
     0.76613
     0.21175
    -0.18094
    -0.57362
    -0.57362
    -0.15784
    -0.27333
    -0.52742
    -0.89701
    -0.96631
    -0.92011
    -0.94321
    -0.71222
    -0.57362
    -0.22713
    -0.20403
    -0.29643
    -0.64292
    -0.68912
    -0.68912
    -0.57362
    -0.80462
    -0.96631
    -0.98941
    -0.82771
    -0.80462
    -0.73532
    -0.71222
    -0.68912
    -0.61982
    -0.52742
    -0.59672
    -0.52742
    -0.59672
    -0.61982
    -0.48123
    -0.41193
    -0.55052
    -0.66602
    -0.59672
    -0.61982
    -0.57362
    -0.78152
    -0.87391
    -0.80462
    -0.52742
    -0.50432
    -0.66602
    -0.73532
    -0.89701
    -0.73532
    -0.52742
    -0.36573
    -0.41193
    -0.61982
    -0.48123
    -0.41193
    -0.36573
    -0.29643
    -0.25023
    -0.25023
    -0.31953
     0.00386
     0.00386
    -0.06544
     0.18865
    -0.11164
    -0.36573
    -0.08854
     0.05006
    -0.04234
     0.16555
     0.07316
     0.16555
     0.16555
     0.14245
     0.14245
     0.14245
     0.18865
     0.25795
     0.32725
     0.32725
     0.35035
     0.35035
     0.44274
     0.58134
     0.46584
     0.51204
     0.48894
     0.51204
     0.60444
     0.53514
     0.37345
     0.48894
     0.39655
     0.46584
     0.35035
     0.30415
     0.23485
     0.18865
     0.16555
     0.35035
     0.39655
     0.28105
     0.39655
     0.35035
     0.46584
     0.41965
     0.51204
     0.58134
     0.65064
     0.60444
     0.67374
     0.83543
     0.62754
     0.69684
     0.51204
     0.60444
     0.60444
     0.48894
     0.30415
     0.23485
     0.18865
     0.18865
     0.02696
    -0.08854
    -0.27333
    -0.48123
    -0.48123
    -0.75842
    -1.17420
    -1.42829
    -1.77478
    -2.05197
    -2.05197
    -2.39846
    -2.37536
    -2.28297
    -1.65929
    -1.12800
    -0.85081
    -0.82771
    -0.64292
    -0.11164
     0.35035
     0.76613
     1.27432
     1.89800
     2.40618
     2.75267
     2.98366
     3.05296
     2.84507
     2.93746
     2.70647
     2.45238
     2.22139
     2.03659
     1.82870
     1.59771
     1.36671
     1.20502
     0.85853
     0.28105
     0.21175
    -0.08854
     0.02696
     0.11936
     0.14245
     0.16555
    -0.13474
     0.05006
     0.07316
    -0.06544
    -0.31953
    -0.48123
    -0.50432
    -0.50432
    -0.43503
    -0.29643
    -0.06544
    -0.15784
     0.02696
     0.25795
     0.21175
     0.25795
    -0.34263
    -0.73532
    -0.96631
    -0.92011
    -0.85081
    -0.82771
    -0.68912
    -0.82771
    -1.17420
    -1.35900
    -1.63619
    -1.68239
    -1.82098
    -1.84408
    -1.84408
    -1.52069
    -1.54379
    -1.47449
    -1.45139
    -1.33590
    -0.73532
    -0.50432
    -0.31953
    -0.34263
    -0.22713
    -0.15784
     0.02696
    -0.13474
     0.16555
     0.28105
     0.30415
     0.53514
     0.67374
     0.65064
     0.81233
     0.53514
     0.28105
     0.16555
     0.23485
     0.35035
     0.25795
     0.39655
     0.21175
     0.07316
    -0.13474
    -0.11164
    -0.08854
    -0.22713
    -0.34263
    -0.36573
    -0.36573
    -0.57362
    -0.61982
    -0.64292
    -0.52742
    -0.52742
    -0.50432
    -0.61982
    -0.50432
    -0.57362
    -0.55052
    -0.64292
    -0.41193
    -0.57362
    -0.55052
    -0.55052
    -0.64292
    -0.73532
    -0.61982
    -0.38883
    -0.48123
    -0.61982
    -0.64292
    -0.57362
    -0.61982
    -0.61982
    -0.61982
    -0.55052
    -0.36573
    -0.31953
    -0.41193
    -0.43503
    -0.43503
    -0.55052
    -0.52742
    -0.48123
    -0.20403
     0.55824
     0.74303
     0.44274
     0.09626
     0.53514
     0.69684
     0.62754
     0.78923
     0.90473
     0.95093
     1.13572
     1.02023
     1.04333
     1.04333
     0.99713
     0.78923
     0.81233
     0.58134
     0.39655
     0.18865
     0.09626
     0.14245
    -0.13474
    -0.04234
    -0.15784
    -0.18094
    -0.25023
    -0.31953
    -0.29643
    -0.52742
    -0.55052
    -0.75842
    -0.78152
    -0.85081
    -0.89701
    -0.94321
    -0.92011
    -1.10491
    -1.19730
    -1.45139
    -1.61309
    -1.95958
    -2.12127
    -1.19730
    -0.64292
     0.78923
     0.90473
    -0.22713
    -0.43503
    -0.31953
    -0.01924
     0.37345
     0.65064
     0.97403
     1.18192
     1.15882
     1.08952
     0.85853
     0.65064
     0.60444
     0.23485
    -0.06544
    -0.06544
    -0.29643
    -0.43503
    -0.41193
    -0.57362
    -0.92011
    -1.12800
    -1.28970
    -0.96631
    -0.41193
    -0.15784
     0.02696
     0.16555
     0.30415
     0.39655
     0.55824
     0.30415
     0.53514
     0.99713
     1.41291
     1.57461
     1.75940
     2.03659
     2.05969
     1.92110
     1.78250
     1.57461
     1.38981
     1.20502
     1.41291
     1.43601
     1.38981
     1.04333
     0.62754
     0.53514
     0.35035
     0.48894
     0.41965
     0.37345
     0.39655
     0.25795
     0.09626
     0.16555
     0.21175
    -0.13474
    -0.22713
    -0.43503
    -0.29643
    -0.25023
    -0.22713
    -0.41193
    -0.31953
    -0.41193
    -0.20403
    -0.27333
    -0.48123
    -1.01251
    -0.89701
    -0.89701
    -0.59672
    -0.68912
    -0.48123
    -0.57362
    -0.61982
    -0.61982
    -0.78152
    -0.71222
    -0.64292
    -0.50432
    -0.50432
    -0.27333
    -0.36573
    -0.41193
    -0.27333
    -0.36573
    -0.20403
    -0.31953
    -0.27333
    -0.22713
    -0.20403
    -0.13474
    -0.15784
    -0.15784
    -0.15784
     0.00386
     0.30415
     0.23485
     0.21175
     0.35035
     0.51204
     0.60444
     0.81233
     1.04333
     0.90473
     0.97403
     1.11262
     1.04333
     0.88163
     0.81233
     0.67374
     0.67374
     0.60444
     0.60444
     0.65064
     0.88163
     0.88163
     0.37345
     0.18865
     0.25795
     0.05006
     0.09626
     0.25795
     0.28105
     0.14245
     0.11936
     0.02696
    -0.06544
    -0.15784
     0.09626
     0.05006
    -0.15784
    -0.29643
    -0.38883
    -0.43503
    -0.31953
    -0.38883
    -0.52742
    -0.48123
    -0.25023
    -0.41193
    -0.25023
    -0.31953
    -0.22713
    -0.41193
    -0.36573
    -0.31953
    -0.31953
    -0.31953
    -0.38883
    -0.22713
    -0.27333
    -0.29643
    -0.45813
    -0.45813
    -0.48123
    -0.38883
    -0.55052
    -0.50432
    -0.59672
    -0.68912
    -0.59672
    -0.66602
    -0.94321
    -1.15110
    -1.19730
    -1.35900
    -1.38210
    -1.40520
    -1.75168
    -1.79788
    -1.75168
    -1.98268
    -2.21367
    -2.74495
    -2.44466
    -2.79115
    -2.51396
    -1.77478
    -1.70549
    -1.86718
    -1.33590
    -0.68912
    -0.36573
    -0.36573
    -0.38883
    -0.50432
     0.21175
     0.53514
     0.83543
     1.02023
     0.90473
     1.02023
     0.78923
     1.29742
     1.32052
     0.78923
     0.51204
     0.00386
    -0.29643
    -0.22713
    -0.31953
    -0.73532
    -0.78152
    -0.64292
    -0.64292
    -0.80462
    -1.17420
    -1.61309
    -1.61309
    -0.98941
    -0.87391
    -1.19730
    -1.31280
    -1.35900
    -1.24350
    -0.92011
    -0.89701
    -0.87391
    -0.82771
    -0.73532
    -0.73532
    -0.68912
    -0.85081
    -0.98941
    -1.26660
    -1.24350
    -1.24350
    -0.64292
     0.28105
     0.51204
     0.14245
    -0.15784
    -0.15784
     0.02696
     0.35035
     0.92783
     1.04333
     1.02023
     0.85853
     0.69684
     0.85853
     0.97403
     1.04333
     0.92783
     0.76613
     0.39655
     0.16555
     0.14245
     0.21175
     0.32725
     0.11936
     0.23485
     0.28105
     0.35035
     0.25795
     0.46584
     0.60444
     0.78923
     0.83543
     0.97403
     1.22812
     1.20502
     1.04333
     0.90473
     1.29742
     1.38981
     1.29742
     1.29742
     1.38981
     1.55151
     1.43601
     1.38981
     1.34362
     1.27432
     1.22812
     1.08952
     0.97403
     0.85853
     0.62754
     0.60444
     0.46584
     0.60444
     0.37345
     0.16555
     0.11936
     0.14245
     0.07316
    -0.01924
    -0.11164
    -0.15784
    -0.13474
     0.05006
    -0.18094
     0.00386
    -0.11164
    -0.22713
    -0.18094
     0.09626
     0.14245
     0.00386
    -0.06544
    -0.01924
    -0.01924
     0.05006
     0.07316
     0.00386
     0.09626
     0.11936
     0.11936
    -0.01924
     0.05006
    -0.01924
     0.00386
     0.02696
     0.02696
    -0.08854
     0.02696
    -0.13474
     0.00386
    -0.13474
    -0.22713
    -0.13474
    -0.06544
    -0.13474
    -0.11164
    -0.27333
    -0.18094
    -0.22713
    -0.31953
    -0.06544
    -0.11164
    -0.06544
    -0.18094
    -0.22713
    -0.22713
    -0.22713
    -0.27333
    -0.41193
    -0.50432
    -0.50432
    -0.41193
    -0.22713
    -0.18094
    -0.13474
    -0.22713
    -0.15784
    -0.13474
    -0.27333
    -0.29643
    -0.25023
    -0.22713
    -0.25023
    -0.27333
    -0.29643
    -0.55052
    -0.68912
    -0.82771
    -1.10491
    -1.05871
    -1.17420
    -1.26660
    -1.28970
    -1.17420
    -0.96631
    -0.85081
    -0.52742
    -0.20403
     0.35035
     0.44274
     0.05006
    -0.20403
     0.41965
     0.74303
     1.59771
     2.17519
     2.72957
     3.42255
     2.61407
     1.52841
     1.43601
     1.45911
     1.73630
     1.73630
     2.40618
     2.12899
     1.45911
     1.11262
     1.08952
     0.44274
    -0.22713
    -0.27333
    -0.38883
    -0.41193
    -0.61982
    -0.61982
    -0.82771
    -0.87391
    -0.80462
    -1.01251
    -1.17420
    -1.26660
    -1.17420
    -1.10491
    -1.12800
    -1.17420
    -1.19730
    -1.33590
    -1.38210
    -1.45139
    -1.58999
    -1.52069
    -1.35900
    -0.94321
    -0.55052
    -0.25023
    -0.04234
     0.71994
     1.29742
     1.41291
     1.38981
     1.43601
     2.12899
     2.75267
     2.96056
     2.68337
     2.33688
     2.08279
     2.31378
     2.31378
     1.89800
     1.52841
     0.95093
     0.60444
     0.23485
    -0.15784
    -0.22713
    -0.52742
    -0.48123
    -0.57362
    -0.59672
    -0.59672
    -0.61982
    -0.68912
    -0.68912
    -0.59672
    -0.73532
    -0.59672
    -0.59672
    -0.68912
    -0.71222
    -0.64292
    -0.71222
    -0.66602
    -0.64292
    -0.71222
    -0.68912
    -0.57362
    -0.64292
    -0.59672
    -0.61982
    -0.50432
    -0.64292
    -0.57362
    -0.52742
    -0.61982
    -0.45813
    -0.45813
    -0.45813
    -0.38883
    -0.31953
    -0.27333
    -0.27333
    -0.38883
    -0.43503
    -0.50432
    -0.48123
    -0.41193
    -0.41193
    -0.41193
    -0.31953
    -0.38883
    -0.41193
    -0.45813
    -0.57362
    -0.50432
    -0.64292
    -0.68912
    -0.82771
    -0.73532
    -0.80462
    -0.78152
    -0.94321
    -0.82771
    -0.89701
    -0.94321
    -0.85081
    -0.96631
    -1.22040
    -1.26660
    -1.17420
    -1.05871
    -0.92011
    -0.89701
    -0.82771
    -0.85081
    -0.80462
    -0.75842
    -0.73532
    -0.50432
    -0.38883
    -0.48123
    -0.29643
    -0.34263
    -0.20403
    -0.29643
    -0.36573
    -0.25023
    -0.29643
    -0.18094
    -0.41193
    -0.36573
    -0.13474
    -0.06544
    -0.27333
    -0.50432
    -0.48123
    -0.55052
    -0.61982
    -0.43503
    -0.36573
    -0.27333
    -0.38883
    -0.45813
    -0.38883
    -0.38883
    -0.36573
    -0.43503
    -0.43503
    -0.45813
    -0.59672
    -0.61982
    -0.36573
    -0.18094
     0.11936
    -0.22713
    -0.29643
    -0.41193
    -0.61982
    -0.80462
    -0.87391
    -0.68912
    -0.41193
    -0.41193
    -0.20403
    -0.06544
     0.14245
     0.23485
     0.41965
     0.85853
     0.92783
     0.95093
     0.81233
     0.67374
     0.74303
     0.32725
     0.95093
     1.48221
     1.43601
     1.80560
     1.25122
     0.55824
     0.25795
     0.07316
    -0.31953
    -0.22713
    -0.20403
     0.05006
     0.07316
    -0.01924
    -0.13474
    -0.20403
     0.02696
    -0.04234
     0.09626
     0.02696
    -0.18094
     0.05006
    -0.11164
    -0.20403
     1.06642
     2.22139
     2.52168
     2.22139
     1.99039
     1.48221
     1.29742
     1.22812
     1.59771
     2.05969
     2.38308
     2.33688
     2.12899
     1.71320
     1.04333
     0.51204
     0.30415
     0.76613
     0.88163
     0.46584
     0.35035
     0.05006
    -0.25023
    -0.29643
    -0.34263
    -0.25023
    -0.06544
    -0.01924
    -0.06544
    -0.15784
    -0.20403
    -0.27333
    -0.31953
    -0.36573
    -0.38883
    -0.61982
    -0.50432
    -0.34263
    -0.41193
    -0.48123
    -0.50432
    -0.50432
    -0.41193
    -0.38883
    -0.34263
    -0.41193
    -0.45813
    -0.50432
    -0.41193
    -0.31953
    -0.22713
    -0.31953
    -0.36573
    -0.34263
    -0.18094
    -0.20403
    -0.27333
    -0.20403
    -0.22713
    -0.06544
    -0.01924
    -0.15784
    -0.15784
    -0.18094
    -0.22713
    -0.20403
     0.28105
     0.07316
    -0.27333
    -0.31953
    -0.27333
    -0.20403
    -0.29643
    -0.31953
    -0.43503
    -0.27333
    -0.34263
    -0.36573
    -0.50432
    -0.57362
    -0.50432
    -0.52742
    -0.50432
    -0.41193
    -0.48123
    -0.34263
    -0.36573
    -0.15784
    -0.22713
    -0.31953
    -0.22713
    -0.08854
    -0.06544
    -0.01924
    -0.06544
    -0.13474
    -0.08854
    -0.08854
     0.00386
     0.02696
    -0.11164
    -0.20403
     0.05006
    -0.06544
    -0.06544
    -0.11164
    -0.04234
    -0.13474
    -0.04234
     0.07316
     0.05006
    -0.11164
    -0.25023
    -0.11164
     0.05006
     0.11936
     0.07316
     0.00386
    -0.08854
    -0.13474
    -0.04234
    -0.08854
    -0.25023
    -0.13474
    -0.01924
    -0.15784
    -0.13474
    -0.27333
    -0.36573
    -0.38883
    -0.57362
    -0.41193
    -0.66602
    -0.66602
    -0.48123
    -0.61982
    -0.59672
    -0.71222
    -0.66602
    -0.45813
    -0.55052
    -0.64292
    -0.71222
    -0.52742
    -0.57362
    -0.38883
    -0.13474
     0.23485
     0.05006
     0.18865
    -0.20403
    -0.41193
    -0.45813
    -1.03561
    -0.78152
    -0.06544
     0.02696
    -0.08854
     0.30415
     0.44274
     0.18865
    -0.22713
    -0.08854
     0.30415
     0.60444
     0.81233
     0.69684
     0.60444
     0.76613
     0.69684
     0.62754
     0.09626
    -0.25023
    -0.22713
    -0.43503
    -0.73532
    -1.26660
    -1.65929
    -1.91338
    -1.79788
    -0.85081
     0.30415
     0.02696
    -0.31953
    -0.27333
    -0.31953
    -0.34263
    -0.01924
     0.65064
     1.41291
     1.59771
     1.66700
     1.52841
     1.45911
     1.11262
     0.74303
     0.74303
     0.48894
     0.18865
    -0.18094
    -0.18094
    -0.27333
    -0.29643
    -0.43503
    -0.64292
    -0.64292
    -0.64292
    -0.64292
    -0.66602
    -0.71222
    -0.78152
    -0.82771
    -0.66602
    -0.59672
    -0.57362
    -0.71222
    -0.68912
    -0.57362
    -0.52742
    -0.59672
    -0.52742
    -0.59672
    -0.48123
    -0.38883
    -0.55052
    -0.31953
    -0.41193
    -0.43503
    -0.36573
    -0.25023
    -0.34263
    -0.27333
    -0.36573
    -0.20403
    -0.22713
    -0.20403
    -0.18094
    -0.22713
    -0.13474
    -0.06544
    -0.11164
    -0.06544
    -0.06544
    -0.01924
    -0.13474
     0.02696
    -0.01924
    -0.08854
    -0.01924
     0.05006
    -0.08854
     0.09626
    -0.20403
    -0.29643
    -0.22713
    -0.27333
    -0.31953
    -0.41193
    -0.55052
    -0.59672
    -0.73532
    -0.64292
    -0.59672
    -0.80462
    -0.94321
    -0.98941
    -0.92011
    -0.98941
    -0.96631
    -0.94321
    -0.94321
    -0.75842
    -0.71222
    -0.66602
    -0.43503
    -0.31953
     0.11936
    -0.50432
    -0.11164
    -0.01924
     0.18865
     0.44274
     0.37345
     0.53514
     0.55824
     0.55824
     0.44274
     0.53514
     0.53514
     0.41965
     0.35035
     0.28105
     0.23485
     0.18865
     0.28105
     0.14245
     0.18865
     0.16555
     0.18865
     0.16555
     0.28105
     0.28105
     0.35035
     0.48894
     0.48894
     0.53514
     0.53514
     0.76613
     0.78923
     0.71994
     1.02023
     0.99713
     0.76613
     0.67374
     0.48894
     0.67374
     0.55824
     0.95093
     0.88163
    -0.01924
    -0.41193
    -0.45813
     0.02696
     0.21175
     0.05006
     0.18865
     0.11936
    -0.45813
    -0.68912
    -0.08854
     0.41965
     0.46584
     0.41965
     0.35035
     0.23485
     0.35035
     0.44274
     0.48894
     1.11262
     1.66700
     2.01349
     1.78250
     1.55151
     1.52841
     1.55151
     1.52841
     1.80560
     2.12899
     2.17519
     2.05969
     1.85180
     1.75940
     1.57461
     1.29742
     1.08952
     0.95093
     0.88163
     0.76613
     0.60444
     0.67374
     0.65064
     0.58134
     0.81233
     1.02023
     0.99713
     0.41965
     0.02696
     0.41965
     0.44274
     0.62754
     0.67374
     1.55151
     2.33688
     1.87490
     1.41291
     1.18192
     0.69684
     0.51204
     0.85853
     1.20502
     1.29742
     1.34362
     1.27432
     1.15882
     1.02023
     0.88163
     0.69684
     0.44274
     0.35035
     0.25795
     0.11936
     0.00386
     0.07316
    -0.01924
    -0.01924
    -0.15784
    -0.20403
    -0.25023
    -0.48123
    -0.34263
    -0.45813
    -0.34263
    -0.34263
    -0.57362
    -0.57362
    -0.61982
    -0.59672
    -0.59672
    -0.55052
    -0.55052
    -0.66602
    -0.71222
    -0.75842
    -0.78152
    -0.80462
    -0.78152
    -0.68912
    -0.73532
    -0.71222
    -0.82771
    -0.80462
    -0.96631
    -0.78152
    -0.80462
    -0.75842
    -0.75842
    -0.75842
    -0.80462
    -0.59672
    -0.64292
    -0.66602
    -0.59672
    -0.50432
    -0.43503
    -0.36573
    -0.27333
    -0.36573
    -0.29643
    -0.22713
    -0.36573
    -0.36573
    -0.34263
    -0.50432
    -0.64292
    -0.52742
    -0.66602
    -0.78152
    -1.12800
    -1.28970
    -1.42829
    -1.72859
    -2.14437
    -2.28297
    -2.35226
    -2.42156
    -2.46776
    -2.58326
    -2.88355
    -2.95285
    -2.97594
    -2.67565
    -2.53706
    -2.44466
    -2.42156
    -2.05197
    -1.93648
    -1.70549
    -1.56689
    -1.24350
    -0.96631
    -0.59672
    -0.45813
    -0.27333
     0.09626
     0.21175
     0.05006
     0.21175
     0.35035
     0.39655
     0.41965
     0.44274
     0.62754
     0.65064
     0.55824
     0.62754
     0.58134
     0.48894
     0.53514
     0.35035
     0.28105
     0.35035
     0.28105
     0.23485
     0.35035
    -0.08854
    -0.20403
     0.16555
     0.09626
     0.25795
     0.11936
    -0.50432
    -1.10491
    -1.45139
    -1.40520
    -0.82771
    -0.61982
    -1.01251
    -1.45139
    -1.38210
    -1.28970
    -1.33590
    -0.71222
    -0.50432
    -0.57362
    -0.45813
    -0.08854
     0.11936
     0.39655
     0.78923
     1.20502
     1.75940
     1.92110
     1.87490
     1.80560
     1.73630
     1.57461
     1.66700
     1.96730
     1.69010
     1.52841
     1.36671
     1.04333
     0.85853
     0.88163
     0.78923
     0.90473
     1.38981
     1.43601
     1.36671
     1.27432
     1.22812
     1.36671
     1.32052
     1.43601
     1.55151
     1.50531
     1.02023
     0.90473
     0.69684
     0.39655
    -0.08854
    -0.59672
    -1.22040
    -1.95958
    -2.44466
    -2.44466
    -1.86718
    -0.38883
    -0.41193
    -0.20403
     0.35035
     0.67374
     0.62754
     0.69684
     1.27432
     1.85180
     1.78250
     2.05969
     2.79887
     3.21465
     3.14536
     2.96056
     2.26759
     1.66700
     1.20502
     0.76613
     0.44274
     0.14245
     0.02696
    -0.15784
    -0.13474
    -0.25023
    -0.18094
    -0.15784
    -0.11164
    -0.13474
    -0.04234
     0.07316
    -0.08854
    -0.27333
    -0.31953
    -0.34263
    -0.20403
    -0.36573
    -0.43503
    -0.27333
    -0.34263
    -0.31953
    -0.43503
    -0.48123
    -0.41193
    -0.41193
    -0.36573
    -0.22713
    -0.11164
    -0.31953
    -0.15784
    -0.11164
    -0.04234
    -0.01924
    -0.06544
    -0.01924
    -0.01924
     0.14245
    -0.01924
    -0.11164
    -0.22713
    -0.22713
    -0.41193
    -0.29643
    -0.25023
    -0.48123
    -0.61982
    -0.64292
    -0.64292
    -0.73532
    -0.71222
    -0.89701
    -0.82771
    -0.73532
    -0.66602
    -0.71222
    -0.68912
    -0.50432
    -0.55052
    -0.45813
    -0.31953
    -0.41193
    -0.41193
    -0.38883
    -0.31953
    -0.27333
    -0.34263
    -0.55052
    -0.57362
    -0.68912
    -0.66602
    -0.71222
    -0.78152
    -0.85081
    -0.98941
    -1.01251
    -0.94321
    -1.10491
    -1.12800
    -1.01251
    -0.94321
    -0.78152
    -0.80462
    -0.85081
    -0.68912
    -0.57362
    -0.34263
    -0.11164
    -0.15784
    -0.01924
     0.00386
    -0.08854
     0.14245
     0.25795
     0.02696
     0.11936
     0.07316
     0.11936
    -0.20403
    -0.22713
    -0.20403
    -0.18094
    -0.43503
    -0.50432
    -0.18094
    -0.11164
    -1.47449
    -2.02888
    -1.65929
    -1.22040
    -0.89701
    -0.82771
    -1.19730
    -0.78152
    -0.41193
    -1.01251
    -0.57362
    -0.57362
    -0.43503
    -0.15784
     0.23485
     0.37345
     0.30415
     0.32725
     0.65064
     0.99713
     1.02023
     1.04333
     1.11262
     1.13572
     0.78923
     0.81233
     0.81233
     1.08952
     0.71994
     0.78923
     0.67374
     0.53514
     0.25795
     0.05006
    -0.04234
    -0.08854
    -0.06544
    -0.50432
    -0.78152
    -0.78152
    -1.01251
    -1.15110
    -1.22040
    -1.28970
    -1.12800
    -0.96631
    -0.92011
    -0.89701
    -0.50432
    -0.01924
     0.16555
     0.23485
     0.51204
     0.60444
     0.69684
     0.83543
     0.88163
     0.95093
     1.36671
     1.80560
     2.47548
     2.10589
     1.43601
     1.15882
     1.04333
     1.15882
     1.04333
     1.02023
     1.02023
     0.95093
     0.92783
     0.88163
     0.48894
     0.35035
     0.18865
     0.21175
     0.11936
     0.16555
     0.16555
     0.11936
     0.09626
     0.16555
     0.16555
     0.23485
     0.32725
     0.21175
     0.23485
     0.07316
    -0.22713
    -0.55052
    -1.10491
    -1.15110
    -1.17420
    -1.12800
    -1.03561
    -1.08181
    -1.28970
    -1.68239
    -1.98268
    -2.19057
    -2.09817
    -1.89028
    -1.84408
    -1.75168
    -1.61309
    -1.45139
    -1.40520
    -1.35900
    -1.15110
    -1.17420
    -0.96631
    -0.98941
    -0.92011
    -0.94321
    -0.78152
    -0.78152
    -0.73532
    -0.64292
    -0.80462
    -0.82771
    -0.61982
    -0.59672
    -0.64292
    -0.66602
    -0.55052
    -0.61982
    -0.50432
    -0.57362
    -0.57362
    -0.45813
    -0.55052
    -0.50432
    -0.59672
    -0.38883
    -0.48123
    -0.48123
    -0.45813
    -0.52742
    -0.43503
    -0.45813
    -0.45813
    -0.50432
    -0.38883
    -0.31953
    -0.41193
    -0.41193
    -0.41193
    -0.45813
    -0.59672
    -0.34263
    -0.27333
    -0.20403
     0.00386
     0.02696
     0.14245
     0.21175
     0.30415
     0.41965
     0.60444
     0.65064
     0.78923
     1.08952
     1.15882
     1.32052
     1.18192
     1.32052
     1.45911
     1.20502
     1.02023
     1.13572
     0.83543
     0.62754
     0.46584
     0.23485
     0.30415
     0.48894
     0.35035
    -0.15784
    -0.11164
    -0.27333
    -0.27333
    -0.08854
    -0.59672
    -1.63619
    -1.40520
    -1.08181
    -0.52742
    -0.64292
    -0.94321
    -1.24350
    -0.94321
    -1.42829
    -0.75842
    -0.55052
    -0.13474
    -0.36573
    -0.36573
     0.14245
     0.44274
     0.35035
     0.83543
     1.08952
     1.20502
     1.18192
     1.38981
     1.08952
     1.36671
     1.48221
     1.34362
     1.59771
     2.24449
     2.10589
     1.80560
     1.41291
     1.55151
     1.38981
     1.29742
     1.55151
     1.71320
     1.57461
     1.45911
     1.43601
     1.08952
     0.81233
     0.78923
     0.55824
    -0.01924
    -0.25023
    -0.48123
    -0.64292
    -0.59672
    -0.31953
    -0.50432
    -0.50432
    -0.22713
    -0.18094
     0.00386
     0.05006
     0.30415
     0.48894
     0.44274
     0.44274
     0.55824
     0.67374
     0.95093
     1.04333
     1.32052
     1.38981
     1.15882
     0.76613
     0.53514
     0.48894
     0.11936
     0.11936
     0.02696
     0.11936
     0.07316
    -0.22713
    -0.36573
    -0.48123
    -0.45813
    -0.52742
    -0.55052
    -0.48123
    -0.59672
    -0.59672
    -0.48123
    -0.43503
    -0.38883
    -0.34263
    -0.31953
    -0.25023
    -0.13474
    -0.04234
    -0.15784
    -0.08854
     0.11936
     0.18865
     0.07316
     0.14245
     0.21175
    -0.06544
    -0.22713
    -0.20403
    -0.38883
    -0.45813
    -0.43503
    -0.48123
    -0.71222
    -0.94321
    -1.35900
    -1.72859
    -1.65929
    -1.91338
    -2.05197
    -2.23677
    -2.30607
    -2.05197
    -1.93648
    -1.86718
    -1.77478
    -1.68239
    -1.52069
    -1.22040
    -1.15110
    -0.96631
    -0.68912
    -0.43503
    -0.29643
    -0.13474
     0.02696
     0.00386
     0.30415
     0.07316
     0.07316
     0.16555
     0.02696
    -0.01924
    -0.08854
    -0.36573
    -0.27333
    -0.50432
    -0.34263
    -0.43503
    -0.43503
    -0.45813
    -0.38883
    -0.50432
    -0.36573
    -0.41193
    -0.50432
    -0.45813
    -0.55052
    -0.36573
    -0.48123
    -0.57362
