# Supplementary material for: Software algorithm and hardware design for real-time implementation of new spectral estimator
Source: Biomed Eng Online. 2014 May 9;13:61. doi: 10.1186/1475-925X-13-61 (PMC4057578; doi:10.1186/1475-925X-13-61)
Supplement: Additional file 2 — txtfiles.zip. [file 1475-925X-13-61-S2.zip › FILE090.TXT]

    -0.33211
    -0.25799
    -0.20858
    -0.25799
    -0.48034
    -0.33211
    -0.33211
    -0.45563
    -0.52975
    -0.38152
    -0.38152
    -0.50504
    -0.38152
    -0.50504
    -0.48034
    -0.48034
    -0.57916
    -0.40622
    -0.48034
    -0.48034
    -0.60387
    -0.62857
    -0.55445
    -0.62857
    -0.70269
    -0.57916
    -0.60387
    -0.87563
    -0.77680
    -0.70269
    -0.82621
    -0.60387
    -0.65328
    -0.70269
    -0.60387
    -0.60387
    -0.67798
    -0.50504
    -0.38152
    -0.35681
    -0.43093
    -0.20858
    -0.15917
    -0.15917
    -0.08505
     0.23612
     0.23612
     0.35965
     0.63141
     1.15022
     1.57021
     2.26196
     2.58314
     2.50902
     2.36079
     2.50902
     2.58314
     3.02783
     3.67017
     4.68310
     5.15250
     5.35014
     5.37485
     5.00427
     4.41134
     4.41134
     4.38663
     4.28781
     4.36193
     4.06546
     3.47253
     3.12666
     2.75607
     2.36079
     1.81727
     1.32316
     0.70552
     0.11259
    -0.25799
    -0.65328
    -0.97445
    -1.32032
    -1.46856
    -1.64149
    -1.64149
    -1.78973
    -1.88855
    -1.91325
    -1.98737
    -1.86384
    -1.83914
    -1.78973
    -1.88855
    -1.76502
    -1.64149
    -1.51797
    -1.59208
    -1.56738
    -1.49326
    -1.27091
    -1.22150
    -1.27091
    -1.09797
    -1.07327
    -0.94974
    -1.09797
    -0.70269
    -0.80151
    -0.90033
    -0.75210
    -0.50504
    -0.57916
    -0.52975
    -0.57916
    -0.48034
    -0.40622
    -0.35681
    -0.30740
    -0.45563
    -0.48034
    -0.40622
    -0.23328
    -0.23328
    -0.01094
    -0.15917
    -0.48034
    -0.43093
    -0.40622
    -0.75210
    -0.87563
    -0.72739
    -0.70269
    -0.82621
    -0.75210
    -0.87563
    -0.97445
    -0.99915
    -1.07327
    -0.99915
    -0.80151
    -0.67798
    -0.57916
    -0.45563
    -0.20858
    -0.28270
    -0.33211
    -0.35681
    -0.15917
    -0.03564
    -0.01094
    -0.01094
     0.03848
     0.03848
     0.03848
    -0.13446
    -0.01094
    -0.10976
    -0.30740
    -0.23328
    -0.23328
    -0.06035
    -0.18387
    -0.25799
    -0.33211
    -0.28270
    -0.20858
    -0.23328
    -0.28270
    -0.30740
    -0.33211
    -0.43093
    -0.40622
    -0.33211
    -0.43093
    -0.40622
    -0.57916
    -0.40622
    -0.38152
    -0.43093
    -0.60387
    -0.40622
    -0.25799
    -0.23328
    -0.40622
    -0.30740
    -0.48034
    -0.43093
    -0.28270
    -0.20858
    -0.30740
    -0.38152
    -0.38152
    -0.40622
    -0.33211
    -0.43093
    -0.48034
    -0.35681
    -0.52975
    -0.43093
    -0.40622
    -0.48034
    -0.52975
    -0.43093
    -0.40622
    -0.15917
    -0.33211
    -0.33211
    -0.33211
    -0.23328
    -0.18387
    -0.01094
    -0.10976
    -0.06035
    -0.10976
     0.06318
     0.08789
     0.08789
     0.01377
     0.01377
    -0.10976
     0.01377
     0.16200
     0.03848
     0.16200
     0.16200
     0.26082
     0.28553
     0.03848
     0.23612
     0.28553
     0.48317
     0.73023
     1.02669
     1.22434
     1.39727
     1.49610
     1.27375
     1.29845
     1.07610
     0.92787
     1.42198
     1.74315
     1.94079
     2.01491
     2.16314
     2.18785
     2.43490
     2.78078
     3.00313
     2.80548
     2.33608
     2.18785
     2.31138
     2.53372
     2.43490
     2.21255
     2.18785
     1.79256
     1.59492
     1.17493
     1.00199
     0.48317
     0.11259
    -0.30740
    -0.33211
    -0.50504
    -0.60387
    -0.72739
    -0.77680
    -0.52975
    -0.33211
    -0.28270
    -0.33211
    -0.15917
     0.03848
     0.26082
     0.31024
     0.40906
     0.75493
     0.87846
     0.97728
     1.10081
     0.97728
     0.65611
     0.58200
     0.55729
     0.60670
     0.28553
     0.23612
     0.60670
     0.55729
     0.48317
     0.31024
     0.08789
    -0.01094
    -0.15917
    -0.15917
    -0.28270
    -0.30740
    -0.13446
    -0.18387
    -0.15917
    -0.23328
    -0.28270
    -0.30740
    -0.30740
    -0.43093
    -0.43093
    -0.67798
    -0.85092
    -0.90033
    -0.80151
    -0.72739
    -0.67798
    -0.65328
    -0.62857
    -0.50504
    -0.60387
    -0.38152
    -0.35681
    -0.33211
    -0.18387
    -0.10976
    -0.06035
    -0.08505
     0.08789
     0.28553
     0.33494
     0.43376
     0.31024
     0.38435
     0.38435
     0.33494
     0.16200
     0.26082
     0.31024
     0.08789
     0.06318
    -0.06035
    -0.08505
    -0.18387
    -0.20858
    -0.38152
    -0.38152
    -0.38152
    -0.50504
    -0.52975
    -0.45563
    -0.45563
    -0.65328
    -0.43093
    -0.23328
    -0.10976
    -0.25799
    -0.06035
     0.03848
     0.03848
    -0.06035
    -0.35681
    -0.38152
    -0.30740
    -0.23328
    -0.25799
    -0.03564
    -0.18387
    -0.33211
    -0.40622
    -0.43093
    -0.52975
    -0.67798
    -0.43093
    -0.45563
    -0.38152
    -0.25799
    -0.25799
    -0.23328
    -0.15917
    -0.10976
    -0.13446
    -0.01094
     0.11259
    -0.08505
     0.03848
     0.18671
     0.35965
     0.31024
     0.26082
     0.23612
     0.06318
     0.16200
     0.23612
     0.26082
     0.31024
     0.28553
     0.43376
     0.40906
     0.63141
     0.73023
     0.68082
     0.90317
     1.12551
     0.95258
     0.73023
     0.60670
     0.73023
     0.60670
     0.80434
     0.75493
     0.92787
     0.82905
     0.73023
     0.65611
     0.77964
     0.75493
     0.85375
     0.63141
     0.70552
     1.02669
     1.24904
     1.29845
     1.32316
     1.54551
     1.37257
     1.39727
     1.29845
     1.32316
     1.32316
     1.29845
     1.29845
     1.10081
     0.97728
     0.80434
     0.75493
     0.60670
     0.53258
     0.48317
     0.23612
     0.08789
    -0.08505
    -0.06035
    -0.06035
     0.06318
    -0.15917
    -0.18387
    -0.18387
    -0.20858
    -0.28270
    -0.40622
    -0.48034
    -0.28270
    -0.13446
    -0.18387
    -0.25799
    -0.10976
    -0.08505
    -0.06035
     0.03848
     0.16200
     0.06318
     0.11259
     0.21141
     0.28553
     0.31024
     0.11259
     0.26082
     0.33494
     0.18671
     0.31024
     0.31024
     0.31024
     0.26082
     0.28553
     0.28553
     0.38435
     0.63141
     0.45847
     0.31024
     0.33494
    -0.01094
     0.03848
    -0.13446
     0.01377
    -0.20858
    -0.28270
    -0.18387
    -0.33211
    -0.45563
    -0.72739
    -0.75210
    -0.77680
    -0.67798
    -0.65328
    -0.70269
    -0.52975
    -0.48034
    -0.60387
    -0.67798
    -0.57916
    -0.57916
    -0.70269
    -0.40622
    -0.48034
    -0.35681
    -0.52975
    -0.67798
    -0.80151
    -0.62857
    -0.67798
    -0.94974
    -0.99915
    -0.90033
    -0.97445
    -1.14739
    -1.02386
    -1.14739
    -1.27091
    -1.22150
    -1.22150
    -1.14739
    -1.19680
    -1.24621
    -1.14739
    -1.14739
    -1.09797
    -1.07327
    -1.09797
    -0.87563
    -0.97445
    -0.82621
    -0.82621
    -0.70269
    -1.02386
    -0.99915
    -0.80151
    -0.75210
    -0.38152
    -0.55445
    -0.75210
    -0.55445
    -0.57916
    -0.52975
    -0.62857
    -0.52975
    -0.43093
    -0.35681
    -0.43093
    -0.08505
    -0.01094
     0.03848
     0.28553
     0.26082
    -0.03564
    -0.08505
    -0.03564
     0.08789
     0.28553
     0.48317
     0.28553
     0.35965
     0.40906
     0.55729
     0.73023
     0.95258
     0.95258
     0.75493
     0.53258
     0.26082
    -0.01094
     0.43376
     0.48317
     0.58200
     0.33494
     0.13730
    -0.15917
    -0.23328
    -0.23328
    -0.33211
    -0.45563
    -0.20858
    -0.01094
     0.08789
    -0.08505
     0.18671
     0.48317
     0.73023
     0.48317
     0.80434
     0.92787
     1.00199
     1.00199
     0.80434
     0.60670
     0.50788
     0.50788
     0.55729
     0.48317
     0.26082
     0.26082
     0.11259
    -0.01094
    -0.08505
    -0.06035
     0.06318
     0.08789
     0.13730
     0.28553
     0.31024
     0.26082
     0.31024
     0.23612
     0.13730
     0.31024
     0.13730
     0.01377
     0.01377
     0.11259
     0.06318
    -0.08505
    -0.25799
    -0.25799
    -0.30740
    -0.20858
    -0.40622
    -0.35681
    -0.43093
    -0.43093
    -0.52975
    -0.15917
    -0.23328
    -0.25799
    -0.28270
     0.03848
     0.16200
     0.16200
    -0.01094
    -0.18387
    -0.28270
     0.03848
    -0.01094
     0.16200
     0.18671
     0.06318
     0.08789
    -0.08505
     0.01377
    -0.25799
    -0.23328
    -0.15917
    -0.15917
    -0.30740
    -0.38152
    -0.52975
    -0.40622
    -0.38152
    -0.38152
    -0.30740
    -0.40622
    -0.33211
    -0.23328
    -0.23328
    -0.13446
     0.01377
     0.01377
     0.23612
     0.43376
     0.50788
     0.55729
     0.50788
     0.11259
    -0.06035
     0.03848
    -0.15917
    -0.43093
    -0.40622
    -0.62857
    -0.62857
    -0.62857
    -0.94974
    -1.24621
    -1.19680
    -1.39444
    -1.49326
    -1.54267
    -1.39444
    -1.39444
    -1.27091
    -1.04856
    -0.92504
    -0.99915
    -0.94974
    -1.02386
    -0.99915
    -0.82621
    -0.65328
    -0.82621
    -0.85092
    -0.82621
    -0.82621
    -0.62857
    -0.85092
    -0.85092
    -0.82621
    -0.70269
    -0.62857
    -0.70269
    -0.62857
    -0.60387
    -0.67798
    -0.60387
    -0.57916
    -0.62857
    -0.62857
    -0.45563
    -0.45563
    -0.52975
    -0.62857
    -0.80151
    -0.70269
    -0.55445
    -0.50504
    -0.40622
    -0.43093
    -0.38152
    -0.38152
    -0.43093
    -0.23328
    -0.15917
    -0.30740
    -0.10976
     0.06318
     0.26082
     0.26082
     0.28553
     0.60670
     0.95258
     1.32316
     1.61962
     1.64433
     1.24904
     0.77964
     0.68082
     1.02669
     1.39727
     1.19963
     1.15022
     1.42198
     1.69374
     1.29845
     1.07610
     0.85375
     0.85375
     1.10081
     1.32316
     1.54551
     1.17493
     1.10081
     1.00199
     1.34786
     1.79256
     1.84197
     1.91609
     1.54551
     1.22434
     0.97728
     0.65611
     0.58200
     0.75493
     0.75493
     0.53258
     0.28553
     0.23612
    -0.03564
    -0.15917
    -0.28270
    -0.30740
    -0.40622
    -0.48034
    -0.48034
    -0.35681
    -0.38152
    -0.33211
    -0.30740
    -0.30740
    -0.18387
    -0.13446
    -0.18387
    -0.01094
    -0.08505
    -0.15917
    -0.10976
     0.18671
     0.11259
    -0.08505
    -0.03564
    -0.15917
    -0.20858
    -0.18387
    -0.23328
    -0.25799
    -0.30740
    -0.30740
    -0.43093
    -0.35681
    -0.28270
    -0.25799
    -0.06035
     0.21141
     0.33494
     0.16200
    -0.10976
    -0.28270
    -0.38152
    -0.03564
    -0.01094
     0.18671
     0.11259
    -0.15917
    -0.23328
    -0.52975
    -0.50504
    -0.70269
    -0.82621
    -0.82621
    -0.62857
    -0.87563
    -0.87563
    -0.90033
    -0.85092
    -0.82621
    -0.70269
    -0.72739
    -0.65328
    -0.67798
    -0.52975
    -0.62857
    -0.67798
    -0.48034
    -0.65328
    -0.55445
    -0.38152
    -0.40622
    -0.45563
    -0.33211
    -0.30740
    -0.20858
    -0.10976
    -0.06035
    -0.15917
    -0.01094
     0.11259
     0.03848
     0.31024
     0.23612
     0.16200
     0.21141
     0.23612
     0.08789
    -0.08505
    -0.03564
    -0.43093
    -0.70269
    -0.57916
    -0.57916
    -0.65328
    -0.85092
    -1.09797
    -1.14739
    -1.19680
    -1.27091
    -1.44385
    -1.49326
    -1.34503
    -1.22150
    -1.12268
    -1.02386
    -0.90033
    -0.92504
    -1.07327
    -1.02386
    -1.09797
    -1.17209
    -0.77680
    -0.80151
    -0.87563
    -0.87563
    -0.90033
    -0.92504
    -1.07327
    -0.92504
    -0.94974
    -0.90033
    -0.97445
    -0.99915
    -0.90033
    -0.90033
    -0.62857
    -0.57916
    -0.35681
    -0.55445
    -0.57916
    -0.52975
    -0.43093
    -0.38152
    -0.30740
    -0.15917
     0.06318
    -0.01094
     0.03848
     0.01377
    -0.03564
     0.03848
     0.11259
     0.26082
     0.26082
     0.43376
     0.63141
     0.68082
     1.02669
     1.44669
     1.89138
     2.50902
     3.15136
     3.64547
     3.62076
     3.17607
     2.70666
     2.53372
     2.55843
     2.55843
     2.45961
     2.87960
     2.70666
     2.41020
     1.96550
     1.57021
     0.82905
     0.28553
     0.03848
    -0.25799
    -0.18387
     0.08789
     0.08789
     0.08789
    -0.06035
    -0.01094
     0.18671
     0.13730
     0.16200
     0.13730
     0.11259
     0.08789
     0.03848
    -0.01094
     0.06318
     0.16200
     0.11259
     0.38435
     0.26082
     0.31024
     0.01377
     0.03848
     0.16200
     0.26082
     0.11259
    -0.08505
    -0.13446
    -0.23328
    -0.25799
    -0.48034
    -0.52975
    -0.52975
    -0.75210
    -0.72739
    -0.75210
    -0.97445
    -0.92504
    -0.97445
    -0.80151
    -0.70269
    -0.75210
    -0.65328
    -0.70269
    -0.60387
    -0.75210
    -0.75210
    -0.70269
    -0.67798
    -0.48034
    -0.57916
    -0.50504
    -0.57916
    -0.70269
    -0.60387
    -0.72739
    -0.60387
    -0.55445
    -0.57916
    -0.67798
    -0.60387
    -0.52975
    -0.62857
    -0.50504
    -0.45563
    -0.45563
    -0.62857
    -0.52975
    -0.50504
    -0.43093
    -0.62857
    -0.55445
    -0.48034
    -0.48034
    -0.50504
    -0.55445
    -0.72739
    -0.62857
    -0.57916
    -0.57916
    -0.48034
    -0.52975
    -0.57916
    -0.50504
    -0.40622
    -0.30740
    -0.33211
    -0.43093
    -0.33211
    -0.01094
    -0.10976
    -0.08505
    -0.10976
    -0.10976
    -0.15917
    -0.18387
    -0.13446
    -0.13446
    -0.30740
    -0.55445
    -0.65328
    -0.70269
    -0.62857
    -0.70269
    -0.77680
    -0.80151
    -0.94974
    -0.99915
    -1.04856
    -1.19680
    -1.24621
    -1.17209
    -0.87563
    -0.75210
    -0.80151
    -0.92504
    -0.92504
    -0.75210
    -0.67798
    -0.72739
    -0.82621
    -0.60387
    -0.40622
    -0.50504
    -0.55445
    -0.55445
    -0.60387
    -0.50504
    -0.43093
    -0.20858
    -0.18387
    -0.20858
    -0.10976
    -0.25799
    -0.28270
    -0.45563
    -0.25799
    -0.28270
    -0.30740
    -0.28270
    -0.25799
    -0.43093
    -0.38152
    -0.50504
    -0.55445
    -0.43093
    -0.50504
    -0.57916
    -0.45563
    -0.38152
    -0.23328
    -0.25799
    -0.10976
     0.08789
     0.40906
     0.43376
     0.35965
     0.28553
     0.48317
     0.68082
     1.12551
     1.47139
     1.69374
     1.71845
     1.89138
     2.26196
     2.41020
     2.55843
     2.55843
     2.68196
     2.95372
     3.54665
     3.64547
     3.27489
     2.97842
     2.75607
     2.78078
     2.58314
     2.58314
     2.31138
     2.08903
     1.94079
     1.84197
     1.57021
     1.24904
     0.80434
     0.63141
     0.45847
     0.28553
     0.28553
     0.18671
     0.23612
     0.28553
     0.11259
     0.23612
    -0.06035
    -0.13446
    -0.28270
    -0.18387
    -0.18387
    -0.20858
    -0.40622
    -0.38152
    -0.33211
    -0.35681
    -0.50504
    -0.67798
    -0.75210
    -0.65328
    -0.50504
    -0.23328
    -0.48034
    -0.70269
    -0.70269
    -0.40622
    -0.43093
    -0.62857
    -0.72739
    -0.77680
    -0.90033
    -0.43093
    -0.38152
    -0.50504
    -0.57916
    -0.77680
    -0.85092
    -0.77680
    -0.67798
    -0.80151
    -0.72739
    -0.72739
    -0.82621
    -0.82621
    -0.87563
    -0.99915
    -0.77680
    -0.72739
    -0.67798
    -0.75210
    -0.82621
    -0.77680
    -0.75210
    -0.82621
    -0.65328
    -0.72739
    -0.75210
    -0.67798
    -0.62857
    -0.52975
    -0.55445
    -0.62857
    -0.57916
    -0.52975
    -0.30740
    -0.43093
    -0.43093
    -0.38152
    -0.40622
    -0.40622
    -0.30740
    -0.28270
    -0.35681
    -0.33211
    -0.23328
    -0.33211
    -0.40622
    -0.60387
    -0.57916
    -0.50504
    -0.62857
    -0.33211
    -0.43093
    -0.08505
    -0.30740
    -0.65328
    -0.65328
    -0.60387
    -0.60387
    -0.55445
    -0.50504
    -0.43093
    -0.40622
    -0.43093
    -0.52975
    -0.45563
    -0.33211
    -0.35681
    -0.57916
    -0.80151
    -0.72739
    -0.67798
    -0.50504
    -0.33211
    -0.43093
    -0.45563
    -0.38152
    -0.52975
    -0.35681
    -0.35681
    -0.43093
    -0.48034
    -0.43093
    -0.33211
    -0.35681
    -0.18387
    -0.25799
    -0.18387
    -0.18387
     0.03848
     0.06318
    -0.06035
     0.18671
     0.08789
    -0.03564
    -0.13446
    -0.20858
    -0.06035
     0.06318
     0.31024
     0.38435
     0.26082
     0.11259
     0.03848
     0.08789
     0.18671
     0.03848
    -0.18387
    -0.25799
    -0.18387
     0.03848
     0.08789
     0.16200
     0.06318
     0.18671
     0.35965
     0.43376
     0.48317
     0.55729
     0.26082
     0.03848
     0.16200
     0.43376
     0.68082
     0.70552
     0.50788
     0.73023
     0.63141
     0.50788
     0.48317
     0.50788
     0.73023
     1.00199
     0.80434
     0.75493
     0.65611
     0.92787
     1.05140
     1.34786
     1.37257
     1.34786
     1.49610
     1.37257
     1.54551
     1.49610
     1.29845
     1.39727
     1.17493
     1.02669
     0.87846
     0.87846
     0.55729
     0.50788
     0.28553
     0.16200
     0.03848
     0.06318
    -0.23328
    -0.43093
    -0.43093
    -0.28270
    -0.25799
    -0.20858
    -0.35681
    -0.30740
    -0.20858
     0.08789
     0.11259
     0.13730
    -0.06035
     0.01377
     0.16200
     0.11259
     0.16200
     0.31024
     0.13730
     0.18671
    -0.01094
    -0.01094
     0.03848
    -0.08505
    -0.03564
    -0.10976
    -0.08505
    -0.23328
    -0.43093
    -0.40622
    -0.33211
    -0.40622
    -0.52975
    -0.52975
    -0.65328
    -0.70269
    -0.80151
    -0.87563
    -0.92504
    -0.99915
    -0.97445
    -1.17209
    -1.04856
    -1.04856
    -1.14739
    -1.19680
    -0.99915
    -1.02386
    -0.99915
    -1.02386
    -1.04856
    -0.90033
    -0.77680
    -0.92504
    -0.87563
    -0.82621
    -0.57916
    -0.60387
    -0.33211
    -0.43093
    -0.52975
    -0.60387
    -0.28270
    -0.18387
    -0.33211
    -0.15917
    -0.20858
    -0.40622
    -0.50504
    -0.62857
    -0.67798
    -1.02386
    -0.85092
    -0.77680
    -0.97445
    -0.92504
    -1.07327
    -1.19680
    -1.24621
    -1.07327
    -1.09797
    -1.02386
    -0.99915
    -1.02386
    -0.94974
    -0.94974
    -0.87563
    -0.77680
    -0.75210
    -0.65328
    -0.50504
    -0.38152
    -0.33211
    -0.45563
    -0.50504
    -0.72739
    -0.57916
    -0.62857
    -0.33211
    -0.38152
    -0.23328
    -0.33211
    -0.48034
    -0.48034
    -0.48034
    -0.60387
    -0.70269
    -0.75210
    -0.62857
    -0.72739
    -0.75210
    -0.67798
    -0.72739
    -0.75210
    -0.75210
    -0.85092
    -0.67798
    -0.60387
    -0.72739
    -0.38152
    -0.33211
    -0.01094
    -0.01094
     0.33494
     0.68082
     0.77964
     0.77964
     0.73023
     0.63141
     0.33494
     0.45847
     0.82905
     0.92787
     0.95258
     0.65611
     0.60670
     0.31024
     0.13730
     0.16200
    -0.08505
     0.03848
     0.11259
     0.13730
    -0.08505
    -0.18387
    -0.06035
    -0.01094
     0.08789
    -0.10976
    -0.23328
    -0.15917
    -0.15917
    -0.10976
    -0.18387
    -0.23328
    -0.38152
    -0.43093
    -0.45563
    -0.60387
    -0.62857
    -0.55445
    -0.65328
    -0.77680
    -0.67798
    -0.57916
    -0.67798
    -0.87563
    -0.87563
    -0.87563
    -0.92504
    -0.85092
    -0.97445
    -1.02386
    -0.99915
    -0.90033
    -0.85092
    -0.57916
    -0.38152
    -0.35681
    -0.43093
    -0.35681
    -0.35681
    -0.28270
    -0.15917
     0.11259
     0.16200
     0.35965
     0.28553
     0.43376
     0.68082
     0.53258
     0.58200
     0.60670
     0.65611
     0.26082
     0.18671
     0.16200
     0.13730
     0.33494
     0.11259
     0.16200
     0.16200
     0.03848
    -0.01094
    -0.18387
    -0.10976
    -0.10976
    -0.08505
    -0.03564
     0.08789
    -0.03564
    -0.25799
    -0.43093
    -0.33211
    -0.20858
     0.03848
    -0.03564
     0.03848
    -0.13446
    -0.45563
    -0.75210
    -0.67798
    -0.80151
    -0.55445
    -0.70269
    -0.62857
    -0.80151
    -0.90033
    -0.87563
    -0.90033
    -0.82621
    -0.75210
    -0.75210
    -0.62857
    -0.77680
    -0.65328
    -0.90033
    -0.85092
    -0.90033
    -0.77680
    -0.90033
    -0.67798
    -0.85092
    -0.92504
    -0.94974
    -0.85092
    -0.77680
    -0.87563
    -0.87563
    -0.92504
    -0.62857
    -0.65328
    -0.57916
    -0.48034
    -0.38152
    -0.62857
    -0.67798
    -0.65328
    -0.38152
    -0.45563
    -0.18387
    -0.18387
    -0.35681
    -0.25799
    -0.65328
    -0.65328
    -0.85092
    -0.70269
    -0.67798
    -0.80151
    -0.80151
    -0.85092
    -0.94974
    -0.92504
    -0.75210
    -1.07327
    -0.99915
    -0.85092
    -0.87563
    -0.77680
    -0.70269
    -0.80151
    -0.62857
    -0.48034
    -0.45563
    -0.23328
    -0.13446
    -0.10976
     0.03848
     0.18671
     0.40906
     0.65611
     0.38435
    -0.10976
    -0.23328
     0.03848
    -0.06035
    -0.01094
     0.58200
     0.75493
     0.73023
     0.77964
     0.87846
     0.68082
     0.53258
     0.23612
     0.18671
     0.35965
     0.77964
     1.27375
     1.37257
     0.97728
     0.95258
     0.80434
     0.70552
     0.63141
     0.53258
     0.43376
     0.16200
     0.26082
     0.38435
     0.33494
     0.38435
     0.33494
     0.03848
    -0.06035
    -0.01094
     0.01377
     0.01377
    -0.13446
    -0.23328
    -0.35681
    -0.38152
    -0.45563
    -0.45563
    -0.62857
    -0.82621
    -0.82621
    -0.85092
    -0.60387
    -0.82621
    -1.04856
    -0.94974
    -0.97445
    -0.70269
    -0.50504
    -0.48034
    -0.45563
    -0.28270
    -0.33211
    -0.48034
    -0.25799
    -0.13446
    -0.10976
    -0.06035
     0.16200
     0.18671
     0.16200
     0.18671
     0.23612
     0.03848
     0.01377
    -0.10976
    -0.03564
    -0.03564
     0.16200
     0.03848
    -0.01094
    -0.06035
    -0.01094
    -0.03564
    -0.06035
    -0.01094
    -0.15917
    -0.10976
    -0.10976
    -0.01094
    -0.13446
    -0.23328
    -0.23328
    -0.20858
    -0.20858
    -0.13446
    -0.28270
    -0.33211
    -0.33211
    -0.45563
    -0.43093
    -0.23328
    -0.23328
    -0.30740
    -0.30740
    -0.40622
    -0.23328
    -0.25799
    -0.40622
    -0.30740
    -0.15917
    -0.01094
    -0.15917
    -0.08505
    -0.13446
    -0.08505
    -0.03564
     0.18671
     0.18671
     0.13730
     0.11259
     0.16200
     0.26082
     0.26082
     0.18671
     0.31024
     0.33494
     0.43376
     0.35965
     0.28553
     0.33494
     0.31024
     0.31024
     0.55729
     0.50788
     0.33494
     0.35965
     0.18671
     0.35965
     0.53258
     0.53258
     0.38435
     0.38435
     0.33494
     0.45847
     0.48317
     0.35965
     0.23612
    -0.15917
    -0.33211
    -0.10976
    -0.06035
    -0.30740
    -0.23328
    -0.30740
    -0.30740
    -0.30740
    -0.38152
    -0.50504
    -0.52975
    -0.20858
    -0.08505
    -0.13446
    -0.23328
    -0.20858
    -0.15917
     0.16200
     0.35965
     0.06318
     0.28553
     0.11259
     0.26082
     0.01377
    -0.03564
    -0.03564
     0.18671
     0.21141
     0.23612
     0.21141
    -0.01094
    -0.13446
    -0.08505
     0.08789
     0.11259
     0.01377
     0.03848
     0.11259
     0.21141
     0.38435
     0.43376
     0.80434
     1.00199
     1.29845
     1.76786
     2.13844
     2.11373
     2.23726
     2.16314
     2.48431
     3.07724
     3.37371
     3.49724
     3.22548
     3.05254
     2.95372
     2.80548
     2.50902
     2.50902
     2.06432
     1.54551
     1.44669
     1.27375
     1.05140
     0.77964
     0.63141
     0.55729
     0.48317
     0.35965
     0.08789
    -0.10976
    -0.23328
    -0.20858
    -0.06035
    -0.01094
    -0.10976
    -0.48034
    -0.62857
    -0.70269
    -0.90033
    -1.14739
    -1.22150
    -0.94974
    -1.14739
    -1.41915
    -1.34503
    -1.32032
    -1.36973
    -1.32032
    -1.14739
    -1.19680
    -1.02386
    -0.90033
    -0.80151
    -0.70269
    -0.50504
    -0.52975
    -0.43093
    -0.35681
    -0.30740
    -0.38152
    -0.52975
    -0.75210
    -0.33211
    -0.30740
    -0.30740
    -0.45563
    -0.38152
    -0.40622
    -0.35681
    -0.38152
    -0.35681
    -0.33211
    -0.35681
    -0.25799
    -0.13446
    -0.15917
    -0.13446
    -0.18387
    -0.10976
    -0.13446
    -0.18387
    -0.13446
    -0.10976
    -0.20858
    -0.08505
    -0.03564
    -0.06035
    -0.06035
    -0.18387
    -0.10976
     0.06318
     0.13730
     0.01377
     0.16200
     0.08789
     0.16200
     0.21141
     0.08789
     0.11259
     0.06318
    -0.08505
     0.03848
     0.03848
    -0.08505
    -0.35681
    -0.30740
    -0.33211
    -0.40622
    -0.52975
    -0.52975
    -0.57916
    -0.67798
    -0.50504
    -0.62857
    -0.57916
    -0.52975
    -0.55445
    -0.43093
    -0.40622
    -0.38152
    -0.43093
    -0.50504
    -0.33211
    -0.23328
    -0.28270
    -0.20858
    -0.13446
    -0.23328
    -0.20858
    -0.30740
    -0.18387
     0.01377
    -0.03564
    -0.15917
    -0.08505
    -0.06035
     0.06318
    -0.06035
     0.03848
     0.03848
     0.01377
    -0.06035
     0.03848
    -0.13446
    -0.20858
    -0.18387
    -0.28270
    -0.18387
    -0.33211
    -0.28270
    -0.33211
    -0.20858
    -0.43093
    -0.50504
    -0.52975
    -0.25799
    -0.40622
    -0.33211
    -0.30740
    -0.20858
    -0.38152
    -0.23328
    -0.33211
    -0.28270
     0.01377
     0.08789
     0.03848
     0.23612
     0.28553
     0.31024
     0.28553
     0.48317
     0.48317
     0.53258
     0.55729
     0.58200
     0.38435
     0.31024
     0.53258
     0.63141
     0.90317
     1.02669
     1.24904
     1.52080
     1.99020
     2.38549
     2.01491
     1.84197
     2.01491
     2.23726
     2.33608
     2.55843
     2.63255
     2.58314
     2.43490
     2.53372
     2.38549
     2.13844
     1.61962
     1.19963
     0.90317
     0.58200
     0.77964
     0.58200
     0.70552
     0.43376
     0.53258
     0.33494
     0.08789
    -0.06035
    -0.08505
    -0.06035
     0.03848
    -0.06035
     0.06318
    -0.06035
    -0.01094
     0.01377
     0.03848
     0.11259
     0.11259
     0.03848
     0.06318
     0.18671
     0.16200
     0.11259
    -0.10976
     0.06318
     0.21141
     0.35965
     0.28553
     0.08789
    -0.20858
    -0.01094
    -0.23328
    -0.33211
    -0.38152
    -0.45563
    -0.62857
    -0.60387
    -0.50504
    -0.55445
    -0.75210
    -0.90033
    -0.90033
    -0.82621
    -0.87563
    -0.87563
    -1.04856
    -1.07327
    -1.02386
    -1.02386
    -1.02386
    -0.99915
    -0.87563
    -1.02386
    -0.85092
    -0.97445
    -0.90033
    -0.87563
    -0.94974
    -0.77680
    -0.77680
    -0.80151
    -0.77680
    -0.90033
    -0.77680
    -0.82621
    -0.77680
    -0.75210
    -0.80151
    -0.85092
    -0.85092
    -0.77680
    -0.72739
    -0.99915
    -0.92504
    -0.87563
    -0.97445
    -0.80151
    -0.77680
    -0.85092
    -0.97445
    -0.70269
    -0.85092
    -0.65328
    -0.67798
    -0.85092
    -0.72739
    -0.60387
    -0.45563
    -0.45563
    -0.62857
    -0.52975
    -0.43093
    -0.33211
    -0.43093
    -0.43093
    -0.43093
    -0.43093
    -0.48034
    -0.43093
    -0.38152
    -0.70269
    -0.50504
    -0.55445
    -0.52975
    -0.57916
    -0.65328
    -0.60387
    -0.57916
    -0.52975
    -0.60387
    -0.60387
    -0.67798
    -0.65328
    -0.52975
    -0.45563
    -0.28270
    -0.43093
    -0.43093
    -0.25799
    -0.30740
    -0.20858
    -0.25799
    -0.23328
    -0.23328
    -0.18387
    -0.15917
    -0.13446
    -0.15917
    -0.15917
    -0.18387
    -0.18387
    -0.20858
    -0.23328
    -0.45563
    -0.33211
    -0.38152
    -0.40622
    -0.60387
    -0.65328
    -0.67798
    -0.72739
    -0.72739
    -0.77680
    -0.67798
    -0.60387
    -0.48034
    -0.28270
     0.18671
     0.13730
     0.06318
     0.40906
     0.90317
     1.27375
     1.34786
     1.32316
     1.10081
     1.10081
     1.34786
     1.81727
     1.99020
     1.96550
     2.16314
     2.21255
     1.89138
     1.91609
     1.74315
     1.84197
     1.71845
     1.94079
     1.94079
     1.99020
     2.11373
     2.13844
     1.99020
     1.96550
     1.79256
     1.69374
     1.47139
     1.52080
     1.76786
     1.74315
     1.32316
     0.97728
     0.82905
     0.92787
     1.10081
     0.95258
     0.85375
     0.43376
     0.31024
     0.18671
     0.26082
     0.06318
    -0.08505
    -0.28270
    -0.43093
    -0.40622
    -0.75210
    -0.85092
    -0.87563
    -1.04856
    -0.99915
    -1.04856
    -1.22150
    -1.17209
    -1.09797
    -0.97445
    -1.04856
    -1.07327
    -1.19680
    -1.12268
    -0.99915
    -0.77680
    -0.52975
    -0.60387
    -0.57916
    -0.55445
    -0.43093
    -0.08505
    -0.33211
    -0.40622
    -0.67798
    -0.65328
    -0.52975
    -0.57916
    -0.62857
    -0.62857
    -0.70269
    -0.80151
    -0.67798
    -0.87563
    -1.04856
    -0.92504
    -0.99915
    -0.72739
    -0.57916
    -0.43093
    -0.15917
    -0.03564
     0.08789
     0.33494
     0.13730
    -0.01094
     0.13730
     0.18671
     0.50788
     0.33494
     0.26082
     0.08789
     0.21141
     0.06318
     0.03848
    -0.03564
    -0.30740
    -0.52975
    -0.62857
    -0.60387
    -0.52975
    -0.55445
    -0.72739
    -0.75210
    -0.75210
    -0.77680
    -0.90033
    -1.07327
    -0.99915
    -1.07327
    -0.92504
    -1.12268
    -0.94974
    -1.07327
    -1.02386
    -0.99915
    -0.87563
    -0.82621
    -0.65328
    -0.85092
    -0.65328
    -0.48034
    -0.57916
    -0.55445
    -0.38152
    -0.43093
    -0.20858
    -0.06035
    -0.30740
    -0.23328
    -0.30740
    -0.18387
    -0.25799
    -0.15917
    -0.15917
    -0.33211
    -0.43093
    -0.13446
    -0.43093
    -0.38152
    -0.43093
    -0.43093
    -0.35681
    -0.55445
    -0.52975
    -0.60387
    -0.50504
    -0.52975
    -0.52975
    -0.43093
    -0.38152
    -0.50504
    -0.45563
    -0.28270
    -0.01094
    -0.03564
     0.08789
     0.40906
     0.65611
     0.68082
     0.48317
     0.48317
     0.58200
     0.70552
     0.65611
     0.85375
     0.92787
     0.87846
     0.80434
     0.92787
     0.92787
     0.73023
     0.50788
     0.50788
     0.58200
     0.55729
     0.75493
     0.65611
     0.87846
     0.92787
     1.05140
     0.92787
     0.87846
     0.85375
     0.65611
     0.55729
     0.75493
     0.80434
     0.70552
     0.50788
     0.31024
     0.23612
     0.21141
     0.16200
     0.08789
     0.18671
     0.18671
     0.01377
    -0.06035
     0.01377
    -0.06035
    -0.13446
     0.13730
     0.08789
     0.16200
     0.11259
     0.18671
     0.13730
     0.03848
     0.03848
     0.13730
     0.18671
     0.26082
     0.28553
     0.35965
     0.43376
     0.43376
     0.43376
     0.58200
     0.75493
     0.73023
     0.73023
     0.75493
     0.55729
     0.43376
     0.38435
     0.58200
     0.73023
     0.58200
     0.43376
     0.28553
     0.23612
     0.08789
    -0.03564
    -0.06035
     0.18671
    -0.01094
    -0.01094
    -0.15917
    -0.10976
    -0.15917
    -0.23328
    -0.06035
    -0.20858
    -0.23328
    -0.18387
    -0.30740
    -0.43093
    -0.55445
    -0.43093
    -0.57916
    -0.45563
    -0.33211
    -0.35681
    -0.60387
    -0.77680
    -0.77680
    -0.65328
    -0.60387
    -0.43093
    -0.45563
    -0.45563
    -0.62857
    -0.35681
    -0.43093
    -0.23328
    -0.28270
    -0.20858
    -0.52975
    -0.55445
    -0.52975
    -0.40622
    -0.43093
    -0.15917
    -0.40622
    -0.62857
    -0.87563
    -0.99915
    -0.90033
    -0.77680
    -0.72739
    -0.67798
    -0.65328
    -0.45563
    -0.48034
    -0.72739
    -0.70269
    -0.57916
    -0.40622
    -0.35681
    -0.33211
    -0.23328
    -0.06035
    -0.06035
     0.06318
     0.23612
     0.16200
     0.01377
    -0.23328
    -0.30740
    -0.06035
    -0.13446
    -0.10976
     0.03848
    -0.13446
    -0.23328
    -0.33211
    -0.18387
    -0.23328
    -0.43093
    -0.30740
    -0.28270
    -0.06035
     0.08789
     0.06318
    -0.15917
    -0.01094
    -0.30740
    -0.33211
     0.06318
     0.01377
    -0.01094
    -0.13446
    -0.08505
     0.03848
    -0.08505
    -0.06035
    -0.06035
    -0.15917
    -0.18387
    -0.20858
    -0.28270
     0.03848
     0.16200
     0.38435
     0.65611
     0.75493
     0.43376
     0.75493
     0.90317
     1.17493
     1.00199
     1.07610
     1.02669
     1.05140
     0.95258
     1.00199
     0.90317
     0.82905
     0.75493
     0.45847
     0.33494
     0.38435
     0.28553
     0.08789
    -0.06035
    -0.01094
    -0.08505
     0.03848
    -0.03564
    -0.15917
    -0.20858
    -0.06035
    -0.15917
    -0.13446
    -0.01094
    -0.10976
    -0.18387
    -0.03564
    -0.01094
     0.08789
    -0.06035
    -0.13446
     0.03848
     0.08789
     0.08789
    -0.13446
    -0.13446
     0.03848
     0.03848
    -0.03564
     0.16200
     0.16200
     0.03848
     0.13730
     0.08789
     0.13730
     0.03848
     0.01377
     0.21141
     0.13730
     0.26082
     0.06318
     0.13730
     0.08789
     0.18671
     0.08789
     0.11259
     0.16200
     0.06318
     0.06318
     0.13730
     0.28553
    -0.03564
    -0.01094
     0.03848
     0.18671
     0.23612
     0.21141
     0.08789
     0.13730
     0.18671
     0.13730
     0.28553
     0.18671
     0.03848
     0.13730
     0.26082
     0.28553
     0.18671
     0.18671
     0.03848
     0.03848
    -0.08505
    -0.01094
    -0.10976
    -0.13446
    -0.06035
    -0.01094
    -0.15917
     0.08789
     0.08789
    -0.13446
    -0.20858
    -0.01094
     0.08789
    -0.06035
    -0.10976
     0.03848
    -0.06035
     0.16200
     0.23612
    -0.06035
    -0.06035
    -0.06035
    -0.20858
    -0.18387
    -0.38152
    -0.45563
    -0.38152
    -0.30740
    -0.20858
    -0.23328
    -0.28270
    -0.30740
    -0.18387
     0.08789
     0.03848
     0.21141
     0.13730
     0.26082
     0.08789
     0.08789
     0.18671
    -0.06035
     0.13730
     0.35965
     0.33494
     0.26082
     0.13730
    -0.06035
    -0.13446
    -0.10976
    -0.15917
    -0.15917
    -0.01094
     0.28553
     0.48317
     0.95258
     1.32316
     1.17493
     0.90317
     0.77964
     0.82905
     1.12551
     1.34786
     1.57021
     1.42198
     1.57021
     1.42198
     1.19963
     0.87846
     0.85375
     0.58200
     0.28553
     0.45847
     0.63141
     0.65611
     0.80434
     0.48317
     0.28553
     0.21141
     0.16200
     0.11259
     0.31024
     0.31024
     0.21141
     0.16200
    -0.01094
    -0.03564
    -0.10976
    -0.01094
    -0.08505
    -0.33211
    -0.20858
    -0.28270
    -0.23328
    -0.33211
    -0.52975
    -0.52975
    -0.43093
    -0.15917
    -0.25799
    -0.33211
    -0.33211
    -0.23328
    -0.33211
    -0.06035
    -0.18387
    -0.33211
    -0.25799
    -0.28270
    -0.18387
    -0.15917
    -0.10976
    -0.08505
    -0.15917
    -0.06035
     0.08789
    -0.01094
    -0.06035
    -0.06035
    -0.13446
     0.03848
     0.18671
     0.06318
    -0.06035
    -0.08505
    -0.01094
     0.03848
    -0.03564
    -0.13446
    -0.18387
    -0.23328
    -0.10976
    -0.35681
    -0.30740
    -0.38152
    -0.45563
    -0.52975
    -0.35681
    -0.40622
    -0.55445
    -0.60387
    -0.55445
    -0.50504
    -0.60387
    -0.60387
    -0.65328
    -0.55445
    -0.55445
    -0.52975
    -0.60387
    -0.65328
    -0.55445
    -0.65328
    -0.50504
    -0.55445
    -0.70269
    -0.62857
    -0.72739
    -0.67798
    -0.72739
    -0.82621
    -0.85092
    -0.87563
    -0.75210
    -0.77680
    -0.77680
    -0.82621
    -0.87563
    -0.97445
    -0.97445
    -0.72739
    -0.70269
    -0.80151
    -0.75210
    -0.52975
    -0.50504
    -0.48034
    -0.57916
    -0.52975
    -0.48034
    -0.35681
    -0.23328
    -0.40622
    -0.40622
    -0.33211
    -0.33211
    -0.18387
    -0.38152
    -0.48034
    -0.43093
    -0.45563
    -0.43093
    -0.52975
    -0.48034
    -0.60387
    -0.70269
    -0.55445
    -0.52975
    -0.75210
    -0.70269
    -0.75210
    -0.82621
    -0.60387
    -0.75210
    -0.90033
    -0.97445
    -0.75210
    -0.57916
    -0.60387
    -0.43093
    -0.43093
    -0.52975
    -0.52975
    -0.43093
    -0.30740
    -0.23328
     0.06318
     0.08789
     0.13730
     0.11259
    -0.06035
     0.11259
     0.26082
     0.18671
     0.48317
     0.43376
     0.73023
     0.77964
     1.15022
     1.54551
     1.49610
     1.54551
     1.74315
     1.89138
     2.48431
     3.42312
     4.09017
     4.38663
     4.73251
     4.88074
     5.00427
     5.42426
     5.27603
     4.83133
     4.04076
     3.52194
     3.47253
     3.57135
     3.32430
     2.87960
     1.96550
     1.27375
     0.50788
    -0.18387
    -0.85092
    -1.41915
    -1.49326
    -1.54267
    -1.81443
    -2.01208
    -1.93796
    -1.54267
    -1.49326
    -1.39444
    -1.27091
    -1.04856
    -1.17209
    -0.90033
    -0.82621
    -0.99915
    -0.87563
    -0.77680
    -0.52975
    -0.50504
    -0.57916
    -0.50504
    -0.52975
    -0.52975
    -0.52975
    -0.70269
    -0.65328
    -0.48034
    -0.57916
    -0.52975
    -0.30740
    -0.38152
    -0.25799
    -0.23328
    -0.38152
    -0.33211
    -0.33211
    -0.18387
    -0.30740
    -0.23328
    -0.15917
    -0.33211
    -0.25799
    -0.23328
    -0.40622
    -0.35681
    -0.25799
    -0.20858
    -0.40622
    -0.40622
    -0.38152
    -0.35681
    -0.40622
    -0.43093
    -0.35681
    -0.35681
    -0.40622
    -0.43093
    -0.48034
    -0.48034
    -0.60387
    -0.67798
    -0.48034
    -0.48034
    -0.67798
    -0.70269
    -0.77680
    -0.60387
    -0.77680
    -0.70269
    -0.67798
    -0.80151
    -0.72739
    -0.80151
    -0.70269
    -0.67798
    -0.87563
    -0.82621
    -0.77680
    -0.82621
    -0.85092
    -0.99915
    -0.90033
    -0.90033
    -0.99915
    -1.02386
    -1.02386
    -1.04856
    -0.97445
    -0.99915
    -0.97445
    -0.90033
    -0.99915
    -0.99915
    -0.92504
    -0.85092
    -0.87563
    -0.85092
    -0.99915
    -0.99915
    -0.82621
    -0.99915
    -0.99915
    -1.04856
    -0.90033
    -1.02386
    -1.02386
    -0.99915
    -0.97445
    -0.97445
    -1.17209
    -0.99915
    -0.92504
    -0.75210
    -0.80151
    -0.75210
    -0.80151
    -0.75210
    -0.67798
    -0.57916
    -0.57916
    -0.62857
    -0.70269
    -0.45563
    -0.33211
    -0.23328
    -0.33211
    -0.13446
    -0.20858
    -0.28270
    -0.18387
    -0.06035
    -0.15917
    -0.18387
    -0.06035
    -0.15917
    -0.10976
    -0.10976
    -0.10976
    -0.08505
    -0.25799
    -0.40622
    -0.52975
    -0.43093
    -0.30740
    -0.38152
    -0.45563
    -0.48034
    -0.50504
    -0.55445
    -0.67798
    -0.57916
    -0.57916
    -0.52975
    -0.57916
    -0.60387
    -0.67798
    -0.65328
    -0.72739
    -0.70269
    -0.55445
    -0.65328
    -0.45563
    -0.48034
    -0.48034
    -0.35681
    -0.33211
    -0.28270
    -0.10976
     0.06318
    -0.01094
     0.06318
     0.08789
     0.31024
     0.48317
     0.50788
     0.70552
     0.77964
     0.92787
     1.27375
     1.52080
     1.79256
     1.47139
     1.47139
     1.81727
     1.91609
     1.99020
     2.08903
     2.13844
     2.11373
     2.11373
     2.26196
     2.38549
     2.33608
     2.03962
     2.16314
     2.43490
     2.43490
     2.26196
     2.28667
     2.33608
     2.21255
     2.28667
     2.08903
     2.03962
     1.99020
     2.01491
     1.89138
     1.66903
     1.74315
     1.37257
     1.05140
     1.10081
     0.85375
     0.60670
     0.31024
     0.35965
     0.38435
     0.01377
     0.03848
    -0.23328
    -0.33211
    -0.43093
    -0.55445
    -0.45563
    -0.23328
    -0.72739
    -0.82621
    -0.77680
    -0.72739
    -0.55445
    -1.07327
    -1.27091
    -1.34503
    -1.61679
    -1.69090
    -1.56738
    -1.54267
    -1.88855
    -1.78973
    -1.93796
    -1.86384
    -2.08619
    -2.28384
    -2.23442
    -2.16031
    -2.13560
    -1.88855
    -1.86384
    -1.74032
    -1.64149
    -1.39444
    -1.39444
    -1.24621
    -1.27091
    -1.24621
    -1.12268
    -0.99915
    -1.07327
    -1.09797
    -1.02386
    -1.02386
    -1.02386
    -0.97445
    -1.12268
    -1.12268
    -0.75210
    -0.33211
    -0.10976
     0.03848
     0.16200
     0.48317
     0.03848
    -0.30740
    -0.13446
    -0.06035
     0.31024
     0.55729
     0.70552
     0.70552
     0.50788
     0.38435
    -0.01094
     0.11259
     0.03848
    -0.18387
    -0.10976
    -0.10976
    -0.08505
    -0.08505
     0.31024
     0.11259
    -0.08505
     0.11259
     0.13730
    -0.01094
    -0.13446
     0.08789
     0.43376
     0.43376
     0.48317
     0.13730
    -0.01094
     0.11259
    -0.03564
     0.06318
     0.23612
     0.23612
    -0.03564
     0.06318
     0.01377
     0.13730
     0.11259
     0.06318
     0.11259
     0.06318
     0.18671
     0.18671
     0.28553
     0.21141
     0.13730
     0.16200
     0.18671
     0.35965
     0.18671
     0.03848
     0.06318
     0.01377
    -0.13446
    -0.23328
    -0.28270
    -0.35681
    -0.30740
    -0.33211
    -0.57916
    -0.60387
    -0.60387
    -0.55445
    -0.57916
    -0.48034
    -0.50504
    -0.50504
    -0.43093
    -0.40622
    -0.30740
    -0.35681
    -0.43093
    -0.38152
    -0.25799
    -0.10976
    -0.10976
    -0.23328
    -0.15917
    -0.18387
    -0.10976
     0.03848
     0.03848
    -0.06035
     0.06318
     0.11259
     0.31024
     0.31024
     0.45847
     0.58200
     0.92787
     1.39727
     1.69374
     1.96550
     2.13844
     1.91609
     1.27375
     1.02669
     1.69374
     2.21255
     2.13844
     1.89138
     1.89138
     1.64433
     1.44669
     1.10081
     0.75493
     0.58200
     0.65611
     0.58200
     0.60670
     0.53258
     0.50788
     0.38435
     0.38435
     0.43376
     0.28553
     0.48317
     0.63141
     0.63141
     0.55729
     0.48317
     0.40906
     0.31024
     0.33494
     0.58200
     0.70552
     0.53258
     0.48317
     0.50788
     0.80434
     0.90317
     0.85375
     0.90317
     1.05140
     1.22434
     1.10081
     1.07610
     1.07610
     1.47139
     1.44669
     1.39727
     1.17493
     1.22434
     1.32316
     1.24904
     1.49610
     1.37257
     1.22434
     1.22434
     1.02669
     0.82905
     0.95258
     0.38435
    -0.06035
    -0.01094
    -0.03564
     0.11259
    -0.18387
    -0.70269
    -1.51797
    -1.86384
    -1.83914
    -1.71561
    -2.33325
    -2.87677
    -3.07441
    -3.27205
    -3.27205
    -3.39558
    -3.61793
    -3.59322
    -3.74146
    -3.79087
    -3.88969
    -3.86498
    -3.74146
    -3.81557
    -3.76616
    -3.46970
    -3.42029
    -3.19794
    -2.77794
    -1.91325
    -1.41915
    -1.27091
    -1.29562
    -2.18501
    -2.55560
    -1.93796
    -1.44385
    -1.09797
    -0.94974
    -0.94974
    -0.97445
    -1.14739
    -1.39444
    -1.69090
    -1.78973
    -1.93796
    -1.78973
    -1.86384
    -2.13560
    -2.08619
    -2.01208
    -1.91325
    -1.88855
    -1.88855
    -1.71561
    -1.54267
    -1.76502
    -1.71561
    -1.66620
    -1.71561
    -1.64149
    -1.49326
    -1.54267
    -1.24621
    -1.32032
    -1.24621
    -1.36973
    -1.29562
    -1.27091
    -1.19680
    -1.34503
    -1.32032
    -1.44385
    -1.36973
    -1.29562
    -1.44385
    -1.36973
    -1.29562
    -1.29562
    -1.36973
    -1.32032
    -1.44385
    -1.27091
    -1.32032
    -1.27091
    -1.27091
    -1.17209
    -1.34503
    -1.34503
    -1.27091
    -1.24621
    -1.19680
    -1.29562
    -1.19680
    -1.24621
    -1.22150
    -1.17209
    -1.24621
    -1.22150
    -1.17209
    -1.17209
    -1.24621
    -1.19680
    -1.02386
    -1.22150
    -1.17209
    -1.04856
    -0.92504
    -1.04856
    -0.90033
    -1.02386
    -0.94974
    -0.87563
    -0.87563
    -0.77680
    -0.82621
    -0.82621
    -0.75210
    -0.80151
    -0.67798
    -0.65328
    -0.65328
    -0.57916
    -0.50504
    -0.62857
    -0.60387
    -0.67798
    -0.62857
    -0.52975
    -0.52975
    -0.52975
    -0.48034
    -0.43093
    -0.52975
    -0.43093
    -0.48034
    -0.45563
    -0.48034
    -0.65328
    -0.40622
    -0.28270
    -0.35681
    -0.40622
    -0.25799
     0.01377
    -0.28270
    -0.23328
    -0.06035
     0.26082
     0.53258
     0.80434
     1.29845
     2.23726
     3.02783
     4.23840
     5.15250
     5.35014
     4.09017
     2.78078
     1.86668
     2.23726
     3.44783
     4.16428
     4.31252
     3.69488
     2.68196
     1.79256
     0.87846
     0.33494
    -0.18387
    -0.67798
    -0.70269
    -0.62857
    -0.62857
    -0.62857
    -0.43093
    -0.50504
    -0.23328
    -0.08505
     0.08789
     0.23612
     0.18671
     0.26082
     0.23612
     0.35965
     0.50788
     0.23612
     0.33494
     0.65611
     0.65611
     0.75493
     0.87846
     0.68082
     0.70552
     1.00199
     0.87846
     0.85375
     0.75493
     0.43376
     0.43376
     0.23612
    -0.10976
    -0.38152
    -0.25799
    -0.43093
    -0.70269
    -0.94974
    -1.24621
    -1.54267
    -1.51797
    -1.83914
    -1.93796
    -2.08619
    -2.16031
    -2.06149
    -1.96266
    -2.20972
    -2.20972
    -2.13560
    -1.76502
    -1.02386
    -0.57916
    -0.35681
     0.08789
     0.28553
     0.08789
    -0.30740
    -0.40622
    -0.28270
     0.33494
     0.50788
     0.65611
     0.31024
    -0.08505
    -0.33211
    -0.62857
    -0.52975
    -0.85092
    -1.27091
    -1.76502
    -1.59208
    -1.76502
    -1.78973
    -1.86384
    -1.74032
    -1.41915
    -1.09797
    -0.97445
    -0.94974
    -1.04856
    -0.92504
    -0.67798
    -0.92504
    -0.62857
    -0.50504
    -0.43093
    -0.28270
    -0.20858
    -0.25799
    -0.28270
    -0.20858
    -0.18387
    -0.10976
    -0.15917
    -0.28270
    -0.28270
    -0.18387
    -0.23328
    -0.33211
    -0.15917
    -0.25799
    -0.20858
    -0.06035
    -0.15917
    -0.13446
    -0.33211
    -0.28270
    -0.28270
    -0.10976
    -0.15917
    -0.23328
    -0.20858
    -0.25799
    -0.18387
    -0.28270
    -0.20858
    -0.10976
    -0.18387
    -0.23328
    -0.10976
    -0.18387
    -0.20858
    -0.23328
    -0.20858
    -0.25799
    -0.08505
    -0.18387
    -0.28270
    -0.23328
    -0.13446
    -0.30740
    -0.23328
    -0.20858
    -0.18387
    -0.38152
    -0.20858
    -0.28270
    -0.23328
    -0.33211
    -0.38152
    -0.23328
    -0.13446
    -0.18387
    -0.28270
    -0.33211
    -0.30740
    -0.35681
    -0.38152
    -0.08505
    -0.15917
    -0.33211
    -0.15917
    -0.10976
    -0.06035
    -0.10976
    -0.13446
    -0.08505
    -0.06035
     0.03848
    -0.08505
     0.06318
    -0.01094
     0.03848
     0.03848
     0.26082
     0.16200
     0.11259
     0.11259
     0.23612
     0.16200
     0.26082
     0.08789
     0.16200
     0.26082
     0.18671
     0.28553
     0.28553
     0.23612
     0.23612
     0.21141
     0.33494
     0.28553
     0.16200
     0.11259
     0.28553
     0.33494
     0.28553
     0.13730
     0.11259
     0.18671
     0.28553
     0.08789
     0.13730
    -0.01094
    -0.23328
     0.03848
     0.08789
     0.23612
     0.01377
     0.03848
     0.11259
     0.08789
     0.08789
     0.11259
     0.18671
     0.28553
     0.43376
     0.28553
     0.28553
     0.48317
     0.38435
     0.45847
     0.43376
     0.63141
     0.53258
     0.58200
     0.65611
     0.68082
     0.90317
     0.95258
     1.22434
     2.16314
     3.44783
     4.51016
     5.77014
     7.45011
     9.32772
    10.48888
    10.76063
    10.16770
     7.42540
     5.99249
     7.15364
     9.13008
     9.79712
     8.38891
     6.38777
     4.53486
     2.48431
     0.43376
    -1.02386
    -2.33325
    -3.34617
    -4.35909
    -5.22378
    -5.22378
    -4.92732
    -5.14967
    -4.97673
    -4.23557
    -3.39558
    -2.80265
    -2.92618
    -2.72853
    -2.60501
    -2.18501
    -1.86384
    -1.54267
    -1.41915
    -1.32032
    -1.24621
    -1.41915
    -1.41915
    -1.64149
    -1.96266
    -1.88855
    -1.81443
    -1.83914
    -2.11090
    -2.16031
    -1.83914
    -1.49326
    -1.32032
    -1.32032
    -1.36973
    -1.27091
    -1.22150
    -1.17209
    -0.94974
    -0.90033
    -1.12268
    -0.99915
    -1.07327
    -0.92504
    -0.97445
    -1.02386
    -1.04856
    -0.87563
    -0.82621
    -0.90033
    -0.82621
    -0.80151
    -0.87563
    -0.92504
    -0.70269
    -0.65328
    -0.82621
    -0.82621
    -0.82621
    -0.80151
    -0.80151
    -0.80151
    -0.85092
    -0.70269
    -0.72739
    -0.77680
    -0.72739
    -0.82621
    -0.85092
    -0.87563
    -0.70269
    -0.75210
    -0.77680
    -0.87563
    -0.70269
    -0.87563
    -0.77680
    -0.80151
    -0.90033
    -0.90033
    -0.92504
    -0.92504
    -0.85092
    -0.85092
    -0.92504
    -0.92504
    -0.99915
    -0.82621
    -0.90033
    -1.07327
    -0.92504
    -0.97445
    -0.92504
    -0.94974
    -1.02386
    -0.92504
    -0.97445
    -1.04856
    -0.92504
    -0.94974
    -1.02386
    -1.04856
    -1.14739
    -0.99915
    -0.85092
    -1.04856
    -1.02386
    -1.07327
    -0.94974
    -1.02386
    -1.02386
    -1.07327
    -1.07327
    -0.94974
    -0.97445
    -1.07327
    -1.02386
    -1.09797
    -1.17209
    -1.02386
    -0.90033
    -1.09797
    -1.12268
    -1.12268
    -1.07327
    -1.07327
    -1.09797
    -0.97445
    -1.14739
    -1.07327
    -1.09797
    -0.99915
    -1.09797
    -0.97445
    -1.17209
    -1.07327
    -0.90033
    -0.97445
    -1.02386
    -0.99915
    -1.02386
    -0.92504
    -0.94974
    -0.90033
    -0.90033
    -0.92504
    -0.87563
    -0.94974
    -0.82621
    -0.82621
    -0.97445
    -0.92504
    -0.85092
    -0.80151
    -0.92504
    -0.85092
    -0.90033
    -0.85092
    -0.97445
    -1.02386
    -0.97445
    -0.92504
    -0.87563
    -1.02386
    -0.94974
    -0.94974
    -0.99915
    -1.09797
    -0.94974
    -0.82621
    -0.97445
    -0.94974
    -1.02386
    -0.99915
    -0.94974
    -0.97445
    -0.85092
    -0.85092
    -0.77680
    -0.72739
    -0.77680
    -0.65328
    -0.75210
    -0.80151
    -0.67798
    -0.43093
    -0.28270
    -0.23328
    -0.38152
    -0.45563
     0.28553
     0.48317
     0.85375
     1.44669
     2.33608
     2.95372
     3.47253
     3.94193
     4.16428
     4.73251
     5.17721
     5.47367
     5.49838
     4.95486
     4.63369
     5.37485
     5.96778
     6.26425
     6.16542
     5.30073
     4.33722
     3.44783
     2.85490
     2.70666
     2.41020
     1.96550
     1.27375
     0.53258
    -0.08505
    -0.65328
    -0.70269
    -1.09797
    -1.61679
    -2.08619
    -2.58030
    -3.34617
    -3.66734
    -3.98851
    -4.08733
    -4.08733
    -4.18615
    -3.98851
    -4.13674
    -3.93910
    -3.59322
    -3.66734
    -3.42029
    -3.17323
    -2.97559
    -2.87677
    -2.72853
    -2.45677
    -2.18501
    -2.30854
    -2.08619
    -2.13560
    -1.76502
    -1.71561
    -1.74032
    -1.59208
    -1.44385
    -1.46856
    -1.46856
    -1.36973
    -1.24621
    -1.32032
    -1.24621
    -1.04856
    -1.14739
    -1.07327
    -0.90033
    -0.99915
    -1.04856
    -0.99915
    -0.97445
    -1.04856
    -0.85092
    -0.94974
    -0.94974
    -0.92504
    -0.92504
    -0.82621
    -0.92504
    -0.90033
    -0.94974
    -0.77680
    -0.90033
    -0.82621
    -0.87563
    -0.80151
    -0.87563
    -0.92504
    -0.82621
    -0.72739
    -0.82621
    -0.87563
    -0.77680
    -0.77680
    -0.87563
    -0.77680
    -0.77680
    -0.70269
    -0.80151
    -0.75210
    -0.70269
    -0.67798
    -0.70269
    -0.65328
    -0.65328
    -0.57916
    -0.65328
    -0.62857
    -0.60387
    -0.60387
    -0.62857
    -0.62857
    -0.57916
    -0.48034
    -0.55445
    -0.52975
    -0.60387
    -0.48034
    -0.60387
    -0.57916
    -0.52975
    -0.45563
    -0.50504
    -0.55445
    -0.43093
    -0.52975
    -0.48034
    -0.65328
    -0.48034
    -0.50504
    -0.48034
    -0.45563
    -0.60387
    -0.60387
    -0.62857
    -0.65328
    -0.70269
    -0.57916
    -0.65328
    -0.77680
    -0.67798
    -0.77680
    -0.82621
    -0.87563
    -0.97445
    -0.94974
    -0.97445
    -0.85092
    -0.97445
    -0.97445
    -0.97445
    -0.82621
    -0.97445
    -0.90033
    -0.85092
    -1.07327
    -0.97445
    -0.85092
    -0.90033
    -0.99915
    -1.04856
    -1.02386
    -1.02386
    -0.82621
    -0.90033
    -1.07327
    -1.04856
    -1.17209
    -1.07327
    -1.07327
    -0.87563
    -0.99915
    -0.99915
    -0.94974
    -0.94974
    -0.87563
    -0.80151
    -0.77680
    -0.57916
    -0.20858
    -0.01094
     0.06318
     0.28553
     0.87846
     1.37257
     1.91609
     2.50902
     3.07724
     3.17607
     3.27489
     3.59606
     3.99135
     4.63369
     5.15250
     4.93015
     3.94193
     3.54665
     3.49724
     3.76900
     3.47253
     2.26196
     1.91609
     1.52080
     0.75493
     0.16200
    -0.15917
    -0.28270
    -0.72739
    -1.07327
    -0.99915
    -0.75210
    -0.40622
    -0.13446
     0.43376
     0.87846
     0.87846
     0.63141
     0.31024
     0.26082
     0.28553
     0.50788
     0.43376
     0.43376
     0.18671
    -0.33211
    -0.82621
    -1.17209
    -1.56738
    -2.13560
    -2.55560
    -3.00029
    -3.00029
    -3.09911
    -3.07441
    -3.09911
    -2.95088
    -2.95088
    -2.77794
    -2.58030
    -2.53089
    -2.48148
    -2.30854
    -2.30854
    -2.23442
    -1.91325
    -1.83914
    -1.83914
    -1.83914
    -1.83914
    -1.91325
    -1.83914
    -1.61679
    -1.51797
    -1.66620
    -1.59208
    -1.49326
    -1.36973
    -1.51797
    -1.49326
    -1.46856
    -1.27091
    -1.14739
    -1.17209
    -1.02386
    -0.99915
    -0.97445
    -0.87563
    -0.77680
    -0.70269
    -0.85092
    -0.77680
    -0.60387
    -0.57916
    -0.62857
    -0.65328
    -0.60387
    -0.57916
    -0.55445
    -0.48034
    -0.43093
    -0.60387
    -0.48034
    -0.55445
    -0.40622
    -0.35681
    -0.48034
    -0.50504
    -0.38152
    -0.40622
    -0.30740
    -0.50504
    -0.40622
    -0.40622
    -0.40622
    -0.33211
    -0.33211
    -0.35681
    -0.38152
    -0.38152
    -0.40622
    -0.13446
    -0.30740
    -0.38152
    -0.30740
    -0.35681
    -0.20858
    -0.30740
    -0.23328
    -0.28270
    -0.20858
    -0.23328
    -0.33211
    -0.28270
    -0.33211
    -0.40622
    -0.30740
    -0.30740
    -0.25799
    -0.38152
    -0.52975
    -0.48034
    -0.50504
    -0.48034
    -0.60387
    -0.62857
    -0.57916
    -0.52975
    -0.50504
    -0.57916
    -0.55445
    -0.65328
    -0.52975
    -0.60387
    -0.55445
    -0.57916
    -0.50504
    -0.55445
    -0.57916
    -0.52975
    -0.52975
    -0.67798
    -0.50504
    -0.52975
    -0.43093
    -0.55445
    -0.52975
    -0.50504
    -0.52975
    -0.48034
    -0.20858
    -0.20858
    -0.18387
    -0.01094
     0.23612
     0.45847
     0.73023
     1.02669
     1.29845
     1.66903
     1.96550
     2.31138
     2.60784
     2.45961
     2.16314
     2.08903
     2.33608
     2.45961
     2.48431
     2.41020
     2.21255
     2.08903
     1.69374
     1.52080
     1.27375
     1.29845
     1.39727
     1.94079
     2.01491
     2.01491
     2.13844
     2.13844
     2.03962
     1.91609
     1.71845
     2.11373
     2.58314
     2.55843
     1.94079
     1.71845
     1.94079
     1.52080
     1.27375
     1.10081
     0.95258
     0.53258
     0.18671
    -0.01094
    -0.01094
    -0.15917
    -0.08505
    -0.23328
    -0.13446
    -0.33211
    -0.57916
    -0.62857
    -0.52975
    -0.40622
    -0.48034
    -0.85092
    -0.97445
    -0.82621
    -0.92504
    -0.90033
    -0.77680
    -0.67798
    -0.52975
    -0.65328
    -0.67798
    -0.65328
    -0.45563
    -0.30740
    -0.45563
    -0.28270
    -0.10976
    -0.23328
    -0.03564
    -0.01094
    -0.13446
    -0.30740
    -0.52975
    -0.23328
    -0.55445
    -0.99915
    -1.14739
    -1.09797
    -1.34503
    -1.34503
    -1.49326
    -1.69090
    -1.93796
    -1.86384
    -1.96266
    -2.06149
    -1.96266
    -1.96266
    -1.91325
    -1.66620
    -1.56738
    -1.36973
    -1.39444
    -1.27091
    -1.07327
    -0.97445
    -0.90033
    -0.90033
    -0.87563
    -0.82621
    -0.70269
    -0.62857
    -0.55445
    -0.62857
    -0.62857
    -0.65328
    -0.50504
    -0.55445
    -0.65328
    -0.38152
    -0.57916
    -0.55445
    -0.48034
    -0.55445
    -0.43093
    -0.50504
    -0.43093
    -0.43093
    -0.43093
    -0.40622
    -0.48034
    -0.43093
    -0.23328
    -0.30740
    -0.38152
    -0.28270
    -0.35681
    -0.30740
    -0.25799
    -0.25799
    -0.33211
    -0.30740
    -0.18387
    -0.25799
    -0.33211
    -0.13446
    -0.30740
    -0.40622
    -0.20858
    -0.10976
    -0.30740
    -0.30740
    -0.33211
    -0.30740
    -0.35681
    -0.35681
    -0.30740
    -0.38152
    -0.28270
    -0.38152
    -0.30740
    -0.28270
    -0.28270
    -0.40622
    -0.30740
    -0.13446
    -0.13446
    -0.18387
    -0.23328
    -0.18387
    -0.15917
    -0.08505
    -0.08505
    -0.03564
    -0.15917
    -0.01094
    -0.13446
    -0.08505
    -0.06035
    -0.08505
    -0.03564
     0.28553
     0.26082
     0.48317
     0.73023
     0.80434
     0.97728
     1.29845
     1.59492
     2.03962
     2.21255
     2.26196
     2.13844
     1.99020
     2.06432
     2.23726
     2.33608
     2.60784
     2.55843
     2.50902
     2.33608
     2.36079
     2.16314
     1.89138
     1.57021
     1.71845
     2.11373
     2.38549
     2.36079
     2.18785
     2.16314
     2.01491
     2.01491
     2.21255
     2.08903
     1.69374
     1.54551
     1.69374
     1.69374
     1.44669
     0.90317
     0.70552
     0.33494
    -0.06035
    -0.06035
    -0.43093
    -0.48034
    -0.40622
    -0.67798
    -0.77680
    -0.87563
    -1.07327
    -1.12268
    -0.94974
    -0.92504
    -0.97445
    -0.97445
    -0.92504
    -0.77680
    -0.94974
    -0.87563
    -0.90033
    -0.87563
    -0.80151
    -0.80151
    -0.77680
    -0.75210
    -0.85092
    -0.80151
    -0.80151
    -0.90033
    -0.90033
    -0.87563
    -0.67798
    -0.85092
    -0.70269
    -0.70269
    -0.77680
    -0.70269
    -0.67798
    -0.67798
    -0.55445
    -0.52975
    -0.52975
    -0.48034
    -0.40622
    -0.40622
    -0.43093
    -0.48034
    -0.33211
    -0.28270
    -0.20858
    -0.18387
    -0.20858
    -0.08505
    -0.08505
    -0.06035
    -0.28270
    -0.01094
     0.03848
     0.03848
     0.08789
     0.06318
     0.01377
     0.03848
    -0.13446
    -0.23328
    -0.01094
     0.08789
     0.08789
     0.16200
     0.11259
    -0.06035
     0.08789
     0.28553
     0.40906
     0.35965
     0.18671
     0.01377
     0.23612
     0.40906
     0.13730
    -0.06035
     0.03848
    -0.01094
    -0.20858
    -0.33211
    -0.40622
    -0.48034
    -0.60387
    -0.82621
    -0.60387
    -0.65328
    -0.87563
    -0.85092
    -0.72739
    -0.75210
    -0.67798
    -0.62857
    -0.57916
    -0.50504
    -0.33211
    -0.28270
    -0.30740
    -0.13446
    -0.13446
    -0.20858
    -0.08505
    -0.03564
    -0.06035
    -0.01094
    -0.01094
     0.18671
     0.01377
     0.08789
     0.01377
     0.21141
     0.11259
     0.13730
     0.11259
     0.16200
     0.08789
     0.03848
     0.23612
     0.26082
     0.11259
     0.16200
     0.18671
     0.28553
     0.18671
     0.16200
     0.21141
     0.38435
     0.45847
     0.40906
     0.50788
     0.60670
     0.55729
     0.87846
     1.24904
     1.57021
     1.69374
     1.91609
     2.45961
     2.92901
     3.15136
     3.39841
     3.20077
     3.00313
     3.17607
     3.37371
     3.42312
     3.57135
     3.69488
     3.62076
     3.47253
     3.57135
     3.62076
     3.54665
     3.47253
     3.02783
     2.36079
     2.26196
     2.28667
     2.41020
     2.65725
     2.78078
     2.63255
     2.11373
     1.66903
     1.07610
     0.55729
     0.28553
     0.33494
     0.13730
    -0.18387
    -0.55445
    -1.17209
    -1.17209
    -0.82621
    -0.13446
     0.03848
     0.23612
     0.13730
    -0.08505
    -0.52975
    -0.35681
    -0.01094
     0.35965
     0.73023
     0.73023
     0.48317
     0.43376
     0.18671
     0.03848
    -0.15917
    -0.33211
    -0.52975
    -0.65328
    -0.80151
    -1.02386
    -1.07327
    -1.09797
    -0.94974
    -1.02386
    -0.97445
    -0.90033
    -0.92504
    -0.94974
    -0.75210
    -0.94974
    -0.80151
    -0.94974
    -0.87563
    -0.77680
    -0.70269
    -0.75210
    -0.72739
    -0.85092
    -0.80151
    -0.80151
    -0.72739
    -0.57916
    -0.75210
    -0.62857
    -0.65328
    -0.55445
    -0.67798
    -0.52975
    -0.70269
    -0.57916
    -0.45563
    -0.50504
    -0.50504
    -0.62857
    -0.50504
    -0.60387
    -0.38152
    -0.20858
    -0.35681
    -0.28270
    -0.38152
    -0.28270
    -0.25799
    -0.40622
    -0.45563
    -0.23328
    -0.15917
    -0.28270
    -0.08505
    -0.23328
    -0.18387
    -0.40622
    -0.35681
    -0.15917
    -0.23328
    -0.40622
    -0.38152
    -0.38152
    -0.23328
    -0.28270
    -0.50504
    -0.38152
    -0.33211
    -0.33211
    -0.35681
    -0.38152
    -0.18387
    -0.06035
     0.03848
     0.11259
     0.26082
    -0.23328
     0.06318
     0.01377
    -0.25799
    -0.10976
     0.38435
     0.35965
     0.21141
     0.08789
     0.01377
    -0.10976
    -0.01094
    -0.08505
    -0.03564
    -0.08505
    -0.18387
    -0.10976
    -0.08505
     0.03848
     0.08789
    -0.03564
    -0.06035
    -0.08505
    -0.06035
    -0.01094
     0.11259
    -0.03564
    -0.01094
     0.01377
     0.08789
     0.11259
     0.40906
     0.13730
     0.18671
     0.28553
     0.31024
     0.33494
     0.55729
     0.58200
     0.68082
     0.97728
     1.22434
     1.59492
     2.01491
     2.26196
     2.65725
     2.85490
     3.00313
     2.80548
     2.73137
     2.90431
     3.15136
     3.32430
     3.57135
     3.22548
     2.90431
     2.83019
     2.55843
     2.38549
     2.06432
     1.76786
     1.34786
     0.97728
     1.00199
     0.90317
     0.68082
     0.85375
     0.82905
     1.10081
     1.52080
     1.69374
     1.84197
     1.34786
     0.33494
    -0.25799
    -0.23328
     0.65611
     1.19963
     0.90317
     0.33494
     0.06318
    -0.30740
    -1.14739
    -1.34503
    -1.22150
    -1.09797
    -1.12268
    -1.02386
    -1.07327
    -1.32032
    -1.22150
    -0.99915
    -0.87563
    -0.57916
    -0.60387
    -0.72739
    -0.50504
    -0.55445
    -0.55445
    -0.55445
    -0.38152
    -0.35681
    -0.40622
    -0.45563
    -0.57916
    -0.80151
    -0.80151
    -0.90033
    -0.87563
    -0.87563
    -0.99915
    -0.99915
    -0.82621
    -0.94974
    -0.90033
    -0.99915
    -0.94974
    -0.97445
    -0.90033
    -0.90033
    -1.04856
    -0.97445
    -0.82621
    -0.80151
    -0.75210
    -0.87563
    -0.77680
    -0.99915
    -0.70269
    -0.67798
    -0.70269
    -0.72739
    -0.80151
    -0.70269
    -0.65328
    -0.65328
    -0.65328
    -0.62857
    -0.50504
    -0.70269
    -0.48034
    -0.52975
    -0.50504
    -0.52975
    -0.50504
    -0.30740
    -0.28270
    -0.35681
    -0.48034
    -0.43093
    -0.40622
    -0.38152
    -0.40622
    -0.40622
    -0.40622
    -0.40622
    -0.38152
    -0.50504
    -0.48034
    -0.43093
    -0.50504
    -0.33211
    -0.33211
    -0.33211
    -0.50504
    -0.38152
    -0.38152
    -0.38152
    -0.23328
    -0.25799
    -0.28270
    -0.30740
    -0.33211
    -0.23328
    -0.15917
    -0.15917
    -0.15917
    -0.15917
    -0.10976
    -0.13446
    -0.06035
    -0.13446
    -0.10976
    -0.15917
    -0.13446
    -0.15917
    -0.20858
    -0.18387
    -0.13446
    -0.20858
    -0.18387
    -0.20858
    -0.40622
    -0.33211
    -0.33211
    -0.43093
    -0.38152
    -0.25799
    -0.38152
    -0.30740
    -0.28270
    -0.08505
    -0.10976
    -0.13446
     0.01377
     0.08789
     0.16200
     0.13730
     0.18671
     0.26082
     0.48317
     0.38435
     0.68082
     1.00199
     1.07610
     1.19963
     1.44669
     1.76786
     2.28667
     2.43490
     2.73137
     2.48431
     2.33608
     2.41020
     2.53372
     2.63255
     3.02783
     3.10195
     3.15136
     2.85490
     2.63255
     2.36079
     2.06432
     1.99020
     1.81727
     1.59492
     1.39727
     1.37257
     1.29845
     1.47139
     1.32316
     1.24904
     1.19963
     1.39727
     1.34786
     1.37257
     1.44669
     1.71845
     1.81727
     2.26196
     2.48431
     2.58314
     1.79256
     0.85375
     0.53258
     0.31024
     0.21141
     0.23612
     0.33494
     0.08789
    -0.40622
    -0.85092
    -1.51797
    -2.08619
    -2.35795
    -2.40736
    -2.25913
    -2.01208
    -1.88855
    -1.66620
    -1.59208
    -1.29562
    -0.82621
    -0.60387
    -0.45563
    -0.38152
    -0.50504
    -0.48034
    -0.52975
    -0.50504
    -0.33211
    -0.30740
    -0.18387
    -0.23328
    -0.40622
    -0.50504
    -0.60387
    -0.65328
    -0.65328
    -0.77680
    -0.92504
    -0.90033
    -0.80151
    -0.80151
    -0.72739
    -0.67798
    -0.67798
    -0.67798
    -0.65328
    -0.67798
    -0.72739
    -0.65328
    -0.70269
    -0.67798
    -0.57916
    -0.70269
    -0.75210
    -0.80151
    -0.70269
    -0.75210
    -0.72739
    -0.62857
    -0.72739
    -0.70269
    -0.67798
    -0.55445
    -0.45563
    -0.50504
    -0.52975
    -0.52975
    -0.43093
    -0.50504
    -0.35681
    -0.40622
    -0.33211
    -0.25799
    -0.28270
    -0.38152
    -0.20858
    -0.33211
    -0.52975
    -0.50504
    -0.50504
    -0.40622
    -0.33211
    -0.45563
    -0.50504
    -0.52975
    -0.43093
    -0.60387
    -0.45563
    -0.57916
    -0.57916
    -0.62857
    -0.55445
    -0.57916
    -0.48034
    -0.57916
    -0.43093
    -0.33211
    -0.38152
    -0.30740
    -0.20858
    -0.13446
    -0.08505
    -0.15917
    -0.01094
     0.03848
    -0.18387
    -0.06035
    -0.13446
    -0.23328
    -0.08505
    -0.23328
    -0.08505
    -0.13446
    -0.13446
    -0.20858
    -0.23328
    -0.25799
    -0.20858
    -0.28270
    -0.15917
    -0.03564
    -0.06035
    -0.06035
     0.03848
     0.11259
    -0.01094
     0.06318
    -0.01094
     0.18671
     0.11259
     0.08789
     0.08789
     0.11259
    -0.01094
     0.11259
     0.16200
     0.38435
     0.43376
     0.50788
     0.87846
     1.15022
     1.34786
     1.74315
     2.16314
     2.70666
     3.17607
     3.49724
     3.25018
     3.02783
     3.10195
     3.15136
     3.29959
     3.64547
     3.37371
     2.90431
     2.75607
     2.50902
     2.13844
     1.71845
     1.07610
     0.82905
     0.63141
     0.31024
     0.18671
     0.23612
     0.38435
     0.50788
     0.50788
     0.75493
     0.95258
     1.10081
     0.95258
     0.77964
     0.53258
     0.18671
     0.65611
     1.02669
     0.92787
     0.63141
     0.50788
     0.33494
    -0.13446
    -0.48034
    -0.77680
    -0.80151
    -0.70269
    -1.09797
    -1.46856
    -1.22150
    -1.34503
    -1.44385
    -1.36973
    -1.32032
    -1.14739
    -1.14739
    -1.17209
    -0.92504
    -1.17209
    -0.97445
    -0.85092
    -0.77680
    -0.57916
    -0.48034
    -0.72739
    -0.57916
    -0.50504
    -0.48034
    -0.52975
    -0.57916
    -0.43093
    -0.52975
    -0.48034
    -0.62857
    -0.75210
    -0.70269
    -0.55445
    -0.70269
    -0.48034
    -0.43093
    -0.55445
    -0.52975
    -0.40622
    -0.25799
    -0.28270
    -0.28270
    -0.13446
    -0.03564
     0.08789
     0.06318
     0.21141
     0.16200
     0.08789
     0.03848
     0.13730
     0.23612
     0.11259
     0.08789
     0.13730
     0.23612
     0.11259
     0.08789
     0.01377
     0.03848
    -0.06035
    -0.03564
    -0.01094
    -0.01094
    -0.13446
    -0.08505
    -0.10976
     0.03848
    -0.10976
    -0.15917
     0.03848
    -0.13446
    -0.08505
    -0.18387
    -0.20858
    -0.25799
    -0.33211
    -0.10976
    -0.10976
    -0.23328
    -0.20858
    -0.20858
    -0.28270
    -0.01094
     0.06318
    -0.15917
    -0.13446
    -0.06035
     0.08789
     0.16200
     0.11259
     0.11259
     0.28553
     0.26082
     0.38435
     0.33494
     0.28553
     0.13730
     0.08789
     0.35965
     0.35965
     0.23612
     0.18671
     0.35965
     0.23612
     0.13730
     0.13730
     0.13730
     0.28553
     0.18671
     0.33494
     0.31024
     0.18671
    -0.01094
     0.06318
     0.11259
     0.35965
     0.21141
     0.01377
    -0.08505
    -0.01094
     0.11259
     0.06318
     0.06318
     0.08789
     0.21141
     0.38435
     0.45847
     0.58200
     0.55729
     0.70552
     0.82905
     1.12551
     1.32316
     1.32316
     1.66903
     1.91609
     2.45961
     2.60784
     2.90431
     3.07724
     2.85490
     2.38549
     2.03962
     2.03962
     2.18785
     2.50902
     2.55843
     2.45961
     1.91609
     1.54551
     1.32316
     1.15022
     1.00199
     0.95258
     0.82905
     1.07610
     1.69374
     2.11373
     2.38549
     2.18785
     1.76786
     1.59492
     1.34786
     1.89138
     2.16314
     2.38549
     2.18785
     1.32316
     0.92787
     0.63141
     0.58200
     0.35965
     0.03848
    -0.30740
    -0.62857
    -0.85092
    -1.02386
    -1.14739
    -1.24621
    -1.22150
    -1.12268
    -1.07327
    -1.14739
    -1.12268
    -1.09797
    -0.94974
    -0.82621
    -0.82621
    -0.80151
    -0.75210
    -0.62857
    -0.87563
    -0.94974
    -0.94974
    -0.82621
    -0.75210
    -0.77680
    -0.67798
    -0.67798
    -0.70269
    -0.92504
    -0.82621
    -0.97445
    -0.75210
    -0.87563
    -0.90033
    -0.82621
    -0.92504
    -0.87563
    -0.80151
    -0.94974
    -1.02386
    -0.77680
    -0.77680
    -0.85092
    -0.67798
    -0.75210
    -0.62857
    -0.65328
    -0.65328
    -0.75210
    -0.72739
    -0.60387
    -0.50504
    -0.50504
    -0.35681
    -0.23328
    -0.23328
    -0.13446
     0.06318
    -0.13446
    -0.18387
    -0.20858
    -0.01094
    -0.01094
    -0.10976
    -0.18387
    -0.15917
    -0.23328
    -0.30740
    -0.38152
    -0.60387
    -0.92504
    -1.02386
    -0.99915
    -0.87563
    -0.99915
    -1.04856
    -1.17209
    -1.14739
    -1.27091
    -1.17209
    -0.97445
    -0.90033
    -0.70269
    -0.70269
    -0.55445
    -0.40622
    -0.23328
    -0.13446
    -0.35681
     0.01377
     0.28553
     0.11259
     0.21141
     0.18671
     0.18671
    -0.13446
    -0.13446
     0.01377
    -0.08505
    -0.01094
     0.03848
    -0.10976
    -0.10976
    -0.33211
    -0.48034
    -0.25799
    -0.28270
    -0.23328
    -0.15917
    -0.03564
    -0.06035
    -0.06035
    -0.06035
     0.28553
     0.38435
     0.38435
     0.43376
     0.50788
     0.58200
     0.43376
     0.33494
     0.31024
     0.40906
     0.31024
     0.16200
     0.13730
     0.03848
     0.06318
    -0.01094
    -0.13446
    -0.18387
    -0.20858
    -0.10976
    -0.20858
    -0.13446
     0.08789
     0.23612
     0.40906
     0.60670
     0.85375
     1.17493
     1.57021
     1.91609
     1.96550
     1.66903
     1.47139
     1.49610
     1.61962
     1.66903
     1.64433
     1.49610
     1.27375
     0.92787
     0.77964
     0.95258
     0.75493
     0.58200
     0.53258
     0.65611
     0.68082
     0.68082
     0.82905
     1.10081
     1.89138
     2.68196
     2.38549
     1.76786
     1.24904
     1.07610
     1.54551
     1.99020
     2.21255
     1.76786
     1.61962
     1.37257
     0.38435
    -0.50504
    -0.57916
    -0.52975
    -0.52975
    -0.52975
    -0.70269
    -0.92504
    -1.22150
    -1.19680
    -1.32032
    -1.39444
    -1.32032
    -1.27091
    -1.32032
    -1.19680
    -1.24621
    -1.14739
    -1.27091
    -1.39444
    -1.12268
    -1.07327
    -1.02386
    -1.17209
    -1.17209
    -1.19680
    -1.29562
    -1.44385
    -1.22150
    -1.17209
    -1.29562
    -1.22150
    -1.27091
    -1.19680
    -1.29562
    -1.17209
    -1.22150
    -1.12268
    -1.07327
    -1.14739
    -1.19680
    -1.07327
    -1.17209
    -1.19680
    -0.94974
    -0.99915
    -1.07327
    -0.99915
    -0.97445
    -0.87563
    -0.92504
    -0.80151
    -0.92504
    -0.72739
    -0.67798
    -0.67798
    -0.67798
    -0.80151
    -0.70269
    -0.87563
    -0.62857
    -0.50504
    -0.67798
    -0.60387
    -0.57916
    -0.45563
    -0.50504
    -0.55445
    -0.45563
    -0.40622
    -0.40622
    -0.43093
    -0.30740
    -0.33211
    -0.33211
    -0.25799
    -0.35681
    -0.23328
    -0.18387
    -0.15917
    -0.08505
    -0.01094
     0.06318
    -0.08505
    -0.13446
    -0.15917
    -0.06035
     0.23612
     0.35965
     0.28553
     0.31024
     0.28553
     0.31024
     0.08789
     0.21141
     0.21141
     0.16200
    -0.01094
     0.03848
    -0.06035
    -0.13446
     0.06318
     0.11259
     0.13730
    -0.06035
    -0.08505
     0.16200
     0.11259
    -0.28270
    -0.03564
    -0.06035
    -0.13446
     0.03848
     0.33494
     0.38435
     0.11259
     0.11259
     0.21141
     0.11259
    -0.10976
    -0.13446
    -0.33211
    -0.25799
    -0.13446
    -0.08505
    -0.15917
    -0.08505
     0.03848
    -0.10976
     0.18671
     0.03848
     0.26082
     0.33494
     0.58200
     0.73023
     1.02669
     1.32316
     1.52080
     1.71845
     1.99020
     1.99020
     2.06432
     1.99020
     2.01491
     2.08903
     2.06432
     1.91609
     1.71845
     1.59492
     1.24904
     1.24904
     1.19963
     1.17493
     1.05140
     1.00199
     0.82905
     0.87846
     0.97728
     1.49610
     1.81727
     1.71845
     1.86668
     1.81727
     1.69374
     1.54551
     1.34786
     1.69374
     2.03962
     1.89138
     1.81727
     1.54551
     1.32316
     1.12551
     0.90317
     0.92787
     0.65611
    -0.30740
    -0.40622
    -0.30740
    -0.10976
    -0.15917
    -0.23328
    -0.52975
    -0.80151
    -0.90033
    -0.94974
    -1.24621
    -1.41915
    -1.46856
    -1.54267
    -1.64149
    -1.34503
    -1.54267
    -1.59208
    -1.54267
    -1.46856
    -1.44385
    -1.44385
    -1.54267
    -1.46856
    -1.34503
    -1.24621
    -1.29562
    -1.34503
    -1.32032
    -1.19680
    -1.22150
    -1.14739
    -0.99915
    -1.14739
    -1.09797
    -0.97445
    -0.90033
    -0.94974
    -0.92504
    -0.77680
    -0.87563
    -0.65328
    -0.67798
    -0.72739
    -0.62857
    -0.62857
    -0.67798
    -0.45563
    -0.40622
    -0.48034
    -0.40622
    -0.25799
    -0.28270
    -0.08505
    -0.01094
     0.06318
     0.06318
     0.16200
     0.26082
     0.21141
     0.03848
    -0.20858
    -0.13446
    -0.06035
     0.21141
     0.16200
    -0.10976
    -0.15917
    -0.13446
    -0.25799
    -0.48034
    -0.57916
    -0.62857
    -0.52975
    -0.43093
    -0.48034
    -0.45563
    -0.52975
    -0.48034
    -0.57916
    -0.28270
    -0.33211
    -0.40622
    -0.33211
    -0.33211
    -0.13446
    -0.13446
    -0.08505
    -0.18387
     0.18671
     0.18671
     0.28553
     0.28553
     0.43376
     0.48317
     0.48317
     0.65611
     0.73023
     0.53258
     0.55729
     0.55729
     0.55729
     0.43376
     0.43376
     0.38435
     0.28553
     0.28553
     0.13730
     0.31024
     0.26082
     0.26082
     0.16200
     0.31024
     0.28553
     0.16200
     0.16200
    -0.08505
    -0.01094
     0.16200
     0.06318
     0.13730
     0.18671
     0.01377
    -0.06035
    -0.18387
    -0.40622
    -0.57916
    -0.52975
    -0.43093
     0.08789
     0.31024
     0.77964
     1.07610
     1.27375
     1.27375
     0.77964
     0.92787
     1.00199
     1.34786
     1.61962
     1.64433
     1.59492
     1.76786
     1.54551
     1.42198
     1.32316
     1.15022
     0.97728
     0.90317
     0.68082
     0.63141
     0.75493
     0.73023
     0.82905
     0.92787
     1.05140
     1.10081
     1.42198
     1.69374
     1.81727
     1.84197
     2.28667
     2.48431
     2.21255
     1.71845
     1.29845
     0.87846
     1.10081
     1.81727
     1.89138
     1.79256
     1.29845
     0.45847
     0.03848
    -0.18387
    -0.67798
    -0.94974
    -0.97445
    -0.72739
    -0.97445
    -0.99915
    -1.19680
    -1.22150
    -1.44385
    -1.29562
    -1.34503
    -1.34503
    -1.22150
    -1.17209
    -1.07327
    -1.09797
    -0.97445
    -0.94974
    -0.97445
    -0.67798
    -0.60387
    -0.70269
    -0.52975
    -0.62857
    -0.45563
    -0.45563
    -0.43093
    -0.30740
    -0.33211
    -0.30740
    -0.43093
    -0.40622
    -0.35681
    -0.33211
    -0.45563
    -0.35681
    -0.23328
    -0.52975
    -0.52975
    -0.50504
    -0.43093
    -0.50504
    -0.60387
    -0.43093
    -0.57916
    -0.43093
    -0.45563
    -0.40622
    -0.43093
    -0.50504
    -0.45563
    -0.33211
    -0.33211
    -0.30740
    -0.28270
    -0.33211
    -0.40622
    -0.23328
    -0.33211
    -0.33211
    -0.13446
    -0.15917
    -0.28270
    -0.20858
    -0.25799
    -0.23328
    -0.30740
    -0.30740
    -0.08505
    -0.08505
    -0.15917
    -0.08505
    -0.28270
    -0.15917
    -0.13446
    -0.13446
    -0.15917
    -0.06035
    -0.15917
    -0.10976
    -0.13446
    -0.01094
    -0.08505
    -0.01094
     0.18671
     0.18671
     0.13730
     0.40906
     0.38435
     0.50788
     0.45847
     0.50788
     0.55729
     0.55729
     0.60670
     0.53258
     0.58200
     0.60670
     0.58200
     0.50788
     0.45847
     0.45847
     0.18671
    -0.01094
    -0.18387
    -0.25799
    -0.13446
    -0.18387
    -0.30740
    -0.48034
    -0.48034
    -0.57916
    -0.55445
    -0.50504
    -0.52975
    -0.50504
    -0.35681
    -0.23328
    -0.15917
    -0.18387
     0.18671
     0.16200
     0.48317
     0.63141
     0.95258
     1.00199
     1.05140
     1.27375
     1.49610
     1.76786
     1.96550
     1.76786
     1.91609
     2.01491
     1.84197
     1.79256
     1.66903
     1.42198
     1.44669
     1.52080
     1.39727
     1.22434
     1.17493
     1.00199
     0.70552
     0.63141
     0.70552
     0.50788
     0.40906
     0.58200
     0.53258
     0.43376
     0.48317
     0.40906
     0.35965
     0.38435
     0.23612
     0.48317
     0.68082
     0.70552
     0.65611
     0.75493
     1.02669
     1.17493
     1.27375
     1.54551
     1.59492
     1.44669
     1.34786
     1.10081
     1.05140
     1.05140
     0.87846
     1.05140
     0.92787
     0.65611
     0.31024
     0.01377
    -0.25799
    -0.57916
    -0.75210
    -0.97445
    -1.02386
    -1.17209
    -1.19680
    -1.27091
    -1.17209
    -1.12268
    -1.36973
    -1.44385
    -1.41915
    -1.27091
    -1.36973
    -1.29562
    -1.39444
    -1.49326
    -1.49326
    -1.56738
    -1.54267
    -1.59208
    -1.66620
    -1.54267
    -1.51797
    -1.49326
    -1.41915
    -1.56738
    -1.41915
    -1.34503
    -1.32032
    -1.22150
    -1.22150
    -1.07327
    -0.99915
    -0.97445
    -0.70269
    -0.67798
    -0.62857
    -0.62857
    -0.52975
    -0.43093
    -0.38152
    -0.33211
    -0.48034
    -0.20858
    -0.23328
    -0.18387
    -0.23328
    -0.33211
    -0.23328
    -0.40622
    -0.28270
    -0.33211
    -0.33211
    -0.33211
    -0.23328
    -0.30740
    -0.23328
    -0.33211
    -0.15917
    -0.30740
    -0.20858
    -0.10976
    -0.08505
    -0.28270
    -0.15917
    -0.33211
    -0.23328
    -0.13446
    -0.23328
    -0.35681
    -0.15917
    -0.23328
    -0.18387
    -0.28270
    -0.38152
    -0.28270
    -0.18387
    -0.01094
    -0.20858
    -0.23328
    -0.28270
    -0.18387
    -0.13446
     0.11259
    -0.08505
    -0.20858
    -0.30740
    -0.28270
    -0.33211
    -0.28270
    -0.33211
    -0.33211
    -0.20858
    -0.01094
    -0.13446
    -0.33211
    -0.30740
    -0.50504
    -0.72739
    -0.60387
    -0.40622
    -0.50504
    -0.33211
    -0.28270
    -0.13446
    -0.10976
    -0.23328
    -0.28270
    -0.18387
    -0.30740
    -0.08505
     0.01377
     0.28553
     0.31024
     0.40906
     0.60670
     0.82905
     1.05140
     1.12551
     1.47139
     1.52080
     1.47139
     1.52080
     1.69374
     2.01491
     2.13844
     2.33608
     2.23726
     1.96550
     1.84197
     1.86668
     1.74315
     1.59492
     1.57021
     1.27375
     1.34786
     1.15022
     1.12551
     1.00199
     0.92787
     0.77964
     0.73023
     0.65611
     0.85375
     1.19963
     1.27375
     1.64433
     2.01491
     1.96550
     1.74315
     1.37257
     1.24904
     1.69374
     1.89138
     1.66903
     1.96550
     1.64433
     1.64433
     1.37257
     1.22434
     0.92787
     0.92787
     0.65611
     0.53258
     0.43376
     0.21141
     0.16200
     0.18671
     0.28553
    -0.01094
    -0.20858
    -0.38152
    -0.62857
    -0.55445
    -0.50504
    -0.43093
    -0.52975
    -0.72739
    -0.75210
    -0.80151
    -0.62857
    -0.50504
    -0.72739
    -0.82621
    -0.65328
    -0.77680
    -0.65328
    -0.75210
    -0.75210
    -0.80151
    -0.82621
    -0.82621
    -0.67798
    -0.80151
    -0.80151
    -0.72739
    -0.80151
    -0.43093
    -0.52975
    -0.65328
    -0.52975
    -0.60387
    -0.55445
    -0.48034
    -0.48034
    -0.52975
    -0.30740
    -0.33211
    -0.30740
    -0.33211
    -0.48034
    -0.52975
    -0.60387
    -0.38152
    -0.30740
    -0.50504
    -0.43093
    -0.70269
    -0.33211
    -0.38152
    -0.33211
    -0.30740
    -0.15917
    -0.18387
    -0.20858
    -0.23328
     0.03848
    -0.06035
    -0.10976
     0.16200
     0.33494
     0.33494
     0.26082
     0.38435
     0.31024
     0.38435
     0.53258
     0.50788
     0.58200
     0.33494
     0.45847
     0.33494
     0.38435
     0.35965
     0.28553
     0.28553
     0.53258
     0.40906
     0.31024
     0.33494
     0.38435
     0.53258
     0.55729
     0.63141
     0.50788
     0.55729
     0.73023
     0.82905
     0.58200
     0.60670
     0.60670
     0.63141
     0.68082
     0.58200
     0.45847
     0.43376
     0.26082
     0.31024
     0.26082
     0.63141
     0.53258
     0.55729
     0.58200
     0.63141
     0.45847
    -0.20858
    -0.18387
     0.35965
     0.82905
     0.95258
     0.92787
     0.73023
     0.60670
     0.65611
     0.82905
     0.80434
     0.65611
     0.77964
     0.85375
     1.02669
     1.27375
     1.34786
     1.37257
     1.29845
     1.37257
     1.49610
     1.49610
     1.52080
     1.76786
     1.91609
     1.94079
     2.16314
     2.18785
     2.26196
     2.53372
     2.70666
     2.60784
     2.60784
     2.53372
     2.87960
     2.90431
     3.05254
     2.58314
     1.84197
     1.57021
     1.66903
     1.89138
     1.81727
     1.47139
     1.12551
     0.82905
     0.65611
     0.50788
     0.48317
     0.38435
     0.43376
     0.38435
     0.60670
     0.85375
     0.90317
     0.85375
     0.75493
     0.43376
     0.50788
     0.33494
     0.43376
     0.48317
     0.33494
     0.28553
    -0.06035
    -0.20858
    -0.48034
    -0.80151
    -0.82621
    -0.90033
    -1.07327
    -1.19680
    -1.17209
    -1.14739
    -1.24621
    -1.29562
    -1.27091
    -1.19680
    -1.07327
    -1.19680
    -1.07327
    -1.09797
    -0.94974
    -1.07327
    -1.07327
    -0.87563
    -0.75210
    -0.85092
    -0.87563
    -0.85092
    -0.80151
    -0.70269
    -0.77680
    -0.70269
    -0.62857
    -0.65328
    -0.45563
    -0.48034
    -0.50504
    -0.45563
    -0.45563
    -0.15917
    -0.40622
    -0.33211
    -0.15917
    -0.15917
    -0.13446
    -0.13446
    -0.01094
    -0.03564
     0.03848
     0.28553
     0.26082
     0.43376
     0.38435
     0.31024
     0.28553
     0.31024
     0.18671
     0.03848
     0.11259
     0.23612
     0.13730
     0.08789
     0.01377
    -0.15917
    -0.20858
    -0.23328
    -0.25799
    -0.30740
    -0.33211
    -0.52975
    -0.60387
    -0.55445
    -0.18387
    -0.20858
    -0.06035
    -0.15917
    -0.23328
    -0.18387
    -0.10976
    -0.13446
    -0.23328
    -0.35681
    -0.40622
    -0.23328
    -0.06035
     0.03848
    -0.01094
    -0.30740
    -0.13446
    -0.13446
    -0.33211
    -0.15917
    -0.23328
    -0.40622
    -0.43093
    -0.38152
    -0.43093
    -0.33211
    -0.45563
    -0.50504
    -0.33211
    -0.43093
    -0.43093
    -0.60387
    -0.38152
    -0.48034
    -0.55445
    -0.52975
    -0.43093
    -0.50504
    -0.50504
    -0.40622
    -0.52975
    -0.28270
    -0.30740
    -0.43093
    -0.60387
    -0.55445
    -0.40622
    -0.48034
    -0.23328
     0.03848
    -0.20858
    -0.38152
    -0.35681
    -0.23328
     0.03848
    -0.01094
     0.08789
     0.33494
     0.35965
     0.38435
     0.55729
     0.60670
     0.68082
     0.80434
     0.92787
     1.19963
     1.17493
     1.29845
     1.69374
     2.06432
     2.11373
     2.21255
     2.01491
     1.89138
     2.11373
     2.06432
     2.06432
     2.01491
     2.03962
     1.99020
     1.86668
     1.86668
     1.86668
     1.84197
     1.96550
     2.06432
     2.16314
     2.31138
     2.23726
     1.96550
     1.74315
     2.06432
     2.21255
     2.23726
     2.36079
     2.45961
     1.84197
     1.39727
     1.42198
     1.00199
     0.85375
     0.60670
     0.38435
     0.08789
    -0.13446
    -0.33211
    -0.33211
    -0.60387
    -0.62857
    -0.67798
    -0.65328
    -0.85092
    -0.80151
    -0.75210
    -0.60387
    -0.70269
    -0.77680
    -0.67798
    -0.67798
    -0.82621
    -0.87563
    -0.77680
    -0.80151
    -0.75210
    -0.75210
    -0.85092
    -0.82621
    -0.87563
    -0.87563
    -0.82621
    -0.77680
    -0.80151
    -0.85092
    -0.77680
    -0.67798
    -0.65328
    -0.65328
    -0.65328
    -0.67798
    -0.50504
    -0.43093
    -0.40622
    -0.55445
    -0.43093
    -0.35681
    -0.43093
    -0.28270
    -0.18387
    -0.25799
    -0.18387
    -0.10976
    -0.23328
    -0.15917
    -0.20858
    -0.08505
     0.03848
    -0.10976
    -0.20858
    -0.25799
    -0.25799
    -0.10976
    -0.18387
    -0.06035
    -0.15917
    -0.30740
    -0.33211
    -0.33211
    -0.18387
    -0.23328
    -0.10976
    -0.15917
    -0.10976
    -0.06035
     0.01377
    -0.01094
     0.03848
     0.13730
     0.23612
     0.13730
     0.33494
     0.18671
     0.11259
     0.18671
     0.08789
     0.11259
    -0.23328
    -0.25799
    -0.30740
    -0.08505
    -0.13446
    -0.33211
    -0.35681
    -0.45563
    -0.38152
    -0.52975
    -0.28270
    -0.43093
    -0.38152
    -0.25799
    -0.13446
    -0.08505
    -0.15917
    -0.15917
    -0.15917
    -0.15917
    -0.15917
    -0.15917
    -0.38152
    -0.43093
    -0.48034
    -0.50504
    -0.57916
    -0.65328
    -0.90033
    -0.60387
    -0.40622
    -0.33211
    -0.55445
    -0.62857
    -0.52975
    -0.40622
    -0.28270
    -0.18387
     0.01377
     0.13730
     0.31024
     0.38435
     0.82905
     1.24904
     1.22434
     1.47139
     1.47139
     1.29845
     1.27375
     1.44669
     1.32316
     1.34786
     1.39727
     1.52080
     1.89138
     2.06432
     1.79256
     1.86668
     1.57021
     1.81727
     1.76786
     1.64433
     1.74315
     1.69374
     1.69374
     1.86668
     2.01491
     2.18785
     2.21255
     2.33608
     2.21255
     2.28667
     2.23726
     2.16314
     2.11373
     1.79256
     1.24904
     1.49610
     2.11373
     2.11373
     1.71845
     1.15022
     0.77964
     0.95258
     0.75493
     0.60670
     0.55729
     0.26082
     0.21141
     0.06318
    -0.03564
     0.21141
     0.08789
    -0.10976
    -0.08505
    -0.18387
    -0.45563
    -0.43093
    -0.43093
    -0.33211
    -0.25799
    -0.38152
    -0.40622
    -0.62857
    -0.75210
    -0.99915
    -1.04856
    -0.99915
    -1.02386
    -0.99915
    -1.24621
    -0.97445
    -1.17209
    -0.99915
    -1.07327
    -1.14739
    -0.99915
    -0.82621
    -0.70269
    -0.72739
    -0.77680
    -0.77680
    -0.82621
    -0.70269
    -0.43093
    -0.50504
    -0.67798
    -0.43093
    -0.52975
    -0.50504
    -0.33211
    -0.38152
    -0.38152
    -0.33211
    -0.20858
    -0.33211
    -0.35681
    -0.45563
    -0.35681
    -0.40622
    -0.25799
    -0.06035
    -0.28270
    -0.33211
    -0.28270
    -0.25799
    -0.33211
    -0.20858
    -0.20858
    -0.15917
    -0.13446
    -0.01094
     0.06318
     0.16200
     0.06318
     0.03848
    -0.01094
     0.11259
     0.01377
    -0.18387
    -0.06035
    -0.30740
    -0.40622
    -0.50504
    -0.50504
    -0.43093
    -0.72739
    -0.57916
    -0.87563
    -0.82621
    -0.94974
    -0.82621
    -0.87563
    -0.60387
    -0.70269
    -0.62857
    -0.62857
    -0.48034
    -0.33211
    -0.40622
    -0.52975
    -0.40622
    -0.33211
    -0.30740
    -0.33211
    -0.50504
    -0.62857
    -0.65328
    -0.67798
    -0.62857
    -0.75210
    -0.90033
    -0.67798
    -0.70269
    -0.70269
    -0.82621
    -1.09797
    -0.92504
    -1.07327
    -0.87563
    -0.70269
    -0.67798
    -0.65328
    -0.60387
    -0.82621
    -0.65328
    -0.38152
    -0.48034
    -0.57916
    -0.50504
    -0.33211
    -0.35681
    -0.38152
    -0.43093
    -0.25799
    -0.30740
    -0.33211
    -0.38152
    -0.20858
    -0.20858
    -0.18387
    -0.33211
     0.03848
     0.23612
     0.11259
     0.43376
     0.48317
     0.77964
     1.00199
     1.22434
     1.47139
     1.69374
     1.76786
     1.81727
     1.64433
     1.74315
     1.79256
     1.69374
     1.81727
     1.76786
     1.59492
     1.57021
     1.27375
     1.12551
     1.07610
     0.82905
     0.73023
     0.50788
     0.58200
     0.70552
     0.60670
     0.53258
     0.48317
     0.35965
     0.63141
     0.85375
     0.55729
     0.75493
     0.95258
     1.07610
     1.02669
     0.65611
     0.31024
     0.18671
     0.21141
     0.58200
     0.82905
     0.75493
     0.35965
     0.08789
     0.03848
    -0.25799
    -0.60387
    -0.65328
    -0.60387
    -0.40622
    -0.40622
    -0.48034
    -0.40622
    -0.60387
    -0.70269
    -0.67798
    -0.67798
    -0.85092
    -0.92504
    -0.99915
    -1.17209
    -1.09797
    -1.17209
    -1.07327
    -0.99915
    -1.24621
    -1.36973
    -1.44385
    -1.56738
    -1.56738
    -1.61679
    -1.49326
    -1.51797
    -1.39444
    -1.29562
    -1.32032
    -1.34503
    -1.17209
    -1.09797
    -1.14739
    -0.99915
    -1.09797
    -0.94974
    -0.82621
    -0.97445
    -0.75210
    -0.60387
    -0.40622
    -0.40622
    -0.33211
    -0.28270
    -0.10976
    -0.08505
     0.11259
     0.23612
     0.13730
     0.21141
     0.16200
     0.28553
     0.23612
     0.16200
     0.03848
    -0.10976
    -0.06035
    -0.01094
     0.08789
    -0.01094
    -0.13446
    -0.45563
    -0.48034
    -0.40622
    -0.50504
    -0.43093
    -0.48034
    -0.52975
    -0.45563
    -0.55445
    -0.50504
    -0.48034
    -0.60387
    -0.57916
    -0.70269
    -0.82621
    -0.94974
    -1.09797
    -1.02386
    -0.92504
    -0.82621
    -0.90033
    -0.72739
    -0.85092
    -0.90033
    -0.99915
    -0.90033
    -0.62857
    -0.67798
    -0.43093
    -0.33211
    -0.35681
    -0.30740
    -0.03564
     0.13730
     0.28553
     0.26082
     0.18671
     0.33494
     0.35965
     0.26082
     0.28553
     0.23612
     0.38435
     0.45847
     0.55729
     0.31024
     0.38435
     0.35965
     0.40906
     0.26082
     0.43376
     0.33494
     0.16200
     0.33494
     0.43376
     0.48317
     0.55729
     0.73023
     1.00199
     1.37257
     1.52080
     1.84197
     1.96550
     2.48431
     2.63255
     2.48431
     2.16314
     2.11373
     2.06432
     2.23726
     2.16314
     2.23726
     2.01491
     1.71845
     1.37257
     1.15022
     0.92787
     0.58200
     0.28553
     0.16200
     0.11259
    -0.10976
    -0.13446
    -0.13446
    -0.18387
    -0.18387
    -0.20858
     0.01377
     0.08789
     0.16200
     0.21141
     0.35965
     0.45847
     0.60670
     0.73023
     0.95258
     1.05140
     0.90317
     0.63141
     0.53258
     0.60670
     0.82905
     1.12551
     1.10081
     1.05140
     0.48317
     0.01377
    -0.15917
    -0.15917
    -0.40622
    -0.75210
    -1.09797
    -0.94974
    -1.04856
    -1.12268
    -1.17209
    -1.36973
    -1.54267
    -1.64149
    -1.56738
    -1.54267
    -1.51797
    -1.54267
    -1.41915
    -1.24621
    -0.92504
    -0.94974
    -1.09797
    -0.99915
    -0.77680
    -0.57916
    -0.55445
    -0.48034
    -0.70269
    -0.87563
    -0.72739
    -0.72739
    -1.04856
    -1.04856
    -1.04856
    -1.24621
    -1.12268
    -1.24621
    -1.32032
    -1.34503
    -1.49326
    -1.39444
    -1.46856
    -1.22150
    -1.12268
    -1.22150
    -1.02386
    -0.85092
    -0.72739
    -0.67798
    -0.52975
    -0.28270
    -0.30740
    -0.03564
    -0.15917
    -0.23328
    -0.18387
    -0.23328
    -0.30740
    -0.15917
    -0.28270
    -0.30740
    -0.40622
    -0.30740
    -0.20858
    -0.33211
    -0.55445
    -0.72739
    -0.70269
    -0.55445
    -0.50504
    -0.60387
    -0.77680
    -0.65328
    -0.60387
    -0.45563
    -0.52975
    -0.75210
    -0.72739
    -0.67798
    -0.55445
    -0.50504
    -0.48034
    -0.52975
    -0.67798
    -0.48034
    -0.28270
    -0.43093
    -0.43093
    -0.50504
    -0.85092
    -0.60387
    -0.52975
    -0.65328
    -0.77680
    -0.52975
    -0.55445
    -0.40622
    -0.40622
    -0.55445
    -0.52975
    -0.40622
    -0.25799
    -0.23328
    -0.30740
    -0.15917
    -0.13446
    -0.18387
     0.18671
     0.23612
     0.16200
     0.26082
     0.21141
     0.33494
     0.35965
     0.21141
     0.28553
     0.55729
     0.82905
     0.90317
     1.12551
     1.32316
     1.66903
     1.99020
     2.36079
     2.45961
     2.26196
     2.28667
     2.38549
     2.48431
     2.63255
     2.58314
     2.53372
     2.38549
     2.26196
     2.16314
     1.86668
     1.59492
     1.37257
     1.32316
     1.10081
     0.95258
     0.75493
     0.50788
     0.63141
     0.65611
     0.65611
     0.60670
     0.75493
     0.58200
     0.55729
     0.60670
     0.50788
     0.58200
     0.68082
     0.85375
     0.82905
     1.32316
     1.34786
     1.44669
     1.17493
     0.87846
     0.77964
     0.85375
     1.00199
     0.95258
     1.02669
     0.77964
     0.55729
     0.33494
     0.06318
    -0.48034
    -0.65328
    -0.55445
    -0.57916
    -0.92504
    -1.07327
    -1.29562
    -1.32032
    -1.34503
    -1.36973
    -1.34503
    -1.39444
    -1.24621
    -1.24621
    -1.34503
    -1.32032
    -1.27091
    -1.32032
    -1.07327
    -0.94974
    -1.14739
    -1.17209
    -1.02386
    -0.99915
    -0.99915
    -0.90033
    -1.02386
    -1.04856
    -0.92504
    -0.90033
    -0.90033
    -0.77680
    -1.02386
    -0.99915
    -0.97445
    -0.80151
    -0.82621
    -0.80151
    -0.80151
    -0.75210
    -0.65328
    -0.70269
    -0.70269
    -0.67798
    -0.45563
    -0.38152
    -0.30740
    -0.18387
    -0.23328
    -0.25799
    -0.20858
     0.01377
     0.08789
    -0.01094
     0.08789
     0.13730
     0.26082
     0.28553
     0.55729
     0.40906
     0.16200
     0.08789
     0.31024
     0.48317
     0.50788
     0.45847
    -0.03564
    -0.20858
     0.01377
    -0.15917
    -0.60387
    -0.35681
    -0.62857
    -0.57916
    -0.65328
    -0.85092
    -1.22150
    -1.24621
    -1.02386
    -1.07327
    -0.99915
    -1.07327
    -0.90033
    -0.90033
    -0.87563
    -0.99915
    -1.22150
    -0.92504
    -0.70269
    -0.55445
    -0.60387
    -0.75210
    -0.90033
    -0.80151
    -0.87563
    -0.82621
    -0.99915
    -0.92504
    -0.94974
    -0.97445
    -0.72739
    -0.82621
    -0.72739
    -0.55445
    -0.52975
    -0.67798
    -0.50504
    -0.50504
    -0.40622
    -0.10976
    -0.01094
     0.01377
    -0.01094
     0.11259
     0.18671
    -0.03564
     0.21141
     0.28553
     0.13730
     0.28553
     0.13730
     0.28553
     0.26082
     0.38435
     0.48317
     0.63141
     0.75493
     0.82905
     0.92787
     1.49610
     1.81727
     2.26196
     2.55843
     2.63255
     2.31138
     2.21255
     2.23726
     2.43490
     2.53372
     2.65725
     2.73137
     2.38549
     2.06432
     1.69374
     1.24904
     1.12551
     0.85375
     0.38435
     0.23612
     0.21141
    -0.01094
    -0.33211
    -0.28270
    -0.48034
    -0.48034
    -0.40622
    -0.38152
    -0.38152
    -0.25799
    -0.33211
    -0.40622
    -0.40622
    -0.23328
    -0.01094
    -0.01094
     0.16200
     0.18671
     0.23612
     0.38435
     0.28553
    -0.01094
    -0.33211
    -0.62857
    -0.67798
    -0.52975
    -0.40622
    -0.67798
    -0.82621
    -0.92504
    -1.24621
    -1.54267
    -1.49326
    -1.49326
    -1.61679
    -1.59208
    -1.56738
    -1.56738
    -1.51797
    -1.46856
    -1.32032
    -1.27091
    -1.14739
    -1.19680
    -1.27091
    -1.19680
    -1.22150
    -1.22150
    -1.07327
    -0.94974
    -0.99915
    -1.04856
    -1.04856
    -0.99915
    -0.99915
    -0.92504
    -0.92504
    -0.87563
    -0.70269
    -0.80151
    -0.70269
    -0.80151
    -0.60387
    -0.82621
    -0.85092
    -0.65328
    -0.60387
    -0.60387
    -0.50504
    -0.67798
    -0.67798
    -0.70269
    -0.62857
    -0.57916
    -0.57916
    -0.60387
    -0.60387
    -0.62857
    -0.38152
    -0.25799
    -0.08505
     0.23612
     0.65611
     0.90317
     1.27375
     1.57021
     1.24904
     0.97728
     1.10081
     1.57021
     1.79256
     1.86668
     1.69374
     1.29845
     0.95258
     0.82905
     0.63141
     0.63141
     0.48317
    -0.08505
    -0.38152
    -0.43093
    -0.52975
    -0.60387
    -0.65328
    -0.67798
    -0.57916
    -0.62857
    -0.60387
    -0.52975
    -0.30740
    -0.33211
    -0.35681
    -0.33211
    -0.08505
     0.03848
    -0.01094
    -0.13446
    -0.20858
    -0.33211
    -0.33211
    -0.18387
    -0.38152
    -0.45563
    -0.48034
    -0.77680
    -0.60387
    -0.57916
    -0.50504
    -0.48034
    -0.43093
    -0.77680
    -0.80151
    -0.57916
    -0.45563
    -0.45563
    -0.40622
    -0.35681
    -0.20858
    -0.06035
     0.26082
     0.01377
    -0.01094
     0.28553
     0.33494
     0.50788
     0.50788
     0.55729
     0.48317
     0.58200
     0.58200
     0.48317
     0.50788
     0.50788
     0.53258
     0.60670
     0.60670
     0.58200
     0.53258
     0.43376
     0.43376
     0.40906
     0.68082
     0.85375
     1.19963
     1.39727
     1.89138
     2.33608
     2.75607
     3.17607
     3.29959
     3.32430
     3.59606
     3.76900
     3.89252
     4.33722
     4.43604
     4.28781
     4.13958
     4.23840
     4.18899
     4.11487
     4.06546
     3.62076
     3.22548
     2.83019
     2.36079
     1.84197
     1.81727
     2.06432
     1.91609
     1.32316
     0.48317
    -0.01094
    -0.43093
    -0.30740
    -0.62857
    -1.02386
    -1.24621
    -1.49326
    -1.71561
    -1.93796
    -2.06149
    -2.11090
    -2.06149
    -1.98737
    -1.98737
    -2.01208
    -1.86384
    -1.76502
    -1.81443
    -1.56738
    -1.46856
    -1.49326
    -1.39444
    -1.34503
    -1.27091
    -1.24621
    -1.12268
    -1.19680
    -1.09797
    -0.94974
    -0.87563
    -0.94974
    -0.85092
    -0.82621
    -0.72739
    -0.67798
    -0.57916
    -0.57916
    -0.67798
    -0.57916
    -0.43093
    -0.50504
    -0.57916
    -0.52975
    -0.45563
    -0.43093
    -0.40622
    -0.48034
    -0.33211
    -0.48034
    -0.35681
    -0.35681
    -0.10976
    -0.15917
    -0.15917
    -0.23328
     0.03848
     0.21141
     0.21141
     0.06318
     0.11259
     0.21141
     0.31024
     0.33494
     0.08789
     0.03848
    -0.03564
    -0.10976
    -0.08505
    -0.01094
    -0.43093
    -0.55445
    -0.43093
    -0.35681
    -0.40622
    -0.60387
    -0.72739
    -0.62857
    -0.48034
    -0.28270
    -0.03564
     0.23612
     0.58200
     0.03848
    -0.57916
    -0.33211
    -0.03564
     0.13730
     0.43376
     0.28553
     0.26082
     0.13730
    -0.06035
    -0.18387
    -0.08505
    -0.03564
    -0.30740
    -0.40622
    -0.40622
    -0.45563
    -0.33211
    -0.23328
    -0.45563
    -0.50504
    -0.33211
    -0.48034
    -0.52975
    -0.55445
    -0.60387
    -0.62857
    -0.45563
    -0.45563
    -0.48034
    -0.52975
    -0.67798
    -0.57916
    -0.50504
    -0.23328
    -0.33211
    -0.45563
    -0.33211
    -0.30740
    -0.15917
    -0.23328
    -0.23328
    -0.18387
    -0.06035
     0.03848
     0.01377
     0.06318
     0.08789
     0.13730
     0.23612
     0.48317
     0.50788
    -0.01094
    -0.23328
     0.01377
    -0.03564
    -0.13446
    -0.55445
    -0.67798
    -0.70269
    -0.70269
    -0.30740
    -0.35681
    -0.43093
    -0.62857
    -0.57916
    -0.48034
    -0.01094
     0.13730
     0.11259
     0.50788
     0.33494
     0.38435
     0.65611
     1.10081
     1.15022
     1.29845
     1.52080
     1.37257
     1.37257
     1.17493
     0.80434
     0.45847
     0.60670
     0.60670
     0.70552
     0.95258
     1.10081
     1.42198
     1.74315
     2.08903
     2.43490
     2.45961
     2.70666
     2.80548
     2.65725
     2.48431
     2.90431
     3.02783
     3.29959
     3.12666
     2.90431
     2.48431
     2.16314
     1.79256
     1.17493
     0.60670
     0.18671
    -0.06035
    -0.18387
    -0.52975
    -0.85092
    -0.94974
    -1.41915
    -1.44385
    -1.14739
    -1.19680
    -1.27091
    -1.39444
    -1.49326
    -1.39444
    -1.56738
    -1.51797
    -1.56738
    -1.54267
    -1.44385
    -1.44385
    -1.51797
    -1.41915
    -1.39444
    -1.44385
    -1.39444
    -1.19680
    -1.24621
    -1.04856
    -1.02386
    -0.82621
    -0.38152
    -0.75210
    -0.85092
    -0.75210
    -0.65328
    -0.62857
    -0.67798
    -0.65328
    -0.72739
    -0.70269
    -0.72739
    -0.70269
    -0.85092
    -0.97445
    -0.87563
    -0.99915
    -0.97445
    -0.99915
    -0.92504
    -0.92504
    -0.97445
    -0.77680
    -0.67798
    -0.60387
    -0.67798
    -0.67798
    -0.75210
    -0.62857
    -0.43093
    -0.52975
    -0.60387
    -0.72739
    -0.82621
    -0.72739
    -0.85092
    -0.67798
    -0.75210
    -0.70269
    -0.77680
    -0.94974
    -0.94974
    -0.99915
    -0.99915
    -0.90033
    -0.80151
    -0.82621
    -0.87563
    -0.70269
    -0.85092
    -0.90033
    -0.90033
    -0.85092
    -0.57916
    -0.57916
    -0.70269
    -0.60387
    -0.43093
    -0.35681
    -0.18387
    -0.13446
     0.11259
     0.06318
    -0.15917
    -0.15917
    -0.15917
     0.03848
     0.08789
     0.11259
     0.03848
     0.08789
     0.11259
     0.03848
    -0.03564
    -0.28270
    -0.20858
    -0.33211
    -0.28270
    -0.23328
    -0.38152
    -0.30740
    -0.40622
    -0.48034
    -0.33211
    -0.40622
    -0.38152
    -0.48034
    -0.52975
    -0.48034
    -0.45563
    -0.35681
    -0.52975
    -0.60387
    -0.55445
    -0.40622
    -0.43093
    -0.43093
    -0.43093
    -0.40622
    -0.38152
    -0.38152
    -0.23328
    -0.18387
    -0.18387
    -0.06035
     0.16200
     0.35965
     0.45847
     0.50788
     0.65611
     0.68082
     0.38435
     0.23612
     0.26082
     0.43376
     0.48317
     0.43376
     0.38435
     0.33494
     0.16200
     0.03848
    -0.18387
    -0.23328
    -0.33211
    -0.30740
    -0.18387
     0.03848
     0.11259
     0.26082
     0.60670
     0.53258
     0.55729
     0.55729
     0.60670
     0.58200
     0.90317
     0.92787
     0.95258
     1.10081
     1.15022
     1.15022
     1.02669
     1.05140
     1.07610
     1.07610
     1.12551
     1.17493
     1.29845
     1.27375
     1.47139
     1.39727
     1.57021
     1.59492
     1.99020
     2.01491
     2.26196
     2.53372
     2.45961
     2.38549
     2.36079
     2.18785
     2.33608
     2.48431
     1.91609
     1.79256
     1.42198
     1.29845
     1.49610
     1.49610
     1.02669
     0.70552
     0.45847
     0.13730
    -0.15917
    -0.55445
    -0.55445
    -0.70269
    -0.85092
    -0.65328
    -0.33211
    -0.52975
    -0.70269
    -0.70269
    -0.75210
    -0.87563
    -0.82621
    -0.65328
    -0.82621
    -0.60387
    -0.77680
    -0.82621
    -0.60387
    -0.52975
    -0.60387
    -0.65328
    -0.52975
    -0.75210
    -0.85092
    -0.99915
    -0.99915
    -1.02386
    -1.07327
    -1.07327
    -1.17209
    -1.24621
    -1.32032
    -1.41915
    -1.29562
    -1.29562
    -1.44385
    -1.34503
    -1.46856
    -1.44385
    -1.32032
    -1.39444
    -1.29562
    -1.27091
    -1.14739
    -1.12268
    -1.22150
    -0.97445
    -0.94974
    -0.92504
    -0.82621
    -0.70269
    -0.65328
    -0.72739
    -0.50504
    -0.50504
    -0.48034
    -0.50504
    -0.43093
    -0.52975
    -0.23328
    -0.35681
    -0.33211
    -0.38152
    -0.30740
    -0.30740
    -0.50504
    -0.35681
    -0.55445
    -0.48034
    -0.43093
    -0.45563
    -0.35681
    -0.52975
    -0.62857
    -0.50504
    -0.43093
    -0.43093
    -0.52975
    -0.52975
    -0.52975
    -0.50504
    -0.55445
    -0.45563
    -0.43093
    -0.57916
    -0.50504
    -0.40622
    -0.43093
    -0.43093
    -0.48034
    -0.33211
    -0.08505
    -0.01094
     0.01377
     0.18671
     0.28553
     0.50788
     0.55729
     0.40906
     0.38435
     0.43376
     0.18671
     0.40906
     0.38435
     0.43376
     0.40906
     0.21141
     0.16200
     0.03848
     0.03848
    -0.06035
    -0.25799
    -0.15917
    -0.13446
    -0.01094
     0.35965
    -0.06035
     0.03848
     0.08789
     0.35965
     0.33494
     0.13730
     0.18671
     0.23612
     0.18671
     0.16200
     0.03848
    -0.01094
    -0.10976
    -0.13446
    -0.28270
    -0.23328
    -0.33211
    -0.50504
    -0.43093
    -0.38152
    -0.35681
    -0.43093
    -0.40622
    -0.38152
    -0.25799
    -0.30740
    -0.18387
    -0.23328
    -0.18387
     0.03848
     0.08789
     0.11259
     0.31024
     0.18671
     0.31024
     0.38435
     0.60670
     0.65611
     0.80434
     0.80434
     0.95258
     1.15022
     1.10081
     1.02669
     1.05140
     1.05140
     0.87846
     1.15022
     1.22434
     1.12551
     1.10081
     1.19963
     1.19963
     1.07610
     1.02669
     0.77964
     0.90317
     1.10081
     1.10081
     1.05140
     1.22434
     1.22434
     1.15022
     1.19963
     1.32316
     1.39727
     1.29845
     1.49610
     1.47139
     1.22434
     0.50788
     0.43376
     0.38435
     0.60670
     0.75493
     0.55729
     0.35965
     0.26082
     0.23612
    -0.10976
    -0.13446
    -0.28270
    -0.43093
    -0.28270
    -0.15917
    -0.28270
    -0.10976
    -0.50504
    -0.67798
    -0.48034
    -0.40622
    -0.08505
    -0.38152
    -0.67798
    -0.97445
    -0.92504
    -0.70269
    -0.70269
    -0.87563
    -0.80151
    -0.82621
    -0.55445
    -0.52975
    -0.72739
    -0.70269
    -0.65328
    -0.48034
    -0.40622
    -0.52975
    -0.67798
    -0.75210
    -0.70269
    -0.62857
    -0.60387
    -0.62857
    -0.85092
    -0.87563
    -1.09797
    -1.07327
    -1.02386
    -1.07327
    -0.99915
    -0.94974
    -0.90033
    -0.99915
    -0.99915
    -1.12268
    -0.92504
    -0.92504
    -0.67798
    -0.67798
    -0.67798
    -0.62857
    -0.43093
    -0.28270
    -0.20858
    -0.20858
     0.01377
     0.33494
     0.58200
     0.97728
     1.07610
     1.00199
     0.82905
     0.58200
     0.75493
     0.77964
     0.77964
     0.97728
     1.17493
     1.02669
     1.00199
     0.65611
     0.50788
     0.26082
     0.48317
     0.50788
     0.40906
     0.26082
     0.06318
     0.11259
     0.21141
     0.33494
     0.28553
     0.18671
     0.13730
     0.11259
     0.06318
    -0.20858
    -0.23328
    -0.18387
    -0.35681
    -0.23328
    -0.40622
    -0.40622
    -0.43093
    -0.50504
    -0.52975
    -0.30740
    -0.38152
    -0.52975
    -0.60387
    -0.52975
    -0.40622
    -0.43093
    -0.48034
    -0.38152
    -0.40622
    -0.38152
    -0.40622
    -0.48034
    -0.43093
    -0.28270
    -0.38152
    -0.06035
    -0.08505
    -0.13446
    -0.10976
    -0.10976
     0.01377
     0.06318
     0.03848
     0.16200
     0.33494
     0.38435
     0.26082
     0.58200
     0.40906
     0.38435
     0.21141
     0.75493
     1.15022
     0.85375
     0.85375
     0.60670
     0.73023
     0.77964
     0.68082
     0.65611
     0.53258
     0.63141
     0.55729
     0.48317
     0.23612
     0.16200
     0.01377
     0.03848
     0.08789
    -0.03564
    -0.18387
    -0.28270
    -0.38152
    -0.43093
    -0.57916
    -0.60387
    -0.70269
    -0.60387
    -0.65328
    -0.62857
    -0.57916
    -0.60387
    -0.52975
    -0.77680
    -0.65328
    -0.57916
    -0.38152
    -0.40622
    -0.38152
    -0.23328
    -0.15917
    -0.01094
     0.23612
     0.26082
     0.23612
     0.23612
     0.28553
     0.38435
     0.38435
     0.53258
     0.45847
     0.31024
     0.35965
     0.50788
     0.23612
     0.21141
     0.21141
     0.38435
     0.31024
     0.23612
     0.31024
     0.16200
     0.01377
     0.08789
    -0.06035
    -0.40622
    -0.50504
    -0.43093
    -0.43093
    -0.33211
    -0.43093
    -0.52975
    -0.60387
    -0.72739
    -0.85092
    -0.75210
    -0.57916
    -0.62857
    -0.62857
    -0.35681
    -0.13446
    -0.06035
    -0.28270
    -0.13446
     0.13730
    -0.08505
     0.35965
     0.33494
     0.38435
     0.28553
     0.35965
     0.43376
     0.48317
     0.16200
    -0.15917
    -0.01094
     0.26082
     0.21141
     0.11259
     0.33494
     0.48317
     0.55729
     0.95258
     1.17493
     1.54551
     2.13844
     2.33608
     2.33608
     2.73137
     3.00313
     3.00313
     2.85490
     2.45961
     2.01491
     1.94079
     1.86668
     1.76786
     1.22434
     0.63141
     0.33494
    -0.25799
    -0.80151
    -1.19680
    -1.74032
    -1.88855
    -2.06149
    -2.06149
    -2.23442
    -2.18501
    -2.03678
    -1.91325
    -1.91325
    -1.61679
    -1.59208
    -1.51797
    -1.56738
    -1.44385
    -1.44385
    -1.41915
    -1.27091
    -1.27091
    -1.36973
    -1.12268
    -1.49326
    -1.54267
    -1.19680
    -1.09797
    -1.12268
    -1.27091
    -1.14739
    -1.17209
    -1.12268
    -0.94974
    -1.04856
    -0.99915
    -1.02386
    -0.77680
    -0.70269
    -0.65328
    -0.62857
    -0.62857
    -0.55445
    -0.48034
    -0.55445
    -0.28270
    -0.23328
    -0.20858
    -0.08505
     0.03848
     0.01377
     0.01377
     0.03848
     0.08789
     0.18671
     0.06318
     0.01377
    -0.13446
    -0.10976
    -0.30740
    -0.38152
    -0.45563
    -0.50504
    -0.60387
    -0.82621
    -0.92504
    -1.04856
    -1.24621
    -1.41915
    -1.44385
    -0.94974
    -0.70269
    -0.75210
    -0.85092
    -0.87563
    -1.02386
    -0.87563
    -0.75210
    -0.52975
    -0.52975
    -0.50504
    -0.40622
    -0.35681
    -0.40622
    -0.23328
    -0.20858
    -0.03564
    -0.06035
    -0.30740
    -0.48034
    -0.50504
    -0.40622
    -0.28270
    -0.18387
    -0.01094
     0.01377
    -0.06035
     0.06318
    -0.01094
    -0.18387
    -0.18387
    -0.28270
    -0.08505
    -0.01094
     0.01377
     0.01377
     0.08789
     0.33494
     0.18671
    -0.03564
     0.28553
     0.38435
     0.21141
     0.43376
     0.28553
     0.58200
     0.60670
     0.60670
     0.73023
     0.70552
     0.68082
     0.75493
     0.55729
     0.35965
     0.23612
     0.13730
     0.21141
     0.28553
     0.18671
    -0.06035
     0.01377
    -0.08505
    -0.15917
    -0.33211
    -0.33211
    -0.40622
    -0.50504
    -0.45563
    -0.52975
    -0.40622
    -0.30740
    -0.13446
    -0.18387
     0.01377
    -0.10976
     0.01377
     0.45847
     0.97728
     1.19963
     1.42198
     1.49610
     1.71845
     2.36079
     2.53372
     2.31138
     1.69374
     1.59492
     1.34786
     1.34786
     1.84197
     1.84197
     1.61962
     1.32316
     0.75493
     0.33494
    -0.10976
    -0.30740
    -0.35681
    -0.43093
    -0.30740
    -0.18387
    -0.01094
     0.08789
     0.11259
    -0.06035
     0.03848
     0.26082
     0.31024
     0.48317
     0.53258
     0.73023
     0.73023
     0.80434
     1.00199
     1.47139
     1.44669
     1.69374
     1.76786
     1.81727
     1.66903
     1.37257
     1.59492
     1.69374
     1.44669
     1.57021
     1.34786
     0.95258
     0.53258
     0.31024
     0.35965
     0.21141
    -0.01094
    -0.18387
    -0.40622
    -0.75210
    -0.92504
    -1.34503
    -1.32032
    -1.17209
    -1.19680
    -1.14739
    -1.17209
    -1.27091
    -1.36973
    -1.49326
    -1.54267
    -1.56738
    -1.54267
    -1.51797
    -1.36973
    -1.49326
    -1.36973
    -1.39444
    -1.27091
    -1.17209
    -1.02386
    -1.07327
    -0.94974
    -0.94974
    -0.77680
    -0.77680
    -0.67798
    -0.60387
    -0.55445
    -0.52975
    -0.45563
    -0.38152
    -0.30740
    -0.35681
    -0.94974
    -0.72739
    -0.80151
    -0.77680
    -0.80151
    -0.80151
    -0.85092
    -1.07327
    -1.07327
    -1.17209
    -1.17209
    -1.12268
    -0.99915
    -0.85092
    -0.87563
    -0.87563
    -0.90033
    -0.94974
    -0.65328
    -0.48034
    -0.57916
    -0.33211
    -0.20858
    -0.18387
    -0.18387
    -0.10976
    -0.10976
     0.13730
     0.08789
    -0.06035
    -0.01094
    -0.06035
    -0.13446
    -0.03564
     0.21141
     0.21141
    -0.03564
     0.11259
    -0.01094
    -0.08505
    -0.01094
    -0.18387
    -0.18387
    -0.10976
    -0.15917
    -0.10976
    -0.28270
    -0.35681
    -0.43093
    -0.43093
    -0.30740
    -0.28270
    -0.40622
    -0.40622
    -0.45563
    -0.38152
    -0.50504
    -0.50504
    -0.52975
    -0.55445
    -0.33211
    -0.38152
    -0.45563
    -0.40622
    -0.52975
    -0.43093
    -0.43093
    -0.30740
    -0.40622
    -0.45563
    -0.48034
    -0.50504
    -0.35681
    -0.33211
    -0.40622
    -0.48034
    -0.38152
    -0.43093
    -0.43093
    -0.43093
    -0.45563
    -0.38152
    -0.48034
    -0.33211
    -0.30740
    -0.43093
    -0.40622
    -0.35681
    -0.30740
    -0.20858
    -0.33211
    -0.28270
    -0.20858
    -0.10976
    -0.01094
    -0.01094
     0.08789
     0.21141
     0.28553
     0.80434
     0.85375
     1.02669
     1.32316
     1.64433
     1.94079
     2.16314
     2.06432
     2.08903
     2.03962
     2.18785
     2.33608
     2.43490
     2.38549
     2.21255
     1.81727
     1.69374
     1.54551
     1.47139
     1.47139
     1.29845
     1.02669
     0.75493
     0.33494
     0.18671
     0.18671
     0.23612
     0.53258
     0.43376
     0.31024
     0.13730
     0.26082
     0.65611
     0.92787
     1.15022
     1.27375
     1.42198
     1.79256
     2.08903
     2.18785
     1.84197
     1.64433
     1.39727
     1.69374
     1.66903
     1.29845
     0.82905
     0.53258
     0.21141
     0.08789
    -0.48034
    -0.87563
    -1.19680
    -1.24621
    -1.36973
    -1.56738
    -1.66620
    -1.54267
    -1.32032
    -1.07327
    -1.04856
    -0.77680
    -0.67798
    -0.65328
    -0.72739
    -0.30740
    -0.33211
    -0.43093
    -0.65328
    -0.57916
    -0.55445
    -0.52975
    -0.55445
    -0.85092
    -1.14739
    -1.17209
    -1.22150
    -1.24621
    -1.04856
    -1.19680
    -1.14739
    -1.27091
    -1.04856
    -1.29562
    -1.27091
    -1.09797
    -0.99915
    -0.90033
    -0.75210
    -0.60387
    -0.57916
    -0.62857
    -0.67798
    -0.60387
    -0.33211
    -0.18387
    -0.13446
    -0.25799
    -0.10976
    -0.10976
    -0.25799
    -0.18387
    -0.18387
    -0.08505
    -0.03564
    -0.03564
    -0.13446
    -0.20858
    -0.18387
    -0.28270
    -0.33211
    -0.18387
    -0.33211
    -0.43093
    -0.30740
    -0.43093
    -0.52975
    -0.43093
    -0.45563
    -0.52975
    -0.55445
    -0.62857
    -0.55445
    -0.62857
    -0.60387
    -0.48034
    -0.50504
    -0.57916
    -0.60387
    -0.65328
    -0.52975
    -0.52975
    -0.65328
    -0.52975
    -0.65328
    -0.62857
    -0.60387
    -0.67798
    -0.52975
    -0.62857
    -0.62857
    -0.60387
    -0.57916
    -0.60387
    -0.72739
    -0.65328
    -0.65328
    -0.45563
    -0.55445
    -0.70269
    -0.52975
    -0.62857
    -0.65328
    -0.57916
    -0.62857
    -0.48034
    -0.50504
    -0.52975
    -0.50504
    -0.55445
    -0.48034
    -0.48034
    -0.52975
    -0.40622
    -0.38152
    -0.52975
    -0.43093
    -0.43093
    -0.43093
    -0.45563
    -0.45563
    -0.48034
    -0.48034
    -0.38152
    -0.43093
    -0.43093
    -0.33211
    -0.50504
    -0.43093
    -0.35681
    -0.28270
    -0.30740
    -0.30740
    -0.23328
    -0.20858
    -0.28270
    -0.18387
    -0.08505
     0.08789
     0.13730
     0.08789
     0.28553
     0.45847
     0.75493
     0.85375
     1.07610
     1.49610
     1.64433
     1.66903
     2.08903
     2.55843
     2.92901
     2.97842
     2.90431
     3.22548
     3.64547
     3.74429
     4.01605
     4.21369
     4.21369
     4.41134
     4.53486
     4.88074
     4.55957
     3.84311
     3.54665
     3.25018
     2.78078
     2.43490
     2.23726
     1.96550
     1.61962
     1.27375
     0.80434
     0.23612
    -0.25799
    -0.65328
    -1.12268
    -1.19680
    -1.39444
    -1.56738
    -1.64149
    -1.49326
    -1.46856
    -1.41915
    -1.41915
    -1.41915
    -1.59208
    -1.56738
    -1.49326
    -1.46856
    -1.24621
    -1.36973
    -1.51797
    -1.59208
    -1.29562
    -1.24621
    -1.04856
    -1.02386
    -1.07327
    -1.02386
    -0.72739
    -0.70269
    -0.70269
    -0.45563
    -0.48034
    -0.33211
    -0.01094
    -0.03564
    -0.08505
     0.13730
     0.38435
     0.26082
     0.28553
     0.60670
     0.50788
     0.40906
     0.48317
     0.53258
     0.50788
     0.65611
     0.92787
     0.77964
     0.63141
     0.40906
    -0.25799
    -0.50504
    -0.65328
    -1.29562
    -1.04856
    -0.52975
    -0.80151
    -1.24621
    -1.49326
    -1.64149
    -1.91325
    -1.91325
    -1.83914
    -1.76502
    -1.74032
    -1.39444
    -1.29562
    -1.22150
    -1.09797
    -0.70269
    -0.52975
    -0.43093
    -0.08505
    -0.08505
    -0.18387
    -0.13446
     0.08789
     0.33494
     0.33494
     0.08789
    -0.03564
     0.13730
     0.08789
     0.16200
     0.13730
     0.08789
    -0.10976
    -0.28270
    -0.23328
    -0.43093
    -0.43093
    -0.48034
    -0.57916
    -0.48034
    -0.43093
    -0.40622
    -0.60387
    -0.50504
    -0.57916
    -0.62857
    -0.67798
    -0.43093
    -0.57916
    -0.60387
    -0.40622
    -0.43093
    -0.40622
    -0.57916
    -0.60387
    -0.43093
    -0.33211
    -0.30740
    -0.28270
    -0.28270
    -0.43093
    -0.25799
    -0.30740
    -0.13446
    -0.15917
    -0.43093
    -0.33211
    -0.15917
    -0.10976
    -0.15917
    -0.13446
    -0.08505
     0.03848
     0.03848
     0.11259
     0.11259
     0.16200
     0.33494
     0.43376
     0.82905
     0.95258
     1.10081
     1.27375
     1.29845
     1.29845
     0.92787
     0.82905
     0.97728
     1.24904
     1.29845
     1.19963
     1.17493
     1.07610
     0.82905
     0.73023
     0.70552
     1.00199
     0.87846
     0.87846
     1.02669
     1.22434
     1.22434
     1.10081
     1.07610
     1.19963
     1.37257
     1.32316
     1.24904
     1.10081
     1.00199
     0.87846
     0.65611
     0.58200
     0.35965
     0.26082
     0.18671
     0.08789
    -0.06035
    -0.18387
    -0.52975
    -0.52975
    -0.35681
    -0.43093
    -0.33211
    -0.50504
    -0.25799
    -0.13446
    -0.15917
    -0.10976
    -0.23328
    -0.30740
    -0.18387
    -0.03564
     0.13730
     0.26082
     0.21141
     0.26082
     0.21141
     0.31024
     0.53258
     0.38435
     0.35965
     0.23612
     0.28553
     0.43376
     0.50788
     0.45847
     0.58200
     0.63141
     0.53258
     0.35965
     0.31024
     0.33494
     0.43376
     0.48317
     0.50788
     0.40906
     0.16200
     0.18671
     0.16200
     0.26082
     0.31024
     0.13730
     0.08789
    -0.15917
    -0.08505
    -0.15917
    -0.33211
    -0.45563
    -0.52975
    -0.40622
    -0.33211
    -0.48034
    -0.62857
    -0.60387
    -0.90033
    -0.75210
    -0.48034
    -0.57916
    -0.75210
    -0.67798
    -0.52975
    -0.38152
    -0.33211
    -0.23328
    -0.25799
    -0.06035
    -0.01094
    -0.23328
    -0.18387
    -0.30740
    -0.85092
    -0.92504
    -0.62857
    -0.45563
    -0.62857
    -0.77680
    -0.87563
    -0.99915
    -0.90033
    -0.90033
    -0.99915
    -0.97445
    -0.85092
    -0.82621
    -1.04856
    -0.99915
    -0.67798
    -0.52975
    -0.50504
    -0.52975
    -0.90033
    -0.94974
    -0.70269
    -0.75210
    -0.80151
    -0.97445
    -1.12268
    -1.07327
    -1.19680
    -1.02386
    -1.02386
    -0.97445
    -0.82621
    -0.87563
    -0.72739
    -0.62857
    -0.67798
    -0.72739
    -0.75210
    -0.72739
    -0.67798
    -0.50504
    -0.55445
    -0.45563
    -0.55445
    -0.38152
    -0.38152
    -0.40622
    -0.43093
    -0.45563
    -0.50504
    -0.06035
     0.26082
     0.26082
     0.43376
     0.70552
     1.17493
     1.15022
     0.87846
     0.73023
     1.02669
     1.59492
     1.91609
     1.76786
     1.57021
     1.54551
     1.32316
     1.17493
     1.19963
     1.17493
     1.00199
     0.85375
     0.75493
     0.73023
     0.63141
     0.50788
     0.35965
     0.48317
     0.43376
     0.38435
     0.38435
     0.40906
     0.26082
     0.43376
     0.33494
     0.33494
     0.13730
     0.28553
     0.16200
     0.16200
     0.16200
     0.18671
     0.01377
     0.18671
     0.28553
     0.03848
    -0.15917
    -0.35681
    -0.43093
    -0.43093
     0.03848
     0.03848
    -0.20858
    -0.45563
    -0.48034
    -0.35681
    -0.20858
    -0.20858
    -0.13446
    -0.13446
    -0.28270
    -0.35681
    -0.18387
    -0.15917
    -0.15917
    -0.06035
     0.06318
     0.23612
     0.21141
     0.08789
     0.13730
     0.33494
     0.33494
     0.35965
     0.31024
     0.38435
     0.48317
     0.53258
     0.55729
     0.68082
     0.55729
     0.48317
     0.55729
     0.60670
     0.60670
     0.35965
     0.50788
     0.55729
     0.53258
     0.40906
     0.40906
     0.50788
     0.35965
     0.38435
     0.35965
     0.43376
     0.43376
     0.35965
     0.43376
     0.40906
     0.50788
     0.26082
     0.33494
     0.26082
     0.28553
     0.35965
     0.16200
     0.21141
     0.18671
     0.11259
     0.11259
     0.16200
     0.03848
     0.13730
    -0.13446
     0.26082
     0.08789
     0.13730
     0.11259
     0.26082
     0.26082
     0.35965
     0.43376
     0.50788
     0.58200
     0.68082
     0.55729
     0.40906
     0.38435
     0.21141
    -0.06035
    -0.13446
    -0.23328
    -0.33211
    -0.45563
    -0.62857
    -0.75210
    -0.92504
    -1.12268
    -1.46856
    -1.56738
    -1.51797
    -1.44385
    -1.41915
    -1.39444
    -1.36973
    -1.41915
    -1.27091
    -1.04856
    -0.90033
    -0.92504
    -0.85092
    -0.92504
    -0.72739
    -0.52975
    -0.45563
    -0.43093
    -0.25799
    -0.25799
    -0.35681
    -0.18387
    -0.33211
    -0.23328
    -0.23328
    -0.06035
    -0.08505
    -0.20858
    -0.25799
    -0.23328
    -0.28270
    -0.06035
    -0.03564
     0.06318
     0.33494
     0.40906
     0.50788
     0.65611
     0.43376
     0.23612
     0.18671
     0.58200
     0.97728
     0.95258
     1.02669
     1.00199
     1.10081
     0.95258
     0.85375
     0.87846
     1.05140
     1.10081
     0.95258
     0.82905
     0.90317
     0.82905
     0.82905
     0.92787
     1.07610
     1.00199
     0.90317
     0.80434
     0.55729
     0.53258
     0.23612
     0.11259
     0.35965
     0.31024
     0.11259
     0.03848
     0.01377
    -0.01094
    -0.15917
    -0.06035
     0.21141
     0.08789
     0.01377
     0.08789
     0.26082
     0.38435
     0.58200
     0.65611
     0.63141
     0.55729
     0.53258
     0.18671
    -0.06035
     0.11259
     0.01377
     0.06318
     0.08789
    -0.03564
    -0.03564
    -0.25799
    -0.28270
    -0.10976
    -0.08505
    -0.18387
    -0.38152
    -0.43093
    -0.45563
    -0.18387
     0.11259
     0.08789
     0.03848
    -0.23328
    -0.13446
     0.01377
    -0.23328
    -0.15917
    -0.20858
    -0.48034
    -0.52975
    -0.62857
    -0.55445
    -0.48034
    -0.35681
    -0.60387
    -0.43093
    -0.38152
    -0.40622
    -0.45563
    -0.50504
    -0.43093
    -0.48034
    -0.62857
    -0.50504
    -0.55445
    -0.57916
    -0.57916
    -0.65328
    -0.50504
    -0.50504
    -0.38152
    -0.55445
    -0.60387
    -0.67798
    -0.48034
    -0.55445
    -0.43093
    -0.43093
    -0.43093
    -0.40622
    -0.30740
    -0.48034
    -0.35681
    -0.52975
    -0.43093
    -0.30740
    -0.25799
    -0.20858
    -0.30740
    -0.25799
    -0.28270
    -0.33211
    -0.08505
    -0.03564
    -0.08505
     0.08789
    -0.01094
     0.11259
     0.08789
     0.18671
     0.26082
     0.26082
     0.33494
     0.26082
     0.23612
     0.38435
     0.50788
     0.16200
     0.13730
     0.01377
    -0.01094
     0.08789
     0.16200
     0.11259
     0.11259
    -0.13446
    -0.25799
    -0.08505
    -0.13446
    -0.23328
    -0.25799
    -0.25799
    -0.28270
    -0.38152
    -0.33211
    -0.13446
    -0.10976
    -0.10976
    -0.08505
    -0.20858
    -0.18387
    -0.03564
    -0.06035
     0.11259
     0.08789
     0.13730
     0.11259
     0.13730
     0.28553
     0.65611
     0.68082
     0.97728
     1.22434
     1.34786
     1.44669
     1.32316
     1.10081
     0.80434
     0.87846
     1.19963
     1.54551
     1.71845
     1.49610
     1.44669
     1.49610
     1.15022
     1.02669
     1.27375
     1.61962
     1.07610
     0.92787
     1.19963
     1.27375
     1.12551
     1.10081
     1.07610
     1.07610
     1.29845
     1.12551
     0.90317
     0.75493
     0.75493
     0.53258
     0.35965
     0.48317
     0.23612
     0.28553
     0.28553
     0.33494
     0.31024
     0.40906
     0.31024
     0.28553
     0.45847
     0.53258
     0.60670
     0.58200
     0.38435
     0.38435
     0.58200
     0.82905
     0.75493
     0.55729
     0.35965
     0.31024
     0.28553
     0.13730
     0.23612
     0.23612
     0.13730
     0.31024
     0.08789
    -0.13446
    -0.13446
    -0.23328
    -0.43093
    -0.23328
    -0.18387
    -0.33211
    -0.50504
    -0.40622
    -0.43093
    -0.43093
    -0.43093
    -0.62857
    -0.77680
    -0.72739
    -0.87563
    -0.94974
    -0.87563
    -0.90033
    -0.90033
    -0.65328
    -0.72739
    -0.82621
    -1.02386
    -0.87563
    -0.80151
    -0.82621
    -0.82621
    -0.77680
    -0.80151
    -0.67798
    -0.67798
    -0.57916
    -0.67798
    -0.67798
    -0.82621
    -0.72739
    -0.62857
    -0.70269
    -0.75210
    -0.72739
    -0.60387
    -0.70269
    -0.52975
    -0.75210
    -0.67798
    -0.75210
    -0.60387
    -0.57916
    -0.55445
    -0.62857
    -0.70269
    -0.70269
    -0.45563
    -0.43093
    -0.52975
    -0.50504
    -0.48034
    -0.50504
    -0.43093
    -0.40622
    -0.43093
    -0.43093
    -0.30740
    -0.28270
    -0.38152
    -0.23328
    -0.33211
    -0.25799
    -0.10976
    -0.06035
    -0.25799
    -0.10976
    -0.03564
    -0.13446
    -0.01094
     0.08789
     0.13730
     0.21141
     0.28553
     0.23612
    -0.30740
    -0.10976
    -0.18387
    -0.10976
    -0.10976
    -0.40622
    -0.67798
    -0.60387
    -0.70269
    -0.57916
    -0.67798
    -0.85092
    -0.97445
    -0.97445
    -0.75210
    -0.75210
    -0.87563
    -0.80151
    -0.72739
    -0.87563
    -0.67798
    -0.55445
    -0.43093
    -0.52975
    -0.30740
    -0.23328
    -0.28270
    -0.10976
    -0.30740
    -0.23328
    -0.20858
     0.03848
     0.26082
     0.33494
     0.63141
     1.05140
     1.32316
     2.03962
     2.38549
     2.50902
     2.13844
     2.23726
     2.38549
     3.00313
     3.49724
     3.76900
     3.49724
     3.12666
     2.95372
     2.92901
     2.92901
     2.60784
     2.31138
     2.13844
     1.81727
     1.49610
     1.52080
     1.29845
     1.22434
     1.12551
     1.07610
     0.92787
     0.92787
     1.00199
     0.97728
     0.95258
     0.55729
     0.50788
     0.60670
     0.82905
     1.00199
     0.82905
     0.60670
     0.48317
     0.43376
     0.38435
     0.18671
     0.16200
     0.13730
     0.06318
     0.11259
     0.08789
     0.06318
    -0.08505
    -0.08505
    -0.30740
    -0.15917
    -0.15917
    -0.30740
    -0.30740
    -0.45563
    -0.55445
    -0.70269
    -0.72739
    -0.45563
    -0.52975
    -0.57916
    -0.72739
    -0.65328
    -0.72739
    -0.57916
    -0.57916
    -0.62857
    -0.43093
    -0.48034
    -0.45563
    -0.48034
    -0.60387
    -0.50504
    -0.60387
    -0.52975
    -0.57916
    -0.52975
    -0.52975
    -0.50504
    -0.65328
    -0.57916
    -0.65328
    -0.50504
    -0.48034
    -0.65328
    -0.57916
    -0.57916
    -0.40622
    -0.40622
    -0.35681
    -0.30740
    -0.28270
    -0.35681
    -0.23328
    -0.28270
    -0.28270
    -0.30740
    -0.28270
    -0.28270
    -0.20858
    -0.13446
    -0.25799
    -0.23328
    -0.23328
    -0.23328
    -0.13446
    -0.18387
    -0.06035
    -0.20858
    -0.13446
    -0.25799
    -0.08505
    -0.10976
    -0.20858
    -0.33211
     0.03848
    -0.10976
    -0.15917
    -0.15917
    -0.23328
    -0.18387
    -0.13446
    -0.20858
    -0.20858
    -0.03564
    -0.10976
    -0.13446
    -0.18387
    -0.13446
    -0.10976
    -0.20858
    -0.01094
    -0.10976
    -0.20858
    -0.13446
    -0.13446
    -0.13446
    -0.06035
    -0.06035
    -0.13446
    -0.13446
    -0.01094
    -0.10976
    -0.13446
    -0.06035
    -0.10976
    -0.06035
    -0.10976
     0.08789
    -0.06035
     0.03848
     0.06318
     0.03848
     0.01377
     0.03848
     0.16200
     0.06318
     0.08789
     0.11259
     0.03848
    -0.01094
     0.13730
     0.08789
     0.11259
     0.16200
     0.08789
     0.03848
     0.16200
     0.11259
     0.13730
     0.21141
     0.21141
     0.38435
     0.63141
     0.73023
     0.90317
     1.19963
     1.57021
     1.71845
     1.57021
     1.47139
     1.34786
     1.05140
     1.49610
     1.84197
     2.08903
     2.21255
     2.03962
     1.99020
     2.18785
     2.36079
     2.08903
     1.71845
     2.28667
     2.43490
     2.11373
     2.01491
     2.18785
     2.06432
     2.33608
     2.48431
     2.60784
     2.55843
     2.50902
     2.55843
     2.31138
     2.18785
     1.96550
     1.76786
     1.66903
     1.91609
     1.79256
     1.44669
     1.37257
     1.19963
     1.02669
     0.90317
     0.43376
     0.16200
     0.11259
    -0.10976
    -0.30740
    -0.57916
    -0.67798
    -0.75210
    -0.67798
    -0.77680
    -0.87563
    -1.04856
    -0.67798
    -0.70269
    -0.87563
    -0.67798
    -0.77680
    -0.60387
    -0.62857
    -0.60387
    -0.43093
    -0.28270
    -0.30740
    -0.10976
    -0.10976
    -0.30740
    -0.13446
    -0.10976
    -0.06035
    -0.01094
    -0.06035
     0.03848
     0.03848
     0.01377
    -0.01094
     0.03848
     0.06318
     0.03848
    -0.10976
    -0.06035
    -0.06035
    -0.06035
     0.11259
    -0.13446
     0.01377
    -0.10976
    -0.06035
    -0.01094
     0.03848
    -0.15917
    -0.18387
    -0.20858
    -0.23328
    -0.20858
    -0.08505
    -0.10976
    -0.20858
    -0.28270
    -0.13446
    -0.18387
    -0.15917
    -0.08505
    -0.15917
    -0.20858
    -0.15917
    -0.06035
    -0.06035
    -0.13446
    -0.25799
    -0.15917
    -0.10976
    -0.03564
    -0.10976
    -0.10976
    -0.03564
    -0.06035
    -0.15917
    -0.03564
    -0.01094
    -0.06035
    -0.06035
    -0.03564
     0.01377
    -0.03564
    -0.06035
    -0.03564
     0.01377
     0.08789
    -0.01094
    -0.06035
    -0.03564
     0.11259
    -0.08505
     0.03848
     0.03848
     0.06318
    -0.06035
     0.11259
     0.11259
     0.03848
    -0.01094
     0.08789
     0.26082
     0.23612
     0.26082
     0.16200
     0.21141
     0.16200
     0.18671
     0.26082
     0.33494
     0.23612
     0.31024
     0.43376
     0.38435
     0.38435
     0.28553
     0.33494
     0.35965
     0.50788
     0.53258
     0.43376
     0.58200
     0.60670
     0.70552
     0.87846
     1.19963
     1.19963
     1.22434
     1.27375
     1.07610
     1.17493
     0.85375
     0.87846
     0.97728
     1.17493
     1.05140
     0.97728
     0.80434
     0.60670
     0.55729
     0.45847
     0.50788
     0.58200
     0.60670
     0.77964
     0.60670
     0.68082
     1.05140
     1.10081
     1.34786
     1.57021
     1.64433
     1.76786
     1.79256
     1.81727
     1.84197
     1.81727
     1.91609
     1.94079
     1.76786
     1.59492
     1.64433
     1.57021
     1.32316
     1.12551
     0.95258
     0.75493
     0.80434
     0.73023
     0.38435
     0.26082
    -0.01094
    -0.10976
    -0.08505
     0.13730
     0.01377
    -0.06035
    -0.10976
    -0.15917
     0.03848
    -0.01094
    -0.15917
    -0.08505
     0.18671
     0.31024
     0.43376
     0.33494
     0.60670
     0.65611
     0.73023
     0.95258
     0.97728
     0.87846
     0.95258
     1.32316
     1.32316
     1.34786
     1.47139
     1.37257
     1.61962
     1.79256
     1.84197
     1.81727
     1.49610
     1.12551
     0.92787
     1.37257
     1.69374
     1.69374
     1.44669
     1.05140
     0.90317
     0.28553
    -0.01094
    -0.10976
    -0.35681
    -0.23328
    -0.23328
    -0.48034
    -0.62857
    -0.85092
    -1.09797
    -1.19680
    -1.17209
    -1.19680
    -1.27091
    -1.09797
    -0.99915
    -0.99915
    -0.94974
    -0.99915
    -0.80151
    -0.75210
    -0.67798
    -0.65328
    -0.77680
    -0.82621
    -0.77680
    -0.72739
    -0.55445
    -0.67798
    -0.90033
    -0.77680
    -0.77680
    -0.80151
    -0.87563
    -0.92504
    -0.75210
    -0.65328
    -0.75210
    -0.67798
    -0.67798
    -0.60387
    -0.75210
    -0.77680
    -0.55445
    -0.57916
    -0.67798
    -0.57916
    -0.50504
    -0.52975
    -0.52975
    -0.60387
    -0.52975
    -0.48034
    -0.30740
    -0.45563
    -0.38152
    -0.40622
    -0.52975
    -0.43093
    -0.30740
    -0.30740
    -0.35681
    -0.30740
    -0.30740
    -0.25799
    -0.28270
    -0.25799
    -0.18387
    -0.13446
    -0.01094
     0.11259
     0.31024
     0.31024
     0.63141
     0.70552
     1.00199
     1.42198
     1.27375
     1.24904
     0.97728
     1.07610
     0.95258
     1.05140
     1.02669
     1.07610
     1.10081
     1.00199
     0.70552
     0.58200
     0.33494
     0.28553
     0.03848
     0.33494
     0.50788
     0.53258
     0.48317
     0.31024
     0.53258
     0.70552
     0.87846
     0.97728
     1.12551
     1.10081
     1.05140
     1.05140
     1.00199
     1.07610
     0.95258
     1.07610
     0.77964
     0.77964
     0.68082
     0.50788
     0.31024
     0.50788
     0.63141
     0.58200
     0.48317
     0.28553
     0.33494
     0.31024
     0.33494
     0.26082
     0.31024
     0.31024
     0.26082
     0.11259
     0.21141
     0.38435
     0.50788
     0.40906
     0.08789
    -0.28270
    -0.25799
    -0.15917
     0.01377
    -0.23328
    -0.01094
    -0.10976
    -0.13446
    -0.23328
    -0.25799
    -0.28270
    -0.10976
    -0.08505
    -0.30740
    -0.48034
    -0.30740
    -0.40622
    -0.30740
    -0.30740
    -0.15917
    -0.30740
    -0.28270
    -0.28270
    -0.33211
    -0.50504
    -0.35681
    -0.28270
    -0.40622
    -0.43093
    -0.23328
    -0.30740
    -0.33211
    -0.23328
    -0.23328
    -0.08505
    -0.03564
    -0.23328
    -0.15917
    -0.13446
    -0.18387
    -0.48034
    -0.20858
    -0.13446
    -0.33211
    -0.38152
    -0.28270
    -0.28270
    -0.23328
    -0.30740
    -0.20858
    -0.30740
    -0.28270
    -0.25799
    -0.43093
    -0.25799
    -0.20858
    -0.35681
    -0.33211
    -0.06035
    -0.30740
    -0.40622
    -0.40622
    -0.20858
    -0.20858
    -0.18387
    -0.15917
    -0.20858
    -0.01094
     0.11259
    -0.08505
     0.13730
     0.11259
     0.13730
    -0.15917
    -0.18387
    -0.65328
    -0.80151
    -0.43093
    -0.33211
    -0.62857
    -1.07327
    -1.27091
    -1.34503
    -1.36973
    -1.66620
    -1.59208
    -1.66620
    -1.74032
    -1.69090
    -1.56738
    -1.41915
    -1.32032
    -1.17209
    -1.09797
    -0.90033
    -0.62857
    -0.60387
    -0.40622
    -0.33211
    -0.18387
    -0.23328
    -0.13446
     0.11259
     0.26082
     0.26082
     0.13730
     0.38435
     0.40906
     0.53258
     0.55729
     0.75493
     0.95258
     0.87846
     0.82905
     0.58200
     0.33494
     0.43376
     0.48317
     0.40906
     0.48317
     0.33494
     0.28553
     0.16200
     0.06318
    -0.15917
    -0.06035
    -0.06035
    -0.08505
    -0.08505
     0.18671
     0.26082
     0.48317
     0.43376
     0.60670
     0.90317
     0.92787
     1.05140
     0.95258
     1.17493
     1.39727
     1.47139
     1.49610
     1.59492
     1.49610
     1.15022
     1.05140
     0.95258
     0.85375
     0.58200
     0.50788
     0.75493
     0.68082
     0.65611
     0.21141
     0.01377
     0.03848
     0.01377
    -0.08505
     0.18671
     0.50788
     0.40906
     0.33494
     0.08789
     0.18671
     0.18671
     0.28553
     0.40906
     0.38435
     0.53258
     0.38435
     0.16200
     0.16200
     0.23612
    -0.08505
    -0.20858
     0.01377
     0.16200
     0.13730
    -0.03564
     0.16200
     0.13730
     0.06318
     0.03848
     0.03848
     0.23612
     0.38435
     0.33494
     0.40906
     0.63141
     0.43376
     0.40906
     0.43376
     0.31024
     0.23612
     0.31024
     0.26082
     0.33494
     0.23612
     0.13730
    -0.08505
    -0.10976
    -0.01094
    -0.10976
    -0.20858
    -0.10976
    -0.10976
    -0.23328
    -0.23328
    -0.18387
    -0.25799
    -0.30740
    -0.25799
    -0.25799
     0.01377
    -0.03564
    -0.06035
    -0.06035
    -0.03564
    -0.06035
    -0.06035
    -0.10976
     0.01377
    -0.01094
    -0.15917
    -0.15917
    -0.10976
    -0.06035
    -0.15917
    -0.28270
    -0.18387
    -0.13446
    -0.13446
    -0.23328
    -0.20858
    -0.20858
    -0.28270
    -0.20858
    -0.08505
    -0.18387
    -0.13446
    -0.03564
    -0.10976
    -0.15917
    -0.20858
    -0.20858
    -0.20858
    -0.28270
    -0.23328
    -0.25799
    -0.15917
    -0.13446
    -0.15917
    -0.33211
    -0.18387
    -0.33211
    -0.30740
    -0.18387
    -0.18387
    -0.18387
    -0.10976
    -0.18387
    -0.43093
    -0.20858
    -0.13446
    -0.20858
    -0.20858
    -0.30740
    -0.18387
    -0.40622
    -0.30740
    -0.38152
    -0.50504
    -0.33211
    -0.55445
    -0.33211
    -0.18387
    -0.15917
    -0.13446
    -0.10976
     0.03848
     0.11259
     0.16200
     0.31024
     0.50788
     1.00199
     1.42198
     1.69374
     1.69374
     1.94079
     1.42198
     1.24904
     1.17493
     1.12551
     1.07610
     1.37257
     1.47139
     1.42198
     1.15022
     0.75493
     0.65611
     0.55729
     0.63141
     0.70552
     1.00199
     1.05140
     1.00199
     0.97728
     1.17493
     1.27375
     1.34786
     1.52080
     1.49610
     1.66903
     1.24904
     1.07610
     0.95258
     0.95258
     0.80434
     0.90317
     0.80434
     0.50788
     0.43376
     0.38435
     0.21141
     0.11259
     0.03848
     0.03848
    -0.01094
     0.08789
     0.28553
     0.08789
     0.03848
    -0.06035
    -0.23328
    -0.18387
    -0.25799
    -0.43093
    -0.65328
    -0.55445
    -0.43093
    -0.52975
    -0.55445
    -0.57916
    -0.52975
    -0.52975
    -0.67798
    -0.77680
    -0.67798
    -0.75210
    -0.70269
    -0.45563
    -0.55445
    -0.77680
    -0.62857
    -0.60387
    -0.45563
    -0.45563
    -0.48034
    -0.33211
    -0.28270
    -0.52975
    -0.62857
    -0.55445
    -0.65328
    -0.55445
    -0.60387
    -0.60387
    -0.52975
    -0.67798
    -0.90033
    -0.85092
    -0.97445
    -1.04856
    -1.02386
    -0.97445
    -1.12268
    -1.14739
    -1.14739
    -1.12268
    -1.17209
    -1.27091
    -1.22150
    -1.29562
    -1.09797
    -1.04856
    -1.22150
    -1.24621
    -1.14739
    -1.07327
    -1.19680
    -1.04856
    -1.04856
    -1.12268
    -0.97445
    -0.97445
    -0.80151
    -0.82621
    -0.99915
    -0.90033
    -0.82621
    -0.67798
    -0.80151
    -0.82621
    -0.75210
    -0.72739
    -0.75210
    -0.75210
    -0.72739
    -0.77680
    -0.65328
    -0.67798
    -0.77680
    -0.65328
    -0.90033
    -0.85092
    -0.75210
    -0.57916
    -0.77680
    -0.80151
    -0.75210
    -0.77680
    -0.77680
    -0.77680
    -0.87563
    -0.77680
    -0.72739
    -0.80151
    -0.75210
    -0.82621
    -0.90033
    -0.87563
    -0.87563
    -0.70269
    -0.75210
    -0.87563
    -0.77680
    -0.70269
    -0.70269
    -0.60387
    -0.65328
    -0.57916
    -0.40622
    -0.35681
    -0.33211
    -0.28270
    -0.13446
    -0.20858
    -0.30740
    -0.10976
    -0.18387
    -0.50504
    -0.52975
    -0.38152
    -0.48034
    -0.48034
    -0.50504
    -0.30740
    -0.43093
    -0.48034
    -0.48034
    -0.40622
    -0.38152
    -0.30740
    -0.23328
     0.23612
     0.60670
     0.87846
     1.05140
     1.17493
     0.95258
     1.02669
     0.87846
     1.07610
     1.24904
     1.39727
     1.39727
     1.29845
     1.22434
     1.19963
     1.24904
     1.32316
     1.66903
     1.29845
     0.85375
     0.92787
     1.05140
     1.17493
     1.17493
     1.34786
     1.54551
     1.29845
     1.39727
     1.47139
     1.59492
     1.64433
     1.42198
     1.17493
     0.80434
     0.68082
     0.55729
     0.38435
     0.50788
     0.53258
     0.55729
     0.26082
     0.31024
     0.08789
    -0.23328
    -0.20858
     0.03848
     0.03848
    -0.08505
    -0.10976
     0.03848
     0.23612
     0.16200
     0.33494
     0.28553
     0.33494
     0.48317
     0.40906
     0.38435
     0.43376
     0.48317
     0.26082
     0.08789
     0.11259
    -0.08505
    -0.20858
    -0.20858
    -0.01094
    -0.18387
    -0.33211
    -0.30740
    -0.43093
    -0.48034
    -0.48034
    -0.43093
    -0.45563
    -0.57916
    -0.52975
    -0.50504
    -0.55445
    -0.38152
    -0.55445
    -0.48034
    -0.38152
    -0.40622
    -0.35681
    -0.43093
    -0.55445
    -0.43093
    -0.50504
    -0.50504
    -0.62857
    -0.60387
    -0.52975
    -0.52975
    -0.57916
    -0.57916
    -0.60387
    -0.70269
    -0.55445
    -0.52975
    -0.65328
    -0.55445
    -0.55445
    -0.57916
    -0.65328
    -0.52975
    -0.65328
    -0.50504
    -0.52975
    -0.48034
    -0.50504
    -0.50504
    -0.48034
    -0.62857
    -0.60387
    -0.38152
    -0.60387
    -0.52975
    -0.48034
    -0.50504
    -0.52975
    -0.50504
    -0.43093
    -0.45563
    -0.43093
    -0.40622
    -0.40622
    -0.38152
    -0.50504
    -0.40622
    -0.43093
    -0.38152
    -0.33211
    -0.38152
    -0.33211
    -0.30740
    -0.25799
    -0.33211
    -0.30740
    -0.30740
    -0.30740
    -0.23328
    -0.35681
    -0.28270
    -0.28270
    -0.23328
    -0.25799
    -0.33211
    -0.20858
    -0.33211
    -0.30740
    -0.20858
    -0.33211
    -0.33211
    -0.38152
    -0.20858
    -0.13446
    -0.33211
    -0.30740
    -0.20858
    -0.08505
    -0.08505
    -0.13446
     0.06318
     0.13730
     0.33494
     0.55729
     0.70552
     0.95258
     1.22434
     1.34786
     1.39727
     1.34786
     1.37257
     1.15022
     1.05140
     0.85375
     1.12551
     1.07610
     1.02669
     0.95258
     0.73023
     0.50788
     0.35965
     0.45847
     0.48317
     0.63141
     0.80434
     1.00199
     1.42198
     1.69374
     1.79256
     1.66903
     1.52080
     1.54551
     1.29845
     1.74315
     1.89138
     1.69374
     1.44669
     1.19963
     0.82905
     0.55729
     0.16200
     0.01377
    -0.01094
    -0.35681
    -0.55445
    -0.92504
    -0.97445
    -0.92504
    -0.94974
    -0.87563
    -0.94974
    -1.09797
    -1.12268
    -1.07327
    -1.17209
    -1.12268
    -1.27091
    -0.97445
    -1.07327
    -0.94974
    -0.70269
    -0.67798
    -0.55445
    -0.52975
    -0.40622
    -0.23328
    -0.01094
     0.06318
     0.11259
     0.43376
     0.50788
     0.45847
     0.45847
     0.70552
     0.60670
     0.55729
     0.65611
     0.85375
     0.55729
     0.45847
     0.28553
     0.03848
    -0.03564
    -0.25799
    -0.38152
    -0.25799
    -0.40622
    -0.77680
    -0.90033
    -1.04856
    -1.14739
    -1.09797
    -1.36973
    -1.34503
    -1.49326
    -1.46856
    -1.41915
    -1.61679
    -1.32032
    -1.34503
    -1.36973
    -1.27091
    -1.24621
    -1.07327
    -1.24621
    -1.22150
    -1.22150
    -1.07327
    -1.02386
    -0.97445
    -1.02386
    -0.97445
    -0.90033
    -1.02386
    -0.87563
    -0.87563
    -0.97445
    -0.97445
    -0.85092
    -0.85092
    -0.82621
    -0.94974
    -0.90033
    -0.75210
    -0.77680
    -0.80151
    -0.85092
    -0.70269
    -0.85092
    -0.77680
    -0.72739
    -0.65328
    -0.70269
    -0.75210
    -0.70269
    -0.62857
    -0.55445
    -0.65328
    -0.67798
    -0.57916
    -0.67798
    -0.55445
    -0.50504
    -0.55445
    -0.57916
    -0.48034
    -0.60387
    -0.38152
    -0.48034
    -0.52975
    -0.43093
    -0.43093
    -0.45563
    -0.45563
    -0.50504
    -0.43093
    -0.40622
    -0.40622
    -0.38152
    -0.30740
    -0.33211
    -0.33211
    -0.28270
    -0.06035
    -0.08505
    -0.15917
     0.21141
     0.35965
     0.68082
     0.77964
     1.05140
     1.10081
     1.27375
     1.32316
     1.10081
     1.17493
     1.00199
     1.07610
     1.27375
     1.22434
     1.10081
     0.85375
     0.55729
     0.48317
     0.28553
     0.01377
     0.01377
     0.03848
     0.11259
     0.11259
     0.13730
     0.23612
     0.28553
     0.28553
     0.26082
     0.48317
     0.48317
     0.53258
     0.43376
     0.28553
     0.35965
     0.31024
     0.23612
     0.11259
    -0.06035
    -0.10976
    -0.03564
    -0.08505
    -0.23328
    -0.40622
    -0.45563
    -0.60387
    -0.33211
    -0.33211
    -0.35681
    -0.28270
    -0.28270
    -0.06035
     0.08789
     0.08789
    -0.15917
     0.03848
    -0.03564
     0.33494
     0.53258
     0.63141
     0.75493
     0.68082
     0.90317
     1.12551
     1.17493
     1.42198
     1.49610
     1.49610
     1.59492
     1.47139
     1.42198
     1.17493
     1.07610
     1.02669
     1.19963
     1.10081
     0.85375
     0.33494
     0.21141
     0.26082
    -0.03564
    -0.40622
    -0.40622
    -0.40622
    -0.40622
    -0.52975
    -0.48034
    -0.48034
    -0.33211
    -0.20858
    -0.15917
    -0.08505
    -0.08505
    -0.18387
    -0.30740
    -0.20858
    -0.20858
    -0.30740
    -0.18387
    -0.30740
    -0.10976
    -0.20858
    -0.30740
    -0.38152
    -0.50504
    -0.48034
    -0.50504
    -0.48034
    -0.52975
    -0.43093
    -0.43093
    -0.18387
    -0.20858
    -0.10976
    -0.10976
    -0.13446
    -0.03564
    -0.30740
    -0.38152
    -0.60387
    -0.70269
    -0.72739
    -0.70269
    -0.82621
    -1.14739
    -1.07327
    -1.36973
    -1.41915
    -1.39444
    -1.46856
    -1.61679
    -1.51797
    -1.46856
    -1.51797
    -1.46856
    -1.44385
    -1.34503
    -1.22150
    -1.19680
    -1.04856
    -0.92504
    -1.02386
    -0.99915
    -0.90033
    -0.75210
    -0.75210
    -0.85092
    -0.80151
    -0.87563
    -0.72739
    -0.67798
    -0.75210
    -0.67798
    -0.72739
    -0.67798
    -0.65328
    -0.65328
    -0.67798
    -0.80151
    -0.90033
    -0.65328
    -0.77680
    -0.80151
    -0.77680
    -0.70269
    -0.72739
    -0.65328
    -0.62857
    -0.55445
    -0.33211
    -0.13446
     0.08789
     0.18671
     0.40906
     0.38435
     0.23612
     0.43376
     0.63141
     0.58200
     0.70552
     0.92787
     0.82905
     0.77964
     0.55729
     0.43376
     0.28553
     0.35965
     0.16200
     0.33494
     0.38435
     0.35965
     0.28553
     0.38435
     0.38435
     0.40906
     0.33494
     0.33494
     0.28553
     0.31024
     0.11259
    -0.25799
    -0.10976
    -0.06035
     0.08789
    -0.06035
    -0.20858
    -0.45563
    -0.67798
    -0.77680
    -0.75210
    -0.87563
    -0.72739
    -0.80151
    -0.77680
    -0.80151
    -0.72739
    -0.52975
    -0.65328
    -0.60387
    -0.38152
    -0.30740
    -0.30740
    -0.40622
    -0.35681
    -0.35681
     0.01377
     0.11259
     0.13730
     0.03848
     0.03848
    -0.01094
     0.08789
     0.13730
     0.23612
     0.11259
     0.03848
     0.03848
    -0.06035
    -0.15917
    -0.23328
    -0.48034
    -0.35681
    -0.28270
    -0.45563
    -0.45563
    -0.55445
    -0.50504
    -0.45563
    -0.57916
    -0.52975
    -0.40622
    -0.28270
    -0.30740
    -0.28270
    -0.18387
    -0.15917
    -0.06035
    -0.03564
     0.16200
     0.23612
     0.11259
     0.26082
     0.38435
     0.35965
     0.35965
     0.48317
     0.40906
     0.40906
     0.01377
     0.08789
     0.18671
     0.26082
    -0.08505
     0.01377
     0.11259
     0.03848
    -0.03564
    -0.06035
    -0.18387
    -0.48034
    -0.52975
    -0.52975
    -0.38152
    -0.18387
    -0.43093
    -0.43093
    -0.48034
    -0.65328
    -0.70269
    -0.75210
    -0.48034
    -0.33211
    -0.43093
    -0.23328
    -0.35681
    -0.33211
    -0.38152
    -0.35681
    -0.28270
    -0.35681
    -0.28270
    -0.18387
    -0.18387
    -0.08505
    -0.03564
    -0.20858
    -0.01094
    -0.20858
    -0.30740
    -0.28270
    -0.28270
    -0.30740
    -0.25799
    -0.28270
    -0.20858
    -0.18387
    -0.18387
    -0.15917
    -0.20858
    -0.20858
    -0.06035
    -0.01094
     0.08789
     0.11259
     0.06318
     0.18671
     0.33494
     0.58200
     0.70552
     0.87846
     1.07610
     0.97728
     1.02669
     1.05140
     1.07610
     1.27375
     1.44669
     1.32316
     1.22434
     1.44669
     1.37257
     1.37257
     1.32316
     1.05140
     0.92787
     1.05140
     0.92787
     0.95258
     0.75493
     0.45847
     0.53258
     0.58200
     0.75493
     0.65611
     0.60670
     0.82905
     1.00199
     0.77964
     0.75493
     0.80434
     1.17493
     0.97728
     0.92787
     0.95258
     1.12551
     1.15022
     1.24904
     1.07610
     0.85375
     0.90317
     0.70552
     0.87846
     0.65611
     0.58200
     0.63141
     0.70552
     0.58200
     0.53258
     0.50788
     0.43376
     0.21141
     0.43376
     0.53258
     0.53258
     0.63141
     0.53258
     0.28553
     0.31024
     0.48317
     0.38435
     0.38435
     0.43376
     0.43376
     0.63141
     0.75493
     0.87846
     0.70552
     0.58200
     0.53258
     0.77964
     0.70552
     0.85375
     0.85375
     0.75493
     0.77964
     0.77964
     0.60670
     0.60670
     0.58200
     0.38435
     0.31024
     0.26082
     0.16200
     0.35965
     0.38435
     0.26082
     0.23612
     0.08789
     0.16200
     0.03848
     0.03848
     0.06318
     0.03848
    -0.03564
    -0.10976
    -0.20858
    -0.35681
    -0.38152
    -0.33211
    -0.28270
    -0.33211
    -0.35681
    -0.45563
    -0.45563
    -0.50504
    -0.60387
    -0.43093
    -0.28270
    -0.43093
    -0.45563
    -0.38152
    -0.30740
    -0.23328
    -0.30740
    -0.33211
     0.01377
     0.03848
     0.13730
     0.06318
     0.03848
     0.08789
     0.26082
     0.26082
     0.53258
     0.43376
     0.48317
     0.65611
     0.48317
     0.35965
     0.23612
     0.18671
     0.28553
     0.33494
     0.31024
     0.21141
     0.06318
    -0.13446
    -0.13446
    -0.20858
    -0.20858
    -0.13446
    -0.55445
    -0.55445
    -0.52975
    -0.62857
    -0.55445
    -0.55445
    -0.60387
    -0.55445
    -0.57916
    -0.62857
    -0.60387
    -0.67798
    -0.80151
    -0.75210
    -0.57916
    -0.40622
    -0.48034
    -0.35681
    -0.10976
    -0.08505
     0.11259
     0.38435
     0.70552
     0.97728
     1.22434
     1.29845
     1.00199
     0.63141
     0.55729
     0.68082
     1.07610
     1.34786
     1.10081
     0.95258
     0.95258
     0.77964
     0.73023
     0.31024
     0.26082
     0.23612
     0.58200
     0.65611
     0.70552
     1.05140
     1.39727
     1.49610
     1.54551
     1.66903
     1.81727
     1.81727
     1.91609
     2.11373
     1.99020
     1.89138
     1.71845
     1.57021
     1.64433
     1.37257
     0.97728
     0.80434
     0.80434
     0.60670
     0.43376
     0.31024
    -0.01094
    -0.20858
    -0.01094
     0.06318
     0.03848
     0.11259
     0.03848
    -0.06035
     0.06318
     0.03848
    -0.03564
     0.13730
     0.13730
     0.13730
    -0.06035
    -0.23328
    -0.15917
    -0.28270
    -0.15917
    -0.18387
    -0.08505
    -0.18387
    -0.38152
    -0.43093
    -0.38152
    -0.15917
    -0.23328
    -0.15917
    -0.13446
     0.01377
    -0.01094
    -0.13446
     0.13730
     0.13730
     0.03848
     0.23612
     0.38435
     0.28553
     0.23612
    -0.01094
     0.13730
     0.13730
     0.31024
     0.23612
     0.28553
     0.11259
     0.03848
    -0.10976
     0.13730
     0.08789
    -0.23328
    -0.13446
    -0.15917
    -0.18387
    -0.15917
    -0.25799
    -0.35681
    -0.35681
    -0.43093
    -0.38152
    -0.50504
    -0.62857
    -0.77680
    -0.75210
    -0.57916
    -0.65328
    -0.82621
    -0.75210
    -0.87563
    -0.77680
    -0.99915
    -0.70269
    -0.90033
    -0.72739
    -0.72739
    -0.82621
    -0.87563
    -0.80151
    -0.82621
    -0.80151
    -0.82621
    -0.62857
    -0.75210
    -0.85092
    -0.77680
    -0.80151
    -0.70269
    -0.80151
    -0.80151
    -0.82621
    -0.62857
    -0.72739
    -0.65328
    -0.70269
    -0.82621
    -0.75210
    -0.77680
    -0.48034
    -0.57916
    -0.80151
    -0.65328
    -0.50504
    -0.48034
    -0.50504
    -0.57916
    -0.60387
    -0.57916
    -0.52975
    -0.60387
    -0.38152
    -0.38152
    -0.40622
    -0.43093
    -0.33211
    -0.20858
    -0.28270
    -0.15917
    -0.28270
    -0.08505
    -0.23328
    -0.01094
     0.08789
     0.28553
     0.13730
     0.33494
     0.21141
     0.18671
     0.18671
     0.01377
     0.33494
     0.60670
     0.70552
     0.82905
     0.73023
     0.55729
     0.23612
     0.08789
     0.01377
    -0.15917
    -0.03564
     0.11259
     0.08789
    -0.01094
    -0.33211
    -0.52975
    -0.60387
    -0.48034
    -0.50504
    -0.43093
    -0.30740
     0.08789
     0.40906
     0.38435
     0.31024
     0.65611
     0.75493
     0.95258
     1.05140
     1.17493
     1.07610
     1.32316
     1.27375
     1.19963
     1.07610
     1.10081
     1.07610
     0.85375
     0.82905
     0.73023
     0.70552
     0.60670
     0.58200
     0.55729
     0.50788
     0.65611
     0.65611
     0.48317
     0.38435
     0.43376
     0.33494
     0.16200
     0.13730
     0.43376
     0.60670
     0.70552
     0.40906
     0.65611
     0.60670
     0.33494
     0.16200
     0.28553
     0.58200
     0.43376
     0.50788
     0.85375
     0.77964
     0.45847
     0.13730
     0.13730
     0.03848
    -0.06035
    -0.01094
    -0.03564
    -0.15917
    -0.33211
    -0.43093
    -0.50504
    -0.48034
    -0.57916
    -0.67798
    -0.67798
    -0.62857
    -0.60387
    -0.80151
    -0.72739
    -0.67798
    -0.65328
    -0.67798
    -0.75210
    -0.67798
    -0.75210
    -0.75210
    -0.67798
    -0.70269
    -0.82621
    -0.85092
    -0.90033
    -0.67798
    -0.62857
    -0.82621
    -0.77680
    -0.80151
    -0.77680
    -0.70269
    -0.70269
    -0.65328
    -0.75210
    -0.60387
    -0.65328
    -0.55445
    -0.57916
    -0.57916
    -0.67798
    -0.67798
    -0.50504
    -0.60387
    -0.65328
    -0.65328
    -0.52975
    -0.70269
    -0.67798
    -0.67798
    -0.65328
    -0.62857
    -0.67798
    -0.65328
    -0.57916
    -0.60387
    -0.72739
    -0.72739
    -0.60387
    -0.65328
    -0.65328
    -0.62857
    -0.50504
    -0.62857
    -0.55445
    -0.62857
    -0.65328
    -0.50504
    -0.57916
    -0.75210
    -0.45563
    -0.55445
    -0.50504
    -0.60387
    -0.45563
    -0.43093
    -0.40622
    -0.50504
    -0.38152
    -0.48034
    -0.35681
    -0.48034
    -0.33211
    -0.38152
    -0.20858
    -0.33211
    -0.35681
    -0.23328
    -0.30740
    -0.38152
    -0.28270
    -0.13446
    -0.38152
    -0.25799
    -0.23328
    -0.18387
    -0.25799
    -0.38152
    -0.23328
    -0.13446
    -0.08505
    -0.18387
    -0.23328
    -0.08505
    -0.10976
    -0.03564
    -0.03564
     0.18671
     0.11259
     0.18671
     0.08789
     0.23612
     0.31024
     0.31024
     0.48317
     0.70552
     0.68082
     1.05140
     1.12551
     1.59492
     2.03962
     2.65725
     3.29959
     3.62076
     3.20077
     2.80548
     2.63255
     2.83019
     3.25018
     3.37371
     3.15136
     2.75607
     2.53372
     1.86668
     1.37257
     0.87846
     0.60670
     0.16200
    -0.40622
    -0.72739
    -1.07327
    -1.36973
    -1.76502
    -1.96266
    -1.66620
    -1.88855
    -1.78973
    -1.96266
    -1.86384
    -1.86384
    -1.59208
    -1.29562
    -1.36973
    -1.24621
    -1.19680
    -0.97445
    -0.82621
    -0.43093
    -0.33211
     0.03848
     0.08789
     0.18671
     0.31024
     0.33494
     0.38435
     0.48317
     0.70552
     0.60670
     0.70552
     0.85375
     0.82905
     0.65611
     0.60670
     0.58200
     0.63141
     0.75493
     0.63141
     0.45847
     0.50788
     0.45847
     0.58200
     0.53258
     0.53258
     0.53258
     0.55729
     0.43376
     0.43376
     0.16200
     0.13730
     0.06318
     0.18671
     0.38435
     0.38435
     0.33494
     0.03848
    -0.06035
    -0.03564
    -0.13446
    -0.20858
    -0.23328
    -0.30740
    -0.45563
    -0.48034
    -0.67798
    -0.62857
    -0.60387
    -0.92504
    -0.80151
    -1.04856
    -0.97445
    -1.02386
    -1.07327
    -1.19680
    -1.12268
    -1.04856
    -1.14739
    -0.90033
    -1.09797
    -1.02386
    -1.12268
    -1.02386
    -0.87563
    -0.92504
    -0.97445
    -0.87563
    -0.80151
    -0.77680
    -0.82621
    -0.80151
    -0.82621
    -0.67798
    -0.77680
    -0.70269
    -0.75210
    -0.77680
    -0.67798
    -0.75210
    -0.60387
    -0.57916
    -0.67798
    -0.60387
    -0.67798
    -0.60387
    -0.62857
    -0.62857
    -0.57916
    -0.48034
    -0.43093
    -0.48034
    -0.48034
    -0.60387
    -0.52975
    -0.52975
    -0.33211
    -0.40622
    -0.45563
    -0.60387
    -0.38152
    -0.38152
    -0.35681
    -0.45563
    -0.40622
    -0.33211
    -0.33211
    -0.40622
    -0.33211
    -0.30740
    -0.35681
    -0.38152
    -0.23328
    -0.15917
    -0.30740
    -0.35681
    -0.20858
    -0.15917
    -0.18387
    -0.20858
    -0.23328
    -0.13446
    -0.06035
    -0.13446
    -0.13446
    -0.10976
     0.03848
    -0.01094
     0.18671
     0.16200
     0.13730
     0.13730
     0.31024
     0.43376
     0.90317
     0.60670
     0.55729
     0.55729
     0.55729
     0.75493
     0.80434
     0.77964
     0.65611
     0.65611
     0.85375
     1.12551
     1.42198
     1.29845
     1.52080
     1.61962
     1.69374
     1.44669
     0.92787
     0.82905
     1.69374
     2.33608
     2.36079
     2.21255
     1.91609
     1.57021
     1.61962
     1.66903
     1.79256
     1.49610
     1.49610
     1.34786
     1.19963
     1.17493
     1.02669
     0.97728
     0.50788
     0.58200
     0.63141
     0.55729
     0.38435
     0.35965
     0.40906
     0.53258
     0.50788
     0.28553
     0.33494
     0.31024
     0.08789
     0.06318
     0.26082
     0.28553
     0.26082
     0.11259
     0.06318
    -0.20858
    -0.40622
    -0.62857
    -0.67798
    -0.43093
    -0.43093
    -0.48034
    -0.67798
    -0.75210
    -0.75210
    -0.60387
    -0.75210
    -0.75210
    -0.60387
    -0.45563
    -0.28270
    -0.20858
    -0.28270
    -0.35681
    -0.35681
    -0.45563
    -0.25799
    -0.28270
    -0.25799
    -0.18387
    -0.15917
    -0.10976
    -0.06035
    -0.18387
    -0.20858
    -0.28270
    -0.23328
    -0.18387
    -0.15917
    -0.23328
    -0.35681
    -0.43093
    -0.28270
    -0.33211
    -0.50504
    -0.45563
    -0.48034
    -0.65328
    -0.62857
    -0.65328
    -0.77680
    -0.72739
    -0.57916
    -0.48034
    -0.57916
    -0.45563
    -0.55445
    -0.57916
    -0.43093
    -0.33211
    -0.52975
    -0.50504
    -0.50504
    -0.40622
    -0.40622
    -0.50504
    -0.43093
    -0.52975
    -0.70269
    -0.55445
    -0.50504
    -0.67798
    -0.75210
    -0.72739
    -0.80151
    -0.72739
    -0.77680
    -0.77680
    -0.77680
    -0.85092
    -0.77680
    -0.77680
    -0.85092
    -0.80151
    -0.80151
    -0.94974
    -0.72739
    -0.75210
    -0.80151
    -0.90033
    -0.87563
    -0.77680
    -0.65328
    -0.97445
    -0.85092
    -0.87563
    -0.85092
    -0.85092
    -0.82621
    -0.92504
    -0.87563
    -0.87563
    -0.82621
    -0.77680
    -0.87563
    -0.75210
    -0.82621
    -0.67798
    -0.43093
    -0.45563
    -0.40622
    -0.40622
    -0.28270
    -0.25799
    -0.06035
    -0.03564
    -0.01094
     0.01377
     0.11259
     0.03848
     0.08789
    -0.03564
    -0.20858
    -0.01094
     0.08789
    -0.08505
    -0.18387
    -0.03564
     0.08789
    -0.01094
     0.18671
     0.16200
     0.13730
     0.21141
     0.03848
    -0.18387
    -0.18387
     0.03848
     0.16200
     0.03848
     0.26082
     0.18671
     0.03848
    -0.01094
    -0.08505
     0.11259
     0.11259
     0.16200
     0.26082
     0.33494
     0.40906
     0.55729
     0.73023
     0.73023
     0.70552
     0.70552
     1.07610
     0.87846
     0.75493
     0.85375
     0.97728
     0.82905
     0.95258
     0.90317
     1.00199
     0.75493
     0.53258
     0.73023
     0.68082
     0.73023
     0.90317
     0.85375
     0.77964
     1.02669
     0.73023
     0.77964
     0.90317
     0.85375
     0.80434
     1.00199
     0.95258
     0.77964
     0.68082
     0.77964
     0.70552
     0.92787
     0.82905
     0.80434
     0.87846
     1.12551
     1.10081
     1.17493
     1.15022
     1.00199
     1.07610
     1.05140
     1.19963
     1.19963
     0.73023
     0.23612
     0.21141
     0.50788
     0.28553
     0.13730
    -0.18387
    -0.06035
    -0.38152
    -0.72739
    -0.75210
    -0.99915
    -1.07327
    -1.19680
    -1.12268
    -0.92504
    -0.94974
    -0.80151
    -0.72739
    -0.75210
    -0.62857
    -0.72739
    -0.99915
    -0.77680
    -0.60387
    -0.52975
    -0.57916
    -0.38152
    -0.52975
    -0.40622
    -0.40622
    -0.40622
    -0.30740
    -0.23328
    -0.23328
    -0.18387
    -0.20858
    -0.13446
    -0.18387
    -0.20858
    -0.15917
    -0.15917
    -0.01094
     0.06318
    -0.01094
     0.08789
     0.08789
    -0.08505
    -0.10976
     0.11259
     0.01377
     0.03848
    -0.06035
     0.08789
     0.16200
    -0.03564
     0.13730
     0.21141
     0.03848
     0.01377
    -0.10976
    -0.18387
    -0.06035
    -0.18387
    -0.23328
    -0.10976
    -0.13446
    -0.23328
    -0.18387
    -0.28270
    -0.28270
    -0.35681
    -0.28270
    -0.15917
    -0.25799
    -0.03564
     0.18671
     0.08789
     0.18671
     0.13730
     0.33494
     0.45847
     0.38435
     0.38435
     0.55729
     0.40906
     0.38435
     0.33494
     0.53258
     0.75493
     0.58200
     0.60670
     0.75493
     0.90317
     0.90317
     1.10081
     1.00199
     0.43376
     0.21141
     0.28553
     0.38435
     0.38435
     0.48317
     0.31024
    -0.03564
    -0.23328
    -0.52975
    -0.52975
    -0.70269
    -0.82621
    -0.67798
    -0.85092
    -0.94974
    -0.85092
    -0.60387
    -0.33211
    -0.20858
    -0.23328
    -0.06035
     0.13730
     0.35965
     0.31024
     0.01377
     0.08789
     0.21141
     0.43376
     0.43376
     0.33494
     0.26082
     0.33494
     0.31024
     0.38435
     0.23612
     0.33494
     0.40906
     0.45847
     0.28553
     0.33494
     0.43376
     0.45847
     0.68082
     0.58200
     0.80434
     0.68082
     0.60670
     0.58200
     0.65611
     0.63141
     0.50788
     0.33494
     0.38435
     0.48317
     0.55729
     0.63141
     0.63141
     0.63141
     0.60670
     0.75493
     0.80434
     0.70552
     0.58200
     0.60670
     0.77964
     0.77964
     0.73023
     0.65611
     0.68082
     0.58200
     0.60670
     0.43376
     0.53258
     0.48317
     0.23612
     0.26082
     0.26082
     0.08789
     0.16200
     0.23612
     0.18671
     0.21141
     0.31024
     0.18671
     0.08789
     0.11259
     0.08789
     0.13730
     0.26082
     0.16200
    -0.10976
    -0.01094
    -0.01094
     0.03848
    -0.01094
    -0.03564
    -0.01094
    -0.08505
    -0.13446
    -0.10976
    -0.18387
    -0.13446
    -0.10976
    -0.30740
    -0.08505
     0.03848
    -0.01094
     0.18671
     0.33494
     0.50788
     0.40906
     0.31024
     0.43376
     0.65611
     0.70552
     0.26082
     0.45847
     0.31024
    -0.15917
    -0.28270
    -0.18387
    -0.48034
    -0.55445
    -0.62857
    -0.90033
    -1.02386
    -1.12268
    -1.32032
    -1.44385
    -1.51797
    -1.29562
    -1.29562
    -1.14739
    -0.94974
    -0.94974
    -0.67798
    -0.60387
    -0.40622
    -0.35681
    -0.33211
    -0.01094
     0.06318
     0.28553
     0.26082
     0.35965
     0.53258
     0.60670
     0.65611
     0.80434
     0.75493
     0.82905
     0.70552
     0.73023
     0.77964
     0.85375
     0.80434
     0.77964
     0.90317
     0.90317
     0.82905
     0.68082
     0.38435
     0.23612
     0.13730
     0.26082
     0.16200
    -0.13446
    -0.18387
    -0.25799
    -0.25799
    -0.25799
    -0.40622
    -0.40622
    -0.48034
    -0.20858
    -0.08505
     0.06318
     0.23612
     0.58200
     0.90317
     1.10081
     1.07610
     0.90317
     0.90317
     0.82905
     1.12551
     1.47139
     1.32316
     1.19963
     1.17493
     1.00199
     0.82905
     0.53258
     0.40906
     0.28553
     0.31024
     0.31024
     0.38435
     0.48317
     0.43376
     0.45847
     0.48317
     0.63141
     0.75493
     0.63141
     0.50788
     0.65611
     0.43376
     0.33494
     0.21141
     0.08789
     0.16200
     0.23612
     0.08789
    -0.23328
    -0.33211
    -0.67798
    -0.65328
    -0.52975
    -0.40622
    -0.60387
    -0.60387
    -0.55445
    -0.40622
    -0.40622
    -0.33211
    -0.25799
    -0.28270
    -0.23328
    -0.10976
    -0.03564
    -0.08505
    -0.08505
    -0.20858
    -0.03564
    -0.06035
    -0.08505
    -0.13446
    -0.20858
    -0.20858
    -0.10976
    -0.28270
    -0.33211
    -0.23328
    -0.38152
    -0.23328
    -0.33211
    -0.28270
    -0.33211
    -0.38152
    -0.45563
    -0.23328
    -0.33211
    -0.35681
    -0.33211
    -0.35681
    -0.35681
    -0.28270
    -0.40622
    -0.52975
    -0.48034
    -0.60387
    -0.38152
    -0.57916
    -0.48034
    -0.50504
    -0.67798
    -0.55445
    -0.52975
    -0.77680
    -0.70269
    -0.70269
    -0.50504
    -0.70269
    -0.62857
    -0.67798
    -0.62857
    -0.75210
    -0.65328
    -0.60387
    -0.60387
    -0.70269
    -0.62857
    -0.57916
    -0.50504
    -0.67798
    -0.65328
    -0.67798
    -0.67798
    -0.67798
    -0.60387
    -0.67798
    -0.65328
    -0.72739
    -0.60387
    -0.77680
    -1.02386
    -0.62857
    -0.77680
    -0.70269
    -0.48034
    -0.57916
    -0.55445
    -0.57916
    -0.33211
    -0.08505
    -0.03564
     0.03848
     0.08789
     0.35965
     0.38435
     0.45847
     0.65611
     0.60670
     0.50788
     0.55729
     0.73023
     0.60670
     0.33494
     0.18671
     0.13730
     0.13730
     0.01377
    -0.13446
    -0.30740
    -0.52975
    -0.72739
    -0.65328
    -0.85092
    -0.87563
    -0.94974
    -0.87563
    -0.60387
    -0.72739
    -0.82621
    -0.92504
    -0.94974
    -0.90033
    -0.82621
    -0.92504
    -0.94974
    -0.80151
    -0.77680
    -0.75210
    -0.40622
    -0.28270
    -0.43093
    -0.60387
    -0.60387
    -0.33211
    -0.10976
     0.03848
     0.33494
     0.53258
     1.02669
     1.39727
     1.64433
     1.29845
     0.97728
     1.19963
     1.86668
     2.18785
     2.16314
     2.21255
     2.38549
     2.43490
     2.26196
     2.31138
     2.36079
     2.13844
     1.96550
     1.99020
     1.86668
     1.71845
     1.61962
     1.37257
     1.34786
     1.24904
     1.12551
     0.75493
     0.40906
     0.35965
     0.21141
     0.11259
     0.08789
    -0.08505
    -0.08505
    -0.08505
    -0.06035
    -0.28270
    -0.28270
    -0.15917
    -0.20858
    -0.01094
    -0.08505
    -0.13446
    -0.15917
    -0.06035
    -0.08505
    -0.06035
    -0.03564
     0.11259
     0.03848
     0.13730
    -0.03564
    -0.01094
     0.08789
     0.31024
     0.13730
     0.23612
     0.08789
     0.08789
    -0.06035
     0.06318
     0.11259
    -0.01094
    -0.15917
    -0.25799
    -0.35681
    -0.38152
    -0.25799
    -0.43093
    -0.40622
    -0.52975
    -0.62857
    -0.77680
    -0.70269
    -0.62857
    -0.67798
    -0.67798
    -0.62857
    -0.67798
    -0.67798
    -0.60387
    -0.52975
    -0.52975
    -0.48034
    -0.43093
    -0.55445
    -0.40622
    -0.33211
    -0.35681
    -0.33211
    -0.30740
    -0.30740
    -0.38152
    -0.25799
    -0.30740
    -0.38152
    -0.28270
    -0.33211
    -0.33211
    -0.33211
    -0.48034
    -0.40622
    -0.38152
    -0.33211
    -0.45563
    -0.38152
    -0.50504
    -0.33211
    -0.50504
    -0.30740
    -0.10976
    -0.45563
    -0.57916
    -0.43093
    -0.43093
    -0.28270
    -0.40622
    -0.52975
    -0.28270
    -0.40622
    -0.33211
    -0.43093
    -0.30740
    -0.30740
    -0.25799
    -0.23328
    -0.13446
    -0.08505
     0.03848
     0.23612
     0.33494
     0.26082
     0.26082
     0.45847
     0.45847
     0.43376
     0.43376
     0.35965
     0.43376
     0.26082
     0.28553
     0.23612
     0.45847
     0.31024
    -0.13446
    -0.25799
    -0.30740
    -0.35681
    -0.43093
    -0.48034
    -0.45563
    -0.40622
    -0.60387
    -0.70269
    -0.60387
    -0.52975
    -0.43093
    -0.45563
    -0.25799
    -0.20858
    -0.10976
     0.18671
     0.33494
     0.33494
     0.23612
     0.28553
     0.50788
     0.55729
     0.63141
     0.53258
     0.45847
     0.48317
     0.65611
     0.38435
     0.33494
     0.26082
     0.11259
    -0.01094
     0.13730
    -0.01094
     0.03848
    -0.06035
    -0.08505
     0.13730
     0.48317
     0.55729
     0.58200
     0.48317
     0.50788
     0.53258
     0.63141
     0.85375
     0.77964
     0.85375
     1.05140
     1.29845
     1.37257
     1.37257
     1.54551
     1.76786
     2.08903
     1.91609
     1.52080
     1.37257
     1.32316
     1.47139
     1.47139
     1.71845
     1.66903
     1.39727
     1.32316
     0.85375
     0.63141
     0.45847
     0.31024
     0.03848
    -0.03564
    -0.15917
    -0.13446
    -0.28270
    -0.30740
    -0.23328
    -0.43093
    -0.30740
    -0.40622
    -0.40622
    -0.50504
    -0.28270
    -0.20858
    -0.25799
    -0.35681
    -0.38152
    -0.08505
    -0.15917
    -0.15917
    -0.20858
    -0.33211
    -0.43093
    -0.38152
    -0.62857
    -0.40622
    -0.85092
    -0.90033
    -0.90033
    -0.90033
    -0.87563
    -1.12268
    -1.19680
    -1.22150
    -1.22150
    -1.24621
    -1.29562
    -1.22150
    -1.32032
    -1.17209
    -1.12268
    -0.97445
    -0.97445
    -1.04856
    -0.87563
    -0.82621
    -0.85092
    -0.97445
    -0.90033
    -0.90033
    -0.72739
    -0.65328
    -0.67798
    -0.94974
    -0.85092
    -0.85092
    -0.92504
    -0.85092
    -0.67798
    -0.87563
    -0.80151
    -0.75210
    -0.67798
    -0.70269
    -0.65328
    -0.77680
    -0.75210
    -0.50504
    -0.48034
    -0.43093
    -0.23328
    -0.20858
    -0.33211
    -0.25799
    -0.13446
    -0.18387
    -0.18387
     0.03848
     0.11259
     0.38435
     0.70552
     0.48317
     0.43376
     0.60670
     0.80434
     0.60670
     0.73023
     0.70552
     0.75493
     0.70552
     0.77964
     0.63141
     0.60670
     0.75493
     0.85375
     0.82905
     0.68082
     0.55729
     0.63141
     0.63141
     0.48317
     0.31024
     0.28553
     0.11259
     0.13730
     0.23612
     0.28553
     0.21141
    -0.15917
    -0.43093
    -0.67798
    -0.48034
    -0.67798
    -0.67798
    -0.72739
    -0.62857
    -0.70269
    -0.87563
    -0.87563
    -0.65328
    -0.75210
    -0.75210
    -0.48034
    -0.30740
    -0.30740
    -0.30740
    -0.08505
    -0.01094
     0.03848
     0.03848
     0.11259
     0.33494
     0.65611
     0.50788
     0.55729
     0.65611
     0.75493
     0.60670
     0.70552
     0.73023
     0.70552
     0.70552
     0.63141
     0.65611
     0.58200
     0.50788
     0.28553
     0.26082
     0.18671
     0.28553
     0.26082
     0.13730
     0.11259
     0.16200
     0.16200
     0.38435
     0.23612
     0.28553
     0.28553
     0.38435
     0.45847
     0.55729
     0.65611
     0.73023
     0.85375
     0.82905
     0.90317
     1.00199
     1.29845
     1.44669
     1.37257
     1.22434
     1.12551
     1.02669
     1.15022
     1.27375
     1.27375
     1.15022
     0.95258
     0.68082
     0.65611
     0.48317
     0.43376
     0.33494
     0.18671
     0.06318
    -0.01094
     0.08789
     0.13730
    -0.10976
    -0.08505
    -0.06035
    -0.20858
    -0.10976
    -0.15917
    -0.18387
    -0.25799
    -0.43093
    -0.33211
    -0.38152
    -0.28270
    -0.48034
    -0.62857
    -0.65328
    -0.57916
    -0.70269
    -0.62857
    -0.85092
    -0.80151
    -0.72739
    -0.75210
    -0.75210
    -0.82621
    -0.97445
    -0.67798
    -0.72739
    -0.85092
    -0.82621
    -0.94974
    -0.87563
    -0.80151
    -0.82621
    -0.77680
    -0.80151
    -0.77680
    -0.75210
    -0.82621
    -0.82621
    -0.80151
    -0.75210
    -0.62857
    -0.67798
    -0.67798
    -0.62857
    -0.67798
    -0.62857
    -0.40622
    -0.33211
    -0.40622
    -0.48034
    -0.40622
    -0.52975
    -0.50504
    -0.38152
    -0.35681
    -0.57916
    -0.55445
    -0.43093
    -0.45563
    -0.48034
    -0.45563
    -0.43093
    -0.33211
    -0.13446
     0.18671
     0.23612
     0.53258
     0.77964
     0.87846
     0.90317
     0.70552
     0.43376
     0.50788
     1.12551
     1.44669
     1.49610
     1.32316
     1.12551
     0.95258
     1.05140
     0.82905
     0.65611
     0.33494
     0.06318
     0.13730
     0.11259
    -0.06035
    -0.28270
    -0.40622
    -0.33211
    -0.23328
    -0.30740
    -0.43093
    -0.30740
    -0.25799
    -0.28270
    -0.48034
    -0.60387
    -0.30740
    -0.18387
     0.06318
     0.28553
     0.40906
     0.33494
     0.38435
     0.45847
     0.38435
     0.38435
     0.23612
     0.26082
    -0.10976
     0.06318
     0.08789
     0.08789
    -0.06035
    -0.10976
    -0.30740
    -0.38152
    -0.28270
    -0.38152
    -0.48034
    -0.33211
    -0.43093
    -0.43093
    -0.35681
    -0.43093
    -0.55445
    -0.43093
    -0.10976
    -0.18387
    -0.20858
    -0.15917
    -0.15917
    -0.10976
    -0.06035
     0.06318
    -0.03564
     0.08789
     0.11259
     0.16200
     0.16200
     0.23612
     0.23612
     0.13730
     0.43376
     0.43376
     0.48317
     0.50788
     0.55729
     0.60670
     0.33494
     0.53258
     0.43376
     0.53258
     0.55729
     0.53258
     0.48317
     0.55729
     0.50788
     0.43376
     0.48317
     0.45847
     0.38435
     0.33494
     0.31024
     0.33494
     0.31024
     0.18671
     0.28553
     0.28553
     0.26082
     0.28553
     0.13730
     0.16200
     0.01377
    -0.10976
     0.03848
    -0.01094
    -0.01094
    -0.18387
     0.03848
    -0.08505
    -0.20858
    -0.28270
    -0.23328
    -0.15917
    -0.30740
    -0.25799
    -0.30740
    -0.23328
    -0.30740
    -0.38152
    -0.23328
    -0.13446
    -0.28270
    -0.15917
    -0.20858
    -0.20858
    -0.23328
    -0.20858
    -0.08505
    -0.18387
    -0.20858
    -0.30740
    -0.33211
    -0.28270
    -0.28270
    -0.33211
    -0.50504
    -0.48034
    -0.52975
    -0.57916
    -0.65328
    -0.50504
    -0.57916
    -0.52975
    -0.48034
    -0.40622
    -0.23328
    -0.28270
    -0.33211
    -0.28270
    -0.30740
    -0.18387
    -0.30740
    -0.01094
    -0.15917
    -0.15917
    -0.18387
    -0.01094
    -0.23328
    -0.15917
    -0.10976
    -0.10976
     0.06318
     0.03848
     0.23612
     0.16200
     0.28553
     0.53258
     0.70552
     1.05140
     1.34786
     1.57021
     1.89138
     1.89138
     1.69374
     1.69374
     1.64433
     1.64433
     1.57021
     1.47139
     1.64433
     1.76786
     1.74315
     1.15022
     0.92787
     0.55729
     0.21141
     0.08789
     0.08789
     0.11259
     0.06318
    -0.18387
    -0.40622
    -0.40622
    -0.20858
    -0.30740
    -0.38152
    -0.38152
    -0.33211
    -0.40622
    -0.40622
    -0.50504
    -0.38152
    -0.43093
    -0.38152
    -0.55445
    -0.57916
    -0.62857
    -0.60387
    -0.60387
    -0.60387
    -0.52975
    -0.57916
    -0.67798
    -0.60387
    -0.62857
    -0.57916
    -0.70269
    -0.38152
    -0.40622
    -0.40622
    -0.38152
    -0.20858
    -0.08505
     0.03848
    -0.01094
     0.03848
     0.08789
     0.13730
    -0.13446
    -0.03564
     0.03848
    -0.06035
    -0.01094
    -0.08505
     0.03848
    -0.08505
    -0.28270
    -0.13446
    -0.28270
    -0.38152
    -0.40622
    -0.38152
    -0.30740
    -0.20858
    -0.20858
    -0.15917
    -0.25799
    -0.18387
    -0.10976
    -0.18387
     0.01377
    -0.01094
    -0.10976
    -0.06035
     0.06318
     0.11259
    -0.01094
    -0.01094
     0.01377
     0.08789
     0.13730
     0.11259
    -0.01094
     0.06318
    -0.01094
     0.06318
     0.23612
     0.21141
     0.13730
     0.38435
     0.35965
     0.63141
     0.75493
     1.10081
     1.19963
     1.02669
     0.58200
     0.16200
     0.43376
     0.82905
     0.85375
     0.63141
     0.82905
     0.53258
     0.18671
    -0.08505
    -0.06035
    -0.10976
    -0.23328
    -0.28270
    -0.50504
    -0.35681
    -0.28270
    -0.25799
    -0.13446
    -0.10976
    -0.01094
     0.23612
     0.43376
     0.80434
     1.00199
     1.32316
     1.96550
     2.38549
     2.65725
     2.18785
     2.01491
     1.96550
     2.43490
     2.97842
     3.25018
     3.05254
     2.87960
     2.48431
     2.01491
     1.99020
     1.57021
     1.15022
     1.00199
     0.75493
     0.55729
     0.38435
     0.03848
    -0.18387
    -0.28270
    -0.30740
    -0.45563
    -0.52975
    -0.57916
    -0.62857
    -0.50504
    -0.33211
    -0.18387
    -0.23328
    -0.20858
     0.28553
     0.45847
     0.40906
     0.55729
     0.73023
     0.87846
     1.07610
     1.17493
     1.39727
     1.27375
     1.29845
     1.49610
     1.49610
     1.15022
     0.70552
     0.53258
     0.73023
     0.85375
     0.87846
     1.02669
     0.65611
     0.43376
     0.48317
     0.21141
    -0.03564
     0.06318
     0.11259
     0.23612
     0.11259
     0.18671
     0.31024
    -0.06035
    -0.08505
    -0.15917
     0.03848
    -0.06035
     0.03848
    -0.10976
    -0.03564
    -0.23328
    -0.52975
    -0.67798
    -0.57916
    -0.45563
    -0.45563
    -0.30740
    -0.50504
    -0.57916
    -0.60387
    -0.43093
    -0.50504
    -0.62857
    -0.67798
    -0.60387
    -0.67798
    -0.52975
    -0.50504
    -0.52975
    -0.55445
    -0.48034
    -0.50504
    -0.33211
    -0.25799
    -0.33211
    -0.45563
    -0.30740
    -0.33211
    -0.15917
    -0.18387
    -0.13446
    -0.23328
    -0.06035
    -0.03564
    -0.01094
    -0.10976
    -0.03564
    -0.06035
    -0.08505
    -0.03564
    -0.08505
    -0.15917
    -0.01094
    -0.06035
    -0.18387
    -0.01094
    -0.23328
    -0.25799
    -0.20858
    -0.13446
    -0.08505
    -0.23328
    -0.13446
    -0.18387
    -0.20858
     0.03848
    -0.08505
    -0.15917
    -0.10976
    -0.08505
    -0.01094
    -0.15917
     0.03848
    -0.01094
    -0.06035
     0.01377
    -0.08505
    -0.01094
     0.13730
    -0.01094
    -0.23328
    -0.06035
    -0.06035
    -0.03564
    -0.15917
     0.01377
    -0.06035
    -0.08505
    -0.13446
    -0.01094
    -0.08505
    -0.18387
    -0.01094
    -0.13446
     0.06318
    -0.10976
    -0.13446
    -0.13446
     0.03848
     0.01377
    -0.03564
    -0.01094
    -0.01094
     0.03848
    -0.06035
    -0.08505
    -0.01094
    -0.01094
     0.13730
     0.18671
    -0.01094
     0.03848
     0.08789
    -0.01094
     0.18671
     0.18671
     0.08789
     0.18671
     0.23612
     0.23612
     0.16200
     0.13730
     0.06318
     0.13730
     0.13730
     0.18671
     0.11259
     0.08789
     0.06318
    -0.10976
     0.16200
     0.13730
    -0.01094
     0.13730
     0.13730
     0.23612
     0.23612
     0.21141
     0.50788
     0.48317
     0.68082
     0.65611
     0.70552
     0.92787
     0.73023
     0.77964
     0.90317
     1.07610
     0.80434
     0.63141
     0.75493
     0.63141
     0.58200
     0.50788
     0.48317
     0.38435
     0.23612
     0.18671
     0.16200
     0.26082
     0.11259
     0.06318
    -0.10976
    -0.25799
    -0.10976
    -0.08505
    -0.10976
    -0.15917
    -0.23328
    -0.15917
    -0.23328
    -0.33211
    -0.15917
    -0.43093
    -0.52975
    -0.20858
    -0.03564
     0.01377
     0.03848
     0.06318
     0.08789
     0.21141
     0.31024
     0.35965
     0.43376
     0.50788
     0.68082
     1.05140
     1.15022
     1.32316
     1.39727
     1.59492
     1.76786
     2.03962
     2.06432
     2.38549
     2.97842
     3.64547
     4.01605
     4.43604
     4.83133
     5.54779
     5.81955
     5.22662
     4.06546
     3.52194
     3.57135
     3.86782
     3.94193
     3.57135
     2.85490
     2.13844
     1.34786
     0.70552
     0.03848
    -0.50504
    -0.94974
    -1.19680
    -1.41915
    -1.61679
    -1.49326
    -1.66620
    -1.59208
    -1.51797
    -1.49326
    -1.39444
    -1.54267
    -1.44385
    -1.34503
    -1.34503
    -1.19680
    -1.14739
    -1.29562
    -1.19680
    -1.17209
    -1.14739
    -1.14739
    -1.07327
    -1.04856
    -1.04856
    -1.02386
    -0.94974
    -0.94974
    -0.92504
    -0.99915
    -0.75210
    -0.90033
    -0.77680
    -0.75210
    -0.75210
    -0.75210
    -0.75210
    -0.57916
    -0.62857
    -0.65328
    -0.60387
    -0.62857
    -0.60387
    -0.55445
    -0.52975
    -0.48034
    -0.48034
    -0.43093
    -0.28270
    -0.38152
    -0.45563
    -0.52975
    -0.30740
    -0.28270
    -0.33211
    -0.33211
    -0.33211
    -0.43093
    -0.40622
    -0.48034
    -0.45563
    -0.50504
    -0.33211
    -0.48034
    -0.43093
    -0.38152
    -0.45563
    -0.43093
    -0.38152
    -0.38152
    -0.28270
    -0.23328
    -0.13446
    -0.15917
    -0.15917
    -0.13446
    -0.01094
     0.01377
     0.06318
     0.06318
    -0.01094
     0.16200
     0.11259
     0.21141
     0.16200
     0.26082
     0.33494
     0.38435
     0.33494
     0.31024
     0.28553
     0.31024
     0.48317
     0.38435
     0.26082
     0.33494
     0.31024
     0.43376
     0.38435
     0.26082
     0.23612
     0.11259
     0.18671
    -0.01094
    -0.03564
    -0.13446
    -0.03564
    -0.06035
    -0.15917
    -0.10976
     0.03848
     0.11259
     0.08789
    -0.08505
    -0.20858
    -0.35681
    -0.75210
    -0.60387
    -0.57916
    -0.55445
    -0.62857
    -0.55445
    -0.67798
    -0.82621
    -0.57916
    -0.55445
    -0.57916
    -0.48034
    -0.50504
    -0.50504
    -0.30740
    -0.13446
     0.11259
     0.26082
     0.65611
     0.53258
     0.63141
     0.77964
     0.92787
     0.77964
     0.53258
     0.82905
     0.45847
     0.70552
     0.55729
     0.33494
     0.40906
     0.33494
     0.38435
     0.28553
     0.16200
     0.16200
     0.38435
     0.38435
     0.58200
     0.33494
     0.50788
     0.58200
     0.75493
     1.07610
     1.49610
     1.86668
     2.13844
     2.65725
     2.55843
     1.96550
     1.10081
     0.75493
     1.37257
     1.61962
     1.89138
     1.69374
     1.47139
     1.22434
     1.05140
     0.82905
     0.80434
     0.63141
     0.58200
     0.82905
     1.00199
     1.00199
     0.85375
     1.05140
     1.00199
     1.10081
     1.05140
     0.92787
     0.87846
     0.82905
     0.60670
     0.65611
     0.63141
     0.33494
     0.13730
    -0.03564
    -0.10976
    -0.01094
     0.26082
     0.31024
     0.28553
     0.53258
     0.60670
     0.38435
     0.48317
     0.58200
     0.48317
     0.53258
     0.68082
     0.77964
     0.38435
     0.26082
     0.18671
     0.11259
    -0.10976
    -0.15917
    -0.33211
    -0.40622
    -0.43093
    -0.67798
    -0.82621
    -0.97445
    -1.04856
    -1.17209
    -1.22150
    -1.09797
    -1.19680
    -1.12268
    -1.24621
    -1.22150
    -1.29562
    -1.22150
    -1.32032
    -1.24621
    -1.07327
    -1.02386
    -1.09797
    -1.14739
    -1.12268
    -1.04856
    -1.12268
    -0.85092
    -1.02386
    -1.19680
    -1.04856
    -0.90033
    -0.99915
    -1.07327
    -1.02386
    -0.97445
    -0.85092
    -0.77680
    -0.82621
    -0.77680
    -0.97445
    -0.90033
    -0.77680
    -0.67798
    -0.52975
    -0.67798
    -0.60387
    -0.40622
    -0.23328
    -0.28270
    -0.20858
    -0.20858
    -0.10976
     0.08789
     0.28553
     0.33494
     0.38435
     0.68082
     0.65611
     0.97728
     1.02669
     0.90317
     1.12551
     1.10081
     1.24904
     1.05140
     0.80434
     0.38435
     0.26082
     0.31024
     0.13730
    -0.08505
    -0.30740
    -0.62857
    -0.85092
    -1.27091
    -1.24621
    -1.46856
    -1.24621
    -1.24621
    -1.29562
    -1.19680
    -1.17209
    -1.27091
    -1.24621
    -1.07327
    -0.77680
    -0.62857
    -0.60387
    -0.65328
    -0.43093
    -0.40622
    -0.18387
    -0.30740
    -0.35681
    -0.55445
    -0.45563
    -0.18387
    -0.20858
    -0.30740
    -0.15917
    -0.03564
    -0.06035
    -0.08505
    -0.06035
    -0.01094
    -0.13446
    -0.01094
     0.18671
     0.38435
     0.18671
     0.28553
     0.26082
     0.43376
     0.43376
     0.43376
     0.48317
     0.65611
     0.65611
     0.73023
     0.92787
     1.22434
     1.37257
     1.59492
     1.94079
     1.94079
     1.64433
     1.44669
     1.52080
     1.39727
     1.76786
     2.13844
     2.03962
     2.01491
     1.79256
     1.86668
     1.79256
     1.49610
     1.39727
     1.49610
     1.47139
     1.66903
     1.86668
     1.91609
     1.99020
     1.96550
     2.01491
     1.66903
     1.34786
     1.07610
     1.05140
     1.22434
     1.15022
     0.77964
     0.48317
     0.26082
    -0.08505
     0.21141
    -0.01094
    -0.33211
    -0.38152
    -0.52975
    -0.45563
    -0.57916
    -0.52975
    -0.35681
    -0.20858
    -0.23328
    -0.03564
     0.03848
    -0.15917
    -0.08505
    -0.06035
     0.11259
     0.21141
     0.13730
     0.08789
     0.23612
     0.38435
     0.43376
     0.35965
     0.33494
     0.40906
     0.48317
     0.53258
     0.58200
     0.60670
     0.48317
     0.38435
     0.53258
     0.53258
     0.35965
     0.28553
     0.13730
     0.11259
     0.11259
     0.18671
     0.33494
     0.16200
     0.01377
     0.11259
     0.01377
     0.03848
    -0.03564
    -0.01094
    -0.23328
     0.06318
    -0.01094
    -0.10976
    -0.10976
    -0.23328
    -0.28270
    -0.35681
    -0.50504
    -0.48034
    -0.52975
    -0.52975
    -0.70269
    -0.55445
    -0.52975
    -0.28270
    -0.75210
    -0.55445
    -0.55445
    -0.65328
    -0.43093
    -0.30740
    -0.15917
    -0.18387
    -0.10976
     0.01377
    -0.08505
    -0.08505
    -0.10976
     0.13730
     0.31024
     0.26082
    -0.03564
    -0.01094
     0.11259
     0.16200
     0.13730
     0.33494
     0.11259
     0.16200
    -0.01094
    -0.25799
    -0.25799
    -0.35681
    -0.52975
    -0.43093
    -0.25799
    -0.20858
    -0.15917
    -0.10976
    -0.18387
    -0.30740
    -0.50504
    -0.45563
    -0.25799
    -0.03564
    -0.01094
    -0.01094
     0.11259
     0.01377
    -0.08505
    -0.10976
    -0.20858
    -0.10976
    -0.23328
    -0.30740
    -0.23328
    -0.33211
    -0.43093
    -0.50504
    -0.55445
    -0.40622
    -0.43093
    -0.30740
    -0.48034
    -0.38152
    -0.38152
    -0.25799
    -0.23328
    -0.13446
    -0.20858
    -0.20858
    -0.06035
     0.03848
    -0.08505
    -0.01094
    -0.06035
     0.01377
     0.03848
     0.06318
     0.06318
     0.11259
     0.21141
     0.26082
     0.35965
     0.58200
     0.70552
     0.85375
     1.15022
     1.47139
     1.52080
     1.29845
     1.29845
     1.37257
     1.86668
     2.23726
     2.36079
     2.28667
     2.13844
     1.84197
     1.57021
     1.57021
     1.34786
     1.19963
     1.10081
     0.95258
     0.75493
     0.43376
     0.21141
    -0.03564
    -0.28270
    -0.30740
    -0.40622
    -0.52975
    -0.57916
    -0.60387
    -0.72739
    -0.67798
    -0.60387
    -0.75210
    -0.94974
    -0.77680
    -0.82621
    -0.80151
    -0.65328
    -0.75210
    -0.82621
    -0.77680
    -0.85092
    -0.75210
    -0.72739
    -0.62857
    -0.48034
    -0.52975
    -0.48034
    -0.28270
    -0.45563
    -0.13446
     0.11259
     0.18671
     0.35965
     0.43376
     0.58200
     0.75493
     0.97728
     1.10081
     1.10081
     0.65611
     0.75493
     0.55729
     0.48317
     0.23612
     0.33494
     0.43376
     0.31024
     0.03848
    -0.20858
    -0.38152
    -0.48034
    -0.72739
    -0.87563
    -0.90033
    -0.62857
    -0.72739
    -0.60387
    -0.65328
    -0.52975
    -0.50504
    -0.43093
    -0.38152
    -0.06035
    -0.13446
    -0.06035
     0.16200
     0.23612
     0.31024
     0.21141
     0.13730
     0.26082
     0.33494
     0.38435
     0.26082
     0.13730
     0.08789
     0.06318
    -0.18387
    -0.18387
    -0.20858
    -0.25799
    -0.38152
    -0.48034
    -0.50504
    -0.65328
    -0.80151
    -0.65328
    -0.38152
    -0.52975
    -0.67798
    -0.52975
    -0.60387
    -0.50504
    -0.60387
    -0.55445
    -0.48034
    -0.62857
    -0.75210
    -0.60387
    -0.45563
    -0.35681
    -0.35681
    -0.62857
    -0.52975
    -0.57916
    -0.50504
    -0.50504
    -0.50504
    -0.45563
    -0.57916
    -0.50504
    -0.43093
    -0.48034
    -0.52975
    -0.52975
    -0.45563
    -0.45563
    -0.50504
    -0.30740
    -0.10976
    -0.01094
    -0.25799
    -0.38152
    -0.33211
    -0.38152
    -0.15917
    -0.03564
    -0.01094
     0.03848
    -0.15917
    -0.13446
    -0.13446
    -0.06035
    -0.18387
    -0.18387
    -0.38152
    -0.20858
    -0.18387
    -0.28270
    -0.20858
    -0.33211
    -0.28270
    -0.30740
    -0.23328
    -0.23328
    -0.33211
    -0.25799
    -0.25799
    -0.20858
    -0.20858
    -0.25799
    -0.25799
    -0.23328
    -0.08505
    -0.18387
    -0.10976
    -0.08505
    -0.13446
    -0.18387
    -0.10976
    -0.03564
    -0.06035
    -0.10976
     0.08789
     0.03848
    -0.03564
    -0.06035
    -0.01094
    -0.01094
     0.06318
     0.18671
     0.03848
     0.08789
     0.11259
     0.08789
     0.16200
     0.23612
     0.16200
     0.21141
     0.18671
     0.23612
     0.18671
     0.08789
     0.16200
     0.21141
     0.18671
     0.26082
     0.18671
     0.11259
     0.08789
     0.13730
     0.03848
     0.23612
     0.26082
     0.18671
     0.26082
     0.31024
     0.28553
     0.28553
     0.33494
     0.28553
     0.60670
     0.63141
     0.58200
     0.48317
     0.65611
     0.58200
     0.48317
     0.63141
     0.75493
     0.77964
     1.05140
     1.05140
     1.02669
     0.95258
     0.63141
     0.50788
     0.77964
     0.85375
     1.02669
     0.92787
     0.85375
     0.75493
     0.82905
     0.85375
     0.80434
     0.70552
     0.97728
     1.22434
     1.07610
     1.34786
     1.57021
     1.99020
     2.85490
     3.44783
     4.04076
     4.65839
     4.83133
     3.69488
     1.89138
     1.76786
     3.37371
     4.26311
     4.83133
     4.31252
     3.05254
     2.08903
     1.42198
     1.37257
     1.12551
     0.55729
     0.18671
    -0.01094
    -0.01094
     0.01377
     0.03848
    -0.15917
    -0.08505
    -0.13446
    -0.38152
    -0.45563
    -0.43093
    -0.33211
    -0.18387
    -0.23328
    -0.52975
    -0.35681
    -0.23328
    -0.35681
    -0.45563
    -0.67798
    -0.87563
    -1.12268
    -0.97445
    -0.65328
    -0.92504
    -1.09797
    -0.94974
    -1.04856
    -1.07327
    -0.87563
    -0.85092
    -0.99915
    -0.85092
    -0.87563
    -0.80151
    -0.77680
    -0.67798
    -0.57916
    -0.33211
    -0.40622
    -0.35681
    -0.43093
    -0.35681
    -0.30740
    -0.30740
    -0.30740
    -0.33211
    -0.23328
    -0.40622
    -0.38152
    -0.30740
    -0.40622
    -0.38152
    -0.48034
    -0.55445
    -0.33211
    -0.50504
    -0.52975
    -0.67798
    -0.67798
    -0.70269
    -0.67798
    -0.70269
    -0.85092
    -0.82621
    -0.77680
    -0.77680
    -0.90033
    -1.04856
    -0.92504
    -1.04856
    -0.85092
    -0.85092
    -0.82621
    -0.87563
    -0.92504
    -0.82621
    -0.82621
    -0.82621
    -0.85092
    -0.82621
    -0.75210
    -0.77680
    -0.65328
    -0.72739
    -0.75210
    -0.87563
    -0.75210
    -0.65328
    -0.70269
    -0.72739
    -0.77680
    -0.67798
    -0.72739
    -0.80151
    -0.77680
    -0.77680
    -0.65328
    -0.72739
    -0.75210
    -0.70269
    -0.67798
    -0.80151
    -0.80151
    -0.70269
    -0.80151
    -0.77680
    -0.70269
    -0.77680
    -0.72739
    -0.70269
    -0.80151
    -0.92504
    -0.82621
    -0.80151
    -0.82621
    -0.90033
    -0.80151
    -0.85092
    -0.87563
    -0.80151
    -0.80151
    -0.87563
    -0.77680
    -0.85092
    -0.90033
    -0.77680
    -0.80151
    -0.75210
    -0.77680
    -0.70269
    -0.65328
    -0.52975
    -0.57916
    -0.60387
    -0.60387
    -0.50504
    -0.40622
    -0.33211
    -0.38152
    -0.30740
    -0.23328
    -0.20858
    -0.13446
    -0.20858
    -0.13446
    -0.20858
    -0.13446
    -0.15917
    -0.15917
    -0.25799
    -0.33211
    -0.35681
    -0.15917
    -0.30740
    -0.28270
    -0.40622
    -0.43093
    -0.30740
    -0.40622
    -0.40622
    -0.23328
    -0.28270
    -0.10976
    -0.03564
     0.11259
     0.08789
     0.08789
    -0.23328
    -0.35681
    -0.38152
    -0.48034
    -0.30740
    -0.10976
    -0.33211
    -0.57916
    -0.67798
    -0.85092
    -0.97445
    -1.04856
    -1.07327
    -0.90033
    -0.90033
    -0.87563
    -0.94974
    -0.75210
    -0.62857
    -0.70269
    -0.65328
    -0.43093
    -0.33211
    -0.23328
    -0.20858
    -0.06035
     0.16200
     0.26082
     0.43376
     0.70552
     0.82905
     0.95258
     1.12551
     1.52080
     1.94079
     2.23726
     2.26196
     1.91609
     1.64433
     1.42198
     1.24904
     0.97728
     1.34786
     1.76786
     1.57021
     1.02669
     0.73023
     0.80434
     0.58200
     0.60670
     0.85375
     0.95258
     0.95258
     1.00199
     1.27375
     1.29845
     1.89138
     2.60784
     3.12666
     3.67017
     4.36193
     4.53486
     4.33722
     4.28781
     3.62076
     2.31138
     1.32316
     1.49610
     1.96550
     2.31138
     1.86668
     1.15022
     0.26082
    -0.67798
    -1.44385
    -1.93796
    -2.33325
    -2.60501
    -2.60501
    -2.53089
    -2.53089
    -2.72853
    -2.35795
    -2.11090
    -2.08619
    -2.01208
    -1.91325
    -1.86384
    -1.74032
    -1.71561
    -1.69090
    -1.59208
    -1.41915
    -1.59208
    -1.44385
    -1.44385
    -1.29562
    -1.36973
    -1.36973
    -1.17209
    -1.19680
    -1.27091
    -0.97445
    -1.04856
    -1.12268
    -1.12268
    -1.04856
    -0.94974
    -0.97445
    -0.87563
    -0.90033
    -0.87563
    -0.97445
    -0.82621
    -0.90033
    -0.92504
    -0.87563
    -1.04856
    -0.99915
    -1.24621
    -1.24621
    -1.02386
    -1.04856
    -0.99915
    -1.14739
    -1.02386
    -1.19680
    -1.17209
    -1.22150
    -1.19680
    -1.14739
    -1.07327
    -1.07327
    -1.07327
    -0.97445
    -0.97445
    -0.97445
    -0.87563
    -0.94974
    -0.92504
    -0.77680
    -0.82621
    -0.65328
    -0.70269
    -0.52975
    -0.48034
    -0.38152
    -0.08505
     0.03848
     0.01377
     0.11259
     0.13730
     0.16200
     0.26082
     0.43376
     0.33494
     0.33494
     0.31024
     0.40906
     0.33494
     0.08789
    -0.18387
    -0.28270
    -0.50504
    -0.43093
    -0.62857
    -0.80151
    -0.94974
    -1.07327
    -1.22150
    -1.19680
    -1.41915
    -1.27091
    -1.41915
    -1.24621
    -1.17209
    -1.07327
    -1.19680
    -1.24621
    -1.54267
    -1.07327
    -1.07327
    -0.97445
    -0.80151
    -0.72739
    -0.70269
    -0.82621
    -0.94974
    -0.82621
    -0.75210
    -0.70269
    -0.82621
    -0.92504
    -0.67798
    -0.52975
    -0.77680
    -0.60387
    -0.65328
    -0.65328
    -0.97445
    -0.77680
    -0.62857
    -0.70269
    -0.82621
    -0.87563
    -0.75210
    -0.85092
    -0.72739
    -0.87563
    -0.82621
    -0.80151
    -0.82621
    -0.87563
    -0.77680
    -0.85092
    -0.80151
    -0.85092
    -0.75210
    -0.70269
    -0.72739
    -0.65328
    -0.43093
    -0.33211
    -0.28270
    -0.23328
    -0.08505
    -0.10976
    -0.03564
     0.21141
     0.50788
     0.58200
     0.75493
     0.85375
     1.00199
     1.15022
     1.24904
     1.29845
     1.49610
     1.79256
     2.13844
     2.23726
     2.55843
     2.48431
     2.53372
     2.55843
     2.68196
     2.70666
     2.80548
     2.97842
     3.32430
     3.59606
     3.49724
     3.64547
     3.54665
     3.37371
     3.44783
     3.05254
     2.55843
     2.60784
     2.28667
     2.08903
     1.84197
     1.71845
     1.39727
     0.80434
     0.55729
     0.18671
    -0.18387
    -0.57916
    -0.82621
    -0.92504
    -1.04856
    -1.27091
    -1.39444
    -1.36973
    -1.54267
    -1.66620
    -1.51797
    -1.51797
    -1.44385
    -1.61679
    -1.59208
    -1.49326
    -1.27091
    -1.41915
    -1.32032
    -1.32032
    -1.19680
    -1.12268
    -1.22150
    -1.09797
    -0.85092
    -0.87563
    -0.85092
    -0.60387
    -0.65328
    -0.80151
    -0.50504
    -0.60387
    -0.43093
    -0.60387
    -0.50504
    -0.48034
    -0.33211
    -0.30740
    -0.23328
    -0.30740
    -0.06035
    -0.15917
    -0.10976
    -0.03564
     0.11259
     0.06318
     0.08789
     0.33494
     0.43376
     0.43376
     0.38435
     0.53258
     0.63141
     0.85375
     0.90317
     0.95258
     0.92787
     0.85375
     0.87846
     0.90317
     0.97728
     0.73023
     0.97728
     1.37257
     1.17493
     0.82905
     0.16200
    -0.20858
    -0.20858
     0.13730
     0.35965
     0.35965
     0.33494
     0.03848
    -0.45563
    -0.33211
    -0.40622
    -0.52975
    -0.60387
    -0.45563
    -0.35681
    -0.20858
    -0.23328
    -0.33211
    -0.38152
    -0.33211
    -0.10976
    -0.18387
    -0.13446
    -0.30740
    -0.10976
    -0.35681
    -0.20858
    -0.13446
    -0.13446
    -0.06035
    -0.06035
     0.11259
     0.06318
     0.16200
     0.13730
     0.18671
     0.18671
     0.18671
     0.13730
     0.23612
     0.23612
     0.08789
     0.38435
     0.45847
     0.28553
     0.18671
     0.26082
     0.33494
     0.38435
     0.18671
     0.11259
     0.11259
     0.31024
     0.33494
     0.40906
     0.38435
     0.45847
     0.40906
     0.48317
     0.75493
     0.73023
     0.73023
     0.70552
     0.87846
     0.97728
     1.05140
     1.19963
     1.19963
     1.10081
     1.17493
     1.24904
     1.19963
     1.22434
     1.29845
     1.37257
     1.59492
     1.66903
     1.61962
     1.61962
     1.86668
     1.96550
     1.96550
     1.71845
     1.49610
     1.47139
     1.66903
     1.54551
     1.59492
     1.64433
     1.54551
     1.47139
     1.64433
     1.76786
     1.84197
     2.21255
     2.33608
     2.38549
     2.03962
     1.47139
     1.22434
     1.34786
     2.08903
     2.33608
     2.23726
     2.16314
     1.99020
     1.57021
     1.17493
     0.90317
     0.55729
     0.16200
     0.21141
     0.03848
    -0.03564
    -0.15917
    -0.23328
    -0.43093
    -0.60387
    -0.90033
    -1.22150
    -1.14739
    -1.04856
    -1.27091
    -1.32032
    -1.27091
    -1.27091
    -1.29562
    -1.07327
    -1.07327
    -1.09797
    -1.07327
    -1.17209
    -1.27091
    -1.27091
    -1.07327
    -1.07327
    -0.92504
    -1.04856
    -1.27091
    -1.41915
    -1.29562
    -1.44385
    -1.56738
    -1.49326
    -1.61679
    -1.56738
    -1.46856
    -1.41915
    -1.36973
    -1.32032
    -1.32032
    -1.34503
    -1.24621
    -1.09797
    -0.97445
    -0.92504
    -0.75210
    -0.80151
    -0.87563
    -0.94974
    -0.72739
    -0.82621
    -0.85092
    -1.09797
    -1.07327
    -1.12268
    -0.99915
    -1.09797
    -1.24621
    -1.29562
    -1.39444
    -1.32032
    -1.39444
    -1.19680
    -1.24621
    -1.34503
    -1.39444
    -1.54267
    -1.46856
    -1.17209
    -1.04856
    -1.07327
    -1.04856
    -0.94974
    -0.82621
    -0.80151
    -0.72739
    -0.94974
    -1.04856
    -0.90033
    -0.92504
    -0.82621
    -0.60387
    -0.48034
    -0.33211
    -0.28270
    -0.43093
    -0.65328
    -0.87563
    -0.70269
    -0.62857
    -0.62857
    -0.48034
    -0.52975
    -0.62857
    -0.55445
    -0.55445
    -0.70269
    -0.77680
    -0.65328
    -0.65328
    -0.72739
    -0.67798
    -0.62857
    -0.55445
    -0.65328
    -0.57916
    -0.43093
    -0.28270
    -0.20858
    -0.20858
    -0.20858
     0.01377
    -0.10976
     0.06318
     0.06318
     0.21141
     0.31024
     0.48317
     0.38435
     0.45847
     0.45847
     0.50788
     0.58200
     0.65611
     0.65611
     0.60670
     0.68082
     0.85375
     0.92787
     1.00199
     1.12551
     1.10081
     1.37257
     1.42198
     1.37257
     1.22434
     1.12551
     1.17493
     1.05140
     1.10081
     1.10081
     1.00199
     0.85375
     0.82905
     0.53258
     0.40906
     0.28553
     0.18671
     0.16200
     0.01377
     0.13730
     0.18671
     0.11259
     0.23612
     0.23612
     0.26082
     0.28553
     0.40906
     0.50788
     0.73023
     0.92787
     1.24904
     1.42198
     1.59492
     1.66903
     1.86668
     2.11373
     2.36079
     2.53372
     2.21255
     1.84197
     1.91609
     2.13844
     1.94079
     1.99020
     1.52080
     0.80434
     0.43376
     0.08789
    -0.20858
    -0.35681
    -0.82621
    -0.94974
    -1.22150
    -1.27091
    -1.29562
    -1.41915
    -1.56738
    -1.61679
    -1.44385
    -1.54267
    -1.54267
    -1.27091
    -1.24621
    -1.09797
    -1.19680
    -1.24621
    -1.24621
    -1.24621
    -1.27091
    -1.22150
    -1.17209
    -1.27091
    -1.19680
    -1.19680
    -0.94974
    -0.87563
    -0.87563
    -0.65328
    -0.52975
    -0.52975
    -0.48034
    -0.33211
    -0.15917
     0.01377
     0.01377
     0.03848
     0.08789
     0.03848
     0.08789
    -0.06035
    -0.06035
    -0.15917
    -0.13446
    -0.13446
    -0.06035
    -0.23328
    -0.23328
    -0.25799
    -0.35681
    -0.23328
    -0.50504
    -0.52975
    -0.55445
    -0.57916
    -0.43093
    -0.62857
    -0.60387
    -0.70269
    -0.70269
    -0.72739
    -0.82621
    -0.94974
    -0.82621
    -0.70269
    -0.55445
    -0.62857
    -0.70269
    -0.85092
    -0.80151
    -0.65328
    -0.55445
    -0.50504
    -0.48034
    -0.28270
    -0.30740
    -0.28270
    -0.28270
    -0.23328
    -0.35681
    -0.13446
    -0.28270
    -0.03564
    -0.06035
    -0.13446
    -0.20858
    -0.03564
     0.11259
     0.03848
     0.11259
    -0.03564
     0.03848
     0.01377
     0.16200
     0.18671
    -0.03564
     0.13730
     0.11259
     0.06318
     0.18671
     0.13730
     0.21141
     0.28553
     0.35965
     0.55729
     0.50788
     0.60670
     0.75493
     0.90317
     1.05140
     1.24904
     1.37257
     1.52080
     1.61962
     1.47139
     1.52080
     1.64433
     1.84197
     1.94079
     2.06432
     2.13844
     2.08903
     1.94079
     1.57021
     1.52080
     1.52080
     1.57021
     1.66903
     1.24904
     1.19963
     0.82905
     0.60670
     0.60670
     0.58200
     0.33494
     0.48317
     0.43376
     0.31024
     0.13730
     0.01377
    -0.01094
    -0.15917
    -0.03564
    -0.10976
    -0.06035
     0.01377
     0.08789
     0.16200
     0.08789
    -0.01094
    -0.18387
    -0.10976
    -0.13446
    -0.10976
    -0.23328
    -0.30740
    -0.18387
    -0.15917
     0.08789
     0.23612
     0.26082
     0.33494
     0.53258
     0.43376
     0.65611
     0.90317
     1.15022
     1.66903
     1.61962
     1.12551
     0.31024
    -0.10976
    -0.10976
     0.23612
     0.48317
     0.53258
     0.16200
    -0.20858
    -0.40622
    -0.65328
    -0.97445
    -0.80151
    -0.80151
    -0.55445
    -0.40622
    -0.28270
    -0.23328
    -0.18387
    -0.06035
     0.23612
     0.35965
     0.33494
     0.21141
     0.33494
     0.50788
     0.53258
     0.38435
     0.33494
     0.08789
    -0.18387
    -0.28270
    -0.30740
    -0.50504
    -0.48034
    -0.55445
    -0.50504
    -0.52975
    -0.57916
    -0.70269
    -0.85092
    -0.92504
    -0.80151
    -0.75210
    -0.70269
    -0.62857
    -0.52975
    -0.67798
    -0.55445
    -0.33211
    -0.35681
    -0.35681
    -0.33211
    -0.43093
    -0.35681
    -0.52975
    -0.75210
    -0.87563
    -0.72739
    -0.62857
    -0.82621
    -0.92504
    -1.07327
    -0.85092
    -0.77680
    -0.70269
    -0.85092
    -0.60387
    -0.62857
    -0.60387
    -0.40622
    -0.45563
    -0.33211
    -0.35681
    -0.38152
    -0.28270
    -0.20858
    -0.15917
    -0.23328
    -0.28270
    -0.18387
    -0.20858
    -0.28270
    -0.18387
    -0.20858
    -0.10976
    -0.13446
     0.03848
    -0.01094
    -0.15917
    -0.25799
    -0.13446
    -0.03564
     0.11259
    -0.20858
    -0.08505
    -0.03564
     0.01377
     0.01377
     0.03848
    -0.13446
    -0.20858
    -0.20858
    -0.01094
     0.08789
    -0.18387
    -0.06035
     0.08789
     0.11259
     0.18671
     0.33494
     0.33494
     0.33494
     0.45847
     0.58200
     0.65611
     0.68082
     0.77964
     0.85375
     1.02669
     1.22434
     1.22434
     1.10081
     1.15022
     1.29845
     1.42198
     1.49610
     1.61962
     1.71845
     1.69374
     1.74315
     1.74315
     1.57021
     1.54551
     1.39727
     1.32316
     1.39727
     1.22434
     1.15022
     1.02669
     0.80434
     0.75493
     0.60670
     0.35965
     0.50788
     0.33494
     0.23612
     0.28553
     0.11259
     0.08789
     0.03848
    -0.03564
     0.26082
     0.18671
     0.08789
     0.45847
     0.35965
     0.23612
     0.21141
     0.16200
     0.13730
     0.13730
     0.31024
     0.43376
     0.63141
     0.90317
     0.90317
     0.95258
     1.19963
     1.44669
     1.27375
     0.92787
     0.70552
     0.63141
     0.28553
     0.45847
     0.43376
     0.31024
     0.08789
    -0.20858
    -0.48034
    -0.85092
    -1.04856
    -1.29562
    -1.39444
    -1.36973
    -1.41915
    -1.51797
    -1.41915
    -1.34503
    -1.22150
    -1.14739
    -1.09797
    -1.04856
    -0.97445
    -0.85092
    -0.87563
    -0.87563
    -0.75210
    -0.80151
    -0.75210
    -0.57916
    -0.40622
    -0.40622
    -0.25799
    -0.18387
    -0.13446
     0.08789
     0.08789
     0.26082
     0.28553
     0.48317
     0.38435
     0.33494
     0.38435
     0.31024
     0.26082
     0.53258
     0.53258
     0.28553
     0.33494
     0.21141
     0.40906
     0.06318
    -0.13446
    -0.23328
    -0.33211
    -0.38152
    -0.28270
    -0.06035
    -0.01094
    -0.03564
    -0.25799
    -0.45563
    -0.33211
    -0.33211
    -0.43093
    -0.70269
    -0.67798
    -0.50504
    -0.82621
    -0.82621
    -0.85092
    -0.80151
    -0.82621
    -0.87563
    -0.90033
    -0.80151
    -1.17209
    -1.02386
    -0.99915
    -1.09797
    -0.87563
    -0.67798
    -0.67798
    -0.70269
    -0.62857
    -0.40622
    -0.35681
    -0.52975
    -0.67798
    -0.60387
    -0.35681
    -0.38152
    -0.25799
    -0.33211
    -0.20858
    -0.06035
    -0.28270
    -0.15917
    -0.40622
    -0.43093
    -0.52975
    -0.38152
    -0.15917
    -0.23328
    -0.23328
    -0.35681
    -0.33211
    -0.30740
    -0.33211
    -0.23328
    -0.01094
     0.23612
     0.33494
     0.40906
     0.55729
     0.82905
     1.02669
     0.95258
     1.17493
     1.12551
     1.39727
     1.57021
     1.57021
     1.34786
     1.47139
     1.52080
     1.59492
     1.66903
     1.34786
     1.12551
     1.12551
     1.10081
     0.95258
     0.95258
     0.75493
     0.70552
     0.63141
     0.40906
     0.23612
     0.23612
     0.01377
    -0.08505
    -0.25799
    -0.20858
    -0.33211
    -0.57916
    -0.48034
    -0.65328
    -0.57916
    -0.70269
    -0.57916
    -0.52975
    -0.50504
    -0.55445
    -0.57916
    -0.30740
    -0.38152
    -0.33211
    -0.18387
     0.13730
     0.13730
     0.23612
     0.55729
     0.65611
     0.70552
     0.43376
     0.48317
     0.50788
     0.58200
     0.43376
     0.45847
     0.38435
     0.28553
    -0.06035
    -0.20858
    -0.33211
    -0.33211
    -0.62857
    -0.65328
    -0.75210
    -0.94974
    -0.99915
    -1.07327
    -1.02386
    -0.97445
    -0.99915
    -0.92504
    -0.82621
    -0.80151
    -0.77680
    -0.62857
    -0.60387
    -0.40622
    -0.43093
    -0.40622
    -0.28270
    -0.08505
     0.06318
     0.13730
     0.18671
     0.23612
     0.60670
     0.53258
     0.50788
     0.50788
     0.55729
     0.60670
     0.45847
     0.43376
     0.33494
     0.38435
     0.31024
     0.31024
     0.16200
     0.03848
    -0.13446
    -0.20858
    -0.20858
    -0.35681
    -0.28270
    -0.35681
    -0.57916
    -0.62857
    -0.55445
    -0.13446
    -0.03564
    -0.30740
    -0.38152
    -0.52975
    -0.38152
    -0.25799
    -0.23328
    -0.13446
     0.03848
     0.03848
     0.11259
     0.13730
     0.26082
     0.21141
     0.23612
     0.58200
     0.58200
     0.33494
     0.21141
     0.35965
     0.43376
     0.43376
     0.45847
     0.53258
     0.53258
     0.58200
     0.58200
     0.55729
     0.55729
     0.48317
     0.43376
     0.70552
     0.97728
     1.02669
     0.85375
     1.05140
     1.15022
     1.32316
     1.37257
     1.52080
     1.59492
     1.64433
     1.47139
     0.95258
     0.60670
     0.80434
     0.92787
     0.75493
     0.53258
     0.11259
    -0.01094
    -0.13446
    -0.06035
    -0.23328
    -0.50504
    -0.62857
    -0.72739
    -0.43093
    -0.40622
    -0.38152
    -0.43093
    -0.38152
    -0.28270
    -0.45563
    -0.35681
    -0.13446
    -0.06035
     0.06318
    -0.08505
    -0.23328
    -0.30740
    -0.28270
    -0.30740
    -0.18387
     0.01377
     0.11259
     0.13730
     0.33494
     0.55729
     0.65611
     0.80434
     1.07610
     1.10081
     1.39727
     1.69374
     1.89138
     2.08903
     2.36079
     2.21255
     2.50902
     2.75607
     2.18785
     1.89138
     1.86668
     1.84197
     1.71845
     1.69374
     1.89138
     1.66903
     1.37257
     1.17493
     0.92787
     0.58200
     0.33494
     0.18671
     0.21141
     0.16200
     0.55729
     0.73023
     0.85375
     0.80434
     0.65611
     0.82905
     1.39727
     2.01491
     1.71845
     1.71845
     1.27375
     0.48317
    -0.15917
    -0.25799
     0.26082
     0.65611
     0.50788
     0.08789
    -0.43093
    -1.02386
    -1.49326
    -1.69090
    -1.78973
    -1.78973
    -1.76502
    -1.66620
    -1.49326
    -1.27091
    -1.09797
    -0.94974
    -0.75210
    -0.52975
    -0.38152
    -0.28270
    -0.06035
    -0.23328
    -0.15917
    -0.15917
    -0.18387
    -0.10976
    -0.20858
    -0.33211
    -0.30740
    -0.40622
    -0.30740
    -0.25799
    -0.38152
    -0.50504
    -0.52975
    -0.60387
    -0.55445
    -0.67798
    -0.67798
    -0.67798
    -0.72739
    -0.67798
    -0.67798
    -0.72739
    -0.72739
    -0.72739
    -0.90033
    -1.02386
    -0.99915
    -1.12268
    -1.04856
    -1.14739
    -1.32032
    -1.27091
    -1.07327
    -0.92504
    -0.77680
    -0.82621
    -0.80151
    -0.99915
    -0.72739
    -0.57916
    -0.67798
    -0.60387
    -0.38152
    -0.38152
    -0.33211
    -0.30740
    -0.20858
    -0.10976
    -0.10976
     0.03848
     0.06318
    -0.01094
     0.13730
    -0.01094
    -0.08505
     0.06318
     0.01377
     0.16200
     0.16200
     0.01377
     0.13730
     0.08789
     0.08789
     0.11259
     0.08789
     0.01377
    -0.01094
     0.01377
     0.03848
     0.01377
     0.03848
     0.01377
     0.11259
     0.03848
     0.06318
    -0.01094
     0.08789
     0.06318
     0.21141
     0.11259
     0.01377
     0.01377
     0.13730
    -0.06035
     0.16200
     0.08789
    -0.13446
     0.06318
    -0.01094
     0.06318
     0.01377
    -0.03564
     0.06318
    -0.01094
    -0.08505
    -0.03564
     0.01377
    -0.06035
    -0.18387
    -0.25799
     0.01377
     0.01377
    -0.06035
     0.11259
     0.08789
     0.11259
     0.08789
     0.33494
     0.26082
     0.01377
    -0.06035
    -0.10976
    -0.01094
     0.11259
     0.21141
     0.16200
     0.23612
     0.38435
     0.26082
     0.33494
     0.45847
     0.63141
     1.02669
     1.59492
     2.08903
     2.60784
     3.29959
     3.42312
     3.12666
     2.92901
     2.83019
     2.78078
     2.97842
     3.57135
     3.62076
     3.34900
     2.78078
     2.21255
     1.66903
     1.29845
     1.19963
     1.02669
     0.68082
     0.26082
     0.08789
     0.03848
     0.11259
     0.11259
     0.21141
     0.38435
     0.38435
     0.08789
    -0.06035
     0.23612
     0.16200
     0.48317
     0.65611
     0.95258
     0.87846
     0.60670
     0.73023
     0.97728
     0.92787
     0.58200
     0.03848
    -0.25799
    -0.30740
    -0.03564
     0.16200
     0.08789
    -0.20858
    -0.52975
    -0.60387
    -1.02386
    -1.02386
    -1.12268
    -1.17209
    -1.02386
    -0.90033
    -1.12268
    -1.22150
