# Supplementary material for: Software algorithm and hardware design for real-time implementation of new spectral estimator
Source: Biomed Eng Online. 2014 May 9;13:61. doi: 10.1186/1475-925X-13-61 (PMC4057578; doi:10.1186/1475-925X-13-61)
Supplement: Additional file 2 — txtfiles.zip. [file 1475-925X-13-61-S2.zip › FILE091.TXT]

     2.44953
     2.06828
     2.30656
     2.30656
     1.83000
     1.11515
     1.01984
     0.68624
     0.40030
    -0.17157
    -0.02860
    -0.26689
    -0.31454
    -0.26689
    -0.45751
    -0.26689
    -0.45751
    -0.74345
    -0.60048
    -0.36220
    -0.40986
    -0.40986
    -0.21923
    -0.21923
    -0.36220
    -0.21923
    -0.36220
    -0.07626
    -0.17157
    -0.07626
    -0.07626
    -0.07626
    -0.21923
    -0.31454
    -0.26689
     0.01905
     0.01905
    -0.17157
    -0.12392
    -0.26689
    -0.07626
    -0.12392
    -0.02860
    -0.21923
    -0.12392
    -0.21923
    -0.40986
    -0.36220
    -0.31454
    -0.21923
    -0.50517
    -0.26689
    -0.36220
    -0.50517
    -0.21923
    -0.40986
    -0.26689
    -0.31454
    -0.36220
    -0.31454
    -0.31454
    -0.36220
    -0.36220
    -0.17157
    -0.17157
    -0.36220
    -0.45751
    -0.36220
    -0.12392
    -0.07626
    -0.21923
    -0.17157
    -0.40986
    -0.21923
    -0.12392
    -0.31454
    -0.12392
     0.01905
    -0.17157
    -0.07626
    -0.21923
    -0.02860
    -0.12392
     0.06671
     0.01905
     0.01905
    -0.07626
     0.01905
    -0.07626
     0.11436
     0.06671
     0.30499
     0.01905
     0.30499
     0.11436
     0.06671
     0.01905
     0.20968
     0.11436
    -0.07626
     0.30499
     0.11436
     0.01905
     0.06671
     0.06671
     0.06671
    -0.12392
     0.01905
    -0.31454
     0.06671
    -0.12392
    -0.17157
     0.01905
    -0.31454
    -0.07626
    -0.45751
    -0.26689
    -0.21923
    -0.50517
    -0.21923
    -0.26689
    -0.55282
    -0.50517
    -0.45751
    -0.40986
    -0.36220
    -0.40986
    -0.45751
    -0.50517
    -0.45751
    -0.40986
    -0.50517
    -0.40986
    -0.07626
    -0.50517
    -0.17157
    -0.07626
    -0.21923
    -0.12392
    -0.31454
    -0.17157
    -0.17157
     0.01905
    -0.17157
    -0.50517
    -0.17157
    -0.69579
    -1.02939
    -1.17236
     0.25733
     1.78234
     1.40109
     0.49562
     0.01905
     0.11436
     0.78155
     1.78234
     3.11672
     4.06985
     3.16438
     2.54484
     3.64094
     4.97532
     4.68938
     4.78469
     4.49875
     3.21203
     2.97375
     3.25969
     3.16438
     3.30734
     2.87844
     2.30656
     1.44874
     0.87687
     0.30499
     0.20968
    -0.07626
    -0.64814
    -1.17236
    -1.36298
    -1.31533
    -1.22001
    -1.31533
    -1.36298
    -1.55361
    -1.79189
    -1.45830
    -1.22001
    -1.31533
    -1.26767
    -1.31533
    -1.36298
    -1.31533
    -1.12470
    -0.79111
    -0.74345
    -0.36220
    -0.36220
    -0.40986
    -0.21923
    -0.36220
    -0.21923
    -0.17157
    -0.40986
    -0.45751
    -0.02860
     0.01905
     0.01905
    -0.07626
    -0.12392
    -0.21923
    -0.12392
    -0.55282
    -0.40986
    -0.21923
    -0.55282
    -0.17157
    -0.31454
    -0.45751
    -0.69579
    -0.60048
    -0.60048
    -0.60048
    -0.26689
    -0.50517
    -0.79111
    -0.50517
    -0.69579
    -0.69579
    -0.17157
    -0.12392
    -0.64814
    -0.40986
    -0.17157
    -0.26689
    -0.45751
    -0.31454
    -0.21923
     0.11436
     0.01905
    -0.12392
    -0.26689
    -0.17157
    -0.26689
    -0.21923
    -0.02860
     0.06671
    -0.36220
    -0.45751
    -0.02860
    -0.02860
    -0.21923
    -0.26689
    -0.31454
    -0.31454
    -0.36220
    -0.31454
    -0.21923
    -0.50517
    -0.36220
    -0.31454
    -0.50517
    -0.17157
    -0.26689
    -0.45751
    -0.50517
    -0.21923
    -0.26689
    -0.36220
    -0.31454
    -0.45751
    -0.36220
    -0.26689
    -0.12392
    -0.26689
    -0.40986
    -0.17157
    -0.45751
    -0.07626
    -0.07626
    -0.45751
    -0.21923
    -0.17157
    -0.07626
    -0.31454
    -0.31454
    -0.26689
    -0.07626
     0.01905
     0.11436
    -0.17157
    -0.17157
    -0.07626
     0.01905
     0.06671
     0.25733
     0.16202
     0.11436
     0.11436
     0.11436
     0.01905
    -0.07626
    -0.07626
     0.20968
     0.59093
     0.49562
     0.11436
     0.01905
    -0.07626
     0.16202
     0.40030
     0.63859
     0.16202
    -0.07626
     0.11436
     0.11436
     0.11436
    -0.02860
    -0.02860
     0.25733
     0.35265
     0.16202
     0.49562
     0.63859
     1.06749
     1.44874
     1.30578
     1.68703
     1.16281
     1.30578
     1.40109
     2.06828
     2.11593
     2.25890
     2.16359
     2.02062
     1.87765
     1.92531
     1.83000
     1.11515
     1.16281
     0.92452
     0.73390
     1.11515
     0.97218
     0.54327
     0.49562
     0.40030
     1.06749
     0.54327
     0.01905
     0.01905
     0.11436
     0.16202
     0.25733
     0.01905
     0.01905
    -0.12392
    -0.45751
    -0.21923
    -0.45751
    -0.64814
    -0.83876
    -0.79111
    -0.83876
    -0.93408
    -0.93408
    -1.02939
    -1.31533
    -1.17236
    -1.17236
    -1.36298
    -1.17236
    -1.31533
    -1.12470
    -1.36298
    -1.02939
    -1.26767
    -1.22001
    -1.26767
    -1.31533
    -1.12470
    -0.93408
    -1.17236
    -0.93408
    -0.69579
    -0.88642
    -0.98173
    -0.79111
    -1.02939
    -0.98173
    -1.07705
    -0.60048
    -0.50517
    -0.74345
    -0.88642
    -0.79111
    -0.60048
    -0.79111
    -0.60048
    -0.79111
    -0.69579
    -0.69579
    -0.64814
    -0.31454
    -0.50517
    -0.55282
    -0.55282
    -0.50517
    -0.17157
    -0.36220
    -0.31454
    -0.31454
    -0.17157
    -0.07626
    -0.12392
    -0.26689
    -0.17157
    -0.07626
     0.11436
     0.01905
    -0.07626
    -0.21923
    -0.31454
    -0.40986
     0.20968
    -0.21923
    -0.36220
    -0.21923
    -0.17157
    -0.31454
    -0.21923
    -0.50517
    -0.55282
    -0.40986
    -0.40986
    -0.07626
     0.16202
     0.01905
    -0.31454
    -0.83876
    -0.55282
     0.06671
     0.01905
     0.11436
     0.16202
    -0.17157
    -0.07626
    -0.26689
    -0.50517
    -0.45751
    -0.31454
    -0.40986
    -0.31454
    -0.31454
    -0.60048
    -0.69579
    -0.50517
    -0.36220
    -0.69579
    -0.83876
    -0.64814
    -0.55282
    -0.50517
    -0.60048
    -0.64814
    -0.55282
    -0.79111
    -0.69579
    -1.02939
    -1.07705
    -1.22001
    -0.69579
     0.25733
     1.35343
     0.44796
    -0.45751
    -0.50517
     0.11436
     0.35265
     0.92452
     1.11515
     1.59171
     1.49640
     1.63937
     1.68703
     1.87765
     1.59171
     1.73468
     1.59171
     2.16359
     1.68703
     1.73468
     1.49640
     1.63937
     1.40109
     1.68703
     1.83000
     1.40109
     1.40109
     1.11515
     1.21046
     1.01984
     1.30578
     0.97218
     0.68624
     0.68624
     0.87687
     0.25733
     0.54327
     0.49562
     0.20968
     0.06671
    -0.07626
    -0.36220
    -0.21923
    -0.17157
    -0.36220
    -0.21923
    -0.31454
    -0.40986
    -0.74345
    -0.31454
    -0.17157
    -0.45751
    -0.26689
    -0.45751
    -0.17157
    -0.07626
    -0.17157
    -0.21923
    -0.02860
     0.25733
     0.16202
     0.06671
     0.25733
     0.25733
     0.20968
     0.01905
     0.16202
     0.25733
     0.16202
     0.01905
     0.01905
     0.16202
    -0.07626
     0.20968
     0.01905
    -0.21923
    -0.21923
    -0.02860
    -0.12392
    -0.31454
    -0.55282
    -0.45751
    -0.17157
    -0.50517
    -0.79111
    -0.50517
    -0.64814
    -0.69579
    -0.69579
    -0.79111
    -0.83876
    -0.79111
    -0.74345
    -1.07705
    -0.83876
    -0.98173
    -0.93408
    -1.17236
    -0.83876
    -1.02939
    -1.07705
    -1.07705
    -1.12470
    -1.45830
    -1.41064
    -1.17236
    -1.07705
    -0.98173
    -1.07705
    -1.22001
    -1.17236
    -1.17236
    -1.22001
    -1.17236
    -0.98173
    -0.69579
    -0.88642
    -0.50517
    -0.79111
    -0.55282
    -0.69579
    -0.60048
    -0.40986
    -0.31454
    -0.40986
    -0.40986
    -0.36220
    -0.31454
    -0.45751
    -0.50517
    -0.74345
    -0.31454
    -0.50517
    -0.64814
    -0.55282
    -0.64814
    -0.79111
    -0.98173
    -0.88642
    -0.83876
    -0.98173
    -0.69579
    -0.88642
    -0.79111
    -0.79111
    -0.88642
    -0.79111
    -0.55282
    -0.55282
    -0.93408
    -0.69579
    -0.64814
    -0.40986
    -0.74345
    -0.26689
    -0.40986
    -0.45751
    -0.36220
    -0.31454
    -0.26689
    -0.07626
    -0.07626
    -0.31454
    -0.60048
    -0.17157
    -0.55282
    -0.36220
    -0.69579
    -1.07705
    -1.02939
    -1.22001
    -0.36220
     0.59093
     0.59093
     0.82921
     0.44796
     0.78155
     1.11515
     1.87765
     2.59250
     3.06906
     2.21125
     2.25890
     2.35422
     2.49719
     2.73547
     2.59250
     2.11593
     1.54406
     1.40109
     1.01984
     0.25733
    -0.02860
    -0.55282
    -0.74345
    -0.88642
    -0.98173
    -1.22001
    -1.31533
    -0.79111
    -1.12470
    -1.07705
    -1.02939
    -0.83876
    -0.60048
    -0.31454
    -0.50517
    -0.45751
    -0.60048
    -0.45751
    -0.40986
    -0.36220
    -0.17157
    -0.17157
    -0.50517
    -0.40986
    -0.36220
    -0.07626
    -0.17157
    -0.26689
    -0.64814
    -0.83876
    -0.55282
    -0.12392
    -0.31454
    -0.12392
     0.11436
     0.25733
     0.25733
     0.01905
    -0.36220
    -0.55282
    -0.69579
    -0.50517
    -0.50517
    -0.50517
    -0.55282
    -0.74345
    -0.45751
    -0.93408
    -1.26767
    -1.36298
    -1.31533
    -1.12470
    -1.36298
    -1.07705
    -1.07705
    -1.02939
    -0.83876
    -0.64814
    -0.60048
    -0.69579
    -0.69579
    -0.31454
    -0.55282
    -0.26689
    -0.26689
    -0.21923
    -0.21923
    -0.17157
    -0.31454
     0.06671
    -0.17157
    -0.21923
    -0.12392
     0.01905
    -0.12392
     0.01905
    -0.21923
     0.01905
     0.06671
     0.25733
    -0.02860
    -0.17157
     0.11436
    -0.07626
    -0.17157
    -0.02860
     0.16202
    -0.17157
    -0.36220
     0.01905
    -0.02860
     0.16202
    -0.12392
    -0.26689
    -0.17157
     0.16202
    -0.17157
    -0.21923
    -0.21923
    -0.26689
    -0.17157
    -0.12392
    -0.12392
    -0.21923
    -0.36220
    -0.21923
    -0.21923
    -0.26689
    -0.45751
    -0.64814
    -0.50517
    -0.26689
    -0.21923
    -0.50517
    -0.50517
    -0.50517
    -0.40986
    -0.64814
    -0.31454
    -0.45751
    -0.50517
    -0.50517
    -0.40986
    -0.31454
    -0.17157
    -0.45751
    -0.40986
    -0.17157
     0.01905
    -0.02860
     0.01905
    -0.07626
    -0.26689
    -0.26689
     0.06671
    -0.02860
    -0.21923
    -0.21923
    -0.21923
    -0.50517
    -0.50517
    -0.83876
    -0.69579
    -0.79111
    -0.83876
    -1.22001
    -1.07705
    -0.55282
    -0.83876
    -1.22001
    -1.17236
    -1.22001
    -0.69579
    -0.12392
    -0.07626
     0.68624
     1.30578
     1.25812
     1.73468
     2.16359
     2.54484
     3.02141
     3.25969
     3.64094
     3.97453
     4.02219
     4.16516
     4.16516
     3.59328
     3.16438
     3.16438
     3.11672
     2.68781
     2.44953
     1.83000
     1.49640
     1.06749
     0.68624
     0.63859
     0.40030
     0.11436
     0.11436
     0.01905
     0.40030
     0.01905
    -0.12392
    -0.07626
    -0.02860
     0.01905
     0.11436
    -0.17157
    -0.36220
    -0.07626
     0.01905
    -0.21923
    -0.12392
    -0.36220
    -0.40986
    -0.31454
     0.01905
    -0.17157
    -0.45751
    -0.45751
    -0.26689
    -0.40986
    -0.17157
    -0.50517
    -0.50517
    -0.45751
    -0.26689
    -0.45751
    -0.45751
    -0.26689
    -0.69579
    -0.74345
    -0.50517
    -0.36220
    -0.36220
    -0.64814
    -0.45751
    -0.45751
    -0.50517
    -0.31454
    -0.45751
    -0.45751
    -0.45751
    -0.21923
    -0.55282
    -0.55282
    -0.45751
    -0.45751
    -0.50517
    -0.17157
    -0.17157
    -0.45751
    -0.45751
    -0.45751
    -0.36220
    -0.31454
    -0.26689
    -0.26689
    -0.17157
     0.06671
    -0.26689
    -0.21923
    -0.31454
    -0.26689
    -0.07626
    -0.07626
    -0.07626
    -0.21923
    -0.21923
    -0.40986
     0.06671
    -0.31454
    -0.17157
    -0.07626
    -0.21923
    -0.02860
    -0.07626
    -0.21923
    -0.07626
    -0.21923
    -0.45751
     0.11436
     0.06671
     0.01905
    -0.21923
     0.11436
    -0.02860
     0.11436
    -0.21923
    -0.17157
    -0.31454
     0.11436
     0.25733
    -0.07626
    -0.26689
    -0.17157
    -0.36220
    -0.17157
     0.16202
    -0.07626
    -0.40986
    -0.26689
    -0.45751
    -0.36220
    -0.12392
    -0.45751
    -0.36220
    -0.45751
    -0.12392
    -0.50517
    -0.21923
    -0.50517
    -0.50517
    -0.45751
    -0.40986
     0.16202
     0.01905
     0.06671
    -0.02860
    -0.79111
    -0.60048
    -0.21923
    -0.17157
    -0.02860
     0.30499
     0.30499
    -0.69579
    -0.83876
    -1.41064
    -1.69658
    -1.12470
    -0.69579
    -0.45751
    -0.17157
     0.06671
     1.30578
     1.54406
     1.59171
     1.59171
     2.02062
     2.21125
     2.21125
     2.83078
     3.73625
     3.73625
     3.68860
     3.64094
     3.64094
     3.16438
     3.02141
     2.54484
     1.92531
     1.59171
     1.40109
     1.25812
     1.25812
     1.01984
     0.68624
     0.73390
     0.44796
     0.54327
     0.59093
     0.35265
     0.97218
     0.87687
     0.63859
     0.49562
     0.59093
     0.49562
     0.44796
     0.63859
     0.78155
     0.54327
     0.63859
     0.54327
     0.40030
     0.59093
     0.54327
     0.25733
     0.63859
     0.49562
     0.25733
     0.30499
     0.20968
     0.20968
    -0.12392
     0.11436
    -0.07626
     0.01905
    -0.07626
    -0.07626
    -0.07626
    -0.21923
    -0.17157
    -0.50517
    -0.26689
    -0.02860
    -0.21923
    -0.31454
    -0.12392
    -0.36220
    -0.26689
    -0.17157
    -0.26689
    -0.17157
    -0.26689
    -0.17157
    -0.21923
    -0.31454
    -0.07626
    -0.26689
    -0.31454
     0.01905
    -0.02860
    -0.31454
    -0.07626
    -0.26689
    -0.21923
    -0.26689
    -0.45751
    -0.36220
    -0.17157
    -0.36220
    -0.40986
    -0.31454
    -0.45751
    -0.40986
    -0.50517
    -0.07626
    -0.60048
    -0.45751
    -0.21923
    -0.45751
    -0.26689
    -0.31454
    -0.36220
    -0.21923
    -0.26689
    -0.07626
    -0.40986
    -0.21923
    -0.21923
    -0.12392
    -0.50517
    -0.07626
    -0.26689
    -0.26689
    -0.26689
    -0.40986
    -0.45751
    -0.40986
    -0.36220
    -0.60048
    -0.31454
    -0.60048
    -0.45751
    -0.69579
    -0.45751
    -0.55282
    -0.64814
    -0.55282
    -0.45751
    -0.50517
    -0.55282
    -0.36220
    -0.69579
    -0.45751
    -0.50517
    -0.45751
    -0.45751
    -0.40986
    -0.50517
    -0.50517
    -0.50517
    -0.45751
    -0.74345
    -0.50517
    -0.36220
    -0.83876
    -0.45751
    -0.64814
    -0.50517
    -0.64814
    -0.60048
    -0.64814
    -0.50517
    -0.55282
    -0.74345
    -0.74345
    -0.64814
    -0.45751
    -0.64814
    -0.50517
    -0.21923
    -0.40986
    -0.45751
    -0.50517
    -0.26689
    -0.45751
    -0.40986
    -0.45751
    -0.21923
    -0.26689
    -0.31454
    -0.50517
    -0.60048
    -0.45751
    -0.64814
    -1.36298
    -1.26767
    -1.60127
    -1.69658
    -1.50595
    -1.07705
    -1.17236
    -1.69658
    -1.64892
    -1.07705
     0.78155
     1.68703
     2.49719
     2.78312
     3.35500
     3.54563
     3.64094
     3.78391
     4.26047
     3.92688
     4.45110
     4.88001
     5.16594
     4.49875
     3.92688
     3.25969
     2.83078
     2.40187
     1.73468
     0.87687
     0.59093
     0.30499
     0.25733
     0.25733
     0.54327
     0.35265
     0.30499
     0.49562
     0.20968
     0.30499
     0.06671
     0.01905
     0.16202
     0.20968
     0.11436
    -0.12392
    -0.21923
    -0.31454
    -0.21923
    -0.31454
    -0.31454
    -0.26689
    -0.45751
    -0.31454
    -0.26689
    -0.26689
    -0.50517
    -0.55282
    -0.26689
    -0.36220
    -0.07626
    -0.26689
    -0.36220
    -0.31454
    -0.07626
    -0.40986
    -0.12392
    -0.07626
    -0.26689
    -0.21923
    -0.17157
    -0.07626
    -0.17157
    -0.26689
    -0.21923
    -0.07626
    -0.07626
     0.01905
    -0.07626
    -0.17157
     0.01905
    -0.26689
     0.01905
    -0.02860
     0.01905
    -0.21923
     0.06671
     0.11436
     0.06671
    -0.17157
    -0.31454
    -0.07626
     0.11436
     0.20968
    -0.02860
    -0.17157
    -0.17157
    -0.02860
    -0.02860
     0.11436
    -0.07626
    -0.07626
    -0.02860
    -0.02860
     0.11436
    -0.12392
    -0.26689
    -0.45751
     0.01905
     0.01905
    -0.17157
    -0.31454
    -0.17157
    -0.36220
    -0.31454
    -0.02860
    -0.31454
    -0.64814
    -0.31454
    -0.26689
    -0.31454
    -0.36220
    -0.50517
    -0.64814
    -0.45751
    -0.26689
    -0.55282
    -0.60048
    -0.55282
    -0.69579
    -0.74345
    -0.60048
    -0.31454
    -0.74345
    -0.55282
    -0.45751
    -0.69579
    -0.40986
    -0.88642
    -0.69579
    -0.69579
    -0.64814
    -0.60048
    -0.55282
    -0.64814
    -0.36220
    -0.45751
    -0.50517
    -0.31454
    -0.12392
     0.01905
     0.59093
     0.78155
     0.82921
     0.25733
    -0.98173
    -0.17157
     0.40030
     1.06749
     0.87687
     1.11515
     0.78155
     0.87687
     0.59093
     0.35265
    -0.07626
    -0.26689
    -0.64814
    -0.07626
    -0.31454
    -0.31454
    -0.55282
    -0.79111
    -0.64814
    -0.69579
    -1.22001
    -1.17236
    -1.64892
    -0.88642
    -0.98173
    -0.64814
    -0.79111
    -0.88642
    -0.88642
    -0.79111
    -0.55282
    -0.36220
    -0.45751
    -0.31454
    -0.83876
    -0.50517
    -0.45751
    -0.50517
    -0.55282
    -0.36220
     0.40030
     0.11436
     0.25733
     0.25733
     0.30499
     0.44796
     1.16281
     1.44874
     1.92531
     2.21125
     2.49719
     2.35422
     2.68781
     2.78312
     3.25969
     3.30734
     3.25969
     3.02141
     3.68860
     3.45031
     2.83078
     2.40187
     1.87765
     1.78234
     1.73468
     1.87765
     1.21046
     1.06749
     0.49562
     0.16202
    -0.31454
    -0.45751
    -0.64814
    -1.07705
    -1.17236
    -0.93408
    -1.36298
    -1.31533
    -1.17236
    -1.26767
    -1.45830
    -1.36298
    -1.31533
    -1.45830
    -1.17236
    -1.26767
    -1.26767
    -1.45830
    -1.17236
    -1.55361
    -1.07705
    -0.98173
    -1.02939
    -1.26767
    -0.98173
    -1.02939
    -0.93408
    -1.07705
    -1.07705
    -0.83876
    -0.79111
    -0.60048
    -0.79111
    -0.93408
    -0.83876
    -0.83876
    -0.60048
    -0.69579
    -0.69579
    -0.93408
    -0.55282
    -0.55282
    -0.60048
    -0.69579
    -0.83876
    -0.79111
    -0.55282
    -0.40986
    -0.50517
    -0.26689
    -0.55282
    -0.74345
    -0.64814
    -0.21923
    -0.40986
    -0.60048
    -0.64814
    -0.45751
    -0.36220
    -0.31454
    -0.55282
    -0.36220
    -0.69579
    -0.45751
    -0.50517
    -0.50517
    -0.45751
    -0.50517
    -0.69579
    -0.50517
    -0.45751
    -0.45751
    -0.60048
    -0.64814
    -0.64814
    -0.69579
    -0.64814
    -0.74345
    -0.83876
    -0.60048
    -0.83876
    -0.69579
    -0.79111
    -0.83876
    -1.02939
    -0.83876
    -0.69579
    -0.88642
    -0.83876
    -0.93408
    -0.69579
    -0.79111
    -0.74345
    -0.74345
    -0.79111
    -0.88642
    -0.64814
    -0.60048
    -0.64814
    -0.88642
    -0.69579
    -0.69579
    -0.69579
    -0.55282
    -0.79111
    -0.69579
    -0.55282
    -0.55282
    -0.50517
    -0.40986
    -0.69579
    -0.31454
    -0.45751
    -0.55282
    -0.31454
    -0.21923
    -0.07626
     0.06671
     0.06671
     0.20968
     0.06671
     0.01905
     0.06671
     0.01905
     0.25733
     0.30499
    -0.07626
     0.01905
    -0.07626
    -0.26689
    -0.21923
    -0.36220
    -0.45751
    -0.40986
    -0.12392
     0.35265
     0.35265
     0.06671
     0.06671
     0.06671
    -0.07626
     0.44796
     0.59093
     0.82921
     1.11515
     1.35343
     1.21046
     1.11515
     0.54327
     0.44796
     0.30499
     1.16281
     1.01984
     0.59093
     0.30499
    -0.07626
    -0.36220
    -0.50517
    -0.21923
    -0.12392
     0.11436
    -0.36220
    -0.31454
    -0.55282
    -0.83876
    -0.93408
    -0.93408
    -0.45751
    -0.45751
    -0.69579
    -0.40986
    -0.50517
    -0.26689
    -0.12392
     0.01905
     0.63859
     0.82921
     0.49562
    -0.50517
    -0.79111
    -0.26689
     0.25733
     0.68624
     0.78155
     0.97218
     0.78155
     0.87687
     0.78155
     0.44796
    -0.21923
    -0.21923
    -0.69579
    -0.55282
    -0.17157
    -0.55282
    -0.55282
    -0.55282
    -0.69579
    -1.07705
    -1.36298
    -1.31533
    -1.74424
    -1.60127
    -1.36298
    -1.50595
    -1.64892
    -1.41064
    -1.26767
    -0.98173
    -1.12470
    -0.88642
    -0.93408
    -0.79111
    -0.88642
    -1.02939
    -0.74345
    -0.64814
    -0.79111
    -0.79111
    -0.55282
    -0.69579
    -0.88642
    -0.60048
    -0.60048
    -0.45751
    -0.50517
    -0.60048
    -0.69579
    -0.40986
    -0.31454
    -0.26689
    -0.60048
    -0.40986
    -0.26689
    -0.31454
    -0.07626
    -0.40986
    -0.17157
    -0.17157
    -0.45751
    -0.17157
    -0.21923
    -0.17157
    -0.26689
    -0.50517
    -0.36220
    -0.21923
    -0.45751
    -0.17157
    -0.36220
    -0.36220
    -0.36220
    -0.31454
    -0.26689
    -0.21923
    -0.36220
    -0.36220
     0.06671
    -0.26689
    -0.26689
    -0.17157
    -0.36220
    -0.07626
    -0.31454
    -0.12392
    -0.36220
    -0.12392
    -0.40986
    -0.17157
    -0.36220
    -0.31454
    -0.40986
    -0.36220
    -0.17157
    -0.40986
    -0.45751
    -0.26689
    -0.36220
     0.06671
    -0.07626
    -0.50517
    -0.26689
    -0.31454
    -0.60048
    -0.50517
    -0.64814
    -0.50517
    -0.55282
    -0.50517
    -0.26689
     0.06671
    -0.12392
    -0.02860
     0.16202
     0.06671
     0.59093
     0.54327
     1.16281
     1.59171
     1.44874
     1.73468
     2.02062
     1.92531
     1.83000
     1.92531
     1.87765
     2.11593
     2.21125
     1.97297
     1.59171
     1.68703
     1.73468
     1.40109
     1.54406
     1.40109
     1.16281
     1.35343
     1.11515
     1.01984
     0.78155
     0.59093
     0.63859
     0.82921
     0.82921
     0.54327
     0.11436
     0.20968
     0.01905
     0.11436
    -0.17157
     0.20968
    -0.07626
    -0.12392
     0.01905
    -0.02860
     0.01905
     0.06671
     0.06671
     0.01905
     0.30499
     0.35265
     0.25733
     0.20968
     0.40030
     0.30499
     0.44796
     0.73390
     0.40030
     0.35265
     0.35265
     0.35265
     0.54327
     0.40030
     0.16202
     0.30499
     0.35265
     0.49562
     0.30499
     0.25733
     0.25733
     0.11436
     0.01905
     0.20968
     0.16202
     0.01905
     0.01905
     0.01905
     0.11436
     0.01905
    -0.12392
     0.06671
     0.06671
     0.01905
     0.11436
    -0.21923
    -0.07626
     0.01905
    -0.26689
     0.11436
     0.16202
    -0.07626
     0.01905
     0.16202
     0.25733
    -0.02860
     0.06671
     0.16202
     0.30499
     0.35265
     0.44796
     0.16202
     0.35265
     0.35265
     0.30499
     0.49562
     0.49562
     0.49562
     0.30499
     0.78155
     0.35265
     0.59093
     0.40030
     0.49562
     0.20968
     0.59093
     0.73390
     0.49562
     0.40030
     0.49562
     0.49562
     0.40030
     0.87687
     0.59093
     0.35265
     0.49562
     0.73390
     0.59093
     0.35265
     0.40030
     0.25733
     0.54327
     0.40030
     0.54327
     0.35265
     0.30499
     0.11436
    -0.02860
     0.20968
     0.35265
     0.11436
    -0.12392
    -0.12392
     0.25733
     0.11436
    -0.12392
     0.01905
     0.06671
    -0.07626
     0.06671
     0.06671
     0.01905
     0.06671
    -0.02860
     0.11436
     0.30499
     0.35265
     0.35265
     0.44796
     0.49562
     0.49562
     0.49562
     0.11436
     0.54327
     0.49562
     0.40030
     0.01905
     0.16202
    -0.07626
    -0.07626
    -0.36220
     0.16202
     0.54327
     0.54327
     1.11515
     1.40109
     1.63937
     1.87765
     2.06828
     2.25890
     2.21125
     2.40187
     2.83078
     3.06906
     3.06906
     3.02141
     3.02141
     3.25969
     3.11672
     2.35422
     2.40187
     1.73468
     1.73468
     1.06749
     1.25812
     0.82921
     1.01984
     1.06749
     1.01984
     0.97218
     0.54327
     0.59093
     0.20968
     0.49562
     0.73390
     0.25733
     0.35265
     0.30499
    -0.02860
     0.11436
     0.30499
     0.01905
    -0.07626
     0.01905
    -0.02860
     0.16202
    -0.07626
    -0.26689
    -0.17157
    -0.17157
     0.25733
    -0.07626
     0.01905
     0.01905
    -0.26689
    -0.02860
     0.16202
     0.20968
    -0.07626
     0.01905
     0.20968
     0.11436
     0.25733
     0.11436
     0.01905
     0.11436
     0.35265
     0.25733
     0.20968
     0.35265
     0.44796
     0.35265
     0.40030
     0.25733
     0.16202
     0.30499
     0.40030
     0.63859
     0.54327
     0.35265
     0.40030
     0.20968
     0.40030
     0.59093
     0.49562
     0.30499
     0.54327
     0.54327
     0.68624
     0.30499
     0.30499
     0.49562
     0.59093
     0.44796
     0.59093
     0.44796
     0.59093
     0.25733
     0.54327
     0.68624
     0.35265
     0.49562
     0.68624
     0.73390
     0.97218
     1.01984
     0.78155
     0.30499
    -0.26689
     0.44796
     0.68624
     0.87687
     0.78155
     0.73390
     0.92452
     1.11515
     0.87687
     0.25733
     0.06671
     0.11436
     0.01905
     0.20968
     0.44796
     0.01905
     0.11436
     0.11436
    -0.07626
     0.01905
    -0.21923
    -0.55282
    -0.79111
    -0.50517
    -0.40986
    -0.31454
    -0.50517
    -0.12392
    -0.40986
    -0.17157
    -0.26689
    -0.07626
    -0.07626
    -0.12392
    -0.07626
     0.01905
    -0.31454
    -0.21923
    -0.50517
    -0.21923
    -0.36220
    -0.45751
    -0.50517
    -0.40986
    -0.31454
     0.11436
     0.06671
    -0.50517
    -0.88642
    -0.64814
    -0.50517
    -0.69579
    -0.02860
     0.78155
     0.87687
     0.63859
     0.59093
     0.54327
     0.68624
     1.21046
     1.49640
     1.97297
     2.40187
     2.49719
     2.35422
     2.35422
     2.16359
     2.44953
     2.40187
     2.44953
     2.21125
     1.78234
     1.68703
     1.73468
     1.35343
     1.30578
     1.16281
     0.68624
     0.59093
     0.25733
     0.30499
     0.30499
     0.40030
     0.44796
     0.54327
     0.35265
     0.30499
     0.01905
     0.16202
     0.30499
     0.35265
     0.30499
     0.30499
     0.16202
    -0.07626
    -0.17157
    -0.02860
    -0.02860
    -0.31454
    -0.31454
    -0.50517
    -0.64814
    -0.55282
    -0.74345
    -0.83876
    -0.55282
    -0.74345
    -0.64814
    -0.88642
    -0.69579
    -0.93408
    -0.98173
    -0.64814
    -0.88642
    -0.60048
    -0.64814
    -0.69579
    -0.31454
    -0.40986
    -0.60048
    -0.50517
    -0.60048
    -0.31454
    -0.17157
    -0.26689
    -0.26689
    -0.40986
    -0.40986
    -0.07626
    -0.17157
    -0.31454
    -0.12392
    -0.45751
    -0.21923
    -0.07626
    -0.50517
    -0.21923
     0.01905
    -0.02860
    -0.40986
    -0.26689
    -0.17157
    -0.02860
    -0.21923
     0.01905
     0.01905
     0.11436
     0.16202
     0.06671
     0.20968
     0.25733
     0.25733
     0.35265
     0.49562
     0.63859
     0.54327
     0.63859
     0.68624
     0.73390
     0.68624
     0.63859
     0.73390
     0.92452
     0.82921
     0.73390
     0.92452
     0.82921
     0.78155
     0.63859
     0.59093
     0.92452
     0.78155
     0.59093
     0.54327
     0.63859
     0.44796
     0.49562
     0.16202
     0.40030
     0.25733
     0.40030
     0.35265
     0.01905
     0.01905
     0.01905
    -0.12392
    -0.26689
    -0.12392
    -0.21923
    -0.21923
    -0.12392
    -0.40986
    -0.26689
    -0.64814
    -0.26689
    -0.36220
    -0.40986
    -0.55282
    -0.50517
    -0.60048
    -0.50517
    -0.50517
    -0.50517
    -0.50517
    -0.50517
    -0.40986
    -0.50517
    -0.36220
    -0.60048
    -0.60048
    -0.60048
    -0.26689
    -0.45751
    -0.31454
    -0.17157
    -0.55282
    -0.21923
    -0.26689
    -0.07626
     0.01905
    -0.26689
    -0.21923
    -0.07626
     0.01905
    -0.40986
    -0.36220
    -0.64814
    -0.60048
    -0.50517
    -0.98173
    -1.22001
    -1.02939
    -0.79111
    -0.55282
    -0.36220
    -0.36220
    -0.55282
    -0.40986
     0.25733
     1.16281
     1.63937
     1.73468
     2.06828
     2.92609
     3.92688
     3.68860
     3.40266
     3.78391
     4.02219
     4.64172
     4.26047
     4.83235
     4.06985
     3.64094
     3.40266
     2.92609
     2.49719
     1.78234
     1.16281
     1.44874
     1.11515
     1.01984
     0.11436
    -0.31454
    -0.31454
    -0.45751
    -0.50517
    -0.69579
    -0.60048
    -0.79111
    -0.79111
    -0.50517
    -0.64814
    -0.74345
    -0.79111
    -0.69579
    -0.21923
    -0.36220
    -0.55282
    -0.40986
    -0.40986
    -0.45751
    -0.64814
    -0.31454
    -0.21923
    -0.50517
    -0.36220
    -0.40986
    -0.31454
    -0.36220
    -0.45751
    -0.26689
    -0.45751
    -0.36220
    -0.17157
    -0.31454
    -0.50517
    -0.45751
    -0.31454
    -0.31454
    -0.12392
    -0.45751
    -0.50517
    -0.40986
    -0.40986
    -0.45751
    -0.55282
    -0.36220
    -0.69579
    -0.36220
    -0.50517
    -0.26689
    -0.31454
    -0.64814
    -0.45751
    -0.60048
    -0.40986
    -0.36220
    -0.50517
    -0.36220
    -0.60048
    -0.21923
    -0.45751
    -0.60048
    -0.50517
    -0.45751
    -0.40986
    -0.55282
    -0.60048
    -0.74345
    -0.60048
    -0.64814
    -0.45751
    -0.69579
    -0.79111
    -0.88642
    -0.60048
    -0.83876
    -0.60048
    -0.83876
    -0.69579
    -0.64814
    -0.64814
    -0.50517
    -0.60048
    -0.69579
    -0.55282
    -0.60048
    -0.55282
    -0.36220
    -0.50517
    -0.64814
    -0.36220
    -0.50517
    -0.36220
    -0.55282
    -0.40986
    -0.50517
    -0.50517
    -0.31454
    -0.50517
    -0.40986
    -0.50517
    -0.40986
    -0.69579
    -0.21923
    -0.40986
    -0.64814
    -0.50517
    -0.45751
    -0.36220
    -0.36220
    -0.69579
    -0.64814
    -0.50517
    -0.40986
    -0.60048
    -0.40986
    -0.64814
    -0.79111
    -0.74345
    -0.31454
    -0.50517
    -0.74345
    -0.74345
    -0.55282
    -0.50517
    -0.45751
    -0.69579
    -0.64814
    -0.50517
    -0.40986
    -0.40986
    -0.26689
    -0.40986
    -0.40986
    -0.50517
    -0.12392
     0.01905
    -0.36220
    -0.45751
     0.01905
    -0.26689
    -0.26689
    -0.17157
    -0.31454
    -0.21923
    -0.26689
    -0.26689
    -0.40986
    -0.55282
    -0.55282
     0.11436
    -0.45751
    -0.02860
    -0.45751
    -0.83876
    -0.60048
    -0.45751
    -0.79111
    -0.93408
    -1.26767
    -0.83876
    -0.69579
    -0.45751
     0.59093
     1.49640
     1.68703
     1.68703
     1.40109
     1.83000
     2.11593
     2.02062
     2.02062
     2.35422
     3.02141
     3.16438
     3.02141
     2.78312
     2.49719
     2.25890
     1.92531
     1.35343
     0.82921
     0.54327
     0.06671
    -0.12392
     0.16202
    -0.07626
    -0.26689
    -0.07626
    -0.12392
    -0.21923
    -0.45751
    -0.64814
    -0.69579
    -0.83876
    -0.74345
    -0.60048
    -0.98173
    -0.93408
    -1.12470
    -0.98173
    -1.22001
    -0.98173
    -1.31533
    -1.26767
    -1.02939
    -0.98173
    -1.31533
    -0.98173
    -1.17236
    -0.88642
    -0.98173
    -1.07705
    -0.79111
    -0.79111
    -0.83876
    -1.07705
    -0.50517
    -0.55282
    -0.60048
    -0.79111
    -0.60048
    -0.50517
    -0.45751
    -0.21923
    -0.64814
    -0.36220
    -0.40986
    -0.36220
    -0.12392
    -0.02860
    -0.36220
    -0.40986
    -0.12392
     0.11436
     0.16202
    -0.31454
    -0.26689
     0.01905
    -0.07626
    -0.12392
    -0.02860
     0.01905
    -0.02860
     0.11436
    -0.02860
    -0.07626
    -0.07626
    -0.31454
    -0.12392
     0.30499
    -0.02860
    -0.02860
    -0.07626
    -0.07626
     0.01905
     0.11436
     0.16202
     0.01905
     0.11436
     0.11436
     0.20968
     0.16202
    -0.07626
     0.20968
     0.16202
     0.30499
     0.40030
     0.01905
     0.16202
     0.20968
     0.16202
     0.20968
     0.11436
    -0.07626
     0.16202
     0.01905
     0.06671
     0.16202
    -0.07626
    -0.17157
    -0.31454
     0.16202
     0.16202
     0.01905
    -0.17157
    -0.17157
    -0.07626
    -0.07626
    -0.17157
     0.01905
     0.01905
    -0.07626
     0.25733
     0.20968
     0.16202
    -0.17157
    -0.12392
     0.20968
     0.25733
     0.20968
     0.25733
     0.11436
     0.16202
     0.20968
     0.06671
     0.11436
    -0.07626
    -0.07626
    -0.12392
    -0.36220
    -0.45751
    -0.74345
    -0.93408
    -0.07626
     1.06749
     1.01984
     0.49562
     0.16202
    -0.07626
    -0.26689
     0.11436
     0.63859
     1.83000
     2.87844
     2.59250
     1.16281
     2.68781
     3.49797
     3.59328
     2.97375
     3.40266
     2.59250
     2.06828
     2.54484
     2.68781
     2.73547
     2.25890
     2.06828
     1.68703
     1.40109
     0.82921
     0.16202
    -0.12392
    -0.21923
    -0.40986
    -0.98173
    -1.26767
    -1.26767
    -1.17236
    -0.98173
    -0.83876
    -0.88642
    -1.26767
    -1.36298
    -1.12470
    -0.83876
    -0.60048
    -0.31454
    -0.74345
    -0.69579
    -0.55282
    -0.64814
    -0.26689
     0.01905
    -0.12392
    -0.12392
    -0.07626
    -0.07626
    -0.31454
     0.06671
    -0.21923
    -0.17157
    -0.21923
    -0.60048
    -0.50517
    -0.69579
    -0.60048
    -0.69579
    -0.88642
    -0.64814
    -0.79111
    -0.93408
    -0.93408
    -0.83876
    -0.88642
    -1.02939
    -0.79111
    -0.69579
    -0.50517
    -0.55282
    -0.55282
    -0.55282
    -0.50517
    -0.50517
    -0.50517
    -0.40986
    -0.36220
    -0.64814
    -0.40986
    -0.40986
    -0.45751
    -0.45751
    -0.36220
    -0.31454
    -0.26689
    -0.17157
    -0.40986
    -0.31454
    -0.26689
    -0.21923
    -0.36220
    -0.21923
    -0.02860
    -0.21923
    -0.26689
    -0.07626
    -0.21923
    -0.26689
    -0.40986
    -0.17157
    -0.12392
    -0.26689
    -0.12392
    -0.26689
    -0.50517
    -0.21923
    -0.45751
    -0.50517
    -0.07626
    -0.45751
    -0.45751
    -0.45751
    -0.55282
    -0.45751
    -0.69579
    -0.50517
    -0.55282
    -0.64814
    -0.69579
    -0.74345
    -0.88642
    -0.74345
    -0.93408
    -0.98173
    -0.69579
    -0.74345
    -1.07705
    -0.79111
    -0.88642
    -0.74345
    -0.83876
    -0.83876
    -0.74345
    -0.64814
    -0.69579
    -0.60048
    -0.64814
    -0.26689
    -0.17157
    -0.55282
    -0.36220
    -0.17157
    -0.36220
    -0.26689
    -0.12392
    -0.21923
    -0.26689
    -0.31454
    -0.31454
    -0.36220
    -0.40986
    -0.55282
    -0.40986
     0.44796
     0.49562
    -0.07626
    -0.17157
    -0.21923
    -0.36220
    -0.21923
     0.25733
     0.06671
    -0.07626
     0.06671
    -0.21923
     0.11436
     0.25733
     0.59093
     0.82921
     0.82921
     0.82921
     0.54327
     0.59093
     0.82921
     0.63859
     0.78155
     1.06749
     1.40109
     1.16281
     1.11515
     0.97218
     0.97218
     0.68624
     0.68624
     0.40030
     0.11436
    -0.02860
     0.16202
     0.25733
     0.35265
     0.30499
    -0.26689
     0.01905
    -0.07626
     0.11436
     0.11436
     0.20968
     0.25733
    -0.07626
     0.30499
     0.01905
     0.20968
    -0.07626
    -0.21923
     0.01905
     0.01905
     0.01905
    -0.02860
    -0.07626
    -0.07626
     0.01905
     0.06671
    -0.26689
    -0.21923
    -0.26689
    -0.17157
    -0.17157
    -0.36220
    -0.50517
    -0.36220
    -0.50517
    -0.55282
    -0.60048
    -0.55282
    -0.79111
    -0.40986
    -0.50517
    -0.79111
    -0.74345
    -0.60048
    -0.64814
    -0.50517
    -0.36220
    -0.40986
    -0.69579
    -0.55282
    -0.60048
    -0.36220
     0.35265
     0.11436
     0.01905
    -0.31454
    -0.60048
     0.01905
     0.20968
     0.11436
     0.49562
     0.59093
     0.59093
     0.25733
     0.20968
    -0.17157
    -0.31454
    -0.21923
     0.30499
     0.25733
    -0.17157
    -0.02860
    -0.07626
    -0.21923
    -0.36220
    -0.40986
    -0.50517
    -0.31454
    -0.07626
    -0.40986
     0.01905
    -0.36220
    -0.31454
    -0.26689
    -0.12392
     0.30499
    -0.12392
    -0.21923
    -0.02860
     0.01905
     0.11436
    -0.21923
    -0.07626
    -0.17157
     0.16202
     0.25733
     0.16202
    -0.07626
     0.01905
    -0.12392
    -0.02860
     0.16202
     0.06671
     0.01905
     0.20968
     0.16202
     0.06671
     0.16202
    -0.21923
    -0.17157
    -0.02860
     0.20968
     0.06671
     0.11436
    -0.12392
    -0.02860
     0.11436
     0.49562
     0.11436
    -0.02860
     0.11436
     0.35265
     0.30499
     0.25733
     0.16202
     0.11436
     0.20968
     0.40030
     0.16202
    -0.02860
    -0.07626
     0.01905
    -0.45751
    -0.17157
    -0.50517
    -0.98173
    -0.98173
    -0.12392
    -0.02860
    -0.36220
    -0.12392
    -0.02860
    -0.60048
    -0.36220
     0.54327
     1.11515
     1.25812
     1.35343
     1.40109
     2.06828
     2.02062
     1.87765
     2.21125
     2.35422
     2.64015
     2.64015
     2.30656
     1.97297
     1.68703
     1.54406
     1.63937
     1.40109
     1.54406
     1.30578
     0.97218
     0.87687
     0.49562
     0.20968
    -0.12392
     0.06671
     0.11436
     0.11436
     0.16202
    -0.07626
    -0.45751
    -0.07626
    -0.02860
    -0.21923
    -0.50517
    -0.50517
    -0.79111
    -0.69579
    -0.50517
    -0.26689
    -0.45751
    -0.50517
    -0.60048
    -0.45751
    -0.64814
    -0.64814
    -0.69579
    -0.60048
    -0.45751
    -0.50517
    -0.60048
    -0.60048
    -0.60048
    -0.55282
    -0.50517
    -0.50517
    -0.83876
    -0.83876
    -0.50517
    -0.60048
    -0.69579
    -0.55282
    -0.74345
    -0.74345
    -0.69579
    -0.55282
    -0.64814
    -0.64814
    -0.69579
    -0.60048
    -0.88642
    -0.50517
    -0.60048
    -0.79111
    -0.64814
    -0.55282
    -0.40986
    -0.55282
    -0.64814
    -0.60048
    -0.69579
    -0.55282
    -0.60048
    -0.55282
    -0.74345
    -0.79111
    -0.88642
    -0.45751
    -0.31454
    -0.69579
    -0.74345
    -0.64814
    -0.45751
    -0.69579
    -0.79111
    -0.50517
    -0.50517
    -0.45751
    -0.36220
    -0.36220
    -0.45751
    -0.36220
    -0.45751
    -0.26689
     0.01905
    -0.17157
    -0.07626
    -0.36220
    -0.31454
     0.01905
    -0.02860
    -0.17157
    -0.12392
    -0.21923
    -0.26689
    -0.40986
    -0.21923
    -0.31454
    -0.45751
    -0.31454
    -0.36220
    -0.40986
    -0.79111
    -0.50517
    -0.83876
    -0.50517
    -0.74345
    -0.60048
    -0.98173
    -0.98173
    -0.98173
    -1.26767
    -1.22001
    -1.31533
    -1.36298
    -1.45830
    -1.22001
    -1.60127
    -1.69658
    -1.74424
    -1.64892
    -1.69658
    -1.74424
    -1.88720
    -1.74424
    -2.07783
    -1.74424
    -1.74424
    -1.83955
    -2.17314
    -2.64971
    -2.88799
    -1.22001
     0.01905
    -0.60048
    -0.98173
    -1.12470
    -1.07705
    -0.69579
    -0.21923
     0.11436
    -0.07626
     0.44796
     1.06749
     1.11515
     1.40109
     1.49640
     1.30578
     1.30578
     1.54406
     0.97218
     1.35343
     1.73468
     1.63937
     1.40109
     1.73468
     1.25812
     1.11515
     0.78155
     0.59093
     0.49562
     0.92452
     0.68624
     0.54327
    -0.02860
    -0.12392
    -0.60048
    -0.69579
    -0.36220
    -0.40986
    -0.50517
    -0.45751
    -0.79111
    -0.60048
    -0.79111
    -0.55282
    -0.60048
    -0.31454
    -0.31454
    -0.21923
    -0.50517
    -0.07626
     0.06671
     0.16202
     0.20968
     0.25733
     0.11436
     0.11436
    -0.02860
     0.40030
     0.11436
     0.20968
     0.06671
     0.20968
     0.06671
    -0.02860
    -0.31454
     0.01905
     0.01905
    -0.31454
    -0.17157
    -0.55282
    -0.31454
    -0.50517
    -0.31454
    -0.50517
    -0.40986
    -0.17157
    -0.07626
    -0.21923
    -0.17157
    -0.36220
    -0.36220
    -0.12392
     0.11436
    -0.07626
     0.06671
    -0.02860
    -0.07626
     0.06671
    -0.17157
     0.01905
    -0.02860
     0.01905
    -0.12392
    -0.07626
    -0.12392
    -0.07626
    -0.17157
    -0.31454
     0.01905
     0.01905
     0.01905
    -0.02860
    -0.02860
     0.01905
     0.01905
     0.06671
     0.25733
     0.16202
     0.20968
     0.30499
     0.30499
     0.68624
     0.49562
     0.35265
     0.54327
     0.54327
     0.49562
     0.63859
     0.54327
     0.54327
     0.44796
     0.54327
     0.54327
     0.63859
     0.59093
     0.54327
     0.35265
     0.20968
     0.44796
     0.44796
     0.35265
     0.35265
     0.20968
     0.44796
     0.35265
     0.44796
     0.16202
     0.35265
     0.35265
     0.44796
     0.40030
     0.40030
     0.49562
     0.11436
     0.35265
     0.30499
     0.44796
     0.44796
     0.11436
     0.06671
     0.40030
     0.35265
     0.16202
    -0.02860
    -0.02860
     0.20968
     0.01905
     0.16202
     0.01905
     0.06671
    -0.17157
    -0.02860
    -0.36220
     0.01905
     0.01905
    -0.88642
    -0.60048
    -0.12392
    -0.17157
    -0.02860
    -0.26689
    -0.17157
    -0.26689
    -0.21923
    -0.50517
    -0.36220
    -0.21923
    -0.21923
    -0.40986
    -0.21923
    -0.17157
    -0.45751
    -0.60048
    -0.60048
    -0.98173
    -1.36298
    -1.50595
    -1.83955
    -1.93486
    -1.79189
    -1.98252
    -1.41064
    -0.26689
     1.40109
     1.30578
     1.06749
     0.59093
     1.92531
     3.45031
     4.06985
     3.25969
     3.30734
     3.92688
     4.64172
     5.16594
     5.07063
     4.68938
     3.92688
     3.40266
     2.73547
     2.44953
     1.73468
     1.54406
     0.97218
     0.68624
     0.54327
     0.54327
     0.11436
     0.11436
    -0.31454
    -0.21923
    -0.02860
    -0.17157
    -0.36220
    -0.07626
    -0.12392
    -0.07626
    -0.40986
     0.01905
    -0.07626
    -0.21923
     0.01905
     0.01905
     0.35265
     0.11436
     0.01905
    -0.07626
     0.40030
     0.49562
     0.54327
     0.16202
    -0.36220
    -0.17157
     0.01905
     0.44796
     0.40030
     0.20968
     0.44796
     0.54327
     0.01905
     0.11436
    -0.36220
    -0.17157
    -0.26689
    -0.12392
     0.01905
    -0.17157
    -0.12392
    -0.40986
    -0.40986
    -0.17157
    -0.21923
    -0.40986
    -0.40986
    -0.07626
    -0.40986
    -0.07626
    -0.21923
     0.25733
     0.25733
     0.40030
     0.40030
     0.40030
     0.25733
     0.40030
     0.44796
     0.35265
     0.68624
     0.35265
     0.35265
     0.59093
     0.78155
     0.59093
     0.44796
     0.40030
     0.20968
     0.87687
     0.49562
     0.44796
     0.54327
     0.44796
     0.30499
     0.44796
     0.54327
     0.59093
     0.01905
     0.25733
     0.44796
     0.44796
     0.20968
     0.06671
     0.25733
     0.25733
     0.40030
     0.16202
     0.11436
     0.01905
     0.20968
    -0.12392
     0.35265
     0.25733
     0.11436
     0.06671
     0.06671
     0.01905
     0.06671
     0.16202
    -0.21923
     0.06671
     0.06671
     0.11436
     0.06671
    -0.21923
    -0.40986
    -0.26689
    -0.26689
     0.06671
    -0.17157
    -0.45751
    -0.36220
    -0.36220
    -0.31454
    -0.26689
    -0.26689
    -0.50517
    -0.12392
    -0.21923
    -0.26689
    -0.26689
    -0.26689
    -0.17157
    -0.17157
     0.49562
     0.20968
     0.06671
     0.16202
     0.40030
     0.40030
     0.49562
     0.35265
     0.68624
     0.54327
     0.73390
     0.59093
     0.73390
     0.59093
     0.44796
     0.06671
     0.49562
     0.35265
    -0.50517
    -0.55282
    -1.07705
    -0.79111
     0.59093
     1.16281
     0.40030
    -0.45751
    -0.55282
    -0.12392
     0.01905
     1.16281
     2.21125
     3.35500
     3.49797
     3.06906
     4.02219
     4.97532
     4.40344
     3.92688
     4.02219
     3.92688
     4.26047
     3.78391
     3.64094
     3.64094
     3.35500
     2.73547
     1.92531
     1.21046
     0.97218
     0.97218
     0.16202
    -1.07705
    -1.31533
    -1.07705
    -0.88642
    -0.98173
    -0.79111
    -0.98173
    -1.02939
    -1.22001
    -0.98173
    -1.07705
    -0.69579
    -0.98173
    -1.12470
    -0.79111
    -0.26689
    -0.64814
    -0.36220
     0.01905
     0.16202
     0.25733
     0.25733
     0.01905
    -0.07626
     0.25733
     0.20968
     0.01905
     0.11436
     0.01905
     0.01905
    -0.12392
    -0.07626
    -0.36220
    -0.36220
    -0.50517
    -0.45751
    -0.64814
    -0.69579
    -0.83876
    -0.69579
    -0.69579
    -0.83876
    -0.83876
    -0.79111
    -1.02939
    -1.12470
    -0.88642
    -0.64814
    -0.83876
    -0.83876
    -0.55282
    -0.74345
    -0.69579
    -0.55282
    -0.60048
    -0.50517
    -0.21923
    -0.36220
    -0.17157
    -0.55282
    -0.36220
    -0.55282
    -0.55282
    -0.02860
    -0.26689
    -0.45751
    -0.26689
    -0.36220
    -0.21923
    -0.21923
    -0.21923
    -0.26689
    -0.36220
    -0.07626
    -0.07626
     0.16202
    -0.17157
     0.11436
    -0.40986
     0.20968
     0.11436
     0.01905
    -0.21923
     0.11436
     0.01905
    -0.02860
     0.06671
    -0.17157
    -0.02860
     0.11436
     0.01905
     0.11436
     0.01905
    -0.07626
    -0.17157
    -0.31454
     0.01905
    -0.17157
    -0.17157
    -0.26689
    -0.36220
    -0.36220
    -0.40986
    -0.45751
    -0.50517
    -0.26689
    -0.60048
    -0.69579
    -0.50517
    -0.50517
    -0.83876
    -0.64814
    -0.60048
    -0.60048
    -0.69579
    -0.45751
    -0.60048
    -0.50517
    -0.31454
    -0.26689
    -0.21923
    -0.17157
     0.01905
     0.11436
     0.06671
     0.20968
     0.11436
     0.01905
     0.25733
     0.30499
     0.11436
     0.11436
     0.16202
     0.11436
    -0.07626
    -0.17157
    -0.26689
    -0.40986
    -0.40986
     0.20968
     0.68624
     0.54327
     0.11436
    -0.36220
    -0.07626
     0.25733
     0.35265
     0.40030
     0.49562
     0.87687
     0.87687
     1.30578
     1.83000
     2.11593
     1.92531
     1.59171
     1.73468
     2.06828
     1.97297
     2.06828
     2.21125
     2.44953
     2.44953
     1.97297
     1.92531
     1.63937
     1.49640
     1.25812
     1.35343
     0.97218
     0.82921
     0.78155
     0.92452
     0.92452
     0.87687
     0.59093
     0.01905
     0.11436
     0.25733
     0.68624
     1.11515
     0.82921
     0.44796
     0.30499
     0.30499
     0.06671
     0.11436
     0.06671
    -0.26689
     0.01905
     0.20968
    -0.07626
    -0.31454
    -0.21923
    -0.07626
    -0.60048
    -0.55282
    -0.40986
    -0.45751
    -0.50517
    -0.45751
    -0.31454
    -0.26689
    -0.36220
    -0.31454
    -0.17157
    -0.17157
    -0.40986
    -0.21923
     0.11436
     0.16202
     0.20968
     0.20968
     0.25733
     0.30499
     0.40030
     0.40030
     0.49562
     0.59093
     0.40030
     0.68624
     0.54327
     0.82921
     0.78155
     0.54327
     0.30499
     0.68624
     0.54327
     0.54327
     0.40030
     0.59093
     0.54327
     0.59093
     0.44796
     0.40030
     0.59093
     0.68624
     0.49562
     0.63859
     0.40030
     0.59093
     0.25733
     0.82921
     0.49562
     0.54327
     0.35265
     0.59093
     0.44796
     0.35265
     0.20968
     0.44796
     0.49562
     0.49562
     0.40030
     0.49562
     0.54327
     0.40030
     0.25733
     0.49562
     0.78155
     0.25733
     0.44796
     0.44796
     0.59093
     0.44796
     0.35265
     0.49562
     0.49562
     0.59093
     0.59093
     0.44796
     0.35265
     0.54327
     0.35265
     0.54327
     0.54327
     0.30499
     0.49562
     0.44796
     0.40030
     0.40030
     0.11436
     0.16202
     0.20968
     0.16202
     0.06671
    -0.02860
    -0.12392
    -0.07626
    -0.21923
    -0.36220
    -0.12392
    -0.21923
    -0.36220
    -0.40986
    -0.50517
    -0.40986
    -0.45751
    -0.50517
    -0.50517
    -0.36220
    -0.69579
    -0.55282
    -0.55282
    -0.69579
    -0.69579
    -0.93408
    -0.74345
    -0.98173
    -1.26767
    -1.41064
    -1.12470
    -0.93408
    -0.40986
     0.35265
     0.35265
     0.16202
     0.78155
     1.78234
     1.78234
     1.59171
     1.68703
     2.21125
     2.78312
     2.87844
     2.78312
     2.73547
     2.73547
     2.40187
     1.97297
     1.87765
     1.44874
     0.92452
     0.78155
     0.40030
    -0.02860
    -0.21923
    -0.26689
    -0.12392
    -0.40986
    -0.12392
    -0.69579
    -0.79111
    -0.45751
    -0.36220
    -0.40986
    -0.36220
    -0.31454
    -0.36220
    -0.17157
    -0.07626
    -0.26689
    -0.45751
    -0.26689
    -0.45751
    -0.40986
    -0.17157
    -0.31454
    -0.45751
    -0.40986
    -0.50517
    -0.45751
    -0.36220
    -0.88642
    -0.74345
    -0.40986
    -0.60048
    -0.60048
    -0.79111
    -0.69579
    -0.69579
    -0.83876
    -0.45751
    -0.45751
    -0.74345
    -0.83876
    -0.64814
    -0.74345
    -0.60048
    -0.74345
    -0.98173
    -0.83876
    -0.55282
    -0.88642
    -0.88642
    -1.07705
    -0.88642
    -1.07705
    -0.98173
    -0.93408
    -0.93408
    -0.79111
    -1.22001
    -0.83876
    -0.83876
    -0.93408
    -0.93408
    -0.64814
    -0.45751
    -0.55282
    -0.83876
    -0.26689
    -0.55282
    -0.36220
    -0.21923
     0.11436
    -0.12392
    -0.26689
     0.06671
     0.20968
     0.11436
    -0.07626
    -0.07626
    -0.26689
     0.30499
     0.11436
     0.01905
     0.01905
    -0.12392
    -0.17157
    -0.07626
     0.11436
     0.06671
    -0.26689
    -0.17157
    -0.26689
    -0.12392
    -0.12392
    -0.17157
     0.25733
    -0.07626
    -0.31454
    -0.55282
    -0.60048
    -0.40986
    -0.26689
    -0.12392
     0.16202
     0.16202
    -0.60048
    -0.31454
    -0.50517
    -0.74345
    -0.88642
    -0.88642
    -0.74345
    -0.69579
    -1.12470
    -1.02939
    -1.17236
    -1.26767
    -1.31533
    -1.50595
    -1.36298
    -1.36298
    -1.41064
    -1.55361
    -1.12470
    -0.93408
    -1.02939
    -0.88642
    -0.98173
    -0.79111
    -0.40986
    -0.55282
    -0.36220
    -0.21923
    -0.45751
    -0.45751
    -0.55282
    -0.12392
    -0.17157
    -0.36220
    -0.31454
    -0.50517
    -0.55282
    -0.69579
    -1.02939
    -1.36298
    -0.40986
     0.40030
     0.54327
     0.68624
     1.21046
     2.25890
     3.06906
     2.87844
     2.40187
     2.49719
     2.59250
     3.25969
     3.68860
     3.68860
     3.35500
     3.40266
     3.21203
     3.02141
     2.21125
     1.73468
     1.01984
     0.68624
     0.25733
     0.25733
    -0.02860
     0.06671
    -0.36220
    -0.31454
    -0.36220
    -0.21923
    -0.07626
     0.01905
    -0.17157
     0.11436
     0.11436
     0.40030
     0.25733
     0.16202
     0.20968
     0.06671
     0.49562
     0.54327
     0.40030
     0.40030
     0.68624
     0.59093
     0.54327
     0.40030
     0.40030
     0.30499
     0.59093
     0.59093
     0.44796
     0.54327
     0.20968
     0.25733
     0.59093
     0.54327
     0.25733
     0.30499
     0.11436
     0.49562
     0.25733
     0.20968
     0.44796
     0.49562
     0.30499
     0.30499
     0.54327
     0.30499
     0.35265
     0.16202
     0.40030
     0.54327
     0.11436
     0.01905
     0.06671
     0.11436
    -0.02860
     0.16202
     0.01905
    -0.17157
     0.06671
     0.01905
     0.16202
    -0.26689
    -0.12392
    -0.17157
    -0.12392
     0.30499
     0.01905
     0.01905
     0.16202
     0.16202
     0.20968
     0.01905
     0.16202
     0.01905
     0.40030
     0.25733
     0.35265
     0.30499
     0.44796
     0.20968
     0.35265
     0.63859
     0.59093
     0.49562
     0.54327
     0.63859
     0.68624
     0.54327
     0.49562
     0.78155
     0.68624
     0.92452
     0.73390
     0.73390
     0.78155
     0.63859
     0.40030
     0.68624
     0.78155
     0.59093
     0.68624
     0.44796
     0.63859
     0.59093
     0.63859
     0.59093
     0.49562
     0.82921
     0.59093
     0.68624
     0.78155
     0.73390
     0.59093
     0.68624
     0.92452
     0.92452
     0.78155
     0.63859
     0.78155
     0.63859
     0.87687
     0.78155
     0.87687
     0.59093
     0.68624
     0.63859
     0.78155
     0.35265
     0.25733
     0.40030
     0.68624
     0.44796
     0.20968
     0.40030
     0.25733
     0.11436
     0.40030
     0.35265
     0.40030
     0.40030
     0.49562
     0.30499
     0.25733
     0.63859
     0.11436
     0.25733
     0.49562
     0.40030
     0.01905
     0.16202
     0.06671
    -0.21923
    -0.31454
    -0.60048
    -0.50517
    -0.88642
    -1.17236
    -0.64814
    -0.40986
    -0.83876
    -1.02939
    -0.69579
     0.44796
     1.30578
     1.68703
     2.06828
     2.49719
     3.11672
     3.73625
     4.30813
     4.45110
     4.88001
     5.02297
     5.11829
     5.02297
     4.83235
     4.54641
     4.16516
     4.30813
     3.87922
     3.30734
     2.83078
     2.02062
     1.68703
     1.01984
     0.68624
     0.49562
     0.30499
     0.30499
     0.30499
     0.16202
     0.20968
    -0.17157
    -0.17157
    -0.36220
    -0.26689
    -0.07626
    -0.31454
    -0.36220
    -0.36220
    -0.36220
     0.06671
     0.40030
     0.40030
     0.59093
    -0.31454
    -0.88642
     0.01905
     0.40030
     0.78155
     0.54327
     0.78155
     0.68624
     0.59093
     0.40030
    -0.21923
    -0.36220
    -0.31454
    -0.07626
     0.01905
    -0.07626
    -0.21923
    -0.40986
    -0.50517
    -0.50517
    -0.88642
    -1.02939
    -0.83876
    -0.83876
    -0.88642
    -0.83876
    -0.69579
    -0.55282
    -0.45751
    -0.69579
    -0.21923
    -0.36220
    -0.02860
    -0.17157
    -0.21923
     0.01905
     0.01905
    -0.17157
     0.01905
     0.11436
     0.30499
     0.01905
     0.16202
     0.20968
     0.11436
     0.11436
     0.25733
     0.40030
     0.35265
     0.35265
     0.25733
     0.25733
     0.30499
     0.35265
     0.20968
     0.44796
     0.44796
     0.30499
     0.35265
     0.40030
     0.44796
     0.25733
     0.16202
     0.54327
     0.30499
     0.25733
     0.49562
     0.16202
     0.25733
     0.35265
     0.40030
     0.25733
     0.01905
     0.25733
     0.30499
     0.40030
     0.20968
     0.11436
    -0.17157
     0.01905
     0.16202
     0.01905
     0.06671
    -0.17157
    -0.07626
    -0.07626
    -0.17157
    -0.21923
     0.06671
    -0.31454
    -0.17157
     0.01905
    -0.12392
    -0.07626
    -0.17157
    -0.17157
    -0.17157
     0.01905
     0.01905
     0.01905
    -0.12392
     0.11436
    -0.02860
    -0.07626
     0.30499
     0.11436
     0.11436
     0.20968
     0.11436
     0.11436
     0.11436
    -0.07626
     0.01905
    -0.07626
     0.30499
    -0.17157
    -0.21923
    -0.45751
    -0.50517
    -0.60048
    -0.36220
    -0.69579
    -0.93408
    -0.79111
    -0.45751
    -0.40986
    -0.88642
    -1.02939
    -1.02939
    -1.02939
    -0.88642
    -1.07705
    -1.07705
    -0.50517
     0.40030
     0.59093
     0.97218
     1.01984
     0.78155
     0.92452
     1.59171
     2.35422
     2.25890
     2.83078
     2.97375
     3.40266
     3.68860
     3.35500
     3.11672
     2.78312
     2.73547
     2.64015
     2.59250
     2.64015
     1.97297
     1.25812
     0.78155
     0.68624
     0.44796
     0.59093
    -0.12392
    -0.07626
    -0.31454
    -0.31454
    -0.55282
    -0.69579
    -0.88642
    -0.60048
    -0.64814
    -0.50517
    -0.45751
    -0.64814
    -0.45751
    -0.31454
    -0.40986
    -0.26689
    -0.36220
    -0.26689
    -0.40986
    -0.12392
    -0.07626
    -0.07626
     0.11436
    -0.36220
    -0.17157
     0.01905
     0.06671
    -0.21923
    -0.21923
     0.01905
    -0.12392
    -0.26689
    -0.36220
    -0.60048
    -0.31454
    -0.31454
    -0.21923
    -0.50517
    -0.45751
    -0.50517
    -0.64814
    -0.31454
    -0.17157
    -0.40986
    -0.50517
    -0.36220
    -0.40986
    -0.26689
    -0.31454
    -0.36220
    -0.17157
    -0.17157
    -0.17157
    -0.17157
    -0.36220
    -0.31454
    -0.31454
    -0.17157
    -0.07626
    -0.21923
    -0.26689
    -0.12392
    -0.07626
    -0.07626
     0.01905
    -0.12392
    -0.17157
    -0.17157
    -0.07626
    -0.02860
    -0.02860
    -0.21923
    -0.26689
    -0.17157
     0.01905
     0.01905
    -0.26689
    -0.02860
    -0.26689
     0.06671
     0.06671
    -0.26689
    -0.12392
    -0.07626
     0.11436
     0.01905
    -0.02860
     0.11436
     0.35265
     0.40030
     0.73390
     1.16281
     0.40030
    -0.50517
    -0.64814
     0.06671
     0.54327
     0.44796
     0.35265
     0.63859
     0.59093
     0.59093
     0.59093
     0.30499
    -0.12392
    -0.26689
     0.11436
     0.20968
     0.40030
     0.01905
     0.16202
     0.40030
     0.25733
     0.16202
    -0.17157
    -0.31454
    -0.17157
    -0.17157
    -0.31454
    -0.36220
    -0.79111
    -0.31454
    -0.45751
     0.11436
     0.06671
    -0.07626
    -0.12392
    -0.45751
    -0.07626
     0.35265
     0.44796
     0.11436
     0.16202
     0.40030
     0.16202
     0.01905
     0.25733
    -0.07626
     0.01905
     0.40030
     0.40030
    -0.26689
    -0.02860
     0.06671
     0.06671
     0.11436
     0.59093
     0.44796
     0.54327
     0.68624
     0.44796
     1.01984
     0.97218
     1.16281
     1.63937
     2.06828
     2.49719
     1.87765
     1.78234
     1.92531
     2.25890
     2.49719
     2.49719
     2.21125
     1.83000
     2.06828
     2.11593
     2.25890
     2.02062
     1.78234
     1.35343
     1.16281
     1.25812
     1.06749
     0.68624
     0.54327
     0.73390
     0.68624
     0.54327
     0.20968
     0.06671
     0.20968
     0.01905
     0.11436
     0.25733
    -0.02860
     0.16202
     0.01905
     0.35265
     0.63859
     0.11436
     0.25733
     0.44796
     0.40030
     0.30499
     0.40030
     0.44796
     0.25733
     0.11436
    -0.02860
     0.01905
     0.11436
    -0.17157
    -0.31454
     0.01905
     0.30499
    -0.17157
    -0.45751
    -0.45751
    -0.26689
    -0.26689
    -0.17157
    -0.26689
    -0.26689
    -0.26689
    -0.26689
    -0.17157
    -0.17157
    -0.17157
    -0.21923
    -0.17157
     0.01905
    -0.21923
     0.01905
    -0.02860
    -0.12392
    -0.21923
     0.06671
    -0.07626
     0.06671
     0.01905
    -0.02860
    -0.17157
     0.06671
    -0.26689
     0.01905
    -0.21923
     0.01905
     0.06671
    -0.21923
    -0.07626
    -0.31454
    -0.07626
    -0.17157
    -0.31454
    -0.31454
    -0.31454
    -0.40986
    -0.07626
    -0.21923
    -0.45751
    -0.40986
    -0.50517
    -0.31454
    -0.12392
    -0.55282
    -0.50517
    -0.50517
    -0.36220
    -0.60048
    -0.55282
    -0.60048
    -0.64814
    -0.45751
    -0.40986
    -0.74345
    -0.50517
    -0.79111
    -0.93408
    -0.69579
    -0.55282
    -0.64814
    -0.64814
    -0.64814
    -0.50517
    -0.55282
    -0.60048
    -0.64814
    -0.45751
    -0.40986
    -0.64814
    -0.60048
    -0.36220
    -0.45751
    -0.45751
    -0.69579
    -0.21923
    -0.60048
    -0.50517
    -0.50517
    -0.50517
    -0.40986
    -0.64814
    -0.69579
    -0.50517
    -0.12392
    -0.40986
    -0.26689
    -0.26689
    -0.55282
    -0.40986
    -0.55282
    -0.17157
    -0.17157
    -0.45751
    -0.21923
    -0.64814
    -1.07705
    -1.22001
    -1.41064
    -1.07705
    -0.60048
    -0.74345
    -0.31454
     0.11436
     0.78155
     0.78155
     0.78155
     1.01984
     1.54406
     1.73468
     1.73468
     1.87765
     2.06828
     2.49719
     2.83078
     2.64015
     2.73547
     2.44953
     2.35422
     1.78234
     1.59171
     1.30578
     0.63859
     0.59093
     0.87687
     0.73390
     0.59093
     0.44796
     0.30499
     0.16202
     0.16202
     0.20968
     0.11436
     0.16202
     0.16202
     0.20968
     0.11436
     0.01905
     0.01905
     0.11436
     0.20968
    -0.02860
    -0.26689
     0.11436
     0.01905
    -0.12392
    -0.12392
    -0.17157
    -0.12392
    -0.07626
    -0.21923
    -0.45751
    -0.40986
    -0.55282
    -0.26689
    -0.74345
    -0.36220
    -0.12392
    -0.40986
    -0.12392
    -0.26689
    -0.36220
    -0.26689
    -0.26689
    -0.36220
    -0.17157
     0.01905
     0.06671
    -0.21923
    -0.02860
    -0.26689
    -0.17157
    -0.17157
     0.11436
    -0.21923
    -0.02860
     0.06671
     0.01905
     0.01905
    -0.17157
    -0.02860
     0.01905
     0.16202
     0.01905
     0.06671
    -0.07626
     0.11436
    -0.07626
     0.01905
     0.11436
     0.11436
     0.11436
     0.40030
     0.54327
     0.11436
     0.16202
     0.01905
     0.35265
     0.25733
     0.16202
     0.35265
     0.20968
     0.20968
     0.20968
     0.35265
     0.68624
     0.16202
     0.11436
     0.44796
     0.25733
     0.40030
     0.11436
     0.25733
     0.35265
     0.35265
     0.40030
     0.35265
     0.16202
     0.16202
     0.35265
     0.25733
     0.40030
     0.59093
     0.40030
     0.49562
     0.30499
     0.59093
     0.59093
     0.78155
     1.21046
     1.25812
     0.82921
    -0.36220
     0.16202
     0.78155
     1.25812
     1.11515
     0.92452
     1.54406
     1.49640
     1.35343
     2.21125
     1.21046
     0.59093
     0.30499
     0.16202
     0.73390
     0.97218
     0.87687
     0.49562
     0.49562
     0.06671
    -0.31454
    -0.36220
     0.01905
    -0.45751
    -0.79111
    -0.88642
    -1.02939
    -0.79111
    -0.55282
    -0.21923
    -0.07626
     0.06671
    -0.40986
    -0.17157
    -0.17157
     0.11436
     0.54327
     1.59171
     2.49719
     2.73547
     2.44953
     2.97375
     3.06906
     2.87844
     2.59250
     2.92609
     2.68781
     3.06906
     3.21203
     3.11672
     3.06906
     2.54484
     2.02062
     1.21046
     1.11515
     0.92452
     0.25733
     0.16202
     0.20968
     0.25733
     0.20968
     0.16202
     0.30499
     0.54327
     0.78155
     0.97218
     0.59093
     0.59093
     0.68624
     0.59093
     0.82921
     0.97218
     0.87687
     0.68624
     0.87687
     0.78155
     0.59093
     0.59093
     0.25733
     0.44796
     0.63859
     0.68624
     0.30499
     0.35265
     0.16202
     0.16202
     0.06671
     0.40030
     0.35265
     0.25733
     0.16202
     0.40030
     0.40030
     0.30499
    -0.17157
    -0.07626
     0.35265
     0.25733
     0.25733
     0.25733
     0.25733
     0.44796
     0.11436
     0.16202
     0.30499
     0.20968
     0.44796
     0.30499
     0.54327
     0.59093
     0.35265
     0.44796
     0.54327
     0.73390
     0.59093
     0.54327
     0.49562
     0.44796
     0.35265
     0.82921
     0.73390
     0.54327
     0.40030
     0.78155
     0.54327
     0.73390
     0.54327
     0.44796
     0.59093
     0.68624
     0.63859
     0.63859
     0.44796
     0.40030
     0.49562
     0.68624
     0.73390
     0.59093
     0.44796
     0.54327
     0.68624
     0.44796
     0.63859
     0.30499
     0.59093
     0.54327
     0.68624
     0.73390
     0.68624
     0.59093
     0.40030
     0.30499
     0.97218
     0.54327
     0.35265
     0.54327
     0.49562
     0.63859
     0.54327
     0.35265
     0.30499
     0.44796
     0.54327
     0.54327
     0.44796
     0.30499
     0.40030
     0.16202
     0.44796
     0.63859
     0.11436
     0.30499
     0.54327
     0.40030
     0.25733
     0.16202
     0.11436
     0.06671
     0.30499
     0.40030
     0.30499
     0.11436
     0.01905
    -0.17157
     0.06671
     0.49562
     0.16202
     0.11436
     0.16202
     0.40030
     0.20968
     0.35265
     0.01905
     0.30499
     0.30499
     0.49562
     0.25733
     0.30499
     0.20968
     0.01905
     0.11436
     0.73390
     0.49562
     0.59093
     0.78155
     0.78155
     1.01984
     1.06749
     1.92531
     2.78312
     3.30734
     2.73547
     3.16438
     3.16438
     3.02141
     3.35500
     3.35500
     3.59328
     3.78391
     3.21203
     3.21203
     2.97375
     2.64015
     2.06828
     1.87765
     1.68703
     1.59171
     1.49640
     1.21046
     0.87687
     0.68624
     0.44796
     0.44796
     0.68624
     0.97218
     0.63859
     0.59093
     0.54327
     0.63859
     0.87687
     0.73390
     1.01984
     1.30578
     0.78155
    -0.26689
    -0.55282
     0.06671
     0.59093
     0.25733
     0.59093
     0.97218
     0.78155
     0.59093
     0.49562
     0.11436
    -0.40986
    -0.55282
    -0.64814
    -0.40986
    -0.07626
    -0.60048
    -0.64814
    -0.50517
    -0.50517
    -1.17236
    -1.36298
    -1.26767
    -1.36298
    -1.69658
    -1.74424
    -1.41064
    -1.31533
    -1.50595
    -1.12470
    -1.22001
    -1.07705
    -0.83876
    -0.79111
    -0.93408
    -0.88642
    -0.83876
    -0.69579
    -0.74345
    -0.40986
    -0.64814
    -0.50517
    -0.50517
    -0.40986
    -0.40986
    -0.21923
    -0.17157
    -0.12392
    -0.17157
     0.06671
    -0.12392
    -0.21923
     0.06671
    -0.12392
     0.01905
     0.40030
     0.20968
     0.20968
     0.30499
     0.11436
     0.30499
     0.20968
     0.40030
     0.16202
     0.49562
     0.40030
     0.40030
     0.49562
     0.54327
     0.25733
     0.20968
     0.59093
     0.59093
     0.30499
     0.30499
     0.40030
     0.30499
     0.49562
     0.49562
     0.59093
     0.49562
     0.49562
     0.59093
     0.59093
     0.59093
     0.54327
     0.40030
     0.82921
     0.73390
     0.59093
     0.78155
     0.59093
     0.68624
     0.73390
     0.59093
     0.78155
     0.87687
     0.73390
     0.78155
     0.82921
     0.73390
     0.82921
     0.54327
     0.73390
     0.73390
     0.78155
     0.59093
     0.73390
     0.78155
     0.63859
     0.73390
     0.87687
     0.54327
     0.73390
     0.87687
     0.92452
     0.87687
     0.78155
     0.68624
     0.82921
     0.92452
     1.16281
     0.92452
     0.97218
     1.16281
     0.87687
     0.92452
     1.11515
     0.92452
     0.92452
     1.01984
     0.82921
     0.78155
     0.68624
     0.30499
     0.11436
     0.63859
     0.44796
     0.73390
     1.06749
     0.97218
     0.68624
     0.54327
     1.01984
     1.11515
     1.30578
     1.59171
     2.02062
     2.11593
     2.35422
     2.49719
     2.25890
     2.44953
     2.44953
     2.40187
     2.54484
     2.25890
     2.06828
     1.87765
     1.87765
     1.54406
     1.68703
     1.49640
     1.25812
     1.01984
     0.68624
     0.68624
     0.54327
     0.44796
     0.73390
     0.40030
     0.30499
     0.40030
     0.30499
     0.01905
     0.25733
     0.06671
     0.11436
     0.01905
    -0.02860
    -0.17157
    -0.31454
    -0.21923
    -0.40986
    -0.50517
    -0.26689
    -0.50517
    -0.36220
    -0.21923
    -0.60048
    -0.45751
    -0.64814
    -0.50517
    -0.50517
    -0.40986
    -0.31454
    -0.60048
    -0.45751
    -0.17157
    -0.40986
    -0.64814
    -0.31454
    -0.50517
    -0.64814
    -0.45751
    -0.45751
    -0.45751
    -0.45751
    -0.50517
    -0.40986
    -0.36220
    -0.36220
    -0.40986
    -0.45751
    -0.40986
    -0.26689
    -0.36220
    -0.36220
    -0.17157
    -0.26689
    -0.02860
    -0.26689
    -0.02860
    -0.26689
    -0.26689
    -0.31454
    -0.07626
    -0.17157
     0.06671
    -0.21923
    -0.21923
    -0.02860
    -0.21923
    -0.31454
     0.01905
    -0.40986
    -0.17157
    -0.21923
    -0.26689
    -0.26689
    -0.36220
    -0.40986
    -0.21923
    -0.26689
    -0.26689
    -0.45751
    -0.40986
    -0.40986
    -0.36220
    -0.55282
    -0.12392
    -0.31454
    -0.50517
    -0.26689
    -0.31454
    -0.12392
    -0.40986
    -0.45751
    -0.36220
    -0.31454
    -0.17157
    -0.36220
    -0.31454
    -0.26689
    -0.40986
    -0.26689
    -0.21923
    -0.07626
    -0.45751
    -0.31454
    -0.31454
    -0.40986
    -0.31454
    -0.36220
    -0.40986
    -0.31454
    -0.07626
    -0.17157
    -0.36220
    -0.17157
    -0.12392
    -0.31454
    -0.17157
     0.01905
    -0.12392
    -0.45751
    -0.07626
    -0.02860
     0.01905
    -0.21923
    -0.31454
    -0.26689
    -0.17157
    -0.45751
    -0.31454
    -0.60048
    -0.64814
    -0.69579
    -0.50517
    -0.31454
    -0.21923
    -0.26689
    -0.17157
    -0.12392
    -0.26689
    -0.21923
    -0.31454
    -0.21923
     0.20968
     0.63859
     0.35265
     0.40030
     0.25733
     0.20968
    -0.26689
    -0.07626
     0.30499
     0.16202
     0.20968
     0.11436
     0.20968
     0.11436
     0.11436
     0.40030
     0.73390
     1.49640
     1.06749
     0.92452
     1.01984
     0.16202
    -0.31454
     0.20968
     0.59093
     0.44796
     0.11436
     0.20968
     0.25733
     0.01905
     0.25733
    -0.74345
    -0.83876
    -0.31454
    -0.55282
    -0.40986
    -0.26689
    -0.55282
    -0.26689
    -0.21923
     0.20968
    -0.17157
    -0.31454
    -0.02860
     0.01905
    -0.21923
    -0.07626
    -0.26689
    -0.55282
    -0.31454
    -0.45751
    -0.45751
    -0.50517
    -0.79111
    -0.40986
    -0.55282
    -0.26689
    -0.36220
    -0.64814
    -0.40986
    -0.26689
    -0.45751
    -0.40986
    -0.36220
    -0.40986
    -0.17157
    -0.02860
     0.01905
    -0.21923
    -0.12392
    -0.02860
    -0.21923
    -0.07626
     0.11436
    -0.17157
     0.01905
    -0.17157
    -0.07626
    -0.31454
    -0.74345
    -0.50517
    -0.45751
    -0.31454
    -0.36220
    -0.64814
    -0.60048
    -0.74345
    -0.60048
    -0.50517
    -0.36220
    -0.60048
    -0.69579
    -0.60048
    -0.21923
    -0.40986
    -0.45751
    -0.26689
    -0.45751
    -0.60048
    -0.60048
    -0.21923
    -0.21923
    -0.50517
    -0.45751
    -0.50517
    -0.26689
    -0.31454
    -0.50517
    -0.31454
    -0.31454
    -0.07626
    -0.26689
    -0.64814
    -0.21923
    -0.17157
     0.01905
    -0.17157
    -0.12392
    -0.26689
    -0.40986
    -0.45751
    -0.21923
    -0.26689
    -0.69579
    -1.07705
    -1.12470
    -0.98173
    -0.69579
    -0.50517
    -0.60048
    -1.07705
    -0.83876
    -0.40986
    -0.40986
    -0.45751
    -0.60048
    -0.69579
    -0.40986
    -0.26689
    -0.45751
    -0.50517
    -0.31454
    -0.64814
    -0.69579
    -1.02939
    -0.69579
    -0.40986
     0.11436
     0.11436
    -0.07626
    -0.07626
     0.16202
     0.30499
     0.87687
     1.49640
     1.54406
     1.44874
     1.78234
     1.68703
     2.11593
     1.78234
     1.73468
     1.54406
     1.49640
     1.35343
     0.87687
     0.78155
     0.54327
     0.44796
     0.11436
     0.11436
     0.01905
    -0.50517
    -0.31454
    -0.07626
     0.06671
    -0.31454
    -0.21923
    -0.40986
    -0.21923
    -0.45751
    -0.07626
    -0.36220
    -0.40986
    -0.50517
    -0.93408
    -0.36220
    -0.60048
    -0.79111
    -0.93408
    -0.98173
    -0.98173
    -0.88642
    -1.17236
    -0.88642
    -1.07705
    -0.98173
    -0.98173
    -0.88642
    -0.79111
    -0.93408
    -1.12470
    -0.74345
    -0.55282
    -0.83876
    -0.98173
    -0.83876
    -0.79111
    -0.88642
    -0.69579
    -0.88642
    -1.02939
    -0.69579
    -0.88642
    -0.98173
    -1.07705
    -1.17236
    -1.36298
    -1.26767
    -1.12470
    -1.12470
    -1.36298
    -1.31533
    -1.26767
    -1.31533
    -1.26767
    -1.45830
    -1.45830
    -1.36298
    -1.22001
    -1.12470
    -1.26767
    -1.17236
    -1.31533
    -1.02939
    -0.79111
    -0.98173
    -0.98173
    -0.83876
    -0.74345
    -0.69579
    -0.50517
    -0.64814
    -0.60048
    -0.55282
    -0.45751
    -0.45751
    -0.50517
    -0.50517
    -0.36220
    -0.74345
     0.06671
    -0.12392
    -0.40986
    -0.45751
    -0.60048
    -0.45751
    -0.26689
    -0.26689
    -0.69579
    -0.50517
    -0.26689
     0.01905
     0.06671
     0.44796
     0.11436
    -0.45751
    -1.12470
    -0.79111
    -0.36220
    -0.12392
     0.11436
     0.40030
     0.44796
     0.06671
     0.16202
     0.11436
    -0.69579
    -0.64814
    -1.02939
    -0.45751
    -0.40986
    -0.88642
    -0.69579
    -0.69579
    -0.79111
    -0.79111
    -1.41064
    -1.60127
    -1.45830
    -1.64892
    -1.74424
    -1.36298
    -1.31533
    -1.12470
    -1.22001
    -1.36298
    -1.26767
    -1.50595
    -1.50595
    -1.07705
    -1.36298
    -1.50595
    -1.88720
    -1.64892
    -1.36298
    -1.60127
    -1.12470
    -0.79111
     0.49562
     1.21046
     1.01984
     0.73390
     1.01984
     1.49640
     1.40109
     1.92531
     2.44953
     2.44953
     2.44953
     2.78312
     2.40187
     2.02062
     1.54406
     1.44874
     1.44874
     1.21046
     0.49562
     0.20968
    -0.07626
    -0.21923
    -0.31454
    -0.07626
     0.11436
     0.01905
    -0.17157
     0.06671
    -0.36220
    -0.17157
    -0.40986
     0.06671
     0.01905
    -0.12392
    -0.07626
    -0.26689
    -0.26689
    -0.36220
    -0.50517
    -0.60048
    -0.26689
    -0.45751
    -0.50517
    -0.50517
    -0.60048
    -0.60048
    -0.69579
    -0.79111
    -0.69579
    -0.74345
    -0.55282
    -0.83876
    -0.60048
    -0.50517
    -0.79111
    -0.83876
    -0.31454
    -0.45751
    -0.50517
    -0.50517
    -0.55282
    -0.50517
    -0.64814
    -0.74345
    -0.45751
    -0.64814
    -0.60048
    -0.64814
    -0.60048
    -0.74345
    -0.64814
    -0.83876
    -0.74345
    -0.69579
    -0.83876
    -0.69579
    -0.74345
    -0.69579
    -0.93408
    -0.79111
    -0.88642
    -0.79111
    -0.64814
    -0.60048
    -0.74345
    -0.60048
    -0.50517
    -0.69579
    -0.64814
    -0.31454
    -0.69579
    -0.50517
    -0.50517
    -0.36220
    -0.36220
    -0.40986
    -0.17157
    -0.36220
    -0.40986
    -0.36220
    -0.31454
    -0.50517
    -0.17157
    -0.36220
    -0.50517
    -0.17157
    -0.26689
    -0.50517
    -0.26689
    -0.45751
    -0.55282
    -0.31454
    -0.45751
    -0.45751
    -0.45751
    -0.40986
    -0.40986
    -0.50517
    -0.31454
    -0.40986
    -0.55282
    -0.31454
    -0.26689
    -0.40986
    -0.17157
    -0.17157
    -0.31454
    -0.36220
    -0.21923
    -0.36220
    -0.26689
    -0.21923
    -0.26689
    -0.50517
    -0.36220
    -0.60048
    -0.60048
    -0.60048
    -0.31454
    -0.93408
    -0.88642
    -0.69579
    -0.40986
    -0.12392
    -0.50517
    -0.79111
    -0.88642
    -0.93408
    -0.50517
    -0.69579
    -0.50517
    -0.26689
    -0.21923
    -0.31454
    -0.26689
    -0.17157
    -0.02860
    -0.02860
     0.25733
     0.35265
     0.49562
     0.54327
     0.78155
     1.16281
     1.21046
     1.11515
     1.11515
     1.59171
     1.73468
     1.68703
     2.02062
     1.78234
     1.21046
     1.16281
     1.16281
     1.73468
     1.97297
     1.73468
     1.49640
     1.16281
     1.21046
     1.25812
     1.16281
     1.01984
     0.92452
     0.35265
     0.20968
     0.35265
     0.35265
     0.06671
     0.35265
    -0.12392
    -0.36220
    -0.50517
    -0.60048
    -0.69579
    -0.45751
    -0.50517
    -0.60048
    -0.36220
    -0.40986
    -0.50517
    -0.31454
    -0.12392
    -0.31454
    -0.21923
    -0.02860
     0.16202
    -0.12392
    -0.12392
    -0.26689
     0.01905
    -0.07626
     0.11436
     0.01905
    -0.02860
    -0.02860
    -0.26689
    -0.17157
    -0.07626
    -0.21923
    -0.45751
    -0.21923
    -0.36220
    -0.31454
    -0.45751
    -0.31454
    -0.36220
    -0.17157
    -0.31454
    -0.26689
    -0.55282
    -0.50517
    -0.31454
    -0.26689
    -0.40986
    -0.17157
    -0.21923
    -0.31454
    -0.02860
     0.06671
    -0.12392
    -0.26689
    -0.12392
     0.25733
     1.06749
     0.82921
     0.63859
     0.11436
    -0.26689
     0.11436
     0.78155
     1.44874
     1.16281
     1.35343
     0.87687
     1.06749
     0.59093
     0.11436
    -0.17157
     0.11436
     0.01905
     0.35265
     0.01905
     0.01905
    -0.21923
    -0.50517
    -0.69579
    -0.36220
    -0.69579
    -0.69579
    -0.60048
    -0.55282
    -0.36220
    -0.31454
    -0.26689
    -0.21923
     0.06671
     0.01905
     0.11436
     0.35265
     0.20968
     0.16202
     0.25733
     0.44796
     0.30499
     0.30499
     0.35265
     0.30499
     0.25733
     0.40030
     0.11436
     0.16202
     0.20968
     0.11436
     0.11436
    -0.12392
     0.06671
    -0.21923
    -0.26689
     0.11436
     0.01905
    -0.26689
    -0.07626
    -0.17157
     0.01905
    -0.21923
    -0.21923
    -0.45751
    -0.55282
    -0.69579
    -0.40986
    -0.50517
    -0.36220
    -1.31533
    -2.07783
    -1.64892
    -0.93408
    -0.69579
    -0.69579
    -0.69579
    -0.60048
    -0.07626
     0.30499
     0.87687
     1.21046
     1.54406
     1.78234
     1.59171
     1.59171
     2.44953
     2.68781
     2.83078
     3.16438
     3.02141
     2.78312
     2.59250
     2.30656
     2.02062
     1.59171
     1.54406
     1.21046
     1.68703
     1.63937
     1.49640
     1.11515
     1.11515
     0.82921
     0.78155
     1.16281
     1.25812
     0.68624
     0.73390
     0.78155
     0.63859
     0.68624
     0.16202
     0.44796
     0.30499
     0.54327
     0.44796
     0.25733
     0.20968
    -0.12392
     0.01905
    -0.17157
     0.11436
    -0.07626
    -0.31454
    -0.07626
    -0.26689
    -0.12392
    -0.36220
    -0.40986
    -0.26689
    -0.36220
    -0.21923
    -0.31454
    -0.12392
    -0.21923
    -0.40986
    -0.36220
    -0.07626
    -0.40986
    -0.21923
    -0.36220
    -0.21923
    -0.26689
    -0.12392
    -0.50517
    -0.40986
    -0.21923
    -0.21923
    -0.31454
    -0.45751
    -0.26689
    -0.55282
    -0.50517
    -0.17157
    -0.02860
    -0.26689
    -0.36220
    -0.50517
    -0.40986
    -0.17157
    -0.36220
     0.06671
    -0.17157
    -0.17157
    -0.21923
    -0.40986
    -0.07626
    -0.21923
    -0.64814
    -0.07626
     0.06671
    -0.17157
    -0.40986
    -0.40986
    -0.50517
    -0.21923
    -0.26689
    -0.45751
    -0.55282
    -0.26689
    -0.45751
    -0.21923
    -0.17157
    -0.45751
    -0.45751
    -0.31454
    -0.12392
    -0.31454
    -0.45751
    -0.40986
    -0.40986
    -0.12392
    -0.12392
    -0.21923
    -0.31454
    -0.21923
    -0.02860
    -0.12392
    -0.21923
    -0.12392
    -0.17157
    -0.26689
     0.06671
     0.16202
    -0.17157
     0.20968
     0.11436
     0.11436
     0.25733
     0.06671
     0.25733
     0.54327
     0.49562
     0.59093
     0.49562
     0.68624
     0.44796
     0.44796
     0.44796
     0.40030
     0.01905
     0.16202
     0.59093
     0.35265
    -0.17157
    -0.50517
    -0.02860
     0.16202
    -0.02860
     0.30499
     0.20968
     0.40030
     0.73390
     0.68624
     0.92452
     1.44874
     1.68703
     1.73468
     1.97297
     2.02062
     2.02062
     1.87765
     2.35422
     2.40187
     2.49719
     2.25890
     2.25890
     2.02062
     2.02062
     1.59171
     1.16281
     1.11515
     1.21046
     0.92452
     0.92452
     0.78155
     0.78155
     0.73390
     0.44796
     0.11436
     0.49562
     0.30499
     0.06671
     0.16202
     0.20968
     0.01905
    -0.55282
    -0.07626
     0.06671
     0.01905
    -0.07626
     0.06671
    -0.45751
    -0.40986
    -0.36220
    -0.31454
    -0.12392
    -0.07626
     0.01905
    -0.40986
    -0.07626
    -0.21923
    -0.12392
    -0.17157
     0.25733
    -0.07626
     0.20968
     0.06671
     0.11436
     0.11436
     0.11436
     0.25733
     0.20968
     0.01905
     0.06671
     0.16202
     0.30499
     0.11436
    -0.36220
     0.01905
     0.01905
    -0.21923
    -0.36220
    -0.26689
    -0.55282
    -0.74345
    -0.79111
    -0.88642
    -0.83876
    -1.02939
    -0.98173
    -1.02939
    -1.36298
    -1.31533
    -1.41064
    -1.69658
    -1.31533
    -1.45830
    -1.69658
    -1.64892
    -1.74424
    -1.69658
    -1.60127
    -1.88720
    -1.79189
    -1.69658
    -1.55361
    -1.79189
    -1.88720
    -1.83955
    -2.03017
    -1.79189
    -1.64892
    -1.83955
    -1.88720
    -1.79189
    -1.98252
    -1.79189
    -1.98252
    -2.03017
    -1.74424
    -1.98252
    -1.74424
    -1.93486
    -1.88720
    -1.83955
    -1.69658
    -2.03017
    -1.83955
    -1.69658
    -1.93486
    -2.03017
    -1.69658
    -1.88720
    -1.79189
    -1.88720
    -1.83955
    -1.50595
    -1.60127
    -1.64892
    -1.50595
    -1.41064
    -1.36298
    -1.45830
    -1.64892
    -1.41064
    -1.41064
    -1.64892
    -1.74424
    -1.79189
    -1.79189
    -1.69658
    -1.74424
    -1.64892
    -1.31533
    -1.60127
    -1.41064
    -1.31533
    -1.31533
    -1.60127
    -0.74345
     0.01905
     0.16202
    -0.45751
    -0.31454
    -0.31454
    -0.21923
    -0.17157
    -0.21923
    -0.07626
    -0.07626
     0.06671
    -0.21923
    -0.60048
    -0.79111
    -0.64814
    -0.83876
    -1.02939
    -0.93408
    -0.88642
    -0.83876
    -0.98173
    -0.83876
    -1.07705
    -0.83876
    -0.64814
    -0.40986
    -0.69579
    -1.07705
    -1.31533
    -1.02939
    -0.79111
    -0.60048
    -0.45751
    -0.26689
    -0.64814
    -0.83876
    -1.26767
    -1.31533
    -1.55361
    -1.60127
    -1.41064
    -1.26767
    -1.17236
    -1.50595
    -1.69658
    -1.98252
    -1.83955
    -1.79189
    -1.93486
    -1.64892
    -1.74424
    -1.88720
    -1.64892
    -1.31533
    -1.26767
    -1.45830
    -1.17236
    -1.22001
    -0.64814
    -0.60048
    -0.88642
    -0.98173
    -0.79111
    -0.74345
    -0.50517
    -0.40986
    -0.31454
    -0.40986
    -0.36220
    -0.07626
    -0.07626
    -0.31454
    -0.50517
    -0.26689
    -0.17157
     0.11436
     0.11436
    -0.07626
    -0.36220
    -0.36220
    -0.31454
    -0.36220
    -0.26689
    -0.40986
    -0.26689
    -0.21923
    -0.60048
    -0.45751
    -0.79111
    -0.55282
    -0.64814
    -0.45751
    -0.50517
    -0.60048
    -0.64814
    -0.69579
    -0.60048
    -0.45751
    -0.36220
    -0.55282
    -0.64814
    -0.50517
    -0.36220
    -0.12392
    -0.45751
    -0.50517
    -0.21923
    -0.26689
    -0.12392
    -0.21923
    -0.21923
    -0.40986
    -0.45751
    -0.45751
    -0.26689
    -0.21923
    -0.69579
    -0.31454
    -0.50517
    -0.31454
    -0.64814
    -0.79111
    -0.79111
    -0.79111
    -0.50517
    -0.83876
    -1.07705
    -1.26767
    -1.22001
    -1.55361
    -1.07705
    -0.69579
    -0.88642
    -0.88642
    -1.17236
    -1.02939
    -0.88642
    -0.60048
    -0.40986
     0.06671
     0.68624
     0.30499
    -0.60048
    -0.07626
     0.59093
     1.30578
     1.40109
     1.44874
     1.25812
     1.01984
     1.30578
     0.87687
     0.82921
     0.59093
     1.16281
     1.06749
     1.06749
     0.87687
     0.73390
     0.54327
     0.35265
    -0.07626
    -0.31454
    -0.02860
    -0.21923
    -0.40986
    -0.21923
    -0.60048
    -0.50517
    -0.88642
    -0.79111
    -0.69579
    -0.88642
    -0.74345
    -0.50517
    -0.60048
    -0.69579
    -0.79111
    -0.55282
    -0.26689
    -0.26689
    -0.60048
    -0.64814
    -0.31454
    -0.50517
    -0.40986
    -0.64814
    -0.60048
    -0.88642
    -0.40986
    -0.60048
    -0.83876
    -0.93408
    -1.31533
    -1.17236
    -0.88642
    -0.79111
    -1.12470
    -0.98173
    -1.22001
    -1.07705
    -0.88642
    -1.07705
    -0.98173
    -0.98173
    -0.83876
    -0.79111
    -0.74345
    -0.88642
    -0.74345
    -1.17236
    -1.02939
    -0.64814
    -0.98173
    -0.98173
    -1.22001
    -0.83876
    -1.22001
    -1.12470
    -1.36298
    -1.36298
    -1.17236
    -1.36298
    -1.55361
    -1.55361
    -1.64892
    -1.88720
    -1.88720
    -1.45830
    -1.74424
    -2.03017
    -2.12549
    -2.07783
    -1.98252
    -1.93486
    -1.93486
    -2.03017
    -2.03017
    -1.74424
    -1.88720
    -2.12549
    -2.07783
    -2.17314
    -1.69658
    -1.26767
    -1.17236
    -1.17236
    -1.41064
    -1.74424
    -1.55361
    -1.22001
    -1.22001
    -0.64814
    -0.74345
    -0.79111
    -1.07705
    -1.50595
    -1.60127
    -1.55361
    -1.79189
    -1.31533
    -1.41064
    -1.60127
    -1.74424
    -1.93486
    -2.12549
    -2.12549
    -2.26846
    -2.17314
    -2.22080
    -2.03017
    -1.98252
    -2.03017
    -1.79189
    -1.88720
    -2.03017
    -1.98252
    -1.64892
    -1.60127
    -1.74424
    -1.64892
    -1.69658
    -1.55361
    -1.60127
    -1.50595
    -1.93486
    -1.69658
    -1.69658
    -1.69658
    -1.55361
    -1.74424
    -1.88720
    -2.22080
    -1.64892
    -1.79189
    -1.74424
    -1.83955
    -1.74424
    -2.31611
    -1.79189
    -1.45830
    -1.22001
    -1.60127
    -1.07705
    -0.83876
    -0.74345
    -0.69579
    -0.55282
     0.20968
     0.97218
     1.78234
     1.68703
     1.78234
     1.59171
     1.87765
     2.25890
     2.64015
     2.49719
     2.59250
     2.68781
     2.64015
     2.35422
     1.97297
     1.87765
     1.35343
     1.44874
     1.54406
     0.92452
     0.78155
     0.87687
     0.68624
     0.54327
     0.30499
     0.25733
     0.16202
     0.20968
     0.30499
     0.54327
     0.49562
     0.35265
     0.25733
     0.30499
     0.44796
     0.16202
     0.30499
     0.20968
    -0.07626
     0.25733
     0.25733
     0.06671
     0.25733
     0.20968
     0.16202
     0.16202
     0.16202
     0.16202
     0.01905
    -0.12392
     0.11436
    -0.07626
    -0.26689
    -0.02860
    -0.12392
    -0.40986
    -0.40986
    -0.36220
    -0.07626
    -0.36220
    -0.40986
    -0.31454
    -0.60048
    -0.50517
    -0.55282
    -0.40986
    -0.36220
    -0.26689
    -0.50517
    -0.36220
    -0.45751
    -0.40986
    -0.55282
    -0.36220
    -0.55282
    -0.60048
    -0.50517
    -0.64814
    -0.64814
    -0.60048
    -0.69579
    -0.79111
    -0.88642
    -0.50517
    -0.93408
    -0.93408
    -1.07705
    -1.02939
    -0.79111
    -0.93408
    -0.64814
    -0.98173
    -1.12470
    -0.88642
    -1.07705
    -1.17236
    -1.22001
    -1.12470
    -1.26767
    -0.93408
    -0.79111
    -1.22001
    -1.07705
    -1.22001
    -1.17236
    -1.31533
    -1.26767
    -1.31533
    -1.22001
    -1.12470
    -1.22001
    -0.88642
    -0.93408
    -1.22001
    -1.31533
    -1.12470
    -1.02939
    -1.36298
    -1.17236
    -1.31533
    -1.22001
    -1.36298
    -1.26767
    -1.31533
    -1.31533
    -1.45830
    -1.26767
    -1.31533
    -1.22001
    -1.31533
    -1.60127
    -1.45830
    -1.36298
    -1.41064
    -1.41064
    -1.26767
    -1.36298
    -1.31533
    -1.36298
    -1.26767
    -1.22001
    -0.93408
    -1.17236
    -1.31533
    -1.22001
    -1.12470
    -1.07705
    -0.83876
    -0.45751
    -0.69579
    -1.02939
    -1.55361
    -1.07705
    -1.17236
    -1.31533
    -1.60127
    -1.74424
    -2.03017
    -2.17314
    -1.02939
    -0.45751
    -1.36298
    -1.64892
    -1.45830
    -0.64814
     0.20968
     0.35265
     0.82921
     0.63859
     0.30499
     0.82921
     1.54406
     1.54406
     1.83000
     2.06828
     1.73468
     1.73468
     1.68703
     1.40109
     0.87687
     0.97218
     0.82921
     0.59093
     0.49562
     0.68624
     0.30499
     0.25733
    -0.17157
    -0.07626
    -0.17157
    -0.02860
    -0.26689
    -0.21923
    -0.55282
    -0.50517
    -0.83876
    -0.64814
    -0.74345
    -0.88642
    -1.17236
    -1.07705
    -1.31533
    -1.26767
    -1.31533
    -1.31533
    -1.36298
    -1.22001
    -1.31533
    -1.64892
    -1.41064
    -1.64892
    -1.41064
    -1.36298
    -1.02939
    -1.31533
    -1.50595
    -1.36298
    -1.31533
    -1.07705
    -1.17236
    -1.22001
    -0.98173
    -1.02939
    -0.93408
    -1.17236
    -1.17236
    -1.07705
    -0.93408
    -1.22001
    -0.98173
    -0.88642
    -1.31533
    -1.22001
    -0.93408
    -1.12470
    -1.12470
    -1.22001
    -0.98173
    -0.88642
    -0.74345
    -1.07705
    -0.93408
    -0.98173
    -0.69579
    -0.88642
    -0.79111
    -0.69579
    -0.83876
    -0.88642
    -0.83876
    -0.74345
    -0.55282
    -0.69579
    -0.79111
    -0.88642
    -0.98173
    -0.83876
    -0.88642
    -0.88642
    -0.79111
    -0.60048
    -0.69579
    -0.60048
    -0.69579
    -0.88642
    -0.69579
    -0.31454
    -0.60048
    -0.69579
    -0.69579
    -0.50517
    -0.69579
    -0.36220
    -0.50517
    -0.69579
    -0.64814
    -0.36220
    -0.93408
    -0.50517
    -0.64814
    -0.98173
    -0.88642
    -0.88642
    -0.88642
    -0.98173
    -0.98173
    -1.07705
    -0.98173
    -0.93408
    -1.07705
    -1.12470
    -0.98173
    -0.98173
    -1.22001
    -1.02939
    -0.88642
    -1.26767
    -1.07705
    -1.02939
    -0.93408
    -0.98173
    -1.07705
    -1.12470
    -1.17236
    -0.98173
    -1.02939
    -1.17236
    -1.02939
    -1.31533
    -1.22001
    -1.26767
    -0.93408
    -1.22001
    -1.50595
    -1.07705
    -1.17236
    -1.12470
    -1.31533
    -1.45830
    -1.07705
    -1.22001
    -1.17236
    -1.17236
    -1.41064
    -1.55361
    -1.69658
    -1.98252
    -1.83955
    -2.41142
    -2.88799
    -3.07861
    -1.22001
     0.44796
    -0.36220
    -0.83876
    -0.93408
    -0.83876
    -0.26689
     0.44796
     0.78155
     1.16281
     1.35343
     1.73468
     2.16359
     2.54484
     2.02062
     2.35422
     2.21125
     2.44953
     2.25890
     1.59171
     1.06749
     0.97218
     0.92452
     0.97218
     1.11515
     1.30578
     0.92452
     0.49562
     0.82921
     0.68624
     0.11436
     0.11436
     0.25733
     0.16202
    -0.07626
    -0.26689
    -0.12392
     0.01905
    -0.07626
    -0.45751
    -0.69579
    -0.98173
    -0.98173
    -0.74345
    -0.40986
    -0.21923
    -0.50517
    -1.17236
    -1.22001
    -1.36298
    -1.36298
    -1.64892
    -1.36298
    -1.36298
    -1.02939
    -1.31533
    -1.36298
    -1.60127
    -1.69658
    -1.64892
    -1.98252
    -1.50595
    -1.41064
    -1.50595
    -1.41064
    -1.07705
    -1.17236
    -0.88642
    -1.22001
    -0.98173
    -1.02939
    -0.60048
     0.25733
    -0.55282
    -0.45751
    -0.55282
    -0.55282
    -0.12392
     0.01905
    -0.17157
    -0.26689
    -0.07626
     0.01905
    -0.07626
    -0.31454
    -0.31454
    -0.17157
    -0.07626
    -0.26689
    -0.36220
    -0.45751
    -0.36220
    -0.69579
    -0.60048
    -0.21923
    -0.64814
    -0.79111
    -0.55282
    -0.40986
    -0.69579
    -0.60048
    -0.74345
    -0.74345
    -0.60048
    -0.50517
    -0.79111
    -0.64814
    -0.69579
    -0.69579
    -0.69579
    -0.45751
    -0.50517
    -0.40986
    -0.50517
    -0.55282
    -0.64814
    -0.36220
    -0.50517
    -0.45751
    -0.50517
    -0.31454
    -0.36220
    -0.36220
    -0.60048
    -0.26689
    -0.55282
    -0.26689
    -0.12392
    -0.12392
    -0.40986
    -0.50517
    -0.17157
    -0.40986
    -0.45751
    -0.31454
    -0.40986
    -0.36220
    -0.50517
    -0.60048
    -0.50517
    -0.83876
    -0.88642
    -0.88642
    -0.69579
    -0.88642
    -1.07705
    -0.98173
    -1.17236
    -1.12470
    -1.02939
    -1.17236
    -1.07705
    -1.22001
    -0.98173
    -1.26767
    -1.22001
    -1.17236
    -1.55361
    -1.31533
    -1.17236
    -0.98173
    -1.69658
    -1.26767
    -1.41064
    -1.26767
    -1.26767
    -1.26767
    -1.26767
    -1.26767
    -1.02939
    -1.07705
    -1.02939
    -0.98173
    -1.02939
    -1.07705
    -0.79111
    -0.69579
    -0.83876
    -0.60048
    -1.02939
    -1.17236
    -1.22001
    -1.36298
    -1.31533
    -0.88642
    -0.02860
     1.25812
     2.06828
     2.68781
     2.21125
     0.20968
     0.59093
     2.11593
     2.97375
     4.11750
     5.30891
     5.54720
     4.88001
     4.26047
     3.68860
     2.92609
     2.78312
     2.64015
     2.92609
     2.78312
     2.06828
     0.82921
     0.68624
     0.40030
    -0.50517
    -0.93408
    -1.36298
    -1.36298
    -1.69658
    -1.41064
    -1.41064
    -1.83955
    -1.98252
    -1.83955
    -1.79189
    -1.60127
    -1.69658
    -1.69658
    -1.50595
    -1.41064
    -1.36298
    -1.36298
    -1.12470
    -1.17236
    -1.07705
    -0.98173
    -0.69579
    -0.79111
    -0.88642
    -0.88642
    -0.60048
    -0.74345
    -0.64814
    -0.64814
    -0.83876
    -0.36220
    -0.50517
    -0.64814
    -0.50517
    -0.69579
    -0.50517
    -0.50517
    -0.79111
    -0.40986
    -0.40986
    -0.45751
    -0.36220
    -0.55282
    -0.12392
    -0.26689
    -0.21923
     0.01905
     0.06671
    -0.02860
    -0.07626
     0.06671
     0.25733
     0.20968
     0.20968
     0.25733
     0.30499
     0.25733
     0.35265
     0.25733
     0.25733
     0.35265
     0.16202
     0.11436
     0.25733
     0.40030
     0.25733
     0.16202
     0.25733
     0.40030
     0.11436
     0.06671
     0.25733
     0.30499
     0.35265
     0.20968
     0.16202
     0.20968
     0.11436
    -0.12392
     0.25733
     0.40030
     0.20968
     0.25733
     0.25733
     0.11436
    -0.07626
     0.25733
     0.06671
     0.30499
     0.11436
     0.11436
     0.11436
     0.01905
     0.06671
    -0.21923
     0.11436
     0.16202
    -0.12392
     0.01905
     0.01905
     0.01905
    -0.21923
    -0.02860
     0.06671
    -0.02860
     0.06671
     0.01905
     0.01905
    -0.07626
     0.11436
    -0.17157
    -0.07626
     0.01905
     0.06671
    -0.07626
    -0.02860
    -0.02860
    -0.21923
    -0.07626
    -0.02860
    -0.17157
    -0.02860
     0.20968
    -0.07626
    -0.36220
     0.06671
     0.01905
     0.01905
     0.11436
     0.06671
    -0.17157
     0.11436
     0.06671
    -0.07626
    -0.07626
     0.11436
     0.11436
     0.11436
     0.11436
     0.01905
     0.01905
     0.06671
     0.06671
    -0.12392
     0.49562
     0.30499
     0.06671
    -0.02860
     0.11436
     0.30499
     0.16202
     0.20968
     0.30499
     0.35265
     0.25733
     0.40030
     0.11436
     0.06671
     0.44796
     0.06671
     0.49562
     0.35265
     0.40030
     0.06671
     0.20968
    -0.17157
    -0.50517
    -0.98173
    -0.74345
    -0.21923
     0.11436
     0.01905
    -0.12392
    -0.07626
     0.97218
     1.54406
     1.83000
     1.92531
     2.59250
     3.35500
     4.88001
     4.30813
     2.40187
     2.49719
     3.45031
     4.11750
     4.21282
     3.78391
     3.40266
     2.64015
     1.78234
     1.01984
     0.06671
    -0.17157
    -0.79111
    -1.22001
    -1.22001
    -1.50595
    -1.74424
    -1.74424
    -2.12549
    -1.98252
    -1.88720
    -1.98252
    -1.93486
    -1.79189
    -1.69658
    -1.41064
    -1.50595
    -1.07705
    -0.79111
    -0.83876
    -0.69579
    -0.69579
    -0.50517
    -0.31454
    -0.26689
    -0.31454
    -0.07626
    -0.17157
    -0.17157
    -0.21923
    -0.07626
    -0.07626
    -0.17157
    -0.07626
     0.01905
    -0.21923
    -0.26689
     0.06671
    -0.07626
    -0.07626
    -0.21923
    -0.36220
    -0.17157
     0.11436
    -0.12392
    -0.31454
    -0.21923
    -0.26689
     0.06671
    -0.17157
    -0.02860
    -0.07626
    -0.21923
     0.01905
    -0.02860
     0.01905
    -0.12392
    -0.12392
    -0.02860
     0.06671
     0.30499
     0.01905
     0.11436
     0.01905
     0.11436
    -0.07626
     0.30499
     0.20968
     0.06671
    -0.12392
     0.01905
     0.35265
     0.06671
    -0.17157
     0.06671
     0.20968
     0.44796
     0.01905
     0.16202
     0.01905
     0.01905
    -0.07626
     0.35265
     0.49562
    -0.07626
     0.11436
     0.25733
     0.20968
     0.30499
     0.06671
    -0.02860
    -0.02860
     0.44796
     0.25733
     0.11436
    -0.17157
    -0.07626
    -0.12392
     0.11436
     0.16202
     0.01905
    -0.17157
    -0.12392
    -0.02860
    -0.02860
    -0.31454
    -0.31454
    -0.02860
    -0.17157
    -0.17157
    -0.31454
    -0.17157
    -0.26689
    -0.50517
    -0.45751
    -0.31454
    -0.21923
    -0.45751
    -0.36220
    -0.36220
    -0.26689
    -0.36220
    -0.55282
    -0.60048
    -0.40986
    -0.31454
    -0.50517
    -0.31454
    -0.45751
    -0.55282
    -0.45751
    -0.31454
    -0.45751
    -0.60048
    -0.31454
    -0.26689
    -0.36220
    -0.31454
    -0.64814
    -0.36220
    -0.36220
    -0.17157
    -0.31454
    -0.45751
    -0.21923
    -0.40986
    -0.55282
    -0.07626
    -0.21923
    -0.26689
    -0.31454
    -0.17157
    -0.40986
    -0.21923
    -0.50517
    -0.60048
    -0.74345
    -0.55282
    -0.74345
    -0.88642
    -1.02939
    -1.74424
    -1.98252
    -2.36377
    -2.60205
    -2.74502
    -1.02939
     0.30499
     0.87687
     1.44874
     1.78234
     1.06749
     0.01905
     0.82921
     1.49640
     3.06906
     4.64172
     4.92766
     4.45110
     3.64094
     3.68860
     3.83156
     3.21203
     2.44953
     1.87765
     1.54406
     1.21046
     1.06749
     0.82921
     0.49562
    -0.21923
    -0.45751
    -0.55282
    -0.69579
    -1.02939
    -1.07705
    -1.26767
    -1.07705
    -1.22001
    -1.31533
    -1.07705
    -1.31533
    -1.41064
    -1.02939
    -1.02939
    -1.26767
    -1.07705
    -0.98173
    -0.79111
    -0.83876
    -0.83876
    -0.74345
    -0.60048
    -0.40986
    -0.60048
    -0.45751
    -0.21923
    -0.31454
    -0.17157
    -0.31454
    -0.21923
    -0.26689
    -0.36220
    -0.36220
    -0.07626
    -0.02860
    -0.31454
    -0.17157
    -0.21923
    -0.12392
     0.01905
    -0.31454
    -0.17157
    -0.36220
    -0.17157
    -0.40986
    -0.45751
    -0.21923
    -0.31454
    -0.21923
    -0.17157
    -0.26689
    -0.26689
    -0.36220
    -0.36220
    -0.26689
     0.01905
    -0.07626
    -0.31454
    -0.26689
    -0.12392
    -0.07626
    -0.21923
    -0.17157
    -0.17157
    -0.07626
     0.01905
    -0.21923
    -0.07626
    -0.21923
    -0.45751
    -0.07626
    -0.07626
    -0.21923
    -0.26689
    -0.26689
    -0.26689
    -0.31454
    -0.31454
    -0.21923
    -0.17157
    -0.31454
    -0.36220
    -0.21923
    -0.21923
    -0.36220
    -0.40986
    -0.55282
    -0.31454
    -0.36220
    -0.31454
    -0.40986
    -0.45751
    -0.55282
    -0.50517
    -0.55282
    -0.45751
    -0.50517
    -0.50517
    -0.64814
    -0.60048
    -0.50517
    -0.60048
    -0.79111
    -0.45751
    -0.50517
    -0.60048
    -0.88642
    -0.55282
    -0.45751
    -0.69579
    -0.64814
    -0.45751
    -0.45751
    -0.40986
    -0.36220
    -0.21923
    -0.36220
    -0.36220
    -0.31454
     0.01905
    -0.60048
    -0.60048
     0.11436
     0.25733
     0.06671
     0.25733
     0.16202
     0.16202
     0.35265
     0.40030
     0.40030
     0.68624
     0.54327
     0.40030
     0.44796
     0.73390
     0.97218
     0.78155
     0.87687
     0.78155
     0.59093
     0.59093
     0.59093
     0.49562
     0.59093
     0.20968
     0.35265
     0.11436
     0.25733
     0.20968
     0.11436
    -0.02860
     0.11436
    -0.07626
    -0.21923
     0.01905
     0.44796
     0.25733
     0.54327
     0.16202
    -0.74345
    -1.07705
    -0.17157
    -0.40986
    -0.17157
    -0.69579
    -0.88642
    -0.69579
     0.20968
    -0.69579
    -1.36298
    -1.12470
    -0.69579
     0.40030
     0.87687
     0.97218
     1.30578
     1.59171
     2.35422
     2.40187
     2.16359
     2.54484
     2.64015
     2.83078
     3.64094
     3.59328
     3.25969
     2.87844
     2.64015
     2.64015
     1.92531
     1.21046
     0.87687
     0.87687
     0.87687
     0.54327
     0.59093
     0.20968
     0.16202
    -0.60048
    -0.26689
    -0.02860
    -0.45751
    -0.36220
    -0.50517
    -0.17157
    -0.40986
    -0.36220
    -0.02860
    -0.21923
    -0.17157
     0.01905
    -0.26689
    -0.07626
     0.01905
    -0.26689
    -0.26689
     0.06671
     0.01905
    -0.12392
     0.11436
    -0.07626
    -0.17157
    -0.21923
    -0.02860
     0.01905
    -0.21923
    -0.02860
    -0.31454
    -0.21923
    -0.12392
    -0.12392
    -0.45751
     0.11436
    -0.02860
    -0.21923
    -0.07626
    -0.17157
    -0.21923
    -0.26689
    -0.17157
    -0.31454
     0.11436
     0.11436
    -0.07626
    -0.12392
    -0.07626
    -0.21923
    -0.12392
    -0.17157
     0.01905
    -0.07626
    -0.02860
     0.06671
     0.01905
    -0.17157
     0.01905
    -0.12392
     0.06671
     0.25733
     0.06671
    -0.21923
    -0.07626
     0.01905
     0.11436
     0.01905
    -0.07626
     0.20968
    -0.26689
     0.11436
     0.06671
    -0.02860
    -0.21923
    -0.26689
     0.01905
    -0.21923
    -0.26689
    -0.26689
    -0.31454
    -0.60048
    -0.55282
    -0.83876
    -0.60048
    -0.69579
    -1.07705
    -0.98173
    -0.83876
    -0.98173
    -1.22001
    -1.36298
    -1.17236
    -1.02939
    -1.31533
    -1.22001
    -1.41064
    -1.36298
    -1.26767
    -1.41064
    -1.12470
    -1.22001
    -1.31533
    -0.93408
    -1.17236
    -1.02939
    -1.02939
    -0.88642
    -0.79111
    -0.55282
    -0.50517
    -0.60048
    -0.36220
    -0.45751
    -0.31454
     0.01905
    -0.17157
     0.01905
    -0.26689
     0.11436
     0.16202
     0.01905
     0.01905
    -0.12392
    -0.17157
    -0.02860
    -0.02860
     0.01905
    -0.21923
    -0.26689
    -0.17157
    -0.31454
    -0.36220
    -0.12392
    -0.17157
    -0.45751
    -0.07626
    -0.02860
    -0.07626
    -0.07626
    -0.31454
    -0.07626
     0.06671
     0.11436
    -0.12392
    -0.02860
    -0.12392
     0.01905
    -0.02860
    -0.07626
    -0.07626
    -0.17157
    -0.12392
    -0.07626
     0.16202
    -0.17157
    -0.45751
    -0.60048
    -0.31454
     0.06671
     0.16202
    -0.26689
    -0.40986
    -0.45751
    -0.26689
     0.20968
     0.73390
     1.21046
     1.87765
     1.49640
     1.25812
     1.30578
     1.68703
     1.92531
     1.92531
     2.06828
     2.06828
     1.92531
     1.92531
     1.78234
     1.49640
     1.35343
     1.30578
     0.59093
     0.01905
     0.01905
    -0.17157
    -0.40986
    -0.64814
    -0.83876
    -0.83876
    -0.88642
    -0.83876
    -0.83876
    -1.17236
    -1.17236
    -1.07705
    -1.17236
    -0.98173
    -1.17236
    -1.36298
    -1.12470
    -1.12470
    -1.17236
    -1.07705
    -1.31533
    -1.17236
    -1.07705
    -0.88642
    -0.83876
    -0.93408
    -0.93408
    -0.88642
    -1.07705
    -0.74345
    -0.55282
    -0.50517
    -0.12392
     0.06671
    -0.17157
    -0.88642
    -1.17236
    -0.45751
     0.01905
     0.35265
     0.59093
     0.20968
     0.16202
     0.01905
    -0.36220
    -0.50517
    -0.31454
    -0.88642
    -0.55282
    -0.40986
    -0.55282
    -0.31454
    -0.69579
    -0.83876
    -0.83876
    -0.69579
    -1.02939
    -0.93408
    -0.93408
    -0.93408
    -0.88642
    -0.60048
    -0.40986
    -0.50517
    -0.31454
    -0.36220
    -0.17157
    -0.26689
    -0.17157
    -0.26689
    -0.31454
     0.06671
     0.06671
    -0.02860
    -0.17157
    -0.07626
     0.06671
    -0.36220
     0.06671
     0.16202
    -0.21923
     0.01905
    -0.02860
     0.01905
    -0.12392
    -0.02860
     0.11436
     0.11436
     0.11436
     0.11436
     0.06671
     0.01905
     0.01905
    -0.36220
     0.16202
     0.16202
     0.01905
     0.01905
     0.16202
     0.06671
     0.01905
    -0.17157
    -0.31454
    -0.07626
    -0.07626
     0.11436
     0.01905
    -0.12392
    -0.21923
    -0.17157
    -0.12392
     0.16202
    -0.17157
    -0.17157
    -0.02860
    -0.17157
     0.01905
    -0.12392
    -0.12392
    -0.21923
    -0.02860
     0.20968
    -0.02860
     0.25733
    -0.12392
    -0.12392
    -0.12392
     0.25733
     0.25733
     0.20968
     0.01905
     0.11436
     0.11436
     0.35265
     0.01905
     0.11436
     0.20968
     0.06671
     0.30499
     0.11436
     0.01905
    -0.21923
    -0.17157
    -0.12392
     0.01905
    -0.31454
    -0.31454
    -0.26689
     0.16202
     0.01905
    -0.26689
    -0.45751
    -0.40986
     0.16202
     0.78155
     0.97218
     1.40109
     1.40109
     1.59171
     2.25890
     3.21203
     2.59250
     2.30656
     2.54484
     2.73547
     3.02141
     3.30734
     3.21203
     3.21203
     2.83078
     2.44953
     2.06828
     2.06828
     2.16359
     1.49640
     1.30578
     1.49640
     0.92452
     0.54327
     0.49562
     0.68624
     0.68624
     0.44796
     0.25733
     0.11436
    -0.07626
     0.11436
    -0.12392
     0.11436
    -0.07626
    -0.45751
    -0.36220
    -0.26689
    -0.12392
    -0.50517
    -0.21923
    -0.45751
    -0.26689
    -0.26689
    -0.21923
    -0.36220
    -0.12392
    -0.17157
    -0.02860
     0.11436
    -0.12392
    -0.26689
    -0.40986
    -0.12392
     0.16202
    -0.26689
    -0.07626
    -0.02860
    -0.12392
    -0.02860
    -0.12392
    -0.17157
     0.01905
     0.01905
     0.01905
     0.01905
     0.11436
     0.01905
    -0.17157
    -0.07626
     0.01905
     0.30499
     0.06671
     0.11436
     0.06671
     0.20968
     0.01905
     0.01905
     0.20968
     0.35265
     0.40030
     0.06671
     0.40030
     0.49562
     0.11436
     0.11436
     0.63859
     0.40030
     0.20968
     0.25733
     0.25733
     0.63859
     0.16202
     0.20968
     0.25733
     0.35265
     0.49562
     0.35265
     0.30499
     0.01905
     0.30499
     0.11436
     0.25733
     0.35265
     0.20968
     0.06671
     0.30499
     0.35265
     0.25733
     0.20968
     0.30499
     0.35265
     0.68624
     0.54327
     0.82921
     1.16281
     1.30578
     0.68624
     0.16202
     0.11436
     0.44796
     0.78155
     1.11515
     1.30578
     1.01984
     1.01984
     0.92452
     0.40030
     0.20968
    -0.02860
    -0.21923
     0.20968
     0.11436
    -0.31454
    -0.17157
     0.16202
    -0.31454
    -0.36220
    -0.60048
    -0.55282
    -0.69579
    -0.60048
    -0.55282
    -0.40986
    -0.45751
    -0.36220
    -0.36220
    -0.26689
     0.11436
     0.11436
    -0.21923
     0.11436
     0.11436
     0.06671
     0.25733
     0.06671
    -0.12392
     0.01905
    -0.40986
    -0.12392
    -0.02860
     0.30499
     0.06671
     0.20968
     0.63859
     1.01984
     1.21046
     1.59171
     1.35343
     1.63937
     1.73468
     2.06828
     2.16359
     2.54484
     2.44953
     2.64015
     2.54484
     2.54484
     1.92531
     1.87765
     1.87765
     1.59171
     1.40109
     1.21046
     1.35343
     0.87687
     0.59093
     0.63859
     0.40030
     0.44796
     0.40030
     0.30499
     0.20968
     0.30499
     0.49562
     0.20968
     0.16202
     0.30499
    -0.17157
    -0.17157
    -0.07626
     0.11436
    -0.02860
    -0.07626
    -0.26689
    -0.07626
    -0.26689
    -0.31454
    -0.12392
    -0.26689
    -0.17157
    -0.21923
    -0.07626
    -0.31454
    -0.17157
    -0.64814
    -0.26689
    -0.40986
    -0.55282
    -0.31454
    -0.21923
    -0.40986
    -0.45751
    -0.69579
    -0.45751
    -0.36220
    -0.45751
    -0.40986
    -0.36220
    -0.31454
    -0.50517
    -0.55282
    -0.26689
    -0.26689
    -0.45751
    -0.21923
    -0.36220
    -0.40986
    -0.36220
    -0.40986
    -0.45751
    -0.31454
    -0.36220
    -0.31454
    -0.26689
    -0.36220
    -0.50517
    -0.55282
    -0.31454
    -0.21923
    -0.45751
    -0.40986
    -0.26689
    -0.12392
    -0.36220
    -0.26689
    -0.55282
    -0.26689
     0.01905
    -0.12392
    -0.21923
    -0.26689
    -0.12392
    -0.07626
    -0.26689
     0.16202
    -0.21923
    -0.26689
    -0.12392
     0.11436
     0.06671
    -0.07626
    -0.12392
    -0.40986
     0.06671
     0.11436
    -0.07626
    -0.07626
    -0.12392
    -0.21923
    -0.17157
    -0.12392
    -0.17157
    -0.26689
    -0.07626
    -0.40986
    -0.07626
    -0.50517
    -0.31454
    -0.40986
    -0.36220
    -0.02860
    -0.26689
    -0.40986
    -0.45751
    -0.07626
    -0.26689
    -0.12392
    -0.02860
    -0.31454
     0.01905
    -0.07626
     0.25733
     0.11436
    -0.17157
    -0.07626
     0.16202
     0.40030
     0.16202
     0.16202
     0.06671
     0.11436
    -0.26689
     0.06671
     0.25733
     0.25733
     0.06671
     0.11436
     0.35265
     0.30499
     0.06671
     0.11436
     0.40030
     1.06749
     0.87687
     0.78155
     0.87687
     1.16281
     1.21046
     1.11515
     1.30578
     1.59171
     1.44874
     0.97218
     0.73390
     0.73390
     1.11515
     1.01984
     1.21046
     1.16281
     1.49640
     1.49640
     0.97218
     0.68624
     1.01984
     1.06749
     1.30578
     1.78234
     1.78234
     1.78234
     2.06828
     1.87765
     2.02062
     1.44874
     1.83000
     1.97297
     2.06828
     1.87765
     1.40109
     1.59171
     1.16281
     0.92452
     1.11515
     1.25812
     0.78155
     0.87687
     0.68624
     0.44796
     0.54327
     0.78155
     0.59093
     0.78155
     0.97218
     1.11515
     0.06671
    -0.40986
    -0.07626
     0.25733
     0.78155
     0.78155
     0.78155
     0.63859
     0.78155
     0.87687
     1.11515
     0.59093
    -0.02860
     0.01905
    -0.12392
     0.35265
     0.82921
     0.01905
    -0.07626
    -0.02860
    -0.17157
    -0.17157
    -0.31454
    -0.74345
    -0.74345
    -0.74345
    -0.69579
    -0.74345
    -0.64814
    -0.55282
    -0.60048
    -0.26689
    -0.07626
    -0.17157
     0.16202
    -0.17157
     0.01905
     0.01905
     0.30499
    -0.02860
     0.01905
     0.20968
     0.16202
     0.11436
     0.11436
     0.11436
     0.35265
     0.11436
     0.11436
     0.16202
     0.16202
     0.11436
    -0.21923
    -0.21923
     0.25733
     0.16202
    -0.21923
     0.06671
    -0.26689
    -0.17157
    -0.07626
    -0.21923
    -0.31454
    -0.17157
    -0.26689
    -0.45751
    -0.36220
    -0.36220
    -0.64814
    -0.45751
    -0.07626
    -0.21923
    -0.26689
    -0.26689
    -0.45751
    -0.31454
    -0.12392
    -0.07626
    -0.40986
    -0.31454
    -0.07626
    -0.12392
    -0.17157
    -0.07626
     0.11436
    -0.31454
     0.30499
     0.01905
    -0.21923
    -0.07626
    -0.07626
     0.06671
     0.20968
     0.01905
     0.11436
     0.06671
     0.20968
     0.16202
     0.25733
     0.11436
     0.11436
     0.11436
     0.06671
     0.30499
     0.11436
     0.16202
    -0.07626
     0.16202
     0.11436
     0.06671
    -0.12392
    -0.07626
    -0.36220
    -0.45751
    -0.07626
     0.11436
     0.11436
    -0.07626
    -0.26689
    -0.17157
    -0.50517
    -0.50517
    -0.31454
     0.01905
     0.35265
     0.06671
    -0.12392
     0.01905
     0.16202
     0.49562
     0.54327
     0.25733
     0.30499
     0.35265
     0.30499
     0.92452
     1.30578
     1.30578
     1.06749
     0.82921
     0.87687
     0.82921
     0.82921
     0.87687
     0.92452
     0.87687
     1.06749
     0.82921
     0.59093
    -0.26689
    -0.12392
     0.16202
     0.25733
    -0.17157
    -0.31454
    -0.26689
    -0.31454
    -0.45751
    -0.40986
    -0.55282
    -0.74345
    -0.69579
    -0.79111
    -0.79111
    -0.64814
    -0.69579
    -0.98173
    -0.83876
    -0.79111
    -0.93408
    -1.02939
    -1.07705
    -1.36298
    -0.98173
    -0.98173
    -0.88642
    -1.17236
    -0.98173
    -0.69579
    -0.98173
    -1.02939
    -0.88642
    -0.93408
    -1.07705
    -0.88642
    -0.50517
    -0.98173
    -0.79111
    -0.83876
    -0.74345
    -0.64814
    -0.69579
    -1.02939
    -1.02939
    -0.93408
    -0.69579
    -0.74345
    -0.79111
    -0.79111
    -1.31533
    -0.74345
    -0.64814
    -0.83876
    -0.88642
    -0.88642
    -1.07705
    -0.79111
    -0.74345
    -1.02939
    -0.79111
    -0.83876
    -0.74345
    -0.69579
    -0.74345
    -0.60048
    -1.02939
    -0.83876
    -0.40986
    -0.69579
    -0.64814
    -0.69579
    -0.60048
    -0.79111
    -0.64814
    -0.50517
    -0.45751
    -0.55282
    -0.50517
    -0.69579
    -0.45751
    -0.55282
    -0.69579
    -0.79111
    -0.50517
    -0.60048
    -0.50517
    -0.55282
    -0.60048
    -0.74345
    -0.74345
    -0.64814
    -0.79111
    -0.64814
    -0.40986
    -0.60048
    -0.64814
    -0.69579
    -0.60048
    -0.79111
    -0.36220
    -0.40986
    -0.74345
    -0.60048
    -0.50517
    -0.45751
    -0.69579
    -0.64814
    -0.69579
    -0.45751
    -0.40986
    -0.36220
    -0.40986
    -0.21923
    -0.36220
    -0.83876
    -0.36220
    -0.07626
    -0.21923
    -0.36220
    -0.31454
    -0.31454
    -0.31454
    -0.36220
    -0.45751
    -0.50517
    -0.36220
    -0.40986
    -0.60048
    -0.50517
    -0.45751
    -0.74345
    -0.79111
    -0.83876
    -1.07705
    -1.02939
    -0.45751
    -0.26689
     0.01905
    -0.26689
    -0.64814
    -1.02939
    -0.07626
     0.87687
     1.63937
     1.83000
     2.06828
     1.92531
     1.68703
     2.06828
     2.30656
     2.73547
     2.73547
     2.73547
     2.54484
     2.49719
     2.21125
     2.06828
     1.49640
     1.35343
     1.35343
     0.82921
     0.97218
     0.54327
     0.73390
     0.97218
     1.01984
     0.49562
    -0.36220
    -0.55282
     0.06671
     0.68624
     0.73390
     0.49562
     0.82921
     0.92452
     0.82921
     0.59093
     0.49562
    -0.17157
    -0.31454
    -0.21923
    -0.17157
     0.16202
    -0.36220
    -0.36220
    -0.21923
    -0.55282
    -0.83876
    -1.12470
    -0.83876
    -1.02939
    -1.12470
    -1.22001
    -1.07705
    -1.02939
    -0.64814
    -0.79111
    -0.60048
    -0.36220
    -0.36220
    -0.12392
    -0.07626
     0.16202
    -0.02860
     0.16202
     0.16202
     0.30499
     0.40030
     0.20968
     0.20968
     0.40030
     0.30499
     0.30499
     0.44796
     0.49562
     0.40030
     0.44796
     0.49562
     0.40030
     0.30499
     0.35265
     0.16202
     0.54327
     0.30499
     0.49562
     0.20968
     0.40030
     0.44796
     0.30499
     0.35265
     0.49562
     0.35265
     0.30499
     0.59093
     0.59093
     0.25733
     0.44796
     0.59093
     0.59093
     0.63859
     0.44796
     0.16202
     0.59093
     0.49562
     0.35265
     0.40030
     0.82921
     0.49562
     0.35265
     0.54327
     0.78155
     0.59093
     0.30499
     0.54327
     0.49562
     0.54327
     0.82921
     0.40030
     0.44796
     0.59093
     0.44796
     0.59093
     0.49562
     0.59093
     0.20968
     0.11436
     0.49562
     0.49562
     0.40030
     0.20968
     0.11436
     0.30499
     0.35265
     0.30499
     0.11436
     0.16202
     0.30499
    -0.07626
     0.25733
     0.40030
     0.35265
     0.30499
     0.40030
     0.25733
     0.54327
     0.25733
     0.25733
     0.63859
     0.44796
     0.63859
     0.40030
     0.54327
     0.35265
     0.11436
     0.49562
     0.73390
     0.20968
     0.11436
     0.11436
     0.01905
    -0.07626
    -0.12392
    -0.02860
     0.30499
     0.59093
     0.54327
     0.59093
     0.54327
     0.87687
     0.68624
     0.73390
     1.21046
     0.97218
     1.49640
     1.78234
     2.25890
     2.44953
     2.25890
     2.02062
     1.92531
     1.83000
     2.25890
     1.68703
     1.87765
     1.97297
     1.83000
     1.59171
     1.54406
     1.21046
     0.82921
     1.01984
     1.16281
     0.78155
     0.44796
     0.16202
     0.16202
     0.35265
     0.44796
     0.44796
     0.35265
     0.16202
     0.30499
    -0.17157
     0.25733
     0.16202
    -0.36220
    -0.12392
    -0.17157
    -0.02860
    -0.17157
    -0.40986
    -0.36220
    -0.26689
    -0.26689
    -0.12392
    -0.12392
    -0.26689
    -0.31454
    -0.50517
    -0.07626
     0.01905
    -0.26689
     0.11436
    -0.17157
     0.06671
     0.40030
     0.11436
     0.06671
     0.01905
     0.30499
     0.20968
     0.16202
     0.06671
     0.16202
     0.06671
     0.01905
     0.35265
     0.01905
    -0.07626
    -0.07626
     0.16202
     0.01905
     0.11436
    -0.26689
    -0.07626
    -0.02860
     0.06671
     0.06671
    -0.02860
    -0.21923
    -0.07626
    -0.17157
     0.11436
     0.16202
    -0.26689
    -0.17157
    -0.07626
     0.06671
     0.01905
     0.01905
    -0.12392
    -0.21923
     0.11436
     0.06671
    -0.07626
     0.01905
    -0.17157
    -0.26689
    -0.02860
     0.54327
    -0.07626
     0.11436
     0.01905
     0.35265
     0.11436
    -0.31454
    -0.12392
     0.01905
     0.44796
     0.59093
     0.54327
     0.78155
     0.73390
     0.44796
     0.25733
     0.49562
     0.01905
    -0.40986
    -0.17157
    -0.07626
     0.20968
     0.01905
    -0.40986
    -0.64814
    -0.64814
    -0.93408
    -0.93408
    -1.07705
    -1.36298
    -1.31533
    -1.36298
    -1.12470
    -0.88642
    -1.07705
    -1.07705
    -0.88642
    -0.79111
    -0.79111
    -0.83876
    -0.74345
    -0.83876
    -0.64814
    -0.60048
    -0.64814
    -0.55282
    -0.69579
    -0.88642
    -0.36220
    -0.40986
    -0.31454
    -0.60048
    -0.50517
    -0.26689
    -0.45751
    -0.36220
    -0.45751
    -0.55282
    -0.40986
    -0.36220
    -0.36220
    -0.60048
    -0.74345
    -0.98173
    -0.83876
    -0.98173
    -1.07705
    -0.55282
    -0.21923
    -0.88642
    -0.88642
    -0.79111
    -0.64814
    -0.21923
    -0.26689
    -0.17157
    -0.31454
     0.49562
     0.78155
     1.11515
     1.59171
     2.11593
     1.92531
     1.54406
     1.78234
     1.87765
     1.83000
     2.06828
     1.78234
     1.97297
     1.49640
     1.83000
     1.30578
     1.06749
     0.78155
     0.87687
     0.35265
     0.59093
     0.30499
    -0.12392
    -0.31454
    -0.40986
    -0.40986
    -0.12392
    -0.50517
    -0.50517
    -0.64814
    -0.69579
    -0.88642
    -1.07705
    -0.88642
    -1.07705
    -1.26767
    -1.31533
    -1.07705
    -1.17236
    -1.64892
    -1.45830
    -1.69658
    -1.55361
    -1.41064
    -1.36298
    -1.26767
    -1.36298
    -1.36298
    -1.45830
    -1.26767
    -1.50595
    -1.55361
    -1.41064
    -1.22001
    -1.26767
    -1.22001
    -1.07705
    -1.31533
    -1.22001
    -1.12470
    -1.07705
    -0.79111
    -1.07705
    -0.98173
    -0.79111
    -0.69579
    -0.74345
    -0.74345
    -0.88642
    -0.55282
    -0.45751
    -0.31454
    -0.40986
    -0.17157
    -0.21923
    -0.36220
    -0.26689
     0.01905
     0.01905
     0.01905
    -0.02860
     0.20968
     0.25733
     0.11436
     0.06671
     0.25733
     0.30499
     0.01905
     0.30499
     0.20968
     0.11436
     0.20968
     0.16202
     0.25733
     0.01905
     0.06671
     0.01905
     0.16202
     0.11436
    -0.07626
    -0.17157
    -0.31454
     0.25733
    -0.07626
     0.16202
    -0.17157
     0.01905
    -0.07626
    -0.02860
     0.01905
    -0.07626
     0.01905
    -0.02860
    -0.02860
     0.25733
     0.11436
    -0.17157
    -0.26689
     0.25733
     0.30499
     0.49562
     0.11436
    -0.07626
    -0.21923
    -0.07626
    -0.07626
     0.16202
    -0.07626
     0.01905
    -0.21923
    -0.17157
    -0.07626
    -0.40986
    -0.64814
    -0.02860
    -0.36220
    -0.21923
    -0.31454
    -0.12392
    -0.21923
    -0.21923
    -0.07626
     0.06671
     0.25733
     0.25733
     0.20968
     0.40030
     0.49562
     0.49562
     0.40030
     0.63859
     0.59093
     0.68624
     0.63859
     0.68624
     0.49562
     0.63859
     0.54327
     0.44796
     0.40030
     0.40030
     0.40030
     0.35265
     0.49562
     0.11436
    -0.12392
     0.35265
     0.82921
     0.16202
    -0.50517
    -0.12392
    -0.31454
     0.35265
     0.63859
     1.97297
     2.35422
     3.21203
     3.78391
     3.49797
     3.16438
     3.02141
     3.16438
     3.21203
     4.21282
     4.45110
     4.64172
     4.59407
     3.78391
     3.59328
     3.02141
     2.83078
     2.49719
     1.97297
     1.49640
     1.21046
     0.87687
     0.78155
     0.73390
     0.54327
     0.49562
     0.63859
     0.35265
     0.40030
     0.25733
     0.01905
    -0.36220
    -0.45751
    -0.07626
    -0.26689
    -0.21923
    -0.36220
    -0.55282
    -0.40986
    -0.83876
    -0.69579
    -0.69579
    -0.69579
    -1.02939
    -1.07705
    -0.69579
    -0.98173
    -1.22001
    -1.45830
    -1.36298
    -1.22001
    -1.17236
    -1.31533
    -1.55361
    -1.41064
    -1.45830
    -1.60127
    -1.55361
    -1.41064
    -1.26767
    -1.60127
    -1.60127
    -1.26767
    -1.36298
    -1.36298
    -1.50595
    -1.17236
    -1.22001
    -0.98173
    -1.17236
    -0.98173
    -0.93408
    -0.69579
    -1.02939
    -0.45751
    -0.36220
    -0.45751
    -0.17157
    -0.31454
     0.01905
    -0.02860
    -0.07626
     0.11436
     0.59093
     0.73390
     0.35265
    -0.12392
    -0.21923
     0.20968
     0.25733
     0.92452
     0.97218
     1.01984
     1.11515
     0.97218
     0.44796
     0.20968
     0.01905
    -0.36220
     0.11436
     0.06671
     0.44796
    -0.12392
    -0.40986
    -0.36220
    -0.83876
    -0.98173
    -0.98173
    -1.17236
    -1.22001
    -1.17236
    -0.93408
    -0.93408
    -1.02939
    -0.83876
    -0.79111
    -0.40986
    -0.50517
    -0.45751
    -0.55282
    -0.45751
    -0.40986
    -0.26689
    -0.26689
    -0.50517
    -0.50517
    -0.31454
    -0.31454
    -0.45751
    -0.45751
    -0.79111
    -0.60048
    -0.55282
    -0.50517
    -0.40986
    -0.79111
    -0.83876
    -0.74345
    -0.93408
    -0.79111
    -0.79111
    -1.07705
    -1.02939
    -0.88642
    -0.74345
    -0.69579
    -0.88642
    -0.64814
    -0.74345
    -0.60048
    -0.55282
    -0.50517
    -0.50517
    -0.40986
    -0.55282
    -0.40986
    -0.31454
    -0.36220
    -0.50517
    -0.55282
    -0.45751
    -0.69579
    -0.79111
    -1.17236
    -1.64892
    -1.74424
    -1.93486
    -1.74424
    -1.07705
    -0.74345
    -0.74345
    -1.50595
    -0.88642
     0.97218
     2.35422
     2.83078
     2.87844
     2.30656
     3.40266
     4.11750
     4.73704
     5.16594
     5.11829
     5.02297
     4.73704
     4.78469
     4.45110
     3.83156
     3.21203
     2.78312
     1.87765
     1.30578
     0.73390
     0.35265
    -0.21923
    -0.55282
    -0.93408
    -0.69579
    -0.60048
    -1.02939
    -0.98173
    -1.07705
    -1.12470
    -0.98173
    -0.93408
    -0.69579
    -0.98173
    -0.88642
    -0.74345
    -0.55282
    -0.74345
    -0.79111
    -0.60048
    -0.45751
    -0.40986
    -0.45751
    -0.31454
    -0.55282
    -0.40986
    -0.50517
    -0.50517
    -0.36220
    -0.79111
    -0.60048
    -0.74345
    -0.69579
    -0.79111
    -0.83876
    -0.98173
    -0.79111
    -0.88642
    -0.79111
    -0.93408
    -1.07705
    -0.98173
    -1.22001
    -1.12470
    -0.83876
    -0.79111
    -0.98173
    -0.83876
    -0.74345
    -0.88642
    -0.74345
    -0.69579
    -0.69579
    -0.55282
    -0.55282
    -0.55282
    -0.60048
    -0.50517
    -0.50517
    -0.55282
    -0.31454
    -0.26689
    -0.60048
    -0.36220
    -0.31454
    -0.17157
    -0.36220
    -0.45751
    -0.31454
    -0.40986
    -0.31454
    -0.31454
    -0.17157
    -0.40986
    -0.64814
    -0.40986
    -0.21923
    -0.12392
    -0.31454
    -0.45751
    -0.31454
    -0.36220
    -0.26689
    -0.31454
    -0.36220
    -0.17157
    -0.21923
     0.16202
    -0.12392
    -0.12392
    -0.07626
    -0.31454
    -0.07626
     0.11436
     0.16202
     0.01905
     0.20968
     0.01905
     0.20968
     0.20968
     0.11436
     0.16202
     0.20968
     0.40030
     0.25733
     0.20968
     0.06671
    -0.02860
    -0.17157
     0.25733
     0.35265
     0.06671
     0.01905
    -0.12392
    -0.02860
     0.01905
    -0.07626
    -0.21923
    -0.07626
     0.06671
     0.20968
     0.01905
     0.25733
    -0.02860
     0.01905
     0.30499
     0.40030
     0.16202
     0.11436
     0.25733
     0.44796
     0.35265
     0.25733
     0.25733
     0.11436
     0.25733
     0.44796
     0.01905
     0.01905
    -0.31454
    -0.50517
    -0.64814
    -0.55282
    -0.79111
    -0.07626
     0.20968
    -0.21923
    -0.74345
    -0.93408
    -0.26689
     0.30499
     0.73390
     2.40187
     3.25969
     3.54563
     2.97375
     3.40266
     3.64094
     3.45031
     3.45031
     3.68860
     4.54641
     4.54641
     4.30813
     3.87922
     3.11672
     2.78312
     2.16359
     1.83000
     1.25812
     1.01984
     0.49562
     0.35265
    -0.36220
    -0.21923
    -0.21923
    -0.12392
    -0.17157
    -0.21923
    -0.36220
    -0.40986
    -0.36220
    -0.07626
    -0.45751
    -0.21923
    -0.50517
    -0.40986
    -0.45751
    -0.31454
    -0.55282
    -0.17157
    -0.02860
    -0.26689
    -0.31454
    -0.17157
    -0.31454
    -0.36220
    -0.26689
    -0.50517
    -0.50517
    -0.17157
    -0.36220
    -0.07626
    -0.45751
    -0.40986
    -0.50517
    -0.36220
    -0.21923
    -0.31454
    -0.40986
    -0.45751
    -0.36220
    -0.36220
    -0.40986
    -0.17157
    -0.31454
    -0.45751
    -0.31454
    -0.21923
    -0.21923
    -0.12392
    -0.45751
    -0.40986
     0.01905
     0.01905
     0.01905
    -0.02860
     0.11436
     0.01905
     0.11436
     0.20968
     0.16202
     0.40030
     0.30499
     0.40030
     0.59093
     0.54327
     0.54327
     0.25733
     0.63859
     0.68624
     0.49562
     0.68624
     0.92452
     0.59093
     0.82921
     0.68624
     0.82921
     0.82921
     0.82921
     0.87687
     0.78155
     0.87687
     0.87687
     0.59093
     0.68624
     0.82921
     0.49562
     0.59093
     0.44796
     0.25733
     0.44796
     0.25733
     0.30499
     0.30499
     0.25733
     0.40030
     0.40030
     0.11436
     0.35265
     0.30499
     0.35265
     0.35265
     0.44796
     0.35265
     0.59093
     0.59093
    -0.07626
    -0.02860
     0.20968
     0.20968
     0.44796
     0.40030
     0.30499
     0.59093
     0.30499
    -0.12392
    -0.21923
    -0.50517
    -0.36220
    -0.26689
    -0.40986
    -0.21923
    -0.50517
    -0.36220
    -0.64814
    -0.55282
    -0.69579
    -0.60048
    -0.69579
    -0.74345
    -0.60048
    -0.69579
    -0.79111
    -0.45751
    -0.21923
    -0.45751
    -0.26689
    -0.31454
    -0.45751
    -0.60048
    -0.88642
    -1.17236
    -1.31533
    -1.69658
    -2.03017
    -1.07705
     0.30499
    -0.21923
    -0.88642
    -0.36220
     0.92452
     1.54406
     2.25890
     2.83078
     3.02141
     3.25969
     4.40344
     4.54641
     5.26126
     5.45188
     5.30891
     4.68938
     4.06985
     3.78391
     3.83156
     3.25969
     3.02141
     1.97297
     1.40109
     1.01984
     0.68624
     0.25733
    -0.26689
    -0.98173
    -1.02939
    -0.88642
    -0.69579
    -0.88642
    -0.88642
    -0.98173
    -0.88642
    -0.88642
    -0.60048
    -0.55282
    -0.79111
    -0.83876
    -1.02939
    -1.07705
    -0.98173
    -0.98173
    -0.79111
    -0.69579
    -0.36220
    -0.50517
    -0.45751
    -0.60048
    -0.45751
    -0.69579
    -0.17157
    -0.36220
    -0.45751
    -0.50517
    -0.21923
    -0.31454
    -0.45751
    -0.31454
    -0.36220
    -0.40986
    -0.26689
    -0.31454
    -0.50517
    -0.69579
    -0.60048
    -0.83876
    -0.88642
    -0.64814
    -0.88642
    -0.88642
    -0.93408
    -0.79111
    -0.88642
    -1.07705
    -1.12470
    -1.83955
    -1.07705
    -0.88642
    -0.74345
    -1.02939
    -1.07705
    -0.93408
    -0.98173
    -0.83876
    -0.69579
    -1.07705
    -0.60048
    -0.50517
    -0.50517
    -0.21923
    -0.26689
    -0.31454
    -0.12392
    -0.07626
     0.06671
     0.11436
    -0.02860
     0.40030
    -0.17157
     0.20968
     0.49562
     0.01905
     0.44796
     0.44796
     0.25733
     0.40030
     0.44796
     0.44796
     0.68624
     0.49562
     0.44796
     0.44796
     0.40030
     0.35265
     0.25733
     0.20968
     0.40030
     0.20968
     0.20968
    -0.02860
    -0.07626
    -0.17157
    -0.45751
    -0.36220
    -0.79111
    -0.45751
    -0.79111
    -1.07705
    -1.12470
    -0.88642
    -1.31533
    -1.22001
    -1.22001
    -1.22001
    -1.36298
    -1.36298
    -1.41064
    -1.36298
    -1.41064
    -1.50595
    -1.22001
    -1.07705
    -1.02939
    -1.22001
    -1.07705
    -1.07705
    -0.93408
    -0.98173
    -0.40986
    -0.45751
    -0.40986
    -0.26689
    -0.21923
     0.01905
    -0.12392
    -0.17157
     0.01905
     0.20968
     0.40030
     0.35265
     0.30499
     0.01905
     0.11436
    -0.12392
     0.35265
     1.11515
     0.97218
     0.68624
     0.59093
     0.44796
    -0.12392
    -0.07626
     0.16202
     0.73390
     0.82921
     0.97218
     1.30578
     2.02062
     2.64015
     2.68781
     3.02141
     3.25969
     2.92609
     2.97375
     3.64094
     4.49875
     4.73704
     4.49875
     4.16516
     4.21282
     3.68860
     3.97453
     3.87922
     3.49797
     3.40266
     2.87844
     2.25890
     1.92531
     1.21046
     0.49562
     0.68624
     0.68624
     0.54327
     0.49562
     0.01905
     0.01905
     0.30499
     0.06671
    -0.36220
    -0.60048
    -0.60048
    -0.60048
    -0.50517
    -0.31454
    -0.31454
    -0.31454
    -0.36220
     0.01905
    -0.07626
     0.11436
    -0.26689
     0.11436
    -0.02860
     0.11436
     0.01905
    -0.07626
    -0.12392
    -0.07626
    -0.07626
     0.16202
     0.01905
     0.01905
    -0.07626
     0.01905
     0.06671
    -0.21923
    -0.26689
    -0.17157
    -0.21923
     0.01905
    -0.07626
    -0.31454
    -0.26689
    -0.50517
    -0.60048
    -0.60048
    -0.07626
    -0.26689
    -0.55282
    -0.69579
    -0.26689
    -0.50517
    -0.40986
    -0.64814
    -0.69579
    -0.50517
    -0.40986
    -0.64814
    -0.40986
    -0.64814
    -0.74345
    -0.74345
    -0.60048
    -0.40986
    -0.98173
    -0.79111
    -0.79111
    -0.69579
    -0.69579
    -0.83876
    -0.83876
    -0.79111
    -0.69579
    -0.93408
    -0.83876
    -0.79111
    -0.64814
    -1.02939
    -0.64814
    -0.36220
    -1.02939
    -0.83876
    -0.60048
    -0.55282
    -0.83876
    -0.64814
    -0.83876
    -0.88642
    -0.50517
    -0.55282
    -0.88642
    -0.83876
    -0.83876
    -0.88642
    -0.98173
    -0.74345
    -1.02939
    -0.98173
    -0.88642
    -0.88642
    -0.79111
    -1.02939
    -1.07705
    -0.69579
    -0.74345
    -0.55282
    -0.83876
    -0.50517
    -0.69579
    -0.83876
    -0.64814
    -0.40986
    -0.40986
    -0.60048
    -0.36220
    -0.40986
    -0.45751
    -0.50517
    -0.64814
    -0.60048
    -0.69579
    -0.55282
    -0.55282
    -0.98173
    -1.07705
    -0.98173
    -0.60048
     0.35265
     0.35265
    -0.26689
    -0.26689
    -0.36220
    -0.36220
    -0.21923
    -0.02860
    -0.02860
     0.59093
     0.35265
     0.20968
     0.59093
     1.01984
     1.44874
     1.21046
     1.63937
     1.78234
     1.06749
     1.44874
     1.59171
     1.59171
     1.59171
     2.21125
     2.11593
     1.97297
     1.97297
     1.73468
     1.49640
     1.35343
     0.78155
     0.44796
     0.54327
     0.92452
     0.68624
     0.11436
     0.40030
     0.06671
    -0.21923
    -0.26689
    -0.36220
    -0.45751
    -0.40986
    -0.50517
    -0.31454
    -0.55282
    -0.50517
    -0.83876
    -1.17236
    -1.02939
    -0.88642
    -1.02939
    -0.83876
    -0.83876
    -1.31533
    -1.26767
    -1.02939
    -1.02939
    -1.36298
    -0.98173
    -1.36298
    -1.26767
    -1.07705
    -1.36298
    -1.50595
    -1.22001
    -1.17236
    -1.22001
    -1.36298
    -1.31533
    -1.17236
    -1.22001
    -1.26767
    -1.31533
    -1.17236
    -1.02939
    -1.07705
    -1.07705
    -0.93408
    -1.02939
    -1.07705
    -0.93408
    -0.69579
    -0.88642
    -0.93408
    -0.69579
    -0.79111
    -0.83876
    -0.74345
    -0.79111
    -0.69579
    -0.64814
    -0.55282
    -0.55282
    -0.79111
    -0.64814
    -0.64814
    -0.79111
    -0.55282
    -0.69579
    -0.69579
    -0.40986
    -0.40986
    -0.36220
    -0.64814
    -0.36220
    -0.36220
    -0.26689
    -0.12392
    -0.26689
    -0.07626
    -0.21923
    -0.26689
    -0.36220
    -0.07626
     0.11436
    -0.17157
    -0.07626
    -0.26689
    -0.07626
     0.01905
    -0.26689
    -0.21923
    -0.02860
    -0.07626
    -0.07626
    -0.26689
    -0.17157
     0.01905
    -0.50517
    -0.26689
    -0.07626
    -0.21923
    -0.26689
    -0.21923
    -0.26689
    -0.21923
    -0.21923
    -0.17157
    -0.17157
     0.06671
     0.01905
     0.11436
    -0.02860
     0.06671
     0.06671
    -0.07626
     0.25733
     0.16202
     0.20968
     0.30499
     0.11436
     0.30499
     0.11436
     0.20968
     0.11436
     0.11436
     0.01905
    -0.36220
    -0.26689
    -0.40986
    -0.50517
    -1.22001
    -1.07705
    -1.26767
    -0.64814
    -0.26689
    -0.79111
     0.25733
     0.97218
     0.40030
     1.30578
     2.21125
     2.49719
     2.78312
     2.83078
     4.49875
     4.68938
     3.83156
     3.68860
     3.87922
     4.54641
     4.92766
     4.40344
     4.06985
     3.11672
     1.97297
     1.49640
     1.35343
     1.25812
     1.40109
     1.06749
     1.16281
     0.49562
    -0.55282
    -1.07705
    -0.88642
    -0.88642
    -0.50517
    -0.74345
    -0.93408
    -1.02939
    -1.41064
    -1.36298
    -1.22001
    -1.17236
    -0.98173
    -1.22001
    -1.31533
    -1.02939
    -1.22001
    -0.83876
    -0.31454
    -0.17157
    -0.12392
    -0.17157
    -0.17157
     0.01905
     0.11436
     0.06671
     0.25733
     0.16202
     0.40030
     0.11436
    -0.07626
    -0.07626
    -0.45751
    -0.31454
    -0.17157
    -0.12392
    -0.55282
    -0.50517
    -0.50517
    -0.45751
    -0.60048
    -0.64814
    -0.60048
    -0.64814
    -0.60048
    -0.60048
    -0.45751
    -0.45751
    -0.55282
    -0.88642
    -0.50517
    -0.40986
    -0.31454
    -0.79111
    -0.40986
    -0.50517
    -0.55282
    -0.60048
    -0.45751
    -0.55282
    -0.40986
    -0.31454
    -0.50517
    -0.31454
    -0.50517
    -0.45751
    -0.50517
    -0.12392
    -0.26689
    -0.60048
    -0.21923
    -0.31454
    -0.17157
     0.01905
    -0.31454
    -0.26689
    -0.02860
     0.06671
    -0.17157
    -0.02860
    -0.17157
    -0.07626
    -0.12392
     0.01905
    -0.12392
    -0.21923
     0.06671
    -0.17157
     0.01905
    -0.07626
    -0.21923
    -0.40986
    -0.36220
    -0.17157
    -0.40986
    -0.31454
    -0.40986
    -0.64814
    -0.60048
    -0.40986
    -0.40986
    -0.74345
    -0.45751
    -0.69579
    -0.45751
    -0.79111
    -0.74345
    -0.50517
    -0.69579
    -0.45751
    -0.26689
    -0.55282
    -0.50517
    -0.50517
    -0.50517
    -0.26689
    -0.40986
    -0.45751
    -0.60048
    -0.60048
    -0.60048
    -0.74345
    -1.12470
    -1.17236
    -1.45830
    -1.41064
    -1.79189
    -1.69658
    -0.55282
    -0.07626
     0.54327
     0.49562
     0.97218
     1.01984
     1.01984
     1.35343
     2.21125
     2.49719
     3.11672
     3.64094
     3.40266
     3.40266
     3.83156
     3.78391
     3.54563
     3.06906
     2.78312
     2.25890
     2.16359
     2.06828
     1.59171
     1.35343
     1.11515
     1.21046
     1.11515
     0.78155
     0.78155
     0.59093
     0.78155
     0.92452
     0.59093
     0.25733
     0.30499
     0.30499
     0.63859
     0.59093
     0.35265
     0.49562
     0.59093
     0.54327
     0.40030
     0.35265
     0.20968
     0.25733
     0.40030
     0.49562
     0.49562
     0.30499
     0.49562
     0.40030
     0.44796
     0.63859
     0.49562
     0.59093
     0.49562
     0.44796
     0.82921
     0.44796
     0.68624
     0.73390
     0.73390
     0.87687
     0.92452
     0.97218
     0.49562
     0.54327
     0.59093
     1.06749
     0.78155
     0.63859
     0.59093
     0.73390
     0.87687
     0.78155
     0.40030
     0.63859
     0.78155
     0.97218
     0.73390
     0.73390
     0.78155
     0.82921
     0.44796
     0.97218
     1.11515
     1.35343
     1.30578
     1.21046
     1.35343
     1.06749
     0.92452
     1.30578
     1.92531
     2.02062
     2.02062
     1.49640
     1.35343
     1.35343
     1.16281
     1.25812
     1.40109
     1.16281
     1.30578
     0.87687
     0.92452
     0.68624
     0.68624
     0.20968
     0.20968
     0.44796
     0.30499
     0.16202
    -0.02860
    -0.17157
     0.01905
     0.01905
     0.16202
     0.06671
    -0.12392
     0.01905
    -0.12392
     0.06671
    -0.07626
     0.16202
    -0.02860
     0.11436
     0.20968
     0.25733
     0.01905
     0.01905
     0.01905
     0.11436
     0.49562
     0.30499
     0.11436
    -0.12392
     0.49562
     0.25733
     0.20968
     0.25733
     0.11436
     0.44796
     0.30499
     0.44796
     0.44796
     0.44796
     0.44796
     0.40030
     0.78155
     0.78155
     0.30499
     0.35265
     0.59093
     0.49562
     0.44796
     0.25733
     0.30499
     0.25733
     0.49562
     0.87687
     0.78155
     0.44796
     0.40030
     0.68624
     1.49640
     1.97297
     1.83000
     1.59171
     1.44874
     1.59171
     2.16359
     2.35422
     2.02062
     1.87765
     1.68703
     1.63937
     1.54406
     1.54406
     1.11515
     0.78155
     0.54327
     0.59093
     0.40030
     0.01905
    -0.02860
    -0.31454
    -0.26689
    -0.26689
    -0.45751
    -0.79111
    -0.45751
    -0.36220
    -0.50517
    -0.50517
    -0.55282
    -0.83876
    -0.83876
    -0.40986
    -0.64814
    -0.55282
    -0.79111
    -0.69579
    -0.64814
    -0.69579
    -0.45751
    -0.74345
    -0.45751
    -0.55282
    -0.50517
    -0.36220
    -0.31454
    -0.69579
    -0.60048
    -0.50517
    -0.26689
    -0.40986
    -0.60048
    -0.40986
    -0.36220
    -0.60048
    -0.50517
    -0.45751
    -0.69579
    -0.21923
    -0.40986
    -0.50517
    -0.50517
    -0.40986
    -0.74345
    -0.60048
    -0.26689
    -0.50517
    -0.64814
    -0.50517
    -0.50517
    -0.50517
    -0.50517
    -0.50517
    -0.45751
    -0.36220
    -0.50517
    -0.64814
    -0.60048
    -0.69579
    -0.60048
    -0.40986
    -0.21923
    -0.31454
    -0.26689
    -0.17157
    -0.26689
    -0.17157
    -0.21923
    -0.21923
    -0.07626
    -0.07626
     0.06671
     0.16202
     0.16202
     0.16202
     0.11436
     0.11436
     0.35265
     0.49562
     0.01905
     0.30499
     0.40030
     0.30499
     0.40030
     0.25733
     0.44796
     0.44796
     0.49562
     0.40030
     0.20968
     0.35265
     0.25733
     0.16202
    -0.07626
     0.30499
     0.11436
     0.11436
     0.01905
    -0.02860
     0.01905
    -0.12392
     0.01905
     0.01905
    -0.12392
    -0.12392
    -0.07626
    -0.02860
     0.16202
    -0.21923
    -0.40986
     0.11436
     0.01905
    -0.07626
    -0.02860
    -0.02860
    -0.02860
    -0.12392
    -0.02860
    -0.12392
    -0.12392
    -0.21923
    -0.02860
    -0.12392
     0.01905
    -0.02860
    -0.40986
    -0.07626
    -0.07626
    -0.36220
    -0.07626
    -0.17157
    -0.36220
    -0.31454
    -0.36220
    -0.36220
    -0.21923
    -0.07626
    -0.45751
    -0.45751
    -0.40986
    -0.74345
    -0.60048
    -0.64814
    -0.60048
    -0.69579
    -0.93408
    -0.74345
    -0.79111
    -0.50517
    -0.45751
    -0.21923
     0.25733
     0.01905
    -0.40986
    -0.31454
    -0.26689
     0.68624
     1.16281
     1.40109
     2.54484
     2.40187
     2.25890
     1.92531
     2.11593
     2.21125
     2.30656
     2.68781
     2.59250
     2.78312
     2.64015
     2.25890
     1.97297
     1.83000
     1.35343
     1.16281
     1.11515
     0.92452
     0.63859
     0.59093
     0.30499
     0.20968
     0.11436
     0.01905
     0.11436
     0.11436
     0.44796
     0.20968
     0.20968
     0.30499
     0.30499
    -0.02860
     0.40030
     0.49562
     0.11436
     0.35265
     0.49562
     0.40030
     0.25733
     0.16202
     0.25733
     0.25733
     0.35265
     0.06671
     0.01905
     0.11436
    -0.17157
    -0.07626
     0.06671
     0.20968
    -0.02860
     0.11436
     0.11436
     0.20968
     0.01905
     0.01905
    -0.02860
     0.35265
     0.30499
     0.44796
     0.30499
     0.40030
     0.73390
     0.68624
     0.35265
     0.40030
     0.11436
     0.35265
     0.78155
     1.01984
     0.97218
     1.06749
     1.01984
     0.78155
     0.82921
     0.49562
     0.25733
     0.25733
     0.35265
     0.68624
     0.44796
     0.49562
     0.54327
     0.25733
     0.20968
     0.20968
     0.01905
    -0.07626
    -0.07626
     0.30499
     0.59093
     0.59093
     0.54327
     0.59093
     0.68624
     0.63859
     0.63859
     0.82921
     0.97218
     0.73390
     0.87687
     0.73390
     0.87687
     0.87687
     0.78155
     0.68624
     0.68624
     0.97218
     0.59093
     0.87687
     0.54327
     0.49562
     0.54327
     0.78155
     0.54327
     0.68624
     0.68624
     0.49562
     0.54327
     0.40030
     0.25733
    -0.02860
     0.11436
     0.25733
     0.11436
     0.01905
    -0.02860
    -0.02860
    -0.02860
     0.11436
     0.20968
     0.11436
    -0.17157
     0.16202
     0.30499
     0.49562
     0.25733
     0.30499
     0.44796
     0.82921
     1.06749
     0.87687
     0.68624
     0.63859
     0.63859
     0.63859
     0.87687
     0.92452
     0.73390
     0.68624
     0.73390
     0.82921
     0.78155
     0.59093
     0.44796
     0.78155
     0.73390
     0.97218
     0.68624
     0.59093
     0.59093
     0.59093
     0.97218
     0.87687
     0.78155
     0.63859
     0.49562
     0.63859
     0.54327
     0.49562
     0.30499
     0.20968
     0.11436
    -0.02860
    -0.60048
    -1.12470
    -1.07705
     0.06671
     0.25733
    -0.07626
    -0.74345
    -0.69579
    -0.02860
     0.87687
     2.54484
     3.92688
     4.40344
     3.64094
     3.68860
     5.21360
     4.78469
     4.11750
     3.78391
     4.73704
     5.30891
     5.26126
     4.64172
     3.83156
     3.68860
     2.25890
     1.78234
     1.21046
     0.73390
     0.06671
    -0.50517
    -0.60048
    -0.55282
    -0.79111
    -0.55282
    -0.55282
    -0.98173
    -0.55282
    -0.40986
    -0.69579
    -0.79111
    -0.88642
    -0.98173
    -0.50517
    -0.60048
    -0.64814
    -0.31454
    -0.31454
    -0.45751
    -0.40986
    -0.45751
    -0.50517
    -0.40986
    -0.36220
     0.06671
    -0.36220
    -0.55282
    -0.31454
    -0.26689
    -0.21923
    -0.50517
    -0.31454
    -0.31454
    -0.07626
     0.01905
    -0.12392
    -0.26689
    -0.31454
    -0.31454
    -0.21923
     0.16202
     0.01905
    -0.36220
    -0.31454
    -0.21923
    -0.07626
    -0.31454
    -0.31454
    -0.36220
    -0.26689
    -0.07626
    -0.31454
    -0.40986
    -0.36220
    -0.07626
    -0.45751
    -0.12392
    -0.21923
    -0.50517
    -0.36220
    -0.21923
    -0.21923
    -0.07626
    -0.26689
    -0.07626
    -0.21923
    -0.21923
     0.06671
     0.01905
    -0.02860
    -0.07626
    -0.07626
     0.11436
     0.25733
    -0.02860
    -0.07626
    -0.07626
     0.06671
     0.25733
     0.06671
    -0.17157
    -0.07626
     0.20968
    -0.12392
     0.01905
     0.06671
     0.06671
    -0.07626
    -0.07626
     0.30499
     0.20968
    -0.12392
    -0.12392
     0.25733
     0.20968
     0.25733
     0.40030
     0.30499
     0.25733
    -0.12392
     0.01905
     0.25733
     0.63859
     0.49562
     0.73390
     0.82921
     0.35265
     0.11436
     0.16202
    -0.21923
    -0.26689
    -0.21923
    -0.02860
    -0.45751
    -0.60048
    -0.64814
    -0.45751
    -0.83876
    -0.69579
    -1.22001
    -0.98173
    -0.79111
    -0.69579
    -0.55282
    -0.60048
    -0.31454
    -0.50517
     0.01905
    -0.17157
     0.11436
     0.11436
     0.25733
     0.11436
     0.25733
     0.06671
     0.11436
    -0.26689
     0.20968
     0.11436
    -0.17157
    -0.31454
    -0.31454
    -0.50517
    -0.50517
    -0.64814
    -0.36220
     0.06671
    -0.17157
    -0.36220
    -0.64814
    -0.60048
    -0.60048
    -0.55282
    -1.02939
    -0.69579
    -0.69579
    -0.60048
    -0.79111
    -0.40986
    -0.60048
    -0.60048
    -0.36220
     0.01905
     0.11436
     0.20968
     0.25733
     0.25733
     0.68624
     0.92452
     1.30578
     1.87765
     2.02062
     1.92531
     1.73468
     1.83000
     2.06828
     2.02062
     2.30656
     2.44953
     2.59250
     1.97297
     1.68703
     1.59171
     1.21046
     1.21046
     0.97218
     1.01984
     1.01984
     0.68624
     0.54327
     0.16202
    -0.07626
    -0.26689
    -0.36220
    -0.40986
    -0.50517
    -0.64814
    -0.55282
    -0.60048
    -0.60048
    -0.55282
    -0.83876
    -0.69579
    -0.50517
    -0.50517
    -0.64814
    -0.45751
    -0.69579
    -0.79111
    -0.55282
    -0.40986
    -0.60048
    -0.40986
    -0.79111
    -0.45751
    -0.17157
    -0.36220
    -0.55282
    -0.36220
    -0.36220
    -0.21923
    -0.26689
    -0.26689
    -0.45751
    -0.17157
    -0.17157
    -0.26689
    -0.26689
    -0.26689
    -0.31454
    -0.40986
    -0.40986
    -0.45751
    -0.31454
    -0.55282
    -0.17157
    -0.21923
    -0.60048
    -0.40986
    -0.60048
    -0.60048
    -0.50517
    -0.74345
    -0.50517
    -0.45751
    -0.45751
    -0.55282
    -0.55282
    -0.60048
    -0.50517
    -0.88642
    -0.45751
    -0.31454
    -0.40986
    -0.55282
    -0.40986
    -0.45751
    -0.64814
    -0.40986
    -0.40986
    -0.36220
    -0.50517
    -0.40986
    -0.50517
    -0.45751
    -0.50517
    -0.64814
    -0.50517
    -0.40986
    -0.45751
    -0.64814
    -0.60048
    -0.69579
    -0.60048
    -0.64814
    -0.74345
    -0.69579
    -0.50517
    -0.93408
    -0.64814
    -0.93408
    -0.93408
    -0.83876
    -0.93408
    -0.79111
    -0.79111
    -1.02939
    -0.93408
    -0.98173
    -0.88642
    -1.17236
    -0.98173
    -0.88642
    -0.79111
    -0.83876
    -0.79111
    -0.88642
    -0.64814
    -0.69579
    -0.79111
    -0.50517
    -0.74345
    -0.60048
    -0.55282
    -0.31454
    -0.60048
    -0.69579
    -0.64814
    -0.79111
    -0.45751
    -0.60048
    -0.83876
    -0.93408
    -0.88642
    -1.22001
    -1.12470
    -0.83876
    -0.31454
    -0.55282
    -0.79111
    -0.64814
    -0.79111
    -1.02939
    -0.79111
    -1.12470
    -1.22001
    -1.02939
    -0.88642
    -0.69579
    -0.60048
     0.11436
     0.16202
     0.35265
     1.06749
     1.16281
     1.21046
     1.92531
     2.02062
     1.40109
     1.35343
     2.30656
     3.16438
     3.40266
     3.35500
     3.11672
     3.21203
     2.78312
     1.97297
     1.59171
     1.35343
     1.54406
     1.44874
     1.11515
     0.92452
     0.35265
     0.01905
    -0.07626
    -0.02860
    -0.36220
    -0.26689
    -0.74345
    -0.69579
    -1.02939
    -1.12470
    -0.98173
    -0.64814
    -1.02939
    -1.17236
    -1.12470
    -0.88642
    -0.98173
    -1.02939
    -1.31533
    -0.98173
    -1.07705
    -0.93408
    -1.07705
    -0.83876
    -1.02939
    -0.93408
    -1.07705
    -1.02939
    -0.69579
    -0.83876
    -0.93408
    -0.69579
    -0.79111
    -0.64814
    -0.83876
    -0.69579
    -0.60048
    -0.50517
    -0.12392
    -0.60048
    -0.36220
    -0.17157
    -0.26689
    -0.50517
    -0.12392
    -0.02860
    -0.21923
    -0.07626
     0.06671
     0.11436
     0.01905
     0.16202
    -0.12392
     0.01905
     0.30499
     0.11436
     0.16202
    -0.02860
     0.01905
     0.11436
     0.25733
    -0.02860
    -0.40986
    -0.17157
    -0.12392
    -0.17157
    -0.45751
    -0.36220
    -0.60048
     0.01905
     0.16202
    -0.55282
    -0.74345
    -0.69579
    -0.50517
    -0.83876
    -0.36220
    -0.40986
    -0.83876
    -0.79111
    -0.88642
    -0.79111
    -0.88642
    -0.98173
    -1.02939
    -0.98173
    -0.98173
    -0.83876
    -1.07705
    -1.12470
    -1.02939
    -1.07705
    -0.88642
    -0.64814
    -0.64814
    -0.83876
    -0.55282
    -0.60048
    -0.64814
    -0.45751
    -0.40986
    -0.69579
    -0.21923
    -0.12392
    -0.21923
    -0.26689
    -0.02860
    -0.26689
    -0.21923
     0.11436
     0.01905
     0.01905
     0.11436
     0.11436
     0.20968
     0.30499
     0.16202
     0.20968
     0.06671
     0.59093
     0.54327
     0.49562
     0.35265
     0.16202
     0.25733
     0.49562
     0.40030
     0.20968
     0.16202
     0.11436
     0.20968
     0.35265
     0.25733
     0.20968
     0.16202
     0.06671
     0.16202
    -0.21923
    -0.21923
    -0.45751
    -0.64814
    -0.26689
    -0.45751
    -0.98173
    -0.98173
    -0.07626
     0.30499
     1.30578
     2.16359
     2.02062
     2.02062
     2.35422
     2.44953
     2.25890
     2.83078
     3.21203
     3.45031
     3.21203
     3.54563
     3.25969
     3.30734
     2.73547
     2.68781
     1.97297
     1.16281
     0.78155
     0.63859
     0.40030
     0.49562
     0.35265
     0.54327
     0.25733
     0.25733
     0.01905
     0.35265
     0.54327
     0.16202
     0.20968
     0.11436
    -0.02860
     0.11436
    -0.02860
    -0.12392
    -0.21923
    -0.02860
    -0.26689
    -0.36220
    -0.55282
    -0.50517
    -0.60048
    -0.50517
    -0.36220
    -0.64814
    -0.83876
    -0.64814
    -0.36220
    -0.55282
    -0.50517
    -0.55282
    -0.60048
     0.54327
     2.44953
    -1.12470
    -1.02939
    -0.83876
    -0.21923
     0.06671
     0.59093
     0.16202
    -0.17157
     0.01905
    -0.02860
    -0.07626
    -0.36220
    -0.50517
    -0.40986
    -0.26689
     0.01905
    -0.21923
    -0.26689
     0.01905
     0.06671
    -0.12392
     0.54327
     0.25733
     0.16202
     0.11436
     0.25733
     0.25733
     0.25733
     0.11436
     0.20968
     0.40030
     0.59093
     0.40030
     0.40030
     0.20968
     0.20968
     0.06671
     0.59093
     0.59093
     0.25733
     0.40030
     0.30499
     0.40030
     0.44796
     0.44796
     0.30499
     0.44796
     0.59093
     0.49562
     0.44796
     0.59093
     0.73390
     0.78155
     1.11515
     1.35343
     1.21046
     0.40030
    -0.26689
     0.25733
     1.06749
     1.11515
     1.40109
     1.06749
     1.21046
     1.11515
     0.68624
     0.01905
     0.01905
    -0.50517
    -0.02860
     0.30499
     0.20968
     0.16202
     0.20968
    -0.07626
    -0.17157
    -0.36220
    -0.50517
    -0.31454
    -0.45751
    -0.21923
    -0.17157
    -0.26689
    -0.07626
    -0.36220
    -0.21923
     0.11436
     0.25733
    -0.07626
    -0.21923
    -0.21923
    -0.40986
    -0.36220
    -0.55282
    -0.45751
    -0.17157
    -0.31454
    -0.31454
    -0.64814
    -0.60048
    -0.74345
    -1.17236
    -0.88642
    -0.83876
    -0.83876
    -1.02939
    -1.36298
    -1.36298
    -1.22001
    -1.12470
    -1.22001
    -0.93408
    -0.31454
    -0.31454
    -0.50517
    -0.45751
    -0.69579
    -0.45751
    -0.02860
     0.68624
     0.68624
     0.87687
     0.54327
     0.59093
     0.78155
     0.73390
     0.44796
     0.49562
     0.44796
     0.40030
     0.25733
     0.35265
     0.44796
     0.16202
    -0.21923
    -0.12392
     0.06671
    -0.40986
    -0.31454
    -0.26689
    -0.26689
    -0.26689
    -0.36220
    -0.50517
    -0.45751
    -0.45751
    -0.55282
    -0.50517
    -0.64814
    -0.69579
    -0.88642
    -0.79111
    -0.55282
    -0.83876
    -0.83876
    -0.79111
    -0.55282
    -0.83876
    -0.79111
    -0.64814
    -0.69579
    -0.64814
    -0.93408
    -0.83876
    -0.74345
    -0.79111
    -0.98173
    -0.74345
    -0.50517
    -0.64814
    -0.79111
    -0.69579
    -0.69579
    -0.45751
    -0.69579
    -0.55282
    -0.50517
    -0.64814
    -0.45751
    -0.40986
    -0.31454
    -0.36220
    -0.40986
    -0.50517
    -0.07626
    -0.21923
    -0.21923
    -0.21923
    -0.17157
    -0.21923
    -0.17157
    -0.02860
    -0.26689
    -0.17157
    -0.17157
    -0.07626
    -0.07626
    -0.21923
    -0.21923
    -0.50517
    -0.17157
    -0.07626
    -0.12392
    -0.31454
    -0.21923
    -0.31454
    -0.36220
    -0.36220
    -0.45751
    -0.17157
    -0.40986
    -0.50517
    -0.40986
    -0.26689
    -0.50517
    -0.60048
    -0.60048
    -0.31454
    -0.69579
    -0.69579
    -0.69579
    -0.69579
    -0.69579
    -0.69579
    -0.69579
    -0.40986
    -0.45751
    -0.64814
    -0.60048
    -0.74345
    -0.55282
    -0.50517
    -0.64814
    -0.21923
    -0.26689
    -0.36220
    -0.12392
    -0.17157
    -0.36220
    -0.36220
    -0.17157
    -0.21923
    -0.07626
    -0.07626
    -0.07626
    -0.21923
    -0.07626
    -0.36220
    -0.26689
     0.01905
    -0.21923
    -0.17157
    -0.17157
    -0.31454
    -0.26689
    -0.31454
    -0.69579
    -0.45751
    -0.07626
     0.40030
     0.25733
    -0.17157
    -0.50517
    -0.31454
    -0.55282
     0.40030
     0.54327
     0.20968
     0.30499
     0.54327
     0.44796
     0.49562
     0.78155
     0.97218
     1.06749
     1.16281
     0.78155
     0.78155
     1.01984
     1.30578
     1.25812
     1.40109
     1.49640
     1.35343
     1.01984
     1.01984
     1.01984
     1.21046
     1.11515
     0.97218
     0.97218
     0.97218
     0.87687
     0.54327
     0.82921
     0.92452
     0.68624
     0.44796
     0.63859
     0.30499
     0.11436
     0.01905
    -0.12392
    -0.12392
    -0.21923
    -0.31454
    -0.31454
    -0.21923
    -0.31454
    -0.36220
    -0.07626
    -0.02860
     0.25733
    -0.02860
    -0.07626
    -0.98173
    -0.88642
    -0.26689
     0.01905
     0.11436
    -0.17157
    -0.26689
     0.06671
     0.20968
     0.11436
     0.16202
    -0.36220
    -0.60048
    -0.74345
    -0.88642
    -0.31454
    -0.07626
    -0.50517
    -0.50517
    -0.26689
    -0.60048
    -0.69579
    -1.02939
    -1.22001
    -0.98173
    -1.02939
    -1.07705
    -0.93408
    -0.88642
    -0.93408
    -1.12470
    -0.55282
    -0.50517
    -0.50517
    -0.64814
    -0.45751
    -0.36220
    -0.50517
    -0.45751
    -0.50517
    -0.31454
    -0.26689
    -0.21923
    -0.45751
    -0.45751
    -0.50517
    -0.64814
    -0.64814
    -0.17157
    -0.50517
    -0.69579
    -0.64814
    -0.55282
    -0.40986
    -0.74345
    -0.83876
    -0.64814
    -0.36220
    -0.45751
    -0.69579
    -0.60048
    -0.64814
    -0.69579
    -0.74345
    -0.55282
    -0.50517
    -0.83876
    -0.50517
    -0.69579
    -0.55282
    -0.88642
    -0.98173
    -0.98173
    -0.98173
    -0.93408
    -0.93408
    -1.07705
    -1.22001
    -1.17236
    -1.12470
    -1.41064
    -1.07705
    -1.22001
    -1.36298
    -1.26767
    -1.22001
    -1.22001
    -1.41064
    -1.26767
    -1.17236
    -1.12470
    -1.07705
    -1.26767
    -1.41064
    -1.31533
    -1.55361
    -1.41064
    -1.07705
    -1.36298
    -1.69658
    -1.55361
    -1.60127
    -1.45830
    -1.79189
    -1.64892
    -1.74424
    -1.93486
    -1.88720
    -1.93486
    -1.69658
    -1.26767
    -1.26767
    -1.69658
    -1.45830
    -2.12549
    -2.12549
    -1.55361
    -0.88642
    -0.40986
    -0.50517
    -0.83876
    -0.74345
    -0.07626
     0.44796
     0.44796
     0.68624
     0.97218
     0.97218
     0.92452
     1.49640
     1.68703
     1.87765
     1.87765
     1.78234
     1.87765
     1.35343
     1.35343
     1.35343
     1.11515
     1.01984
     1.01984
     0.73390
     0.54327
     0.11436
     0.06671
     0.01905
     0.20968
    -0.12392
    -0.21923
    -0.21923
    -0.26689
    -0.31454
    -0.31454
    -0.40986
    -0.21923
    -0.36220
    -0.07626
    -0.26689
    -0.31454
    -0.50517
    -0.40986
    -0.36220
    -0.12392
    -0.36220
    -0.64814
    -0.60048
    -0.40986
    -0.64814
    -0.50517
    -0.74345
    -0.74345
    -0.79111
    -0.64814
    -0.64814
    -0.88642
    -0.88642
    -0.74345
    -0.98173
    -0.21923
    -0.83876
    -0.93408
    -0.74345
    -0.83876
    -0.83876
    -0.64814
    -0.55282
    -0.88642
    -0.88642
    -0.45751
    -0.69579
    -0.64814
    -0.64814
    -0.50517
    -0.98173
    -1.07705
    -0.50517
    -0.45751
    -0.55282
    -0.40986
    -0.31454
    -0.50517
    -0.55282
    -0.45751
    -0.21923
    -0.36220
    -0.31454
    -0.17157
    -0.07626
    -0.12392
    -0.40986
    -0.12392
     0.11436
     0.01905
    -0.45751
    -0.17157
    -0.17157
    -0.07626
    -0.17157
    -0.31454
    -0.31454
    -0.02860
    -0.12392
    -0.36220
    -0.40986
    -0.26689
    -0.17157
    -0.31454
    -0.07626
    -0.02860
    -0.36220
    -0.31454
    -0.12392
    -0.07626
    -0.07626
    -0.21923
    -0.21923
    -0.26689
    -0.07626
    -0.07626
     0.01905
    -0.07626
    -0.17157
    -0.40986
    -0.07626
     0.06671
    -0.21923
     0.01905
    -0.26689
    -0.12392
     0.01905
    -0.12392
    -0.21923
    -0.36220
    -0.07626
    -0.21923
    -0.17157
    -0.31454
    -0.21923
    -0.60048
    -0.36220
     0.01905
    -0.45751
    -0.50517
    -0.21923
    -0.21923
    -0.40986
    -0.21923
    -0.26689
    -0.36220
    -0.21923
    -0.21923
    -0.17157
    -0.26689
    -0.12392
    -0.26689
    -0.31454
    -0.02860
    -0.07626
    -0.17157
    -0.12392
    -0.36220
    -0.50517
    -0.64814
    -0.79111
    -0.60048
    -0.26689
    -0.45751
    -0.45751
    -0.93408
    -1.17236
    -1.45830
    -1.93486
    -1.69658
    -1.55361
    -1.55361
    -0.64814
     0.20968
     0.25733
     0.97218
     1.73468
     3.06906
     3.11672
     2.49719
     2.16359
     1.97297
     2.44953
     3.30734
     3.92688
     4.30813
     4.40344
     3.83156
     3.11672
     2.40187
     2.11593
     1.21046
     0.87687
     0.40030
     0.49562
     0.20968
     0.25733
     0.25733
     0.30499
     0.01905
    -0.07626
     0.01905
     0.01905
    -0.07626
    -0.21923
    -0.31454
    -0.17157
    -0.36220
    -0.26689
    -0.50517
    -0.50517
    -0.50517
    -0.50517
    -0.69579
    -0.50517
    -0.50517
    -0.79111
    -0.79111
    -0.55282
    -0.64814
    -0.69579
    -0.88642
    -0.60048
    -0.64814
    -0.50517
    -0.69579
    -0.45751
    -0.60048
    -0.60048
    -0.74345
    -0.69579
    -0.55282
    -0.64814
    -0.88642
    -0.45751
    -0.83876
    -0.83876
    -1.02939
    -0.93408
    -0.93408
    -1.12470
    -1.22001
    -1.36298
    -1.17236
    -1.31533
    -1.07705
    -1.36298
    -1.26767
    -1.36298
    -1.69658
    -1.41064
    -1.17236
    -1.45830
    -1.22001
    -1.26767
    -1.50595
    -1.36298
    -1.55361
    -1.31533
    -1.17236
    -1.17236
    -1.07705
    -1.07705
    -1.02939
    -0.93408
    -1.02939
    -1.02939
    -0.45751
    -0.36220
    -0.12392
     0.16202
     0.44796
    -0.45751
    -1.22001
    -0.93408
    -0.12392
     0.30499
     0.35265
     0.30499
     0.49562
     0.30499
     0.11436
     0.01905
    -0.07626
    -0.50517
    -0.60048
    -0.93408
    -0.55282
    -0.55282
    -0.74345
    -0.64814
    -0.83876
    -0.88642
    -1.02939
    -1.50595
    -1.55361
    -1.60127
    -1.31533
    -1.74424
    -1.17236
    -1.12470
    -1.31533
    -1.02939
    -0.88642
    -0.69579
    -0.88642
    -0.98173
    -0.69579
    -0.69579
    -0.83876
    -0.74345
    -0.88642
    -0.79111
    -0.93408
    -0.83876
    -0.88642
    -0.55282
    -1.12470
    -0.83876
    -0.64814
    -0.93408
    -0.98173
    -1.07705
    -0.93408
    -0.69579
    -0.55282
    -0.60048
    -0.83876
    -0.79111
    -0.60048
    -0.60048
    -0.69579
    -0.55282
    -1.02939
    -1.22001
    -1.02939
    -1.22001
    -1.36298
    -1.26767
    -2.03017
    -1.83955
    -1.88720
    -1.64892
    -1.83955
    -2.07783
    -1.74424
    -1.26767
    -1.55361
    -1.69658
    -1.36298
    -0.74345
     0.16202
     0.63859
     0.92452
     1.54406
     2.06828
     1.78234
     1.73468
     2.11593
     2.02062
     2.25890
     2.02062
     2.30656
     2.06828
     2.11593
     1.78234
     1.21046
     0.78155
     0.30499
     0.30499
     0.11436
    -0.17157
    -0.69579
    -0.74345
    -0.60048
    -0.69579
    -0.60048
    -0.79111
    -0.79111
    -1.02939
    -1.07705
    -0.79111
    -0.98173
    -0.83876
    -0.93408
    -1.07705
    -0.88642
    -0.93408
    -1.02939
    -0.79111
    -0.93408
    -0.69579
    -0.98173
    -1.12470
    -0.79111
    -1.02939
    -0.98173
    -0.55282
    -0.60048
    -0.98173
    -0.79111
    -0.79111
    -0.74345
    -0.74345
    -0.83876
    -0.79111
    -0.45751
    -0.40986
    -0.40986
    -0.64814
    -0.69579
    -0.55282
    -0.50517
    -0.26689
    -0.31454
    -0.45751
    -0.50517
    -0.40986
    -0.17157
    -0.36220
    -0.31454
    -0.31454
    -0.21923
    -0.07626
    -0.07626
    -0.26689
    -0.36220
    -0.21923
    -0.26689
    -0.12392
     0.06671
    -0.21923
    -0.17157
    -0.26689
     0.01905
    -0.31454
    -0.26689
    -0.36220
    -0.17157
    -0.31454
     0.01905
    -0.26689
    -0.26689
    -0.31454
    -0.26689
    -0.21923
     0.01905
     0.01905
    -0.26689
    -0.07626
    -0.07626
    -0.07626
    -0.26689
     0.16202
    -0.02860
     0.11436
     0.16202
     0.16202
    -0.02860
     0.16202
    -0.02860
    -0.12392
     0.20968
     0.25733
     0.01905
     0.20968
     0.11436
     0.11436
    -0.07626
    -0.02860
    -0.02860
     0.25733
     0.01905
    -0.07626
    -0.02860
    -0.21923
    -0.36220
    -0.31454
    -0.12392
    -0.21923
    -0.69579
    -0.40986
    -0.45751
    -0.26689
    -0.50517
    -0.74345
    -0.88642
    -0.74345
    -0.79111
    -0.88642
    -0.98173
    -1.02939
    -0.98173
    -1.07705
    -1.07705
    -0.74345
    -0.79111
    -1.07705
    -0.55282
    -0.50517
    -0.07626
    -0.26689
    -0.21923
     0.30499
     0.11436
     0.20968
     0.01905
    -0.02860
    -0.31454
     0.06671
     0.11436
     0.11436
     0.25733
    -0.26689
    -0.40986
    -0.40986
    -0.07626
    -0.55282
    -0.36220
     0.16202
     0.63859
     1.06749
     0.87687
     0.87687
     1.01984
     1.40109
     1.35343
     1.87765
     2.16359
     2.16359
     2.44953
     2.16359
     1.78234
     1.25812
     1.21046
     1.35343
     1.68703
     2.11593
     2.16359
     1.68703
     0.97218
     0.78155
     0.40030
     0.40030
     0.44796
     0.30499
     0.44796
     0.25733
     0.16202
     0.16202
    -0.31454
    -0.50517
    -0.83876
    -0.60048
    -0.79111
    -0.88642
    -0.88642
    -1.02939
    -1.17236
    -0.88642
    -0.45751
    -0.60048
    -0.88642
    -0.50517
    -0.21923
    -0.31454
    -0.40986
    -0.50517
    -0.64814
    -0.40986
    -0.07626
    -0.17157
    -0.07626
    -0.36220
    -0.07626
    -0.26689
     0.01905
    -0.21923
    -0.17157
    -0.40986
    -0.07626
    -0.26689
    -0.02860
    -0.07626
    -0.31454
    -0.07626
    -0.07626
    -0.12392
     0.01905
    -0.02860
    -0.02860
    -0.12392
     0.06671
     0.16202
    -0.07626
    -0.02860
     0.01905
     0.11436
    -0.02860
    -0.12392
     0.11436
    -0.02860
    -0.07626
     0.20968
    -0.02860
     0.06671
    -0.07626
    -0.07626
    -0.02860
     0.20968
     0.16202
     0.01905
     0.25733
     0.11436
     0.11436
     0.11436
     0.20968
     0.06671
     0.25733
     0.20968
     0.30499
     0.44796
     0.20968
     0.06671
    -0.17157
     0.54327
     0.25733
     0.11436
    -0.07626
     0.20968
    -0.02860
     0.20968
    -0.02860
    -0.17157
    -0.02860
    -0.26689
    -0.07626
    -0.21923
    -0.36220
    -0.31454
    -0.45751
    -0.21923
    -0.26689
    -0.50517
    -0.36220
    -0.40986
    -0.31454
    -0.40986
    -0.40986
    -0.79111
    -0.26689
    -0.36220
    -0.36220
    -0.17157
    -0.26689
    -0.07626
    -0.45751
    -0.26689
    -0.07626
    -0.07626
    -0.07626
    -0.26689
    -0.21923
    -0.07626
    -0.07626
    -0.26689
     0.01905
    -0.21923
    -0.26689
    -0.26689
    -0.40986
    -0.50517
    -0.98173
    -0.93408
    -1.07705
    -1.07705
    -1.64892
    -1.07705
    -0.07626
     1.16281
     1.16281
     0.87687
     0.97218
     1.83000
     2.30656
     1.97297
     2.02062
     3.73625
     5.40423
     5.21360
     2.78312
     2.35422
     3.06906
     3.11672
     3.45031
     2.68781
     2.02062
     1.30578
     0.68624
     0.16202
    -0.21923
    -0.74345
    -0.64814
    -0.69579
    -0.79111
    -1.22001
    -0.79111
    -0.98173
    -1.07705
    -0.74345
    -0.55282
    -0.40986
    -0.36220
    -0.21923
    -0.21923
     0.20968
     0.30499
     0.25733
     0.25733
     0.49562
     0.25733
     0.44796
     0.59093
     0.78155
     0.59093
     0.68624
     0.59093
     0.59093
     0.44796
     0.16202
     0.20968
     0.20968
    -0.07626
    -0.17157
    -0.31454
    -0.40986
    -0.50517
    -0.60048
    -0.88642
    -0.45751
    -0.69579
    -0.88642
    -0.98173
    -1.07705
    -1.02939
    -1.07705
    -1.07705
    -0.98173
    -0.74345
    -0.69579
    -0.74345
    -0.88642
    -0.69579
    -0.64814
    -0.93408
    -0.45751
    -0.50517
    -0.50517
    -0.79111
    -0.45751
    -0.60048
    -0.07626
    -0.26689
    -0.45751
    -0.45751
    -0.69579
    -0.93408
    -0.88642
    -0.50517
    -0.40986
    -0.60048
    -0.69579
    -1.22001
    -1.60127
    -2.07783
    -1.93486
    -2.07783
    -2.50674
    -2.36377
    -2.64971
    -2.69736
    -2.93565
    -2.93565
    -3.36455
    -3.41221
    -3.45987
    -3.65049
    -3.55518
    -3.31690
    -3.50752
    -3.36455
    -3.41221
    -3.17393
    -3.50752
    -3.31690
    -3.65049
    -3.31690
    -3.31690
    -3.55518
    -3.65049
    -3.69815
    -3.69815
    -3.93643
    -4.07940
    -3.93643
    -3.88877
    -4.17471
    -4.31768
    -4.12706
    -4.07940
    -4.12706
    -4.36534
    -4.22237
    -4.41299
    -4.07940
    -4.12706
    -4.07940
    -4.03174
    -3.74580
    -3.88877
    -3.74580
    -3.36455
    -3.65049
    -3.26924
    -3.17393
    -2.93565
    -2.88799
    -3.12627
    -2.79268
    -2.55439
    -2.45908
    -2.17314
    -2.22080
    -2.31611
    -2.12549
    -2.31611
    -1.98252
    -1.98252
    -2.03017
    -2.07783
    -2.07783
    -2.03017
    -2.41142
    -2.64971
    -2.55439
    -2.17314
    -1.64892
    -1.31533
    -1.26767
    -1.69658
    -2.26846
    -2.45908
    -1.98252
    -1.31533
    -0.79111
    -0.93408
    -0.69579
    -0.31454
    -0.36220
    -0.55282
    -0.26689
     0.40030
     0.35265
     0.20968
     0.01905
     0.30499
     0.49562
     0.68624
     0.63859
     1.30578
     0.97218
     0.54327
     0.78155
     0.68624
     0.44796
     0.54327
     0.40030
     0.35265
     0.40030
     0.44796
     0.25733
     0.06671
    -0.26689
    -0.31454
    -0.36220
    -0.21923
    -0.40986
    -0.79111
    -0.60048
    -0.83876
    -0.69579
    -0.74345
    -0.98173
    -1.36298
    -1.07705
    -1.02939
    -1.07705
    -1.26767
    -1.22001
    -1.26767
    -1.26767
    -1.07705
    -0.93408
    -1.22001
    -1.22001
    -1.07705
    -0.98173
    -1.07705
    -0.98173
    -1.17236
    -0.88642
    -0.60048
    -0.50517
    -0.60048
    -0.74345
    -0.83876
    -0.69579
    -0.88642
    -0.45751
    -0.50517
    -0.79111
    -0.50517
    -0.64814
    -0.64814
    -0.74345
    -0.74345
    -0.88642
    -0.69579
    -0.83876
    -0.79111
    -0.79111
    -0.74345
    -0.79111
    -0.74345
    -0.55282
    -0.64814
    -0.64814
    -0.69579
    -0.55282
    -0.50517
    -0.45751
    -0.55282
    -0.55282
    -0.50517
    -0.31454
    -0.31454
    -0.50517
    -0.50517
    -0.40986
    -0.45751
    -0.26689
    -0.12392
    -0.36220
    -0.64814
    -0.26689
    -0.45751
    -0.31454
    -0.36220
    -0.69579
    -0.31454
    -0.55282
    -0.26689
    -0.50517
    -0.55282
    -0.74345
    -0.50517
    -0.36220
    -0.36220
    -0.64814
    -0.60048
    -0.60048
    -0.31454
    -0.40986
    -0.64814
    -0.64814
    -0.55282
    -0.60048
    -0.55282
    -0.55282
    -0.69579
    -0.60048
    -0.83876
    -0.64814
    -0.64814
    -0.26689
    -0.60048
    -0.31454
    -0.45751
    -0.50517
    -0.79111
    -0.79111
    -0.26689
     0.06671
     0.35265
     0.59093
     0.25733
    -0.07626
    -0.07626
    -0.55282
    -0.36220
    -0.12392
    -0.40986
    -0.21923
    -0.50517
    -0.36220
    -0.69579
    -1.17236
    -1.12470
    -1.26767
    -1.22001
    -1.22001
    -1.41064
    -1.12470
    -0.98173
    -1.12470
    -0.64814
    -0.79111
    -1.12470
    -1.17236
    -0.69579
     0.01905
     0.54327
     0.87687
     1.44874
     1.21046
     0.73390
     1.92531
     2.97375
     3.11672
     1.78234
     1.49640
     1.92531
     2.35422
     2.78312
     2.59250
     2.30656
     2.02062
     1.54406
     0.87687
     0.68624
     0.44796
     0.25733
     0.20968
    -0.45751
    -0.45751
    -0.40986
    -0.50517
    -0.50517
    -0.45751
    -0.50517
    -0.60048
    -0.50517
    -0.50517
    -0.21923
    -0.26689
    -0.50517
    -0.64814
    -0.60048
    -0.31454
    -0.45751
    -0.40986
    -0.60048
    -0.69579
    -0.69579
    -0.88642
    -0.45751
    -0.88642
    -0.93408
    -0.79111
    -0.88642
    -0.98173
    -1.07705
    -0.83876
    -1.22001
    -1.07705
    -0.93408
    -0.98173
    -1.02939
    -1.17236
    -1.17236
    -0.83876
    -0.50517
    -1.02939
    -0.98173
    -0.98173
    -0.79111
    -0.83876
    -0.74345
    -0.55282
    -0.83876
    -0.69579
    -0.64814
    -0.69579
    -0.64814
    -0.74345
    -0.88642
    -0.79111
    -0.69579
    -0.50517
    -0.64814
    -0.45751
    -0.64814
    -0.40986
    -0.60048
    -0.50517
    -0.79111
    -0.40986
    -0.36220
    -0.21923
    -0.40986
    -0.50517
    -0.50517
    -0.55282
    -0.17157
    -0.21923
    -0.21923
    -0.36220
    -0.36220
    -0.45751
    -0.21923
    -0.31454
    -0.40986
    -0.26689
    -0.07626
    -0.26689
    -0.21923
    -0.36220
    -0.26689
    -0.40986
    -0.31454
    -0.21923
    -0.45751
    -0.55282
    -0.50517
    -0.50517
    -0.45751
    -0.50517
    -0.74345
    -0.69579
    -0.69579
    -0.69579
    -1.07705
    -0.79111
    -1.26767
    -1.07705
    -1.22001
    -0.88642
    -1.12470
    -1.31533
    -1.45830
    -1.17236
    -1.31533
    -1.36298
    -1.55361
    -1.60127
    -1.60127
    -1.60127
    -1.55361
    -1.55361
    -1.50595
    -1.50595
    -1.74424
    -1.45830
    -1.50595
    -1.60127
    -1.36298
    -1.36298
    -1.26767
    -1.02939
    -1.12470
    -1.02939
    -0.69579
    -0.88642
    -0.64814
    -0.50517
    -0.64814
    -0.74345
    -0.69579
    -0.36220
    -0.21923
    -0.83876
    -0.64814
    -0.40986
    -0.21923
    -0.12392
     1.06749
     1.87765
     3.16438
     3.40266
     2.87844
     2.97375
     4.45110
     5.30891
     3.06906
     1.40109
     2.78312
     3.68860
     3.21203
     3.30734
     2.25890
     1.63937
     0.97218
     0.20968
    -0.26689
    -1.41064
    -2.07783
    -2.07783
    -1.69658
    -1.64892
    -1.31533
    -0.98173
    -0.50517
    -0.60048
    -1.07705
    -0.93408
    -0.98173
    -0.74345
    -0.79111
    -0.40986
    -0.17157
    -0.02860
    -0.55282
    -0.69579
    -0.88642
    -1.07705
    -1.22001
    -1.12470
    -1.02939
    -0.88642
    -1.07705
    -1.07705
    -1.12470
    -1.22001
    -1.07705
    -1.17236
    -0.98173
    -1.02939
    -0.93408
    -1.07705
    -0.83876
    -1.02939
    -0.98173
    -1.12470
    -1.12470
    -0.93408
    -0.83876
    -0.55282
    -0.69579
    -0.88642
    -0.88642
    -0.74345
    -1.02939
    -0.64814
    -0.83876
    -0.79111
    -0.74345
    -0.50517
    -0.60048
    -0.74345
    -0.55282
    -0.50517
    -0.69579
    -0.50517
    -0.45751
    -0.60048
    -0.64814
    -0.69579
    -0.31454
    -0.17157
    -0.36220
    -0.40986
    -0.50517
    -0.26689
    -0.21923
    -0.31454
    -0.50517
    -0.12392
    -0.26689
    -0.40986
    -0.31454
    -0.26689
    -0.31454
    -0.36220
    -0.55282
    -0.36220
    -0.36220
    -0.45751
    -0.55282
    -0.40986
    -0.31454
    -0.40986
    -0.64814
    -0.50517
    -0.26689
    -0.60048
    -0.50517
    -0.50517
    -0.50517
    -0.60048
    -0.74345
    -0.45751
    -0.50517
    -0.31454
    -0.40986
    -0.50517
    -0.50517
    -0.60048
    -0.60048
    -0.40986
    -0.17157
    -0.45751
    -0.40986
    -0.12392
    -0.36220
    -0.26689
    -0.36220
    -0.45751
    -0.17157
    -0.26689
    -0.21923
    -0.21923
    -0.21923
    -0.26689
    -0.40986
    -0.50517
    -0.17157
    -0.36220
    -0.55282
    -0.12392
    -0.60048
    -0.55282
    -0.50517
    -0.64814
    -0.31454
    -0.69579
    -0.45751
    -0.50517
    -0.69579
    -0.60048
    -0.31454
    -0.88642
    -0.40986
    -0.40986
    -0.79111
    -0.40986
    -0.55282
    -0.40986
    -0.60048
    -0.50517
    -0.26689
    -0.17157
    -0.26689
    -0.55282
    -0.31454
    -0.26689
    -0.31454
    -0.55282
    -0.50517
    -0.50517
    -1.07705
    -1.22001
    -0.31454
     0.44796
     0.59093
     0.06671
    -0.26689
     0.11436
     0.82921
     1.40109
     2.11593
     2.21125
     2.40187
     3.16438
     4.06985
     3.64094
     3.73625
     3.64094
     3.64094
     3.68860
     3.78391
     3.78391
     3.16438
     2.92609
     2.83078
     2.68781
     1.59171
     1.59171
     0.97218
     0.87687
     0.35265
     0.59093
     0.25733
     0.06671
    -0.12392
     0.25733
    -0.02860
     0.20968
     0.16202
     0.44796
     0.40030
     0.49562
     0.35265
     0.25733
     0.30499
     0.40030
     0.49562
     0.59093
     0.68624
     0.35265
     0.25733
     0.40030
     0.20968
     0.16202
     0.11436
    -0.12392
     0.25733
     0.16202
     0.06671
    -0.21923
    -0.02860
    -0.12392
    -0.12392
    -0.07626
     0.30499
    -0.07626
    -0.17157
     0.16202
    -0.12392
     0.16202
    -0.31454
    -0.07626
     0.06671
     0.16202
     0.06671
    -0.12392
     0.01905
    -0.12392
     0.01905
     0.16202
     0.25733
     0.20968
    -0.36220
     0.49562
     0.49562
     0.63859
     0.40030
     0.35265
     0.25733
     0.16202
     0.73390
     0.78155
     0.97218
     0.97218
     1.01984
     0.73390
     0.87687
     0.73390
     0.20968
     0.25733
     0.44796
     0.49562
     0.59093
     0.11436
     0.11436
     0.11436
     0.16202
    -0.02860
    -0.12392
    -0.21923
    -0.36220
    -0.12392
     0.11436
     0.25733
    -0.21923
    -0.12392
     0.20968
     0.30499
     0.06671
     0.11436
     0.40030
     0.20968
     0.20968
     0.30499
     0.20968
     0.20968
     0.11436
     0.25733
     0.35265
     0.49562
     0.30499
     0.20968
     0.44796
     0.30499
     0.30499
     0.35265
    -0.07626
     0.20968
     0.25733
     0.40030
     0.16202
     0.01905
     0.01905
     0.11436
    -0.02860
     0.25733
     0.20968
    -0.17157
    -0.12392
     0.06671
     0.44796
     0.30499
     0.11436
     0.01905
     0.35265
     0.59093
     0.59093
     0.44796
     0.54327
     0.40030
     0.54327
     0.59093
     0.78155
     0.20968
     0.54327
     0.30499
     0.25733
     0.30499
    -0.26689
    -0.36220
    -0.98173
    -0.88642
    -1.17236
    -0.36220
     1.30578
     0.87687
    -0.02860
    -0.36220
    -0.26689
     0.11436
     0.97218
     2.35422
     2.87844
     2.54484
     1.73468
     3.16438
     4.30813
     4.49875
     4.26047
     4.35579
     3.54563
     3.06906
     3.11672
     3.45031
     3.68860
     3.16438
     2.59250
     2.40187
     1.83000
     0.82921
     0.92452
     0.59093
     0.59093
     0.11436
    -0.55282
    -0.83876
    -0.69579
    -0.88642
    -0.83876
    -1.17236
    -1.02939
    -1.02939
    -1.07705
    -0.69579
    -0.50517
    -0.64814
    -0.79111
    -0.88642
    -0.64814
    -0.50517
    -0.50517
    -0.40986
    -0.02860
    -0.17157
    -0.21923
    -0.21923
     0.01905
    -0.07626
    -0.07626
    -0.36220
    -0.50517
    -0.60048
    -0.64814
    -0.45751
    -0.40986
    -0.60048
    -0.79111
    -0.36220
    -0.60048
    -0.88642
    -0.79111
    -0.79111
    -0.69579
    -0.45751
    -0.45751
    -0.79111
    -0.69579
    -0.64814
    -0.50517
    -0.40986
    -0.55282
    -0.64814
    -0.40986
    -0.26689
    -0.45751
    -0.17157
    -0.31454
    -0.50517
    -0.36220
     0.54327
     0.20968
    -0.07626
    -0.31454
    -0.21923
    -0.26689
     0.30499
     0.25733
    -0.07626
     0.11436
     0.16202
     0.06671
     0.01905
     0.25733
     0.11436
    -0.12392
     0.35265
     0.16202
     0.01905
     0.11436
     0.20968
     0.20968
     0.25733
     0.35265
     0.20968
     0.30499
     0.40030
     0.30499
     0.35265
     0.59093
     0.40030
     0.06671
     0.40030
     0.87687
     0.40030
     0.49562
     0.68624
     0.44796
     0.44796
     0.44796
     0.35265
     0.40030
     0.49562
     0.30499
     0.49562
     0.20968
     0.11436
     0.01905
     0.11436
     0.40030
     0.06671
    -0.12392
    -0.17157
     0.01905
     0.01905
    -0.26689
     0.01905
    -0.12392
     0.01905
    -0.02860
     0.20968
     0.01905
     0.01905
    -0.02860
    -0.02860
     0.44796
     0.20968
     0.30499
     0.25733
     0.40030
     0.25733
     0.35265
     0.40030
     0.16202
     0.11436
     0.01905
     0.01905
    -0.17157
    -0.12392
    -0.31454
    -0.83876
     0.01905
     0.87687
     0.68624
     0.54327
     0.20968
     0.59093
     1.30578
     1.35343
     1.92531
     2.44953
     2.87844
     3.59328
     3.30734
     3.40266
     3.16438
     2.87844
     3.21203
     3.11672
     2.78312
     3.02141
     2.59250
     2.02062
     1.73468
     0.97218
     0.92452
     0.73390
     0.49562
     0.54327
     0.30499
    -0.02860
     0.11436
    -0.12392
     0.11436
    -0.02860
     0.30499
     0.11436
     0.40030
     0.20968
     0.35265
     0.35265
     0.40030
     0.59093
     0.59093
     0.73390
     0.25733
     0.49562
     0.54327
     0.73390
     0.44796
     0.68624
     0.78155
     0.82921
     0.68624
     0.59093
     0.54327
     0.68624
     0.73390
     0.54327
     0.40030
     0.59093
     0.73390
     0.59093
     0.44796
     0.25733
     0.30499
     0.59093
     0.59093
     0.54327
     0.35265
     0.30499
     0.54327
     0.54327
     0.30499
     0.68624
     0.30499
     0.68624
     0.30499
     0.68624
     0.59093
     0.49562
     0.49562
     0.54327
     0.73390
     0.68624
     0.73390
     0.87687
     0.82921
     0.78155
     0.68624
     0.78155
     0.92452
     1.06749
     0.78155
     0.97218
     0.68624
     0.97218
     0.78155
     0.68624
     0.87687
     0.82921
     0.54327
     0.92452
     0.54327
     0.68624
     0.54327
     0.25733
     0.35265
     0.49562
     0.44796
     0.35265
     0.25733
     0.11436
     0.11436
    -0.07626
     0.44796
     0.16202
     0.01905
    -0.02860
     0.25733
     0.16202
    -0.07626
    -0.02860
     0.01905
     0.20968
     0.11436
    -0.07626
    -0.07626
     0.16202
    -0.07626
    -0.31454
    -0.02860
     0.01905
    -0.21923
    -0.26689
    -0.17157
    -0.12392
    -0.17157
    -0.50517
    -0.31454
    -0.21923
    -0.21923
    -0.12392
    -0.31454
    -0.17157
    -0.31454
    -0.17157
    -0.17157
     0.06671
     0.11436
    -0.12392
     0.11436
     0.16202
     0.16202
     0.11436
    -0.07626
     0.30499
     0.20968
     0.35265
     0.16202
    -0.02860
     0.11436
     0.11436
    -0.26689
     0.11436
    -0.26689
    -0.74345
    -0.69579
    -1.17236
    -1.26767
    -1.22001
    -0.31454
    -0.07626
     0.20968
    -0.02860
     0.06671
    -0.02860
     1.16281
     1.92531
     2.87844
     3.40266
     3.11672
     2.68781
     2.68781
     3.06906
     3.16438
     3.25969
     3.02141
     2.40187
     2.11593
     1.73468
     1.01984
     0.35265
    -0.02860
    -0.50517
    -0.98173
    -1.02939
    -1.31533
    -1.74424
    -1.79189
    -1.79189
    -1.60127
    -1.74424
    -1.41064
    -1.64892
    -1.31533
    -1.26767
    -0.98173
    -1.07705
    -1.07705
    -1.07705
    -1.02939
    -0.98173
    -0.69579
    -0.55282
    -0.83876
    -0.79111
    -0.50517
    -0.55282
    -0.64814
    -0.69579
    -0.50517
    -0.69579
    -0.50517
    -0.69579
    -0.50517
    -0.69579
    -0.64814
    -0.69579
    -0.40986
    -0.55282
    -0.64814
    -0.50517
    -0.50517
    -0.45751
    -0.40986
    -0.50517
    -0.55282
    -0.55282
    -0.40986
    -0.50517
    -0.69579
    -0.64814
    -0.60048
    -0.60048
    -0.45751
    -0.64814
    -0.98173
    -0.83876
    -0.60048
    -0.60048
    -0.83876
    -0.88642
    -1.02939
    -0.69579
    -0.55282
    -0.69579
    -0.83876
    -0.79111
    -0.88642
    -0.74345
    -0.79111
    -0.45751
    -0.88642
    -0.88642
    -0.69579
    -0.83876
    -0.45751
    -0.79111
    -0.93408
    -0.88642
    -0.64814
    -0.88642
    -0.88642
    -0.88642
    -1.02939
    -0.98173
    -0.98173
    -0.69579
    -0.88642
    -1.26767
    -0.88642
    -0.79111
    -0.69579
    -0.83876
    -0.79111
    -1.02939
    -0.74345
    -0.98173
    -0.79111
    -0.88642
    -0.69579
    -1.02939
    -0.83876
    -0.69579
    -0.64814
    -1.02939
    -0.88642
    -0.93408
    -0.93408
    -0.93408
    -1.22001
    -1.17236
    -0.88642
    -0.88642
    -1.02939
    -1.12470
    -1.17236
    -1.07705
    -1.02939
    -1.17236
    -0.88642
    -0.79111
    -1.12470
    -0.88642
    -0.74345
    -0.60048
    -0.79111
    -0.79111
    -0.45751
    -0.45751
    -0.36220
    -0.07626
     0.01905
    -0.12392
    -0.31454
    -0.50517
    -0.17157
     0.25733
     0.20968
     0.63859
     0.40030
     0.16202
    -0.12392
    -0.45751
    -0.98173
    -0.83876
    -0.98173
    -1.17236
    -1.31533
    -0.69579
     0.01905
    -0.60048
    -0.93408
    -1.36298
    -1.41064
    -1.50595
    -1.02939
    -0.55282
     0.25733
     0.54327
     0.35265
     1.40109
     2.11593
     2.11593
     2.49719
     2.73547
     2.87844
     2.83078
     2.83078
     2.64015
     2.44953
     2.73547
     2.97375
     2.40187
     2.30656
     1.92531
     1.35343
     0.92452
     0.44796
     0.40030
    -0.12392
    -0.40986
    -0.50517
    -0.69579
    -0.88642
    -0.64814
    -0.45751
    -0.64814
    -0.64814
    -0.50517
    -0.50517
    -0.50517
    -0.60048
    -0.50517
    -0.40986
    -0.21923
    -0.21923
    -0.21923
    -0.40986
    -0.26689
    -0.40986
    -0.36220
    -0.31454
    -0.36220
    -0.40986
    -0.31454
    -0.50517
    -0.40986
    -0.55282
    -0.69579
    -0.26689
    -0.36220
    -0.36220
    -0.60048
    -0.55282
    -0.45751
    -0.64814
    -0.31454
    -0.31454
    -0.69579
    -0.69579
    -0.45751
    -0.26689
    -0.60048
    -0.50517
    -0.50517
    -0.60048
    -0.60048
    -0.31454
    -0.36220
    -0.36220
    -0.45751
    -0.64814
    -0.26689
     0.01905
    -0.17157
    -0.60048
    -0.40986
    -0.17157
    -0.17157
    -0.40986
    -0.21923
    -0.26689
    -0.07626
    -0.17157
    -0.21923
    -0.21923
    -0.21923
    -0.45751
    -0.31454
    -0.21923
    -0.21923
    -0.60048
    -0.31454
    -0.36220
    -0.45751
    -0.31454
    -0.31454
    -0.45751
    -0.36220
    -0.40986
    -0.50517
    -0.36220
    -0.26689
    -0.40986
    -0.40986
    -0.07626
    -0.26689
    -0.07626
     0.06671
    -0.21923
    -0.26689
    -0.02860
    -0.02860
    -0.21923
    -0.12392
     0.11436
    -0.07626
     0.01905
    -0.02860
    -0.07626
    -0.45751
    -0.26689
    -0.07626
    -0.26689
    -0.21923
    -0.36220
    -0.36220
    -0.31454
    -0.45751
    -0.36220
    -0.50517
    -0.21923
    -0.31454
    -0.31454
    -0.26689
    -0.45751
    -0.26689
    -0.07626
     0.11436
    -0.07626
    -0.17157
     0.20968
     0.16202
     0.30499
     0.16202
     0.25733
     0.11436
     0.40030
     0.25733
     0.11436
     0.16202
     0.06671
    -0.12392
    -0.50517
    -0.36220
    -0.50517
    -0.74345
    -0.02860
     0.40030
     0.97218
     0.44796
    -0.21923
     0.01905
     0.40030
     1.35343
     1.83000
     1.87765
     2.11593
     2.64015
     2.06828
     3.06906
     3.45031
     3.40266
     3.68860
     3.25969
     2.87844
     3.11672
     3.16438
     3.11672
     2.68781
     2.44953
     2.40187
     2.30656
     1.83000
     1.44874
     1.11515
     0.82921
     0.92452
     0.63859
     0.59093
     0.44796
     0.20968
     0.01905
     0.01905
     0.16202
     0.35265
     0.25733
     0.06671
     0.11436
     0.20968
     0.01905
     0.20968
    -0.02860
     0.54327
     0.11436
     0.25733
     0.01905
     0.16202
     0.20968
    -0.40986
    -0.60048
    -0.12392
     0.01905
     0.06671
    -0.26689
    -0.26689
    -0.26689
    -0.50517
    -0.60048
    -0.17157
     0.11436
    -0.02860
    -0.07626
     0.16202
     0.20968
     0.44796
     0.20968
     0.49562
     0.54327
     0.97218
     0.59093
     0.06671
     0.20968
     0.44796
     0.59093
     0.87687
     0.92452
     1.01984
     0.97218
     0.44796
     0.40030
     0.16202
     0.11436
    -0.26689
     0.11436
     0.35265
     0.35265
     0.01905
    -0.07626
    -0.36220
    -0.36220
    -0.60048
    -0.45751
    -0.64814
    -0.50517
    -0.45751
    -0.69579
    -0.40986
    -0.50517
    -0.26689
     0.11436
     0.01905
    -0.02860
    -0.12392
     0.01905
     0.01905
     0.16202
    -0.02860
     0.11436
     0.30499
     0.11436
     0.16202
     0.20968
    -0.07626
     0.06671
     0.01905
     0.06671
     0.16202
     0.11436
    -0.07626
    -0.17157
    -0.02860
    -0.07626
    -0.21923
     0.06671
     0.06671
    -0.45751
    -0.21923
    -0.26689
    -0.07626
    -0.31454
    -0.40986
    -0.45751
    -0.45751
    -0.21923
    -0.17157
    -0.60048
    -0.60048
    -0.45751
    -0.60048
    -0.50517
    -0.31454
    -0.45751
    -0.45751
    -0.36220
    -0.45751
    -0.40986
    -0.55282
    -0.60048
    -0.21923
    -0.07626
    -0.26689
    -0.31454
    -0.36220
    -0.12392
    -0.40986
    -0.07626
    -0.26689
    -0.26689
    -0.60048
    -0.74345
    -0.93408
    -1.45830
    -1.88720
    -1.50595
     0.40030
     0.92452
    -0.69579
    -1.02939
    -0.83876
    -0.12392
     0.40030
     0.87687
     1.21046
     1.59171
     2.49719
     2.97375
     2.73547
     2.44953
     2.83078
     3.49797
     3.59328
     3.40266
     2.87844
     2.83078
     2.44953
     2.25890
     2.06828
     1.63937
     1.30578
     1.35343
     1.01984
     0.97218
     0.40030
     0.25733
     0.30499
    -0.02860
    -0.26689
     0.11436
     0.16202
     0.16202
     0.20968
     0.49562
     0.25733
     0.16202
     0.16202
     0.44796
     0.30499
     0.11436
     0.44796
     0.68624
     0.16202
     0.06671
     0.06671
     0.40030
     0.25733
     0.59093
     0.35265
     0.11436
     0.20968
     0.06671
     0.20968
     0.59093
     0.44796
     0.35265
     0.35265
     0.49562
     0.35265
     0.16202
     0.06671
     0.11436
     0.40030
     0.25733
     0.20968
    -0.07626
    -0.02860
    -0.31454
    -0.31454
    -0.07626
     0.06671
     0.01905
    -0.17157
    -0.12392
    -0.21923
    -0.12392
    -0.17157
     0.01905
    -0.07626
     0.11436
     0.20968
     0.20968
     0.25733
     0.35265
     0.06671
     0.40030
     0.20968
     0.16202
     0.16202
     0.44796
     0.44796
     0.35265
     0.25733
     0.11436
     0.25733
     0.30499
     0.44796
     0.06671
     0.20968
     0.11436
     0.25733
     0.16202
     0.40030
     0.30499
     0.01905
     0.16202
     0.40030
     0.30499
     0.30499
     0.40030
     0.25733
     0.44796
     0.54327
     0.54327
     0.40030
     0.25733
     0.54327
     0.49562
     0.78155
     0.54327
     0.16202
     0.59093
     0.49562
     0.54327
     0.54327
     0.44796
     0.44796
     0.63859
     0.54327
     0.59093
     0.30499
     0.68624
     0.63859
     0.68624
     1.01984
     1.11515
     0.25733
    -0.60048
    -0.07626
     0.59093
     0.82921
     0.59093
     0.68624
     0.63859
     0.40030
     0.49562
     0.20968
    -0.07626
    -0.02860
    -0.50517
    -0.02860
     0.40030
     0.16202
     0.06671
     0.35265
     0.06671
     0.11436
    -0.07626
    -0.21923
    -0.02860
     0.01905
     0.01905
     0.01905
     0.06671
    -0.02860
     0.44796
     0.54327
     0.97218
     0.82921
     0.25733
     0.68624
     1.44874
     2.11593
     1.78234
     1.63937
     1.49640
     1.97297
     2.40187
     2.44953
     2.97375
     3.35500
     3.06906
     2.59250
     2.64015
     2.73547
     2.25890
     2.16359
     2.06828
     2.06828
     1.59171
     1.21046
     1.11515
     0.59093
     0.49562
     0.25733
    -0.07626
    -0.17157
    -0.31454
    -0.55282
    -0.36220
    -0.64814
    -0.64814
    -0.45751
    -0.69579
    -0.50517
    -0.50517
    -0.55282
    -0.60048
    -0.69579
    -0.45751
    -0.31454
    -0.60048
    -0.64814
    -0.45751
    -0.60048
    -0.40986
    -0.07626
    -0.36220
    -0.45751
    -0.55282
    -0.45751
    -0.31454
    -0.60048
    -0.31454
    -0.50517
    -0.21923
    -0.26689
    -0.40986
    -0.50517
    -0.40986
    -0.60048
    -0.50517
    -0.31454
    -0.36220
    -0.50517
    -0.31454
    -0.31454
    -0.31454
    -0.45751
    -0.31454
    -0.40986
    -0.36220
    -0.17157
    -0.17157
    -0.36220
    -0.31454
    -0.21923
    -0.26689
    -0.07626
     0.01905
    -0.45751
    -0.17157
    -0.17157
    -0.26689
    -0.21923
    -0.07626
    -0.07626
    -0.02860
    -0.17157
    -0.07626
    -0.21923
    -0.07626
    -0.21923
    -0.36220
    -0.02860
    -0.07626
    -0.12392
    -0.26689
    -0.07626
    -0.21923
    -0.02860
    -0.36220
    -0.45751
    -0.31454
    -0.02860
    -0.21923
    -0.31454
    -0.36220
    -0.31454
    -0.36220
    -0.36220
    -0.17157
    -0.40986
    -0.12392
    -0.50517
    -0.45751
    -0.31454
    -0.26689
    -0.36220
    -0.36220
    -0.40986
    -0.31454
    -0.12392
    -0.21923
    -0.36220
    -0.45751
    -0.60048
    -0.26689
    -0.26689
    -0.21923
    -0.26689
    -0.60048
    -0.36220
    -0.40986
    -0.26689
    -0.60048
    -0.60048
    -0.26689
    -0.60048
    -0.50517
    -0.50517
    -0.60048
    -0.93408
    -0.60048
    -0.45751
    -0.60048
    -0.64814
    -0.26689
    -0.40986
    -0.36220
    -0.45751
    -0.60048
    -0.17157
    -0.17157
    -0.21923
    -0.17157
    -0.17157
     0.11436
    -0.26689
    -0.31454
     0.06671
    -0.26689
    -0.17157
    -0.40986
    -0.45751
    -0.69579
    -0.93408
    -1.26767
    -1.55361
    -1.02939
    -0.88642
    -0.26689
    -0.31454
    -0.21923
    -0.45751
     0.44796
     2.54484
     3.02141
     2.44953
     2.21125
     2.16359
     2.83078
     3.06906
     3.54563
     3.78391
     3.97453
     4.16516
     3.59328
     2.59250
     2.11593
     1.87765
     1.68703
     1.59171
     1.92531
     1.54406
     1.40109
     1.06749
     0.59093
     0.25733
     0.20968
     0.16202
     0.44796
     0.59093
     0.20968
     0.35265
     0.16202
     0.01905
    -0.50517
    -0.69579
    -0.50517
    -1.07705
    -0.93408
    -0.83876
    -0.88642
    -1.07705
    -0.69579
    -0.79111
    -0.79111
    -0.69579
    -0.64814
    -0.60048
    -0.40986
    -0.31454
    -0.50517
    -0.50517
    -0.31454
    -0.60048
    -0.26689
    -0.12392
    -0.31454
    -0.26689
    -0.17157
    -0.07626
    -0.26689
    -0.07626
    -0.07626
    -0.07626
     0.01905
    -0.07626
     0.11436
    -0.12392
     0.16202
     0.16202
     0.11436
     0.06671
     0.11436
     0.16202
     0.25733
     0.20968
     0.20968
     0.40030
     0.25733
     0.59093
     0.49562
     0.35265
     0.40030
     0.30499
     0.54327
     0.78155
     0.59093
     0.44796
     0.44796
     0.40030
     0.54327
     0.49562
     0.44796
     0.44796
     0.59093
     0.59093
     0.49562
     0.30499
     0.35265
     0.11436
     0.49562
     0.49562
     0.54327
     0.30499
     0.44796
     0.25733
     0.20968
     0.16202
     0.40030
     0.44796
     0.44796
     0.40030
     0.25733
     0.40030
     0.54327
     0.30499
     0.40030
     0.68624
     0.40030
     0.40030
     0.40030
     0.40030
     0.49562
     0.20968
     0.44796
     0.49562
     0.73390
     0.54327
     0.30499
     0.30499
     0.25733
     0.54327
     0.06671
     0.44796
     0.40030
     0.20968
     0.44796
     0.49562
     0.40030
     0.30499
    -0.07626
     0.30499
     0.25733
     0.44796
     0.54327
     0.20968
     0.25733
     0.40030
     0.54327
     0.59093
     0.59093
     0.54327
     0.25733
     0.59093
     0.54327
     0.49562
     0.49562
     0.30499
     0.44796
     0.59093
     0.68624
     0.54327
     0.30499
     0.35265
     0.40030
     0.40030
     0.78155
     0.44796
     0.20968
     0.30499
     0.25733
     0.44796
     0.54327
     0.20968
     0.20968
     0.01905
     0.20968
    -0.07626
    -0.12392
    -0.40986
     0.06671
     0.44796
     1.01984
     1.44874
     2.06828
     2.59250
     2.73547
     2.83078
     2.21125
     1.92531
     2.21125
     3.16438
     3.59328
     3.25969
     3.35500
     3.25969
     2.83078
     2.21125
     2.11593
     1.92531
     1.44874
     1.30578
     0.73390
     0.54327
     0.30499
     0.35265
     0.25733
     0.40030
     0.40030
     0.35265
     0.11436
    -0.07626
    -0.07626
    -0.40986
    -0.21923
    -0.40986
    -0.50517
    -0.36220
    -0.26689
    -0.69579
    -0.64814
    -0.88642
    -0.69579
    -0.60048
    -0.60048
    -0.50517
    -0.69579
    -0.69579
    -0.69579
    -0.74345
    -0.36220
    -0.26689
    -0.36220
    -0.55282
    -0.36220
    -0.36220
    -0.40986
    -0.31454
    -0.50517
    -0.26689
    -0.02860
    -0.17157
    -0.17157
    -0.17157
    -0.36220
    -0.26689
    -0.45751
    -0.12392
    -0.07626
    -0.12392
    -0.36220
     0.01905
     0.01905
    -0.17157
    -0.36220
    -0.31454
     0.11436
     0.01905
    -0.12392
    -0.17157
    -0.07626
    -0.17157
    -0.31454
     0.16202
     0.11436
    -0.21923
    -0.17157
     0.06671
    -0.12392
    -0.07626
    -0.31454
    -0.12392
     0.01905
     0.01905
    -0.07626
     0.06671
    -0.12392
    -0.12392
    -0.12392
    -0.21923
    -0.02860
    -0.21923
     0.06671
    -0.17157
     0.01905
     0.01905
    -0.26689
    -0.02860
    -0.12392
     0.11436
     0.01905
    -0.21923
    -0.17157
    -0.07626
    -0.40986
    -0.36220
    -0.02860
    -0.21923
    -0.55282
    -0.26689
    -0.21923
    -0.12392
    -0.55282
    -0.55282
    -0.45751
    -0.36220
    -0.21923
    -0.40986
    -0.40986
    -0.36220
    -0.55282
    -0.50517
     0.01905
    -0.02860
    -0.45751
    -0.31454
    -0.26689
    -0.07626
    -0.31454
    -0.21923
    -0.31454
    -0.12392
    -0.12392
     0.11436
    -0.12392
    -0.02860
    -0.17157
    -0.17157
     0.35265
     0.68624
     0.59093
     0.40030
     0.68624
    -0.50517
    -0.60048
     0.11436
     0.20968
     0.49562
     0.78155
     0.82921
     0.92452
     0.82921
     0.82921
     0.01905
    -0.45751
    -0.07626
    -0.17157
     0.01905
    -0.17157
    -0.21923
     0.11436
    -0.21923
    -0.40986
    -1.22001
    -1.22001
    -1.07705
    -1.02939
    -0.83876
    -0.21923
    -0.31454
    -0.40986
    -0.07626
     0.16202
     0.40030
     0.63859
     1.11515
     1.73468
     1.73468
     1.68703
     1.63937
     1.78234
     2.16359
     2.21125
     2.35422
     2.21125
     2.02062
     1.73468
     2.11593
     2.06828
     1.49640
     1.21046
     0.92452
     1.06749
     1.21046
     1.06749
     0.54327
     0.54327
     0.35265
     0.40030
     0.11436
     0.01905
    -0.07626
    -0.40986
    -0.31454
    -0.12392
    -0.55282
    -0.74345
    -0.40986
    -0.45751
    -0.26689
    -0.31454
    -0.40986
    -0.36220
    -0.64814
    -0.40986
    -0.50517
    -0.50517
    -0.69579
    -0.50517
    -0.79111
    -0.31454
    -0.31454
    -0.50517
    -0.50517
    -0.36220
    -0.31454
    -0.36220
    -0.40986
    -0.21923
    -0.40986
    -0.55282
    -0.40986
    -0.26689
    -0.26689
    -0.50517
    -0.60048
    -0.21923
     0.01905
    -0.26689
    -0.45751
    -0.31454
    -0.40986
    -0.21923
    -0.21923
    -0.26689
    -0.21923
     0.01905
    -0.21923
     0.01905
    -0.17157
    -0.17157
    -0.26689
    -0.17157
    -0.02860
    -0.02860
    -0.17157
    -0.07626
    -0.07626
     0.01905
    -0.07626
    -0.12392
    -0.02860
     0.16202
    -0.07626
     0.16202
     0.16202
     0.06671
    -0.12392
     0.06671
     0.20968
     0.25733
     0.01905
     0.20968
    -0.07626
     0.20968
     0.01905
    -0.07626
     0.01905
    -0.02860
     0.06671
    -0.02860
     0.01905
     0.06671
    -0.17157
    -0.26689
     0.11436
     0.20968
    -0.07626
     0.20968
     0.16202
     0.25733
     0.25733
     0.25733
     0.01905
     0.35265
     0.68624
     0.54327
     0.49562
     0.49562
     0.63859
     0.49562
     0.44796
     0.82921
     0.49562
     0.63859
     0.59093
     0.49562
     0.44796
     0.40030
     0.35265
     0.49562
     0.54327
     0.35265
     0.54327
     0.68624
     0.73390
     0.40030
     0.44796
     0.59093
     0.44796
     0.44796
     0.49562
     0.40030
     0.68624
     0.25733
    -0.21923
    -0.07626
    -0.12392
    -0.02860
    -0.12392
     0.20968
     0.59093
     0.54327
     0.68624
     0.87687
     0.68624
     1.01984
     1.35343
     1.44874
     1.97297
     1.63937
     1.87765
     1.97297
     1.87765
     1.92531
     1.68703
     1.49640
     1.73468
     1.63937
     1.25812
     0.97218
     0.68624
     0.54327
     0.49562
     0.35265
     0.20968
     0.30499
     0.54327
     0.49562
     0.59093
     0.54327
     0.11436
     0.06671
     0.16202
     0.49562
    -0.07626
     0.25733
     0.40030
     0.11436
     0.20968
     0.40030
     0.25733
     0.06671
     0.06671
    -0.07626
     0.16202
     0.11436
     0.16202
     0.01905
     0.25733
     0.01905
    -0.26689
    -0.02860
     0.20968
    -0.12392
    -0.17157
    -0.07626
    -0.07626
    -0.21923
    -0.31454
    -0.45751
    -0.21923
    -0.26689
    -0.17157
    -0.21923
    -0.17157
    -0.21923
    -0.45751
    -0.36220
     0.40030
     0.30499
     0.25733
     0.30499
    -0.17157
    -1.12470
    -1.07705
    -0.60048
     0.06671
    -0.07626
    -0.07626
    -0.17157
    -0.40986
    -0.45751
    -0.40986
    -1.17236
    -1.26767
    -1.45830
    -1.88720
    -1.31533
    -1.12470
    -1.45830
    -1.60127
    -1.45830
    -1.74424
    -1.93486
    -1.93486
    -2.07783
    -2.07783
    -2.07783
    -1.88720
    -2.07783
    -1.69658
    -1.22001
    -1.45830
    -1.17236
    -1.07705
    -1.02939
    -0.83876
    -0.88642
    -0.79111
    -0.74345
    -0.64814
    -0.60048
    -0.79111
    -0.69579
    -0.88642
    -0.79111
    -0.64814
    -0.60048
    -0.69579
    -0.69579
    -0.74345
    -0.64814
    -0.64814
    -0.74345
    -0.79111
    -0.50517
    -0.50517
    -0.45751
    -0.64814
    -0.79111
    -0.60048
    -0.69579
    -0.88642
    -0.50517
    -0.45751
    -0.69579
    -0.69579
    -0.69579
    -0.64814
    -0.69579
    -0.98173
    -0.60048
    -0.69579
    -0.36220
    -0.69579
    -0.64814
    -0.45751
    -0.40986
    -0.45751
    -0.55282
    -0.69579
    -0.74345
    -1.31533
    -1.17236
    -0.98173
    -1.07705
    -0.36220
    -0.21923
    -0.17157
     0.01905
     0.35265
     1.11515
     1.25812
     1.21046
     0.97218
     1.54406
     1.63937
     1.87765
     2.02062
     2.35422
     2.35422
     2.16359
     1.83000
     1.73468
     1.44874
     1.30578
     0.87687
     0.59093
     0.68624
     0.59093
    -0.21923
    -0.17157
     0.01905
     0.16202
     0.06671
    -0.02860
     0.11436
    -0.07626
    -0.21923
    -0.26689
    -0.26689
    -0.02860
    -0.36220
    -0.17157
    -0.45751
    -0.36220
    -0.55282
    -0.40986
     0.01905
    -0.17157
    -0.31454
    -0.07626
    -0.12392
    -0.17157
    -0.12392
    -0.17157
    -0.26689
     0.06671
     0.30499
     0.30499
    -0.17157
     0.11436
    -0.17157
    -0.07626
     0.35265
     0.16202
    -0.12392
    -0.17157
     0.01905
     0.11436
     0.01905
    -0.12392
    -0.21923
    -0.07626
     0.06671
     0.06671
    -0.07626
    -0.07626
    -0.21923
    -0.31454
    -0.07626
     0.20968
     0.06671
    -0.12392
     0.01905
     0.11436
     0.16202
     0.25733
     0.06671
     0.25733
     0.20968
     0.49562
     0.40030
     0.30499
     0.11436
     0.25733
     0.25733
     0.54327
     0.30499
     0.11436
     0.30499
     0.30499
     0.25733
     0.54327
     0.20968
     0.11436
     0.25733
     0.30499
     0.49562
     0.20968
     0.11436
     0.06671
     0.01905
     0.25733
     0.30499
    -0.12392
     0.11436
    -0.12392
     0.11436
     0.16202
    -0.07626
    -0.02860
    -0.17157
     0.06671
    -0.07626
    -0.07626
    -0.26689
    -0.12392
    -0.21923
     0.16202
     0.11436
    -0.02860
    -0.07626
    -0.12392
     0.01905
    -0.07626
     0.01905
     0.01905
    -0.07626
     0.01905
     0.20968
     0.06671
     0.06671
     0.16202
     0.20968
    -0.07626
     0.40030
     0.25733
     0.16202
     0.25733
     0.16202
     0.16202
     0.01905
     0.11436
     0.16202
     0.25733
     0.49562
     0.44796
     0.92452
     0.73390
     0.87687
     1.01984
     1.06749
     0.54327
    -0.40986
     0.01905
     0.68624
     1.21046
     1.54406
     1.30578
     1.16281
     0.78155
     0.54327
     0.40030
     0.44796
     0.59093
     0.68624
     0.49562
     1.35343
     1.68703
     1.54406
     1.49640
     1.35343
     1.30578
     1.35343
     1.21046
     1.40109
     1.59171
     1.59171
     1.78234
     1.40109
     1.21046
     1.11515
     1.30578
     1.44874
     1.35343
     1.21046
     0.87687
     0.78155
     0.78155
     0.82921
     0.78155
     0.92452
     0.78155
     0.78155
     0.59093
     0.68624
     0.59093
     0.68624
     0.49562
     0.35265
     0.68624
     0.63859
     0.44796
     0.40030
     0.40030
     0.54327
     0.54327
     0.35265
     0.30499
     0.54327
     0.40030
     0.54327
     0.63859
     0.49562
     0.44796
     0.30499
     0.59093
     0.68624
     0.68624
     0.49562
     0.54327
     0.78155
     0.68624
     0.63859
     0.59093
     0.68624
     0.54327
     0.82921
     0.78155
     0.59093
     0.54327
     0.59093
     0.54327
     0.92452
     0.68624
     0.73390
     0.63859
     0.59093
     0.82921
     0.63859
     0.78155
     0.63859
     0.87687
     0.63859
     0.73390
     0.87687
     0.87687
     0.49562
     0.68624
     0.68624
     0.97218
     0.68624
     0.63859
     0.59093
     0.87687
     0.59093
     0.68624
     0.78155
     0.54327
     0.49562
     0.78155
     0.59093
     0.59093
     0.49562
     0.35265
     0.54327
     0.59093
     0.30499
     0.49562
     0.25733
     0.40030
     0.30499
     0.01905
     0.35265
     0.11436
     0.11436
     0.06671
     0.01905
    -0.02860
     0.11436
    -0.31454
     0.01905
    -0.17157
    -0.12392
    -0.26689
    -0.26689
    -0.31454
    -0.17157
    -0.45751
    -0.26689
    -0.36220
    -0.21923
    -0.31454
    -0.45751
    -0.02860
    -0.26689
    -0.45751
    -0.31454
    -0.07626
    -0.36220
    -0.45751
    -0.36220
    -0.07626
    -0.50517
    -0.40986
    -0.45751
    -0.55282
    -0.21923
    -0.55282
    -0.55282
    -0.45751
    -0.69579
    -1.02939
    -0.93408
    -0.69579
    -0.50517
    -0.69579
    -0.26689
    -0.40986
    -0.40986
    -0.50517
    -0.45751
    -0.21923
     0.78155
     0.63859
     0.40030
     0.11436
     0.01905
     0.44796
     0.40030
     1.49640
     2.40187
     1.78234
     1.11515
     1.30578
     2.35422
     2.59250
     2.59250
     2.35422
     1.59171
     0.87687
     1.35343
     1.68703
     2.16359
     1.87765
     1.35343
     0.92452
     0.59093
     0.06671
     0.16202
    -0.12392
    -0.07626
    -0.12392
    -0.40986
    -0.60048
    -0.40986
    -0.50517
    -0.40986
    -0.36220
    -0.50517
    -0.64814
    -0.64814
    -0.74345
    -0.17157
    -0.40986
    -0.79111
    -0.69579
    -0.69579
    -0.83876
    -0.88642
    -0.55282
    -0.69579
    -0.50517
    -0.60048
    -0.69579
    -0.69579
    -0.74345
    -0.69579
    -0.69579
    -0.40986
    -0.50517
    -0.60048
    -0.60048
    -0.31454
    -0.07626
    -0.02860
    -0.45751
    -0.64814
    -0.26689
    -0.17157
     0.11436
     0.20968
     0.30499
     0.40030
     0.25733
     0.11436
     0.06671
    -0.21923
    -0.64814
    -0.45751
    -0.36220
    -0.21923
    -0.26689
     0.25733
    -0.21923
    -0.60048
    -1.02939
    -1.02939
    -0.79111
    -0.55282
    -0.79111
    -0.64814
    -0.36220
    -0.45751
    -0.40986
    -0.31454
    -0.40986
    -0.26689
    -0.45751
    -0.17157
    -0.36220
    -0.07626
    -0.07626
    -0.36220
    -0.31454
    -0.36220
    -0.36220
    -0.31454
    -0.26689
    -0.40986
    -0.36220
    -0.26689
    -0.31454
    -0.31454
    -0.31454
    -0.40986
    -0.12392
    -0.07626
    -0.36220
    -0.17157
    -0.36220
    -0.07626
    -0.26689
    -0.40986
    -0.21923
     0.11436
    -0.31454
     0.06671
     0.01905
     0.11436
     0.16202
    -0.07626
     0.01905
     0.06671
     0.30499
     0.01905
     0.01905
     0.40030
     0.20968
    -0.17157
     0.35265
     0.35265
    -0.07626
     0.16202
     0.06671
     0.11436
     0.01905
    -0.21923
    -0.40986
     0.06671
    -0.12392
     0.01905
    -0.36220
    -0.12392
    -0.50517
    -0.02860
    -0.31454
    -0.12392
    -0.36220
    -0.40986
    -0.26689
    -0.50517
    -0.26689
    -0.26689
    -0.17157
     0.01905
    -0.07626
     0.01905
    -0.21923
     0.01905
    -0.64814
    -0.12392
    -0.45751
     0.01905
    -0.17157
    -0.83876
    -0.98173
    -0.69579
    -0.60048
    -0.69579
    -0.69579
    -0.21923
     0.25733
     0.06671
    -0.07626
    -0.21923
     0.40030
     0.35265
     0.63859
     1.40109
     1.78234
     1.83000
     2.54484
     2.49719
     2.11593
     2.02062
     2.21125
     2.59250
     2.59250
     2.21125
     1.92531
     1.83000
     1.87765
     1.49640
     1.06749
     1.11515
     1.06749
     0.78155
     0.49562
     0.68624
     0.20968
     0.01905
    -0.12392
    -0.02860
    -0.07626
     0.30499
     0.11436
     0.25733
     0.25733
     0.06671
     0.01905
     0.20968
     0.54327
     0.25733
     0.11436
     0.40030
     0.20968
     0.20968
    -0.07626
    -0.21923
    -0.17157
     0.16202
     0.01905
     0.01905
    -0.12392
    -0.17157
    -0.17157
    -0.40986
    -0.07626
     0.16202
    -0.45751
    -0.26689
    -0.02860
     0.11436
     0.01905
    -0.26689
    -0.26689
     0.01905
     0.30499
     0.11436
    -0.07626
     0.01905
     0.16202
     0.06671
     0.44796
     0.63859
     0.35265
     0.44796
     0.63859
     0.59093
     0.68624
     0.59093
     0.63859
     0.68624
     0.73390
     0.97218
     0.68624
     0.59093
     0.68624
     0.49562
     0.59093
     0.59093
     0.20968
     0.30499
     0.25733
     0.25733
     0.11436
     0.16202
     0.01905
    -0.07626
    -0.07626
    -0.07626
    -0.02860
    -0.50517
    -0.55282
    -0.50517
    -0.50517
    -0.17157
    -0.50517
    -0.60048
    -0.60048
    -0.74345
    -0.60048
    -0.40986
    -0.83876
    -0.79111
    -0.64814
    -0.50517
    -0.40986
    -0.60048
    -0.60048
    -0.60048
    -0.83876
    -0.31454
    -0.45751
    -0.60048
    -0.69579
    -0.74345
    -0.50517
    -0.74345
    -0.79111
    -0.88642
    -0.69579
    -0.60048
    -0.69579
    -0.69579
    -0.79111
    -0.98173
    -1.02939
    -0.60048
    -0.83876
    -1.36298
    -1.98252
    -1.17236
    -0.17157
     0.30499
     0.25733
     0.63859
     0.30499
     0.11436
     0.01905
     0.49562
     0.35265
     0.73390
     1.16281
     0.78155
     1.35343
     1.44874
     1.21046
     1.25812
     1.35343
     1.21046
     1.06749
     0.92452
     0.63859
     1.30578
     0.97218
     0.73390
     0.78155
     0.49562
     0.78155
     0.92452
     1.21046
     0.87687
     0.44796
     0.20968
     0.59093
     0.25733
     0.20968
     0.06671
    -0.36220
    -0.31454
     0.11436
    -0.12392
    -0.12392
    -0.40986
    -0.45751
    -0.60048
    -0.17157
     0.06671
    -0.36220
    -0.17157
    -0.40986
    -0.50517
    -0.36220
    -0.36220
    -0.26689
    -0.31454
    -0.17157
    -0.02860
    -0.07626
    -0.21923
    -0.40986
    -0.26689
    -0.45751
     0.06671
    -0.21923
    -0.45751
    -0.60048
    -0.55282
    -0.50517
    -0.45751
    -0.36220
    -0.64814
    -0.64814
    -0.69579
    -0.64814
    -0.93408
    -0.74345
    -0.69579
    -0.88642
    -0.50517
    -0.69579
    -0.74345
    -0.83876
    -0.69579
    -0.64814
    -0.88642
    -0.88642
    -1.07705
    -0.88642
    -0.88642
    -0.79111
    -0.83876
    -0.88642
    -1.12470
    -1.17236
    -0.83876
    -0.83876
    -1.07705
    -0.69579
    -0.79111
    -0.88642
    -0.79111
    -0.74345
    -0.74345
    -0.40986
    -0.45751
    -0.45751
    -0.45751
    -0.36220
    -0.36220
    -0.36220
    -0.36220
     0.01905
    -0.21923
    -0.21923
    -0.17157
    -0.07626
     0.11436
    -0.45751
     0.06671
    -0.07626
    -0.07626
    -0.12392
     0.06671
    -0.02860
    -0.17157
    -0.36220
    -0.31454
    -0.12392
    -0.07626
    -0.26689
    -0.40986
    -0.45751
    -0.40986
    -0.36220
    -0.45751
    -0.60048
    -0.50517
    -0.83876
    -0.45751
    -0.64814
    -0.79111
    -0.83876
    -0.83876
    -0.45751
    -0.50517
    -0.69579
    -0.88642
    -0.64814
    -0.64814
    -0.45751
    -0.50517
    -0.50517
    -0.26689
    -0.55282
    -0.31454
    -0.21923
    -0.26689
    -0.31454
    -0.50517
    -0.36220
    -0.21923
    -0.60048
    -0.60048
    -0.69579
    -0.69579
    -0.98173
    -1.36298
    -1.02939
    -0.17157
     1.25812
     1.35343
     0.87687
     1.16281
     1.78234
     3.21203
     4.26047
     3.73625
     2.59250
     3.45031
     3.54563
     3.78391
     4.30813
     4.54641
     3.78391
     3.45031
     2.92609
     2.30656
     1.73468
     1.11515
     0.44796
     0.20968
    -0.17157
     0.49562
    -0.02860
    -0.79111
    -0.74345
    -0.50517
    -0.45751
    -0.45751
    -0.26689
    -0.36220
    -0.40986
    -0.26689
    -0.21923
    -0.17157
    -0.12392
     0.01905
     0.01905
     0.44796
     0.01905
     0.01905
     0.35265
     0.25733
     0.40030
     0.25733
     0.44796
     0.59093
     0.54327
     0.68624
     0.54327
     0.49562
     0.44796
     0.49562
     0.20968
     0.59093
     0.30499
    -0.12392
     0.11436
     0.11436
    -0.12392
    -0.31454
    -0.40986
    -0.26689
    -0.07626
    -0.36220
    -0.36220
    -0.45751
    -0.50517
    -0.40986
    -0.40986
    -0.31454
    -0.07626
    -0.50517
    -0.83876
    -0.50517
    -0.21923
    -0.36220
    -0.12392
    -0.02860
     0.16202
     0.01905
    -0.12392
    -0.50517
    -0.50517
    -0.50517
    -0.74345
    -0.79111
    -0.40986
    -0.64814
    -0.74345
    -0.83876
    -0.83876
    -1.22001
    -1.31533
    -1.26767
    -1.31533
    -1.26767
    -1.31533
    -1.36298
    -1.12470
    -1.12470
    -1.07705
    -0.98173
    -0.74345
    -0.64814
    -0.69579
    -0.50517
    -0.74345
    -0.40986
    -0.60048
    -0.60048
    -0.36220
    -0.17157
    -0.26689
    -0.36220
    -0.21923
    -0.50517
    -0.17157
    -0.45751
    -0.21923
    -0.26689
    -0.45751
    -0.50517
    -0.17157
    -0.60048
    -0.40986
    -0.64814
    -0.60048
    -0.50517
    -0.60048
    -0.79111
    -0.74345
    -0.69579
    -1.07705
    -1.07705
    -1.07705
    -1.02939
    -1.26767
    -1.12470
    -1.36298
    -1.41064
    -1.45830
    -1.60127
    -1.50595
    -1.55361
    -1.26767
    -1.41064
    -1.26767
    -1.17236
    -0.98173
    -0.74345
    -0.88642
    -0.50517
    -0.50517
     0.01905
     0.87687
     1.54406
     1.21046
     1.68703
     2.30656
     2.44953
     2.25890
     1.97297
     1.35343
     1.49640
     2.06828
     2.30656
     1.83000
     1.73468
     1.30578
     0.49562
     0.25733
     0.11436
    -0.40986
    -0.69579
    -0.83876
    -1.02939
    -0.88642
    -0.74345
    -0.83876
    -0.88642
    -0.69579
    -0.45751
    -0.64814
    -0.64814
     0.06671
    -0.21923
     0.01905
     0.20968
     0.35265
     0.16202
     0.40030
     0.54327
     0.40030
     0.59093
     0.73390
     0.59093
     0.87687
     0.73390
     0.68624
     0.59093
     0.78155
     0.78155
     0.49562
     0.82921
     0.78155
     0.59093
     0.63859
     0.54327
     0.59093
     0.49562
     0.63859
     0.20968
     0.25733
     0.01905
     0.06671
     0.01905
    -0.02860
     0.11436
    -0.26689
    -0.21923
    -0.17157
    -0.26689
    -0.26689
    -0.45751
    -0.50517
    -0.17157
    -0.31454
    -0.12392
    -0.36220
    -0.50517
    -0.50517
    -1.31533
    -0.45751
    -0.12392
    -0.45751
    -0.60048
    -0.60048
    -0.50517
    -0.64814
    -0.83876
    -0.88642
    -0.60048
    -0.26689
    -0.36220
    -0.64814
    -0.40986
    -0.45751
    -0.40986
    -0.21923
     0.01905
    -0.07626
    -0.21923
     0.01905
     0.11436
    -0.07626
    -0.21923
    -0.17157
     0.01905
    -0.07626
     0.20968
     0.06671
    -0.12392
    -0.07626
     0.11436
    -0.02860
     0.25733
     0.01905
    -0.21923
    -0.17157
    -0.02860
     0.16202
    -0.02860
    -0.21923
    -0.26689
     0.11436
    -0.21923
     0.16202
     0.01905
    -0.26689
    -0.40986
    -0.26689
    -0.26689
     0.11436
    -0.26689
    -0.26689
    -0.26689
    -0.26689
    -0.17157
    -0.12392
    -0.17157
    -0.26689
    -0.12392
    -0.02860
    -0.17157
    -0.21923
    -0.07626
    -0.21923
     0.11436
     0.20968
    -0.17157
     0.11436
     0.01905
