# Supplementary material for: Software algorithm and hardware design for real-time implementation of new spectral estimator
Source: Biomed Eng Online. 2014 May 9;13:61. doi: 10.1186/1475-925X-13-61 (PMC4057578; doi:10.1186/1475-925X-13-61)
Supplement: Additional file 2 — txtfiles.zip. [file 1475-925X-13-61-S2.zip › FILE092.TXT]

    -0.72123
    -0.61709
    -0.44353
    -0.51296
    -0.33940
    -0.26997
    -0.30468
    -0.40882
    -0.16584
    -0.20055
    -0.33940
    -0.26997
    -0.26997
    -0.13112
    -0.02699
     0.11186
    -0.13112
    -0.16584
    -0.23526
    -0.16584
    -0.20055
     0.11186
    -0.09641
    -0.30468
    -0.13112
    -0.02699
    -0.09641
    -0.23526
    -0.23526
    -0.37411
    -0.16584
    -0.09641
    -0.26997
    -0.26997
    -0.30468
    -0.20055
    -0.44353
     0.00772
    -0.09641
    -0.40882
    -0.37411
    -0.26997
    -0.26997
    -0.30468
    -0.37411
    -0.47824
    -0.20055
    -0.13112
    -0.20055
    -0.33940
    -0.44353
    -0.54767
    -0.54767
    -0.23526
    -0.23526
    -0.37411
    -0.51296
    -0.37411
    -0.30468
    -0.33940
    -0.61709
    -0.44353
    -0.51296
    -0.40882
    -0.33940
    -0.51296
    -0.47824
    -0.54767
    -0.68652
    -0.44353
    -0.30468
    -0.40882
    -0.47824
    -0.44353
    -0.40882
    -0.44353
    -0.37411
    -0.44353
    -0.47824
    -0.54767
    -0.26997
    -0.44353
    -0.44353
    -0.40882
    -0.54767
    -0.58238
    -0.23526
    -0.40882
    -0.54767
    -0.40882
    -0.54767
    -0.40882
    -0.44353
    -0.40882
    -0.51296
    -0.51296
    -0.26997
    -0.26997
    -0.26997
    -0.33940
    -0.37411
    -0.47824
    -0.33940
    -0.16584
    -0.37411
    -0.40882
    -0.30468
    -0.33940
    -0.23526
    -0.20055
    -0.44353
    -0.47824
    -0.06170
    -0.09641
    -0.16584
    -0.16584
    -0.26997
    -0.23526
    -0.09641
     0.21600
    -0.09641
    -0.02699
    -0.13112
     0.14657
     0.07715
    -0.02699
     0.04244
    -0.09641
    -0.06170
     0.04244
     0.18128
    -0.09641
    -0.13112
    -0.23526
    -0.33940
    -0.02699
     0.00772
    -0.16584
    -0.06170
    -0.06170
     0.21600
    -0.23526
     0.00772
    -0.02699
     0.04244
     0.18128
     0.11186
     0.25071
     0.14657
     0.18128
     0.07715
     0.42427
     0.45898
     0.11186
    -0.23526
    -0.23526
     0.45898
     1.08380
     2.26401
     3.75662
     4.20788
     2.81940
     1.53505
     1.04909
     1.36149
     1.36149
     1.81275
     2.36814
     1.95160
     1.53505
     0.97966
     0.35484
    -0.26997
    -0.89479
    -1.45018
    -1.76259
    -1.90144
    -1.97086
    -1.93615
    -1.90144
    -1.55432
    -1.51960
    -1.31133
    -0.99892
    -0.54767
    -0.33940
    -0.30468
    -0.09641
    -0.13112
     0.18128
     0.14657
     0.35484
     0.14657
     0.18128
     0.32013
     0.42427
     0.38956
     0.21600
     0.07715
     0.00772
     0.21600
     0.04244
    -0.02699
    -0.02699
    -0.33940
    -0.33940
    -0.33940
    -0.47824
    -0.51296
    -0.58238
    -0.61709
    -0.65180
    -0.61709
    -0.75594
    -0.72123
    -0.99892
    -0.82536
    -0.68652
    -0.75594
    -0.68652
    -0.75594
    -0.68652
    -0.61709
    -0.47824
    -0.61709
    -0.47824
    -0.40882
    -0.30468
    -0.33940
    -0.20055
    -0.26997
    -0.30468
    -0.30468
     0.00772
    -0.09641
    -0.16584
    -0.16584
    -0.13112
    -0.02699
     0.00772
    -0.02699
    -0.09641
    -0.02699
    -0.09641
    -0.02699
     0.11186
     0.04244
     0.07715
     0.11186
     0.25071
     0.18128
     0.11186
     0.11186
     0.11186
     0.07715
     0.00772
     0.11186
    -0.02699
     0.04244
    -0.13112
    -0.09641
    -0.06170
    -0.16584
    -0.16584
    -0.33940
    -0.20055
    -0.26997
    -0.26997
    -0.09641
    -0.20055
    -0.23526
    -0.13112
    -0.23526
    -0.16584
    -0.06170
    -0.09641
    -0.13112
    -0.02699
    -0.20055
     0.14657
     0.07715
     0.04244
     0.11186
    -0.02699
    -0.13112
     0.04244
    -0.13112
    -0.16584
    -0.13112
    -0.23526
    -0.09641
    -0.20055
    -0.20055
    -0.30468
    -0.26997
    -0.16584
    -0.40882
    -0.23526
    -0.09641
    -0.26997
    -0.26997
    -0.09641
    -0.16584
    -0.13112
    -0.02699
     0.07715
    -0.16584
     0.04244
    -0.09641
    -0.26997
    -0.13112
     0.04244
    -0.20055
    -0.33940
    -0.16584
    -0.09641
    -0.37411
    -0.06170
    -0.23526
    -0.20055
    -0.33940
    -0.26997
    -0.23526
    -0.09641
    -0.06170
    -0.44353
    -0.23526
    -0.30468
    -0.02699
    -0.02699
     0.14657
     0.21600
     0.28542
     0.59783
     0.84081
     1.60448
     2.29872
     2.05573
     1.77804
     1.32678
     1.56977
     5.49223
     7.22783
     3.72191
     1.36149
     1.43092
     2.33343
     1.56977
     2.09045
     0.94495
     0.63254
     0.04244
    -0.44353
    -1.17248
    -1.90144
    -2.45683
    -3.01222
    -3.22049
    -3.28992
    -3.25521
    -3.08165
    -2.80395
    -2.59568
    -2.07500
    -1.93615
    -1.72788
    -1.13777
    -1.10306
    -0.96421
    -0.92950
    -0.86008
    -0.72123
    -0.58238
    -0.58238
    -0.54767
    -0.51296
    -0.44353
    -0.51296
    -0.51296
    -0.54767
    -0.40882
    -0.44353
    -0.26997
    -0.23526
    -0.47824
    -0.23526
    -0.47824
    -0.13112
    -0.02699
     0.00772
    -0.06170
    -0.20055
     0.04244
     0.07715
     0.04244
     0.04244
     0.11186
     0.07715
     0.11186
     0.18128
     0.04244
     0.18128
    -0.13112
    -0.02699
     0.14657
     0.18128
     0.04244
    -0.02699
    -0.02699
     0.04244
     0.04244
     0.07715
     0.11186
     0.04244
    -0.13112
     0.07715
     0.07715
     0.00772
    -0.02699
    -0.02699
    -0.09641
     0.18128
    -0.02699
     0.00772
    -0.06170
    -0.09641
    -0.23526
    -0.20055
     0.07715
    -0.20055
    -0.23526
    -0.20055
    -0.06170
    -0.20055
    -0.23526
    -0.33940
    -0.30468
    -0.26997
    -0.16584
    -0.30468
    -0.44353
    -0.30468
    -0.23526
    -0.23526
    -0.13112
    -0.26997
    -0.44353
    -0.09641
    -0.09641
    -0.13112
    -0.20055
    -0.30468
    -0.26997
    -0.02699
    -0.02699
    -0.20055
    -0.33940
    -0.23526
    -0.23526
    -0.30468
    -0.23526
    -0.26997
    -0.30468
    -0.40882
    -0.26997
    -0.40882
    -0.54767
    -0.44353
    -0.51296
    -0.47824
    -0.16584
    -0.47824
    -0.47824
    -0.68652
    -0.37411
    -0.61709
    -0.40882
    -0.44353
    -0.44353
    -0.47824
    -0.33940
    -0.30468
    -0.30468
    -0.37411
    -0.44353
    -0.40882
    -0.09641
    -0.13112
     0.04244
    -0.26997
    -0.16584
     0.00772
    -0.02699
     0.11186
     0.07715
    -0.20055
     0.11186
     0.14657
    -0.02699
     0.00772
    -0.20055
    -0.13112
     0.04244
     0.07715
    -0.20055
    -0.26997
    -0.30468
    -0.23526
    -0.23526
    -0.20055
    -0.23526
    -0.54767
    -0.47824
    -0.30468
    -0.26997
    -0.23526
    -0.23526
    -0.37411
    -0.16584
     0.80610
     2.15987
     2.12516
     3.09710
     2.92354
     1.98631
     3.09710
     3.40950
     1.91689
     3.89547
     4.41615
     3.09710
     2.81940
     1.91689
     0.11186
     0.28542
     0.28542
    -0.20055
    -0.92950
    -2.00557
    -2.76924
    -3.08165
    -3.35934
    -3.22049
    -3.32463
    -3.70646
    -3.32463
    -2.80395
    -2.42212
    -2.38741
    -2.07500
    -1.76259
    -1.38076
    -1.03364
    -0.99892
    -1.10306
    -0.79065
    -0.68652
    -0.54767
    -0.44353
    -0.26997
    -0.51296
    -0.33940
    -0.23526
    -0.06170
    -0.26997
    -0.23526
    -0.20055
    -0.13112
    -0.09641
     0.14657
     0.00772
    -0.02699
     0.04244
     0.04244
     0.14657
     0.42427
     0.11186
     0.07715
     0.14657
     0.25071
     0.21600
    -0.02699
     0.11186
     0.04244
     0.11186
     0.28542
     0.11186
     0.00772
    -0.02699
    -0.13112
    -0.13112
     0.04244
    -0.13112
    -0.20055
    -0.26997
    -0.16584
    -0.23526
    -0.09641
    -0.47824
    -0.33940
    -0.30468
    -0.20055
    -0.40882
    -0.26997
    -0.44353
    -0.44353
    -0.51296
    -0.23526
    -0.26997
    -0.40882
    -0.37411
    -0.37411
    -0.20055
    -0.33940
    -0.30468
    -0.40882
    -0.30468
    -0.16584
    -0.23526
    -0.20055
    -0.16584
    -0.30468
    -0.23526
    -0.09641
    -0.09641
    -0.23526
    -0.26997
    -0.16584
    -0.02699
     0.00772
    -0.26997
    -0.40882
    -0.23526
     0.00772
    -0.40882
    -0.37411
    -0.37411
    -0.58238
    -0.54767
    -0.33940
    -0.40882
    -0.51296
    -0.65180
    -0.54767
    -0.58238
    -0.44353
    -0.54767
    -0.61709
    -0.79065
    -0.51296
    -0.58238
    -0.47824
    -0.33940
    -0.47824
    -0.68652
    -0.33940
    -0.23526
    -0.40882
    -0.40882
    -0.58238
    -0.26997
    -0.02699
     0.07715
    -0.06170
    -0.16584
    -0.16584
    -0.02699
     0.04244
     0.11186
     0.14657
     0.04244
    -0.06170
     0.11186
     0.07715
     0.04244
    -0.06170
    -0.20055
    -0.09641
    -0.16584
     0.00772
    -0.30468
    -0.16584
    -0.16584
    -0.09641
    -0.26997
    -0.09641
    -0.16584
    -0.20055
    -0.02699
    -0.09641
    -0.13112
    -0.09641
    -0.02699
    -0.09641
    -0.06170
    -0.13112
    -0.33940
    -0.33940
    -0.30468
    -0.33940
    -0.30468
    -0.54767
    -0.58238
    -0.68652
    -0.61709
    -0.72123
    -0.68652
    -0.82536
    -1.10306
    -1.45018
    -1.24191
    -1.20720
    -0.99892
    -0.33940
     0.18128
     0.25071
    -0.54767
    -0.54767
    -0.47824
     0.11186
     0.42427
     0.42427
     0.18128
    -0.40882
    -0.58238
    -0.68652
    -0.47824
     0.87553
     2.95825
     4.72856
     1.67390
    -0.09641
     1.39621
     0.91024
    -0.68652
     0.04244
     1.15322
     2.09045
     2.19458
     1.63919
     1.18793
     0.59783
    -0.09641
    -0.44353
    -0.61709
    -0.82536
    -0.79065
    -0.79065
    -0.79065
    -0.68652
    -0.44353
    -0.61709
    -0.33940
    -0.37411
    -0.23526
    -0.02699
     0.04244
    -0.09641
     0.14657
     0.00772
     0.11186
     0.14657
     0.21600
     0.18128
     0.45898
     0.18128
     0.45898
     0.49369
     0.32013
     0.45898
     0.42427
     0.49369
     0.66725
     0.49369
     0.38956
     0.42427
     0.28542
     0.45898
     0.21600
     0.25071
     0.07715
     0.11186
    -0.02699
    -0.09641
    -0.13112
    -0.54767
    -0.26997
    -0.51296
    -0.82536
    -0.75594
    -0.72123
    -0.86008
    -1.10306
    -0.99892
    -1.13777
    -1.06835
    -1.24191
    -1.31133
    -1.06835
    -1.06835
    -1.20720
    -1.17248
    -0.96421
    -0.89479
    -0.96421
    -0.79065
    -0.68652
    -0.75594
    -0.54767
    -0.58238
    -0.37411
    -0.26997
    -0.23526
    -0.16584
    -0.16584
     0.07715
     0.00772
    -0.23526
    -0.02699
     0.11186
     0.00772
     0.04244
     0.25071
    -0.02699
    -0.20055
    -0.09641
    -0.09641
    -0.09641
    -0.06170
    -0.16584
    -0.33940
    -0.20055
    -0.30468
    -0.30468
    -0.40882
    -0.26997
    -0.47824
    -0.44353
    -0.40882
    -0.26997
    -0.47824
    -0.54767
    -0.44353
    -0.40882
    -0.16584
    -0.30468
    -0.44353
    -0.02699
    -0.13112
    -0.02699
    -0.02699
     0.11186
     0.04244
    -0.06170
     0.28542
     0.35484
     0.32013
     0.35484
     0.25071
     0.32013
     0.21600
     0.35484
     0.35484
     0.18128
     0.18128
     0.14657
     0.00772
     0.14657
     0.14657
     0.04244
    -0.09641
    -0.26997
    -0.33940
    -0.23526
    -0.23526
    -0.13112
    -0.30468
    -0.23526
    -0.20055
    -0.33940
    -0.47824
    -0.47824
    -0.72123
    -0.58238
    -0.58238
    -0.47824
    -0.30468
     0.11186
     0.45898
    -0.20055
    -0.33940
    -0.20055
     0.07715
     0.11186
     0.35484
     0.11186
    -0.33940
    -0.96421
    -1.10306
    -1.38076
    -0.51296
     0.97966
     2.29872
     4.17317
     2.05573
     1.01437
     1.81275
    -0.06170
    -0.89479
     0.49369
     1.84746
     2.54170
     2.71526
     2.78469
     2.36814
     0.14657
     0.07715
    -0.47824
    -0.75594
    -0.75594
    -0.72123
    -0.82536
    -0.99892
    -0.79065
    -0.58238
    -0.79065
    -0.75594
    -0.75594
    -0.82536
    -0.44353
    -0.47824
    -0.65180
    -0.37411
    -0.33940
    -0.33940
    -0.47824
    -0.40882
    -0.33940
    -0.40882
    -0.47824
    -0.58238
    -0.44353
    -0.26997
    -0.33940
    -0.37411
    -0.47824
    -0.40882
    -0.26997
    -0.33940
    -0.23526
    -0.33940
    -0.30468
    -0.26997
    -0.20055
    -0.16584
    -0.30468
    -0.40882
    -0.26997
    -0.16584
    -0.02699
    -0.30468
    -0.30468
    -0.26997
     0.00772
    -0.30468
    -0.02699
    -0.20055
    -0.20055
    -0.13112
     0.04244
     0.04244
    -0.06170
    -0.23526
    -0.09641
     0.04244
     0.11186
     0.25071
     0.04244
     0.18128
     0.11186
    -0.16584
     0.11186
     0.32013
    -0.02699
     0.11186
     0.04244
     0.11186
     0.18128
    -0.13112
    -0.13112
     0.04244
    -0.02699
     0.11186
     0.04244
    -0.13112
    -0.23526
    -0.20055
    -0.20055
     0.14657
    -0.30468
    -0.37411
    -0.02699
    -0.09641
     0.00772
    -0.26997
    -0.16584
    -0.16584
    -0.16584
     0.11186
    -0.02699
    -0.20055
    -0.02699
    -0.02699
     0.00772
     0.28542
    -0.09641
    -0.06170
     0.07715
    -0.02699
    -0.02699
    -0.09641
    -0.02699
    -0.09641
     0.07715
     0.11186
    -0.02699
    -0.09641
    -0.33940
    -0.16584
    -0.09641
     0.11186
    -0.16584
    -0.26997
    -0.09641
    -0.09641
    -0.09641
    -0.02699
    -0.16584
    -0.23526
    -0.13112
    -0.02699
     0.04244
    -0.16584
    -0.33940
    -0.23526
    -0.16584
     0.00772
     0.07715
    -0.13112
    -0.16584
    -0.13112
    -0.13112
    -0.16584
    -0.37411
    -0.44353
    -0.26997
    -0.13112
    -0.23526
    -0.02699
    -0.09641
     0.25071
    -0.16584
    -0.13112
    -0.09641
     0.11186
     0.00772
     0.11186
     0.00772
    -0.16584
    -0.51296
    -1.34604
    -1.79730
    -1.41547
    -1.06835
    -1.31133
    -0.02699
     1.50034
     1.70861
     2.02102
     0.04244
    -1.76259
    -1.48489
     0.07715
     1.25736
     1.63919
     1.77804
     1.77804
     1.32678
     1.04909
     0.73668
     0.35484
     0.11186
    -0.26997
    -0.37411
    -0.51296
    -0.51296
    -0.51296
    -0.54767
    -0.54767
    -0.51296
    -0.47824
    -0.33940
    -0.44353
    -0.44353
    -0.47824
    -0.37411
    -0.23526
    -0.33940
    -0.30468
    -0.47824
    -0.68652
    -0.30468
    -0.23526
    -0.33940
    -0.47824
    -0.40882
    -0.26997
    -0.40882
    -0.30468
    -0.33940
    -0.33940
    -0.16584
    -0.20055
    -0.16584
    -0.20055
    -0.23526
    -0.26997
    -0.26997
     0.11186
     0.04244
    -0.23526
    -0.16584
    -0.13112
     0.04244
    -0.06170
    -0.23526
    -0.02699
     0.04244
    -0.02699
    -0.06170
     0.04244
    -0.16584
    -0.13112
    -0.33940
     0.25071
     0.11186
    -0.06170
    -0.02699
    -0.09641
     0.11186
     0.00772
    -0.09641
     0.04244
    -0.06170
     0.00772
     0.18128
     0.04244
     0.04244
    -0.09641
    -0.09641
    -0.06170
     0.04244
    -0.20055
    -0.26997
    -0.16584
    -0.16584
    -0.20055
    -0.09641
    -0.06170
    -0.09641
    -0.26997
    -0.13112
    -0.30468
    -0.23526
    -0.30468
    -0.37411
    -0.26997
    -0.13112
    -0.23526
    -0.37411
    -0.33940
    -0.33940
    -0.20055
    -0.33940
    -0.37411
    -0.51296
    -0.33940
    -0.30468
    -0.30468
    -0.26997
    -0.16584
    -0.33940
    -0.33940
     0.04244
    -0.06170
    -0.23526
    -0.02699
    -0.13112
    -0.02699
    -0.09641
     0.07715
     0.07715
    -0.06170
     0.21600
     0.11186
     0.14657
     0.14657
     0.18128
    -0.13112
     0.21600
     0.18128
     0.04244
     0.07715
     0.11186
    -0.09641
    -0.13112
    -0.09641
    -0.16584
    -0.26997
    -0.33940
    -0.37411
    -0.51296
    -0.65180
    -0.68652
    -1.06835
    -1.20720
    -1.31133
    -1.48489
    -1.72788
    -0.89479
     0.42427
     0.42427
    -0.26997
    -1.38076
    -1.62374
    -1.38076
    -0.44353
     0.49369
     0.59783
     0.49369
     0.25071
     0.80610
     2.29872
     2.61113
     4.83270
     6.11704
     5.28395
     3.20123
    -1.17248
     0.28542
     2.64584
     3.86076
     3.44422
     2.61113
     2.12516
     1.39621
     0.18128
    -0.65180
    -1.38076
    -1.97086
    -2.24856
    -2.28327
    -2.21385
    -1.93615
    -1.93615
    -1.72788
    -1.55432
    -1.31133
    -1.17248
    -0.99892
    -0.72123
    -0.72123
    -0.58238
    -0.65180
    -0.40882
    -0.44353
    -0.40882
    -0.44353
    -0.47824
    -0.54767
    -0.44353
    -0.58238
    -0.37411
    -0.40882
    -0.33940
    -0.47824
    -0.40882
    -0.51296
    -0.33940
    -0.51296
    -0.33940
    -0.30468
    -0.37411
    -0.20055
    -0.33940
    -0.20055
    -0.40882
    -0.20055
    -0.13112
    -0.26997
    -0.16584
    -0.16584
    -0.23526
    -0.20055
    -0.06170
    -0.09641
    -0.20055
    -0.02699
    -0.13112
    -0.23526
    -0.13112
    -0.16584
    -0.23526
    -0.26997
    -0.26997
    -0.16584
    -0.13112
    -0.13112
    -0.30468
    -0.40882
    -0.23526
    -0.26997
    -0.33940
    -0.33940
    -0.26997
    -0.23526
    -0.20055
    -0.33940
    -0.33940
    -0.44353
    -0.23526
    -0.33940
    -0.26997
    -0.16584
    -0.33940
    -0.44353
    -0.40882
    -0.16584
    -0.44353
    -0.16584
    -0.06170
    -0.13112
    -0.16584
    -0.09641
    -0.16584
    -0.02699
    -0.13112
     0.04244
     0.18128
     0.32013
     0.04244
     0.14657
     0.14657
     0.21600
    -0.02699
     0.04244
     0.25071
     0.11186
    -0.06170
     0.25071
     0.04244
     0.18128
     0.00772
    -0.06170
     0.04244
     0.18128
     0.14657
    -0.02699
     0.04244
     0.11186
     0.04244
     0.07715
     0.07715
     0.18128
    -0.02699
     0.11186
     0.11186
     0.00772
    -0.02699
     0.00772
     0.00772
     0.07715
     0.04244
    -0.09641
    -0.13112
    -0.06170
    -0.02699
    -0.20055
    -0.02699
    -0.16584
    -0.40882
    -0.37411
    -0.13112
    -0.37411
    -0.51296
    -0.40882
    -0.33940
    -0.30468
    -0.09641
    -0.37411
    -0.51296
    -0.37411
    -0.40882
    -0.33940
    -0.20055
     0.07715
     0.00772
     0.56312
     0.28542
     0.14657
     0.18128
    -0.13112
    -0.16584
    -0.75594
    -1.03364
    -0.96421
    -1.76259
    -1.48489
     0.59783
     1.36149
     0.59783
     1.04909
     2.54170
     2.92354
     1.18793
    -1.34604
    -1.10306
     0.38956
     1.88217
     2.81940
     2.68055
     2.22929
     1.36149
     0.77139
     0.04244
    -0.54767
    -0.75594
    -0.61709
    -0.86008
    -1.10306
    -0.99892
    -1.03364
    -0.68652
    -0.65180
    -0.47824
    -0.40882
    -0.23526
    -0.09641
    -0.30468
    -0.26997
    -0.16584
    -0.13112
    -0.30468
    -0.16584
    -0.16584
    -0.26997
    -0.33940
    -0.26997
    -0.13112
    -0.47824
    -0.33940
    -0.44353
    -0.30468
    -0.20055
    -0.09641
    -0.30468
    -0.16584
    -0.23526
    -0.23526
     0.00772
     0.18128
     0.04244
     0.04244
     0.14657
     0.18128
     0.21600
     0.14657
     0.18128
     0.32013
     0.45898
     0.49369
     0.21600
     0.25071
     0.14657
     0.38956
     0.35484
     0.49369
     0.45898
     0.32013
     0.49369
     0.38956
     0.56312
     0.59783
     0.35484
     0.52841
     0.59783
     0.91024
     0.73668
     0.52841
     0.63254
     0.42427
     0.52841
     0.70197
     0.56312
     0.25071
     0.25071
     0.14657
     0.11186
     0.11186
    -0.30468
    -0.30468
    -0.54767
    -0.40882
    -0.68652
    -0.86008
    -0.99892
    -1.03364
    -1.03364
    -0.96421
    -0.99892
    -1.24191
    -1.13777
    -1.13777
    -0.89479
    -0.86008
    -0.96421
    -0.82536
    -0.58238
    -0.44353
    -0.37411
    -0.37411
    -0.30468
    -0.33940
    -0.26997
    -0.20055
    -0.06170
     0.04244
    -0.33940
    -0.20055
    -0.16584
    -0.16584
    -0.13112
    -0.26997
    -0.16584
    -0.09641
    -0.23526
    -0.20055
    -0.23526
    -0.37411
    -0.47824
    -0.30468
     0.04244
    -0.16584
    -0.37411
    -0.40882
    -0.33940
    -0.23526
    -0.33940
    -0.58238
    -0.40882
    -0.44353
    -0.26997
    -0.16584
    -0.54767
    -0.47824
    -0.86008
    -0.68652
    -0.30468
    -0.26997
    -0.40882
    -0.75594
    -0.58238
    -0.54767
    -0.44353
    -0.54767
    -0.44353
    -0.47824
    -0.37411
    -0.61709
    -0.61709
    -0.75594
    -1.06835
    -1.41547
    -1.10306
     0.25071
     1.11851
     1.04909
     1.01437
     0.80610
    -0.86008
    -0.86008
     0.91024
     3.54835
     8.06092
     7.33196
     2.78469
    -0.26997
    -0.20055
     1.04909
     2.85411
     3.68720
     3.37479
     2.40285
     1.43092
     0.52841
    -0.33940
    -0.96421
    -1.38076
    -1.51960
    -1.58903
    -1.55432
    -1.51960
    -1.55432
    -1.38076
    -1.45018
    -1.24191
    -0.72123
    -0.61709
    -0.82536
    -0.75594
    -0.82536
    -0.65180
    -0.58238
    -0.61709
    -0.72123
    -0.58238
    -0.37411
    -0.30468
    -0.44353
    -0.33940
    -0.30468
    -0.65180
    -0.30468
    -0.06170
    -0.47824
    -0.20055
    -0.30468
    -0.33940
    -0.30468
    -0.33940
    -0.30468
    -0.26997
    -0.23526
    -0.20055
    -0.30468
    -0.40882
    -0.58238
    -0.51296
    -0.33940
    -0.33940
    -0.33940
    -0.51296
    -0.58238
    -0.58238
    -0.40882
    -0.47824
    -0.44353
    -0.44353
    -0.47824
    -0.37411
    -0.26997
    -0.26997
    -0.40882
    -0.26997
    -0.16584
     0.04244
     0.04244
    -0.06170
     0.04244
     0.14657
     0.14657
     0.04244
     0.11186
     0.14657
     0.14657
     0.18128
     0.14657
     0.14657
     0.11186
     0.07715
    -0.13112
     0.32013
     0.25071
     0.11186
     0.04244
    -0.06170
     0.11186
     0.14657
     0.14657
     0.14657
     0.32013
     0.18128
     0.14657
     0.32013
     0.25071
     0.11186
     0.00772
     0.14657
     0.32013
     0.07715
     0.11186
     0.18128
    -0.02699
     0.21600
     0.00772
    -0.02699
     0.04244
     0.00772
    -0.02699
    -0.13112
     0.04244
     0.04244
    -0.20055
    -0.09641
     0.25071
    -0.06170
    -0.06170
    -0.09641
    -0.06170
     0.00772
     0.00772
    -0.02699
    -0.09641
     0.11186
     0.00772
     0.04244
     0.04244
    -0.02699
    -0.09641
    -0.13112
    -0.02699
    -0.02699
    -0.09641
    -0.02699
    -0.02699
    -0.30468
    -0.02699
    -0.02699
    -0.16584
    -0.02699
    -0.16584
    -0.09641
    -0.13112
     0.00772
    -0.26997
    -0.16584
     0.04244
     0.11186
     0.11186
    -0.02699
     0.00772
     0.07715
     0.04244
    -0.09641
     0.00772
     0.11186
     0.07715
     0.11186
    -0.02699
     0.00772
     0.00772
    -0.20055
    -0.16584
     0.04244
    -0.16584
    -0.09641
    -0.13112
    -0.13112
    -0.02699
    -0.23526
    -0.13112
    -0.09641
    -0.09641
    -0.20055
    -0.06170
     0.00772
     0.04244
    -0.20055
    -0.23526
    -0.33940
    -0.33940
    -0.30468
    -0.16584
    -0.40882
    -0.54767
    -0.47824
     0.21600
     1.50034
     3.02767
     4.48558
     4.17317
     3.09710
     1.60448
     1.60448
     1.95160
     1.29207
     2.05573
     2.29872
     2.22929
     1.74333
     0.63254
    -0.40882
    -1.10306
    -2.07500
    -2.73453
    -3.22049
    -3.42877
    -3.46348
    -3.32463
    -3.11636
    -3.08165
    -2.69981
    -2.31798
    -2.28327
    -1.93615
    -1.65845
    -1.27662
    -1.31133
    -0.96421
    -0.92950
    -0.82536
    -0.61709
    -0.54767
    -0.54767
    -0.47824
    -0.40882
    -0.40882
    -0.13112
    -0.20055
    -0.16584
    -0.16584
    -0.06170
    -0.06170
    -0.02699
    -0.30468
    -0.20055
    -0.02699
     0.04244
    -0.20055
    -0.23526
    -0.26997
    -0.30468
    -0.33940
    -0.26997
    -0.23526
    -0.23526
    -0.44353
    -0.37411
    -0.47824
    -0.40882
    -0.33940
    -0.40882
    -0.23526
    -0.23526
    -0.09641
    -0.30468
    -0.16584
    -0.09641
    -0.02699
    -0.16584
     0.21600
     0.21600
     0.04244
     0.25071
     0.45898
     0.32013
     0.32013
     0.35484
     0.49369
     0.45898
     0.52841
     0.59783
     0.35484
     0.59783
     0.45898
     0.38956
     0.38956
     0.59783
     0.32013
     0.32013
     0.38956
     0.42427
     0.21600
     0.14657
     0.14657
     0.21600
     0.32013
     0.00772
     0.21600
     0.21600
    -0.20055
     0.04244
     0.04244
     0.14657
     0.00772
    -0.02699
    -0.13112
     0.00772
    -0.13112
    -0.23526
    -0.23526
    -0.16584
    -0.09641
    -0.02699
    -0.23526
    -0.26997
    -0.20055
    -0.20055
    -0.20055
    -0.09641
    -0.09641
    -0.16584
    -0.09641
    -0.06170
    -0.13112
    -0.09641
    -0.06170
     0.00772
    -0.09641
     0.04244
    -0.13112
    -0.13112
    -0.13112
    -0.20055
    -0.09641
    -0.09641
    -0.16584
    -0.20055
    -0.23526
    -0.26997
    -0.09641
    -0.16584
    -0.30468
    -0.30468
    -0.16584
    -0.06170
    -0.09641
    -0.40882
    -0.16584
    -0.09641
    -0.30468
    -0.13112
    -0.02699
    -0.23526
    -0.16584
    -0.13112
     0.04244
    -0.02699
    -0.06170
    -0.09641
    -0.16584
     0.25071
     0.14657
    -0.09641
     0.04244
    -0.13112
    -0.02699
     0.04244
    -0.02699
     0.18128
    -0.02699
     0.00772
     0.07715
     0.04244
    -0.02699
    -0.09641
    -0.20055
     0.07715
     0.04244
     0.14657
    -0.02699
    -0.06170
    -0.16584
     0.04244
     0.18128
     0.11186
    -0.09641
     0.11186
     0.11186
     0.11186
    -0.06170
     0.11186
     0.00772
     0.21600
     0.11186
     0.18128
     0.00772
    -0.09641
    -0.26997
    -0.06170
     0.11186
     0.04244
    -0.13112
     0.04244
     0.11186
     0.18128
    -0.02699
    -0.20055
    -0.33940
    -0.33940
    -0.30468
    -0.37411
    -0.58238
    -0.51296
    -0.37411
    -0.61709
    -0.33940
     0.04244
     0.80610
     1.50034
     1.95160
     2.99296
     3.37479
     4.69385
     4.76327
     2.29872
     1.95160
     1.32678
     1.56977
     2.50699
     2.22929
     1.60448
     1.29207
     0.45898
    -0.86008
    -2.31798
    -3.11636
    -3.32463
    -3.67175
    -3.70646
    -3.74117
    -3.63704
    -3.22049
    -2.73453
    -2.45683
    -2.14442
    -1.86673
    -1.51960
    -1.24191
    -0.79065
    -0.61709
    -0.72123
    -0.72123
    -0.26997
    -0.26997
    -0.09641
    -0.09641
    -0.16584
     0.11186
    -0.13112
     0.18128
     0.11186
     0.11186
     0.18128
     0.04244
     0.18128
     0.32013
     0.18128
     0.25071
     0.25071
     0.25071
     0.38956
     0.32013
     0.32013
     0.25071
     0.42427
     0.32013
     0.35484
     0.25071
     0.21600
     0.07715
     0.25071
     0.38956
     0.21600
     0.21600
     0.11186
     0.25071
     0.14657
     0.21600
     0.04244
    -0.06170
     0.00772
    -0.02699
     0.25071
    -0.06170
    -0.09641
     0.04244
    -0.09641
     0.14657
     0.04244
    -0.09641
     0.00772
    -0.02699
     0.07715
     0.00772
    -0.06170
    -0.02699
     0.07715
     0.21600
     0.11186
     0.11186
     0.11186
    -0.02699
    -0.02699
     0.21600
     0.25071
     0.04244
    -0.09641
     0.04244
     0.14657
     0.04244
    -0.02699
    -0.06170
     0.00772
    -0.02699
     0.11186
     0.04244
    -0.02699
    -0.16584
    -0.16584
     0.04244
     0.25071
     0.07715
     0.14657
     0.11186
     0.21600
     0.32013
     0.25071
     0.32013
     0.38956
     0.49369
     0.59783
     0.52841
     0.52841
     0.73668
     0.42427
     0.59783
     0.94495
     0.87553
     0.77139
     0.70197
     0.77139
     0.84081
     0.94495
     0.91024
     0.87553
     0.84081
     0.84081
     0.84081
     0.80610
     0.80610
     0.70197
     0.42427
     0.66725
     0.59783
     0.25071
     0.38956
     0.25071
     0.18128
     0.04244
    -0.13112
    -0.09641
    -0.33940
    -0.33940
    -0.44353
    -0.44353
    -0.58238
    -0.61709
    -0.86008
    -0.61709
    -0.68652
    -0.68652
    -0.86008
    -0.92950
    -0.68652
    -0.92950
    -0.82536
    -0.75594
    -0.75594
    -0.61709
    -0.54767
    -0.68652
    -0.54767
    -0.65180
    -0.61709
    -0.75594
    -0.33940
    -0.20055
    -0.54767
    -0.44353
    -0.40882
    -0.65180
    -0.54767
    -0.58238
    -0.75594
    -0.75594
    -0.61709
    -0.75594
    -0.86008
    -1.20720
    -1.51960
    -1.51960
    -0.96421
    -1.17248
    -1.20720
    -0.23526
     0.97966
     1.63919
     1.60448
     1.98631
     1.98631
     4.06903
     5.90877
     4.69385
     3.99961
     2.50699
     1.91689
     2.40285
     2.99296
     2.57642
     2.40285
     1.60448
     0.59783
    -0.44353
    -1.51960
    -2.24856
    -2.83866
    -3.04693
    -3.01222
    -3.04693
    -2.73453
    -2.45683
    -2.04029
    -2.10971
    -1.69316
    -1.13777
    -0.89479
    -0.92950
    -0.58238
    -0.58238
    -0.68652
    -0.51296
    -0.47824
    -0.37411
    -0.26997
    -0.40882
    -0.51296
    -0.16584
    -0.40882
    -0.37411
    -0.54767
    -0.20055
    -0.26997
    -0.16584
    -0.26997
    -0.02699
    -0.37411
    -0.09641
    -0.13112
     0.00772
    -0.13112
    -0.09641
     0.07715
     0.11186
     0.18128
     0.04244
    -0.20055
     0.28542
     0.25071
     0.07715
     0.18128
     0.14657
     0.04244
     0.11186
     0.14657
     0.32013
     0.18128
     0.07715
     0.11186
     0.11186
     0.18128
    -0.02699
    -0.13112
     0.00772
    -0.02699
     0.04244
     0.04244
    -0.13112
    -0.06170
    -0.26997
    -0.06170
     0.07715
    -0.09641
    -0.16584
    -0.09641
    -0.09641
    -0.16584
    -0.09641
    -0.16584
    -0.02699
     0.21600
     0.07715
    -0.13112
     0.07715
     0.11186
     0.07715
    -0.02699
     0.18128
     0.28542
     0.18128
     0.04244
     0.11186
     0.32013
     0.18128
     0.18128
     0.07715
     0.35484
     0.21600
     0.11186
     0.14657
     0.11186
     0.04244
     0.11186
     0.25071
     0.18128
     0.11186
     0.11186
    -0.02699
     0.04244
     0.18128
     0.14657
     0.04244
     0.07715
     0.00772
    -0.06170
     0.11186
     0.04244
    -0.02699
     0.04244
    -0.23526
     0.04244
     0.04244
    -0.09641
    -0.02699
    -0.09641
     0.04244
     0.04244
    -0.16584
     0.07715
     0.14657
    -0.02699
     0.18128
     0.18128
     0.11186
     0.04244
     0.11186
     0.14657
     0.14657
     0.35484
     0.21600
     0.11186
     0.18128
     0.38956
     0.25071
     0.18128
     0.35484
     0.18128
     0.04244
     0.45898
     0.32013
     0.32013
     0.11186
     0.00772
    -0.02699
     0.21600
     0.04244
    -0.09641
     0.00772
    -0.02699
    -0.02699
    -0.26997
    -0.30468
    -0.37411
    -0.54767
    -0.13112
    -0.20055
    -0.23526
    -0.72123
    -0.58238
    -0.47824
    -0.30468
    -0.02699
    -0.47824
    -0.82536
    -0.86008
     0.04244
     0.73668
     1.95160
     3.20123
     3.47893
     3.23594
     1.81275
     1.11851
     1.29207
     0.91024
     1.56977
     2.36814
     1.84746
     1.50034
     1.01437
     0.32013
    -0.33940
    -1.17248
    -2.00557
    -2.17913
    -2.45683
    -2.63039
    -2.45683
    -2.49154
    -2.49154
    -2.24856
    -2.00557
    -1.76259
    -1.34604
    -1.31133
    -1.20720
    -1.13777
    -0.96421
    -0.96421
    -0.82536
    -0.51296
    -0.54767
    -0.44353
    -0.37411
    -0.20055
    -0.23526
    -0.37411
    -0.40882
    -0.20055
    -0.06170
    -0.16584
    -0.23526
    -0.23526
    -0.37411
    -0.16584
    -0.40882
    -0.16584
    -0.23526
    -0.16584
    -0.20055
    -0.20055
     0.07715
    -0.16584
    -0.16584
    -0.02699
     0.14657
     0.14657
     0.21600
     0.18128
     0.07715
     0.04244
     0.21600
     0.32013
     0.35484
     0.14657
     0.04244
     0.32013
     0.21600
     0.28542
     0.04244
    -0.09641
     0.04244
     0.04244
     0.14657
     0.04244
    -0.09641
    -0.02699
    -0.13112
    -0.06170
     0.07715
    -0.20055
    -0.30468
    -0.02699
     0.04244
     0.04244
    -0.02699
    -0.23526
    -0.13112
     0.04244
     0.14657
     0.14657
     0.11186
    -0.02699
     0.00772
    -0.02699
     0.32013
     0.07715
     0.18128
     0.18128
     0.11186
    -0.06170
     0.14657
     0.04244
     0.04244
     0.25071
     0.14657
     0.04244
    -0.06170
    -0.16584
    -0.09641
    -0.16584
     0.11186
     0.11186
    -0.09641
    -0.20055
     0.04244
     0.00772
     0.04244
    -0.13112
    -0.13112
    -0.13112
     0.11186
     0.07715
    -0.09641
    -0.09641
    -0.13112
    -0.13112
     0.14657
     0.04244
    -0.16584
    -0.02699
    -0.02699
     0.11186
     0.00772
     0.11186
    -0.09641
     0.04244
     0.18128
     0.25071
     0.18128
     0.18128
    -0.09641
     0.18128
     0.18128
     0.32013
     0.14657
    -0.09641
    -0.09641
     0.07715
     0.14657
     0.11186
    -0.20055
    -0.30468
    -0.20055
     0.04244
    -0.20055
    -0.26997
    -0.23526
    -0.30468
    -0.54767
    -0.40882
    -0.54767
    -0.44353
    -0.68652
    -0.72123
    -0.72123
    -0.54767
    -0.89479
    -1.10306
    -0.99892
    -0.09641
     0.49369
     0.77139
     0.94495
     1.15322
     1.46563
     2.36814
     2.95825
     2.81940
     2.57642
     1.04909
     1.53505
     5.38809
     5.45751
     4.90212
     3.09710
     1.15322
     0.66725
     1.18793
    -1.20720
    -1.06835
    -0.51296
    -0.51296
    -0.89479
    -1.55432
    -2.38741
    -2.73453
    -2.90809
    -3.01222
    -2.90809
    -2.66510
    -2.52625
    -1.97086
    -1.38076
    -1.10306
    -0.79065
    -0.58238
    -0.37411
    -0.26997
    -0.09641
    -0.09641
    -0.23526
    -0.20055
    -0.16584
    -0.09641
    -0.06170
    -0.20055
    -0.09641
    -0.23526
    -0.20055
    -0.13112
    -0.16584
    -0.20055
    -0.33940
    -0.37411
     0.04244
    -0.09641
    -0.16584
    -0.13112
    -0.33940
    -0.09641
    -0.06170
    -0.09641
    -0.20055
    -0.16584
    -0.23526
    -0.02699
    -0.16584
    -0.23526
    -0.23526
    -0.40882
    -0.20055
     0.04244
    -0.23526
    -0.20055
    -0.26997
    -0.09641
     0.11186
    -0.23526
    -0.09641
     0.18128
     0.04244
     0.07715
     0.21600
     0.18128
     0.11186
     0.07715
     0.14657
     0.21600
     0.25071
     0.11186
     0.11186
     0.14657
     0.04244
     0.11186
     0.11186
     0.14657
     0.21600
     0.14657
     0.18128
     0.25071
    -0.02699
     0.11186
     0.07715
     0.45898
     0.21600
     0.18128
     0.21600
     0.11186
     0.28542
     0.21600
     0.04244
     0.21600
     0.11186
     0.18128
     0.14657
     0.14657
     0.18128
     0.04244
    -0.13112
     0.38956
     0.28542
     0.21600
     0.14657
     0.14657
     0.00772
     0.18128
     0.21600
     0.18128
     0.18128
     0.25071
     0.28542
     0.25071
     0.11186
     0.28542
     0.11186
     0.18128
     0.28542
     0.18128
     0.38956
     0.25071
     0.00772
     0.18128
     0.25071
     0.25071
     0.25071
     0.18128
     0.07715
     0.04244
     0.11186
     0.11186
    -0.06170
    -0.30468
     0.11186
    -0.02699
    -0.02699
     0.00772
    -0.16584
    -0.09641
    -0.13112
    -0.16584
    -0.09641
    -0.26997
    -0.16584
    -0.13112
    -0.30468
    -0.23526
    -0.26997
    -0.23526
    -0.02699
     0.04244
    -0.20055
    -0.16584
    -0.30468
    -0.30468
    -0.37411
    -0.16584
    -0.33940
     0.04244
     0.25071
    -0.02699
    -0.09641
    -0.02699
    -0.02699
    -0.13112
     0.04244
    -0.02699
    -0.61709
    -0.13112
     0.87553
     1.98631
     3.23594
     4.31202
     4.38144
     2.88882
     1.39621
     1.46563
     1.43092
     1.63919
     2.57642
     2.43757
     2.15987
     1.74333
     0.91024
    -0.02699
    -0.75594
    -1.65845
    -2.21385
    -2.56097
    -2.66510
    -2.87337
    -2.80395
    -2.73453
    -2.35269
    -2.17913
    -1.90144
    -1.93615
    -1.79730
    -1.34604
    -1.27662
    -1.10306
    -0.89479
    -0.89479
    -0.82536
    -0.68652
    -0.54767
    -0.26997
    -0.33940
    -0.26997
    -0.23526
    -0.16584
     0.00772
    -0.06170
    -0.09641
     0.14657
     0.14657
     0.25071
     0.25071
     0.11186
     0.32013
     0.11186
     0.21600
     0.25071
     0.42427
     0.25071
     0.38956
     0.04244
     0.21600
     0.21600
     0.07715
     0.18128
     0.25071
     0.07715
     0.18128
     0.18128
     0.04244
     0.04244
     0.11186
     0.18128
     0.14657
     0.28542
     0.38956
     0.25071
     0.35484
     0.35484
     0.14657
     0.38956
     0.38956
     0.49369
     0.35484
     0.49369
     0.35484
     0.28542
     0.42427
     0.21600
     0.35484
     0.35484
     0.35484
     0.11186
     0.14657
     0.04244
     0.04244
     0.00772
     0.07715
     0.11186
    -0.06170
     0.04244
     0.00772
     0.11186
     0.04244
     0.00772
     0.00772
     0.18128
     0.25071
     0.11186
     0.32013
     0.18128
     0.38956
     0.28542
     0.32013
     0.49369
     0.21600
     0.42427
     0.49369
     0.38956
     0.25071
     0.18128
     0.42427
     0.38956
     0.42427
     0.35484
     0.14657
     0.35484
     0.28542
     0.18128
     0.28542
     0.35484
     0.21600
     0.11186
     0.42427
     0.32013
     0.18128
     0.18128
     0.07715
     0.18128
     0.18128
     0.18128
     0.11186
     0.11186
    -0.09641
    -0.09641
    -0.09641
     0.04244
    -0.33940
    -0.26997
    -0.20055
    -0.16584
    -0.23526
    -0.26997
    -0.23526
    -0.20055
    -0.13112
    -0.02699
    -0.09641
    -0.02699
    -0.20055
     0.11186
    -0.06170
     0.07715
     0.07715
    -0.20055
    -0.02699
    -0.09641
     0.04244
    -0.02699
    -0.16584
    -0.30468
    -0.23526
    -0.26997
    -0.30468
    -0.44353
    -0.54767
    -0.30468
    -0.40882
    -0.23526
    -0.20055
    -0.16584
    -0.16584
    -0.23526
    -0.02699
    -0.09641
    -0.65180
    -0.37411
     0.91024
     1.63919
     2.61113
     3.72191
     4.90212
     5.04097
     2.12516
     1.36149
     1.74333
     1.70861
     1.88217
     2.68055
     1.98631
     1.81275
     1.36149
     0.38956
    -0.61709
    -1.45018
    -2.21385
    -2.69981
    -3.01222
    -2.94280
    -3.01222
    -2.69981
    -2.24856
    -2.10971
    -1.97086
    -1.51960
    -1.24191
    -0.99892
    -0.86008
    -0.96421
    -0.75594
    -0.40882
    -0.26997
    -0.23526
    -0.26997
    -0.23526
    -0.16584
    -0.16584
     0.00772
     0.07715
    -0.16584
    -0.20055
    -0.02699
     0.07715
    -0.02699
     0.00772
    -0.06170
     0.14657
     0.18128
     0.21600
     0.11186
     0.00772
    -0.06170
     0.04244
     0.32013
     0.38956
     0.28542
     0.28542
     0.21600
     0.38956
     0.49369
     0.25071
     0.28542
     0.32013
     0.49369
     0.38956
     0.42427
     0.32013
     0.35484
     0.14657
     0.21600
     0.38956
     0.25071
     0.07715
     0.11186
     0.21600
     0.07715
     0.04244
    -0.02699
     0.07715
     0.14657
     0.32013
     0.04244
     0.11186
     0.21600
     0.14657
     0.14657
     0.45898
     0.38956
     0.18128
     0.28542
     0.38956
     0.52841
     0.35484
     0.28542
     0.25071
     0.52841
     0.52841
     0.42427
     0.42427
     0.32013
     0.25071
     0.04244
     0.66725
     0.38956
     0.18128
     0.18128
     0.18128
     0.35484
     0.35484
     0.14657
    -0.02699
     0.32013
     0.25071
     0.32013
     0.21600
     0.11186
     0.14657
     0.04244
     0.11186
     0.35484
     0.00772
    -0.09641
     0.04244
     0.00772
    -0.06170
    -0.02699
     0.04244
    -0.26997
    -0.20055
    -0.02699
    -0.13112
    -0.13112
    -0.40882
    -0.37411
    -0.23526
    -0.26997
    -0.09641
    -0.33940
    -0.16584
    -0.13112
    -0.26997
     0.00772
    -0.20055
    -0.02699
    -0.16584
    -0.13112
     0.14657
     0.11186
     0.04244
    -0.20055
    -0.13112
     0.14657
     0.11186
    -0.23526
    -0.13112
    -0.02699
    -0.02699
    -0.13112
    -0.33940
    -0.40882
    -0.40882
    -0.37411
     0.07715
    -0.23526
    -0.44353
    -0.44353
    -0.06170
     0.28542
    -0.16584
    -0.20055
    -0.40882
     0.04244
     0.18128
     0.38956
     0.25071
     0.11186
    -0.02699
     0.84081
     1.77804
     2.26401
     3.09710
     3.79134
     5.49223
     5.00626
     2.12516
     1.60448
     2.12516
     1.98631
     2.40285
     2.85411
     2.05573
     1.43092
     0.70197
    -0.06170
    -1.03364
    -2.00557
    -2.42212
    -3.08165
    -3.35934
    -3.35934
    -3.11636
    -3.15107
    -2.94280
    -2.73453
    -2.31798
    -2.04029
    -1.69316
    -1.38076
    -1.34604
    -1.17248
    -1.06835
    -0.96421
    -0.72123
    -0.72123
    -0.37411
    -0.65180
    -0.13112
    -0.23526
    -0.26997
    -0.02699
    -0.06170
    -0.09641
    -0.09641
     0.07715
     0.21600
     0.04244
     0.21600
     0.25071
     0.25071
     0.35484
     0.21600
     0.28542
     0.42427
     0.52841
     0.49369
     0.56312
     0.73668
     0.63254
     0.66725
     0.80610
     0.87553
     0.84081
     1.04909
     1.01437
     1.01437
     1.11851
     1.22265
     1.01437
     1.01437
     1.04909
     1.04909
     0.91024
     0.80610
     0.77139
     0.77139
     0.66725
     0.49369
     0.38956
     0.49369
     0.25071
     0.11186
     0.11186
    -0.06170
    -0.23526
    -0.33940
    -0.26997
    -0.06170
    -0.40882
    -0.37411
    -0.61709
    -0.44353
    -0.37411
    -0.47824
    -0.47824
    -0.40882
    -0.47824
    -0.58238
    -0.33940
    -0.26997
    -0.33940
    -0.47824
    -0.23526
    -0.16584
    -0.30468
    -0.26997
    -0.26997
    -0.23526
    -0.40882
    -0.30468
    -0.23526
    -0.20055
    -0.23526
    -0.26997
    -0.26997
    -0.23526
    -0.37411
    -0.47824
    -0.30468
    -0.16584
    -0.09641
    -0.30468
    -0.20055
    -0.13112
    -0.16584
    -0.13112
     0.07715
    -0.02699
     0.11186
     0.04244
    -0.02699
     0.04244
     0.21600
     0.04244
     0.07715
     0.14657
     0.21600
     0.04244
     0.25071
     0.21600
     0.11186
    -0.02699
     0.00772
     0.11186
     0.32013
     0.11186
     0.04244
    -0.13112
     0.07715
     0.04244
    -0.09641
    -0.09641
    -0.13112
    -0.20055
     0.04244
    -0.23526
    -0.13112
    -0.20055
    -0.37411
    -0.30468
    -0.13112
    -0.16584
    -0.23526
    -0.23526
    -0.06170
    -0.16584
    -0.13112
    -0.02699
    -0.09641
    -0.06170
     0.00772
     0.42427
     0.42427
     0.38956
     0.28542
     0.18128
     0.25071
     0.97966
     1.63919
     2.36814
     3.65249
     4.52029
     4.58971
     2.88882
     1.95160
     1.98631
     2.02102
     1.81275
     2.57642
     2.40285
     1.63919
     1.18793
     0.38956
    -0.20055
    -1.06835
    -1.90144
    -2.45683
    -2.38741
    -2.66510
    -2.80395
    -2.45683
    -2.49154
    -2.35269
    -1.69316
    -1.69316
    -1.45018
    -1.27662
    -0.92950
    -0.82536
    -0.44353
    -0.44353
    -0.33940
    -0.30468
    -0.16584
    -0.09641
    -0.06170
     0.04244
    -0.13112
     0.04244
     0.14657
     0.21600
     0.11186
    -0.02699
     0.04244
     0.21600
     0.21600
     0.28542
     0.14657
     0.25071
     0.14657
     0.21600
     0.11186
     0.21600
     0.32013
     0.28542
     0.18128
     0.32013
     0.32013
     0.21600
     0.38956
     0.35484
     0.21600
     0.49369
     0.32013
     0.38956
     0.35484
     0.28542
     0.38956
     0.21600
     0.45898
     0.32013
     0.28542
     0.42427
     0.38956
     0.32013
     0.18128
     0.18128
     0.32013
     0.38956
     0.35484
     0.21600
     0.21600
     0.14657
     0.38956
     0.00772
     0.42427
     0.32013
     0.21600
     0.21600
     0.21600
     0.38956
     0.25071
     0.04244
     0.14657
     0.14657
     0.14657
     0.07715
     0.07715
    -0.02699
     0.07715
    -0.06170
    -0.06170
     0.00772
    -0.16584
    -0.13112
    -0.16584
    -0.06170
    -0.06170
    -0.26997
    -0.02699
    -0.13112
     0.07715
     0.04244
    -0.13112
    -0.13112
     0.14657
    -0.09641
     0.04244
     0.18128
    -0.13112
     0.00772
     0.21600
     0.21600
     0.04244
     0.04244
     0.00772
    -0.06170
     0.14657
     0.14657
     0.11186
    -0.02699
    -0.13112
    -0.13112
     0.00772
     0.14657
    -0.16584
    -0.16584
    -0.23526
    -0.16584
    -0.09641
    -0.16584
    -0.33940
    -0.23526
    -0.20055
    -0.13112
    -0.06170
    -0.23526
    -0.30468
    -0.23526
    -0.16584
     0.04244
    -0.09641
    -0.23526
    -0.02699
    -0.06170
    -0.02699
    -0.02699
     0.00772
    -0.13112
    -0.02699
     0.07715
     0.04244
    -0.02699
    -0.02699
     0.04244
    -0.06170
     0.14657
     0.11186
    -0.06170
    -0.02699
    -0.02699
     0.07715
     0.14657
     0.21600
    -0.02699
    -0.16584
    -0.02699
    -0.06170
     0.25071
     0.28542
     1.04909
     2.22929
     2.33343
     1.88217
     1.36149
     0.97966
     0.87553
     0.80610
     1.15322
     1.29207
     1.04909
     1.01437
     0.80610
     0.38956
    -0.02699
    -0.61709
    -1.13777
    -1.48489
    -1.34604
    -1.31133
    -1.31133
    -1.76259
    -1.55432
    -1.48489
    -0.96421
    -0.96421
    -1.03364
    -1.10306
    -0.68652
    -0.37411
    -0.30468
    -0.47824
    -0.20055
    -0.30468
    -0.16584
     0.18128
     0.25071
    -0.06170
     0.11186
     0.18128
     0.25071
     0.25071
     0.21600
     0.32013
     0.25071
     0.42427
     0.56312
     0.59783
     0.52841
     0.38956
     0.42427
     0.49369
     0.84081
     0.52841
     0.38956
     0.52841
     0.80610
     0.70197
     0.52841
     0.56312
     0.70197
     0.70197
     0.70197
     0.63254
     0.77139
     0.52841
     0.56312
     0.59783
     0.84081
     0.80610
     0.73668
     0.73668
     0.84081
     0.70197
     0.77139
     0.91024
     0.80610
     0.84081
     0.80610
     1.01437
     0.94495
     0.97966
     0.80610
     0.80610
     1.04909
     1.01437
     0.70197
     0.73668
     0.80610
     0.84081
     0.70197
     0.52841
     0.66725
     0.52841
     0.70197
     0.59783
     0.49369
     0.32013
     0.11186
     0.35484
     0.38956
     0.49369
     0.07715
     0.21600
     0.18128
     0.11186
     0.25071
     0.04244
     0.07715
     0.11186
     0.11186
     0.04244
     0.11186
     0.25071
    -0.09641
    -0.02699
     0.18128
     0.42427
     0.25071
     0.00772
     0.07715
     0.14657
     0.28542
     0.25071
     0.18128
     0.18128
     0.28542
     0.25071
     0.45898
     0.32013
     0.35484
     0.18128
     0.18128
     0.49369
     0.52841
     0.38956
     0.35484
     0.42427
     0.38956
     0.45898
     0.56312
     0.45898
     0.52841
     0.42427
     0.45898
     0.45898
     0.49369
     0.45898
     0.21600
     0.38956
     0.45898
     0.18128
     0.45898
     0.45898
     0.32013
     0.28542
     0.14657
     0.04244
     0.18128
     0.18128
     0.18128
     0.11186
    -0.02699
     0.11186
     0.11186
     0.18128
     0.11186
     0.07715
    -0.13112
    -0.13112
     0.14657
     0.21600
     0.45898
     0.18128
     0.18128
    -0.02699
     0.21600
     1.04909
     1.46563
     2.15987
     2.95825
     3.68720
     4.52029
     2.81940
     1.74333
     2.02102
     1.95160
     1.50034
     2.22929
     2.26401
     1.56977
     0.97966
     0.28542
    -0.47824
    -1.20720
    -1.76259
    -2.35269
    -2.83866
    -2.73453
    -2.56097
    -2.63039
    -2.66510
    -2.45683
    -2.14442
    -1.69316
    -1.65845
    -1.31133
    -1.03364
    -0.72123
    -0.65180
    -0.44353
    -0.13112
    -0.09641
    -0.26997
     0.04244
     0.14657
     0.18128
     0.28542
     0.32013
     0.25071
     0.25071
     0.35484
     0.42427
     0.21600
     0.35484
     0.21600
     0.28542
     0.38956
     0.11186
     0.11186
     0.28542
     0.35484
     0.35484
     0.25071
     0.32013
     0.28542
     0.14657
     0.28542
     0.21600
     0.14657
     0.32013
     0.21600
     0.28542
     0.28542
     0.25071
     0.21600
     0.14657
     0.35484
     0.25071
     0.04244
     0.28542
     0.25071
     0.21600
     0.11186
     0.25071
     0.07715
     0.25071
     0.28542
     0.11186
     0.07715
     0.14657
     0.07715
    -0.13112
     0.04244
     0.25071
    -0.09641
     0.04244
     0.25071
    -0.20055
    -0.44353
    -0.06170
     0.11186
     0.14657
     0.11186
     0.07715
     0.04244
     0.11186
    -0.09641
    -0.06170
     0.07715
     0.21600
     0.04244
     0.18128
     0.18128
     0.21600
     0.07715
     0.04244
     0.11186
     0.32013
     0.00772
     0.11186
    -0.02699
     0.04244
     0.07715
    -0.09641
    -0.02699
    -0.09641
    -0.20055
     0.00772
     0.04244
    -0.02699
    -0.16584
    -0.20055
    -0.16584
     0.11186
    -0.13112
    -0.02699
    -0.16584
    -0.02699
    -0.02699
     0.04244
     0.04244
     0.11186
     0.14657
     0.07715
     0.14657
     0.28542
     0.45898
     0.25071
     0.11186
     0.28542
     0.49369
     0.42427
     0.32013
     0.25071
     0.45898
     0.45898
     0.18128
     0.38956
     0.28542
     0.14657
     0.14657
     0.11186
     0.14657
    -0.02699
    -0.02699
     0.07715
     0.04244
     0.14657
     0.18128
    -0.02699
     0.14657
     0.07715
    -0.06170
     0.11186
     0.35484
     0.21600
     0.35484
     0.32013
     0.49369
     0.32013
     0.66725
     0.38956
     0.42427
     0.32013
     0.32013
     0.11186
     0.66725
     1.01437
     2.09045
     3.02767
     2.71526
     1.91689
     1.18793
     1.39621
     1.32678
     1.43092
     1.53505
     1.46563
     1.53505
     1.25736
     0.94495
     0.49369
     0.14657
    -0.40882
    -0.75594
    -1.03364
    -0.89479
    -0.96421
    -1.20720
    -1.10306
    -0.86008
    -0.61709
    -0.51296
    -0.51296
    -0.40882
     0.04244
     0.14657
     0.14657
     0.04244
     0.32013
     0.32013
     0.35484
     0.45898
     0.63254
     0.28542
     0.56312
     0.73668
     0.59783
     0.52841
     0.45898
     0.45898
     0.52841
     0.66725
     0.63254
     0.45898
     0.52841
     0.52841
     0.38956
     0.56312
     0.66725
     0.38956
     0.32013
     0.52841
     0.52841
     0.52841
     0.42427
     0.45898
     0.42427
     0.56312
     0.59783
     0.63254
     0.56312
     0.52841
     0.59783
     0.52841
     0.80610
     0.80610
     0.59783
     0.63254
     0.84081
     0.87553
     0.73668
     0.73668
     0.80610
     0.87553
     0.80610
     0.91024
     0.84081
     0.84081
     0.66725
     0.77139
     0.91024
     0.73668
     0.59783
     0.59783
     0.52841
     0.42427
     0.49369
     0.21600
     0.21600
     0.00772
     0.11186
    -0.09641
    -0.09641
    -0.20055
    -0.33940
    -0.40882
    -0.47824
    -0.44353
    -0.72123
    -0.68652
    -0.54767
    -0.58238
    -0.75594
    -0.72123
    -0.82536
    -0.61709
    -0.58238
    -0.47824
    -0.58238
    -0.61709
    -0.51296
    -0.40882
    -0.37411
    -0.26997
    -0.23526
    -0.37411
    -0.23526
     0.11186
    -0.02699
     0.07715
    -0.13112
    -0.09641
     0.11186
     0.04244
     0.07715
    -0.02699
     0.00772
    -0.02699
     0.00772
     0.28542
     0.25071
     0.04244
     0.14657
     0.11186
     0.42427
     0.32013
     0.32013
     0.45898
     0.45898
     0.84081
     0.77139
     0.77139
     0.87553
     0.87553
     0.70197
     1.15322
     1.18793
     0.87553
     0.94495
     1.15322
     1.01437
     1.04909
     0.91024
     0.87553
     0.87553
     0.97966
     0.84081
     0.52841
     0.63254
     0.49369
     0.52841
     0.35484
     0.59783
     0.42427
     0.18128
     0.49369
     0.52841
     0.56312
     0.38956
     0.42427
     0.28542
     0.21600
     0.52841
     0.77139
     1.29207
     2.57642
     3.61778
     3.23594
     2.57642
     1.63919
     1.39621
     1.70861
     1.81275
     2.12516
     1.95160
     1.74333
     1.25736
     0.70197
     0.66725
    -0.06170
    -0.68652
    -1.10306
    -1.58903
    -1.72788
    -1.51960
    -1.55432
    -1.79730
    -1.69316
    -1.34604
    -1.03364
    -0.92950
    -0.89479
    -0.96421
    -0.82536
    -0.47824
    -0.26997
    -0.26997
    -0.33940
    -0.26997
    -0.37411
    -0.06170
     0.18128
    -0.20055
    -0.16584
    -0.20055
    -0.06170
     0.07715
    -0.09641
    -0.16584
    -0.09641
    -0.23526
    -0.06170
    -0.09641
     0.04244
    -0.09641
    -0.20055
    -0.20055
     0.00772
     0.00772
    -0.23526
    -0.13112
    -0.13112
     0.00772
    -0.13112
     0.00772
    -0.02699
     0.00772
    -0.16584
     0.18128
    -0.02699
    -0.09641
    -0.02699
    -0.13112
     0.07715
    -0.02699
     0.04244
    -0.02699
     0.11186
    -0.06170
    -0.06170
    -0.09641
    -0.13112
     0.00772
    -0.23526
    -0.09641
    -0.13112
    -0.13112
    -0.26997
    -0.33940
    -0.16584
    -0.09641
    -0.33940
    -0.40882
    -0.30468
    -0.33940
    -0.33940
    -0.26997
    -0.33940
    -0.37411
    -0.23526
    -0.30468
    -0.20055
    -0.23526
    -0.37411
    -0.47824
    -0.09641
    -0.16584
    -0.26997
    -0.30468
    -0.47824
    -0.26997
    -0.23526
    -0.30468
    -0.30468
    -0.58238
    -0.30468
    -0.33940
    -0.37411
    -0.44353
    -0.44353
    -0.47824
    -0.40882
    -0.23526
    -0.23526
    -0.16584
    -0.23526
    -0.16584
     0.04244
     0.04244
     0.14657
     0.21600
     0.32013
     0.45898
     0.52841
     0.66725
     0.52841
     0.66725
     0.52841
     0.94495
     0.77139
     0.77139
     0.87553
     0.73668
     0.59783
     0.59783
     0.84081
     0.56312
     0.70197
     0.66725
     0.63254
     0.45898
     0.42427
     0.38956
     0.42427
     0.45898
     0.59783
     0.42427
     0.42427
     0.28542
     0.18128
     0.38956
     0.38956
     0.18128
     0.38956
     0.18128
     0.28542
     0.32013
     0.35484
     0.14657
    -0.02699
     0.21600
     0.35484
     0.28542
     0.11186
     0.28542
     0.11186
     0.18128
     0.32013
     0.07715
     0.14657
     0.11186
     0.45898
     0.52841
     1.08380
     1.67390
     1.81275
     1.46563
     1.50034
     1.18793
     1.29207
     1.46563
     1.11851
     1.29207
     1.50034
     1.50034
     1.15322
     0.80610
     0.56312
     0.21600
     0.04244
    -0.44353
    -0.51296
    -0.54767
    -0.44353
    -0.33940
    -0.51296
    -0.54767
    -0.33940
    -0.33940
    -0.26997
    -0.06170
     0.00772
     0.14657
     0.14657
     0.07715
     0.35484
     0.35484
     0.28542
     0.18128
     0.25071
     0.35484
     0.18128
     0.38956
     0.21600
     0.45898
     0.25071
     0.35484
     0.28542
     0.45898
     0.52841
     0.38956
     0.35484
     0.56312
     0.45898
     0.35484
     0.49369
     0.52841
     0.52841
     0.42427
     0.49369
     0.45898
     0.52841
     0.49369
     0.45898
     0.52841
     0.45898
     0.49369
     0.38956
     0.49369
     0.59783
     0.45898
     0.52841
     0.52841
     0.59783
     0.56312
     0.73668
     0.49369
     0.38956
     0.59783
     0.59783
     0.59783
     0.63254
     0.59783
     0.56312
     0.70197
     0.80610
     0.80610
     0.35484
     0.66725
     0.66725
     0.70197
     0.80610
     0.80610
     0.87553
     0.80610
     0.87553
     0.80610
     0.91024
     0.94495
     0.77139
     1.04909
     0.94495
     0.94495
     0.80610
     0.91024
     1.04909
     0.80610
     0.77139
     1.04909
     0.91024
     0.59783
     0.52841
     0.56312
     0.59783
     0.52841
     0.42427
     0.42427
     0.32013
     0.25071
     0.35484
     0.07715
     0.07715
     0.14657
    -0.02699
     0.00772
     0.11186
    -0.02699
    -0.16584
    -0.16584
     0.07715
     0.11186
     0.00772
    -0.09641
    -0.16584
    -0.06170
    -0.20055
    -0.09641
     0.21600
    -0.13112
    -0.16584
     0.04244
    -0.06170
    -0.02699
    -0.20055
     0.00772
    -0.02699
    -0.13112
     0.00772
    -0.02699
     0.00772
    -0.06170
    -0.06170
    -0.02699
     0.04244
     0.21600
     0.00772
    -0.06170
     0.04244
     0.21600
    -0.06170
     0.11186
     0.07715
     0.18128
     0.07715
     0.18128
     0.04244
    -0.13112
     0.04244
    -0.02699
    -0.02699
     0.00772
    -0.13112
    -0.20055
     0.04244
    -0.06170
    -0.02699
    -0.16584
    -0.06170
    -0.09641
    -0.06170
    -0.06170
    -0.23526
    -0.16584
    -0.20055
    -0.23526
    -0.09641
     0.07715
     0.04244
    -0.13112
     0.42427
     0.94495
     1.74333
     2.05573
     2.36814
     3.02767
     2.26401
     3.20123
     4.52029
     3.58306
     4.24259
     3.99961
     2.57642
     1.84746
     1.84746
     1.74333
     1.25736
     0.73668
     0.21600
    -0.47824
    -1.41547
    -2.14442
    -2.76924
    -3.08165
    -3.39405
    -3.46348
    -3.22049
    -3.04693
    -3.08165
    -2.38741
    -2.21385
    -2.24856
    -1.76259
    -1.51960
    -1.38076
    -1.13777
    -1.38076
    -1.17248
    -0.99892
    -0.99892
    -0.79065
    -0.86008
    -0.82536
    -0.82536
    -0.68652
    -0.61709
    -0.40882
    -0.51296
    -0.61709
    -0.68652
    -0.40882
    -0.47824
    -0.47824
    -0.65180
    -0.40882
    -0.47824
    -0.40882
    -0.40882
    -0.54767
    -0.65180
    -0.54767
    -0.68652
    -0.61709
    -0.65180
    -0.82536
    -0.75594
    -0.61709
    -0.61709
    -0.86008
    -0.96421
    -0.82536
    -0.86008
    -0.65180
    -0.75594
    -0.86008
    -1.06835
    -0.79065
    -0.96421
    -0.75594
    -0.82536
    -0.75594
    -0.75594
    -0.75594
    -0.82536
    -0.79065
    -0.92950
    -0.79065
    -0.89479
    -0.61709
    -0.65180
    -0.61709
    -0.82536
    -0.61709
    -0.54767
    -0.47824
    -0.23526
    -0.51296
    -0.54767
    -0.23526
    -0.20055
    -0.09641
    -0.30468
    -0.16584
    -0.20055
     0.07715
     0.04244
    -0.06170
    -0.16584
    -0.02699
    -0.20055
     0.00772
     0.25071
    -0.02699
    -0.23526
     0.11186
     0.25071
    -0.02699
     0.04244
    -0.09641
     0.11186
     0.11186
     0.18128
     0.04244
     0.14657
     0.04244
     0.11186
     0.14657
     0.42427
     0.38956
     0.14657
     0.11186
     0.14657
     0.28542
     0.18128
     0.14657
     0.11186
     0.11186
     0.21600
     0.21600
     0.11186
     0.07715
     0.04244
    -0.02699
     0.11186
     0.18128
    -0.20055
    -0.13112
    -0.02699
    -0.02699
     0.18128
     0.14657
    -0.09641
     0.11186
     0.18128
     0.18128
     0.18128
     0.35484
     0.14657
     0.21600
     0.35484
     0.56312
     0.45898
     0.35484
     0.52841
     0.59783
     0.59783
     0.70197
     0.66725
     0.59783
     0.70197
     0.87553
     0.84081
     0.73668
     0.77139
     0.70197
     0.73668
     0.87553
     0.94495
     0.66725
     0.52841
     0.70197
     0.70197
     0.73668
     0.66725
     0.56312
     0.73668
     0.52841
     0.66725
     0.28542
     0.25071
     0.25071
     0.42427
     0.56312
     0.66725
     0.35484
     0.87553
     0.87553
     0.84081
     1.04909
     0.70197
     1.56977
     1.81275
     4.34673
     6.08233
     3.93018
     2.15987
     0.70197
     0.87553
     1.15322
     2.15987
     2.61113
     2.02102
     1.36149
     0.52841
    -0.09641
    -0.86008
    -1.48489
    -2.04029
    -2.21385
    -2.24856
    -2.17913
    -1.97086
    -1.97086
    -1.79730
    -1.69316
    -1.13777
    -0.92950
    -0.86008
    -0.79065
    -0.65180
    -0.61709
    -0.44353
    -0.33940
    -0.37411
    -0.16584
    -0.09641
    -0.06170
    -0.02699
    -0.06170
    -0.02699
    -0.02699
     0.32013
     0.14657
     0.11186
     0.18128
     0.21600
     0.21600
     0.28542
     0.21600
    -0.09641
    -0.02699
     0.25071
     0.11186
    -0.02699
     0.04244
    -0.13112
    -0.16584
    -0.16584
     0.14657
    -0.09641
    -0.20055
    -0.23526
    -0.06170
    -0.20055
     0.00772
    -0.20055
     0.04244
     0.04244
     0.07715
     0.04244
     0.04244
    -0.13112
    -0.02699
     0.04244
     0.32013
     0.21600
     0.21600
     0.00772
     0.07715
     0.14657
     0.11186
     0.21600
     0.28542
     0.18128
     0.14657
     0.32013
     0.35484
     0.35484
     0.14657
     0.04244
     0.38956
     0.45898
     0.25071
     0.32013
     0.28542
     0.14657
     0.14657
     0.21600
     0.21600
     0.14657
    -0.02699
     0.11186
     0.04244
    -0.02699
    -0.02699
    -0.20055
    -0.13112
    -0.02699
    -0.23526
     0.07715
    -0.30468
    -0.13112
    -0.09641
    -0.09641
    -0.06170
    -0.02699
    -0.02699
    -0.09641
     0.11186
     0.11186
     0.07715
     0.07715
     0.18128
     0.35484
     0.21600
     0.35484
     0.25071
     0.14657
     0.38956
     0.35484
     0.32013
     0.38956
     0.38956
     0.32013
     0.18128
     0.38956
     0.38956
     0.28542
     0.32013
     0.35484
     0.42427
     0.32013
     0.42427
     0.42427
     0.38956
     0.38956
     0.42427
     0.45898
     0.45898
     0.45898
     0.42427
     0.56312
     0.35484
     0.45898
     0.38956
     0.70197
     0.63254
     0.42427
     0.52841
     0.66725
     0.52841
     0.52841
     0.63254
     0.59783
     0.45898
     0.66725
     0.42427
     0.45898
     0.49369
     0.45898
     0.32013
     0.28542
     0.21600
     0.18128
     0.14657
     0.04244
    -0.09641
    -0.30468
    -0.30468
    -0.33940
    -0.44353
    -0.47824
    -0.68652
    -0.79065
    -0.61709
    -0.92950
    -0.89479
    -0.96421
    -0.89479
    -0.96421
    -0.96421
    -0.92950
    -0.92950
    -0.99892
    -0.99892
    -0.89479
    -0.72123
    -0.72123
    -0.68652
    -0.82536
    -0.54767
    -0.47824
    -0.58238
    -0.61709
    -0.33940
    -0.30468
    -0.37411
    -0.20055
    -0.30468
    -0.16584
    -0.33940
    -0.23526
    -0.23526
    -0.26997
    -0.30468
    -0.33940
    -0.30468
    -0.23526
    -0.37411
    -0.30468
    -0.16584
    -0.23526
    -0.75594
    -0.82536
    -0.99892
    -0.92950
    -1.17248
    -0.92950
    -0.96421
    -0.44353
     0.07715
     0.80610
     3.09710
     5.80463
     4.90212
     3.58306
     3.34008
     1.08380
     2.29872
     4.86741
     4.38144
     4.55500
     4.10374
     2.64584
     2.02102
     0.38956
    -0.47824
    -1.03364
    -1.79730
    -2.45683
    -2.87337
    -3.39405
    -3.67175
    -3.67175
    -3.60233
    -3.56761
    -2.97751
    -2.80395
    -2.35269
    -2.10971
    -1.90144
    -1.45018
    -1.20720
    -1.13777
    -0.96421
    -0.96421
    -0.86008
    -0.68652
    -0.75594
    -0.47824
    -0.61709
    -0.61709
    -0.23526
    -0.44353
    -0.37411
    -0.33940
    -0.20055
    -0.26997
     0.07715
     0.14657
     0.04244
    -0.16584
    -0.02699
     0.11186
     0.04244
     0.32013
     0.14657
     0.21600
     0.28542
     0.25071
     0.28542
     0.21600
     0.21600
     0.32013
     0.28542
     0.28542
     0.42427
     0.35484
     0.18128
     0.35484
     0.21600
     0.21600
     0.45898
     0.11186
     0.11186
     0.21600
     0.14657
     0.11186
    -0.02699
    -0.06170
     0.04244
     0.07715
     0.00772
    -0.06170
    -0.23526
    -0.02699
    -0.20055
    -0.09641
    -0.02699
    -0.23526
    -0.33940
    -0.02699
     0.04244
    -0.13112
    -0.26997
    -0.26997
    -0.16584
    -0.02699
    -0.09641
    -0.30468
    -0.06170
    -0.13112
    -0.13112
    -0.20055
    -0.02699
    -0.23526
    -0.06170
    -0.13112
    -0.06170
    -0.06170
    -0.09641
    -0.20055
    -0.16584
    -0.06170
    -0.02699
    -0.06170
    -0.23526
    -0.09641
    -0.16584
    -0.13112
     0.04244
     0.00772
    -0.26997
    -0.20055
    -0.20055
     0.04244
    -0.20055
    -0.33940
    -0.20055
    -0.02699
    -0.09641
     0.04244
    -0.09641
    -0.13112
    -0.16584
    -0.16584
     0.04244
     0.00772
    -0.20055
    -0.16584
    -0.06170
     0.04244
    -0.09641
    -0.20055
    -0.23526
    -0.13112
    -0.02699
    -0.02699
    -0.23526
    -0.20055
    -0.20055
    -0.20055
    -0.09641
     0.11186
    -0.09641
    -0.23526
    -0.20055
    -0.02699
     0.04244
    -0.09641
    -0.33940
    -0.13112
    -0.09641
     0.14657
     0.00772
    -0.09641
    -0.13112
    -0.13112
    -0.09641
     0.14657
     0.00772
    -0.16584
     0.00772
    -0.02699
     0.00772
     0.04244
    -0.02699
    -0.23526
    -0.02699
     0.00772
    -0.09641
    -0.16584
    -0.26997
    -0.23526
    -0.37411
    -0.02699
    -0.13112
    -0.33940
    -0.37411
    -0.33940
    -0.30468
    -0.26997
    -0.26997
    -0.37411
    -0.30468
    -0.16584
    -0.16584
    -0.23526
    -0.40882
    -0.37411
    -0.23526
    -0.13112
     0.07715
    -0.23526
    -0.40882
    -0.23526
    -0.23526
    -0.20055
    -0.30468
    -0.47824
    -0.40882
    -0.54767
    -0.58238
    -0.68652
    -0.44353
    -0.23526
     0.32013
     0.04244
    -0.02699
    -0.33940
    -0.96421
    -1.65845
    -2.14442
    -1.34604
    -0.40882
     1.77804
     3.75662
     5.59636
     3.02767
     0.84081
     1.46563
     0.11186
    -0.54767
     0.63254
     2.29872
     3.30537
     2.95825
     2.29872
     1.25736
     0.38956
    -0.51296
    -0.82536
    -1.38076
    -1.41547
    -1.45018
    -1.55432
    -1.45018
    -1.27662
    -1.13777
    -1.06835
    -0.86008
    -0.68652
    -0.68652
    -0.72123
    -0.72123
    -0.54767
    -0.47824
    -0.33940
    -0.51296
    -0.47824
    -0.40882
    -0.30468
    -0.33940
    -0.33940
    -0.30468
    -0.37411
    -0.33940
    -0.20055
    -0.16584
    -0.33940
    -0.16584
    -0.16584
     0.04244
    -0.13112
    -0.26997
    -0.26997
    -0.02699
    -0.13112
    -0.02699
    -0.02699
     0.00772
    -0.23526
    -0.40882
     0.14657
    -0.13112
    -0.13112
    -0.30468
    -0.23526
    -0.20055
     0.04244
    -0.09641
    -0.26997
    -0.16584
    -0.20055
    -0.09641
     0.04244
    -0.16584
    -0.16584
    -0.23526
     0.00772
     0.11186
    -0.02699
    -0.30468
    -0.16584
     0.04244
    -0.02699
    -0.06170
    -0.02699
    -0.16584
    -0.13112
    -0.06170
    -0.13112
    -0.13112
    -0.20055
    -0.40882
    -0.09641
    -0.16584
    -0.16584
    -0.23526
    -0.23526
    -0.20055
    -0.30468
    -0.20055
    -0.16584
    -0.13112
    -0.37411
    -0.16584
    -0.09641
    -0.13112
    -0.06170
    -0.23526
    -0.23526
     0.07715
    -0.02699
    -0.23526
    -0.20055
     0.00772
    -0.06170
    -0.09641
    -0.13112
    -0.13112
    -0.09641
    -0.06170
    -0.09641
    -0.16584
    -0.09641
    -0.20055
    -0.47824
    -0.23526
     0.11186
    -0.23526
    -0.20055
    -0.23526
    -0.23526
    -0.30468
    -0.16584
    -0.33940
    -0.23526
    -0.30468
    -0.33940
    -0.30468
    -0.30468
    -0.40882
    -0.40882
    -0.30468
    -0.13112
    -0.26997
    -0.33940
    -0.30468
    -0.30468
    -0.23526
    -0.30468
    -0.26997
    -0.02699
    -0.26997
    -0.23526
    -0.20055
    -0.02699
    -0.23526
    -0.30468
    -0.23526
    -0.06170
    -0.13112
    -0.16584
    -0.09641
    -0.16584
    -0.26997
    -0.02699
     0.00772
    -0.06170
    -0.02699
     0.04244
    -0.02699
    -0.06170
     0.18128
    -0.20055
    -0.09641
    -0.02699
     0.04244
     0.00772
    -0.06170
    -0.33940
    -0.20055
    -0.16584
    -0.23526
    -0.23526
    -0.26997
    -0.44353
    -0.54767
    -0.75594
    -0.75594
    -0.82536
    -0.86008
    -0.86008
    -1.20720
    -1.31133
    -1.34604
    -1.69316
    -2.14442
    -1.48489
     0.07715
     0.94495
     0.32013
    -0.30468
     0.28542
     0.70197
     1.29207
     4.31202
     4.62442
     3.86076
     2.61113
     0.21600
     2.85411
     4.97155
     3.47893
     2.88882
     2.36814
     1.39621
     0.84081
    -0.06170
    -0.23526
    -0.61709
    -0.99892
    -1.62374
    -1.86673
    -2.14442
    -1.93615
    -2.10971
    -2.17913
    -2.07500
    -1.90144
    -1.76259
    -1.45018
    -1.31133
    -1.17248
    -0.99892
    -1.06835
    -0.99892
    -0.75594
    -0.82536
    -0.89479
    -0.86008
    -0.61709
    -0.65180
    -0.72123
    -0.68652
    -0.68652
    -0.68652
    -0.79065
    -0.51296
    -0.61709
    -0.51296
    -0.54767
    -0.68652
    -0.47824
    -0.30468
    -0.40882
    -0.54767
    -0.26997
    -0.20055
    -0.30468
    -0.16584
    -0.23526
    -0.20055
    -0.23526
     0.11186
     0.04244
     0.00772
    -0.16584
    -0.09641
    -0.06170
    -0.13112
     0.11186
     0.07715
    -0.16584
    -0.02699
    -0.06170
    -0.16584
    -0.13112
    -0.26997
    -0.30468
    -0.30468
    -0.33940
    -0.30468
    -0.23526
    -0.26997
    -0.44353
    -0.40882
    -0.40882
    -0.40882
    -0.23526
    -0.20055
    -0.30468
    -0.44353
    -0.06170
    -0.09641
    -0.23526
    -0.30468
    -0.23526
    -0.16584
     0.04244
    -0.13112
     0.00772
    -0.09641
    -0.13112
     0.11186
    -0.02699
     0.04244
     0.11186
    -0.09641
     0.04244
    -0.02699
     0.11186
     0.00772
    -0.16584
    -0.02699
     0.11186
    -0.02699
    -0.02699
    -0.02699
    -0.06170
     0.00772
    -0.16584
     0.18128
     0.07715
    -0.09641
    -0.13112
     0.00772
     0.00772
     0.07715
    -0.16584
    -0.02699
     0.04244
     0.21600
     0.11186
    -0.02699
    -0.13112
    -0.02699
    -0.02699
    -0.02699
     0.11186
    -0.06170
     0.04244
    -0.02699
     0.25071
    -0.09641
    -0.13112
     0.07715
    -0.06170
     0.14657
     0.11186
     0.04244
     0.04244
    -0.16584
     0.04244
    -0.02699
     0.32013
     0.11186
     0.00772
     0.04244
     0.18128
     0.21600
     0.07715
     0.04244
     0.11186
     0.32013
     0.18128
     0.14657
     0.21600
     0.21600
     0.18128
     0.11186
     0.25071
     0.21600
     0.25071
     0.04244
     0.14657
     0.28542
     0.21600
     0.11186
    -0.06170
     0.21600
     0.21600
     0.42427
     0.07715
     0.04244
     0.11186
     0.04244
     0.21600
     0.28542
     0.18128
     0.04244
    -0.02699
     0.11186
     0.14657
     0.14657
     0.04244
     0.04244
     0.21600
     0.04244
    -0.02699
     0.04244
     0.18128
    -0.13112
    -0.02699
     0.32013
     0.07715
    -0.06170
    -0.09641
     0.11186
    -0.06170
     0.00772
    -0.09641
    -0.09641
    -0.02699
     0.11186
     0.04244
    -0.20055
    -0.20055
    -0.23526
    -0.20055
     0.14657
     0.04244
    -0.23526
    -0.26997
    -0.16584
    -0.09641
     0.07715
    -0.23526
    -0.16584
    -0.02699
    -0.02699
    -0.06170
    -0.16584
    -0.16584
    -0.02699
    -0.33940
     0.00772
     0.00772
    -0.30468
    -0.16584
    -0.02699
     0.11186
     0.07715
    -0.02699
    -0.16584
    -0.02699
    -0.26997
    -0.09641
    -0.20055
    -0.13112
    -0.30468
    -0.40882
    -0.09641
     0.32013
    -0.47824
    -1.03364
    -1.24191
    -0.75594
     0.45898
     1.60448
     3.20123
     5.21453
     4.86741
     4.31202
     5.87406
     4.58971
     2.05573
     1.63919
     1.18793
     2.12516
     2.15987
     2.47228
     1.95160
     0.59783
    -0.82536
    -2.56097
    -4.08830
    -4.92138
    -5.16437
    -5.09494
    -5.06023
    -4.60898
    -4.33128
    -3.84531
    -3.42877
    -2.56097
    -2.17913
    -1.90144
    -1.62374
    -1.20720
    -0.92950
    -0.75594
    -0.61709
    -0.72123
    -0.68652
    -0.51296
    -0.37411
    -0.33940
    -0.33940
    -0.26997
    -0.33940
    -0.23526
    -0.13112
    -0.23526
    -0.26997
    -0.23526
    -0.16584
    -0.13112
    -0.20055
    -0.44353
    -0.37411
    -0.20055
    -0.20055
    -0.23526
    -0.30468
    -0.26997
    -0.20055
    -0.30468
     0.04244
    -0.16584
    -0.02699
    -0.02699
    -0.16584
     0.07715
     0.18128
    -0.09641
     0.04244
     0.14657
     0.21600
     0.35484
     0.28542
     0.11186
     0.11186
     0.07715
     0.52841
     0.38956
     0.25071
     0.18128
     0.25071
     0.42427
     0.42427
     0.45898
     0.25071
     0.52841
     0.45898
     0.59783
     0.52841
     0.45898
     0.45898
     0.35484
     0.70197
     0.77139
     0.59783
     0.66725
     0.56312
     0.49369
     0.66725
     0.56312
     0.59783
     0.73668
     0.49369
     0.84081
     0.66725
     0.63254
     0.45898
     0.42427
     0.52841
     0.73668
     0.52841
     0.35484
     0.28542
     0.18128
     0.14657
     0.18128
    -0.02699
    -0.06170
    -0.30468
    -0.23526
    -0.44353
    -0.47824
    -0.68652
    -0.89479
    -0.92950
    -0.65180
    -0.89479
    -0.92950
    -0.92950
    -1.17248
    -0.96421
    -1.13777
    -1.13777
    -1.24191
    -1.27662
    -0.99892
    -1.10306
    -0.82536
    -0.89479
    -1.17248
    -1.17248
    -0.89479
    -0.54767
    -0.68652
    -0.72123
    -0.72123
    -0.47824
    -0.61709
    -0.37411
    -0.40882
    -0.37411
    -0.26997
    -0.33940
    -0.30468
    -0.06170
    -0.23526
    -0.33940
    -0.26997
     0.04244
    -0.16584
    -0.23526
    -0.20055
    -0.20055
    -0.16584
    -0.13112
     0.00772
    -0.02699
    -0.06170
    -0.13112
    -0.02699
    -0.06170
    -0.02699
    -0.16584
    -0.09641
     0.25071
     0.11186
     0.21600
     0.04244
     0.11186
    -0.06170
     0.00772
     0.04244
    -0.02699
     0.07715
     0.11186
     0.00772
     0.07715
     0.11186
    -0.13112
    -0.26997
    -0.02699
    -0.13112
    -0.20055
    -0.06170
    -0.33940
    -0.37411
    -0.06170
    -0.26997
    -0.13112
     0.00772
    -0.23526
    -0.30468
    -0.51296
    -0.44353
    -0.58238
    -0.33940
    -0.37411
    -0.51296
    -0.79065
    -0.33940
    -0.16584
     0.18128
     0.94495
     1.60448
     2.92354
     4.58971
     2.54170
    -0.54767
    -2.42212
    -1.20720
     4.17317
     7.01956
     4.69385
     2.09045
     1.43092
     0.42427
     1.32678
    -1.17248
    -0.92950
     0.21600
     0.11186
    -0.33940
    -1.13777
    -1.76259
    -1.83201
    -1.72788
    -1.76259
    -2.00557
    -2.14442
    -1.79730
    -1.55432
    -1.51960
    -1.24191
    -0.99892
    -0.99892
    -0.75594
    -0.61709
    -0.47824
    -0.65180
    -0.30468
    -0.44353
    -0.33940
    -0.20055
    -0.16584
    -0.37411
    -0.13112
     0.00772
    -0.26997
    -0.09641
     0.00772
    -0.20055
    -0.23526
    -0.26997
    -0.13112
    -0.09641
    -0.20055
    -0.16584
    -0.23526
    -0.13112
     0.04244
    -0.23526
    -0.02699
    -0.09641
    -0.06170
    -0.09641
    -0.02699
     0.04244
     0.07715
    -0.02699
     0.11186
     0.00772
     0.18128
     0.11186
     0.04244
     0.11186
     0.00772
    -0.02699
     0.07715
     0.14657
     0.07715
    -0.09641
    -0.02699
     0.11186
    -0.06170
    -0.06170
    -0.20055
    -0.02699
     0.00772
    -0.06170
    -0.33940
    -0.33940
    -0.26997
    -0.09641
    -0.40882
    -0.30468
    -0.23526
    -0.47824
    -0.37411
    -0.54767
    -0.54767
    -0.54767
    -0.82536
    -0.68652
    -0.47824
    -0.58238
    -0.54767
    -0.79065
    -0.72123
    -0.58238
    -0.72123
    -0.65180
    -0.54767
    -0.68652
    -0.51296
    -0.44353
    -0.37411
    -0.44353
    -0.44353
    -0.26997
    -0.09641
    -0.20055
    -0.13112
    -0.09641
    -0.06170
    -0.02699
     0.00772
     0.18128
     0.18128
    -0.02699
     0.04244
     0.11186
     0.18128
     0.18128
    -0.02699
    -0.02699
    -0.02699
     0.04244
     0.11186
     0.04244
     0.00772
    -0.02699
     0.00772
    -0.06170
    -0.02699
    -0.09641
    -0.09641
    -0.02699
    -0.13112
     0.00772
    -0.16584
    -0.23526
    -0.13112
    -0.02699
     0.07715
    -0.16584
    -0.02699
    -0.09641
    -0.23526
    -0.20055
    -0.13112
    -0.06170
    -0.20055
    -0.16584
    -0.13112
    -0.16584
    -0.30468
    -0.30468
    -0.40882
    -0.33940
    -0.26997
    -0.33940
    -0.37411
    -0.44353
    -0.58238
    -0.47824
    -0.33940
    -0.23526
    -0.47824
    -0.37411
    -0.40882
    -0.26997
    -0.13112
    -0.40882
    -0.26997
    -0.16584
     0.00772
    -0.09641
    -0.02699
    -0.02699
    -0.06170
     0.04244
    -0.09641
     0.07715
    -0.02699
    -0.06170
     0.21600
     0.18128
     0.11186
     0.14657
    -0.02699
     0.07715
     0.11186
     0.14657
     0.11186
     0.04244
    -0.02699
    -0.02699
     0.07715
     0.18128
    -0.09641
    -0.09641
     0.07715
     0.14657
    -0.06170
    -0.09641
    -0.37411
    -0.30468
    -0.09641
    -0.09641
    -0.09641
    -0.37411
    -0.23526
    -0.16584
    -0.26997
    -0.02699
    -0.33940
    -0.58238
    -0.54767
    -0.65180
    -0.99892
    -1.24191
    -1.38076
    -1.69316
    -1.45018
    -0.54767
     1.04909
     2.15987
     2.81940
     4.17317
     3.13181
     2.36814
     0.91024
    -0.30468
     3.37479
     4.13846
     4.06903
     3.30537
     2.26401
     1.91689
     0.73668
    -0.02699
    -0.65180
    -1.13777
    -2.04029
    -2.31798
    -2.73453
    -2.97751
    -3.01222
    -3.08165
    -2.90809
    -2.69981
    -2.21385
    -2.14442
    -1.76259
    -1.62374
    -1.31133
    -0.92950
    -0.82536
    -0.54767
    -0.72123
    -0.44353
    -0.47824
    -0.30468
    -0.09641
     0.00772
    -0.13112
    -0.02699
     0.04244
     0.21600
     0.14657
    -0.02699
     0.18128
     0.18128
     0.42427
     0.32013
     0.28542
     0.28542
     0.14657
     0.28542
     0.45898
     0.42427
     0.14657
     0.21600
     0.28542
     0.32013
     0.25071
     0.11186
     0.18128
    -0.02699
     0.11186
     0.07715
     0.00772
    -0.02699
    -0.09641
    -0.20055
    -0.02699
     0.11186
    -0.06170
    -0.13112
    -0.06170
    -0.13112
     0.11186
     0.00772
     0.00772
     0.04244
     0.04244
     0.11186
     0.21600
     0.14657
     0.00772
     0.07715
     0.11186
     0.25071
     0.07715
    -0.02699
     0.00772
    -0.02699
     0.04244
     0.21600
     0.00772
    -0.20055
    -0.06170
    -0.02699
    -0.20055
    -0.20055
    -0.13112
    -0.30468
    -0.44353
    -0.13112
    -0.09641
    -0.30468
    -0.47824
    -0.20055
    -0.20055
    -0.23526
    -0.26997
    -0.40882
    -0.23526
    -0.20055
    -0.06170
    -0.02699
     0.00772
    -0.20055
    -0.13112
     0.11186
     0.11186
     0.04244
    -0.02699
     0.11186
     0.11186
     0.35484
     0.14657
     0.14657
     0.11186
     0.18128
     0.14657
     0.11186
     0.25071
     0.04244
    -0.06170
     0.00772
     0.11186
     0.14657
    -0.06170
    -0.13112
    -0.16584
    -0.09641
    -0.02699
    -0.16584
    -0.23526
    -0.23526
    -0.16584
    -0.30468
    -0.16584
    -0.40882
    -0.37411
    -0.44353
    -0.09641
    -0.23526
    -0.37411
    -0.30468
    -0.44353
    -0.40882
    -0.40882
    -0.44353
    -0.51296
    -0.54767
    -0.30468
    -0.51296
    -0.51296
    -0.61709
    -0.72123
    -0.68652
    -0.44353
    -0.44353
    -0.47824
    -0.47824
    -0.58238
    -0.33940
    -0.51296
    -0.33940
    -0.13112
    -0.23526
    -0.30468
    -0.30468
    -0.26997
    -0.16584
    -0.33940
    -0.26997
    -0.09641
     0.18128
     0.28542
     0.00772
    -0.20055
    -0.09641
    -0.13112
     0.04244
    -0.26997
    -0.26997
    -0.16584
    -0.20055
    -0.47824
    -0.54767
    -0.96421
    -1.03364
    -1.38076
    -1.17248
    -0.96421
    -0.33940
    -0.20055
    -0.47824
    -0.02699
    -0.54767
    -0.82536
    -0.92950
     0.49369
     1.63919
     2.85411
     5.52694
     4.83270
     4.34673
     0.42427
     0.52841
     1.77804
     1.08380
     1.98631
     2.54170
     2.50699
     1.46563
     0.63254
    -0.40882
    -1.10306
    -1.58903
    -2.04029
    -1.97086
    -1.90144
    -1.93615
    -2.04029
    -1.65845
    -1.27662
    -1.31133
    -0.86008
    -0.99892
    -0.89479
    -0.75594
    -0.75594
    -0.54767
    -0.54767
    -0.47824
    -0.47824
    -0.44353
    -0.47824
    -0.23526
    -0.54767
    -0.33940
    -0.09641
    -0.16584
    -0.06170
     0.00772
    -0.02699
    -0.02699
    -0.02699
     0.00772
     0.11186
     0.11186
     0.18128
     0.14657
     0.18128
     0.00772
    -0.02699
     0.04244
     0.25071
     0.11186
    -0.20055
     0.18128
    -0.06170
    -0.13112
    -0.02699
    -0.09641
     0.04244
    -0.06170
    -0.09641
    -0.09641
    -0.06170
    -0.06170
     0.07715
    -0.13112
     0.14657
     0.04244
     0.00772
     0.11186
    -0.02699
     0.04244
     0.00772
    -0.13112
    -0.13112
     0.11186
     0.04244
     0.04244
     0.00772
    -0.09641
    -0.20055
    -0.09641
    -0.20055
     0.11186
    -0.06170
    -0.02699
     0.04244
    -0.06170
     0.07715
    -0.13112
     0.07715
     0.11186
     0.28542
     0.28542
     0.14657
     0.11186
     0.18128
     0.18128
     0.18128
     0.28542
     0.21600
     0.32013
     0.21600
     0.11186
     0.07715
    -0.02699
    -0.06170
     0.14657
     0.00772
    -0.02699
    -0.20055
    -0.26997
    -0.06170
    -0.16584
    -0.23526
    -0.06170
    -0.09641
    -0.09641
    -0.20055
    -0.26997
    -0.20055
    -0.23526
    -0.02699
    -0.20055
    -0.02699
    -0.02699
    -0.09641
    -0.16584
    -0.09641
    -0.06170
    -0.09641
     0.04244
    -0.02699
    -0.06170
     0.00772
     0.04244
     0.04244
    -0.02699
     0.00772
     0.00772
    -0.09641
     0.04244
     0.00772
    -0.20055
    -0.06170
     0.00772
    -0.16584
    -0.02699
    -0.02699
    -0.16584
    -0.02699
    -0.06170
     0.00772
    -0.06170
    -0.13112
    -0.16584
     0.00772
     0.04244
     0.21600
     0.28542
     0.21600
     0.21600
     0.35484
     0.21600
     0.38956
     0.35484
     0.52841
     0.70197
     0.59783
     0.35484
     0.42427
     0.25071
     0.11186
     0.00772
    -0.30468
    -0.33940
    -0.51296
    -0.99892
    -0.82536
    -0.96421
    -0.58238
    -0.26997
    -0.37411
    -0.30468
    -0.72123
    -1.45018
    -2.66510
    -2.90809
    -1.51960
    -0.06170
     3.27066
     5.11039
     6.18647
     1.22265
    -3.25521
     0.11186
     2.54170
     1.11851
     0.42427
     1.15322
     2.19458
     1.84746
     1.22265
     0.21600
    -0.65180
    -1.20720
    -1.48489
    -1.55432
    -1.83201
    -1.97086
    -1.55432
    -1.55432
    -1.24191
    -0.82536
    -0.86008
    -0.68652
    -0.40882
    -0.37411
    -0.37411
    -0.26997
    -0.40882
    -0.30468
    -0.20055
    -0.09641
    -0.20055
    -0.33940
    -0.16584
    -0.13112
    -0.02699
     0.11186
     0.04244
     0.07715
     0.11186
     0.11186
     0.25071
     0.21600
     0.11186
     0.38956
     0.28542
     0.35484
     0.45898
     0.42427
     0.18128
     0.21600
     0.32013
     0.45898
     0.49369
     0.25071
     0.35484
     0.28542
     0.52841
     0.28542
     0.18128
     0.21600
     0.21600
     0.45898
     0.18128
     0.18128
    -0.02699
     0.11186
    -0.02699
     0.14657
     0.35484
    -0.02699
     0.00772
     0.18128
     0.07715
     0.07715
    -0.02699
    -0.06170
     0.04244
     0.11186
     0.25071
    -0.02699
     0.04244
    -0.13112
     0.00772
     0.14657
     0.14657
     0.04244
    -0.20055
    -0.02699
     0.04244
    -0.02699
    -0.09641
    -0.09641
    -0.06170
    -0.02699
     0.07715
    -0.02699
    -0.13112
    -0.13112
    -0.13112
    -0.30468
     0.14657
     0.00772
    -0.26997
    -0.06170
     0.04244
     0.21600
     0.11186
    -0.13112
     0.00772
     0.14657
     0.11186
     0.25071
     0.14657
     0.14657
     0.00772
    -0.02699
     0.28542
     0.25071
     0.07715
     0.04244
     0.04244
     0.07715
     0.21600
    -0.26997
    -0.13112
    -0.02699
     0.04244
     0.18128
    -0.09641
    -0.16584
    -0.26997
    -0.16584
    -0.16584
    -0.20055
    -0.23526
    -0.33940
    -0.20055
    -0.26997
    -0.26997
    -0.40882
    -0.33940
    -0.33940
    -0.26997
    -0.02699
    -0.16584
    -0.30468
    -0.20055
    -0.37411
    -0.06170
     0.04244
     0.04244
    -0.02699
     0.00772
     0.04244
     0.14657
     0.00772
    -0.06170
    -0.09641
    -0.02699
    -0.02699
     0.00772
    -0.09641
    -0.23526
    -0.37411
    -0.40882
    -0.23526
    -0.30468
    -0.40882
    -0.51296
    -0.65180
    -0.47824
    -0.68652
    -0.86008
    -0.89479
    -0.79065
    -0.86008
    -1.31133
    -1.24191
    -0.96421
    -0.30468
     0.28542
     0.04244
     0.21600
     0.25071
    -0.13112
    -0.54767
    -1.10306
     0.25071
     1.70861
     3.51364
     6.56830
     7.50552
     5.73521
     0.04244
    -1.27662
     2.64584
     2.40285
     2.40285
     2.50699
     2.61113
     2.12516
     1.22265
     0.18128
    -0.75594
    -1.55432
    -2.14442
    -2.10971
    -2.35269
    -2.10971
    -2.07500
    -1.86673
    -1.51960
    -1.38076
    -1.10306
    -0.82536
    -0.47824
    -0.65180
    -0.40882
    -0.44353
    -0.23526
    -0.33940
    -0.20055
    -0.33940
    -0.37411
    -0.16584
    -0.23526
    -0.37411
    -0.44353
    -0.44353
    -0.54767
    -0.33940
    -0.26997
    -0.47824
    -0.47824
    -0.58238
    -0.44353
    -0.37411
    -0.44353
    -0.47824
    -0.47824
    -0.37411
    -0.51296
    -0.40882
    -0.44353
    -0.47824
    -0.61709
    -0.40882
    -0.20055
    -0.33940
    -0.44353
    -0.26997
    -0.54767
    -0.51296
    -0.47824
    -0.26997
    -0.30468
    -0.33940
    -0.16584
    -0.26997
    -0.13112
    -0.33940
    -0.30468
    -0.33940
    -0.13112
    -0.06170
    -0.09641
    -0.09641
    -0.13112
    -0.23526
    -0.02699
    -0.23526
    -0.16584
     0.04244
    -0.13112
     0.07715
    -0.02699
    -0.09641
     0.04244
    -0.23526
    -0.02699
     0.04244
    -0.06170
     0.07715
    -0.02699
    -0.16584
    -0.02699
    -0.02699
    -0.06170
     0.00772
    -0.09641
    -0.16584
    -0.02699
    -0.02699
     0.00772
    -0.20055
    -0.23526
     0.04244
    -0.09641
    -0.16584
    -0.20055
    -0.23526
    -0.09641
    -0.16584
    -0.13112
    -0.09641
    -0.20055
    -0.06170
    -0.16584
    -0.09641
    -0.06170
    -0.16584
    -0.06170
     0.14657
    -0.06170
    -0.02699
     0.11186
     0.04244
     0.11186
    -0.09641
     0.11186
    -0.02699
     0.00772
     0.04244
     0.07715
    -0.02699
     0.07715
    -0.02699
    -0.16584
    -0.02699
    -0.06170
    -0.16584
    -0.09641
    -0.23526
    -0.13112
    -0.13112
    -0.20055
    -0.30468
    -0.26997
    -0.13112
    -0.30468
    -0.30468
    -0.06170
    -0.16584
    -0.40882
    -0.16584
    -0.02699
    -0.30468
    -0.16584
    -0.02699
    -0.20055
    -0.16584
    -0.09641
    -0.26997
    -0.26997
    -0.37411
    -0.02699
    -0.13112
    -0.16584
    -0.33940
    -0.61709
    -0.61709
    -0.61709
    -0.96421
    -1.27662
    -1.62374
    -1.62374
    -1.27662
    -1.06835
    -0.89479
    -0.02699
     0.14657
    -0.33940
    -1.51960
     0.52841
     2.85411
     4.38144
     4.97155
     5.28395
     5.04097
     3.16652
     1.11851
     1.11851
     1.91689
     3.30537
     4.24259
     4.38144
     3.47893
     1.77804
     0.00772
    -0.79065
    -1.41547
    -1.65845
    -1.83201
    -1.41547
    -1.13777
    -0.99892
    -0.68652
    -0.54767
    -0.37411
    -0.37411
    -0.44353
    -0.26997
    -0.13112
    -0.23526
    -0.02699
    -0.13112
    -0.02699
     0.00772
    -0.13112
     0.21600
     0.21600
     0.04244
     0.11186
     0.11186
     0.07715
     0.04244
    -0.09641
     0.07715
     0.14657
     1.39621
     1.04909
    -0.58238
    -0.30468
    -0.16584
     0.00772
     0.21600
     0.32013
     0.04244
     0.18128
    -0.13112
    -0.13112
    -0.40882
    -0.33940
    -0.37411
    -0.33940
    -0.33940
    -0.44353
    -0.58238
    -0.26997
    -0.23526
    -0.30468
    -0.37411
    -0.23526
    -0.20055
    -0.26997
    -0.33940
    -0.30468
    -0.33940
    -0.23526
    -0.13112
    -0.06170
    -0.06170
    -0.02699
    -0.30468
    -0.30468
    -0.23526
    -0.23526
    -0.16584
    -0.02699
    -0.16584
    -0.33940
    -0.23526
    -0.30468
    -0.23526
    -0.47824
    -0.33940
    -0.47824
    -0.40882
    -0.33940
    -0.33940
    -0.58238
    -0.47824
    -0.47824
    -0.61709
    -0.40882
    -0.26997
    -0.47824
    -0.44353
    -0.37411
    -0.33940
    -0.37411
    -0.37411
    -0.33940
    -0.09641
    -0.16584
    -0.16584
    -0.40882
    -0.26997
    -0.16584
    -0.23526
    -0.30468
    -0.13112
    -0.26997
    -0.37411
    -0.26997
    -0.23526
    -0.26997
    -0.26997
    -0.33940
    -0.20055
    -0.23526
    -0.13112
    -0.09641
    -0.23526
    -0.16584
    -0.09641
    -0.09641
     0.11186
     0.14657
     0.04244
     0.21600
     0.25071
     0.25071
     0.28542
     0.14657
     0.35484
     0.49369
     0.66725
     0.63254
     0.52841
     0.77139
     0.66725
     0.80610
     1.15322
     1.08380
     0.80610
     1.01437
     1.04909
     1.22265
     1.25736
     1.04909
     0.94495
     0.94495
     1.11851
     0.91024
     0.66725
     0.56312
     0.49369
     0.42427
     0.42427
     0.49369
     0.14657
    -0.02699
     0.04244
    -0.09641
    -0.33940
    -0.51296
    -0.54767
    -0.51296
    -0.40882
    -0.33940
    -0.40882
    -0.51296
    -0.58238
    -0.82536
    -0.44353
     1.11851
     1.29207
     1.11851
     1.50034
     2.02102
     5.38809
     5.49223
     1.46563
     0.70197
     0.73668
     1.25736
     1.70861
     2.36814
     0.91024
     1.08380
    -0.02699
    -0.61709
    -1.62374
    -2.69981
    -3.18578
    -3.42877
    -3.67175
    -3.63704
    -3.60233
    -3.35934
    -2.94280
    -2.49154
    -2.28327
    -2.31798
    -2.10971
    -1.69316
    -1.48489
    -1.13777
    -1.06835
    -1.31133
    -0.92950
    -0.68652
    -0.58238
    -0.54767
    -0.68652
    -0.51296
    -0.40882
    -0.33940
    -0.26997
    -0.20055
    -0.09641
    -0.23526
    -0.16584
    -0.20055
     0.14657
    -0.13112
    -0.02699
    -0.09641
     0.04244
     0.11186
    -0.02699
    -0.13112
     0.14657
    -0.06170
     0.11186
    -0.13112
     0.04244
    -0.13112
    -0.09641
    -0.26997
     0.18128
    -0.02699
    -0.26997
    -0.16584
    -0.13112
     0.11186
    -0.20055
    -0.13112
    -0.23526
     0.04244
     0.11186
     0.11186
     0.04244
    -0.02699
    -0.02699
    -0.09641
     0.21600
     0.21600
     0.14657
     0.00772
     0.11186
     0.11186
     0.25071
     0.07715
     0.21600
     0.07715
     0.18128
     0.11186
     0.18128
     0.00772
     0.11186
    -0.09641
     0.14657
     0.32013
     0.04244
     0.04244
    -0.09641
    -0.20055
     0.14657
     0.04244
    -0.02699
     0.04244
     0.00772
     0.04244
     0.04244
     0.00772
     0.00772
     0.00772
     0.04244
     0.38956
     0.11186
     0.07715
     0.14657
     0.11186
     0.25071
     0.18128
     0.11186
     0.11186
     0.04244
     0.21600
     0.32013
     0.35484
     0.11186
     0.04244
     0.11186
     0.35484
     0.32013
     0.14657
     0.28542
     0.11186
     0.42427
     0.28542
     0.18128
     0.21600
     0.28542
     0.32013
     0.52841
     0.42427
     0.32013
     0.07715
     0.07715
     0.32013
     0.52841
     0.35484
     0.28542
     0.14657
     0.14657
     0.21600
     0.07715
     0.11186
    -0.02699
     0.18128
     0.14657
     0.04244
    -0.09641
    -0.13112
    -0.23526
    -0.26997
    -0.02699
    -0.20055
    -0.16584
    -0.13112
    -0.30468
    -0.33940
    -0.20055
    -0.26997
    -0.20055
    -0.09641
     0.35484
     0.25071
     0.35484
     0.32013
     0.21600
     0.80610
     2.33343
     2.74998
     2.61113
     2.95825
     3.68720
     6.42945
     4.31202
     2.26401
     2.15987
     2.57642
     2.74998
     2.85411
     2.78469
     1.46563
     0.91024
    -0.02699
    -0.47824
    -1.27662
    -2.21385
    -2.73453
    -2.97751
    -2.94280
    -3.08165
    -3.15107
    -3.11636
    -2.97751
    -2.56097
    -2.07500
    -2.04029
    -1.62374
    -1.24191
    -1.45018
    -1.06835
    -0.75594
    -0.89479
    -0.72123
    -0.68652
    -0.58238
    -0.58238
    -0.40882
    -0.33940
    -0.37411
    -0.30468
    -0.20055
    -0.40882
    -0.20055
    -0.13112
    -0.37411
    -0.23526
    -0.02699
    -0.16584
    -0.20055
    -0.16584
    -0.16584
    -0.20055
    -0.16584
    -0.20055
    -0.20055
    -0.20055
    -0.33940
    -0.30468
    -0.20055
    -0.09641
    -0.23526
    -0.33940
    -0.13112
    -0.02699
    -0.23526
     0.11186
    -0.09641
    -0.26997
    -0.20055
     0.04244
     0.00772
    -0.02699
    -0.09641
    -0.09641
     0.07715
     0.04244
     0.04244
    -0.20055
     0.04244
    -0.13112
    -0.02699
    -0.16584
    -0.20055
    -0.13112
    -0.02699
    -0.13112
    -0.30468
    -0.26997
    -0.23526
    -0.26997
    -0.26997
    -0.26997
    -0.40882
    -0.40882
    -0.33940
    -0.20055
    -0.33940
    -0.23526
    -0.20055
    -0.30468
    -0.30468
    -0.16584
    -0.20055
    -0.13112
    -0.09641
    -0.02699
    -0.20055
    -0.13112
    -0.02699
    -0.06170
    -0.09641
     0.04244
    -0.06170
    -0.06170
    -0.02699
    -0.16584
    -0.06170
    -0.16584
    -0.09641
    -0.09641
    -0.09641
     0.04244
    -0.30468
    -0.20055
    -0.02699
    -0.20055
    -0.20055
     0.04244
    -0.06170
    -0.30468
    -0.02699
    -0.09641
    -0.30468
    -0.06170
    -0.13112
     0.11186
    -0.02699
     0.07715
    -0.02699
    -0.09641
     0.04244
     0.07715
    -0.16584
     0.11186
     0.11186
     0.25071
     0.14657
     0.04244
     0.11186
     0.11186
     0.18128
     0.07715
     0.14657
     0.25071
     0.11186
     0.04244
     0.14657
     0.07715
     0.18128
     0.14657
     0.32013
     0.21600
     0.11186
     0.18128
     0.21600
     0.21600
     0.18128
     0.18128
     0.21600
     0.18128
     0.32013
     0.18128
     0.25071
     0.25071
    -0.09641
     0.04244
     0.32013
     0.56312
     0.59783
     0.56312
     0.91024
     1.22265
     1.50034
     3.27066
     3.96490
     2.71526
     0.87553
    -1.24191
    -0.96421
     0.59783
     3.40950
     5.83935
     5.94348
     3.89547
     1.39621
    -0.06170
    -2.76924
    -2.14442
    -0.16584
     0.52841
     0.77139
     0.35484
    -0.72123
    -1.62374
    -2.17913
    -2.24856
    -2.28327
    -2.35269
    -2.38741
    -2.35269
    -2.21385
    -2.17913
    -1.62374
    -1.06835
    -0.96421
    -0.79065
    -0.58238
    -0.58238
    -0.44353
    -0.33940
    -0.33940
    -0.06170
    -0.09641
    -0.20055
    -0.23526
    -0.16584
    -0.16584
    -0.23526
    -0.26997
    -0.13112
    -0.26997
    -0.30468
    -0.33940
    -0.20055
    -0.06170
    -0.06170
    -0.13112
    -0.02699
    -0.13112
     0.04244
     0.00772
     0.07715
     0.04244
    -0.09641
    -0.02699
     0.14657
     0.04244
    -0.20055
     0.04244
     0.07715
    -0.16584
    -0.02699
    -0.13112
    -0.26997
    -0.20055
    -0.23526
    -0.47824
    -0.06170
    -0.23526
    -0.40882
    -0.26997
    -0.16584
    -0.33940
    -0.20055
    -0.33940
    -0.26997
    -0.26997
    -0.02699
    -0.13112
    -0.20055
    -0.16584
     0.00772
    -0.02699
    -0.02699
     0.11186
    -0.13112
     0.04244
     0.14657
     0.18128
     0.00772
     0.04244
    -0.09641
     0.25071
     0.18128
     0.04244
     0.00772
    -0.13112
    -0.16584
    -0.23526
    -0.33940
    -0.13112
    -0.37411
    -0.44353
    -0.33940
    -0.33940
    -0.33940
    -0.51296
    -0.54767
    -0.47824
    -0.33940
    -0.20055
    -0.37411
    -0.40882
    -0.30468
    -0.16584
    -0.26997
     0.07715
    -0.02699
    -0.23526
    -0.09641
    -0.02699
     0.07715
    -0.06170
    -0.16584
    -0.20055
    -0.13112
    -0.09641
    -0.13112
    -0.23526
    -0.26997
    -0.33940
    -0.30468
    -0.16584
    -0.13112
    -0.37411
    -0.40882
    -0.16584
    -0.09641
    -0.16584
    -0.23526
    -0.09641
    -0.13112
     0.07715
     0.11186
     0.07715
     0.18128
     0.11186
     0.00772
     0.18128
     0.35484
     0.21600
     0.32013
     0.28542
     0.59783
     0.63254
     0.52841
     0.52841
     0.49369
     0.70197
     0.91024
     0.87553
     0.84081
     0.73668
     0.77139
     0.94495
     1.04909
     1.08380
     0.73668
     0.84081
     0.87553
     0.84081
     0.56312
     0.45898
     0.28542
     0.32013
     0.35484
     0.21600
     0.04244
    -0.30468
    -0.58238
    -0.30468
     0.77139
     1.77804
     2.74998
     3.47893
     4.10374
     2.68055
     0.84081
     1.50034
     1.70861
     1.60448
     1.63919
     1.46563
     0.66725
     0.59783
    -0.02699
    -0.82536
    -1.62374
    -2.45683
    -3.39405
    -4.08830
    -3.94945
    -3.94945
    -3.70646
    -3.56761
    -3.49819
    -3.15107
    -2.69981
    -2.10971
    -1.83201
    -1.65845
    -1.34604
    -0.89479
    -0.96421
    -0.68652
    -0.82536
    -0.86008
    -0.61709
    -0.40882
    -0.33940
    -0.44353
    -0.40882
    -0.37411
    -0.26997
    -0.26997
    -0.40882
    -0.33940
    -0.37411
    -0.47824
    -0.47824
    -0.13112
    -0.16584
    -0.26997
    -0.13112
    -0.09641
     0.14657
     0.11186
     0.11186
     0.07715
    -0.02699
     0.18128
     0.28542
     0.32013
     0.42427
     0.32013
     0.11186
     0.42427
     0.63254
     0.42427
     0.28542
     0.35484
     0.45898
     0.49369
     0.42427
     0.38956
     0.38956
     0.35484
     0.38956
     0.38956
     0.35484
     0.35484
     0.25071
     0.25071
     0.25071
     0.18128
     0.00772
     0.11186
     0.18128
     0.07715
     0.18128
     0.07715
    -0.06170
     0.14657
     0.14657
     0.14657
     0.04244
     0.00772
    -0.13112
     0.07715
     0.35484
     0.35484
     0.14657
     0.00772
    -0.09641
     0.11186
     0.18128
     0.07715
    -0.02699
     0.07715
     0.21600
     0.14657
     0.32013
     0.18128
     0.28542
     0.14657
     0.32013
     0.28542
     0.25071
     0.32013
     0.32013
     0.56312
     0.42427
     0.38956
     0.38956
     0.25071
     0.25071
     0.45898
     0.45898
     0.32013
     0.11186
     0.07715
     0.11186
     0.35484
     0.14657
     0.07715
    -0.02699
     0.11186
     0.04244
     0.18128
     0.11186
    -0.06170
     0.07715
     0.04244
    -0.02699
     0.07715
     0.11186
     0.11186
    -0.09641
     0.21600
     0.11186
    -0.02699
     0.04244
     0.11186
    -0.09641
     0.18128
     0.04244
    -0.02699
     0.04244
     0.07715
     0.00772
     0.00772
    -0.02699
    -0.09641
     0.00772
     0.11186
     0.18128
    -0.06170
    -0.16584
    -0.09641
     0.04244
    -0.09641
    -0.13112
    -0.02699
    -0.09641
     0.11186
     0.00772
     0.04244
    -0.13112
    -0.09641
    -0.33940
    -0.09641
    -0.06170
    -0.13112
    -0.30468
    -0.20055
    -0.16584
     0.14657
     0.49369
     0.21600
    -0.02699
     0.14657
     0.07715
    -0.06170
    -0.37411
    -0.72123
    -1.06835
    -0.58238
    -0.20055
    -0.20055
    -0.68652
    -1.48489
    -1.41547
    -0.47824
     2.40285
     4.17317
     0.52841
    -1.48489
    -1.17248
     0.11186
     1.04909
     1.74333
     1.98631
     1.77804
     1.77804
     1.43092
     0.87553
     0.45898
     0.18128
    -0.02699
    -0.30468
    -0.16584
    -0.37411
    -0.54767
    -0.44353
    -0.47824
    -0.44353
    -0.40882
    -0.47824
    -0.47824
    -0.26997
    -0.23526
    -0.37411
    -0.26997
    -0.20055
    -0.16584
    -0.33940
    -0.23526
    -0.23526
    -0.23526
    -0.06170
    -0.13112
    -0.26997
    -0.13112
    -0.16584
    -0.26997
    -0.23526
    -0.06170
    -0.23526
    -0.16584
    -0.30468
    -0.26997
    -0.33940
    -0.23526
    -0.16584
    -0.33940
    -0.20055
    -0.40882
    -0.33940
    -0.26997
    -0.47824
    -0.40882
    -0.33940
    -0.30468
    -0.44353
    -0.33940
    -0.16584
    -0.37411
    -0.26997
    -0.33940
    -0.26997
    -0.33940
    -0.30468
    -0.26997
    -0.23526
    -0.16584
     0.00772
    -0.26997
    -0.13112
    -0.02699
     0.07715
    -0.09641
     0.11186
    -0.16584
    -0.09641
    -0.20055
    -0.16584
    -0.02699
    -0.09641
     0.11186
    -0.16584
    -0.16584
    -0.02699
    -0.13112
    -0.20055
    -0.13112
    -0.02699
    -0.13112
     0.04244
    -0.06170
    -0.06170
    -0.16584
     0.11186
    -0.06170
    -0.06170
     0.21600
    -0.06170
    -0.09641
    -0.06170
    -0.06170
    -0.13112
    -0.09641
    -0.02699
    -0.26997
     0.04244
    -0.02699
    -0.20055
    -0.16584
    -0.33940
    -0.26997
    -0.09641
    -0.02699
    -0.16584
    -0.16584
    -0.16584
    -0.13112
    -0.16584
    -0.16584
    -0.09641
    -0.13112
    -0.13112
    -0.16584
    -0.16584
    -0.06170
    -0.26997
    -0.02699
    -0.09641
    -0.13112
    -0.02699
    -0.20055
    -0.20055
    -0.20055
    -0.13112
    -0.40882
     0.00772
    -0.06170
    -0.13112
    -0.20055
    -0.20055
    -0.37411
    -0.40882
    -0.40882
    -0.26997
    -0.44353
    -0.33940
    -0.61709
    -0.54767
    -0.65180
    -0.68652
    -0.92950
    -0.82536
    -0.96421
    -1.20720
    -1.24191
    -1.41547
    -1.17248
    -0.54767
     0.11186
    -0.33940
    -1.10306
    -0.54767
     0.14657
     0.21600
    -0.16584
    -1.10306
    -0.44353
     0.84081
     2.85411
     5.49223
     5.80463
     5.45751
     1.29207
    -0.65180
     1.77804
     1.98631
     2.12516
     2.26401
     2.22929
     2.22929
     1.36149
     0.45898
    -0.37411
    -1.13777
    -1.62374
    -1.90144
    -2.00557
    -1.86673
    -1.65845
    -1.62374
    -1.45018
    -1.34604
    -1.17248
    -0.61709
    -0.47824
    -0.37411
    -0.23526
    -0.16584
    -0.16584
    -0.16584
    -0.02699
    -0.09641
    -0.13112
    -0.06170
    -0.06170
    -0.02699
    -0.09641
    -0.13112
    -0.33940
    -0.06170
    -0.13112
    -0.02699
    -0.26997
    -0.13112
    -0.37411
    -0.30468
    -0.26997
    -0.06170
    -0.40882
    -0.26997
    -0.26997
    -0.09641
    -0.26997
    -0.33940
    -0.30468
    -0.09641
    -0.09641
     0.07715
    -0.02699
    -0.37411
    -0.13112
    -0.06170
     0.11186
     0.11186
     0.14657
     0.04244
     0.04244
     0.11186
     0.07715
    -0.13112
    -0.16584
     0.11186
     0.14657
     0.25071
     0.00772
    -0.06170
     0.00772
    -0.09641
     0.11186
     0.21600
     0.04244
    -0.13112
     0.07715
     0.21600
     0.25071
     0.11186
     0.11186
     0.04244
     0.25071
     0.32013
     0.21600
     0.25071
     0.14657
     0.11186
     0.00772
     0.32013
     0.35484
     0.18128
     0.00772
     0.00772
     0.14657
     0.11186
     0.11186
    -0.13112
     0.04244
    -0.02699
     0.14657
     0.11186
    -0.09641
     0.00772
    -0.13112
     0.04244
     0.14657
    -0.09641
     0.04244
    -0.02699
     0.14657
     0.07715
     0.04244
     0.04244
     0.07715
     0.11186
     0.28542
     0.11186
     0.11186
     0.00772
    -0.09641
    -0.02699
     0.38956
    -0.06170
    -0.20055
     0.07715
     0.04244
    -0.13112
    -0.09641
    -0.02699
    -0.20055
    -0.13112
    -0.09641
    -0.06170
    -0.44353
    -0.30468
    -0.40882
    -0.37411
    -0.16584
    -0.16584
    -0.23526
    -0.09641
    -0.13112
    -0.09641
    -0.26997
    -0.26997
    -0.13112
    -0.20055
     0.18128
     0.00772
     0.04244
    -0.09641
    -0.06170
    -0.23526
    -0.06170
     0.25071
    -0.06170
     0.04244
    -0.09641
     0.00772
     0.04244
    -0.20055
    -0.23526
    -0.30468
    -0.06170
     0.21600
     0.35484
     0.21600
     0.00772
    -0.37411
    -0.20055
     1.01437
     1.53505
     2.36814
     3.37479
     3.51364
     1.98631
     0.35484
     0.73668
     1.81275
     2.02102
     1.98631
     1.53505
     0.94495
     0.59783
     0.42427
    -0.23526
    -0.54767
    -1.10306
    -1.65845
    -1.83201
    -1.90144
    -1.76259
    -2.00557
    -1.69316
    -1.51960
    -1.13777
    -0.99892
    -0.58238
    -0.47824
    -0.40882
    -0.40882
    -0.44353
     0.00772
     0.14657
     0.00772
     0.07715
    -0.09641
     0.00772
     0.00772
     0.04244
    -0.02699
    -0.13112
    -0.06170
    -0.13112
    -0.09641
    -0.13112
    -0.23526
    -0.26997
    -0.09641
     0.00772
    -0.13112
    -0.20055
    -0.13112
     0.00772
     0.04244
    -0.06170
    -0.02699
     0.00772
     0.04244
     0.18128
     0.21600
     0.21600
     0.18128
     0.07715
     0.21600
     0.49369
     0.42427
     0.32013
     0.38956
     0.32013
     0.35484
     0.52841
     0.42427
     0.45898
     0.38956
     0.52841
     0.38956
     0.38956
     0.38956
     0.25071
     0.04244
     0.38956
     0.35484
     0.25071
     0.25071
     0.07715
     0.32013
     0.14657
     0.14657
     0.18128
     0.11186
     0.18128
     0.14657
     0.21600
     0.14657
     0.11186
     0.04244
     0.18128
     0.32013
     0.18128
     0.25071
     0.07715
     0.04244
     0.18128
     0.14657
     0.11186
     0.18128
     0.14657
     0.07715
     0.25071
     0.11186
     0.11186
     0.00772
     0.07715
     0.07715
     0.00772
    -0.02699
     0.07715
    -0.23526
    -0.37411
    -0.13112
    -0.02699
     0.11186
    -0.20055
     0.04244
    -0.09641
    -0.13112
    -0.26997
    -0.16584
    -0.16584
     0.21600
     0.18128
     0.00772
     0.18128
     0.11186
     0.21600
     0.21600
     0.18128
     0.18128
     0.18128
     0.18128
     0.18128
     0.14657
     0.21600
     0.14657
    -0.06170
     0.21600
     0.14657
     0.04244
    -0.02699
    -0.02699
    -0.09641
    -0.02699
     0.04244
    -0.09641
    -0.09641
    -0.02699
    -0.02699
     0.04244
     0.07715
     0.04244
    -0.16584
     0.00772
     0.14657
     0.11186
     0.11186
     0.11186
     0.00772
     0.07715
     0.04244
     0.21600
     0.11186
     0.11186
     0.00772
    -0.06170
     0.18128
    -0.02699
    -0.16584
    -0.02699
     0.00772
     0.28542
     0.04244
     0.00772
    -0.09641
    -0.13112
    -0.20055
     0.04244
     0.11186
     0.14657
    -0.06170
    -0.09641
     0.07715
     0.11186
     0.04244
     0.07715
     0.11186
     0.18128
    -0.09641
    -0.09641
     0.00772
     0.04244
    -0.06170
     0.21600
     0.11186
     0.45898
     1.22265
     2.40285
     4.72856
     5.11039
     4.45086
     2.68055
     1.53505
     1.63919
     0.32013
     2.09045
     2.85411
     2.40285
     1.36149
     1.04909
     0.04244
    -0.92950
    -1.90144
    -2.73453
    -3.04693
    -3.25521
    -3.28992
    -3.25521
    -2.97751
    -2.76924
    -2.42212
    -2.04029
    -1.79730
    -1.48489
    -1.34604
    -1.13777
    -0.61709
    -0.61709
    -0.51296
    -0.26997
    -0.33940
    -0.26997
     0.11186
     0.00772
    -0.02699
     0.21600
     0.25071
     0.28542
     0.32013
     0.32013
     0.35484
     0.32013
     0.32013
     0.42427
     0.42427
     0.32013
     0.35484
     0.35484
     0.28542
     0.14657
     0.18128
     0.42427
     0.32013
     0.14657
     0.11186
     0.21600
     0.25071
    -0.09641
    -0.06170
     0.07715
     0.18128
     0.21600
    -0.02699
    -0.06170
     0.04244
    -0.06170
    -0.06170
     0.21600
     0.04244
     0.11186
     0.11186
     0.04244
     0.07715
     0.07715
     0.00772
     0.00772
     0.11186
     0.18128
     0.18128
     0.00772
    -0.02699
     0.18128
    -0.09641
     0.04244
     0.21600
    -0.02699
     0.04244
     0.04244
     0.07715
    -0.13112
    -0.13112
    -0.02699
     0.00772
     0.11186
     0.04244
    -0.20055
    -0.16584
    -0.09641
    -0.20055
    -0.13112
    -0.09641
    -0.16584
    -0.20055
    -0.02699
     0.04244
    -0.09641
    -0.13112
    -0.09641
    -0.09641
     0.11186
     0.25071
     0.14657
     0.07715
     0.18128
     0.25071
     0.18128
     0.42427
     0.32013
     0.18128
     0.18128
     0.35484
     0.35484
     0.25071
     0.28542
     0.25071
     0.42427
     0.45898
     0.38956
     0.21600
     0.18128
     0.28542
     0.21600
     0.28542
     0.18128
     0.14657
     0.32013
     0.25071
     0.28542
     0.25071
     0.04244
     0.11186
     0.11186
     0.25071
     0.21600
     0.14657
     0.11186
     0.18128
     0.11186
     0.14657
     0.35484
     0.21600
     0.21600
     0.32013
     0.38956
     0.35484
     0.25071
     0.18128
     0.25071
     0.35484
     0.42427
     0.32013
     0.25071
     0.18128
     0.18128
     0.21600
     0.52841
     0.28542
     0.04244
     0.28542
     0.45898
     0.35484
     0.35484
     0.32013
     0.35484
     0.45898
     0.66725
     0.49369
     0.45898
     0.56312
     0.52841
     0.66725
     0.77139
     0.80610
     0.59783
     0.52841
     0.94495
     0.77139
     0.66725
     0.56312
     0.52841
     0.70197
     0.70197
     0.52841
     0.49369
     0.32013
     0.25071
    -0.09641
     0.14657
     0.25071
    -0.16584
    -0.37411
    -0.26997
    -0.30468
    -0.30468
    -0.33940
    -0.72123
    -0.51296
    -0.58238
    -0.44353
    -0.65180
    -0.54767
    -0.58238
    -0.61709
    -0.51296
    -0.30468
    -0.40882
    -0.40882
    -0.23526
    -0.20055
    -0.02699
     0.00772
    -0.23526
    -0.09641
    -0.02699
     0.11186
     0.00772
     0.00772
    -0.02699
     0.00772
    -0.06170
     0.32013
     0.28542
    -0.13112
    -0.02699
     0.14657
    -0.13112
    -0.09641
     0.63254
     1.29207
     1.77804
     1.81275
     2.02102
     1.63919
     1.84746
     2.22929
     1.32678
     2.05573
     2.12516
     2.15987
     1.77804
     1.04909
     1.04909
     0.32013
    -0.61709
    -0.40882
    -0.75594
    -1.24191
    -1.51960
    -2.00557
    -2.52625
    -2.94280
    -2.90809
    -2.73453
    -2.42212
    -2.52625
    -2.35269
    -2.17913
    -2.10971
    -1.72788
    -1.51960
    -1.48489
    -1.41547
    -1.10306
    -0.79065
    -0.65180
    -0.47824
    -0.44353
    -0.47824
    -0.09641
    -0.02699
     0.11186
     0.00772
     0.04244
     0.14657
     0.07715
     0.11186
     0.21600
    -0.09641
     0.18128
     0.25071
     0.21600
     0.04244
     0.07715
     0.04244
    -0.02699
     0.21600
     0.14657
     0.11186
     0.00772
    -0.13112
     0.11186
     0.18128
     0.11186
     0.04244
     0.04244
     0.11186
     0.32013
     0.14657
     0.11186
     0.11186
    -0.02699
     0.28542
     0.38956
     0.28542
     0.11186
     0.28542
     0.21600
     0.14657
     0.18128
     0.18128
     0.32013
     0.14657
     0.32013
     0.11186
     0.14657
     0.25071
     0.11186
    -0.06170
     0.32013
     0.25071
    -0.02699
     0.11186
     0.11186
     0.14657
    -0.02699
     0.14657
     0.04244
     0.14657
     0.18128
     0.11186
     0.11186
     0.04244
     0.07715
    -0.02699
     0.25071
     0.42427
     0.25071
    -0.06170
     0.18128
     0.28542
     0.52841
     0.35484
     0.21600
     0.25071
     0.25071
     0.35484
     0.49369
     0.28542
     0.25071
     0.11186
     0.49369
     0.56312
     0.25071
     0.28542
     0.28542
     0.25071
     0.11186
     0.32013
     0.21600
     0.21600
     0.35484
     0.32013
     0.28542
     0.52841
     0.32013
     0.18128
     0.32013
     0.49369
     0.80610
     0.45898
     0.45898
     0.38956
     0.25071
     0.56312
     0.35484
     0.45898
     0.45898
     0.45898
     0.25071
     0.38956
     0.25071
     0.14657
     0.11186
     0.25071
     0.21600
     0.14657
     0.07715
    -0.06170
     0.07715
    -0.02699
     0.14657
    -0.02699
     0.11186
     0.00772
     0.04244
    -0.02699
     0.21600
    -0.09641
     0.00772
    -0.02699
     0.07715
     0.04244
     0.04244
    -0.06170
     0.00772
    -0.13112
    -0.09641
    -0.02699
    -0.02699
     0.11186
    -0.09641
     0.04244
     0.04244
    -0.09641
    -0.30468
    -0.16584
     0.04244
     0.07715
    -0.13112
    -0.16584
    -0.16584
    -0.02699
    -0.23526
    -0.09641
    -0.23526
    -0.20055
    -0.09641
    -0.30468
    -0.20055
    -0.26997
    -0.30468
    -0.33940
    -0.20055
    -0.30468
    -0.30468
    -0.30468
    -0.44353
    -0.33940
    -0.40882
    -0.30468
    -0.16584
    -0.26997
    -0.51296
    -0.30468
    -0.33940
    -0.20055
    -0.23526
    -0.40882
    -0.09641
    -0.23526
    -0.23526
    -0.13112
    -0.09641
    -0.16584
    -0.20055
    -0.20055
    -0.09641
     0.00772
     0.04244
     0.00772
    -0.40882
    -0.40882
    -0.82536
    -0.96421
    -0.61709
    -0.06170
    -0.30468
    -0.86008
    -0.72123
     0.49369
     1.63919
     0.52841
    -0.09641
    -0.47824
    -0.40882
     0.11186
     0.63254
     0.87553
     0.91024
     0.80610
     0.73668
     0.66725
     0.25071
     0.21600
     0.04244
    -0.20055
    -0.09641
    -0.16584
    -0.33940
    -0.02699
    -0.20055
    -0.20055
    -0.20055
    -0.02699
    -0.06170
    -0.02699
    -0.09641
     0.00772
     0.11186
    -0.02699
    -0.02699
     0.00772
     0.00772
    -0.06170
     0.04244
     0.18128
     0.28542
     0.04244
     0.11186
     0.25071
     0.35484
     0.32013
     0.18128
     0.38956
     0.35484
     0.42427
     0.59783
     0.63254
     0.35484
     0.56312
     0.45898
     0.52841
     0.70197
     0.70197
     0.70197
     0.56312
     0.73668
     0.66725
     0.66725
     0.84081
     0.84081
     0.84081
     0.73668
     0.87553
     0.91024
     0.66725
     0.77139
     0.66725
     0.84081
     0.97966
     0.97966
     0.73668
     0.77139
     0.84081
     0.63254
     0.84081
     0.87553
     0.66725
     0.59783
     0.77139
     0.66725
     0.52841
     0.45898
     0.52841
     0.52841
     0.38956
     0.45898
     0.32013
     0.25071
     0.28542
     0.35484
     0.11186
     0.38956
     0.32013
     0.04244
     0.38956
     0.21600
     0.18128
     0.14657
     0.21600
     0.18128
     0.32013
     0.21600
     0.14657
     0.28542
     0.35484
     0.35484
     0.18128
     0.25071
     0.25071
     0.32013
     0.38956
     0.32013
     0.35484
     0.21600
     0.28542
     0.28542
     0.49369
     0.38956
     0.18128
     0.14657
     0.25071
     0.38956
     0.21600
     0.42427
     0.28542
     0.21600
     0.35484
     0.45898
     0.49369
     0.28542
     0.38956
     0.45898
     0.52841
     0.45898
     0.70197
     0.38956
     0.45898
     0.49369
     0.52841
     0.42427
     0.77139
     0.59783
     0.45898
     0.59783
     0.45898
     0.52841
     0.42427
     0.32013
     0.35484
     0.45898
     0.52841
     0.32013
     0.32013
     0.38956
     0.35484
     0.11186
     0.52841
     0.32013
     0.00772
     0.21600
     0.35484
     0.28542
     0.25071
     0.00772
     0.18128
     0.38956
     0.21600
     0.25071
     0.00772
     0.07715
     0.28542
     0.18128
     0.07715
     0.18128
     0.00772
     0.14657
     0.14657
     0.11186
     0.04244
     0.07715
     0.11186
     0.21600
     0.18128
    -0.26997
    -0.30468
    -0.72123
    -0.89479
    -0.75594
    -0.23526
    -0.02699
    -1.13777
    -0.99892
    -0.06170
     1.77804
     1.11851
     0.04244
    -0.89479
    -0.82536
    -0.20055
     0.52841
     0.94495
     1.11851
     1.01437
     1.01437
     0.84081
     0.80610
     0.32013
     0.28542
     0.25071
     0.25071
     0.28542
     0.07715
     0.14657
     0.14657
     0.28542
     0.56312
     0.42427
     0.28542
     0.42427
     0.42427
     0.52841
     0.73668
     0.77139
     0.45898
     0.59783
     0.59783
     0.66725
     0.73668
     0.59783
     0.63254
     0.70197
     0.80610
     0.73668
     0.52841
     0.56312
     0.66725
     0.52841
     0.59783
     0.77139
     0.49369
     0.45898
     0.45898
     0.59783
     0.49369
     0.45898
     0.42427
     0.49369
     0.56312
     0.32013
     0.49369
     0.45898
     0.25071
     0.25071
     0.49369
     0.45898
     0.42427
     0.35484
     0.25071
     0.35484
     0.42427
     0.28542
     0.18128
     0.21600
     0.35484
     0.38956
     0.28542
     0.28542
     0.28542
    -0.02699
     0.11186
     0.28542
     0.28542
     0.04244
     0.07715
     0.21600
     0.18128
     0.00772
     0.07715
    -0.13112
    -0.02699
     0.14657
     0.07715
    -0.09641
    -0.13112
    -0.02699
    -0.09641
     0.11186
     0.07715
    -0.02699
    -0.13112
    -0.02699
     0.04244
    -0.06170
    -0.02699
    -0.13112
    -0.02699
     0.00772
     0.00772
    -0.02699
    -0.09641
    -0.16584
    -0.13112
     0.00772
     0.18128
    -0.06170
    -0.20055
    -0.02699
    -0.06170
     0.04244
    -0.20055
    -0.02699
    -0.16584
    -0.09641
     0.07715
    -0.20055
    -0.09641
    -0.16584
    -0.30468
    -0.26997
     0.11186
    -0.02699
    -0.16584
    -0.23526
    -0.20055
    -0.09641
    -0.02699
    -0.09641
    -0.16584
    -0.09641
    -0.09641
     0.14657
    -0.16584
    -0.02699
    -0.02699
    -0.13112
     0.25071
     0.14657
    -0.02699
     0.00772
     0.00772
     0.25071
     0.11186
     0.11186
     0.11186
    -0.02699
     0.21600
     0.14657
     0.18128
     0.25071
     0.14657
    -0.06170
     0.14657
     0.45898
     0.18128
     0.21600
     0.32013
     0.18128
     0.21600
     0.25071
     0.18128
     0.04244
     0.25071
     0.35484
     0.21600
     0.11186
     0.25071
     0.21600
     0.32013
     0.66725
     0.35484
     0.49369
     0.38956
     0.35484
     0.56312
     0.66725
     0.59783
     0.70197
     0.87553
     0.80610
     0.80610
     0.94495
     0.80610
     0.91024
     0.87553
     0.97966
     0.84081
     0.49369
     0.14657
    -0.47824
    -0.47824
    -0.09641
     0.77139
     1.67390
     2.36814
     2.12516
     1.84746
    -0.09641
    -0.33940
     0.07715
     0.87553
     1.56977
     2.05573
     1.81275
     1.56977
     1.18793
     0.94495
     0.73668
     0.42427
     0.18128
     0.11186
    -0.09641
    -0.06170
    -0.16584
     0.04244
    -0.13112
    -0.13112
    -0.02699
     0.14657
     0.07715
     0.11186
     0.11186
     0.11186
     0.04244
     0.14657
     0.04244
     0.11186
     0.11186
     0.18128
     0.07715
     0.14657
     0.18128
     0.00772
    -0.09641
     0.25071
     0.18128
    -0.06170
     0.11186
     0.07715
     0.18128
     0.18128
     0.00772
     0.14657
     0.14657
     0.04244
     0.14657
     0.18128
     0.18128
     0.18128
     0.04244
     0.21600
     0.25071
     0.11186
     0.11186
     0.07715
     0.25071
     0.18128
     0.21600
     0.18128
     0.14657
     0.18128
     0.14657
     0.18128
     0.25071
     0.14657
    -0.02699
     0.35484
     0.28542
     0.21600
     0.25071
     0.11186
     0.21600
     0.21600
     0.21600
     0.38956
     0.32013
     0.28542
     0.35484
     0.25071
     0.21600
     0.21600
     0.14657
     0.25071
     0.38956
     0.18128
     0.21600
     0.21600
     0.18128
     0.18128
     0.14657
     0.14657
     0.28542
     0.28542
     0.18128
     0.00772
     0.21600
     0.14657
     0.21600
    -0.06170
     0.35484
     0.32013
     0.18128
     0.32013
     0.21600
     0.45898
     0.25071
     0.28542
     0.45898
     0.52841
     0.42427
     0.56312
     0.70197
     0.77139
     0.77139
     0.70197
     0.84081
     0.94495
     1.11851
     1.15322
     1.08380
     1.29207
     1.22265
     1.25736
     1.32678
     1.46563
     1.53505
     1.46563
     1.46563
     1.53505
     1.63919
     1.46563
     1.39621
     1.70861
     1.43092
     1.50034
     1.53505
     1.46563
     1.46563
     1.43092
     1.29207
     1.29207
     1.15322
     0.91024
     0.84081
     0.84081
     0.59783
     0.52841
     0.35484
     0.25071
     0.11186
     0.04244
    -0.13112
    -0.26997
    -0.33940
    -0.44353
    -0.65180
    -0.54767
    -0.54767
    -0.54767
    -0.75594
    -0.72123
    -0.61709
    -0.86008
    -0.82536
    -0.79065
    -0.54767
    -0.58238
    -0.54767
    -0.47824
    -0.58238
    -0.61709
    -0.44353
    -0.47824
    -0.23526
    -0.30468
    -0.23526
    -0.37411
    -0.20055
    -0.13112
    -0.13112
    -0.13112
     0.00772
    -0.02699
     0.11186
     0.11186
     0.04244
     0.04244
     0.00772
     0.18128
     0.32013
     0.28542
     0.35484
     0.21600
     0.32013
     0.49369
     0.25071
     0.38956
     0.32013
     0.35484
     0.32013
     0.52841
     0.49369
     0.28542
     0.25071
     0.11186
     0.32013
     0.52841
     0.38956
     0.14657
     0.18128
     0.14657
     0.11186
     0.14657
     0.28542
    -0.02699
     0.00772
     0.38956
     0.42427
     0.11186
     0.11186
     0.07715
     0.87553
     1.22265
     1.88217
     2.43757
     1.63919
     0.32013
     1.29207
     1.98631
     3.09710
     3.27066
     3.13181
     2.09045
     2.09045
     1.32678
     1.60448
     0.42427
     0.18128
     0.56312
    -0.26997
    -1.17248
    -1.03364
    -1.34604
    -1.97086
    -2.56097
    -2.63039
    -2.87337
    -3.32463
    -3.15107
    -2.83866
    -2.90809
    -2.56097
    -2.63039
    -2.35269
    -2.17913
    -1.83201
    -1.83201
    -1.65845
    -1.62374
    -1.55432
    -1.27662
    -1.17248
    -0.96421
    -1.03364
    -0.89479
    -0.75594
    -0.65180
    -0.82536
    -0.75594
    -0.72123
    -0.61709
    -0.44353
    -0.33940
    -0.40882
    -0.40882
    -0.37411
    -0.26997
    -0.23526
    -0.16584
    -0.26997
    -0.33940
    -0.16584
    -0.02699
    -0.13112
    -0.06170
    -0.13112
    -0.23526
    -0.06170
     0.07715
     0.00772
    -0.23526
    -0.02699
     0.07715
    -0.13112
     0.00772
     0.07715
    -0.26997
    -0.13112
     0.07715
     0.04244
    -0.02699
    -0.02699
    -0.20055
     0.07715
     0.14657
     0.11186
    -0.02699
     0.00772
     0.11186
     0.00772
     0.25071
     0.45898
    -0.02699
     0.04244
     0.04244
     0.35484
     0.18128
     0.04244
     0.11186
    -0.02699
     0.21600
     0.14657
     0.21600
     0.04244
     0.04244
     0.04244
    -0.02699
     0.28542
     0.07715
     0.14657
     0.04244
     0.21600
     0.18128
     0.14657
     0.07715
     0.25071
     0.28542
     0.28542
     0.21600
     0.25071
     0.25071
     0.18128
     0.25071
     0.35484
     0.35484
     0.28542
     0.32013
     0.28542
     0.21600
     0.11186
     0.18128
     0.11186
     0.21600
     0.21600
     0.21600
     0.18128
     0.04244
     0.11186
     0.00772
     0.28542
     0.35484
    -0.09641
     0.11186
     0.07715
     0.18128
     0.25071
    -0.02699
     0.04244
     0.07715
     0.18128
     0.21600
     0.14657
    -0.06170
    -0.06170
    -0.09641
    -0.02699
     0.11186
     0.04244
    -0.16584
    -0.13112
     0.04244
     0.07715
    -0.02699
    -0.26997
    -0.13112
    -0.02699
    -0.06170
    -0.02699
    -0.16584
    -0.06170
    -0.26997
    -0.20055
    -0.09641
     0.04244
    -0.30468
    -0.20055
    -0.20055
    -0.09641
    -0.13112
    -0.20055
    -0.23526
    -0.26997
    -0.16584
    -0.02699
     0.04244
    -0.02699
    -0.16584
    -0.13112
     0.18128
    -0.02699
    -0.02699
    -0.06170
     0.04244
     0.11186
     0.07715
     0.07715
    -0.06170
     0.04244
     0.04244
     0.14657
     0.04244
     0.07715
    -0.06170
    -0.13112
     0.21600
     0.28542
    -0.02699
    -0.02699
     0.11186
    -0.13112
     0.07715
     0.21600
    -0.09641
    -0.09641
     0.07715
     0.18128
     0.18128
     0.18128
    -0.06170
    -0.09641
     0.18128
     0.42427
     0.32013
     0.28542
     0.14657
     0.14657
     0.35484
     0.28542
     0.21600
     0.28542
     0.35484
     0.56312
     0.49369
     0.42427
     0.32013
     0.11186
    -0.13112
     0.32013
     0.21600
     0.18128
     0.28542
     1.53505
     2.88882
     3.93018
     4.41615
     3.20123
     4.13846
     5.52694
     3.99961
     2.85411
     2.15987
     2.64584
     3.40950
     3.72191
     2.15987
     1.53505
     0.80610
    -0.02699
    -1.06835
    -1.79730
    -2.66510
    -3.01222
    -3.15107
    -3.04693
    -3.01222
    -2.80395
    -2.59568
    -2.28327
    -2.21385
    -1.58903
    -1.03364
    -0.96421
    -0.82536
    -0.68652
    -0.54767
    -0.61709
    -0.33940
    -0.02699
    -0.23526
     0.07715
     0.14657
     0.04244
     0.14657
     0.07715
     0.14657
     0.35484
     0.42427
     0.49369
     0.52841
     0.35484
     0.28542
     0.66725
     0.52841
     0.56312
     0.42427
     0.45898
     0.45898
     0.52841
     0.56312
     0.38956
     0.38956
     0.45898
     0.56312
     0.52841
     0.25071
     0.25071
     0.32013
     0.18128
     0.35484
     0.35484
     0.11186
     0.14657
     0.14657
     0.25071
     0.21600
     0.21600
     0.04244
    -0.13112
     0.21600
     0.21600
     0.04244
     0.07715
     0.18128
    -0.09641
     0.11186
     0.11186
     0.14657
     0.11186
     0.04244
     0.00772
     0.11186
     0.11186
     0.07715
    -0.30468
    -0.02699
     0.00772
     0.04244
     0.07715
    -0.09641
    -0.23526
    -0.30468
    -0.20055
    -0.02699
    -0.23526
    -0.23526
    -0.16584
    -0.20055
    -0.20055
    -0.26997
    -0.33940
    -0.33940
    -0.13112
    -0.26997
    -0.37411
    -0.20055
    -0.16584
    -0.30468
     0.14657
     0.04244
    -0.16584
    -0.16584
    -0.13112
    -0.16584
     0.04244
    -0.02699
    -0.02699
    -0.16584
     0.00772
     0.18128
    -0.23526
    -0.06170
    -0.02699
    -0.16584
    -0.33940
    -0.16584
    -0.26997
    -0.09641
    -0.20055
    -0.26997
    -0.30468
    -0.06170
    -0.30468
    -0.33940
    -0.23526
    -0.16584
    -0.13112
    -0.06170
    -0.20055
    -0.26997
    -0.09641
    -0.16584
    -0.13112
     0.07715
    -0.09641
     0.00772
     0.11186
     0.11186
    -0.02699
     0.11186
     0.00772
     0.04244
     0.11186
     0.18128
     0.04244
     0.11186
     0.11186
    -0.06170
     0.00772
     0.04244
     0.07715
    -0.09641
    -0.26997
    -0.26997
    -0.30468
    -0.40882
    -0.33940
    -0.20055
    -0.23526
    -0.54767
    -0.40882
    -0.61709
    -0.58238
    -0.99892
    -0.72123
    -0.44353
    -0.40882
    -0.47824
    -0.79065
    -0.54767
    -0.20055
    -0.02699
    -0.23526
    -0.26997
    -0.20055
     0.59783
     1.81275
     2.12516
     2.99296
     3.54835
     5.24924
     5.28395
     2.61113
     2.02102
     1.98631
     1.43092
     2.64584
     3.27066
     1.98631
     1.74333
     0.91024
    -0.16584
    -1.13777
    -1.86673
    -2.56097
    -2.94280
    -3.18578
    -3.18578
    -3.04693
    -2.87337
    -2.59568
    -2.38741
    -2.10971
    -1.83201
    -1.51960
    -1.45018
    -0.96421
    -0.99892
    -1.10306
    -0.89479
    -0.72123
    -0.47824
    -0.47824
    -0.61709
    -0.30468
    -0.33940
    -0.20055
    -0.26997
    -0.23526
    -0.16584
    -0.02699
    -0.20055
     0.14657
    -0.06170
    -0.02699
     0.25071
     0.25071
     0.07715
     0.04244
     0.21600
     0.25071
     0.38956
     0.42427
     0.32013
     0.32013
     0.42427
     0.35484
     0.45898
     0.70197
     0.56312
     0.35484
     0.45898
     0.66725
     0.70197
     0.63254
     0.59783
     0.66725
     0.59783
     0.73668
     0.84081
     0.73668
     0.49369
     0.66725
     0.70197
     0.73668
     0.56312
     0.59783
     0.42427
     0.49369
     0.52841
     0.42427
     0.14657
     0.11186
     0.14657
     0.18128
     0.04244
    -0.02699
    -0.16584
    -0.40882
    -0.37411
    -0.51296
    -0.33940
    -0.47824
    -0.82536
    -0.61709
    -0.75594
    -0.58238
    -0.82536
    -0.96421
    -0.96421
    -0.75594
    -0.79065
    -0.96421
    -0.82536
    -0.68652
    -0.92950
    -0.79065
    -0.40882
    -0.58238
    -0.72123
    -0.65180
    -0.33940
    -0.33940
    -0.23526
    -0.40882
    -0.16584
    -0.16584
    -0.13112
    -0.06170
    -0.02699
     0.14657
    -0.02699
    -0.02699
     0.04244
     0.21600
     0.04244
     0.04244
     0.21600
     0.42427
     0.21600
     0.21600
     0.11186
     0.45898
     0.35484
     0.45898
     0.25071
     0.28542
     0.32013
     0.42427
     0.21600
     0.45898
     0.28542
     0.25071
     0.35484
     0.28542
     0.25071
     0.07715
    -0.02699
    -0.02699
     0.21600
     0.14657
    -0.02699
    -0.16584
    -0.09641
    -0.23526
    -0.13112
    -0.13112
    -0.13112
    -0.20055
    -0.37411
    -0.09641
     0.04244
    -0.13112
    -0.09641
    -0.47824
    -0.30468
    -0.16584
    -0.09641
    -0.13112
    -0.37411
    -0.30468
     0.14657
     0.80610
     1.04909
     1.01437
     1.36149
     1.95160
     2.71526
     2.85411
     2.92354
     2.57642
     1.15322
     2.81940
     6.29060
     5.38809
     4.31202
     2.85411
     1.43092
     1.08380
     2.22929
    -0.75594
    -0.47824
    -0.40882
    -0.79065
    -1.45018
    -2.17913
    -3.01222
    -3.49819
    -3.39405
    -3.42877
    -3.25521
    -3.35934
    -3.18578
    -2.80395
    -2.52625
    -1.86673
    -1.38076
    -1.27662
    -0.79065
    -0.44353
    -0.33940
    -0.47824
    -0.47824
    -0.44353
    -0.02699
    -0.13112
    -0.16584
    -0.23526
    -0.09641
    -0.26997
    -0.26997
    -0.02699
     0.04244
    -0.23526
     0.00772
    -0.20055
     0.00772
     0.04244
    -0.13112
    -0.13112
    -0.13112
     0.07715
     0.11186
    -0.16584
    -0.02699
    -0.13112
    -0.13112
     0.04244
     0.18128
    -0.23526
    -0.26997
    -0.20055
    -0.02699
    -0.02699
    -0.20055
    -0.23526
    -0.16584
    -0.13112
     0.00772
     0.04244
    -0.06170
    -0.16584
    -0.26997
    -0.20055
     0.21600
     0.07715
    -0.13112
     0.04244
    -0.16584
     0.18128
     0.18128
     0.11186
    -0.09641
     0.11186
     0.11186
     0.11186
     0.14657
     0.00772
    -0.09641
     0.00772
     0.28542
     0.18128
    -0.13112
     0.04244
    -0.13112
    -0.09641
     0.00772
     0.00772
    -0.23526
    -0.09641
    -0.09641
     0.04244
    -0.02699
    -0.16584
    -0.16584
    -0.23526
    -0.13112
     0.18128
    -0.13112
    -0.09641
    -0.13112
     0.04244
     0.07715
     0.07715
    -0.13112
    -0.09641
     0.14657
     0.14657
     0.28542
     0.11186
     0.11186
    -0.06170
     0.14657
     0.38956
     0.14657
     0.11186
     0.18128
     0.28542
     0.25071
     0.07715
     0.18128
     0.00772
     0.11186
     0.25071
     0.04244
     0.07715
    -0.02699
    -0.16584
    -0.06170
     0.11186
     0.00772
    -0.13112
    -0.13112
    -0.23526
    -0.13112
    -0.16584
    -0.06170
    -0.16584
    -0.13112
    -0.20055
    -0.06170
    -0.13112
    -0.13112
    -0.20055
    -0.44353
    -0.02699
     0.00772
    -0.23526
    -0.23526
    -0.30468
    -0.20055
    -0.02699
    -0.09641
    -0.40882
    -0.37411
    -0.26997
    -0.47824
    -0.47824
    -0.33940
    -0.06170
    -0.13112
     0.04244
     0.25071
     0.11186
     0.38956
     1.46563
     2.12516
     2.02102
     2.29872
     2.19458
     4.20788
     5.73521
     3.23594
     2.36814
     2.09045
     1.84746
     1.95160
     2.43757
     1.74333
     0.52841
     0.18128
    -0.47824
    -1.34604
    -2.14442
    -2.76924
    -3.28992
    -3.49819
    -3.60233
    -3.25521
    -3.22049
    -3.01222
    -2.87337
    -2.52625
    -2.38741
    -1.76259
    -1.31133
    -1.24191
    -0.82536
    -0.82536
    -0.72123
    -0.65180
    -0.61709
    -0.40882
    -0.37411
    -0.47824
    -0.23526
    -0.37411
    -0.23526
    -0.26997
    -0.58238
    -0.30468
    -0.02699
    -0.26997
    -0.33940
    -0.26997
    -0.26997
    -0.33940
    -0.20055
    -0.13112
    -0.20055
    -0.33940
    -0.13112
    -0.23526
    -0.16584
    -0.02699
    -0.44353
    -0.44353
    -0.16584
    -0.20055
    -0.30468
    -0.30468
    -0.37411
    -0.26997
    -0.26997
    -0.06170
    -0.16584
    -0.20055
    -0.20055
    -0.20055
    -0.13112
    -0.20055
    -0.13112
    -0.16584
    -0.13112
    -0.06170
    -0.02699
    -0.06170
    -0.30468
    -0.26997
    -0.30468
    -0.16584
    -0.13112
    -0.26997
    -0.30468
    -0.30468
    -0.33940
    -0.30468
    -0.23526
    -0.40882
    -0.23526
    -0.09641
    -0.23526
    -0.09641
    -0.16584
    -0.33940
    -0.16584
    -0.16584
    -0.02699
     0.18128
     0.00772
     0.04244
     0.00772
     0.18128
     0.14657
     0.00772
     0.11186
     0.21600
     0.11186
     0.04244
     0.11186
     0.14657
     0.18128
    -0.02699
     0.11186
     0.11186
     0.18128
     0.04244
    -0.02699
    -0.02699
     0.11186
    -0.13112
     0.07715
     0.11186
     0.14657
     0.04244
     0.14657
     0.04244
    -0.06170
    -0.09641
     0.04244
     0.04244
     0.14657
    -0.06170
     0.04244
    -0.02699
    -0.06170
    -0.20055
    -0.23526
    -0.13112
    -0.13112
    -0.16584
    -0.09641
     0.00772
    -0.23526
    -0.33940
    -0.33940
    -0.26997
    -0.06170
    -0.09641
    -0.33940
    -0.23526
    -0.16584
    -0.09641
    -0.16584
    -0.40882
    -0.20055
    -0.16584
     0.00772
    -0.13112
    -0.09641
    -0.23526
    -0.06170
    -0.09641
    -0.09641
     0.04244
     0.00772
    -0.13112
     0.04244
     0.04244
    -0.02699
     0.11186
     0.00772
    -0.06170
     0.07715
     0.07715
     0.04244
    -0.09641
    -0.16584
    -0.02699
    -0.06170
     0.14657
    -0.02699
    -0.13112
    -0.26997
    -0.06170
    -0.06170
    -0.20055
     0.04244
    -0.09641
    -0.33940
    -0.02699
    -0.09641
    -0.09641
    -0.26997
    -0.20055
    -0.20055
     0.04244
     0.04244
    -0.26997
    -0.33940
    -0.79065
    -0.20055
    -0.13112
     0.11186
    -0.09641
    -0.33940
    -0.23526
    -0.26997
    -0.13112
    -0.40882
    -0.26997
    -0.26997
     0.04244
     0.14657
    -0.02699
    -0.16584
    -0.13112
     0.00772
    -0.20055
    -0.16584
    -0.20055
    -0.20055
    -0.23526
    -0.16584
    -0.20055
    -0.16584
    -0.33940
    -0.44353
    -0.26997
    -0.20055
    -0.33940
    -0.54767
    -0.47824
    -0.13112
    -0.23526
    -0.16584
    -0.16584
    -0.30468
    -0.20055
    -0.33940
    -0.40882
    -0.26997
    -0.51296
    -0.82536
    -0.92950
    -0.72123
    -0.96421
    -0.99892
    -0.30468
    -0.16584
     0.91024
     3.79134
     4.93683
     3.68720
     3.20123
     1.22265
     2.81940
     4.97155
     2.47228
     1.70861
     2.02102
     3.02767
     2.54170
     0.91024
     0.11186
    -0.96421
    -2.00557
    -2.87337
    -3.25521
    -4.01887
    -4.22714
    -4.29657
    -4.12301
    -3.88002
    -3.42877
    -3.22049
    -2.76924
    -2.28327
    -1.86673
    -1.41547
    -1.34604
    -1.13777
    -0.92950
    -0.99892
    -0.61709
    -0.54767
    -0.58238
    -0.58238
    -0.16584
    -0.06170
     0.04244
     0.00772
    -0.30468
     0.04244
    -0.02699
     0.21600
     0.11186
     0.11186
     0.14657
     0.04244
     0.18128
     0.35484
     0.11186
     0.00772
     0.04244
     0.14657
     0.18128
    -0.02699
    -0.13112
    -0.09641
     0.00772
     0.04244
    -0.13112
    -0.23526
    -0.20055
    -0.20055
    -0.16584
     0.00772
    -0.16584
    -0.26997
    -0.40882
    -0.09641
    -0.16584
    -0.06170
    -0.30468
    -0.26997
    -0.30468
     0.07715
    -0.02699
    -0.16584
    -0.02699
    -0.16584
    -0.13112
     0.21600
     0.18128
    -0.09641
    -0.09641
     0.14657
     0.14657
     0.25071
     0.04244
    -0.02699
     0.11186
     0.32013
     0.18128
     0.11186
     0.04244
     0.04244
     0.11186
     0.07715
     0.28542
     0.04244
    -0.06170
     0.04244
     0.04244
    -0.02699
     0.07715
    -0.09641
    -0.20055
     0.07715
    -0.06170
    -0.06170
    -0.20055
    -0.13112
    -0.23526
    -0.02699
     0.18128
    -0.09641
    -0.20055
     0.07715
    -0.02699
     0.00772
     0.04244
    -0.06170
    -0.02699
     0.04244
     0.25071
     0.11186
     0.14657
     0.04244
    -0.09641
    -0.13112
     0.28542
     0.18128
    -0.13112
     0.11186
    -0.13112
     0.04244
     0.07715
    -0.09641
    -0.23526
    -0.16584
    -0.09641
    -0.06170
    -0.20055
    -0.09641
    -0.30468
    -0.30468
    -0.23526
    -0.02699
    -0.30468
    -0.33940
    -0.16584
    -0.16584
    -0.23526
     0.04244
    -0.26997
    -0.30468
    -0.09641
    -0.02699
    -0.02699
     0.04244
     0.00772
    -0.09641
    -0.16584
     0.25071
     0.11186
    -0.02699
    -0.09641
     0.04244
     0.14657
     0.14657
    -0.09641
    -0.16584
     0.07715
     0.07715
     0.11186
     0.00772
    -0.02699
    -0.09641
    -0.33940
     0.00772
     0.04244
     0.11186
    -0.06170
    -0.20055
     0.04244
    -0.02699
    -0.02699
     0.04244
    -0.09641
     0.07715
     0.07715
    -0.02699
     0.21600
     0.07715
    -0.02699
     0.25071
     0.21600
     0.14657
     0.14657
     0.11186
     0.14657
     0.21600
     0.18128
     0.25071
     0.32013
     0.25071
     0.18128
     0.11186
     0.11186
     0.04244
    -0.16584
    -0.16584
    -0.16584
    -0.51296
    -0.61709
    -0.68652
    -0.51296
    -0.16584
     0.97966
     2.68055
     3.61778
     4.17317
     3.75662
     2.99296
     5.17982
     5.76992
     3.27066
     2.47228
     2.40285
     3.27066
     4.34673
     2.78469
     1.04909
     1.01437
    -0.09641
    -1.55432
    -2.56097
    -3.35934
    -3.70646
    -3.84531
    -3.98416
    -4.15772
    -3.88002
    -3.77589
    -3.11636
    -2.56097
    -2.28327
    -1.86673
    -1.72788
    -1.27662
    -0.96421
    -0.89479
    -0.75594
    -0.68652
    -0.58238
    -0.40882
    -0.26997
    -0.13112
    -0.23526
    -0.26997
    -0.13112
     0.11186
    -0.09641
     0.07715
     0.00772
    -0.06170
     0.04244
     0.04244
     0.14657
     0.11186
     0.18128
     0.00772
    -0.06170
     0.07715
    -0.02699
    -0.26997
    -0.09641
    -0.09641
    -0.02699
    -0.09641
    -0.02699
    -0.16584
    -0.16584
    -0.23526
    -0.13112
    -0.09641
    -0.09641
     0.00772
    -0.20055
     0.14657
    -0.02699
    -0.09641
     0.00772
     0.07715
     0.04244
     0.11186
     0.07715
     0.07715
    -0.02699
     0.07715
    -0.06170
     0.28542
     0.11186
     0.04244
     0.04244
     0.11186
     0.21600
     0.04244
    -0.26997
     0.11186
     0.14657
    -0.09641
    -0.02699
    -0.06170
    -0.16584
    -0.06170
    -0.06170
    -0.16584
    -0.13112
    -0.16584
    -0.16584
    -0.16584
    -0.09641
    -0.16584
    -0.02699
    -0.09641
     0.25071
     0.14657
     0.04244
     0.14657
     0.14657
     0.18128
     0.21600
     0.21600
     0.38956
     0.45898
     0.25071
     0.21600
     0.38956
     0.49369
     0.21600
     0.25071
     0.45898
     0.35484
     0.28542
     0.59783
     0.49369
     0.49369
     0.52841
     0.73668
     0.59783
     0.77139
     0.87553
     0.70197
     0.87553
     0.84081
     0.87553
     0.84081
     0.97966
     0.87553
     0.91024
     1.04909
     0.73668
     0.66725
     0.59783
     0.56312
     0.49369
     0.59783
     0.35484
     0.14657
     0.04244
     0.00772
    -0.16584
    -0.30468
    -0.20055
    -0.33940
    -0.72123
    -0.68652
    -0.65180
    -0.82536
    -0.92950
    -1.06835
    -1.03364
    -1.10306
    -0.79065
    -1.13777
    -1.24191
    -1.13777
    -1.10306
    -0.89479
    -0.99892
    -0.65180
    -0.68652
    -0.82536
    -0.75594
    -0.89479
    -0.72123
    -0.92950
    -0.86008
    -0.72123
    -0.47824
    -0.72123
    -1.03364
    -0.30468
     0.59783
     0.66725
     1.22265
     1.56977
     2.15987
     3.13181
     3.40950
     3.61778
     2.33343
    -0.09641
     2.36814
     5.63107
     6.84599
     5.42280
     1.91689
     0.28542
     1.36149
    -0.23526
    -1.41547
    -0.26997
    -0.89479
    -1.55432
    -2.17913
    -2.66510
    -3.08165
    -3.22049
    -3.46348
    -3.35934
    -3.15107
    -3.08165
    -2.80395
    -2.42212
    -1.79730
    -1.38076
    -1.06835
    -0.61709
    -0.37411
    -0.51296
    -0.40882
    -0.30468
    -0.33940
    -0.13112
    -0.16584
    -0.30468
    -0.16584
    -0.13112
    -0.13112
    -0.30468
    -0.44353
    -0.26997
    -0.20055
    -0.09641
    -0.02699
    -0.20055
    -0.09641
    -0.02699
    -0.09641
     0.04244
    -0.02699
    -0.16584
    -0.02699
     0.21600
     0.11186
    -0.09641
    -0.02699
    -0.16584
    -0.13112
    -0.20055
     0.04244
    -0.20055
    -0.23526
    -0.16584
    -0.13112
    -0.13112
    -0.30468
    -0.33940
    -0.47824
    -0.16584
     0.04244
    -0.26997
    -0.26997
    -0.26997
    -0.26997
    -0.20055
    -0.13112
    -0.02699
    -0.26997
    -0.23526
    -0.09641
    -0.26997
    -0.20055
    -0.30468
    -0.30468
    -0.13112
     0.00772
    -0.06170
    -0.20055
    -0.23526
    -0.16584
    -0.20055
    -0.02699
     0.04244
    -0.06170
    -0.16584
    -0.09641
     0.11186
     0.04244
    -0.02699
     0.00772
     0.04244
     0.18128
     0.11186
    -0.06170
    -0.09641
     0.00772
    -0.02699
    -0.09641
     0.14657
     0.04244
    -0.13112
    -0.02699
    -0.02699
     0.04244
    -0.02699
    -0.13112
    -0.13112
     0.11186
     0.28542
    -0.02699
     0.00772
     0.04244
     0.04244
     0.04244
     0.25071
     0.32013
    -0.02699
     0.18128
     0.18128
     0.11186
     0.28542
     0.07715
     0.00772
     0.11186
     0.25071
     0.25071
     0.14657
     0.14657
     0.11186
     0.04244
     0.07715
     0.21600
     0.11186
     0.07715
     0.18128
     0.18128
     0.18128
    -0.13112
     0.00772
     0.21600
     0.32013
     0.35484
     0.28542
     0.11186
     0.11186
     0.21600
     0.49369
     0.45898
     0.28542
     0.18128
     0.18128
     0.25071
     0.38956
     0.18128
     0.07715
     0.25071
     0.11186
     0.28542
     0.14657
     0.04244
    -0.16584
    -0.02699
     0.00772
     0.21600
     0.11186
    -0.23526
     0.04244
    -0.02699
    -0.06170
    -0.02699
    -0.20055
    -0.06170
     0.04244
     0.04244
    -0.02699
    -0.06170
    -0.16584
    -0.13112
    -0.06170
     0.11186
    -0.02699
    -0.16584
    -0.13112
    -0.13112
    -0.06170
     0.00772
    -0.23526
    -0.26997
    -0.20055
    -0.09641
    -0.16584
    -0.16584
    -0.09641
    -0.23526
    -0.37411
    -0.13112
    -0.02699
    -0.23526
    -0.33940
    -0.26997
    -0.26997
    -0.13112
    -0.20055
    -0.40882
    -0.33940
    -0.26997
    -0.02699
    -0.16584
    -0.26997
    -0.30468
    -0.33940
    -0.20055
    -0.06170
    -0.20055
    -0.37411
    -0.16584
    -0.16584
    -0.09641
    -0.09641
    -0.13112
    -0.30468
    -0.13112
    -0.09641
    -0.06170
    -0.13112
    -0.02699
    -0.33940
    -0.37411
     0.04244
    -0.06170
    -0.33940
    -0.20055
    -0.06170
    -0.30468
    -0.09641
    -0.16584
    -0.37411
    -0.44353
    -0.30468
    -0.33940
    -0.06170
    -0.33940
    -0.44353
    -0.79065
    -0.40882
    -0.33940
    -0.54767
    -0.86008
    -0.47824
     0.04244
     1.04909
     3.23594
     4.93683
     5.76992
     4.41615
     3.06238
     2.15987
     2.19458
     1.39621
     0.91024
     1.81275
     2.78469
     2.40285
     1.32678
     0.07715
    -1.41547
    -2.42212
    -3.42877
    -4.19243
    -4.53955
    -4.26186
    -4.01887
    -3.70646
    -3.28992
    -2.97751
    -2.52625
    -2.35269
    -1.72788
    -1.38076
    -1.24191
    -1.17248
    -0.96421
    -0.92950
    -0.61709
    -0.72123
    -0.68652
    -0.44353
    -0.33940
    -0.26997
    -0.16584
    -0.30468
    -0.26997
    -0.26997
     0.14657
     0.07715
     0.11186
     0.14657
     0.14657
     0.21600
     0.11186
     0.45898
     0.38956
     0.28542
     0.32013
     0.52841
     0.52841
     0.52841
     0.42427
     0.21600
     0.35484
     0.66725
     0.45898
     0.45898
     0.45898
     0.45898
     0.32013
     0.35484
     0.42427
     0.35484
     0.45898
     0.42427
     0.35484
     0.32013
     0.21600
     0.07715
     0.25071
     0.35484
     0.18128
     0.21600
     0.28542
     0.11186
     0.11186
     0.07715
     0.00772
     0.18128
     0.07715
     0.14657
     0.11186
     0.14657
    -0.02699
    -0.20055
    -0.20055
    -0.02699
     0.04244
    -0.09641
    -0.06170
    -0.09641
    -0.06170
    -0.02699
    -0.20055
    -0.02699
    -0.09641
    -0.06170
    -0.09641
    -0.23526
    -0.09641
    -0.06170
    -0.26997
    -0.02699
     0.00772
    -0.09641
     0.11186
    -0.23526
    -0.20055
    -0.20055
    -0.06170
    -0.13112
     0.04244
    -0.09641
    -0.16584
    -0.09641
    -0.02699
    -0.16584
    -0.23526
    -0.16584
    -0.09641
    -0.13112
    -0.06170
    -0.16584
    -0.26997
    -0.06170
    -0.30468
    -0.06170
    -0.13112
    -0.09641
    -0.23526
    -0.23526
    -0.09641
    -0.13112
    -0.20055
    -0.20055
     0.04244
    -0.06170
    -0.16584
    -0.06170
    -0.23526
    -0.16584
    -0.09641
    -0.20055
    -0.13112
    -0.16584
    -0.20055
    -0.13112
    -0.23526
    -0.06170
    -0.09641
    -0.44353
    -0.16584
    -0.20055
    -0.23526
    -0.06170
    -0.26997
    -0.06170
    -0.23526
    -0.23526
    -0.06170
    -0.06170
    -0.09641
    -0.23526
    -0.09641
    -0.02699
    -0.02699
    -0.30468
    -0.26997
    -0.20055
    -0.26997
    -0.16584
    -0.37411
    -0.33940
    -0.44353
    -0.44353
    -0.37411
    -0.37411
    -0.47824
    -0.58238
    -0.54767
    -0.51296
    -0.58238
    -0.61709
    -0.61709
    -0.47824
    -0.44353
    -0.51296
    -0.44353
    -0.37411
    -0.44353
    -0.47824
    -0.37411
    -0.30468
    -0.20055
    -0.23526
    -0.20055
    -0.20055
    -0.23526
    -0.20055
    -0.26997
     0.00772
     0.07715
    -0.06170
    -0.20055
    -0.23526
    -0.40882
    -0.30468
    -0.30468
    -0.02699
     0.04244
     0.87553
     2.26401
     3.09710
     4.58971
     4.34673
     5.11039
     4.69385
     2.15987
     1.67390
     1.08380
     2.40285
     3.68720
     2.74998
     1.81275
     1.15322
     0.11186
    -1.13777
    -2.07500
    -3.01222
    -3.35934
    -3.84531
    -3.98416
    -3.84531
    -3.70646
    -3.39405
    -2.94280
    -2.49154
    -2.35269
    -1.79730
    -1.69316
    -1.38076
    -1.10306
    -0.96421
    -0.75594
    -0.65180
    -0.54767
    -0.44353
    -0.23526
    -0.33940
    -0.02699
    -0.20055
    -0.16584
     0.07715
     0.07715
    -0.02699
     0.04244
     0.11186
     0.11186
     0.04244
     0.04244
     0.11186
    -0.02699
     0.11186
     0.11186
     0.04244
     0.14657
     0.04244
    -0.02699
     0.14657
     0.18128
     0.04244
     0.14657
     0.00772
     0.04244
     0.18128
     0.14657
     0.04244
     0.00772
     0.14657
    -0.06170
     0.07715
     0.07715
     0.25071
    -0.20055
    -0.02699
     0.21600
     0.04244
    -0.02699
    -0.13112
    -0.02699
     0.04244
     0.04244
     0.14657
    -0.02699
    -0.20055
    -0.09641
    -0.09641
    -0.02699
     0.04244
    -0.06170
     0.04244
     0.11186
     0.14657
     0.00772
    -0.06170
     0.04244
     0.11186
     0.18128
     0.32013
     0.07715
     0.18128
     0.04244
     0.21600
     0.11186
     0.35484
     0.11186
    -0.09641
     0.21600
     0.11186
     0.14657
     0.04244
    -0.23526
     0.07715
    -0.02699
     0.07715
     0.04244
    -0.30468
    -0.20055
    -0.30468
    -0.20055
     0.00772
    -0.06170
    -0.30468
    -0.26997
    -0.13112
    -0.09641
    -0.30468
    -0.20055
    -0.33940
    -0.13112
     0.04244
    -0.02699
    -0.23526
    -0.26997
    -0.13112
    -0.20055
     0.14657
     0.04244
    -0.23526
    -0.06170
     0.14657
     0.00772
     0.04244
     0.11186
     0.04244
     0.18128
     0.28542
     0.21600
     0.18128
     0.11186
     0.32013
     0.11186
     0.35484
     0.45898
     0.32013
     0.18128
     0.18128
     0.28542
     0.25071
     0.18128
     0.07715
     0.18128
     0.28542
     0.35484
     0.18128
     0.14657
     0.04244
     0.04244
    -0.02699
     0.21600
    -0.09641
    -0.23526
    -0.16584
    -0.23526
    -0.09641
    -0.06170
    -0.26997
    -0.23526
    -0.40882
    -0.47824
    -0.30468
    -0.51296
    -0.37411
    -0.33940
    -0.33940
    -0.30468
    -0.26997
    -0.20055
     0.14657
     0.21600
     0.35484
     0.25071
     1.01437
     2.36814
     2.74998
     3.37479
     4.34673
     6.15175
     7.64437
     3.58306
     2.02102
     2.09045
     1.98631
     3.09710
     3.58306
     2.09045
     2.15987
     1.29207
    -0.02699
    -1.17248
    -2.14442
    -2.73453
    -3.25521
    -3.53290
    -3.60233
    -3.46348
    -3.25521
    -2.83866
    -2.24856
    -2.07500
    -1.83201
    -1.62374
    -1.10306
    -1.10306
    -0.92950
    -1.13777
    -0.82536
    -0.79065
    -0.68652
    -0.61709
    -0.51296
    -0.51296
    -0.47824
    -0.37411
    -0.16584
    -0.26997
    -0.37411
    -0.26997
    -0.23526
    -0.06170
    -0.20055
    -0.09641
    -0.02699
    -0.09641
     0.00772
    -0.02699
     0.07715
     0.07715
    -0.06170
    -0.13112
     0.32013
     0.25071
     0.11186
    -0.09641
     0.04244
     0.11186
     0.28542
     0.18128
     0.11186
     0.11186
     0.28542
     0.25071
     0.11186
     0.21600
     0.11186
     0.00772
     0.04244
     0.32013
     0.32013
    -0.06170
     0.04244
    -0.02699
    -0.09641
    -0.16584
    -0.09641
    -0.23526
     0.04244
    -0.09641
    -0.09641
    -0.20055
    -0.20055
    -0.33940
    -0.33940
     0.07715
     0.07715
    -0.16584
    -0.13112
    -0.13112
    -0.06170
     0.00772
    -0.02699
     0.14657
    -0.09641
     0.07715
     0.11186
     0.14657
     0.04244
     0.04244
    -0.16584
     0.21600
     0.25071
     0.11186
     0.21600
     0.07715
     0.14657
     0.11186
     0.18128
     0.11186
     0.04244
     0.11186
     0.35484
     0.18128
     0.11186
     0.14657
     0.00772
     0.18128
     0.38956
     0.18128
     0.04244
     0.18128
     0.25071
     0.14657
     0.25071
     0.18128
     0.25071
     0.45898
     0.18128
     0.32013
     0.38956
     0.45898
     0.21600
     0.38956
     0.52841
     0.52841
     0.52841
     0.42427
     0.45898
     0.52841
     0.45898
     0.45898
     0.35484
     0.42427
     0.56312
     0.66725
     0.45898
     0.38956
     0.42427
     0.28542
     0.56312
     0.52841
     0.56312
     0.38956
     0.35484
     0.38956
     0.45898
     0.42427
     0.38956
     0.42427
     0.28542
     0.14657
     0.11186
     0.56312
     0.25071
    -0.16584
    -0.02699
     0.11186
    -0.16584
    -0.26997
    -0.23526
     0.07715
     0.32013
     0.25071
     0.11186
    -0.06170
     0.91024
     2.02102
     1.74333
     1.91689
     2.15987
     4.10374
     7.78322
     4.93683
     1.56977
     1.25736
     1.63919
     1.50034
     2.57642
     1.25736
     0.73668
     0.38956
    -0.72123
    -1.83201
    -2.59568
    -3.46348
    -3.98416
    -4.22714
    -4.60898
    -4.43542
    -4.19243
    -3.81060
    -3.28992
    -2.90809
    -2.49154
    -2.07500
    -1.51960
    -1.10306
    -0.82536
    -0.75594
    -0.79065
    -0.47824
    -0.47824
    -0.20055
    -0.33940
    -0.13112
     0.00772
    -0.13112
    -0.16584
    -0.09641
    -0.13112
    -0.02699
    -0.02699
     0.04244
     0.04244
     0.04244
    -0.13112
    -0.02699
    -0.20055
    -0.02699
    -0.16584
    -0.06170
     0.11186
    -0.16584
    -0.16584
    -0.09641
    -0.20055
    -0.13112
    -0.20055
    -0.16584
    -0.33940
    -0.13112
    -0.09641
    -0.30468
    -0.13112
    -0.06170
    -0.20055
    -0.16584
    -0.13112
    -0.33940
    -0.26997
     0.04244
    -0.16584
    -0.13112
    -0.09641
    -0.20055
    -0.09641
     0.11186
    -0.16584
    -0.06170
    -0.09641
    -0.13112
    -0.16584
    -0.09641
     0.11186
     0.07715
    -0.02699
     0.28542
     0.21600
     0.21600
     0.04244
     0.00772
     0.18128
     0.32013
     0.18128
     0.18128
     0.28542
     0.32013
     0.35484
     0.18128
     0.25071
     0.35484
     0.18128
     0.35484
     0.35484
     0.25071
     0.18128
     0.14657
     0.32013
     0.35484
     0.25071
     0.25071
     0.21600
     0.28542
     0.25071
     0.11186
     0.25071
     0.21600
     0.11186
     0.14657
     0.25071
     0.04244
     0.00772
    -0.02699
    -0.09641
    -0.02699
     0.04244
    -0.26997
    -0.13112
    -0.23526
    -0.33940
    -0.26997
    -0.37411
    -0.23526
    -0.20055
    -0.20055
    -0.23526
    -0.26997
    -0.26997
    -0.30468
    -0.20055
    -0.02699
     0.07715
     0.07715
    -0.13112
    -0.02699
     0.18128
     0.18128
     0.14657
     0.42427
     0.11186
     0.21600
     0.38956
     0.18128
     0.25071
     0.38956
     0.18128
     0.25071
     0.35484
     0.45898
     0.21600
     0.14657
     0.14657
     0.35484
     0.00772
     0.45898
     0.21600
     0.07715
     0.18128
     0.25071
     0.28542
     0.11186
     0.00772
     0.04244
     0.11186
     0.18128
     0.25071
     0.18128
     0.18128
     0.14657
     0.00772
     0.14657
     0.21600
     0.00772
     0.04244
     0.14657
     0.14657
    -0.06170
     0.04244
    -0.09641
    -0.09641
     0.14657
     0.04244
     0.00772
    -0.23526
    -0.09641
     0.00772
     0.11186
     0.00772
    -0.02699
    -0.09641
    -0.09641
    -0.02699
    -0.02699
    -0.06170
    -0.06170
    -0.13112
     0.04244
     0.11186
    -0.16584
    -0.23526
    -0.16584
    -0.13112
    -0.16584
     0.07715
    -0.09641
    -0.16584
     0.04244
     0.07715
     0.18128
     0.04244
    -0.20055
    -0.02699
     0.18128
     0.25071
     0.14657
     0.11186
     0.18128
     0.56312
     0.07715
    -0.16584
    -0.09641
    -0.33940
    -0.26997
    -0.33940
    -0.20055
     0.38956
     1.56977
     2.78469
     4.65914
     4.52029
     4.13846
     2.74998
     1.29207
     1.29207
     0.70197
     1.63919
     2.36814
     2.68055
     1.67390
     0.32013
    -0.23526
    -1.34604
    -2.45683
    -3.46348
    -3.98416
    -4.01887
    -4.01887
    -3.98416
    -3.74117
    -3.67175
    -3.35934
    -2.94280
    -2.49154
    -2.31798
    -1.97086
    -1.79730
    -1.41547
    -1.24191
    -1.17248
    -1.17248
    -0.82536
    -0.61709
    -0.30468
    -0.33940
    -0.26997
    -0.20055
    -0.02699
    -0.06170
     0.35484
     0.21600
     0.25071
     0.21600
     0.35484
     0.45898
     0.25071
     0.32013
     0.21600
     0.32013
     0.25071
     0.32013
     0.21600
     0.18128
     0.18128
    -0.06170
     0.04244
     0.04244
     0.14657
    -0.02699
    -0.16584
    -0.20055
     0.04244
    -0.33940
    -0.30468
    -0.20055
    -0.23526
    -0.13112
    -0.33940
    -0.33940
    -0.30468
    -0.20055
    -0.26997
     0.11186
    -0.06170
    -0.20055
     0.07715
     0.11186
     0.25071
     0.25071
     0.14657
     0.21600
     0.38956
     0.52841
     0.45898
     0.35484
     0.25071
     0.38956
     0.21600
     0.49369
     0.35484
     0.11186
     0.18128
     0.32013
     0.63254
     0.42427
     0.04244
     0.00772
     0.14657
     0.18128
     0.25071
     0.25071
     0.00772
     0.21600
    -0.02699
     0.18128
     0.25071
    -0.02699
    -0.02699
    -0.09641
     0.00772
    -0.13112
     0.00772
    -0.23526
    -0.16584
    -0.20055
     0.04244
     0.00772
    -0.02699
    -0.06170
    -0.26997
    -0.06170
     0.14657
     0.04244
    -0.13112
     0.04244
    -0.09641
     0.04244
    -0.02699
    -0.09641
    -0.02699
    -0.06170
     0.07715
     0.04244
    -0.16584
    -0.16584
    -0.16584
    -0.20055
     0.14657
     0.11186
    -0.20055
    -0.20055
    -0.09641
     0.04244
     0.11186
    -0.06170
    -0.23526
     0.04244
     0.04244
     0.11186
    -0.06170
     0.00772
     0.04244
    -0.23526
     0.14657
     0.11186
    -0.20055
    -0.09641
    -0.13112
    -0.13112
    -0.02699
    -0.23526
    -0.20055
    -0.20055
    -0.20055
    -0.06170
    -0.20055
    -0.16584
    -0.33940
    -0.51296
    -0.26997
    -0.16584
    -0.23526
    -0.26997
    -0.30468
    -0.23526
    -0.20055
    -0.13112
    -0.23526
    -0.20055
    -0.33940
     0.00772
    -0.20055
     0.04244
    -0.26997
    -0.23526
    -0.13112
    -0.02699
    -0.13112
    -0.09641
    -0.23526
    -0.30468
    -0.20055
    -0.26997
    -0.26997
    -0.51296
    -0.54767
    -0.51296
    -0.26997
    -0.13112
    -0.30468
    -0.26997
    -0.37411
    -0.26997
    -0.13112
    -0.33940
    -0.44353
    -0.33940
    -0.40882
    -0.54767
    -0.58238
    -0.75594
    -0.37411
     0.25071
     0.45898
     1.25736
     2.85411
     3.34008
     3.68720
     1.74333
     0.35484
    -0.30468
     2.64584
     6.39474
     5.56165
     2.95825
     3.06238
     1.74333
     2.12516
     1.32678
    -0.99892
     0.25071
     0.35484
    -0.23526
    -1.41547
    -1.79730
    -1.93615
    -2.28327
    -2.45683
    -2.56097
    -2.56097
    -2.49154
    -2.10971
    -1.97086
    -1.90144
    -1.51960
    -1.31133
    -1.13777
    -1.03364
    -1.13777
    -1.13777
    -0.96421
    -0.61709
    -0.58238
    -0.72123
    -0.72123
    -0.61709
    -0.61709
    -0.54767
    -0.33940
    -0.37411
    -0.37411
    -0.23526
    -0.13112
    -0.02699
     0.00772
    -0.06170
    -0.13112
     0.25071
     0.28542
     0.25071
     0.38956
     0.21600
     0.14657
     0.28542
     0.25071
     0.28542
     0.28542
     0.28542
     0.35484
     0.42427
     0.38956
     0.28542
     0.32013
     0.52841
     0.59783
     0.45898
     0.59783
     0.63254
     0.63254
     0.73668
     0.63254
     0.94495
     0.84081
     0.70197
     0.77139
     0.70197
     0.87553
     0.52841
     0.45898
     0.42427
     0.49369
     0.25071
     0.28542
     0.18128
    -0.09641
    -0.20055
    -0.23526
    -0.33940
    -0.37411
    -0.61709
    -0.61709
    -0.65180
    -0.89479
    -0.79065
    -0.96421
    -1.10306
    -0.79065
    -1.06835
    -1.17248
    -1.10306
    -1.03364
    -1.27662
    -1.10306
    -0.79065
    -1.06835
    -0.72123
    -0.82536
    -0.72123
    -0.58238
    -0.47824
    -0.54767
    -0.58238
    -0.33940
    -0.16584
    -0.20055
    -0.23526
    -0.02699
    -0.06170
    -0.13112
    -0.02699
     0.07715
     0.00772
     0.00772
    -0.20055
    -0.13112
    -0.20055
     0.04244
    -0.20055
    -0.26997
    -0.13112
    -0.06170
    -0.23526
    -0.02699
    -0.09641
    -0.33940
    -0.20055
    -0.16584
     0.00772
     0.04244
    -0.20055
    -0.13112
    -0.13112
     0.04244
    -0.02699
     0.00772
     0.14657
    -0.06170
     0.07715
     0.00772
     0.14657
     0.00772
     0.00772
     0.21600
     0.14657
     0.28542
     0.11186
     0.04244
     0.14657
     0.04244
     0.28542
    -0.02699
     0.32013
     0.25071
     0.07715
     0.18128
     0.32013
     0.25071
     0.11186
     0.04244
     0.14657
     0.32013
     0.21600
     0.21600
     0.04244
     0.11186
     0.11186
     0.04244
     0.21600
     0.21600
     0.00772
     0.11186
     0.14657
     0.00772
    -0.02699
    -0.13112
     0.00772
     0.21600
     0.14657
     0.21600
     0.04244
     0.25071
     0.14657
     0.07715
     0.11186
     0.25071
     0.14657
     0.18128
     0.28542
     0.42427
     0.25071
     0.32013
     0.25071
     0.38956
     0.25071
     0.38956
     0.07715
     0.21600
     0.25071
     0.14657
     0.04244
     0.38956
     0.11186
     0.04244
    -0.02699
    -0.02699
    -0.09641
    -0.16584
    -0.13112
    -0.02699
    -0.09641
    -0.13112
    -0.23526
    -0.20055
    -0.13112
     0.00772
    -0.09641
     0.14657
     0.07715
    -0.09641
     0.21600
     0.38956
     0.28542
     0.28542
     0.35484
     0.18128
     0.45898
     0.77139
     0.80610
     0.84081
     0.77139
     0.70197
     0.66725
     0.73668
     0.38956
     0.91024
     1.32678
     2.19458
     1.91689
     2.29872
     1.91689
     1.70861
     1.91689
     1.25736
     1.53505
     1.50034
     2.05573
     1.67390
     1.22265
     0.80610
     0.04244
    -0.51296
    -0.54767
    -0.75594
    -0.96421
    -1.51960
    -1.76259
    -2.10971
    -2.31798
    -2.14442
    -2.28327
    -2.17913
    -2.14442
    -2.00557
    -1.83201
    -1.69316
    -1.27662
    -1.17248
    -1.27662
    -0.99892
    -0.75594
    -0.61709
    -0.44353
    -0.30468
    -0.37411
    -0.13112
     0.00772
    -0.02699
    -0.16584
    -0.09641
     0.14657
    -0.02699
     0.32013
     0.18128
    -0.02699
     0.14657
     0.28542
     0.07715
     0.07715
     0.07715
    -0.06170
     0.04244
     0.00772
     0.11186
    -0.02699
    -0.02699
    -0.20055
    -0.30468
    -0.02699
    -0.06170
    -0.02699
    -0.23526
    -0.06170
     0.04244
     0.07715
    -0.06170
    -0.09641
     0.11186
     0.25071
     0.28542
     0.21600
     0.04244
     0.07715
     0.07715
     0.18128
     0.45898
     0.32013
    -0.02699
     0.32013
    -0.02699
     0.38956
     0.18128
     0.11186
     0.07715
     0.07715
     0.25071
     0.25071
     0.07715
     0.00772
    -0.06170
     0.04244
     0.28542
     0.11186
    -0.02699
     0.00772
    -0.02699
     0.18128
     0.11186
    -0.09641
    -0.02699
     0.04244
     0.04244
     0.14657
    -0.02699
     0.04244
    -0.16584
    -0.26997
     0.07715
     0.14657
    -0.16584
    -0.23526
    -0.23526
    -0.13112
    -0.06170
    -0.20055
    -0.16584
    -0.20055
    -0.06170
     0.11186
    -0.16584
    -0.02699
    -0.26997
    -0.06170
     0.00772
     0.14657
     0.04244
    -0.02699
    -0.02699
     0.18128
     0.14657
     0.04244
     0.07715
    -0.06170
     0.11186
     0.04244
     0.25071
    -0.16584
     0.07715
    -0.02699
     0.04244
     0.11186
     0.04244
     0.04244
     0.04244
     0.00772
    -0.02699
     0.11186
    -0.09641
    -0.06170
     0.04244
     0.18128
     0.07715
     0.04244
     0.00772
    -0.16584
    -0.33940
    -0.13112
     0.11186
    -0.09641
     0.00772
    -0.33940
    -0.54767
    -0.06170
    -0.13112
     0.00772
    -0.06170
    -0.02699
    -0.02699
     0.11186
     0.04244
     0.00772
    -0.09641
     0.25071
     0.35484
     0.42427
     0.25071
     0.32013
     0.32013
     0.45898
     0.38956
     0.11186
     0.38956
     0.14657
     0.32013
     0.25071
     0.28542
     0.14657
     0.11186
     0.11186
     0.32013
     0.11186
     0.18128
     0.18128
     0.00772
     0.21600
     0.14657
     0.18128
     0.35484
     0.25071
     0.21600
     0.35484
     0.28542
     0.28542
     0.11186
     0.18128
     0.45898
     0.28542
     0.21600
     0.18128
     0.04244
     0.11186
     0.18128
     0.11186
     0.00772
     0.07715
     0.04244
    -0.02699
     0.00772
    -0.09641
    -0.13112
    -0.26997
    -0.26997
    -0.23526
    -0.58238
    -0.75594
    -0.86008
    -0.75594
    -0.61709
    -0.82536
    -0.33940
     0.11186
     1.60448
     3.09710
     3.27066
     3.20123
     2.74998
     3.68720
     5.21453
     3.16652
     2.09045
     1.46563
     2.40285
     3.06238
     2.57642
     1.98631
     1.22265
    -0.30468
    -1.27662
    -2.10971
    -2.69981
    -3.18578
    -3.32463
    -3.63704
    -3.18578
    -2.87337
    -2.94280
    -2.56097
    -2.28327
    -1.90144
    -1.34604
    -1.24191
    -0.99892
    -1.06835
    -0.89479
    -0.82536
    -0.75594
    -0.65180
    -0.54767
    -0.54767
    -0.65180
    -0.44353
    -0.16584
    -0.37411
    -0.30468
    -0.26997
    -0.33940
    -0.20055
    -0.20055
    -0.06170
    -0.06170
    -0.06170
    -0.02699
     0.07715
     0.14657
     0.04244
    -0.06170
     0.18128
     0.25071
     0.18128
     0.35484
     0.21600
     0.32013
     0.07715
     0.32013
     0.32013
     0.25071
     0.42427
     0.35484
     0.35484
     0.32013
     0.32013
     0.14657
     0.14657
     0.42427
     0.38956
     0.25071
     0.25071
     0.25071
     0.18128
     0.32013
     0.18128
     0.28542
     0.18128
     0.32013
     0.11186
     0.11186
     0.07715
     0.28542
    -0.13112
     0.14657
     0.07715
    -0.02699
     0.04244
    -0.02699
    -0.13112
    -0.09641
    -0.26997
    -0.16584
    -0.09641
    -0.02699
    -0.13112
    -0.23526
    -0.23526
    -0.09641
    -0.47824
    -0.13112
    -0.09641
    -0.06170
    -0.16584
    -0.16584
    -0.16584
    -0.09641
    -0.02699
     0.07715
     0.18128
     0.07715
     0.04244
    -0.16584
     0.32013
     0.18128
    -0.02699
     0.00772
     0.18128
     0.14657
     0.04244
     0.07715
     0.04244
    -0.13112
    -0.13112
    -0.06170
    -0.13112
    -0.13112
    -0.26997
    -0.30468
    -0.30468
    -0.30468
    -0.47824
    -0.44353
    -0.20055
    -0.33940
    -0.23526
    -0.23526
    -0.30468
    -0.16584
    -0.13112
    -0.20055
    -0.06170
     0.07715
     0.04244
     0.00772
    -0.02699
     0.11186
    -0.02699
     0.04244
     0.00772
     0.21600
    -0.06170
     0.04244
    -0.20055
    -0.06170
    -0.23526
    -0.16584
    -0.16584
    -0.20055
    -0.13112
    -0.02699
    -0.20055
    -0.16584
    -0.13112
    -0.09641
    -0.13112
     0.07715
    -0.13112
    -0.06170
     0.11186
    -0.02699
    -0.09641
    -0.06170
     0.14657
     0.18128
     0.14657
     0.00772
    -0.20055
     0.04244
    -0.02699
     0.18128
     0.11186
     0.04244
    -0.02699
    -0.09641
     0.18128
     0.25071
     0.04244
    -0.13112
    -0.30468
    -0.33940
     0.18128
     1.29207
     2.85411
     4.41615
     3.54835
     1.63919
     0.73668
     0.80610
     0.28542
     1.22265
     1.84746
     1.50034
     1.32678
     1.04909
     0.25071
    -0.75594
    -1.17248
    -1.79730
    -2.35269
    -2.56097
    -2.59568
    -2.45683
    -2.76924
    -2.24856
    -2.00557
    -1.93615
    -1.69316
    -1.48489
    -1.24191
    -1.38076
    -1.03364
    -0.82536
    -0.51296
    -0.47824
    -0.54767
    -0.47824
    -0.37411
    -0.13112
    -0.20055
     0.00772
     0.00772
     0.11186
     0.04244
     0.18128
     0.25071
     0.00772
     0.04244
     0.18128
     0.35484
     0.35484
     0.42427
     0.25071
     0.32013
     0.21600
     0.25071
     0.25071
     0.42427
     0.14657
     0.18128
     0.32013
     0.28542
     0.07715
     0.14657
    -0.02699
    -0.02699
     0.28542
     0.14657
    -0.06170
    -0.02699
     0.04244
    -0.02699
    -0.06170
     0.11186
    -0.02699
    -0.13112
     0.00772
     0.11186
     0.18128
     0.04244
    -0.09641
    -0.06170
     0.11186
     0.28542
     0.21600
     0.07715
     0.04244
     0.11186
    -0.06170
     0.21600
     0.25071
     0.14657
     0.11186
     0.18128
     0.18128
     0.18128
     0.04244
     0.04244
     0.25071
     0.28542
     0.14657
     0.04244
     0.14657
     0.21600
     0.07715
     0.14657
     0.18128
     0.07715
     0.11186
     0.18128
     0.14657
     0.14657
     0.18128
     0.07715
     0.11186
     0.18128
     0.42427
     0.25071
     0.25071
     0.18128
     0.28542
     0.21600
     0.49369
     0.32013
     0.25071
     0.21600
     0.38956
     0.38956
     0.35484
     0.32013
     0.14657
     0.35484
     0.38956
     0.25071
     0.21600
     0.11186
     0.11186
     0.25071
     0.38956
     0.42427
     0.21600
     0.18128
     0.42427
     0.42427
     0.42427
     0.32013
     0.21600
     0.45898
     0.59783
     0.38956
     0.42427
     0.32013
     0.25071
     0.25071
     0.32013
     0.56312
     0.25071
     0.32013
     0.28542
     0.25071
     0.25071
     0.04244
    -0.09641
     0.07715
     0.18128
     0.21600
     0.14657
     0.00772
    -0.02699
    -0.02699
     0.11186
     0.21600
     0.18128
    -0.02699
     0.21600
     0.11186
     0.28542
     0.42427
     0.59783
     0.42427
     0.59783
     0.66725
     0.38956
     0.14657
     0.52841
     1.22265
     2.36814
     4.17317
     5.00626
     3.82605
     2.43757
     1.53505
     1.81275
     1.53505
     1.81275
     2.40285
     2.26401
     2.05573
     1.32678
     0.52841
    -0.16584
    -1.13777
    -1.93615
    -2.04029
    -2.21385
    -2.56097
    -2.66510
    -2.69981
    -2.49154
    -2.10971
    -1.83201
    -1.90144
    -1.76259
    -1.34604
    -1.10306
    -0.99892
    -1.10306
    -0.86008
    -0.68652
    -0.44353
    -0.16584
    -0.06170
    -0.16584
    -0.06170
     0.04244
     0.14657
     0.21600
     0.14657
     0.32013
     0.59783
     0.59783
     0.66725
     0.73668
     0.66725
     0.56312
     0.70197
     1.08380
     0.97966
     0.87553
     0.91024
     0.87553
     1.11851
     1.04909
     1.01437
     0.97966
     0.80610
     0.94495
     0.87553
     0.91024
     0.56312
     0.56312
     0.28542
     0.56312
     0.70197
     0.18128
     0.14657
     0.11186
     0.00772
    -0.20055
    -0.26997
    -0.44353
    -0.44353
    -0.51296
    -0.40882
    -0.58238
    -0.65180
    -0.72123
    -0.75594
    -0.75594
    -0.51296
    -0.61709
    -0.82536
    -0.65180
    -0.75594
    -0.47824
    -0.51296
    -0.51296
    -0.51296
    -0.40882
    -0.30468
    -0.33940
    -0.26997
    -0.30468
    -0.33940
    -0.33940
    -0.09641
     0.00772
    -0.16584
    -0.09641
    -0.09641
     0.25071
     0.25071
    -0.20055
     0.04244
    -0.06170
     0.14657
     0.18128
     0.28542
     0.21600
     0.04244
    -0.09641
     0.49369
     0.25071
     0.14657
     0.04244
     0.18128
     0.32013
     0.07715
     0.11186
     0.21600
     0.14657
     0.14657
     0.11186
     0.25071
     0.04244
     0.18128
     0.00772
     0.11186
     0.28542
     0.25071
     0.04244
     0.14657
     0.00772
     0.21600
     0.11186
     0.14657
     0.11186
     0.11186
     0.11186
     0.14657
     0.11186
    -0.02699
    -0.23526
     0.11186
    -0.02699
     0.04244
    -0.02699
    -0.09641
    -0.09641
    -0.09641
    -0.16584
    -0.16584
    -0.09641
    -0.13112
    -0.20055
    -0.09641
    -0.20055
    -0.20055
    -0.26997
    -0.47824
    -0.02699
    -0.09641
    -0.06170
    -0.20055
    -0.02699
    -0.16584
    -0.06170
    -0.02699
     0.21600
     0.42427
     0.35484
     0.21600
     0.11186
     0.07715
     0.35484
     0.66725
     1.74333
     3.06238
     3.06238
     2.12516
     1.53505
     0.97966
     1.22265
     1.04909
     1.32678
     1.32678
     1.63919
     1.25736
     0.56312
     0.07715
    -0.30468
    -1.24191
    -1.48489
    -1.51960
    -1.79730
    -1.93615
    -2.07500
    -2.10971
    -2.24856
    -1.83201
    -1.58903
    -1.69316
    -1.48489
    -1.41547
    -1.20720
    -1.10306
    -0.89479
    -0.82536
    -0.89479
    -0.54767
    -0.58238
    -0.54767
    -0.30468
    -0.40882
    -0.23526
    -0.30468
    -0.13112
    -0.16584
    -0.13112
    -0.09641
    -0.09641
    -0.02699
     0.07715
    -0.02699
    -0.02699
     0.11186
     0.14657
     0.04244
     0.11186
     0.11186
    -0.02699
     0.18128
     0.11186
     0.11186
     0.14657
     0.14657
     0.04244
     0.14657
     0.14657
    -0.02699
    -0.09641
     0.11186
     0.18128
    -0.02699
     0.00772
    -0.02699
     0.04244
    -0.09641
    -0.06170
    -0.02699
     0.04244
    -0.09641
    -0.23526
    -0.09641
     0.00772
     0.11186
    -0.26997
    -0.02699
     0.11186
    -0.06170
    -0.02699
    -0.02699
    -0.09641
    -0.02699
    -0.09641
     0.11186
     0.04244
     0.14657
    -0.06170
    -0.09641
     0.04244
     0.07715
    -0.06170
    -0.13112
     0.18128
     0.04244
     0.00772
     0.07715
    -0.06170
     0.00772
    -0.23526
    -0.13112
    -0.02699
     0.18128
    -0.13112
    -0.06170
    -0.20055
    -0.02699
    -0.13112
    -0.23526
    -0.06170
    -0.16584
    -0.13112
    -0.02699
    -0.02699
    -0.16584
    -0.13112
    -0.20055
    -0.06170
     0.04244
     0.11186
    -0.02699
    -0.06170
    -0.09641
     0.18128
    -0.09641
     0.18128
     0.00772
     0.11186
     0.14657
     0.14657
     0.21600
     0.00772
     0.04244
     0.18128
     0.21600
     0.21600
     0.18128
     0.14657
     0.11186
     0.28542
     0.14657
     0.11186
     0.18128
     0.04244
     0.14657
     0.21600
     0.21600
     0.25071
    -0.02699
     0.04244
     0.14657
     0.21600
     0.25071
     0.18128
     0.21600
     0.14657
     0.14657
     0.25071
     0.21600
     0.35484
     0.25071
     0.38956
     0.32013
     0.45898
     0.25071
     0.11186
     0.45898
     0.49369
     0.70197
     0.45898
     0.28542
     0.18128
     0.42427
     0.52841
     0.97966
     1.74333
     2.40285
     2.36814
     1.77804
     1.43092
     1.08380
     0.91024
     1.08380
     1.39621
     1.39621
     1.29207
     1.04909
     0.52841
     0.18128
    -0.37411
    -0.47824
    -0.86008
    -1.17248
    -1.24191
    -1.24191
    -1.31133
    -1.41547
    -1.48489
    -1.13777
    -0.99892
    -0.75594
    -0.99892
    -0.75594
    -0.68652
    -0.54767
    -0.40882
    -0.37411
    -0.16584
    -0.26997
    -0.20055
    -0.16584
    -0.13112
     0.00772
    -0.06170
    -0.09641
    -0.02699
     0.38956
     0.11186
    -0.02699
     0.14657
    -0.02699
    -0.02699
     0.11186
     0.42427
     0.32013
    -0.02699
     0.28542
     0.35484
     0.25071
     0.35484
     0.14657
     0.14657
     0.35484
     0.38956
     0.49369
     0.35484
     0.42427
     0.49369
     0.21600
     0.66725
     0.59783
     0.45898
     0.28542
     0.49369
     0.70197
     0.59783
     0.45898
     0.77139
     0.56312
     0.73668
     0.91024
     0.73668
     0.77139
     0.66725
     0.49369
     0.70197
     0.87553
     0.52841
     0.63254
     0.63254
     0.73668
     0.52841
     0.42427
     0.32013
     0.32013
     0.45898
     0.38956
     0.42427
     0.32013
     0.28542
     0.25071
     0.38956
     0.38956
     0.38956
     0.25071
     0.28542
     0.42427
     0.42427
     0.45898
     0.32013
     0.28542
     0.38956
     0.49369
     0.59783
     0.49369
     0.35484
     0.32013
     0.45898
     0.63254
     0.59783
     0.35484
     0.45898
     0.66725
     0.66725
     0.56312
     0.52841
     0.49369
     0.70197
     0.77139
     0.91024
     0.66725
     0.66725
     0.52841
     0.59783
     0.91024
     1.01437
     0.63254
     0.59783
     0.91024
     0.87553
     0.84081
     0.66725
     0.63254
     0.66725
     0.84081
     0.66725
     0.77139
     0.59783
     0.59783
     0.32013
     0.42427
     0.73668
     0.38956
     0.25071
     0.28542
     0.14657
     0.18128
     0.04244
     0.00772
    -0.06170
     0.14657
    -0.09641
     0.07715
    -0.16584
    -0.13112
    -0.06170
    -0.26997
     0.11186
    -0.02699
    -0.02699
    -0.09641
     0.04244
     0.14657
     0.07715
     0.04244
     0.11186
     0.11186
     0.11186
     0.04244
     0.11186
    -0.02699
     0.07715
    -0.16584
     0.07715
    -0.16584
    -0.40882
    -0.23526
     0.21600
     0.59783
     1.53505
     1.77804
     1.01437
     1.32678
     0.70197
     0.91024
     0.32013
     0.28542
     0.59783
     0.52841
     0.91024
     0.42427
     0.04244
    -0.72123
    -1.10306
    -1.65845
    -1.76259
    -1.93615
    -1.93615
    -2.10971
    -2.21385
    -2.24856
    -1.97086
    -1.97086
    -1.86673
    -1.90144
    -1.83201
    -1.41547
    -1.38076
    -1.27662
    -0.96421
    -1.06835
    -0.99892
    -0.92950
    -0.79065
    -0.86008
    -0.75594
    -0.61709
    -0.61709
    -0.61709
    -0.54767
    -0.61709
    -0.65180
    -0.33940
    -0.51296
    -0.65180
    -0.58238
    -0.58238
    -0.58238
    -0.51296
    -0.51296
    -0.44353
    -0.47824
    -0.61709
    -0.30468
    -0.40882
    -0.37411
    -0.26997
    -0.54767
    -0.37411
    -0.06170
    -0.37411
    -0.20055
    -0.30468
    -0.20055
    -0.16584
    -0.13112
    -0.16584
    -0.26997
    -0.16584
    -0.06170
    -0.16584
    -0.20055
    -0.20055
    -0.30468
    -0.33940
     0.07715
    -0.13112
    -0.26997
    -0.16584
    -0.20055
    -0.16584
    -0.02699
     0.00772
    -0.06170
    -0.16584
    -0.02699
     0.11186
    -0.06170
    -0.06170
    -0.09641
    -0.09641
     0.07715
     0.14657
    -0.09641
    -0.09641
     0.04244
    -0.02699
     0.18128
    -0.02699
     0.11186
     0.07715
     0.07715
     0.00772
     0.18128
     0.04244
     0.21600
    -0.02699
     0.18128
     0.25071
     0.35484
     0.11186
     0.25071
     0.38956
     0.38956
     0.25071
     0.28542
     0.38956
     0.49369
     0.49369
     0.52841
     0.59783
     0.52841
     0.38956
     0.52841
     0.73668
     0.70197
     0.66725
     0.52841
     0.66725
     0.49369
     0.52841
     0.63254
     0.63254
     0.56312
     0.77139
     0.56312
     0.59783
     0.63254
     0.52841
     0.56312
     0.77139
     0.73668
     0.70197
     0.66725
     0.56312
     0.70197
     0.59783
     0.80610
     0.59783
     0.70197
     0.59783
     0.77139
     0.52841
     0.63254
     0.52841
     0.52841
     0.63254
     0.73668
     0.59783
     0.59783
     0.42427
     0.63254
     0.56312
     0.45898
     0.38956
     0.45898
     0.45898
     0.38956
     0.45898
     0.42427
     0.45898
     0.11186
     0.28542
     0.38956
     0.18128
     0.28542
     0.14657
     0.28542
     0.04244
     0.14657
     0.07715
    -0.13112
     0.00772
    -0.02699
     0.04244
    -0.09641
     0.00772
    -0.09641
     0.00772
     0.07715
    -0.02699
     0.18128
     0.14657
     0.14657
    -0.09641
    -0.16584
    -0.30468
    -0.92950
    -1.13777
    -0.86008
    -1.03364
    -1.13777
    -1.69316
    -0.13112
     2.64584
     1.63919
    -0.33940
    -1.41547
    -0.92950
    -0.30468
     0.18128
     0.84081
     1.11851
     1.25736
     1.32678
     1.01437
     0.70197
     0.49369
     0.11186
     0.25071
    -0.23526
     0.00772
    -0.26997
    -0.26997
    -0.33940
    -0.30468
    -0.23526
    -0.20055
    -0.37411
    -0.23526
    -0.06170
    -0.13112
    -0.06170
    -0.26997
    -0.02699
    -0.16584
    -0.16584
    -0.02699
    -0.02699
    -0.02699
    -0.02699
     0.11186
    -0.02699
     0.04244
    -0.13112
     0.07715
     0.11186
     0.14657
     0.14657
     0.25071
     0.14657
     0.21600
     0.14657
     0.14657
     0.18128
     0.32013
     0.18128
     0.35484
     0.38956
     0.21600
     0.21600
     0.35484
     0.52841
     0.42427
     0.52841
     0.42427
     0.52841
     0.42427
     0.42427
     0.63254
     0.80610
     0.59783
     0.73668
     0.66725
     0.94495
     0.77139
     0.84081
     0.73668
     0.91024
     0.97966
     0.84081
     1.01437
     0.80610
     1.04909
     0.97966
     0.87553
     1.04909
     0.97966
     1.01437
     0.97966
     1.01437
     1.01437
     0.84081
     0.73668
     0.87553
     1.01437
     0.97966
     0.77139
     0.63254
     0.94495
     0.80610
     0.73668
     0.70197
     0.77139
     0.52841
     0.70197
     0.63254
     0.56312
     0.49369
     0.42427
     0.42427
     0.63254
     0.59783
     0.42427
     0.42427
     0.21600
     0.49369
     0.45898
     0.45898
     0.52841
     0.42427
     0.25071
     0.45898
     0.42427
     0.49369
     0.28542
     0.11186
     0.42427
     0.42427
     0.35484
     0.18128
     0.14657
     0.18128
     0.14657
     0.18128
     0.14657
     0.18128
    -0.09641
     0.04244
    -0.09641
     0.11186
    -0.26997
    -0.33940
    -0.06170
    -0.06170
    -0.09641
    -0.02699
    -0.09641
    -0.02699
     0.07715
    -0.02699
    -0.02699
    -0.09641
    -0.13112
    -0.02699
     0.07715
     0.07715
     0.18128
    -0.13112
    -0.16584
    -0.30468
    -0.75594
    -1.27662
    -1.62374
    -1.20720
    -1.10306
    -1.55432
    -1.41547
     0.07715
     1.43092
     1.53505
     1.32678
    -0.72123
    -0.82536
    -0.09641
     0.63254
     1.63919
     2.36814
     2.40285
     2.12516
     1.88217
     1.63919
     1.29207
     0.94495
     1.04909
     0.77139
     0.21600
    -0.02699
     0.32013
     0.04244
    -0.02699
    -0.23526
    -0.40882
    -0.51296
    -0.33940
    -0.61709
    -0.65180
    -0.89479
    -0.68652
    -0.92950
    -0.89479
    -0.96421
    -1.06835
    -0.96421
    -0.82536
    -0.92950
    -1.06835
    -1.06835
    -1.10306
    -0.92950
    -0.96421
    -0.65180
    -0.75594
    -0.58238
    -0.61709
    -0.54767
    -0.33940
    -0.13112
    -0.20055
    -0.23526
    -0.06170
     0.11186
     0.25071
     0.32013
     0.18128
     0.32013
     0.52841
     0.52841
     0.63254
     0.52841
     0.52841
     0.66725
     0.59783
     0.87553
     0.73668
     0.70197
     0.80610
     0.91024
     1.04909
     0.73668
     0.84081
     0.77139
     1.01437
     0.97966
     0.91024
     1.01437
     0.59783
     0.63254
     0.70197
     0.97966
     0.80610
     0.56312
     0.52841
     0.52841
     0.70197
     0.49369
     0.25071
     0.14657
     0.28542
     0.42427
     0.35484
     0.04244
     0.07715
     0.04244
    -0.23526
    -0.06170
    -0.02699
    -0.20055
    -0.44353
    -0.26997
    -0.13112
    -0.02699
     0.04244
    -0.23526
    -0.13112
     0.00772
    -0.09641
     0.00772
     0.00772
     0.04244
     0.00772
     0.07715
     0.28542
     0.18128
    -0.02699
     0.04244
     0.04244
     0.04244
     0.11186
    -0.20055
    -0.44353
    -0.26997
    -0.16584
    -0.23526
    -0.30468
    -0.40882
    -0.58238
    -0.47824
    -0.20055
    -0.47824
    -0.58238
    -0.47824
    -0.02699
    -0.06170
     0.04244
     0.04244
    -0.51296
    -0.13112
     0.07715
    -0.02699
    -0.02699
    -0.20055
    -0.26997
    -0.20055
    -0.20055
    -0.20055
    -0.92950
    -0.79065
    -0.92950
    -0.61709
    -0.86008
    -1.34604
    -1.79730
    -2.17913
    -1.65845
    -0.40882
    -0.58238
     0.87553
     0.80610
    -0.40882
    -0.82536
    -0.61709
    -0.26997
     0.07715
     0.45898
     0.56312
     0.52841
     0.49369
     0.07715
    -0.30468
    -0.58238
    -0.68652
    -0.96421
    -0.92950
    -1.45018
    -1.51960
    -1.51960
    -1.24191
    -1.38076
    -1.62374
    -1.51960
    -1.31133
    -0.65180
    -1.06835
    -1.10306
    -1.24191
    -0.96421
    -0.65180
    -0.68652
    -0.47824
    -0.51296
    -0.51296
    -0.51296
    -0.26997
    -0.16584
    -0.23526
    -0.37411
    -0.26997
    -0.13112
    -0.06170
    -0.13112
    -0.13112
    -0.16584
     0.14657
     0.04244
     0.04244
     0.04244
     0.04244
    -0.09641
     0.18128
     0.18128
     0.11186
    -0.02699
     0.25071
     0.11186
     0.07715
     0.14657
     0.28542
     0.18128
     0.04244
     0.21600
     0.11186
     0.18128
     0.18128
    -0.16584
     0.11186
     0.32013
     0.14657
     0.11186
    -0.02699
    -0.16584
     0.11186
     0.04244
    -0.02699
     0.07715
     0.04244
    -0.13112
     0.11186
    -0.06170
     0.04244
    -0.16584
    -0.20055
     0.28542
     0.11186
    -0.06170
     0.00772
    -0.13112
     0.11186
     0.14657
     0.11186
     0.18128
     0.14657
     0.11186
    -0.06170
     0.18128
     0.14657
     0.14657
    -0.09641
     0.07715
     0.35484
     0.14657
     0.11186
     0.11186
     0.07715
     0.14657
     0.11186
     0.04244
     0.11186
     0.25071
     0.11186
     0.18128
     0.07715
     0.14657
    -0.13112
     0.11186
     0.18128
     0.04244
     0.07715
     0.07715
    -0.02699
    -0.02699
     0.11186
    -0.02699
     0.21600
     0.04244
     0.11186
     0.07715
     0.18128
     0.04244
    -0.09641
    -0.09641
     0.14657
     0.04244
     0.25071
     0.14657
     0.11186
     0.04244
    -0.02699
     0.07715
     0.04244
     0.04244
    -0.02699
    -0.06170
    -0.02699
    -0.13112
    -0.23526
    -0.33940
    -0.16584
    -0.16584
    -0.26997
    -0.33940
    -0.44353
    -0.30468
    -0.33940
    -0.30468
    -0.30468
    -0.23526
    -0.61709
    -0.51296
    -0.72123
    -1.03364
    -1.10306
    -1.41547
    -1.55432
    -1.62374
    -1.65845
    -0.16584
     1.18793
     0.97966
     2.47228
     5.56165
     6.70715
     3.96490
     0.94495
     1.32678
     2.68055
     3.54835
     4.06903
     4.52029
     4.41615
     3.58306
     2.57642
     1.32678
     0.14657
    -1.06835
    -1.72788
    -2.17913
    -2.21385
    -2.31798
    -2.24856
    -2.21385
    -2.14442
    -1.58903
    -1.45018
    -1.20720
    -1.17248
    -0.72123
    -0.72123
    -0.61709
    -0.44353
    -0.33940
    -0.26997
    -0.37411
    -0.23526
    -0.16584
     0.04244
    -0.06170
     0.04244
     0.11186
     0.28542
     0.07715
     0.11186
     0.35484
     0.38956
     0.21600
     0.42427
     0.49369
     0.42427
     0.49369
     0.45898
     0.38956
     0.49369
     0.59783
     0.38956
     0.49369
     0.52841
     0.45898
     0.28542
     0.35484
     0.49369
     0.35484
     0.35484
     0.49369
     0.25071
     0.11186
     0.11186
     0.11186
     0.28542
     0.07715
     0.11186
     0.07715
    -0.02699
     0.04244
    -0.13112
     0.04244
     0.04244
    -0.13112
     0.00772
    -0.09641
    -0.09641
    -0.23526
    -0.16584
    -0.09641
     0.00772
    -0.13112
    -0.02699
    -0.20055
    -0.16584
    -0.16584
    -0.02699
    -0.13112
    -0.02699
    -0.30468
    -0.16584
    -0.26997
    -0.02699
    -0.09641
    -0.26997
    -0.44353
    -0.09641
    -0.02699
    -0.13112
    -0.20055
    -0.40882
    -0.20055
    -0.13112
    -0.13112
    -0.02699
    -0.02699
    -0.33940
     0.00772
    -0.09641
     0.00772
    -0.20055
    -0.20055
    -0.13112
     0.11186
     0.14657
    -0.06170
    -0.02699
    -0.13112
    -0.16584
    -0.06170
     0.11186
    -0.02699
    -0.20055
    -0.26997
     0.00772
    -0.13112
    -0.06170
    -0.16584
    -0.09641
    -0.09641
    -0.06170
    -0.06170
    -0.30468
    -0.13112
    -0.13112
     0.07715
    -0.23526
     0.07715
    -0.16584
    -0.09641
    -0.02699
     0.04244
    -0.09641
    -0.20055
    -0.23526
    -0.06170
    -0.16584
    -0.02699
    -0.33940
    -0.23526
    -0.33940
    -0.26997
    -0.09641
    -0.02699
    -0.44353
    -0.40882
    -0.23526
    -0.09641
    -0.30468
    -0.33940
    -0.58238
    -0.47824
    -0.26997
    -0.09641
    -0.13112
    -0.44353
    -0.33940
    -0.61709
    -0.40882
    -0.26997
    -0.33940
    -0.75594
    -0.79065
    -0.75594
    -0.89479
    -0.92950
    -1.34604
    -1.38076
    -0.92950
    -0.44353
     0.38956
     0.56312
     1.46563
     2.47228
     2.92354
     3.40950
     2.50699
     3.89547
     4.03432
     2.57642
     2.15987
     0.66725
     2.12516
     2.78469
     1.32678
     0.04244
    -0.06170
    -1.24191
    -2.59568
    -3.56761
    -4.29657
    -4.53955
    -4.47013
    -4.71311
    -4.57426
    -4.19243
    -3.74117
    -3.32463
    -3.04693
    -2.69981
    -2.35269
    -1.79730
    -1.62374
    -1.20720
    -1.13777
    -0.99892
    -0.65180
    -0.86008
    -0.26997
    -0.20055
    -0.30468
    -0.16584
    -0.13112
    -0.02699
     0.11186
     0.04244
    -0.02699
     0.18128
     0.21600
     0.28542
     0.52841
     0.25071
     0.25071
     0.11186
     0.42427
     0.49369
     0.42427
     0.38956
     0.32013
     0.52841
     0.32013
     0.35484
     0.32013
     0.35484
     0.42427
     0.45898
     0.42427
     0.28542
     0.04244
     0.18128
     0.25071
     0.49369
     0.35484
    -0.02699
     0.35484
     0.25071
     0.32013
     0.35484
     0.00772
     0.21600
     0.14657
     0.38956
     0.21600
     0.14657
     0.04244
     0.11186
     0.18128
     0.49369
     0.32013
     0.04244
     0.14657
     0.21600
     0.07715
     0.25071
     0.14657
    -0.02699
     0.14657
     0.14657
     0.45898
     0.25071
     0.14657
     0.07715
    -0.02699
     0.25071
     0.32013
     0.18128
     0.11186
     0.11186
     0.25071
     0.25071
     0.25071
     0.00772
     0.21600
     0.21600
     0.28542
     0.25071
     0.18128
     0.18128
     0.00772
     0.07715
     0.38956
     0.21600
     0.11186
    -0.09641
     0.11186
     0.25071
     0.11186
    -0.06170
     0.11186
     0.04244
     0.14657
     0.07715
     0.04244
    -0.09641
     0.00772
     0.07715
     0.25071
     0.04244
     0.11186
     0.04244
     0.14657
     0.18128
     0.14657
     0.18128
     0.04244
     0.21600
     0.28542
     0.18128
     0.11186
     0.07715
     0.04244
    -0.02699
     0.25071
     0.35484
     0.04244
    -0.02699
     0.04244
     0.04244
     0.25071
     0.14657
    -0.06170
     0.00772
     0.00772
     0.14657
     0.18128
     0.25071
     0.00772
    -0.16584
     0.07715
     0.25071
     0.14657
    -0.09641
     0.00772
     0.04244
     0.04244
     0.07715
     0.07715
     0.04244
     0.11186
     0.00772
     0.00772
     0.14657
    -0.06170
    -0.23526
    -0.23526
     0.07715
    -0.02699
    -0.30468
    -0.13112
    -0.06170
    -0.33940
    -0.13112
    -0.51296
    -0.44353
    -0.37411
    -0.47824
    -0.47824
    -0.61709
    -0.65180
    -0.75594
    -0.92950
    -0.65180
    -0.72123
    -0.96421
    -0.54767
    -0.86008
    -0.58238
    -0.30468
     1.18793
     2.15987
     2.50699
     3.34008
     3.30537
     4.72856
     6.49888
     4.48558
     3.09710
     2.92354
     2.54170
     3.40950
     4.10374
     3.13181
     2.02102
     1.56977
     0.80610
    -0.65180
    -1.76259
    -2.63039
    -2.97751
    -3.35934
    -3.28992
    -3.39405
    -3.39405
    -3.18578
    -2.66510
    -2.28327
    -2.04029
    -1.76259
    -1.51960
    -1.34604
    -1.13777
    -1.13777
    -1.13777
    -0.92950
    -0.75594
    -0.79065
    -0.51296
    -0.54767
    -0.75594
    -0.61709
    -0.40882
    -0.37411
    -0.54767
    -0.44353
    -0.44353
    -0.37411
    -0.33940
     0.07715
     0.04244
     0.04244
     0.04244
     0.18128
     0.45898
     0.45898
     0.42427
     0.42427
     0.63254
     0.66725
     0.73668
     0.80610
     0.84081
     0.77139
     0.77139
     0.80610
     0.77139
     0.91024
     0.84081
     0.87553
     0.73668
     0.77139
     0.84081
     0.59783
     0.73668
     0.73668
     0.56312
     0.45898
     0.52841
     0.21600
     0.11186
     0.21600
    -0.02699
     0.11186
    -0.30468
    -0.23526
    -0.44353
    -0.33940
    -0.54767
    -0.75594
    -0.75594
    -0.68652
    -0.75594
    -0.92950
    -0.92950
    -0.96421
    -0.89479
    -0.99892
    -1.03364
    -1.10306
    -0.89479
    -0.86008
    -1.10306
    -1.20720
    -0.79065
    -0.72123
    -0.79065
    -0.68652
    -0.58238
    -0.54767
    -0.47824
    -0.47824
    -0.26997
    -0.47824
    -0.23526
    -0.16584
    -0.09641
    -0.02699
    -0.06170
    -0.02699
     0.11186
     0.04244
    -0.20055
     0.00772
     0.07715
    -0.09641
     0.11186
     0.14657
    -0.13112
    -0.09641
    -0.13112
     0.11186
    -0.02699
     0.11186
    -0.16584
     0.04244
     0.18128
     0.11186
    -0.13112
    -0.02699
     0.04244
     0.18128
     0.07715
     0.21600
     0.04244
     0.04244
    -0.06170
     0.07715
     0.21600
     0.18128
     0.00772
     0.14657
     0.11186
     0.04244
    -0.02699
    -0.06170
     0.04244
    -0.02699
     0.00772
     0.07715
    -0.09641
    -0.26997
    -0.33940
    -0.33940
    -0.20055
    -0.26997
    -0.44353
    -0.47824
    -0.61709
    -0.54767
    -0.86008
    -0.89479
    -0.82536
    -0.86008
    -0.75594
    -0.40882
    -0.47824
    -0.82536
    -0.92950
    -0.92950
    -0.82536
    -0.58238
    -0.44353
    -0.51296
    -0.68652
    -0.58238
    -0.58238
    -0.37411
    -0.16584
     0.42427
     1.04909
     2.05573
     3.51364
     4.27730
     3.86076
     3.82605
     2.05573
     1.88217
     3.75662
     4.97155
     6.98484
     6.88071
     4.86741
     2.74998
     2.61113
     0.66725
    -0.47824
     0.56312
     0.59783
    -0.40882
    -1.27662
    -2.35269
    -3.04693
    -3.53290
    -3.46348
    -3.49819
    -3.60233
    -3.70646
    -3.35934
    -2.94280
    -3.04693
    -2.38741
    -2.00557
    -1.93615
    -1.48489
    -1.34604
    -1.20720
    -1.24191
    -1.13777
    -0.75594
    -0.72123
    -0.47824
    -0.75594
    -0.58238
    -0.47824
    -0.44353
    -0.33940
    -0.06170
    -0.26997
    -0.20055
    -0.06170
     0.18128
     0.11186
    -0.02699
     0.07715
    -0.06170
     0.25071
     0.32013
     0.14657
     0.14657
     0.11186
     0.07715
     0.07715
     0.04244
     0.18128
     0.00772
    -0.20055
     0.11186
     0.14657
     0.00772
    -0.13112
    -0.09641
     0.04244
     0.11186
     0.00772
    -0.13112
    -0.09641
    -0.13112
    -0.09641
     0.00772
     0.11186
    -0.09641
    -0.20055
    -0.02699
    -0.06170
    -0.02699
    -0.13112
    -0.09641
    -0.06170
     0.04244
     0.11186
    -0.02699
    -0.09641
    -0.13112
    -0.02699
    -0.16584
     0.11186
    -0.02699
    -0.16584
    -0.06170
    -0.02699
    -0.06170
    -0.16584
    -0.06170
    -0.02699
     0.11186
    -0.02699
    -0.06170
    -0.02699
    -0.13112
     0.04244
     0.00772
     0.18128
     0.07715
    -0.09641
    -0.02699
     0.11186
     0.14657
     0.11186
    -0.06170
    -0.06170
    -0.02699
     0.11186
     0.18128
    -0.02699
    -0.20055
    -0.09641
    -0.16584
    -0.13112
     0.04244
    -0.26997
    -0.20055
    -0.23526
    -0.06170
    -0.23526
    -0.26997
    -0.47824
    -0.37411
    -0.26997
    -0.23526
    -0.23526
    -0.20055
    -0.54767
    -0.44353
    -0.61709
    -0.30468
    -0.40882
    -0.44353
    -0.58238
    -0.40882
    -0.51296
    -0.47824
    -0.61709
    -0.68652
    -0.58238
    -0.37411
    -0.40882
    -0.30468
    -0.47824
    -0.58238
    -0.40882
    -0.09641
    -0.16584
    -0.40882
    -0.26997
    -0.06170
    -0.13112
     0.04244
    -0.26997
    -0.16584
    -0.13112
    -0.13112
    -0.13112
    -0.23526
    -0.23526
    -0.23526
    -0.30468
     0.00772
    -0.02699
    -0.40882
    -0.16584
    -0.33940
    -0.26997
    -0.09641
    -0.13112
    -0.30468
    -0.47824
    -0.23526
    -0.33940
    -0.33940
    -0.40882
    -0.37411
    -0.13112
     0.66725
     1.81275
     2.61113
     2.61113
     3.37479
     2.78469
     2.57642
     3.51364
     3.72191
     4.24259
     4.34673
     2.92354
     2.71526
     3.20123
     2.29872
     0.32013
     0.35484
     0.25071
    -0.33940
    -1.41547
    -2.14442
    -2.73453
    -3.08165
    -3.32463
    -3.53290
    -3.22049
    -2.90809
    -2.90809
    -2.63039
    -2.35269
    -2.00557
    -1.69316
    -1.51960
    -0.99892
    -0.72123
    -1.03364
    -0.75594
    -0.61709
    -0.44353
    -0.33940
    -0.37411
    -0.47824
    -0.30468
    -0.16584
    -0.02699
    -0.02699
    -0.23526
    -0.16584
    -0.16584
    -0.02699
     0.28542
     0.00772
    -0.09641
    -0.06170
     0.00772
     0.18128
     0.04244
    -0.02699
     0.18128
     0.11186
     0.18128
     0.11186
     0.11186
     0.04244
    -0.13112
     0.11186
     0.32013
     0.18128
     0.18128
     0.04244
     0.11186
     0.14657
     0.14657
     0.07715
    -0.02699
     0.18128
     0.28542
     0.11186
     0.18128
     0.11186
     0.04244
    -0.02699
     0.32013
     0.07715
     0.04244
     0.14657
    -0.06170
     0.04244
     0.21600
    -0.06170
    -0.09641
    -0.13112
     0.14657
    -0.09641
     0.04244
    -0.06170
    -0.13112
    -0.20055
    -0.06170
    -0.02699
    -0.06170
    -0.30468
    -0.06170
    -0.16584
    -0.16584
    -0.16584
    -0.16584
    -0.26997
    -0.16584
    -0.06170
    -0.20055
    -0.09641
    -0.33940
    -0.44353
    -0.26997
     0.00772
    -0.33940
    -0.23526
    -0.30468
    -0.33940
    -0.33940
    -0.26997
    -0.20055
    -0.20055
    -0.37411
    -0.30468
    -0.13112
    -0.33940
    -0.23526
    -0.37411
    -0.40882
    -0.16584
     0.07715
    -0.23526
    -0.26997
    -0.33940
    -0.44353
    -0.20055
    -0.16584
    -0.16584
    -0.30468
    -0.33940
    -0.20055
    -0.23526
    -0.37411
    -0.37411
    -0.47824
    -0.26997
    -0.30468
    -0.40882
    -0.47824
    -0.23526
    -0.23526
    -0.44353
    -0.37411
    -0.30468
    -0.33940
    -0.26997
    -0.13112
    -0.16584
    -0.20055
    -0.13112
    -0.16584
     0.04244
     0.07715
    -0.02699
    -0.02699
    -0.02699
    -0.02699
     0.04244
    -0.02699
     0.11186
    -0.06170
     0.04244
     0.00772
    -0.02699
     0.00772
    -0.02699
    -0.20055
    -0.13112
     0.00772
    -0.16584
    -0.13112
    -0.06170
    -0.26997
    -0.09641
    -0.23526
    -0.09641
    -0.09641
     0.00772
    -0.02699
    -0.13112
     0.11186
    -0.09641
    -0.06170
    -0.16584
     0.00772
     0.04244
     0.04244
     0.04244
     0.04244
     0.04244
    -0.02699
    -0.02699
    -0.09641
     0.04244
     0.04244
    -0.16584
    -0.09641
     0.00772
    -0.02699
    -0.16584
    -0.16584
    -0.13112
    -0.06170
    -0.20055
    -0.20055
    -0.06170
    -0.20055
    -0.13112
    -0.16584
    -0.20055
    -0.13112
    -0.30468
    -0.20055
    -0.30468
    -0.30468
    -0.33940
    -0.30468
    -0.13112
    -0.23526
    -0.16584
    -0.16584
    -0.16584
    -0.47824
    -0.44353
    -0.54767
    -0.33940
    -0.23526
    -0.37411
    -0.40882
    -0.68652
    -0.72123
    -0.92950
    -0.79065
    -0.58238
    -1.10306
    -1.06835
     0.42427
     1.74333
     2.40285
     3.99961
     3.40950
     3.09710
     1.50034
     0.63254
     2.15987
     2.40285
     3.06238
     2.74998
     1.91689
     1.50034
     1.04909
     0.04244
    -0.68652
    -1.51960
    -2.14442
    -2.76924
    -2.87337
    -3.04693
    -3.04693
    -2.87337
    -2.76924
    -2.42212
    -2.24856
    -1.90144
    -1.79730
    -1.45018
    -1.20720
    -1.31133
    -0.99892
    -0.61709
    -0.58238
    -0.54767
    -0.40882
    -0.33940
    -0.30468
    -0.09641
    -0.13112
     0.04244
    -0.13112
     0.07715
    -0.02699
     0.11186
     0.25071
     0.00772
     0.04244
     0.32013
     0.21600
     0.25071
     0.11186
     0.18128
     0.18128
     0.38956
     0.28542
     0.14657
     0.14657
     0.04244
     0.14657
     0.21600
     0.21600
     0.11186
     0.11186
     0.11186
     0.14657
     0.11186
    -0.02699
    -0.02699
    -0.02699
     0.14657
     0.04244
    -0.02699
    -0.13112
    -0.23526
    -0.30468
    -0.20055
    -0.13112
    -0.20055
    -0.40882
    -0.30468
    -0.44353
    -0.30468
    -0.47824
    -0.40882
    -0.37411
    -0.20055
    -0.99892
    -0.13112
    -0.02699
     0.11186
    -0.02699
    -0.06170
    -0.02699
     0.18128
     0.14657
     0.21600
     0.42427
     0.45898
     0.49369
     0.49369
     0.59783
     0.73668
     0.70197
     0.70197
     0.59783
     0.59783
     0.70197
     0.56312
     0.59783
     0.73668
     0.56312
     0.56312
     0.66725
     0.77139
     0.70197
     0.63254
     0.59783
     0.63254
     0.73668
     0.80610
     0.52841
     0.52841
     0.77139
     0.73668
     0.80610
     0.94495
     0.84081
     0.70197
     0.70197
     0.87553
     0.87553
     0.77139
     0.70197
     0.66725
     0.84081
     0.73668
     0.73668
     0.42427
     0.42427
     0.35484
     0.21600
     0.42427
     0.21600
    -0.13112
    -0.02699
    -0.16584
    -0.26997
    -0.37411
    -0.54767
    -0.54767
    -0.58238
    -0.61709
    -0.75594
    -0.82536
    -1.03364
    -0.99892
    -1.06835
    -0.92950
    -0.79065
    -0.96421
    -1.17248
    -1.06835
    -0.99892
    -0.75594
    -0.96421
    -0.82536
    -0.68652
    -0.61709
    -0.47824
    -0.44353
    -0.65180
    -0.47824
    -0.47824
    -0.23526
    -0.09641
    -0.33940
    -0.30468
    -0.23526
    -0.02699
    -0.02699
    -0.13112
    -0.20055
    -0.09641
     0.07715
    -0.02699
    -0.02699
    -0.13112
    -0.20055
    -0.13112
    -0.16584
     0.11186
    -0.02699
    -0.23526
    -0.23526
    -0.02699
    -0.13112
    -0.23526
    -0.44353
    -0.58238
    -0.23526
    -0.23526
    -0.13112
    -0.13112
    -0.37411
    -0.26997
    -0.44353
    -0.30468
    -0.40882
    -0.40882
    -0.30468
    -0.33940
    -0.23526
    -0.33940
    -0.54767
    -0.44353
     0.77139
     1.56977
     1.88217
     2.61113
     3.20123
     3.72191
     3.58306
     2.05573
     2.36814
     5.70050
     5.87406
     3.79134
     2.92354
     2.92354
     3.27066
     2.85411
     0.11186
     0.77139
     0.77139
    -0.26997
    -1.24191
    -2.14442
    -2.45683
    -2.69981
    -2.56097
    -2.90809
    -2.83866
    -2.69981
    -2.56097
    -2.21385
    -1.83201
    -1.69316
    -1.51960
    -1.17248
    -0.79065
    -0.82536
    -0.86008
    -0.68652
    -0.79065
    -0.72123
    -0.44353
    -0.51296
    -0.68652
    -0.75594
    -0.58238
    -0.54767
    -0.47824
    -0.54767
    -0.40882
    -0.40882
    -0.30468
    -0.09641
    -0.13112
    -0.16584
    -0.02699
    -0.02699
     0.14657
     0.59783
     0.45898
     0.32013
     0.38956
     0.70197
     0.70197
     0.63254
     0.59783
     0.63254
     0.59783
     0.80610
     0.73668
     0.59783
     0.52841
     0.45898
     0.45898
     0.73668
     0.56312
     0.32013
     0.21600
     0.38956
     0.42427
     0.35484
     0.14657
     0.04244
     0.18128
     0.18128
     0.18128
     0.28542
    -0.16584
    -0.09641
    -0.09641
     0.25071
     0.14657
     0.00772
     0.00772
    -0.02699
     0.25071
     0.11186
     0.14657
     0.04244
     0.00772
     0.11186
     0.14657
     0.18128
     0.21600
    -0.06170
    -0.02699
     0.18128
     0.21600
     0.11186
     0.11186
     0.04244
     0.11186
     0.07715
     0.21600
     0.04244
     0.28542
     0.18128
     0.18128
     0.28542
     0.25071
     0.11186
    -0.20055
     0.04244
     0.11186
     0.14657
    -0.02699
     0.04244
    -0.16584
    -0.06170
    -0.13112
    -0.02699
    -0.16584
    -0.13112
    -0.23526
    -0.23526
    -0.13112
    -0.13112
    -0.30468
    -0.23526
     0.04244
     0.04244
    -0.16584
    -0.09641
    -0.06170
    -0.09641
     0.11186
    -0.02699
     0.00772
    -0.13112
    -0.13112
     0.11186
     0.07715
    -0.13112
    -0.13112
    -0.20055
     0.11186
    -0.06170
    -0.16584
    -0.02699
    -0.26997
    -0.09641
    -0.16584
    -0.23526
    -0.13112
    -0.13112
    -0.06170
    -0.09641
    -0.02699
    -0.09641
     0.00772
    -0.16584
     0.14657
     0.25071
     0.07715
     0.11186
     0.11186
     0.14657
     0.14657
     0.14657
     0.11186
     0.14657
     0.14657
     0.00772
     0.11186
     0.04244
     0.14657
    -0.13112
    -0.06170
     0.04244
    -0.09641
    -0.13112
    -0.13112
    -0.13112
    -0.06170
    -0.13112
    -0.13112
    -0.13112
    -0.13112
    -0.09641
    -0.13112
    -0.20055
    -0.06170
    -0.09641
    -0.30468
    -0.13112
    -0.30468
    -0.44353
    -0.09641
     0.00772
    -0.02699
    -0.30468
     0.56312
     1.95160
     2.50699
     3.54835
     3.61778
     3.34008
     4.76327
     4.13846
     2.61113
     2.22929
     1.74333
     2.50699
     3.09710
     3.16652
     1.43092
     0.42427
    -0.06170
    -0.96421
    -1.79730
    -2.69981
    -3.28992
    -3.56761
    -3.63704
    -3.56761
    -3.39405
    -3.18578
    -2.76924
    -2.69981
    -2.38741
    -2.04029
    -1.58903
    -1.62374
    -1.34604
    -1.13777
    -1.10306
    -0.89479
    -0.58238
    -0.58238
    -0.30468
    -0.26997
    -0.33940
    -0.47824
    -0.06170
     0.04244
    -0.09641
     0.18128
    -0.02699
     0.00772
     0.04244
     0.18128
     0.14657
     0.38956
     0.18128
     0.32013
     0.18128
     0.38956
     0.11186
     0.07715
     0.18128
     0.32013
     0.25071
     0.32013
     0.21600
     0.14657
     0.11186
     0.25071
     0.07715
     0.14657
     0.21600
    -0.02699
     0.04244
     0.21600
     0.07715
    -0.02699
     0.14657
     0.07715
     0.00772
    -0.02699
     0.21600
    -0.02699
    -0.16584
    -0.06170
     0.07715
     0.11186
     0.11186
     0.00772
    -0.09641
     0.11186
     0.00772
     0.00772
    -0.16584
     0.04244
    -0.09641
     0.11186
     0.11186
    -0.06170
    -0.16584
    -0.20055
    -0.13112
    -0.02699
    -0.09641
     0.00772
    -0.33940
    -0.13112
     0.00772
     0.00772
    -0.06170
     0.11186
     0.11186
    -0.09641
     0.04244
     0.04244
     0.04244
    -0.02699
    -0.02699
     0.00772
     0.04244
    -0.02699
    -0.09641
    -0.16584
    -0.09641
    -0.06170
    -0.26997
    -0.23526
    -0.13112
    -0.33940
    -0.26997
    -0.30468
    -0.20055
    -0.30468
    -0.23526
    -0.13112
    -0.06170
    -0.02699
    -0.06170
    -0.20055
    -0.02699
     0.00772
     0.04244
     0.04244
     0.21600
     0.14657
    -0.02699
     0.32013
     0.35484
     0.32013
    -0.02699
     0.07715
     0.38956
     0.38956
     0.45898
     0.14657
     0.18128
     0.21600
     0.32013
     0.35484
     0.28542
     0.11186
     0.04244
     0.21600
     0.21600
     0.04244
     0.04244
    -0.02699
     0.21600
     0.18128
     0.25071
    -0.09641
    -0.02699
     0.07715
     0.04244
     0.04244
     0.25071
    -0.09641
     0.04244
     0.04244
     0.04244
     0.18128
    -0.02699
     0.07715
    -0.23526
     0.14657
     0.07715
     0.07715
    -0.06170
     0.11186
    -0.09641
    -0.09641
     0.14657
     0.14657
    -0.16584
    -0.02699
    -0.02699
     0.11186
     0.00772
    -0.13112
    -0.09641
     0.04244
     0.00772
     0.00772
    -0.13112
     0.04244
    -0.16584
    -0.20055
    -0.09641
    -0.06170
    -0.47824
    -0.30468
    -0.16584
    -0.20055
    -0.23526
    -0.33940
    -0.44353
    -0.37411
    -0.44353
    -0.26997
    -0.44353
    -0.40882
    -0.44353
    -0.40882
    -0.33940
    -0.16584
    -0.26997
    -0.44353
     0.14657
     0.11186
     0.11186
     0.18128
     0.32013
     0.32013
     0.28542
     0.42427
     0.49369
     0.28542
     0.28542
     0.28542
     0.52841
     0.42427
     0.11186
    -0.33940
    -0.23526
     0.04244
     0.28542
     0.07715
    -0.06170
     1.67390
     3.06238
     4.52029
     6.39474
     5.94348
     4.62442
     2.29872
     1.01437
     1.43092
     1.84746
     3.06238
     2.99296
     2.26401
     1.39621
    -0.09641
    -1.45018
    -2.73453
    -3.67175
    -4.40070
    -4.78254
    -4.92138
    -4.74782
    -4.57426
    -4.08830
    -3.67175
    -2.90809
    -2.56097
    -2.52625
    -2.17913
    -1.65845
    -1.45018
    -1.13777
    -1.24191
    -1.10306
    -0.75594
    -0.51296
    -0.47824
    -0.51296
    -0.58238
    -0.44353
    -0.26997
    -0.30468
    -0.16584
    -0.33940
    -0.51296
    -0.16584
     0.14657
    -0.23526
    -0.02699
    -0.20055
    -0.02699
     0.14657
     0.00772
     0.00772
    -0.06170
    -0.02699
    -0.13112
     0.35484
     0.28542
     0.11186
     0.14657
     0.32013
     0.35484
     0.42427
     0.25071
     0.32013
     0.25071
     0.52841
     0.38956
     0.35484
     0.45898
     0.32013
     0.42427
     0.45898
     0.59783
     0.32013
     0.25071
     0.21600
     0.21600
     0.25071
     0.21600
     0.21600
    -0.06170
     0.11186
     0.04244
    -0.02699
    -0.20055
    -0.09641
    -0.30468
    -0.23526
    -0.13112
    -0.16584
    -0.40882
    -0.47824
    -0.37411
    -0.13112
    -0.23526
    -0.30468
    -0.40882
    -0.20055
    -0.26997
    -0.02699
    -0.23526
    -0.20055
    -0.20055
    -0.13112
     0.14657
     0.25071
     0.11186
     0.18128
     0.28542
     0.38956
     0.35484
     0.42427
     0.32013
     0.45898
     0.80610
     0.77139
     0.77139
     0.77139
     0.80610
     0.66725
     1.01437
     1.15322
     1.04909
     0.97966
     1.11851
     1.01437
     1.29207
     1.08380
     1.01437
     0.94495
     0.97966
     1.08380
     0.91024
     0.73668
     0.59783
     0.45898
     0.49369
     0.45898
     0.32013
    -0.02699
    -0.02699
    -0.13112
    -0.23526
    -0.37411
    -0.61709
    -0.54767
    -0.65180
    -0.58238
    -0.68652
    -0.68652
    -0.96421
    -0.82536
    -1.03364
    -0.58238
    -0.65180
    -0.61709
    -0.82536
    -0.79065
    -0.58238
    -0.44353
    -0.51296
    -0.47824
    -0.33940
    -0.37411
    -0.40882
    -0.23526
    -0.23526
    -0.23526
    -0.37411
    -0.16584
     0.11186
    -0.09641
    -0.23526
    -0.30468
    -0.23526
    -0.16584
    -0.13112
    -0.09641
    -0.33940
    -0.20055
    -0.23526
     0.00772
    -0.13112
    -0.02699
    -0.30468
    -0.06170
     0.21600
     0.04244
     0.00772
     0.07715
    -0.06170
     0.14657
     0.28542
     0.32013
    -0.02699
     0.18128
     0.25071
     0.18128
     0.11186
    -0.06170
    -0.23526
    -0.23526
     0.25071
    -0.06170
     0.00772
     0.04244
    -0.16584
    -0.13112
    -0.13112
    -0.16584
    -0.16584
    -0.02699
    -0.09641
    -0.23526
    -0.23526
    -0.47824
    -0.75594
    -0.82536
    -0.33940
    -0.23526
    -0.09641
     1.18793
     2.64584
     3.20123
     4.10374
     3.58306
     4.13846
     6.53359
     3.96490
     2.71526
     2.09045
     2.74998
     3.68720
     4.03432
     2.12516
     1.43092
     1.18793
    -0.13112
    -1.55432
    -2.56097
    -3.04693
    -3.46348
    -3.91474
    -3.74117
    -3.74117
    -3.42877
    -2.97751
    -2.66510
    -2.28327
    -2.00557
    -1.62374
    -1.17248
    -0.99892
    -0.89479
    -0.79065
    -0.72123
    -0.61709
    -0.58238
    -0.33940
    -0.44353
    -0.33940
    -0.30468
    -0.40882
    -0.40882
    -0.20055
    -0.30468
    -0.33940
    -0.16584
    -0.09641
    -0.20055
     0.00772
    -0.20055
    -0.30468
    -0.09641
    -0.06170
    -0.02699
    -0.02699
     0.11186
     0.04244
     0.07715
     0.00772
    -0.09641
    -0.02699
     0.14657
     0.07715
     0.00772
     0.00772
     0.14657
     0.00772
     0.04244
     0.04244
     0.18128
     0.21600
     0.21600
     0.18128
     0.18128
     0.25071
     0.32013
     0.14657
     0.42427
     0.45898
     0.42427
     0.38956
     0.59783
     0.42427
     0.49369
     0.38956
     0.32013
     0.52841
     0.32013
     0.32013
     0.18128
     0.25071
     0.21600
     0.00772
     0.18128
     0.11186
     0.18128
     0.11186
     0.00772
     0.11186
     0.00772
     0.07715
    -0.16584
     0.11186
     0.18128
     0.18128
     0.21600
     0.04244
     0.32013
     0.11186
     0.00772
     0.21600
     0.14657
     0.21600
     0.25071
     0.14657
     0.18128
     0.07715
     0.28542
     0.18128
     0.18128
     0.25071
     0.11186
     0.21600
     0.52841
     0.11186
     0.00772
     0.11186
     0.04244
    -0.09641
     0.21600
     0.11186
     0.04244
    -0.09641
     0.04244
    -0.02699
     0.00772
     0.11186
    -0.02699
    -0.16584
     0.07715
    -0.02699
     0.11186
    -0.09641
     0.18128
     0.07715
     0.14657
     0.21600
     0.04244
     0.04244
     0.00772
    -0.06170
     0.07715
     0.04244
     0.14657
    -0.09641
    -0.16584
    -0.09641
    -0.33940
    -0.30468
    -0.06170
    -0.26997
    -0.44353
    -0.40882
    -0.26997
    -0.33940
    -0.44353
    -0.44353
    -0.23526
    -0.13112
    -0.23526
    -0.23526
    -0.33940
    -0.26997
    -0.13112
    -0.23526
    -0.02699
    -0.02699
    -0.20055
    -0.02699
     0.07715
     0.11186
    -0.26997
    -0.13112
    -0.13112
    -0.09641
    -0.02699
     0.07715
    -0.26997
    -0.02699
    -0.20055
    -0.51296
    -0.23526
    -0.23526
     0.04244
    -0.16584
    -0.33940
    -0.58238
     0.52841
     1.77804
     3.27066
     4.93683
     4.34673
     4.10374
     2.05573
     0.80610
     1.43092
     1.63919
     2.68055
     2.99296
     2.02102
     1.70861
     0.97966
    -0.23526
    -0.92950
    -2.00557
    -2.66510
    -2.76924
    -2.87337
    -2.90809
    -3.01222
    -2.94280
    -2.42212
    -2.17913
    -1.97086
    -1.41547
    -1.34604
    -1.20720
    -0.99892
    -0.86008
    -0.68652
    -0.72123
    -0.54767
    -0.61709
    -0.20055
    -0.23526
    -0.26997
    -0.16584
    -0.20055
    -0.13112
    -0.20055
     0.07715
    -0.13112
    -0.02699
    -0.02699
     0.18128
     0.25071
    -0.02699
     0.21600
     0.04244
     0.14657
     0.38956
     0.42427
     0.21600
     0.04244
     0.21600
     0.18128
     0.18128
     0.45898
     0.14657
     0.04244
     0.32013
