# Supplementary material for: Software algorithm and hardware design for real-time implementation of new spectral estimator
Source: Biomed Eng Online. 2014 May 9;13:61. doi: 10.1186/1475-925X-13-61 (PMC4057578; doi:10.1186/1475-925X-13-61)
Supplement: Additional file 2 — txtfiles.zip. [file 1475-925X-13-61-S2.zip › FILE093.TXT]

     0.15183
     0.39782
     0.15183
     0.20103
     0.69301
     0.64382
     0.59462
     0.84061
     0.79141
     1.08660
     1.08660
     0.64382
     0.74221
     0.64382
     0.64382
     0.84061
     0.69301
     0.64382
     0.59462
     0.34863
     0.64382
     0.64382
     0.44702
     0.44702
     0.20103
     0.15183
     0.49622
     0.05344
     0.25023
     0.20103
     0.20103
     0.29943
     0.15183
     0.10263
     0.05344
    -0.14336
    -0.24175
     0.20103
     0.05344
     0.10263
     0.20103
    -0.09416
    -0.14336
     0.29943
     0.25023
     0.25023
     0.29943
     0.15183
     0.34863
     0.25023
     0.59462
     0.29943
     0.29943
     0.54542
     0.79141
     0.34863
     0.64382
     0.79141
     0.34863
     0.54542
     0.49622
     0.74221
     0.74221
     0.54542
     0.54542
     0.74221
     0.69301
     0.79141
     0.34863
     0.84061
     0.69301
     0.34863
     0.69301
     0.54542
     0.54542
     0.64382
     0.54542
     0.74221
     0.44702
     0.84061
     0.54542
     0.54542
     0.79141
     0.64382
     0.59462
     0.64382
     0.84061
     0.54542
     0.79141
     0.74221
     0.74221
     0.69301
     0.59462
     0.74221
     0.64382
     0.88981
     0.84061
     0.64382
     0.79141
     0.64382
     0.79141
     1.03740
     0.98820
     0.84061
     0.93901
     0.74221
     0.88981
     0.64382
     0.93901
     0.98820
     0.88981
     0.88981
     1.08660
     0.88981
     0.93901
     1.08660
     0.64382
     0.59462
     1.03740
     0.93901
     0.79141
     0.93901
     0.79141
     0.84061
     0.74221
     0.84061
     0.79141
     1.03740
     0.79141
     1.03740
     0.98820
     1.08660
     1.18500
     1.18500
     1.52939
     1.43099
     1.67698
     2.31656
     2.61175
     3.30053
     3.84171
     3.79251
     3.49732
     3.15293
     3.79251
     2.80854
     1.82458
     1.92297
     2.11977
     2.61175
     2.21816
     1.87377
     1.08660
     0.34863
    -0.19256
    -0.63534
    -0.58614
    -1.12733
    -0.73374
    -0.48775
    -0.34015
     0.05344
     0.15183
     0.44702
     0.39782
     0.59462
     0.84061
     1.13580
     0.98820
     1.03740
     1.48019
     1.72618
     1.92297
     1.62778
     1.28339
     1.43099
     1.72618
     1.82458
     1.77538
     1.72618
     1.82458
     1.33259
     1.23420
     1.62778
     1.72618
     1.28339
     1.28339
     1.08660
     1.13580
     1.03740
     0.79141
     0.79141
     0.54542
     0.79141
     0.64382
     0.59462
     0.64382
     0.44702
     0.39782
     0.49622
     0.44702
     0.44702
     0.44702
     0.39782
     0.29943
     0.74221
     0.34863
     0.20103
     0.39782
     0.64382
     0.69301
     0.29943
     0.64382
     0.34863
     0.44702
     0.59462
     0.84061
     0.64382
     0.49622
     0.84061
     0.93901
     0.79141
     0.49622
     0.59462
     0.93901
     0.98820
     0.79141
     0.74221
     0.59462
     0.74221
     0.84061
     0.74221
     1.03740
     0.93901
     0.54542
     0.93901
     0.93901
     0.74221
     0.93901
     0.79141
     0.74221
     0.88981
     1.18500
     1.08660
     0.74221
     0.88981
     0.79141
     0.88981
     1.13580
     1.08660
     0.79141
     1.13580
     0.64382
     1.18500
     0.98820
     0.79141
     0.69301
     0.98820
     1.38179
     2.02137
     0.98820
     0.74221
     0.88981
     0.93901
     1.18500
     1.43099
     1.48019
     1.13580
     1.13580
     1.33259
     1.03740
     0.84061
     0.93901
     0.93901
     1.13580
     0.79141
     0.84061
     0.93901
     0.64382
     0.74221
     0.64382
     1.28339
     0.64382
     0.64382
     0.79141
     0.79141
     0.84061
     0.64382
     0.84061
     0.64382
     0.79141
     1.08660
     0.69301
     0.84061
     0.44702
     0.64382
     0.74221
     0.88981
     0.98820
     0.74221
     1.08660
     1.13580
     1.08660
     1.62778
     1.52939
     1.97217
     2.21816
     3.00534
     3.59572
     3.79251
     3.84171
     2.66095
     2.51335
     2.85774
     1.87377
     1.13580
     1.48019
     2.07057
     1.92297
     1.28339
     0.49622
     0.00424
    -0.78294
    -0.83214
    -1.02893
    -1.07813
    -1.22572
    -0.97973
    -0.78294
    -0.63534
    -0.14336
    -0.14336
    -0.14336
     0.15183
     0.20103
     0.44702
     0.54542
     0.59462
     0.79141
     0.69301
     1.03740
     0.88981
     0.84061
     0.88981
     0.84061
     0.88981
     1.13580
     1.48019
     1.18500
     1.28339
     1.13580
     1.03740
     1.28339
     1.08660
     0.88981
     1.13580
     1.08660
     0.98820
     0.79141
     0.74221
     0.49622
     0.64382
     0.59462
     0.69301
     0.25023
     0.39782
     0.10263
     0.05344
     0.05344
     0.10263
    -0.14336
    -0.24175
    -0.14336
    -0.19256
    -0.38935
    -0.19256
    -0.53694
    -0.34015
    -0.24175
     0.20103
    -0.38935
    -0.04496
    -0.19256
    -0.04496
     0.05344
     0.20103
     0.25023
     0.29943
     0.25023
     0.54542
     0.39782
     0.54542
     0.34863
     0.20103
     0.39782
     0.49622
     0.44702
     0.25023
     0.54542
     0.34863
     0.20103
     0.64382
     0.29943
     0.34863
     0.25023
     0.49622
     0.69301
     0.49622
     0.44702
     0.05344
     0.34863
     0.74221
     0.64382
     0.64382
     0.54542
     0.25023
     0.54542
     0.79141
     0.59462
     0.49622
     0.54542
     0.74221
     0.39782
     0.64382
     0.59462
     0.44702
     0.44702
     0.59462
     0.54542
     0.54542
     0.54542
     0.49622
     0.39782
     0.64382
     0.64382
     0.39782
     0.59462
     0.54542
     0.59462
     0.88981
     0.84061
     0.74221
     0.44702
     0.69301
     0.93901
     0.93901
     0.79141
     0.84061
     0.74221
     0.74221
     0.74221
     1.08660
     0.88981
     0.69301
     0.98820
     0.84061
     0.98820
     0.93901
     0.69301
     0.74221
     1.23420
     1.08660
     0.84061
     0.84061
     0.98820
     0.84061
     0.79141
     1.03740
     0.88981
     1.28339
     1.13580
     1.38179
     1.52939
     2.16896
     2.41496
     2.95614
     3.94010
     4.03850
     3.30053
     2.51335
     2.46415
     1.33259
     0.88981
     1.77538
     2.11977
     2.11977
     1.67698
     1.03740
    -0.09416
    -0.48775
    -1.07813
    -1.61931
    -1.42252
    -1.02893
    -1.07813
    -1.02893
    -0.73374
    -0.68454
    -0.38935
    -0.04496
     0.25023
     0.49622
     0.34863
     0.29943
     0.34863
     0.98820
     1.18500
     0.79141
     0.74221
     0.88981
     1.08660
     1.13580
     1.28339
     1.23420
     0.98820
     0.98820
     1.08660
     0.93901
     1.03740
     0.79141
     0.88981
     0.74221
     0.93901
     0.69301
     0.54542
     0.59462
     0.74221
     0.44702
     0.15183
     0.25023
     0.15183
    -0.09416
     0.00424
    -0.04496
     0.15183
     0.05344
    -0.09416
    -0.04496
    -0.29095
    -0.19256
    -0.24175
    -0.34015
    -0.29095
    -0.29095
    -0.24175
    -0.19256
    -0.29095
    -0.34015
    -0.48775
     0.00424
    -0.38935
    -0.19256
    -0.24175
    -0.43855
    -0.09416
    -0.04496
    -0.19256
    -0.09416
    -0.09416
    -0.14336
    -0.14336
    -0.04496
     0.05344
     0.00424
     0.10263
     0.05344
    -0.04496
     0.05344
     0.10263
     0.20103
     0.05344
    -0.04496
    -0.24175
     0.00424
    -0.04496
    -0.04496
    -0.19256
    -0.04496
    -0.09416
    -0.04496
    -0.34015
    -0.29095
    -0.09416
     0.15183
    -0.09416
    -0.04496
    -0.14336
     0.00424
     0.05344
     0.05344
     0.05344
     0.05344
     0.20103
     0.05344
     0.34863
     0.29943
     0.05344
    -0.09416
     0.15183
     0.29943
     0.49622
     0.20103
     0.15183
     0.39782
     0.20103
     0.15183
     0.54542
     0.25023
     0.34863
     0.39782
     0.29943
     0.25023
     0.59462
     0.34863
     0.29943
     0.34863
     0.64382
     0.59462
     0.34863
     0.59462
     0.59462
     0.20103
     0.29943
     0.64382
     0.49622
     0.34863
     0.74221
     0.49622
     0.54542
     0.34863
     0.44702
     0.64382
     0.74221
     0.79141
     0.74221
     0.93901
     1.03740
     0.93901
     1.33259
     1.87377
     2.16896
     2.66095
     3.25133
     3.94010
     3.05453
     2.56255
     2.90694
     2.16896
     0.88981
     1.82458
     1.82458
     1.67698
     1.72618
     1.33259
     0.25023
     0.05344
    -0.34015
    -1.07813
    -1.07813
    -1.12733
    -1.07813
    -0.93053
    -0.58614
    -0.58614
     0.10263
     0.00424
     0.25023
     0.10263
     0.49622
     0.64382
     0.39782
     0.88981
     0.74221
     0.84061
     0.79141
     1.03740
     1.18500
     0.98820
     0.84061
     0.74221
     1.13580
     1.18500
     1.18500
     1.13580
     1.13580
     1.13580
     1.08660
     1.08660
     1.13580
     0.98820
     1.03740
     1.03740
     0.74221
     0.49622
     0.29943
     0.39782
     0.69301
     0.59462
     0.25023
     0.20103
    -0.19256
    -0.09416
    -0.29095
    -0.09416
    -0.09416
    -0.24175
    -0.19256
    -0.24175
    -0.14336
    -0.19256
    -0.19256
    -0.48775
    -0.34015
    -0.34015
    -0.04496
    -0.14336
    -0.43855
    -0.38935
    -0.38935
    -0.29095
     0.10263
    -0.24175
    -0.19256
     0.00424
     0.10263
     0.00424
    -0.04496
    -0.24175
    -0.09416
     0.20103
     0.49622
     0.15183
     0.25023
     0.15183
     0.05344
     0.05344
     0.15183
     0.15183
    -0.19256
     0.10263
     0.15183
    -0.04496
     0.10263
    -0.14336
    -0.14336
     0.05344
     0.15183
    -0.04496
     0.20103
     0.10263
    -0.04496
    -0.04496
     0.20103
     0.29943
     0.20103
     0.05344
     0.29943
     0.34863
     0.25023
     0.20103
     0.15183
     0.10263
     0.34863
     0.54542
     0.39782
     0.10263
     0.25023
     0.29943
     0.25023
     0.64382
     0.39782
     0.05344
     0.44702
     0.25023
     0.39782
     0.20103
     0.15183
     0.20103
     0.44702
     0.34863
     0.79141
     0.20103
     0.34863
     0.15183
     0.25023
     0.54542
     0.44702
     0.39782
     0.39782
     0.54542
     0.44702
     0.64382
     0.20103
     0.29943
     0.64382
     0.74221
     0.54542
     0.59462
     0.49622
     0.34863
     0.49622
     0.69301
     1.03740
     0.88981
     1.08660
     1.23420
     1.28339
     1.82458
     2.07057
     2.61175
     3.15293
     3.94010
     3.64492
     2.80854
     3.00534
     2.02137
     0.93901
     0.84061
     1.87377
     2.07057
     1.82458
     0.98820
     0.25023
    -0.38935
    -0.93053
    -1.22572
    -1.42252
    -1.57011
    -1.27492
    -1.27492
    -1.17652
    -0.78294
    -0.73374
    -0.43855
    -0.04496
     0.34863
     0.00424
     0.44702
     0.54542
     0.84061
     0.74221
     0.84061
     0.88981
     1.13580
     1.08660
     1.18500
     1.28339
     1.28339
     1.28339
     1.23420
     1.67698
     1.92297
     1.38179
     1.13580
     1.48019
     1.23420
     1.43099
     1.18500
     1.03740
     1.08660
     1.13580
     0.74221
     0.88981
     0.88981
     0.49622
     0.29943
     0.34863
     0.44702
     0.10263
     0.05344
    -0.14336
    -0.24175
    -0.29095
    -0.38935
    -0.48775
    -0.43855
    -0.38935
    -0.53694
    -0.38935
    -0.58614
    -0.78294
    -0.73374
    -0.63534
    -0.04496
    -0.38935
    -0.58614
    -0.34015
    -0.24175
    -0.04496
    -0.04496
    -0.38935
    -0.14336
     0.10263
     0.34863
     0.20103
     0.39782
     0.05344
     0.05344
    -0.04496
     0.29943
     0.15183
     0.05344
     0.54542
     0.34863
     0.44702
     0.34863
     0.29943
     0.25023
     0.15183
     0.39782
     0.44702
     0.54542
     0.44702
     0.39782
     0.20103
     0.59462
     0.69301
     0.64382
     0.49622
     0.64382
     0.49622
     0.59462
     0.49622
     0.49622
     0.49622
     0.49622
     0.49622
     0.44702
     0.49622
     0.69301
     0.49622
     0.49622
     0.79141
     0.79141
     0.59462
     0.54542
     0.69301
     0.64382
     0.74221
     0.64382
     0.69301
     0.59462
     0.64382
     0.69301
     0.64382
     0.64382
     0.34863
     0.39782
     0.88981
     0.64382
     0.59462
     0.44702
     0.34863
     0.49622
     0.64382
     0.54542
     0.64382
     0.54542
     0.54542
     0.59462
     0.64382
     0.59462
     0.54542
     0.15183
     0.59462
     0.84061
     0.59462
     0.59462
     0.49622
     0.64382
     0.29943
     0.64382
     0.59462
     0.54542
     0.64382
     0.64382
     0.79141
     0.93901
     1.08660
     1.03740
     1.18500
     1.77538
     1.92297
     2.71015
     3.25133
     3.59572
     4.08770
     3.94010
     2.71015
     2.71015
     2.56255
     1.43099
     1.57858
     2.66095
     2.61175
     1.77538
     1.23420
     0.74221
     0.05344
    -0.63534
    -0.78294
    -1.07813
    -1.07813
    -0.88133
    -0.58614
    -0.48775
    -0.34015
    -0.04496
     0.29943
     0.15183
     0.59462
     1.03740
     0.69301
     0.93901
     1.03740
     1.13580
     1.33259
     1.18500
     1.57858
     1.52939
     1.48019
     1.52939
     1.57858
     1.28339
     1.48019
     1.52939
     1.57858
     1.18500
     1.28339
     1.28339
     1.62778
     1.03740
     1.18500
     0.79141
     0.59462
     0.74221
     0.59462
     0.64382
     0.54542
     0.59462
     0.44702
     0.25023
     0.10263
     0.29943
     0.15183
     0.00424
     0.15183
     0.15183
     0.15183
     0.10263
     0.15183
     0.25023
     0.05344
     0.25023
     0.44702
     0.44702
     0.34863
     0.34863
     0.34863
     0.59462
     0.39782
     0.49622
     0.74221
     0.59462
     0.74221
     0.64382
     0.84061
     0.59462
     0.79141
     0.64382
     0.84061
     0.59462
     0.74221
     0.93901
     0.79141
     0.84061
     0.54542
     0.49622
     0.69301
     0.93901
     0.74221
     0.54542
     0.59462
     0.59462
     0.64382
     0.39782
     0.59462
     0.54542
     0.69301
     0.39782
     0.54542
     0.54542
     0.54542
     0.44702
     0.69301
     0.74221
     0.44702
     0.49622
     0.69301
     0.64382
     0.44702
     0.44702
     0.49622
     0.64382
     0.44702
     0.69301
     0.44702
     0.49622
     0.54542
     0.49622
     0.44702
     0.74221
     0.49622
     0.49622
     0.69301
     0.74221
     0.54542
     0.59462
     0.64382
     0.88981
     0.84061
     0.84061
     0.54542
     0.93901
     0.69301
     0.74221
     0.59462
     0.79141
     0.84061
     0.64382
     0.84061
     0.84061
     0.74221
     0.49622
     0.54542
     0.64382
     0.59462
     0.64382
     0.64382
     0.64382
     0.69301
     0.59462
     0.54542
     0.84061
     0.79141
     0.74221
     0.39782
     1.03740
     1.48019
     1.28339
     1.87377
     2.11977
     2.71015
     3.59572
     3.79251
     4.23530
     2.95614
     3.00534
     2.51335
     1.57858
     1.82458
     2.16896
     2.66095
     2.36576
     1.97217
     1.13580
     0.20103
    -0.19256
    -0.38935
    -0.78294
    -0.68454
    -1.02893
    -0.58614
    -0.48775
    -0.24175
    -0.04496
     0.34863
     0.34863
     0.59462
     0.88981
     0.88981
     1.28339
     1.33259
     1.38179
     1.43099
     1.43099
     1.57858
     1.72618
     1.82458
     1.62778
     1.82458
     1.72618
     1.92297
     1.57858
     1.28339
     1.62778
     1.67698
     1.67698
     1.28339
     1.18500
     1.18500
     1.52939
     1.18500
     1.23420
     0.98820
     1.08660
     0.74221
     0.93901
     0.84061
     1.08660
     0.84061
     0.84061
     0.64382
     0.98820
     0.88981
     0.64382
     0.59462
     0.74221
     1.03740
     0.84061
     0.88981
     0.59462
     0.64382
     0.49622
     0.98820
     1.23420
     0.93901
     0.74221
     0.88981
     1.13580
     1.08660
     1.08660
     0.79141
     0.79141
     1.33259
     1.28339
     1.08660
     1.08660
     0.84061
     1.18500
     0.88981
     0.93901
     0.79141
     0.49622
     0.74221
     0.69301
     0.64382
     0.39782
     0.25023
     0.25023
     0.44702
     0.39782
     0.25023
     0.10263
     0.15183
     0.10263
     0.00424
     0.15183
     0.10263
    -0.19256
     0.05344
     0.15183
     0.15183
     0.05344
    -0.09416
    -0.29095
     0.05344
    -0.04496
    -0.09416
    -0.14336
    -0.29095
    -0.19256
    -0.53694
    -0.29095
    -0.09416
    -0.34015
    -0.78294
    -0.38935
    -0.48775
    -0.48775
    -0.63534
    -0.63534
    -0.48775
    -0.63534
    -0.38935
    -0.73374
    -0.73374
    -0.58614
    -0.73374
    -0.53694
    -0.09416
    -0.43855
    -0.68454
    -0.68454
    -0.58614
    -0.48775
    -0.43855
    -0.68454
    -0.38935
    -0.48775
    -0.38935
    -0.24175
    -0.43855
    -0.53694
    -0.43855
    -0.48775
    -0.19256
    -0.19256
    -0.38935
    -0.48775
    -0.14336
     0.00424
     0.25023
     0.00424
     0.44702
     0.93901
     1.52939
     2.07057
     2.51335
     2.71015
     1.62778
     1.77538
     2.26736
     1.38179
     0.64382
     0.59462
     1.13580
     1.28339
     1.08660
     0.15183
    -0.53694
    -0.88133
    -1.47171
    -1.42252
    -1.81610
    -1.96370
    -1.91450
    -1.96370
    -1.37332
    -0.88133
    -0.97973
    -0.93053
    -0.63534
    -0.24175
    -0.43855
    -0.29095
    -0.09416
     0.10263
     0.20103
     0.34863
     0.49622
     0.15183
     0.59462
     0.29943
     0.15183
     0.64382
     0.69301
     0.59462
     0.74221
     0.79141
     0.74221
     0.84061
     0.64382
     0.25023
     0.74221
     0.64382
     0.69301
     0.44702
     0.25023
     0.25023
    -0.09416
     0.39782
     0.25023
    -0.09416
    -0.34015
    -0.48775
    -0.34015
    -0.43855
    -0.68454
    -0.58614
    -0.63534
    -0.68454
    -0.48775
    -0.58614
    -0.73374
    -0.78294
    -0.88133
    -0.68454
    -0.29095
    -0.63534
    -0.68454
    -0.63534
    -0.63534
    -0.43855
    -0.29095
    -0.43855
    -0.14336
    -0.38935
    -0.24175
    -0.24175
    -0.14336
    -0.24175
    -0.38935
    -0.48775
     0.10263
    -0.09416
    -0.24175
    -0.34015
    -0.38935
    -0.58614
    -0.38935
    -0.38935
    -0.34015
    -0.43855
    -0.43855
    -0.43855
    -0.48775
    -0.48775
    -0.68454
    -0.43855
    -0.19256
    -0.19256
    -0.14336
    -0.29095
    -0.09416
    -0.14336
     0.10263
     0.20103
    -0.09416
     0.05344
     0.20103
     0.29943
     0.25023
     0.15183
     0.20103
     0.05344
     0.34863
     0.39782
     0.20103
     0.20103
     0.15183
     0.10263
     0.10263
     0.00424
     0.44702
    -0.04496
     0.10263
     0.10263
    -0.24175
     0.05344
     0.00424
    -0.34015
    -0.34015
     0.15183
    -0.19256
    -0.29095
    -0.19256
    -0.14336
    -0.43855
    -0.29095
    -0.43855
     0.00424
     0.00424
    -0.04496
     0.00424
    -0.24175
    -0.38935
    -0.14336
     0.00424
     0.20103
     0.00424
    -0.14336
    -0.14336
    -0.04496
    -0.29095
    -0.04496
     0.20103
     0.05344
     0.15183
     0.25023
     0.34863
     0.93901
     0.98820
     1.67698
     2.21816
     3.25133
     3.34972
     2.11977
     2.02137
     1.62778
     0.74221
     0.15183
     1.38179
     1.87377
     1.62778
     1.13580
     0.25023
    -0.63534
    -0.88133
    -1.61931
    -1.96370
    -1.66851
    -1.52091
    -1.52091
    -1.07813
    -0.93053
    -1.02893
    -0.78294
    -0.43855
    -0.43855
    -0.14336
     0.05344
    -0.09416
     0.25023
     0.44702
     0.49622
     0.29943
     0.84061
     0.39782
     0.54542
     0.59462
     0.64382
     0.74221
     0.74221
     0.79141
     0.88981
     0.74221
     0.93901
     0.74221
     0.69301
     0.59462
     0.64382
     0.49622
     0.20103
     0.54542
     0.39782
     0.29943
     0.39782
     0.20103
     0.15183
    -0.04496
     0.10263
    -0.19256
    -0.14336
     0.05344
    -0.24175
    -0.14336
    -0.14336
    -0.43855
    -0.48775
    -0.24175
    -0.29095
    -0.38935
    -0.29095
    -0.19256
    -0.43855
    -0.43855
    -0.24175
    -0.48775
    -0.43855
    -0.38935
    -0.19256
    -0.14336
    -0.38935
    -0.09416
    -0.43855
    -0.53694
    -0.09416
    -0.14336
     0.05344
    -0.04496
     0.05344
    -0.24175
    -0.14336
     0.15183
     0.00424
    -0.04496
    -0.14336
     0.05344
     0.05344
     0.10263
    -0.09416
     0.05344
     0.34863
     0.15183
     0.00424
     0.00424
     0.05344
     0.00424
     0.05344
     0.29943
    -0.04496
     0.20103
     0.15183
     0.34863
     0.15183
     0.20103
     0.15183
     0.05344
     0.54542
     0.15183
     0.05344
     0.20103
     0.00424
     0.44702
    -0.14336
    -0.24175
    -0.09416
     0.15183
     0.10263
    -0.34015
    -0.38935
    -0.43855
    -0.14336
    -0.34015
    -0.19256
    -0.24175
    -0.68454
    -0.58614
    -0.24175
    -0.43855
    -0.68454
    -0.48775
    -0.48775
    -0.38935
    -0.38935
    -0.38935
    -0.34015
    -0.53694
    -0.34015
    -0.34015
    -0.14336
    -0.14336
    -0.14336
    -0.09416
     0.20103
     0.15183
     0.00424
     0.05344
     0.10263
     0.05344
     0.10263
     0.39782
     0.29943
    -0.04496
     0.29943
     0.25023
     0.25023
     0.59462
     0.49622
     0.69301
     1.03740
     1.28339
     1.87377
     2.46415
     2.95614
     3.59572
     2.75934
     2.75934
     2.85774
     1.43099
     0.54542
     1.03740
     1.97217
     2.61175
     1.67698
     0.74221
     0.00424
    -0.24175
    -0.68454
    -1.17652
    -1.52091
    -1.52091
    -1.52091
    -1.07813
    -1.07813
    -1.02893
    -0.93053
    -0.43855
    -0.63534
     0.15183
    -0.04496
    -0.09416
     0.05344
     0.34863
     0.64382
     0.29943
     0.15183
     0.05344
     0.39782
     0.79141
     0.79141
     0.74221
     0.88981
     0.69301
     0.39782
     0.64382
     0.84061
     0.44702
     0.34863
     0.64382
     0.49622
     0.34863
     0.29943
     0.25023
     0.20103
     0.29943
     0.10263
     0.15183
    -0.14336
    -0.04496
    -0.29095
    -0.34015
    -0.04496
    -0.04496
    -0.58614
    -0.29095
    -0.34015
    -0.29095
    -0.53694
    -0.53694
    -0.53694
    -0.43855
    -0.34015
    -0.38935
    -0.63534
    -0.68454
    -0.73374
    -0.68454
    -0.19256
    -0.34015
    -0.68454
    -0.63534
    -0.24175
    -0.53694
    -0.38935
    -0.68454
    -0.73374
    -0.38935
    -0.14336
    -0.19256
    -0.43855
    -0.48775
    -0.43855
    -0.29095
    -0.24175
    -0.14336
    -0.43855
    -0.34015
    -0.24175
     0.05344
    -0.14336
    -0.34015
    -0.19256
    -0.19256
    -0.04496
    -0.09416
    -0.34015
    -0.09416
    -0.14336
    -0.38935
     0.05344
     0.05344
    -0.24175
    -0.34015
    -0.09416
    -0.04496
    -0.14336
    -0.14336
    -0.34015
    -0.34015
    -0.34015
     0.05344
    -0.04496
    -0.19256
    -0.34015
    -0.29095
    -0.19256
    -0.09416
    -0.19256
    -0.38935
    -0.14336
    -0.43855
    -0.19256
    -0.24175
    -0.53694
    -0.43855
    -0.24175
    -0.43855
    -0.14336
    -0.43855
    -0.29095
    -0.48775
    -0.48775
     0.05344
    -0.48775
    -0.48775
    -0.24175
    -0.48775
    -0.29095
    -0.14336
    -0.48775
    -0.38935
    -0.29095
     0.15183
    -0.19256
    -0.24175
    -0.04496
    -0.43855
    -0.48775
     0.15183
     0.25023
     0.20103
     0.15183
     0.39782
     0.59462
     0.93901
     1.43099
     2.02137
     2.41496
     2.61175
     2.02137
     2.11977
     2.31656
     1.03740
     0.39782
     0.98820
     1.28339
     1.38179
     1.03740
     0.34863
    -0.14336
    -0.78294
    -1.22572
    -1.61931
    -1.47171
    -1.47171
    -1.42252
    -1.52091
    -1.17652
    -1.02893
    -1.07813
    -0.43855
     0.00424
    -0.09416
    -0.19256
     0.15183
     0.29943
     0.25023
     0.54542
     0.39782
     0.74221
     0.44702
     0.79141
     0.79141
     1.03740
     0.98820
     0.93901
     0.44702
     0.84061
     0.98820
     1.03740
     1.23420
     1.03740
     0.74221
     0.93901
     0.79141
     0.64382
     0.59462
     0.64382
     0.84061
     0.74221
     0.29943
     0.25023
    -0.04496
     0.15183
     0.44702
     0.10263
    -0.14336
    -0.43855
    -0.34015
    -0.53694
    -0.38935
    -0.53694
    -0.53694
    -0.53694
    -0.43855
    -0.73374
    -0.68454
    -0.48775
    -0.97973
    -0.97973
    -0.53694
    -0.48775
    -0.48775
    -0.29095
    -0.68454
    -0.24175
    -0.24175
    -0.19256
    -0.38935
    -0.29095
    -0.09416
     0.00424
     0.25023
     0.15183
     0.05344
    -0.19256
     0.25023
     0.29943
    -0.19256
     0.10263
     0.20103
     0.25023
     0.29943
     0.10263
     0.15183
     0.25023
     0.15183
     0.15183
     0.34863
     0.29943
     0.29943
     0.05344
     0.29943
     0.49622
     0.49622
     0.39782
     0.34863
     0.34863
     0.29943
     0.25023
     0.49622
     0.44702
     0.49622
     0.34863
     0.34863
     0.49622
     0.54542
     0.25023
     0.44702
     0.44702
     0.29943
     0.25023
     0.59462
     0.29943
     0.39782
     0.34863
     0.34863
     0.59462
     0.44702
     0.34863
     0.29943
     0.54542
     0.54542
     0.34863
     0.29943
     0.64382
     0.49622
     0.29943
     0.54542
     0.34863
     0.44702
     0.39782
     0.34863
     0.49622
     0.39782
     0.49622
     0.49622
     0.64382
     0.69301
     0.79141
     0.69301
     1.23420
     1.67698
     1.82458
     1.97217
     2.31656
     2.95614
     2.90694
     2.41496
     2.71015
     3.15293
     2.46415
     1.67698
     1.77538
     2.16896
     1.82458
     1.57858
     1.48019
     1.23420
     0.34863
    -0.04496
     0.15183
    -0.19256
    -0.34015
    -0.43855
    -0.04496
     0.10263
     0.05344
     0.15183
     0.44702
     0.54542
     0.84061
     0.79141
     0.74221
     1.18500
     0.98820
     0.93901
     1.13580
     1.23420
     1.13580
     1.03740
     0.98820
     1.33259
     1.08660
     1.57858
     1.23420
     1.28339
     1.43099
     1.48019
     1.43099
     1.67698
     1.38179
     1.52939
     2.02137
     1.92297
     1.87377
     2.02137
     1.67698
     1.72618
     1.87377
     1.82458
     1.87377
     1.67698
     1.87377
     1.52939
     1.48019
     1.57858
     1.38179
     1.08660
     1.03740
     0.88981
     0.84061
     0.93901
     0.74221
     0.84061
     0.74221
     0.54542
     0.44702
     0.49622
     0.54542
     0.39782
     0.39782
     0.69301
     0.64382
     0.25023
     0.64382
     0.59462
     0.49622
     0.69301
     0.44702
     0.29943
     0.54542
     0.54542
     0.49622
     0.54542
     0.59462
     0.49622
     0.59462
     0.64382
     0.64382
     0.54542
     0.59462
     0.88981
     0.74221
     0.98820
     0.59462
     0.69301
     0.84061
     0.93901
     1.08660
     0.74221
     1.03740
     0.93901
     0.74221
     0.93901
     1.13580
     0.84061
     0.88981
     0.93901
     1.03740
     0.84061
     0.88981
     0.93901
     0.74221
     1.18500
     0.98820
     1.13580
     0.69301
     1.03740
     0.98820
     0.64382
     1.08660
     1.03740
     0.84061
     0.74221
     0.93901
     0.79141
     0.59462
     0.59462
     0.59462
     0.93901
     0.84061
     0.79141
     0.64382
     0.49622
     0.29943
     0.44702
     0.49622
     0.64382
     0.44702
     0.49622
     0.64382
     0.69301
     0.69301
     0.34863
     0.20103
     0.34863
     0.54542
     0.64382
     0.20103
     0.29943
     0.20103
     0.64382
     0.20103
     0.59462
     0.84061
     0.54542
     0.84061
     1.08660
     1.18500
     1.43099
     1.57858
     2.16896
     2.26736
     1.82458
     1.43099
     0.93901
     1.13580
     1.43099
     1.18500
     1.08660
     0.88981
    -0.04496
    -0.04496
    -0.34015
    -0.48775
    -0.78294
    -1.02893
    -1.12733
    -1.22572
    -0.88133
    -0.93053
    -0.93053
    -0.88133
    -0.53694
    -0.83214
    -0.04496
    -0.19256
    -0.04496
    -0.09416
     0.10263
     0.15183
     0.20103
     0.54542
     0.59462
     0.54542
     0.39782
     0.88981
     0.79141
     0.74221
     0.74221
     0.64382
     0.69301
     1.33259
     1.03740
     0.69301
     0.84061
     0.93901
     0.84061
     0.64382
     0.34863
     0.54542
     0.64382
     0.29943
     0.15183
     0.15183
     0.00424
    -0.29095
    -0.34015
     0.15183
    -0.34015
    -0.68454
    -0.58614
    -0.29095
    -0.43855
    -0.38935
    -0.53694
    -0.73374
    -0.63534
    -0.43855
    -0.53694
    -0.63534
    -0.63534
    -0.73374
    -0.73374
    -0.24175
    -0.43855
    -0.83214
    -0.63534
    -0.53694
    -0.63534
    -0.68454
    -0.38935
    -0.53694
    -0.48775
    -0.19256
    -0.24175
    -0.34015
    -0.29095
    -0.43855
    -0.29095
     0.15183
    -0.04496
    -0.29095
    -0.19256
    -0.04496
     0.05344
     0.00424
    -0.04496
    -0.04496
     0.00424
     0.29943
     0.10263
    -0.04496
    -0.04496
    -0.04496
    -0.48775
     0.10263
     0.39782
     0.00424
    -0.38935
    -0.24175
    -0.14336
    -0.24175
    -0.29095
    -0.38935
    -0.63534
    -0.53694
    -0.29095
    -0.43855
    -0.34015
    -0.63534
    -0.78294
    -0.48775
    -0.34015
    -0.48775
    -0.73374
    -0.68454
    -0.58614
    -0.38935
    -0.58614
    -0.73374
    -0.43855
    -0.78294
    -0.34015
    -0.38935
    -0.68454
    -0.63534
    -0.48775
    -0.58614
    -0.78294
    -0.73374
    -0.78294
    -0.78294
    -0.53694
    -0.53694
    -0.34015
    -0.63534
    -0.68454
    -0.88133
    -0.68454
    -0.48775
    -0.63534
    -0.78294
    -0.73374
    -0.88133
    -0.68454
    -0.34015
    -0.63534
    -0.73374
    -0.48775
    -0.68454
    -0.29095
    -0.38935
    -0.58614
    -0.43855
    -0.29095
    -0.24175
    -0.29095
    -0.24175
    -0.48775
    -0.48775
    -0.38935
     0.05344
    -0.29095
    -0.63534
    -0.34015
    -0.38935
    -0.29095
    -0.53694
    -0.38935
    -0.63534
    -0.34015
    -0.04496
     0.15183
     0.20103
     0.25023
     0.64382
     0.79141
     1.62778
     2.21816
     2.07057
     1.48019
     0.44702
    -0.14336
    -0.43855
     0.20103
     0.74221
     0.98820
     0.54542
    -0.19256
    -0.83214
    -1.17652
    -1.81610
    -2.01290
    -1.91450
    -1.76690
    -1.76690
    -1.61931
    -1.07813
    -1.12733
    -0.63534
    -0.53694
    -0.24175
    -0.04496
     0.15183
     0.39782
     0.54542
     0.39782
     0.54542
     0.29943
     0.84061
     1.18500
     0.84061
     0.54542
     0.20103
     0.20103
     0.15183
     0.20103
     0.00424
    -0.34015
    -0.53694
    -0.63534
    -0.83214
    -0.88133
    -0.83214
    -1.22572
    -1.22572
    -0.88133
    -1.02893
    -1.27492
    -1.32412
    -1.37332
    -1.17652
    -1.22572
    -1.12733
    -1.22572
    -1.02893
    -0.88133
    -1.02893
    -1.22572
    -1.37332
    -1.27492
    -1.22572
    -0.97973
    -1.22572
    -1.07813
    -1.22572
    -1.27492
    -1.37332
    -1.37332
    -1.17652
    -1.32412
    -1.37332
    -1.42252
    -1.47171
    -1.37332
    -1.32412
    -1.52091
    -1.76690
    -1.27492
    -1.52091
    -1.47171
    -1.27492
    -1.32412
    -1.37332
    -1.42252
    -1.37332
    -1.22572
    -1.32412
    -1.12733
    -1.07813
    -1.07813
    -0.88133
    -1.12733
    -0.93053
    -0.88133
    -0.58614
    -0.58614
    -0.93053
    -0.53694
    -0.78294
    -0.68454
    -0.63534
    -0.58614
    -0.58614
    -0.68454
    -0.53694
    -0.53694
    -0.53694
    -0.48775
    -0.58614
    -0.73374
    -0.43855
    -0.43855
    -0.24175
     0.10263
    -0.24175
    -0.43855
    -0.38935
    -0.43855
    -0.38935
    -0.14336
    -0.14336
    -0.38935
    -0.34015
    -0.29095
    -0.34015
    -0.48775
    -0.43855
    -0.38935
    -0.63534
    -0.48775
    -0.48775
    -0.63534
    -0.53694
    -0.43855
    -0.68454
    -0.14336
    -0.24175
    -0.48775
    -0.48775
    -0.24175
    -0.14336
    -0.53694
    -0.34015
    -0.04496
    -0.29095
     0.05344
    -0.09416
    -0.14336
    -0.24175
    -0.34015
    -0.14336
     0.05344
     0.10263
    -0.19256
     0.05344
    -0.09416
    -0.19256
    -0.19256
    -0.04496
     0.05344
     0.05344
    -0.04496
     0.20103
     0.20103
     0.49622
     0.44702
     0.59462
     0.84061
     1.08660
     1.43099
     1.48019
     1.03740
     0.29943
     0.00424
     0.05344
     0.79141
     0.98820
     0.93901
     0.69301
     0.44702
     0.00424
    -0.34015
    -0.93053
    -1.17652
    -1.07813
    -0.68454
    -0.63534
    -0.38935
    -0.38935
    -0.19256
    -0.19256
    -0.34015
    -0.29095
    -0.53694
    -0.43855
    -0.24175
     0.25023
     0.15183
    -0.38935
     0.15183
     0.29943
     0.34863
     0.25023
     0.15183
     0.49622
     0.25023
     0.39782
     0.05344
     0.15183
    -0.19256
     0.20103
     0.29943
     0.25023
     0.05344
     0.00424
     0.05344
     0.05344
     0.10263
    -0.14336
    -0.29095
     0.00424
    -0.34015
    -0.14336
    -0.19256
    -0.34015
    -0.53694
    -0.38935
    -0.63534
    -0.68454
    -0.43855
    -0.53694
    -0.73374
    -0.88133
    -0.78294
    -0.58614
    -0.97973
    -0.68454
    -0.97973
    -0.83214
    -0.88133
    -0.73374
    -0.68454
    -0.93053
    -0.63534
    -0.48775
    -0.48775
    -0.68454
    -0.88133
    -0.78294
    -0.29095
    -0.19256
    -0.38935
    -0.38935
    -0.38935
    -0.48775
    -0.48775
    -0.29095
    -0.19256
    -0.48775
    -0.58614
    -0.24175
    -0.43855
    -0.34015
    -0.48775
    -0.48775
    -0.38935
    -0.34015
    -0.38935
    -0.48775
    -0.68454
    -0.43855
    -0.58614
    -0.29095
    -0.29095
    -0.63534
    -0.53694
    -0.34015
    -0.38935
    -0.43855
    -0.38935
    -0.58614
    -0.38935
    -0.38935
    -0.14336
    -0.43855
    -0.38935
    -0.38935
    -0.19256
    -0.48775
    -0.09416
    -0.29095
    -0.48775
    -0.19256
    -0.09416
    -0.14336
    -0.48775
    -0.43855
    -0.24175
    -0.34015
    -0.14336
    -0.19256
    -0.24175
    -0.29095
    -0.14336
    -0.34015
     0.05344
    -0.04496
    -0.34015
    -0.19256
     0.05344
     0.20103
     0.05344
    -0.09416
     0.10263
     0.25023
     0.15183
     0.15183
     0.10263
     0.25023
     0.15183
     0.00424
     0.10263
     0.25023
     0.25023
    -0.14336
    -0.09416
    -0.29095
    -0.09416
    -0.09416
    -0.19256
    -0.29095
    -0.24175
     0.15183
    -0.24175
    -0.04496
    -0.14336
     0.05344
     0.39782
     0.88981
     1.43099
     1.38179
     1.77538
     2.56255
     2.51335
     2.46415
     1.87377
     1.23420
     1.82458
     1.62778
     0.93901
     1.23420
     1.62778
     1.13580
     0.74221
     0.25023
    -0.19256
    -0.78294
    -0.97973
    -1.12733
    -1.02893
    -0.93053
    -0.83214
    -0.68454
    -0.38935
     0.05344
     0.25023
     0.15183
     0.20103
     0.44702
     0.25023
     0.69301
     1.03740
     0.49622
     0.88981
     0.74221
     1.23420
     1.03740
     1.08660
     0.84061
     0.84061
     1.18500
     1.13580
     1.48019
     1.38179
     1.13580
     1.13580
     1.28339
     1.03740
     0.98820
     0.69301
     0.84061
     0.69301
     0.84061
     0.64382
     0.49622
     0.39782
     0.29943
     0.15183
    -0.04496
    -0.14336
    -0.48775
    -0.38935
    -0.34015
    -0.24175
    -0.19256
    -0.73374
    -0.34015
    -0.48775
    -0.14336
    -0.14336
    -0.43855
    -0.78294
    -0.38935
    -0.19256
     0.00424
    -0.24175
    -0.29095
     0.05344
    -0.14336
     0.20103
     0.49622
    -0.19256
    -0.38935
    -0.19256
    -0.19256
     0.25023
    -0.09416
    -0.19256
    -0.14336
     0.29943
     0.25023
     0.15183
     0.05344
    -0.04496
    -0.34015
     0.29943
     0.59462
     0.15183
     0.25023
     0.15183
     0.34863
     0.34863
     0.20103
     0.34863
     0.34863
     0.29943
     0.20103
     0.20103
     0.05344
     0.20103
    -0.09416
     0.00424
     0.44702
     0.10263
    -0.14336
     0.05344
     0.34863
     0.05344
    -0.24175
    -0.04496
    -0.29095
     0.05344
     0.10263
     0.05344
     0.00424
    -0.04496
    -0.14336
    -0.19256
     0.00424
     0.29943
     0.05344
    -0.09416
    -0.09416
     0.20103
     0.15183
     0.15183
     0.15183
     0.05344
     0.10263
     0.25023
     0.39782
     0.15183
     0.05344
     0.00424
     0.34863
     0.59462
     0.20103
     0.05344
     0.34863
     0.34863
     0.54542
     0.49622
     0.59462
     0.84061
     0.98820
     1.52939
     1.43099
     1.82458
     1.82458
     1.97217
     1.87377
     2.61175
     2.36576
     1.57858
     1.67698
     1.67698
     1.92297
     1.77538
     1.52939
     1.28339
     0.88981
     0.84061
     0.34863
     0.10263
     0.05344
    -0.09416
    -0.24175
    -0.24175
    -0.14336
    -0.24175
    -0.04496
    -0.04496
    -0.04496
     0.15183
     0.34863
     0.59462
     0.74221
     0.39782
     0.74221
     0.69301
     0.64382
     0.98820
     0.88981
     1.33259
     1.38179
     1.18500
     1.28339
     1.48019
     1.38179
     1.48019
     1.57858
     1.67698
     1.77538
     1.87377
     1.62778
     1.82458
     1.77538
     1.57858
     1.38179
     1.72618
     1.62778
     1.48019
     1.03740
     1.23420
     1.13580
     0.84061
     0.84061
     0.44702
     0.59462
     0.74221
     0.74221
     0.39782
     0.49622
     0.29943
     0.15183
     0.44702
     0.39782
     0.49622
     0.39782
     0.39782
     0.44702
     0.34863
     0.54542
     1.87377
     1.28339
    -0.68454
     0.25023
     0.15183
     0.49622
     0.59462
     0.15183
     0.29943
     0.05344
     0.15183
    -0.14336
    -0.09416
    -0.24175
    -0.14336
     0.05344
     0.05344
     0.25023
     0.15183
     0.25023
     0.15183
     0.79141
     0.69301
     0.59462
     0.44702
     0.84061
     0.64382
     0.88981
     0.84061
     0.84061
     0.74221
     0.79141
     0.49622
     0.74221
     0.59462
     0.64382
     0.34863
     0.39782
     0.54542
     0.59462
     0.15183
     0.49622
     0.49622
     0.49622
     0.44702
     0.54542
     0.54542
     0.54542
     0.44702
     0.34863
     0.64382
     0.64382
     0.69301
     0.64382
     0.59462
     0.64382
     0.64382
     0.74221
     0.84061
     0.59462
     0.59462
     0.98820
     0.69301
     0.64382
     0.59462
     0.79141
     0.93901
     0.84061
     0.74221
     0.64382
     0.64382
     0.88981
     0.84061
     0.59462
     1.13580
     1.33259
     1.28339
     1.72618
     2.16896
     2.51335
     2.95614
     3.44812
     3.74331
     3.34972
     2.66095
     2.56255
     1.87377
     1.92297
     1.97217
     2.11977
     2.26736
     1.77538
     0.59462
     0.05344
    -0.29095
    -0.73374
    -1.22572
    -1.42252
    -1.57011
    -1.42252
    -1.22572
    -1.22572
    -1.47171
    -1.37332
    -1.17652
    -1.37332
    -1.17652
    -0.73374
    -1.17652
    -0.88133
    -0.88133
    -0.88133
    -1.47171
    -1.17652
    -1.12733
    -0.63534
    -0.88133
    -0.78294
    -1.07813
    -0.88133
    -0.48775
    -0.58614
    -0.63534
    -0.63534
    -0.88133
    -0.97973
    -0.63534
    -0.63534
    -0.63534
    -0.88133
    -0.93053
    -0.93053
    -1.17652
    -0.97973
    -1.27492
    -1.42252
    -1.66851
    -1.71771
    -1.71771
    -1.57011
    -1.86530
    -2.11129
    -1.96370
    -2.01290
    -2.20969
    -2.35728
    -2.16049
    -2.55408
    -2.20969
    -2.40648
    -2.45568
    -2.30809
    -2.45568
    -2.30809
    -2.45568
    -2.45568
    -2.40648
    -2.80007
    -2.45568
    -2.40648
    -2.40648
    -2.50488
    -2.60328
    -2.55408
    -2.75087
    -2.40648
    -2.50488
    -2.80007
    -2.84927
    -2.84927
    -2.94766
    -2.60328
    -2.70167
    -2.89847
    -2.99686
    -2.89847
    -2.75087
    -2.94766
    -3.04606
    -2.99686
    -2.80007
    -3.29205
    -3.19366
    -2.84927
    -2.94766
    -2.75087
    -2.94766
    -3.09526
    -2.45568
    -3.04606
    -2.70167
    -2.55408
    -2.55408
    -2.55408
    -2.45568
    -2.60328
    -2.25889
    -2.20969
    -1.96370
    -2.30809
    -2.45568
    -2.20969
    -2.20969
    -2.30809
    -2.11129
    -1.96370
    -2.16049
    -2.16049
    -2.16049
    -2.16049
    -2.01290
    -2.25889
    -2.16049
    -1.91450
    -1.71771
    -1.81610
    -2.16049
    -1.96370
    -1.86530
    -2.16049
    -1.81610
    -1.61931
    -1.96370
    -1.96370
    -1.81610
    -1.71771
    -1.76690
    -1.81610
    -2.01290
    -1.91450
    -1.61931
    -1.37332
    -1.61931
    -1.96370
    -1.81610
    -1.52091
    -1.57011
    -1.32412
    -1.37332
    -1.81610
    -1.37332
    -1.37332
    -1.27492
    -1.02893
    -1.17652
    -0.88133
    -0.68454
    -0.38935
    -0.38935
    -0.14336
     0.05344
     0.44702
     0.69301
     1.33259
     1.67698
     0.79141
    -0.24175
    -0.29095
     0.44702
     0.88981
     1.18500
     0.74221
     0.05344
    -0.43855
    -0.83214
    -1.02893
    -1.02893
    -1.32412
    -1.66851
    -1.17652
    -1.27492
    -1.66851
    -1.76690
    -1.57011
    -1.47171
    -1.07813
    -1.37332
    -1.37332
    -1.17652
    -0.83214
    -0.78294
    -0.73374
    -0.63534
    -0.53694
    -0.68454
    -0.78294
    -0.34015
    -0.48775
    -0.68454
    -0.38935
    -0.58614
    -0.93053
    -0.58614
    -0.83214
    -0.78294
    -0.63534
    -0.68454
    -0.88133
    -0.97973
    -1.12733
    -1.07813
    -0.97973
    -0.63534
    -0.78294
    -1.12733
    -0.63534
    -0.73374
    -0.58614
    -0.63534
    -0.88133
    -0.73374
    -0.43855
    -0.34015
    -0.48775
    -0.78294
    -0.83214
    -0.68454
    -0.83214
    -0.58614
    -0.73374
    -0.78294
    -0.78294
    -0.83214
    -0.73374
    -0.88133
    -0.93053
    -0.73374
    -1.17652
    -0.97973
    -0.93053
    -0.88133
    -0.97973
    -0.88133
    -1.07813
    -0.97973
    -0.78294
    -0.88133
    -1.07813
    -0.97973
    -1.02893
    -0.93053
    -0.93053
    -1.12733
    -1.02893
    -0.68454
    -0.73374
    -0.97973
    -0.88133
    -0.93053
    -1.02893
    -0.83214
    -0.68454
    -0.63534
    -0.93053
    -0.73374
    -0.97973
    -0.78294
    -0.63534
    -0.83214
    -0.88133
    -0.78294
    -0.83214
    -0.83214
    -0.73374
    -0.88133
    -0.88133
    -0.93053
    -0.63534
    -0.83214
    -0.63534
    -0.83214
    -0.68454
    -0.58614
    -0.88133
    -0.88133
    -0.78294
    -0.88133
    -0.58614
    -0.88133
    -0.73374
    -0.83214
    -0.68454
    -0.93053
    -0.38935
    -0.63534
    -0.88133
    -0.83214
    -0.68454
    -0.58614
    -0.58614
    -0.63534
    -0.78294
    -0.73374
    -0.34015
    -0.58614
    -0.48775
    -0.53694
    -0.63534
    -0.88133
    -0.53694
    -0.38935
    -0.58614
    -0.78294
    -0.73374
    -0.48775
    -0.63534
    -0.63534
    -0.73374
    -0.68454
    -0.68454
    -0.48775
    -0.58614
    -0.63534
    -0.63534
    -0.68454
    -0.53694
    -0.29095
    -0.24175
    -0.29095
    -0.19256
    -0.09416
     0.20103
     0.05344
     0.25023
     0.64382
     0.79141
     1.13580
     1.52939
     1.62778
     1.38179
     0.44702
    -0.19256
     0.79141
     1.18500
     1.03740
     0.44702
    -0.09416
    -0.14336
    -0.34015
    -0.58614
    -0.78294
    -0.63534
    -1.02893
    -1.07813
    -1.52091
    -1.27492
    -1.27492
    -1.37332
    -1.02893
    -0.63534
    -0.88133
    -0.78294
    -0.73374
    -0.53694
    -0.43855
    -0.24175
    -0.43855
    -0.29095
    -0.43855
    -0.04496
    -0.04496
     0.15183
     0.05344
    -0.53694
    -0.19256
     0.05344
    -0.24175
    -0.09416
    -0.29095
    -0.24175
    -0.19256
    -0.48775
    -0.63534
    -0.38935
    -0.63534
    -0.38935
    -0.48775
    -0.73374
    -0.78294
    -1.02893
    -0.88133
    -0.53694
    -0.83214
    -0.88133
    -0.78294
    -1.07813
    -0.97973
    -0.78294
    -0.83214
    -0.73374
    -0.78294
    -0.83214
    -0.88133
    -0.58614
    -0.68454
    -0.78294
    -1.07813
    -0.58614
    -0.43855
    -0.63534
    -0.78294
    -0.88133
    -1.02893
    -0.73374
    -0.68454
    -0.68454
    -0.63534
    -0.58614
    -0.73374
    -0.78294
    -0.58614
    -0.78294
    -0.83214
    -0.48775
    -0.19256
    -0.38935
    -0.38935
    -0.29095
    -0.34015
    -0.34015
    -0.14336
    -0.19256
    -0.19256
     0.00424
    -0.14336
    -0.63534
    -0.24175
    -0.34015
    -0.58614
    -0.48775
    -0.04496
    -0.38935
    -0.34015
    -0.43855
    -0.34015
    -0.29095
    -0.43855
    -0.19256
    -0.38935
    -0.29095
    -0.24175
    -0.34015
    -0.14336
     0.00424
    -0.29095
    -0.34015
    -0.09416
    -0.09416
    -0.29095
    -0.14336
    -0.19256
    -0.43855
    -0.14336
    -0.38935
    -0.24175
    -0.38935
    -0.24175
    -0.48775
    -0.48775
    -0.48775
    -0.58614
    -0.83214
    -0.29095
    -0.53694
    -0.73374
    -0.58614
    -0.68454
    -0.88133
    -0.68454
    -0.88133
    -0.83214
    -0.63534
    -0.68454
    -0.88133
    -0.88133
    -0.83214
    -0.78294
    -0.73374
    -0.88133
    -0.48775
    -0.63534
    -0.78294
    -0.43855
    -0.68454
    -0.63534
    -0.48775
    -0.38935
    -0.14336
     0.05344
     0.10263
    -0.04496
     0.29943
     0.64382
     1.03740
     1.33259
     2.02137
     2.51335
     2.11977
     1.62778
     2.11977
     2.16896
     0.98820
     0.20103
     0.93901
     1.18500
     1.08660
     0.64382
     0.25023
    -0.34015
    -0.83214
    -1.42252
    -1.02893
    -1.22572
    -1.37332
    -1.32412
    -1.17652
    -1.07813
    -0.97973
    -0.78294
    -0.34015
     0.05344
     0.15183
     0.20103
     0.15183
     0.34863
     0.20103
     0.39782
     0.54542
     0.64382
     0.64382
     0.39782
     0.69301
     0.49622
     0.34863
     0.25023
     0.39782
     0.44702
     0.20103
     0.29943
    -0.04496
     0.00424
    -0.04496
    -0.29095
    -0.14336
     0.05344
    -0.53694
    -0.53694
    -0.29095
    -0.48775
    -0.68454
    -0.73374
    -0.58614
    -0.63534
    -0.58614
    -0.53694
    -0.63534
    -0.73374
    -0.73374
    -0.58614
    -0.73374
    -0.29095
    -0.68454
    -0.68454
    -0.58614
    -0.29095
    -0.38935
    -0.68454
    -0.78294
    -0.48775
    -0.73374
    -0.48775
    -0.48775
    -0.63534
    -0.53694
    -0.48775
    -0.48775
    -0.29095
    -0.38935
    -0.58614
    -0.43855
    -0.24175
    -0.04496
    -0.04496
    -0.34015
    -0.29095
    -0.04496
    -0.09416
     0.10263
     0.00424
    -0.04496
    -0.34015
    -0.43855
    -0.14336
     0.20103
    -0.19256
    -0.19256
     0.00424
     0.00424
    -0.24175
    -0.14336
    -0.24175
    -0.14336
    -0.14336
     0.10263
    -0.04496
    -0.24175
     0.00424
    -0.04496
    -0.04496
     0.10263
    -0.24175
    -0.43855
    -0.04496
     0.10263
     0.00424
    -0.09416
    -0.14336
    -0.14336
    -0.04496
     0.15183
     0.00424
    -0.14336
    -0.14336
     0.00424
    -0.14336
     0.05344
    -0.04496
    -0.04496
    -0.09416
     0.20103
    -0.04496
    -0.09416
    -0.34015
    -0.09416
     0.05344
     0.25023
     0.10263
    -0.04496
    -0.04496
    -0.14336
    -0.04496
     0.20103
     0.29943
     0.15183
     0.20103
     0.44702
     0.74221
     0.59462
     0.69301
     1.23420
     1.48019
     1.92297
     2.46415
     1.97217
     1.28339
     1.87377
     1.77538
     1.62778
     1.57858
     1.08660
     0.74221
     1.08660
     0.98820
     0.39782
    -0.24175
    -0.38935
    -0.68454
    -0.93053
    -1.27492
    -1.32412
    -1.32412
    -1.32412
    -1.32412
    -1.27492
    -0.78294
    -0.93053
    -0.83214
    -0.48775
    -0.43855
    -0.48775
    -0.38935
    -0.38935
    -0.19256
    -0.09416
     0.05344
     0.20103
     0.10263
    -0.14336
    -0.04496
     0.10263
     0.44702
     0.39782
     0.20103
     0.10263
     0.10263
     0.34863
     0.20103
     0.25023
     0.10263
     0.34863
     0.49622
     0.54542
     0.34863
     0.20103
     0.05344
    -0.14336
     0.00424
     0.05344
    -0.29095
    -0.19256
    -0.29095
    -0.38935
    -0.24175
    -0.58614
    -0.83214
    -0.83214
    -0.88133
    -1.27492
    -1.17652
    -1.17652
    -1.27492
    -1.32412
    -1.42252
    -1.42252
    -1.52091
    -1.81610
    -1.42252
    -1.66851
    -1.57011
    -1.81610
    -1.61931
    -1.76690
    -1.61931
    -1.52091
    -1.57011
    -1.42252
    -1.57011
    -1.42252
    -1.37332
    -1.22572
    -1.42252
    -1.42252
    -1.17652
    -1.22572
    -1.27492
    -1.07813
    -0.93053
    -1.07813
    -0.83214
    -1.02893
    -1.12733
    -0.93053
    -0.97973
    -1.07813
    -0.83214
    -0.88133
    -1.12733
    -1.02893
    -0.97973
    -0.83214
    -0.88133
    -0.68454
    -1.02893
    -1.07813
    -1.07813
    -0.88133
    -0.83214
    -0.78294
    -0.68454
    -0.97973
    -0.88133
    -0.63534
    -0.43855
    -0.68454
    -0.78294
    -0.68454
    -0.88133
    -0.63534
    -0.78294
    -0.58614
    -0.78294
    -0.63534
    -0.58614
    -0.63534
    -0.78294
    -0.78294
    -1.07813
    -0.78294
    -0.43855
    -0.58614
    -0.73374
    -0.73374
    -0.58614
    -0.58614
    -0.63534
    -0.38935
    -0.63534
    -0.19256
    -0.09416
     0.05344
     0.10263
     0.00424
     0.44702
     0.39782
     1.08660
     1.52939
     1.72618
     2.16896
     2.02137
     1.23420
     1.62778
     1.97217
     1.33259
     0.74221
     0.84061
     1.03740
     0.69301
     0.25023
    -0.34015
    -0.83214
    -0.68454
    -1.27492
    -1.66851
    -1.71771
    -1.96370
    -1.96370
    -1.81610
    -1.71771
    -1.71771
    -1.52091
    -1.37332
    -1.27492
    -1.07813
    -0.83214
    -1.02893
    -1.22572
    -0.93053
    -0.73374
    -0.97973
    -0.83214
    -0.78294
    -1.02893
    -0.97973
    -1.12733
    -1.22572
    -1.12733
    -1.17652
    -1.27492
    -1.37332
    -1.37332
    -1.32412
    -1.32412
    -1.37332
    -1.07813
    -1.37332
    -1.37332
    -1.17652
    -1.32412
    -1.47171
    -1.52091
    -1.22572
    -1.32412
    -1.27492
    -1.27492
    -1.42252
    -1.52091
    -1.61931
    -1.66851
    -1.91450
    -1.52091
    -1.66851
    -1.91450
    -1.71771
    -2.01290
    -1.76690
    -2.06209
    -2.01290
    -2.06209
    -2.11129
    -2.06209
    -2.06209
    -2.11129
    -2.16049
    -2.30809
    -2.60328
    -2.30809
    -2.20969
    -2.20969
    -2.25889
    -2.35728
    -2.50488
    -2.40648
    -2.55408
    -2.50488
    -2.45568
    -2.30809
    -2.70167
    -2.80007
    -2.65247
    -2.35728
    -2.65247
    -2.70167
    -2.55408
    -2.55408
    -2.70167
    -2.84927
    -2.70167
    -2.55408
    -2.60328
    -2.50488
    -2.50488
    -2.25889
    -2.40648
    -2.30809
    -2.06209
    -2.35728
    -2.30809
    -2.30809
    -1.76690
    -1.91450
    -1.96370
    -1.76690
    -1.96370
    -2.06209
    -1.81610
    -1.66851
    -1.71771
    -1.66851
    -1.61931
    -1.76690
    -1.57011
    -1.52091
    -1.61931
    -1.96370
    -1.32412
    -1.61931
    -1.57011
    -1.61931
    -1.57011
    -1.57011
    -1.61931
    -1.76690
    -1.37332
    -1.37332
    -1.47171
    -1.42252
    -1.47171
    -1.47171
    -1.57011
    -1.57011
    -0.88133
    -1.02893
    -1.27492
    -1.37332
    -1.07813
    -1.12733
    -1.02893
    -1.07813
    -1.17652
    -1.07813
    -1.07813
    -0.88133
    -0.88133
    -0.93053
    -0.93053
    -0.68454
    -0.43855
    -0.29095
     0.10263
    -0.09416
     0.54542
     0.84061
     1.23420
     1.48019
     1.03740
     0.10263
     0.05344
     0.54542
     1.03740
     0.74221
     0.20103
    -0.19256
    -0.73374
    -0.53694
    -1.07813
    -1.42252
    -1.61931
    -1.57011
    -1.86530
    -2.20969
    -2.25889
    -2.20969
    -1.86530
    -1.66851
    -1.86530
    -1.81610
    -1.57011
    -1.61931
    -1.66851
    -1.42252
    -1.32412
    -1.57011
    -1.27492
    -1.32412
    -1.42252
    -1.37332
    -1.57011
    -1.52091
    -1.37332
    -1.47171
    -1.76690
    -1.71771
    -1.81610
    -1.81610
    -1.86530
    -1.81610
    -1.57011
    -2.11129
    -2.40648
    -2.01290
    -2.20969
    -2.45568
    -2.60328
    -2.60328
    -2.55408
    -2.40648
    -2.50488
    -2.55408
    -2.75087
    -2.84927
    -2.65247
    -2.60328
    -2.55408
    -2.75087
    -2.89847
    -2.35728
    -2.60328
    -2.35728
    -2.50488
    -2.35728
    -2.35728
    -2.20969
    -2.11129
    -2.20969
    -2.30809
    -2.11129
    -2.11129
    -2.20969
    -1.61931
    -1.96370
    -2.06209
    -2.11129
    -1.91450
    -1.71771
    -2.11129
    -1.91450
    -2.01290
    -1.91450
    -1.71771
    -1.66851
    -1.96370
    -1.81610
    -1.91450
    -1.71771
    -1.52091
    -1.57011
    -1.91450
    -1.81610
    -1.71771
    -1.76690
    -1.71771
    -1.71771
    -1.71771
    -1.76690
    -1.37332
    -1.76690
    -1.52091
    -1.91450
    -1.52091
    -1.86530
    -1.52091
    -1.37332
    -1.91450
    -1.76690
    -1.52091
    -1.47171
    -1.71771
    -1.52091
    -1.71771
    -1.52091
    -1.57011
    -1.61931
    -1.66851
    -1.76690
    -1.71771
    -1.81610
    -1.66851
    -1.47171
    -1.81610
    -2.01290
    -1.66851
    -1.66851
    -2.01290
    -1.91450
    -2.20969
    -1.86530
    -2.16049
    -1.91450
    -1.86530
    -1.96370
    -2.16049
    -2.11129
    -2.16049
    -1.91450
    -2.06209
    -2.35728
    -2.20969
    -2.25889
    -2.16049
    -2.06209
    -2.40648
    -2.20969
    -2.06209
    -1.96370
    -1.76690
    -1.76690
    -1.91450
    -1.81610
    -1.61931
    -1.27492
    -1.02893
    -1.02893
    -1.02893
    -0.53694
    -0.34015
    -0.09416
    -0.04496
     0.25023
     0.34863
     0.59462
     0.49622
    -0.14336
     0.34863
     0.59462
    -0.29095
     0.00424
     0.15183
     0.39782
    -0.09416
     0.20103
    -0.38935
    -1.22572
    -1.76690
    -2.11129
    -1.71771
    -1.07813
    -1.17652
    -1.37332
    -1.37332
    -1.37332
    -1.57011
    -1.96370
    -2.06209
    -2.06209
    -1.81610
    -1.66851
    -1.47171
    -1.12733
    -1.37332
    -1.17652
    -1.32412
    -0.78294
    -0.58614
    -0.38935
    -0.83214
    -0.43855
    -0.58614
    -0.29095
    -0.04496
     0.49622
     0.29943
     0.25023
    -0.19256
    -0.04496
     0.29943
     0.15183
    -0.04496
    -0.04496
     0.00424
    -0.09416
    -0.19256
    -0.48775
    -0.34015
    -0.58614
    -0.38935
    -0.24175
    -0.34015
    -0.38935
    -0.43855
    -0.48775
    -0.34015
    -0.14336
    -0.43855
    -0.34015
    -0.34015
    -0.04496
    -0.29095
    -0.34015
    -0.29095
    -0.43855
    -0.24175
    -0.09416
    -0.19256
    -0.48775
    -0.19256
    -0.19256
    -0.24175
    -0.34015
    -0.48775
    -0.19256
    -0.24175
    -0.24175
    -0.43855
    -0.34015
    -0.48775
    -0.34015
    -0.34015
    -0.29095
    -0.14336
    -0.63534
    -0.48775
    -0.48775
    -0.19256
    -0.38935
    -0.58614
    -0.43855
    -0.43855
    -0.24175
    -0.53694
    -0.34015
    -0.34015
    -0.73374
    -0.78294
    -0.38935
    -0.38935
    -0.53694
    -0.68454
    -0.63534
    -0.58614
    -0.48775
    -0.68454
    -0.48775
    -0.38935
    -0.63534
    -0.63534
    -0.58614
    -0.68454
    -0.58614
    -0.73374
    -0.63534
    -0.38935
    -0.29095
    -0.58614
    -0.68454
    -0.53694
    -0.38935
    -0.48775
    -0.48775
    -0.48775
    -0.63534
    -0.48775
    -0.43855
    -0.29095
    -0.58614
    -0.58614
    -0.63534
    -0.34015
    -0.38935
    -0.48775
    -0.58614
    -0.58614
    -0.48775
    -0.38935
    -0.58614
    -0.58614
    -0.34015
    -0.38935
    -0.48775
    -0.43855
    -0.48775
    -0.43855
    -0.63534
    -0.24175
    -0.34015
    -0.43855
    -0.68454
    -0.38935
    -0.43855
    -0.48775
    -0.34015
    -0.24175
    -0.38935
    -0.19256
     0.00424
    -0.04496
     0.25023
     0.25023
     0.39782
     1.03740
     1.67698
     2.26736
     2.61175
     3.44812
     2.80854
     1.92297
     2.56255
     1.77538
     0.74221
     0.39782
     1.28339
     1.28339
     1.13580
     0.39782
    -0.34015
    -1.22572
    -1.71771
    -2.20969
    -2.30809
    -2.55408
    -2.40648
    -2.35728
    -2.06209
    -1.76690
    -1.27492
    -1.32412
    -1.07813
    -0.78294
    -0.63534
    -0.24175
    -0.38935
    -0.34015
    -0.19256
    -0.09416
    -0.04496
    -0.09416
     0.00424
     0.10263
     0.10263
     0.25023
     0.00424
    -0.04496
    -0.14336
    -0.04496
    -0.14336
    -0.24175
    -0.34015
    -0.38935
    -0.24175
    -0.29095
    -0.34015
    -0.43855
    -0.63534
    -0.63534
    -0.78294
    -0.78294
    -0.93053
    -0.78294
    -1.02893
    -1.17652
    -1.17652
    -0.88133
    -1.07813
    -1.32412
    -1.27492
    -1.22572
    -1.47171
    -1.52091
    -1.37332
    -1.42252
    -1.37332
    -1.22572
    -1.17652
    -1.37332
    -1.17652
    -1.27492
    -1.07813
    -1.07813
    -0.83214
    -1.07813
    -0.93053
    -0.68454
    -0.88133
    -0.73374
    -0.63534
    -0.83214
    -0.53694
    -0.53694
    -0.58614
    -0.63534
    -0.58614
    -0.58614
    -0.68454
    -0.53694
    -0.58614
    -0.68454
    -0.68454
    -0.58614
    -0.53694
    -0.78294
    -0.58614
    -0.63534
    -0.68454
    -0.88133
    -0.63534
    -0.58614
    -0.53694
    -0.38935
    -0.53694
    -0.48775
    -0.53694
    -0.53694
    -0.68454
    -0.38935
    -0.29095
    -0.38935
    -0.38935
    -0.38935
    -0.34015
    -0.29095
    -0.38935
    -0.58614
    -0.53694
    -0.04496
    -0.38935
    -0.68454
    -0.58614
    -0.53694
    -0.48775
    -0.48775
    -0.29095
    -0.63534
    -0.68454
    -0.53694
    -0.38935
    -0.58614
    -0.58614
    -0.63534
    -0.48775
    -0.48775
    -0.43855
    -0.58614
    -0.38935
    -0.68454
    -0.53694
    -0.48775
    -0.38935
    -0.63534
    -0.48775
    -0.34015
    -0.34015
    -0.48775
    -0.73374
    -0.43855
    -0.53694
    -0.53694
    -0.34015
    -0.58614
    -0.38935
    -0.38935
    -0.53694
    -0.68454
    -0.24175
    -0.34015
    -0.58614
    -0.19256
     0.15183
     0.00424
     0.29943
     0.54542
     1.13580
     1.77538
     2.21816
     2.95614
     3.39892
     3.00534
     2.16896
     1.43099
     1.67698
     1.62778
     1.52939
     1.33259
     1.33259
     0.84061
     0.29943
    -0.48775
    -1.37332
    -1.42252
    -1.96370
    -2.35728
    -2.30809
    -2.25889
    -2.16049
    -2.16049
    -1.86530
    -1.47171
    -1.52091
    -1.27492
    -0.73374
    -0.63534
    -0.29095
    -0.68454
    -0.53694
    -0.29095
    -0.04496
    -0.19256
    -0.19256
    -0.34015
    -0.24175
     0.00424
     0.05344
     0.15183
    -0.14336
    -0.14336
    -0.19256
     0.05344
    -0.09416
    -0.04496
    -0.34015
    -0.29095
    -0.09416
    -0.04496
    -0.24175
    -0.34015
    -0.34015
    -0.48775
    -0.43855
    -0.43855
    -0.38935
    -0.53694
    -0.58614
    -0.43855
    -0.63534
    -0.68454
    -0.93053
    -0.73374
    -0.73374
    -0.63534
    -0.78294
    -0.63534
    -0.63534
    -0.68454
    -0.58614
    -0.68454
    -0.58614
    -0.63534
    -0.43855
    -0.14336
    -0.29095
    -0.19256
    -0.34015
    -0.34015
    -0.34015
    -0.19256
     0.05344
    -0.14336
    -0.43855
    -0.24175
    -0.29095
    -0.34015
    -0.04496
    -0.19256
    -0.48775
    -0.19256
    -0.29095
    -0.34015
    -0.43855
    -0.63534
    -0.34015
    -0.38935
    -0.38935
    -0.34015
    -0.63534
    -0.48775
    -0.63534
    -0.34015
    -0.14336
    -0.34015
    -0.48775
    -0.24175
    -0.19256
    -0.38935
    -0.19256
    -0.29095
    -0.24175
     0.25023
     0.29943
     0.10263
    -0.24175
    -0.24175
    -0.38935
    -0.14336
     0.25023
     0.25023
    -0.09416
    -0.19256
    -0.04496
     0.05344
     0.10263
    -0.29095
    -0.14336
     0.20103
    -0.04496
    -0.04496
     0.10263
     0.10263
     0.00424
    -0.09416
     0.15183
     0.59462
    -0.09416
     0.00424
     0.20103
     0.15183
     0.29943
     0.05344
     0.20103
    -0.04496
     0.20103
     0.59462
     0.84061
     0.25023
     0.34863
    -0.14336
     0.10263
     0.34863
     0.54542
     0.05344
     0.29943
     0.49622
     0.20103
     0.15183
     0.10263
    -0.14336
    -0.14336
     0.15183
     0.05344
    -0.09416
    -0.04496
    -0.29095
    -0.14336
     0.34863
     0.15183
    -0.14336
    -0.04496
     0.05344
     0.10263
    -0.09416
    -0.09416
    -0.04496
     0.05344
     0.20103
     0.25023
     0.00424
    -0.14336
    -0.04496
    -0.24175
     0.05344
     0.25023
     0.05344
     0.29943
     0.34863
     0.98820
     1.28339
     1.52939
     1.97217
     2.66095
     3.64492
     3.74331
     3.34972
     1.77538
     2.31656
     2.95614
     2.46415
     2.07057
     2.46415
     2.31656
     1.72618
     1.18500
     0.64382
    -0.29095
    -1.07813
    -1.42252
    -1.76690
    -1.76690
    -1.66851
    -1.57011
    -1.76690
    -1.91450
    -1.81610
    -1.47171
    -1.37332
    -1.42252
    -1.27492
    -1.37332
    -0.93053
    -0.97973
    -0.93053
    -0.88133
    -1.02893
    -0.68454
    -0.73374
    -0.63534
    -0.78294
    -0.83214
    -0.78294
    -0.48775
    -0.63534
    -0.63534
    -0.68454
    -0.58614
    -0.38935
    -0.34015
    -0.88133
    -0.34015
    -0.29095
    -0.38935
    -0.38935
    -0.43855
    -0.38935
    -0.24175
    -0.48775
     0.00424
    -0.14336
    -0.14336
    -0.19256
    -0.19256
    -0.09416
     0.05344
    -0.14336
     0.05344
    -0.09416
     0.05344
     0.20103
     0.20103
     0.00424
     0.00424
    -0.24175
     0.10263
     0.44702
     0.39782
     0.05344
    -0.09416
     0.15183
     0.25023
     0.15183
     0.15183
     0.00424
     0.20103
     0.25023
     0.00424
     0.05344
    -0.14336
    -0.14336
    -0.24175
     0.10263
     0.10263
     0.05344
    -0.24175
    -0.34015
    -0.04496
    -0.29095
    -0.24175
    -0.34015
    -0.34015
    -0.34015
    -0.24175
    -0.29095
    -0.04496
    -0.53694
    -0.58614
    -0.43855
    -0.38935
    -0.53694
    -0.38935
    -0.29095
    -0.43855
    -0.29095
    -0.34015
    -0.34015
    -0.38935
    -0.14336
    -0.14336
    -0.19256
     0.00424
    -0.24175
     0.05344
    -0.04496
     0.25023
     0.20103
     0.15183
     0.20103
     0.15183
     0.15183
     0.25023
     0.49622
     0.39782
     0.25023
     0.39782
     0.25023
     0.25023
     0.29943
     0.05344
     0.34863
     0.59462
     0.29943
     0.20103
     0.34863
     0.44702
     0.20103
     0.44702
     0.25023
     0.39782
     0.34863
     0.49622
     0.25023
     0.29943
     0.34863
     0.15183
     0.05344
     0.34863
     0.49622
     0.25023
     0.25023
     0.29943
     0.29943
     0.05344
     0.39782
     0.44702
     0.54542
     0.15183
     0.49622
     0.44702
     0.44702
     0.10263
     0.10263
     0.34863
     0.39782
     0.39782
     0.59462
     0.54542
     0.64382
     0.98820
     1.23420
     1.48019
     1.77538
     1.97217
     1.77538
     1.23420
     1.67698
     2.66095
     3.10373
     2.95614
     3.00534
     3.15293
     2.11977
     0.98820
     1.33259
     0.69301
     0.25023
     0.34863
     0.59462
     0.15183
    -0.19256
    -1.61931
    -0.97973
    -0.73374
    -1.37332
    -1.57011
    -1.37332
    -1.52091
    -1.37332
    -0.78294
    -0.83214
    -0.38935
    -0.29095
     0.15183
     0.20103
     0.34863
     0.25023
     0.10263
     0.29943
     0.10263
    -0.14336
    -0.04496
     0.10263
     0.25023
    -0.14336
    -0.24175
    -0.24175
    -0.53694
    -0.63534
    -0.83214
    -0.88133
    -0.83214
    -0.78294
    -0.53694
    -0.93053
    -0.78294
    -0.78294
    -0.93053
    -0.68454
    -0.68454
    -0.53694
    -0.68454
    -0.68454
    -0.48775
    -0.48775
    -0.58614
    -0.68454
    -0.38935
    -0.34015
    -0.43855
    -0.48775
    -0.48775
    -0.19256
    -0.48775
    -0.29095
    -0.38935
    -0.29095
    -0.19256
    -0.24175
    -0.14336
    -0.24175
    -0.34015
    -0.38935
    -0.19256
    -0.04496
    -0.48775
    -0.43855
    -0.24175
    -0.19256
    -0.24175
    -0.38935
     0.00424
    -0.29095
    -0.38935
    -0.14336
     0.00424
    -0.24175
    -0.34015
    -0.29095
    -0.24175
    -0.04496
    -0.09416
    -0.19256
    -0.38935
    -0.19256
     0.00424
    -0.34015
    -0.19256
    -0.09416
    -0.24175
    -0.04496
    -0.09416
    -0.09416
    -0.38935
    -0.24175
    -0.14336
    -0.14336
     0.20103
    -0.09416
    -0.19256
    -0.24175
     0.05344
    -0.24175
    -0.04496
     0.25023
     0.05344
    -0.14336
     0.05344
     0.00424
    -0.14336
    -0.14336
    -0.19256
     0.20103
     0.10263
     0.20103
     0.00424
    -0.04496
    -0.19256
     0.15183
    -0.19256
     0.15183
    -0.29095
     0.00424
     0.20103
    -0.09416
     0.05344
    -0.14336
    -0.04496
    -0.29095
     0.00424
     0.10263
    -0.19256
    -0.14336
    -0.04496
    -0.34015
    -0.09416
    -0.19256
    -0.09416
    -0.34015
    -0.04496
    -0.14336
    -0.14336
    -0.14336
    -0.38935
    -0.04496
    -0.24175
    -0.04496
     0.00424
    -0.04496
    -0.29095
    -0.09416
    -0.19256
    -0.04496
    -0.04496
    -0.09416
    -0.09416
     0.00424
     0.44702
     0.84061
     0.98820
     1.43099
     2.11977
     2.90694
     3.49732
     3.89091
     3.54652
     1.87377
     1.92297
     3.25133
     3.59572
     2.36576
     1.92297
     2.02137
     1.87377
     1.43099
     0.54542
    -0.48775
    -0.93053
    -1.27492
    -1.22572
    -1.91450
    -1.96370
    -2.35728
    -1.76690
    -1.91450
    -1.37332
    -1.47171
    -1.47171
    -1.27492
    -0.93053
    -0.78294
    -1.07813
    -0.83214
    -0.83214
    -0.58614
    -0.34015
    -0.53694
    -0.43855
    -0.58614
    -0.83214
    -0.63534
    -0.38935
    -0.14336
    -0.48775
    -0.24175
    -0.29095
    -0.29095
    -0.19256
    -0.38935
    -0.24175
    -0.19256
     0.00424
    -0.14336
    -0.14336
    -0.09416
    -0.14336
    -0.19256
     0.10263
     0.25023
    -0.24175
    -0.29095
    -0.34015
     0.20103
     0.25023
     0.10263
     0.05344
    -0.04496
     0.05344
     0.15183
     0.10263
    -0.04496
    -0.09416
     0.00424
     0.10263
     0.34863
    -0.09416
    -0.14336
    -0.09416
     0.20103
     0.15183
    -0.04496
    -0.29095
    -0.29095
    -0.04496
    -0.09416
    -0.09416
    -0.14336
    -0.14336
    -0.48775
    -0.38935
    -0.04496
    -0.19256
    -0.34015
    -0.14336
    -0.43855
     0.00424
    -0.24175
    -0.34015
    -0.29095
    -0.29095
    -0.14336
    -0.19256
    -0.29095
    -0.34015
    -0.19256
    -0.48775
    -0.04496
    -0.34015
     0.00424
    -0.38935
    -0.14336
    -0.24175
     0.00424
    -0.09416
    -0.19256
    -0.24175
     0.20103
     0.10263
     0.00424
    -0.24175
    -0.04496
    -0.14336
    -0.04496
     0.05344
     0.10263
    -0.14336
    -0.24175
    -0.14336
     0.05344
    -0.04496
    -0.29095
    -0.09416
    -0.04496
    -0.04496
    -0.19256
    -0.24175
    -0.09416
    -0.24175
     0.15183
     0.15183
     0.10263
     0.05344
    -0.04496
    -0.09416
     0.25023
     0.39782
     0.20103
     0.10263
     0.29943
     0.29943
     0.44702
     0.44702
     0.20103
     0.15183
     0.15183
     0.54542
     0.64382
     0.20103
     0.39782
     0.29943
     0.59462
     0.64382
     0.34863
     0.49622
     0.59462
     0.98820
     0.93901
     1.03740
     1.18500
     0.98820
     0.93901
     1.23420
     1.57858
     1.23420
     1.23420
     1.33259
     1.33259
     1.43099
     1.48019
     1.33259
     1.57858
     1.08660
     1.23420
     1.38179
     1.38179
     1.33259
     1.38179
     1.38179
     1.72618
     1.77538
     1.72618
     1.97217
     2.02137
     2.11977
     2.36576
     1.87377
     1.48019
     0.44702
     0.20103
     0.79141
     0.93901
     0.79141
     0.59462
     0.05344
    -0.04496
    -0.63534
    -0.93053
    -1.12733
    -1.07813
    -0.88133
    -0.88133
    -0.93053
    -0.97973
    -0.97973
    -0.53694
    -0.63534
    -0.43855
    -0.43855
    -0.68454
    -0.68454
    -0.04496
    -0.24175
    -0.24175
    -0.29095
    -0.29095
    -0.09416
    -0.04496
     0.05344
     0.29943
     0.20103
     0.29943
     0.49622
     0.39782
     0.79141
     0.59462
     0.15183
     0.15183
     0.79141
    -0.04496
     0.00424
     0.59462
     0.64382
     0.49622
     0.44702
     0.25023
     0.20103
     0.05344
     0.25023
     0.29943
     0.39782
     0.25023
     0.25023
     0.25023
     0.49622
     0.54542
     0.29943
     0.25023
     0.25023
     0.39782
     0.25023
     0.29943
     0.29943
     0.00424
    -0.04496
     0.15183
     0.25023
    -0.04496
     0.15183
    -0.14336
     0.05344
     0.15183
    -0.04496
    -0.14336
    -0.19256
    -0.14336
    -0.04496
    -0.04496
    -0.19256
    -0.04496
     0.00424
     0.00424
    -0.09416
    -0.29095
    -0.34015
    -0.19256
     0.05344
     0.05344
    -0.19256
     0.05344
    -0.04496
    -0.24175
    -0.19256
    -0.14336
    -0.29095
    -0.04496
    -0.09416
    -0.14336
    -0.14336
    -0.09416
     0.15183
    -0.29095
    -0.14336
     0.20103
    -0.04496
     0.10263
     0.05344
     0.10263
     0.05344
     0.00424
     0.00424
     0.05344
     0.29943
     0.29943
     0.05344
     0.10263
     0.29943
    -0.09416
     0.29943
     0.15183
     0.25023
     0.29943
     0.25023
     0.15183
     0.34863
     0.34863
     0.54542
     0.74221
     0.69301
     0.69301
     0.98820
     1.08660
     0.74221
     1.18500
     0.98820
     1.18500
     0.98820
     0.88981
     1.23420
     1.03740
     1.18500
     1.18500
     1.48019
     1.28339
     0.59462
     0.54542
     0.64382
     0.93901
     0.84061
     0.84061
     0.54542
     0.93901
     0.88981
     0.59462
     0.74221
     1.08660
     0.88981
     1.33259
     1.57858
     1.08660
     0.05344
     0.59462
     0.79141
     1.08660
     1.52939
     1.33259
     0.84061
     0.34863
     0.69301
     0.34863
     0.25023
     0.34863
     0.15183
     0.00424
    -0.04496
    -0.34015
    -0.34015
    -0.34015
    -0.53694
    -0.68454
    -0.63534
    -0.58614
    -0.68454
    -0.73374
    -0.68454
    -0.73374
    -0.73374
    -0.68454
    -0.48775
    -0.38935
    -0.24175
    -0.38935
    -0.14336
    -0.04496
     0.05344
    -0.09416
     0.10263
     0.25023
     0.15183
     0.05344
     0.39782
     0.25023
     0.10263
     0.20103
     0.34863
     0.34863
     0.25023
     0.00424
     0.05344
     0.20103
     0.10263
     0.25023
    -0.14336
     0.05344
    -0.09416
    -0.19256
     0.00424
     0.10263
    -0.63534
    -0.48775
    -0.04496
    -0.19256
    -0.14336
    -0.34015
    -0.14336
    -0.19256
    -0.24175
    -0.04496
    -0.14336
    -0.09416
    -0.14336
     0.05344
     0.25023
     0.39782
     0.15183
     0.00424
     0.54542
     0.34863
     0.54542
     0.20103
     0.25023
     0.29943
     0.49622
     0.59462
     0.34863
     0.39782
     0.15183
     0.39782
     0.20103
     0.74221
     0.39782
     0.39782
     0.54542
     0.39782
     0.54542
     0.34863
     0.39782
     0.25023
     0.64382
     0.59462
     0.74221
     0.44702
     0.20103
     0.39782
     0.34863
     0.49622
     0.39782
    -0.14336
    -0.04496
     0.20103
     0.34863
     0.05344
    -0.04496
    -0.04496
    -0.09416
     0.39782
     0.20103
    -0.04496
     0.10263
     0.10263
    -0.24175
     0.25023
     0.44702
     0.15183
     0.34863
     0.34863
     0.64382
     0.39782
     0.39782
     0.15183
     0.59462
     0.34863
     0.59462
     0.29943
     0.39782
     0.15183
     0.20103
     0.49622
     0.29943
     0.20103
     0.20103
     0.10263
     0.34863
     0.44702
     0.29943
     0.25023
     0.34863
     0.74221
     0.74221
     1.08660
     1.57858
     1.77538
     1.82458
     1.77538
     2.02137
     1.57858
     1.72618
     1.38179
     1.72618
     1.67698
     1.23420
     0.93901
     1.08660
     0.98820
     0.98820
    -0.14336
    -0.04496
    -0.38935
    -0.48775
    -0.68454
    -0.19256
    -0.14336
     0.10263
     0.84061
     0.79141
     0.05344
    -0.53694
     0.15183
     0.34863
     0.88981
     0.54542
     0.25023
     0.39782
    -0.14336
    -0.34015
    -0.63534
    -0.53694
    -0.58614
    -1.07813
    -1.32412
    -1.17652
    -1.27492
    -1.32412
    -1.17652
    -1.37332
    -1.52091
    -1.17652
    -0.93053
    -0.97973
    -0.97973
    -1.12733
    -0.88133
    -0.73374
    -0.53694
    -0.73374
    -0.63534
    -0.68454
    -0.34015
    -0.43855
    -0.29095
    -0.38935
    -0.38935
    -0.43855
    -0.24175
    -0.19256
    -0.14336
    -0.19256
    -0.04496
    -0.48775
    -0.04496
    -0.09416
    -0.24175
    -0.38935
    -0.19256
    -0.24175
    -0.19256
    -0.34015
    -0.68454
    -0.19256
    -0.29095
    -0.24175
    -0.34015
    -0.38935
    -0.58614
    -0.38935
    -0.19256
    -0.24175
    -0.34015
    -0.43855
    -0.24175
    -0.14336
    -0.14336
    -0.14336
    -0.14336
    -0.04496
    -0.09416
    -0.14336
    -0.38935
    -0.43855
    -0.34015
    -0.29095
     0.05344
     0.00424
    -0.29095
    -0.48775
    -0.43855
    -0.09416
    -0.14336
    -0.43855
    -0.29095
    -0.43855
    -0.24175
    -0.19256
    -0.29095
    -0.24175
    -0.34015
    -0.53694
    -0.43855
     0.15183
     0.00424
    -0.43855
    -0.38935
    -0.34015
    -0.14336
    -0.34015
    -0.38935
    -0.53694
    -0.38935
    -0.09416
    -0.04496
    -0.43855
    -0.43855
    -0.53694
    -0.53694
    -0.24175
    -0.19256
    -0.48775
    -0.38935
    -0.29095
    -0.34015
    -0.34015
    -0.29095
    -0.48775
    -0.38935
    -0.24175
    -0.14336
    -0.34015
    -0.34015
    -0.34015
    -0.48775
    -0.24175
    -0.04496
    -0.29095
    -0.29095
    -0.63534
    -0.09416
    -0.24175
    -0.34015
    -0.43855
    -0.34015
    -0.29095
    -0.29095
    -0.34015
    -0.48775
    -0.58614
    -0.68454
    -0.63534
    -0.38935
    -0.24175
    -0.83214
    -0.24175
    -0.24175
    -0.19256
    -0.24175
     0.10263
     0.59462
     0.69301
     0.64382
     0.93901
     1.08660
     0.84061
     0.69301
     0.64382
     0.98820
     1.33259
     1.28339
     1.28339
     1.08660
     1.08660
     0.49622
     0.69301
     0.29943
     0.49622
     0.15183
    -0.09416
     0.05344
    -0.04496
    -0.29095
    -0.48775
    -0.19256
    -0.14336
    -0.43855
    -0.78294
    -0.88133
    -0.88133
    -0.63534
    -0.58614
    -0.19256
     0.00424
     0.49622
     0.93901
     0.88981
    -0.14336
    -0.24175
     0.44702
     1.08660
     0.93901
     0.59462
     0.34863
     0.05344
    -0.09416
    -0.19256
    -0.38935
    -0.68454
    -0.88133
    -0.97973
    -1.37332
    -1.61931
    -1.66851
    -1.52091
    -1.66851
    -1.71771
    -1.37332
    -1.32412
    -1.12733
    -1.02893
    -1.07813
    -1.07813
    -0.73374
    -0.53694
    -0.68454
    -0.68454
    -0.24175
    -0.14336
    -0.04496
    -0.24175
    -0.29095
    -0.29095
     0.00424
     0.15183
     0.00424
     0.10263
     0.00424
     0.05344
     0.10263
     0.15183
     0.05344
     0.15183
     0.15183
     0.39782
     0.34863
     0.44702
     0.49622
     0.10263
     0.64382
     0.64382
     0.59462
     0.54542
     0.54542
     0.64382
     0.74221
     0.59462
     0.59462
     0.74221
     0.59462
     0.69301
     0.54542
     0.64382
     0.64382
     0.64382
     0.54542
     0.69301
     0.64382
     0.54542
     0.69301
     0.54542
     0.59462
     0.59462
     0.29943
     0.84061
     0.54542
     0.49622
     0.49622
     0.54542
     0.59462
     0.39782
     0.49622
     0.84061
     0.34863
     0.59462
     0.54542
     0.54542
     0.69301
     0.59462
     0.49622
     0.74221
     0.64382
     0.74221
     0.59462
     0.64382
     0.64382
     0.59462
     0.54542
     0.69301
     0.88981
     0.64382
     0.84061
     0.69301
     0.69301
     0.69301
     0.84061
     0.93901
     0.84061
     1.03740
     1.08660
     0.88981
     1.03740
     1.08660
     1.03740
     1.03740
     1.18500
     1.03740
     1.13580
     0.88981
     1.03740
     0.88981
     0.79141
     0.84061
     1.13580
     1.03740
     0.98820
     0.84061
     0.64382
     0.74221
     0.74221
     0.64382
     0.98820
     0.88981
     0.74221
     0.88981
     0.93901
     1.03740
     0.69301
     0.98820
     1.18500
     1.18500
     0.93901
     1.08660
     1.18500
     1.18500
     1.28339
     1.18500
     1.82458
     2.16896
     1.72618
     2.07057
     2.56255
     2.26736
     2.31656
     2.56255
     2.71015
     3.34972
     3.98930
     3.89091
     3.94010
     3.98930
     3.39892
     2.31656
     1.77538
     1.97217
     2.07057
     1.77538
     1.77538
     1.08660
     0.49622
     0.00424
    -0.29095
    -0.43855
    -0.63534
    -0.43855
    -0.43855
    -0.24175
     0.34863
    -0.09416
    -0.63534
     0.29943
     0.49622
     0.98820
     1.18500
     1.08660
     1.08660
     0.88981
     0.74221
     0.93901
     0.88981
     0.49622
     0.25023
     0.10263
     0.34863
     0.25023
     0.00424
     0.25023
    -0.24175
    -0.24175
     0.15183
     0.00424
     0.05344
    -0.19256
    -0.19256
    -0.19256
     0.34863
     0.20103
     0.25023
     0.34863
     0.15183
     0.29943
     0.25023
     0.88981
     0.59462
     0.20103
     0.34863
     0.49622
     0.39782
     0.54542
     0.44702
     0.39782
     0.39782
     0.59462
     0.34863
     0.20103
     0.39782
     0.20103
     0.00424
     0.29943
     0.49622
     0.20103
     0.29943
     0.20103
     0.20103
     0.25023
     0.05344
     0.29943
     0.05344
     0.20103
     0.15183
     0.15183
     0.05344
     0.15183
     0.00424
     0.15183
     0.29943
    -0.04496
    -0.04496
     0.05344
     0.15183
     0.15183
     0.05344
    -0.09416
     0.05344
     0.10263
     0.34863
     0.05344
     0.10263
     0.00424
    -0.04496
     0.05344
     0.25023
     0.05344
    -0.19256
     0.15183
     0.10263
     0.15183
     0.15183
    -0.04496
     0.10263
     0.29943
     0.25023
     0.20103
     0.39782
     0.15183
     0.15183
     0.05344
     0.64382
     0.49622
     0.49622
     0.25023
     0.74221
     0.49622
     0.44702
     0.49622
     0.59462
     0.59462
     0.64382
     0.93901
     0.64382
     0.64382
     0.84061
     0.54542
     0.79141
     0.93901
     0.64382
     0.74221
     0.74221
     1.03740
     1.03740
     1.13580
     0.59462
     1.18500
     1.08660
     1.13580
     0.88981
     1.08660
     1.18500
     0.84061
     1.18500
     1.28339
     0.84061
     1.08660
     1.08660
     0.93901
     1.08660
     0.84061
     0.84061
     0.59462
     0.84061
     1.08660
     0.74221
     0.79141
     0.69301
     0.88981
     0.54542
     0.79141
     0.74221
     0.54542
     0.84061
     0.84061
     1.18500
     1.18500
     0.98820
     1.08660
     1.43099
     1.48019
     1.77538
     1.77538
     1.62778
     1.72618
     1.48019
     2.21816
     2.46415
     1.97217
     2.21816
     2.41496
     2.41496
     2.02137
     2.21816
     2.16896
     2.36576
     2.21816
     1.72618
     2.07057
     1.87377
     1.48019
     1.03740
     1.33259
     1.67698
     1.18500
     1.43099
     1.13580
     1.08660
     0.05344
    -0.24175
     0.49622
     0.49622
     0.15183
    -0.09416
    -0.09416
    -0.19256
    -0.38935
    -0.78294
    -1.17652
    -0.68454
    -0.73374
    -1.02893
    -1.07813
    -1.02893
    -1.07813
    -0.93053
    -1.12733
    -1.17652
    -1.17652
    -0.63534
    -0.63534
    -0.68454
    -0.58614
    -0.38935
    -0.53694
     0.05344
    -0.09416
     0.10263
     0.29943
     0.00424
     0.10263
     0.05344
     0.20103
     0.15183
     0.54542
     0.44702
     0.54542
     0.34863
     0.54542
     0.25023
     0.29943
     0.44702
     0.59462
     0.39782
     0.39782
     0.54542
     0.34863
     0.84061
     0.49622
     0.39782
     0.34863
     0.74221
     0.69301
     0.79141
     0.64382
     0.79141
     0.34863
     0.49622
     0.74221
     0.69301
     0.64382
     0.84061
     0.59462
     0.79141
     0.84061
     0.74221
     0.49622
     0.44702
     0.54542
     0.69301
     0.49622
     0.34863
     0.39782
     0.25023
     0.98820
     0.74221
     0.64382
     0.69301
     0.69301
     0.49622
     0.59462
     0.74221
     0.69301
     0.59462
     0.79141
     0.64382
     0.69301
     0.84061
     0.74221
     0.44702
     0.44702
     0.79141
     0.34863
     0.39782
     0.49622
     0.25023
     0.34863
     0.29943
     0.20103
     0.34863
     0.25023
     0.15183
     0.44702
     0.34863
     0.20103
    -0.24175
     0.10263
     0.54542
     0.44702
     0.29943
     0.39782
     0.25023
     0.20103
     0.25023
     0.10263
     0.39782
     0.39782
     0.34863
     0.20103
     0.39782
     0.15183
     0.29943
     0.15183
     0.44702
     0.34863
     0.00424
     0.00424
     0.05344
    -0.09416
     0.10263
     0.10263
     0.20103
    -0.14336
     0.10263
    -0.14336
     0.15183
     0.15183
    -0.19256
    -0.29095
     0.39782
     0.20103
    -0.04496
     0.05344
    -0.04496
     0.00424
     0.20103
     0.15183
     0.25023
    -0.14336
     0.25023
    -0.04496
     0.05344
     0.29943
    -0.04496
    -0.14336
     0.34863
     0.25023
    -0.04496
     0.20103
     0.15183
    -0.14336
     0.05344
     0.20103
    -0.04496
     0.15183
     0.20103
     0.00424
    -0.19256
     0.10263
     0.10263
    -0.38935
     0.15183
     0.05344
    -0.04496
    -0.09416
    -0.24175
    -0.14336
    -0.43855
    -0.19256
    -0.04496
    -0.14336
    -0.38935
    -0.29095
    -0.34015
     0.10263
     0.05344
    -0.14336
    -0.53694
    -0.43855
     0.15183
     0.10263
     0.29943
     0.84061
     0.84061
     0.64382
     1.08660
     1.43099
     1.77538
     1.87377
     2.16896
     2.16896
     1.92297
     1.87377
     1.87377
     2.21816
     2.51335
     1.87377
     1.67698
     1.33259
     0.25023
    -0.48775
    -0.04496
    -0.38935
    -0.43855
    -0.73374
    -0.97973
    -1.47171
    -1.57011
    -1.66851
    -1.86530
    -1.66851
    -1.32412
    -1.37332
    -1.07813
    -1.17652
    -0.73374
    -0.58614
    -0.63534
    -0.48775
     0.00424
    -0.14336
    -0.34015
    -0.09416
     0.00424
     0.05344
    -0.04496
     0.10263
     0.39782
     0.20103
     0.00424
    -0.04496
     0.20103
     0.15183
     0.15183
     0.10263
     0.25023
     0.25023
     0.39782
     0.05344
     0.15183
     0.25023
     0.20103
     0.10263
     0.20103
     0.10263
     0.05344
     0.25023
     0.20103
     0.25023
     0.05344
     0.15183
     0.15183
     0.34863
     0.29943
     0.44702
     0.20103
     0.10263
     0.29943
     0.10263
     0.39782
     0.05344
    -0.04496
     0.20103
     0.49622
     0.25023
     0.15183
     0.25023
     0.20103
     0.44702
     0.39782
     0.34863
     0.15183
     0.10263
     0.25023
     0.15183
     0.54542
     0.84061
     0.20103
     0.25023
     0.29943
     0.44702
     0.39782
     0.15183
     0.20103
     0.29943
     0.59462
     0.39782
     0.34863
     0.25023
     0.10263
     0.59462
     0.25023
     0.74221
     0.25023
     0.54542
     0.34863
     0.39782
     0.59462
     0.29943
     0.44702
     0.44702
     0.64382
     0.64382
     0.44702
     0.39782
     0.44702
     0.34863
     0.29943
     0.64382
     0.54542
     0.39782
     0.34863
     0.44702
     0.49622
     0.29943
     0.34863
     0.29943
     0.44702
     0.49622
     0.59462
     0.34863
     0.44702
     0.25023
     0.54542
     0.64382
     0.59462
     0.05344
     0.74221
     0.59462
     0.59462
     0.79141
     0.54542
     0.39782
     0.64382
     0.88981
     0.74221
     0.64382
     0.79141
     0.39782
     0.74221
     0.74221
     0.98820
     0.64382
     0.59462
     0.79141
     0.84061
     0.93901
     0.69301
     0.74221
     0.88981
     0.93901
     1.03740
     0.84061
     0.74221
     0.93901
     1.03740
     1.13580
     1.38179
     1.43099
     1.08660
     1.43099
     1.48019
     1.62778
     1.67698
     1.33259
     1.48019
     1.82458
     2.11977
     1.87377
     1.87377
     1.62778
     1.87377
     1.57858
     1.72618
     1.38179
     1.03740
     1.03740
     1.13580
     1.28339
     1.03740
     0.84061
     0.79141
     0.74221
     0.74221
     0.69301
     0.10263
     0.25023
     0.79141
     0.84061
     1.23420
     1.23420
     0.84061
     0.64382
     0.69301
     0.64382
     0.69301
     0.54542
     1.33259
     1.52939
     1.67698
     1.52939
     1.38179
     1.48019
     1.67698
     1.57858
     1.77538
     1.87377
     0.44702
     0.54542
     1.13580
     1.43099
     1.33259
     1.08660
     0.44702
     0.05344
     0.00424
     0.00424
    -0.04496
    -0.38935
    -0.53694
    -0.48775
    -0.43855
    -0.14336
    -0.19256
    -0.09416
     0.00424
     0.54542
     0.44702
     0.49622
     0.20103
     0.64382
     0.59462
     0.98820
     0.84061
     1.08660
     0.74221
     0.74221
     0.59462
     1.18500
     1.33259
     0.64382
     0.49622
     0.64382
     0.79141
     0.59462
     0.74221
     0.64382
     0.74221
     0.84061
     0.84061
     0.64382
     0.59462
     0.44702
     0.93901
     0.84061
     1.08660
     0.79141
     0.84061
     0.84061
     0.98820
     1.03740
     0.79141
     1.08660
     0.98820
     0.84061
     1.08660
     0.93901
     0.79141
     1.03740
     0.74221
     0.74221
     1.33259
     0.79141
     0.93901
     0.98820
     0.74221
     0.93901
     0.79141
     0.84061
     0.84061
     0.98820
     0.93901
     0.64382
     0.69301
     0.74221
     0.64382
     0.54542
     0.93901
     0.84061
     0.49622
     0.54542
     0.64382
     0.69301
     0.64382
     0.49622
     0.39782
     0.59462
     0.49622
     0.64382
     0.59462
     0.64382
     0.44702
     0.29943
     0.79141
     0.74221
     0.59462
     0.59462
     0.49622
     0.59462
     0.69301
     0.79141
     0.64382
     0.64382
     0.84061
     0.74221
     0.79141
     0.84061
     0.64382
     0.74221
     1.03740
     1.08660
     1.08660
     0.98820
     1.18500
     1.13580
     1.28339
     1.08660
     1.18500
     1.13580
     1.13580
     1.43099
     1.62778
     1.52939
     1.48019
     1.38179
     1.33259
     1.77538
     1.57858
     1.52939
     1.57858
     1.67698
     1.62778
     1.72618
     1.77538
     1.77538
     1.87377
     1.92297
     1.67698
     1.67698
     1.62778
     1.48019
     1.67698
     1.97217
     1.97217
     1.62778
     1.38179
     1.48019
     1.57858
     1.62778
     1.38179
     1.38179
     1.43099
     1.57858
     1.38179
     1.97217
     1.87377
     1.92297
     1.67698
     2.11977
     2.07057
     1.48019
     1.48019
     1.13580
     1.28339
     1.48019
     1.57858
     1.23420
     1.23420
     0.88981
     1.03740
     0.93901
     0.88981
     0.74221
     1.23420
     1.67698
     2.31656
     0.93901
    -0.04496
     0.93901
     1.57858
     1.62778
     1.13580
     0.84061
     0.54542
     0.74221
     0.64382
     0.20103
     0.05344
    -0.24175
    -0.29095
    -0.48775
    -0.34015
    -0.63534
    -0.93053
    -0.68454
    -0.63534
    -0.68454
    -0.43855
    -0.34015
    -0.14336
    -0.34015
    -0.24175
    -0.29095
    -0.04496
    -0.14336
    -0.09416
    -0.24175
     0.44702
     0.39782
     0.29943
     0.34863
     0.34863
     0.34863
     0.49622
     0.59462
     0.54542
     0.59462
     0.44702
     0.54542
     0.59462
     0.49622
     0.49622
     0.34863
     0.49622
     0.49622
     0.29943
     0.39782
     0.20103
     0.29943
     0.20103
     0.29943
     0.20103
     0.15183
     0.05344
     0.34863
     0.15183
     0.29943
     0.05344
    -0.04496
     0.00424
     0.20103
    -0.09416
    -0.04496
    -0.14336
    -0.24175
    -0.14336
     0.05344
    -0.24175
    -0.04496
     0.05344
    -0.34015
    -0.19256
    -0.04496
    -0.34015
    -0.09416
    -0.48775
    -0.14336
     0.05344
    -0.19256
    -0.04496
    -0.14336
    -0.19256
    -0.34015
    -0.09416
    -0.09416
    -0.09416
     0.15183
    -0.14336
     0.05344
    -0.04496
    -0.04496
    -0.24175
    -0.04496
     0.10263
    -0.14336
     0.34863
     0.74221
    -0.04496
    -0.29095
    -0.34015
     0.20103
     0.00424
     0.05344
    -0.04496
     0.05344
     0.15183
    -0.04496
    -0.38935
    -0.34015
    -0.14336
    -0.43855
    -0.34015
    -0.48775
    -0.14336
    -0.43855
    -0.48775
    -0.29095
    -0.24175
    -0.24175
    -0.48775
    -0.29095
    -0.19256
    -0.04496
    -0.34015
    -0.34015
     0.00424
     0.05344
     0.00424
     0.34863
     0.15183
     0.39782
     0.54542
     0.64382
     0.64382
     1.03740
     1.18500
     0.88981
     0.93901
     1.08660
     1.28339
     1.33259
     1.97217
     1.82458
     1.77538
     2.02137
     2.21816
     2.16896
     1.18500
     1.13580
     0.84061
     0.84061
     0.84061
     0.98820
     0.74221
     0.49622
     0.25023
    -0.29095
    -0.19256
    -0.34015
    -0.63534
    -0.68454
    -0.34015
    -0.38935
     0.00424
    -0.58614
    -1.02893
    -0.68454
    -0.09416
    -0.19256
    -0.29095
    -0.48775
    -0.19256
    -0.58614
    -0.34015
    -0.38935
    -0.68454
    -0.68454
    -0.48775
    -0.63534
    -0.58614
    -0.48775
    -0.53694
    -0.48775
    -0.24175
    -0.09416
    -0.63534
    -0.48775
    -0.19256
    -0.24175
    -0.09416
    -0.04496
    -0.24175
    -0.34015
     0.05344
     0.15183
    -0.19256
    -0.14336
    -0.19256
    -0.24175
     0.05344
     0.05344
    -0.19256
    -0.04496
     0.25023
     0.15183
    -0.14336
     0.25023
     0.15183
    -0.14336
     0.00424
     0.10263
     0.05344
    -0.04496
    -0.24175
    -0.29095
    -0.09416
     0.00424
     0.00424
    -0.38935
    -0.43855
    -0.38935
    -0.38935
    -0.34015
    -0.43855
    -0.53694
    -0.68454
    -0.53694
    -0.58614
    -0.68454
    -0.73374
    -0.88133
    -0.83214
    -0.68454
    -0.48775
    -0.53694
    -0.58614
    -0.63534
    -0.68454
    -0.53694
    -0.29095
    -0.68454
    -0.53694
    -0.14336
    -0.38935
    -0.14336
    -0.29095
    -0.38935
    -0.38935
    -0.09416
     0.00424
    -0.29095
    -0.14336
    -0.14336
    -0.38935
    -0.29095
     0.20103
    -0.14336
    -0.19256
    -0.09416
     0.00424
    -0.19256
    -0.14336
    -0.19256
    -0.19256
    -0.04496
     0.25023
    -0.04496
    -0.04496
    -0.14336
    -0.04496
    -0.14336
     0.05344
     0.15183
    -0.19256
     0.05344
     0.20103
    -0.14336
     0.05344
    -0.04496
     0.05344
     0.05344
     0.34863
     0.15183
     0.15183
    -0.04496
     0.00424
     0.05344
     0.20103
     0.29943
    -0.14336
    -0.24175
     0.10263
     0.00424
     0.10263
    -0.04496
    -0.04496
    -0.09416
     0.05344
     0.29943
    -0.19256
    -0.09416
    -0.04496
    -0.04496
     0.15183
     0.34863
     0.10263
    -0.14336
     0.20103
     0.15183
     0.25023
     0.05344
     0.20103
     0.10263
     0.39782
     0.49622
     0.59462
     0.64382
     0.25023
     0.49622
     0.34863
     1.08660
     1.18500
     0.34863
     0.44702
     0.84061
     0.79141
     0.84061
     0.74221
     0.74221
     0.79141
     0.93901
     0.98820
     0.79141
     0.39782
     0.15183
     0.15183
     0.39782
     0.25023
     0.25023
     0.00424
     0.05344
     0.00424
    -0.09416
    -0.19256
    -0.29095
    -0.14336
    -0.04496
    -0.24175
    -0.14336
    -0.14336
     0.05344
     0.25023
     0.54542
     0.59462
     0.59462
     0.49622
     0.74221
     0.93901
     0.98820
     1.13580
     1.18500
     1.03740
     1.18500
     1.48019
     1.03740
    -0.48775
    -0.43855
     0.25023
     0.59462
     0.39782
     0.15183
    -0.34015
    -0.58614
    -0.68454
    -0.68454
    -0.93053
    -1.12733
    -0.68454
    -0.83214
    -0.48775
    -0.43855
    -0.19256
    -0.58614
    -0.34015
    -0.43855
     0.10263
     0.05344
    -0.19256
     0.10263
     0.15183
     0.29943
     0.25023
     0.39782
     0.29943
     0.49622
     0.59462
     0.54542
     0.34863
     0.44702
     0.20103
     0.05344
     0.54542
     0.69301
     0.39782
     0.39782
     0.15183
     0.25023
     0.44702
     0.20103
     0.20103
     0.15183
     0.44702
     0.15183
     0.20103
     0.29943
     0.10263
     0.05344
     0.15183
     0.49622
     0.20103
     0.25023
     0.20103
     0.25023
     0.25023
     0.05344
     0.00424
     0.15183
     0.25023
     0.25023
     0.25023
     0.15183
     0.15183
     0.05344
    -0.14336
     0.39782
     0.25023
     0.05344
     0.34863
    -0.04496
     0.34863
     0.15183
     0.15183
     0.05344
     0.29943
     0.29943
     0.54542
     0.49622
     0.39782
     0.10263
     0.00424
     0.64382
     0.44702
     0.44702
     0.29943
     0.34863
     0.29943
     0.44702
     0.44702
     0.20103
     0.29943
     0.34863
     0.44702
     0.39782
     0.49622
     0.10263
     0.25023
     0.34863
     0.59462
     0.25023
     0.39782
     0.39782
     0.10263
     0.49622
     0.49622
     0.54542
     0.49622
     0.34863
     0.49622
     0.59462
     0.84061
     0.79141
     0.64382
     0.39782
     0.74221
     0.93901
     0.59462
     0.98820
     0.74221
     0.98820
     0.74221
     0.69301
     0.79141
     0.79141
     0.64382
     0.69301
     0.54542
     0.69301
     0.44702
     0.44702
     0.79141
     0.84061
     0.34863
     0.64382
     0.34863
     0.44702
     0.64382
     0.49622
     0.34863
     0.54542
     0.34863
     0.49622
     0.39782
     0.25023
     0.39782
    -0.04496
     0.29943
     0.59462
     0.15183
     0.29943
     0.25023
     0.39782
     0.49622
     0.39782
     0.79141
     0.84061
     0.93901
     1.03740
     1.13580
     1.57858
     1.38179
     1.57858
     2.02137
     2.56255
     2.56255
     1.48019
     1.03740
     1.57858
     1.48019
     0.74221
     0.10263
     0.15183
     0.05344
    -0.48775
    -0.53694
    -0.68454
    -1.17652
    -1.47171
    -2.01290
    -1.86530
    -1.66851
    -1.76690
    -1.76690
    -1.37332
    -1.32412
    -1.17652
    -0.68454
    -0.53694
    -0.78294
    -0.24175
    -0.34015
    -0.14336
    -0.04496
    -0.14336
    -0.24175
     0.15183
     0.05344
     0.05344
     0.05344
     0.15183
    -0.09416
     0.20103
     0.29943
     0.15183
     0.15183
     0.34863
     0.15183
     0.20103
     0.20103
     0.39782
     0.34863
     0.64382
     0.34863
     0.49622
     0.64382
     0.54542
     0.74221
     0.49622
     0.69301
     0.64382
     0.69301
     0.74221
     1.03740
     0.54542
     0.74221
     0.84061
     0.44702
     0.64382
     0.88981
     0.64382
     0.59462
     0.64382
     0.69301
     0.64382
     0.25023
     0.59462
     0.49622
     0.44702
     0.74221
     0.29943
     0.69301
     0.44702
     0.49622
     0.29943
     0.64382
     0.49622
     0.39782
     0.59462
     0.39782
     0.69301
     0.39782
     0.44702
     0.25023
     0.69301
     0.44702
     0.44702
     0.39782
     0.39782
     0.34863
     0.39782
     0.44702
     0.54542
     0.39782
     0.44702
     0.59462
     0.44702
     0.59462
     0.20103
     0.49622
     0.59462
     0.64382
     0.49622
     0.64382
     0.69301
     0.54542
     0.39782
     0.79141
     0.84061
     0.59462
     0.49622
     0.93901
     0.64382
     0.59462
     0.44702
     0.49622
     0.98820
     0.69301
     0.59462
     0.64382
     0.64382
     0.59462
     0.49622
     0.59462
     0.44702
     0.54542
     0.59462
     0.54542
     0.59462
     0.54542
     0.39782
     0.34863
     0.59462
     0.64382
     0.64382
     0.54542
     0.59462
     0.59462
     0.79141
     0.64382
     1.13580
     1.03740
     1.03740
     0.84061
     1.28339
     1.48019
     1.03740
     1.33259
     1.52939
     1.67698
     1.92297
     1.97217
     2.02137
     2.31656
     2.71015
     3.34972
     4.33369
     4.48129
     4.18610
     3.98930
     2.41496
     3.00534
     3.59572
     2.95614
     2.16896
     2.02137
     1.97217
     1.03740
     0.25023
    -0.48775
    -0.68454
    -1.37332
    -1.76690
    -2.20969
    -2.84927
    -2.89847
    -2.55408
    -2.45568
    -2.50488
    -2.45568
    -2.06209
    -1.52091
    -1.17652
    -1.27492
    -1.32412
    -0.97973
    -0.68454
    -0.78294
    -0.29095
    -0.29095
    -0.09416
    -0.19256
     0.10263
     0.29943
     0.20103
     0.20103
     0.10263
     0.20103
     0.54542
    -0.19256
     0.25023
     0.69301
     0.54542
     0.93901
     0.34863
     0.54542
     0.54542
     0.15183
     0.49622
     0.54542
     0.64382
     0.64382
     0.44702
     0.64382
     0.74221
     0.74221
     0.84061
     0.54542
     0.59462
     0.49622
     0.54542
     0.59462
     0.84061
     0.54542
     0.44702
     0.79141
     0.64382
     0.74221
     0.64382
     0.49622
     0.64382
     0.74221
     0.64382
     0.64382
     0.34863
     0.29943
     0.44702
     0.34863
     0.64382
     0.34863
     0.15183
     0.39782
     0.39782
     0.49622
     0.34863
    -0.04496
     0.29943
     0.29943
     0.39782
     0.49622
     0.29943
     0.25023
     0.49622
     0.29943
     0.64382
     0.49622
     0.25023
     0.54542
     0.39782
     0.49622
     0.54542
     0.29943
     0.25023
     0.49622
     0.49622
     0.49622
     0.29943
     0.25023
     0.25023
     0.25023
     0.69301
     0.29943
     0.20103
     0.44702
     0.49622
     0.44702
     0.59462
     0.34863
     0.25023
     0.39782
     0.64382
     0.69301
     0.49622
     0.39782
     0.49622
     0.29943
     0.74221
     0.93901
     0.44702
     0.54542
     0.54542
     0.84061
     0.49622
     0.64382
     0.54542
     0.64382
     0.69301
     0.64382
     0.74221
     0.64382
     0.64382
     0.54542
     0.39782
     0.64382
     0.29943
     0.39782
     0.69301
     0.64382
     0.39782
     0.98820
     0.93901
     1.28339
     1.33259
     1.97217
     2.16896
     2.85774
     2.46415
     2.90694
     2.56255
     1.72618
     1.67698
     2.07057
     1.97217
     1.57858
     0.98820
     1.03740
     0.34863
     0.25023
    -0.43855
    -0.83214
    -1.02893
    -1.32412
    -1.76690
    -1.81610
    -1.76690
    -1.37332
    -1.02893
    -1.32412
    -1.07813
    -0.88133
    -0.68454
    -0.63534
    -0.38935
    -0.43855
    -0.34015
    -0.04496
     0.20103
     0.29943
     0.10263
     0.20103
     0.05344
     0.29943
     0.49622
     0.39782
     0.05344
     0.05344
     0.20103
     0.20103
     0.10263
    -0.09416
    -0.29095
    -0.24175
    -0.09416
    -0.14336
    -0.29095
    -0.53694
    -1.02893
    -0.97973
    -0.68454
    -0.43855
    -0.83214
    -0.93053
    -1.32412
    -0.83214
    -1.02893
    -1.12733
    -0.88133
    -0.88133
    -0.88133
    -0.97973
    -1.02893
    -1.07813
    -0.97973
    -0.97973
    -0.38935
    -0.43855
    -0.53694
    -0.48775
    -0.53694
    -0.38935
    -0.19256
    -0.29095
    -0.53694
    -0.34015
    -0.38935
    -0.34015
    -0.09416
    -0.29095
    -0.38935
    -0.48775
    -0.53694
    -0.38935
    -0.43855
    -0.53694
    -0.63534
    -0.48775
    -0.48775
    -0.29095
    -0.43855
    -0.43855
    -0.14336
    -0.14336
    -0.29095
    -0.14336
    -0.24175
    -0.58614
    -0.14336
    -0.04496
     0.00424
    -0.24175
    -0.19256
    -0.34015
    -0.04496
    -0.29095
    -0.14336
    -0.19256
    -0.29095
    -0.04496
    -0.24175
    -0.19256
    -0.29095
    -0.24175
    -0.48775
     0.20103
     0.05344
    -0.14336
    -0.09416
    -0.04496
    -0.04496
    -0.14336
    -0.34015
     0.00424
     0.05344
    -0.09416
    -0.24175
     0.00424
    -0.04496
    -0.14336
    -0.29095
    -0.04496
     0.05344
    -0.04496
    -0.19256
    -0.14336
     0.05344
     0.00424
    -0.19256
    -0.04496
    -0.04496
    -0.09416
     0.05344
    -0.04496
     0.20103
     0.15183
     0.29943
     0.29943
     0.93901
     1.08660
     1.18500
     1.62778
     2.16896
     2.66095
     2.56255
     2.71015
     1.97217
     0.98820
     1.52939
     1.82458
     1.43099
     1.03740
     0.74221
     0.74221
     0.20103
    -0.19256
    -0.73374
    -1.42252
    -1.61931
    -1.86530
    -1.81610
    -1.81610
    -1.66851
    -1.42252
    -1.32412
    -1.42252
    -1.07813
    -1.02893
    -0.83214
    -0.68454
    -0.53694
    -0.38935
    -0.24175
    -0.04496
     0.00424
     0.15183
     0.25023
     0.15183
     0.10263
     0.25023
     0.39782
     0.44702
     0.34863
     0.39782
     0.39782
     0.05344
     0.64382
     0.49622
     0.34863
     0.20103
     0.20103
     0.20103
     0.05344
     0.00424
    -0.04496
    -0.09416
    -0.14336
    -0.19256
    -0.38935
    -0.24175
    -0.19256
    -0.29095
    -0.34015
    -0.19256
    -0.43855
    -0.43855
    -0.34015
    -0.24175
    -0.63534
    -0.43855
    -0.38935
    -0.38935
    -0.14336
    -0.38935
    -0.38935
    -0.58614
    -0.53694
    -0.48775
    -0.58614
    -0.43855
    -0.53694
    -0.83214
    -0.38935
    -0.68454
    -0.63534
    -0.48775
    -0.78294
    -0.48775
    -0.48775
    -0.48775
    -0.68454
    -0.63534
    -0.43855
    -0.63534
    -0.48775
    -0.58614
    -0.53694
    -0.48775
    -0.38935
    -0.34015
    -0.48775
    -0.63534
    -0.53694
    -0.43855
    -0.34015
    -0.29095
    -0.14336
    -0.53694
    -0.24175
    -0.29095
    -0.29095
    -0.24175
     0.10263
    -0.34015
    -0.19256
     0.05344
     0.05344
     0.00424
     0.05344
    -0.19256
     0.05344
     0.15183
     0.25023
    -0.38935
    -0.04496
     0.15183
     0.00424
    -0.04496
     0.00424
    -0.14336
    -0.24175
    -0.04496
    -0.04496
    -0.38935
    -0.43855
    -0.24175
    -0.14336
    -0.29095
    -0.34015
    -0.34015
    -0.43855
    -0.53694
    -0.43855
    -0.73374
    -0.29095
    -0.58614
    -0.53694
    -0.48775
    -0.68454
    -0.48775
    -0.58614
    -0.68454
    -0.58614
    -0.38935
    -0.29095
    -0.34015
    -0.43855
    -0.24175
    -0.04496
     0.10263
     0.59462
     0.84061
     0.84061
     1.28339
     1.97217
     2.51335
     2.61175
     3.10373
     2.95614
     3.39892
     2.66095
     2.07057
     2.75934
     2.95614
     2.21816
     0.74221
     1.57858
     1.48019
     0.79141
     0.39782
    -0.19256
    -0.53694
    -1.17652
    -1.37332
    -1.57011
    -1.22572
    -0.93053
    -0.83214
    -0.68454
    -0.78294
    -0.48775
    -0.24175
     0.05344
     0.34863
     0.25023
     0.25023
     0.39782
     0.64382
     0.93901
     0.84061
     1.03740
     0.49622
     0.79141
     0.79141
     0.54542
     0.29943
     0.49622
     0.64382
     0.49622
     0.59462
     0.25023
     0.15183
     0.29943
     0.10263
     0.00424
    -0.09416
    -0.38935
    -0.04496
    -0.04496
     0.10263
    -0.14336
     0.15183
    -0.24175
     0.15183
    -0.38935
     0.20103
     0.20103
    -0.24175
    -0.09416
     0.20103
     0.15183
     0.05344
     0.15183
     0.05344
     0.29943
     0.34863
     0.25023
     0.15183
     0.15183
    -0.04496
     0.05344
     0.15183
     0.29943
    -0.14336
     0.05344
     0.29943
     0.20103
     0.29943
     0.10263
     0.05344
     0.10263
     0.10263
     0.34863
     0.39782
     0.15183
     0.15183
     0.20103
     0.25023
     0.49622
     0.25023
     0.05344
     0.15183
     0.15183
     0.25023
     0.29943
    -0.04496
    -0.04496
     0.05344
     0.15183
     0.15183
     0.05344
     0.05344
    -0.14336
     0.05344
     0.15183
     0.15183
    -0.19256
     0.10263
    -0.04496
     0.34863
     0.10263
     0.00424
     0.25023
     0.15183
     0.25023
     0.29943
     0.15183
     0.15183
    -0.04496
     0.00424
     0.54542
     0.34863
     0.05344
     0.05344
     0.29943
     0.25023
     0.10263
     0.05344
     0.05344
     0.15183
     0.39782
     0.34863
     0.20103
     0.20103
     0.15183
    -0.04496
     0.25023
     0.69301
     0.20103
     0.25023
     0.15183
     0.25023
     0.29943
    -0.04496
     0.10263
    -0.04496
     0.15183
     0.29943
    -0.04496
     0.00424
    -0.29095
    -0.19256
    -0.29095
    -0.14336
    -0.04496
    -0.48775
    -0.24175
     0.15183
     0.39782
     0.79141
     0.59462
     0.84061
     1.18500
     1.97217
     1.33259
     0.74221
     1.23420
     1.82458
     2.41496
     2.95614
     2.90694
     3.20213
     3.20213
     2.46415
     1.23420
     0.64382
     0.74221
     0.93901
     1.48019
     1.23420
     1.13580
     0.44702
    -0.04496
    -0.14336
    -0.97973
    -0.58614
    -0.43855
    -0.68454
    -0.68454
    -0.29095
    -0.38935
    -0.14336
    -0.04496
     0.05344
     0.10263
     0.20103
     0.54542
     0.34863
     0.34863
     0.20103
     0.10263
     0.20103
     0.74221
     0.54542
     0.29943
     0.39782
     0.29943
     0.39782
     0.54542
     0.34863
     0.49622
     0.39782
     0.39782
     0.59462
     0.44702
     0.44702
     0.49622
     0.34863
     0.54542
     0.64382
    -0.04496
     0.29943
     0.29943
     0.34863
     0.34863
     0.15183
     0.25023
     0.15183
     0.25023
     0.25023
     0.25023
     0.05344
     0.15183
     0.00424
     0.34863
     0.34863
     0.15183
     0.15183
     0.15183
     0.25023
     0.34863
     0.20103
     0.10263
     0.15183
     0.29943
     0.20103
     0.34863
     0.49622
     0.29943
    -0.14336
     0.34863
     0.64382
     0.29943
     0.25023
     0.49622
     0.34863
     0.44702
     0.44702
     0.39782
     0.49622
     0.44702
     0.39782
     0.44702
     0.64382
     0.39782
     0.15183
     0.39782
     0.69301
     0.74221
     0.49622
     0.64382
     0.34863
     0.79141
     0.64382
     0.74221
     0.74221
     0.88981
     0.64382
     0.69301
     0.79141
     1.08660
     0.59462
     0.69301
     0.84061
     0.93901
     0.84061
     0.88981
     0.74221
     0.84061
     0.93901
     0.74221
     0.74221
     0.69301
     0.74221
     0.79141
     0.79141
     0.69301
     0.54542
     0.49622
     0.54542
     0.88981
     0.59462
     0.44702
     0.74221
     0.44702
     0.54542
     0.59462
     0.54542
     0.69301
     0.64382
     0.84061
     0.64382
     0.59462
     0.54542
     0.54542
     0.79141
     1.08660
     0.64382
     0.79141
     0.84061
     0.79141
     0.64382
     0.74221
     0.74221
     0.88981
     0.93901
     1.23420
     1.03740
     1.23420
     1.57858
     1.67698
     2.07057
     2.66095
     3.25133
     3.10373
     2.95614
     2.75934
     3.10373
     3.98930
     4.43209
     4.18610
     3.00534
     2.41496
     2.07057
     1.82458
     1.82458
     1.38179
     1.18500
     0.88981
     0.59462
     0.05344
    -0.53694
    -0.63534
    -0.88133
    -0.83214
    -0.83214
    -0.43855
    -0.53694
    -0.19256
    -0.19256
    -0.09416
    -0.09416
    -0.04496
    -0.04496
     0.15183
     0.34863
    -0.38935
     0.00424
     0.00424
    -0.04496
    -0.19256
    -0.29095
    -0.04496
    -0.19256
     0.00424
    -0.09416
    -0.04496
    -0.04496
     0.20103
    -0.04496
    -0.04496
     0.29943
     0.20103
     0.25023
     0.34863
     0.20103
     0.29943
     0.25023
     0.25023
     0.34863
     0.44702
     0.39782
    -0.04496
     0.15183
     0.05344
     0.44702
     0.00424
     0.34863
     0.25023
     0.10263
     0.15183
     0.29943
     0.20103
     0.15183
     0.05344
     0.20103
     0.20103
     0.15183
     0.25023
     0.00424
     0.20103
     0.34863
    -0.14336
     0.29943
     0.29943
    -0.04496
     0.25023
    -0.04496
     0.15183
    -0.04496
    -0.04496
    -0.04496
     0.29943
     0.15183
     0.05344
    -0.14336
     0.20103
    -0.04496
    -0.14336
    -0.09416
     0.10263
    -0.24175
    -0.04496
     0.00424
    -0.19256
    -0.24175
    -0.19256
    -0.04496
     0.00424
    -0.14336
     0.00424
    -0.19256
    -0.29095
    -0.14336
    -0.19256
     0.10263
     0.10263
    -0.24175
    -0.14336
     0.10263
     0.10263
    -0.24175
    -0.09416
     0.00424
     0.00424
     0.10263
     0.05344
    -0.14336
    -0.14336
     0.00424
    -0.09416
     0.05344
     0.20103
    -0.04496
    -0.09416
    -0.29095
     0.20103
    -0.04496
    -0.04496
    -0.09416
    -0.19256
     0.10263
    -0.04496
     0.05344
    -0.14336
     0.05344
     0.10263
    -0.24175
     0.25023
     0.05344
    -0.14336
     0.00424
     0.20103
     0.25023
     0.05344
    -0.14336
     0.05344
     0.25023
     0.29943
     0.25023
    -0.09416
     0.05344
     0.05344
    -0.14336
     0.15183
     0.25023
    -0.14336
    -0.14336
    -0.04496
    -0.09416
    -0.19256
    -0.34015
    -0.19256
    -0.24175
    -0.14336
     0.15183
    -0.24175
    -0.34015
    -0.09416
     0.20103
     0.44702
     1.13580
     1.08660
     1.67698
     2.56255
     3.49732
     3.89091
     3.98930
     3.84171
     3.34972
     2.56255
     3.05453
     2.31656
     1.48019
     1.67698
     1.48019
     0.74221
     0.54542
    -0.48775
    -2.06209
    -2.45568
    -3.24285
    -3.34125
    -3.73484
    -3.98083
    -3.98083
    -3.78404
    -3.39045
    -2.94766
    -2.80007
    -2.80007
    -2.65247
    -2.16049
    -1.81610
    -1.52091
    -1.76690
    -1.81610
    -1.52091
    -1.12733
    -1.17652
    -1.02893
    -1.32412
    -0.88133
    -1.02893
    -0.68454
    -0.53694
    -1.02893
    -1.17652
    -1.22572
    -0.88133
    -0.68454
    -0.63534
    -1.02893
    -0.93053
    -0.73374
    -1.02893
    -0.93053
    -1.02893
    -0.88133
    -0.63534
    -0.93053
    -1.07813
    -0.78294
    -0.97973
    -0.73374
    -0.78294
    -0.43855
    -0.68454
    -0.73374
    -0.63534
    -0.34015
    -0.29095
    -0.63534
    -0.93053
    -0.53694
    -0.83214
    -0.43855
    -0.34015
    -0.38935
    -0.68454
    -0.43855
    -0.78294
    -0.29095
    -0.53694
    -0.68454
    -0.73374
    -0.68454
    -0.43855
    -0.63534
    -0.63534
    -0.78294
    -0.38935
    -0.48775
    -0.38935
    -0.83214
    -0.68454
    -0.83214
    -0.83214
    -0.53694
    -0.53694
    -0.78294
    -0.83214
    -0.73374
    -0.83214
    -0.68454
    -0.88133
    -0.93053
    -0.88133
    -0.83214
    -0.88133
    -0.78294
    -0.83214
    -0.97973
    -1.17652
    -0.97973
    -0.63534
    -0.97973
    -0.97973
    -1.07813
    -1.07813
    -0.73374
    -0.97973
    -1.17652
    -1.17652
    -0.88133
    -0.68454
    -1.02893
    -0.93053
    -0.97973
    -1.07813
    -1.17652
    -0.83214
    -0.83214
    -0.97973
    -1.12733
    -0.93053
    -0.83214
    -0.93053
    -0.88133
    -0.78294
    -1.02893
    -0.53694
    -0.68454
    -0.88133
    -0.93053
    -0.68454
    -0.78294
    -0.38935
    -0.43855
    -0.63534
    -0.63534
    -0.68454
    -0.58614
    -0.48775
    -0.48775
    -0.58614
    -0.53694
    -0.43855
    -0.58614
    -0.48775
    -0.68454
    -0.83214
    -1.07813
    -0.53694
    -0.43855
    -0.83214
    -0.97973
    -1.32412
    -0.97973
    -0.88133
    -0.93053
    -1.22572
    -1.27492
    -1.32412
    -1.02893
    -1.07813
    -1.22572
    -1.17652
    -1.32412
    -1.22572
    -0.88133
    -1.02893
    -1.22572
    -1.02893
    -1.12733
    -0.63534
    -0.48775
    -0.38935
    -0.14336
     0.29943
     0.64382
     1.33259
     1.82458
     2.41496
     3.34972
     3.25133
     3.98930
     2.41496
     2.41496
     3.10373
     1.87377
     2.07057
     2.46415
     2.02137
     1.57858
     0.69301
    -0.24175
    -0.93053
    -1.86530
    -2.20969
    -2.50488
    -3.09526
    -2.70167
    -2.70167
    -2.60328
    -2.70167
    -2.94766
    -2.60328
    -2.45568
    -2.06209
    -1.71771
    -1.61931
    -1.47171
    -1.27492
    -1.07813
    -0.93053
    -0.93053
    -0.97973
    -0.68454
    -0.24175
    -0.43855
    -0.34015
    -0.73374
    -0.29095
    -0.43855
    -0.58614
    -0.34015
    -0.48775
    -0.43855
    -0.38935
    -0.48775
    -0.53694
    -0.53694
    -0.68454
    -0.83214
    -0.43855
    -0.43855
    -0.48775
    -0.48775
    -0.34015
    -0.38935
    -0.58614
    -0.19256
    -0.34015
    -0.29095
    -0.04496
    -0.19256
    -0.19256
    -0.09416
    -0.24175
    -0.34015
    -0.19256
    -0.14336
    -0.19256
    -0.14336
    -0.19256
    -0.38935
    -0.29095
    -0.38935
     0.00424
    -0.29095
    -0.19256
    -0.29095
    -0.34015
     0.10263
    -0.34015
    -0.34015
    -0.43855
     0.10263
    -0.19256
    -0.24175
    -0.34015
    -0.29095
    -0.38935
    -0.04496
    -0.38935
    -0.34015
    -0.29095
    -0.24175
    -0.34015
    -0.24175
    -0.34015
    -0.43855
    -0.34015
    -0.04496
    -0.14336
    -0.29095
    -0.43855
    -0.38935
    -0.29095
    -0.34015
    -0.24175
    -0.29095
    -0.34015
    -0.24175
    -0.38935
    -0.24175
    -0.43855
    -0.53694
    -0.63534
    -0.29095
    -0.43855
    -0.43855
    -0.38935
    -0.38935
    -0.68454
    -0.63534
    -0.73374
    -0.48775
    -0.63534
    -0.58614
    -0.48775
    -0.73374
    -0.48775
    -0.58614
    -0.88133
    -0.58614
    -0.43855
    -0.68454
    -0.58614
    -0.48775
    -0.63534
    -0.68454
    -0.68454
    -0.63534
    -0.09416
     0.34863
    -1.07813
    -1.07813
    -0.58614
    -0.58614
    -0.63534
    -0.58614
    -0.43855
    -0.58614
    -0.73374
    -0.53694
    -0.68454
    -1.02893
    -0.88133
    -0.73374
    -0.73374
    -0.63534
    -0.53694
    -0.83214
    -0.58614
    -0.73374
    -0.68454
    -0.68454
    -0.38935
    -0.53694
    -0.29095
    -0.19256
     0.05344
    -0.04496
     0.49622
     0.84061
     1.62778
     2.26736
     2.66095
     3.49732
     4.08770
     3.59572
     2.36576
     2.46415
     3.69411
     3.05453
     2.07057
     2.46415
     2.71015
     1.92297
     1.28339
     0.64382
    -0.34015
    -0.68454
    -1.37332
    -1.76690
    -2.25889
    -2.11129
    -2.16049
    -2.50488
    -2.40648
    -2.11129
    -1.81610
    -2.06209
    -1.66851
    -1.81610
    -1.66851
    -1.76690
    -1.42252
    -1.37332
    -1.37332
    -1.32412
    -1.17652
    -1.17652
    -0.83214
    -0.97973
    -0.63534
    -0.68454
    -0.83214
    -0.83214
    -0.38935
    -0.43855
    -0.38935
    -0.29095
    -0.29095
    -0.24175
    -0.04496
    -0.24175
    -0.34015
    -0.58614
    -0.34015
    -0.24175
    -0.29095
    -0.04496
    -0.29095
    -0.68454
    -0.29095
    -0.34015
    -0.38935
    -0.68454
    -0.78294
    -0.53694
    -0.24175
    -0.34015
    -0.38935
    -0.63534
    -0.34015
    -0.38935
    -0.34015
    -0.14336
    -0.29095
    -0.34015
    -0.19256
    -0.09416
     0.05344
    -0.19256
    -0.24175
    -0.04496
     0.10263
     0.00424
    -0.04496
    -0.04496
    -0.04496
    -0.19256
    -0.19256
    -0.04496
     0.10263
    -0.04496
    -0.34015
    -0.09416
    -0.04496
    -0.24175
    -0.14336
    -0.38935
    -0.19256
     0.15183
    -0.14336
    -0.29095
    -0.24175
    -0.29095
    -0.43855
    -0.24175
     0.05344
    -0.29095
    -0.48775
    -0.24175
     0.00424
    -0.34015
    -0.04496
    -0.53694
     0.05344
    -0.14336
    -0.04496
    -0.19256
    -0.24175
    -0.29095
    -0.24175
    -0.24175
     0.05344
    -0.04496
    -0.34015
    -0.09416
    -0.14336
    -0.09416
    -0.14336
    -0.48775
    -0.19256
     0.05344
     0.05344
    -0.09416
    -0.14336
    -0.14336
    -0.04496
     0.00424
     0.15183
     0.25023
     0.15183
     0.10263
     0.05344
     0.20103
     0.34863
     0.29943
    -0.04496
     0.25023
     0.25023
     0.34863
     0.15183
     0.05344
     0.10263
     0.05344
     0.20103
     0.20103
     0.15183
    -0.19256
     0.15183
     0.00424
     0.15183
    -0.19256
     0.10263
     0.10263
     0.64382
     0.74221
     0.79141
     1.03740
     1.38179
     1.62778
     2.26736
     2.95614
     2.66095
     2.21816
     1.33259
     1.52939
     2.31656
     1.77538
     1.08660
     0.69301
     0.84061
     0.59462
     0.15183
    -0.29095
    -0.83214
    -1.12733
    -1.42252
    -1.22572
    -1.32412
    -1.52091
    -1.02893
    -0.58614
    -0.38935
    -0.53694
    -0.38935
    -0.14336
     0.20103
     0.54542
     0.49622
     0.59462
     0.39782
     0.59462
     0.44702
     0.69301
     0.59462
    -0.04496
     0.05344
     0.05344
     0.10263
     0.00424
    -0.34015
    -0.63534
    -0.58614
    -0.58614
    -0.63534
    -0.78294
    -0.88133
    -0.88133
    -1.17652
    -0.97973
    -0.93053
    -0.97973
    -0.93053
    -1.07813
    -0.53694
    -0.68454
    -0.88133
    -0.73374
    -0.73374
    -0.34015
    -0.43855
    -0.14336
     0.34863
    -0.09416
     0.59462
     0.98820
     0.15183
     0.25023
     0.00424
     0.15183
     0.44702
     0.49622
     0.44702
     0.10263
     0.20103
     0.20103
     0.15183
    -0.09416
    -0.48775
    -0.73374
    -0.63534
    -0.53694
    -0.43855
    -0.04496
    -0.43855
    -0.34015
    -0.34015
    -0.29095
    -0.09416
    -0.34015
    -0.43855
    -0.24175
     0.10263
     0.05344
    -0.04496
    -0.04496
     0.00424
    -0.34015
     0.00424
     0.20103
    -0.09416
     0.00424
    -0.29095
    -0.14336
     0.25023
    -0.09416
    -0.29095
    -0.04496
    -0.04496
     0.05344
     0.00424
    -0.09416
    -0.04496
    -0.04496
    -0.24175
     0.15183
     0.05344
    -0.14336
     0.25023
     0.00424
    -0.09416
    -0.04496
    -0.04496
    -0.09416
    -0.04496
     0.15183
     0.05344
     0.15183
    -0.14336
     0.00424
    -0.29095
     0.15183
     0.15183
     0.00424
    -0.04496
    -0.04496
     0.05344
     0.05344
    -0.14336
    -0.04496
    -0.09416
     0.00424
    -0.14336
     0.05344
    -0.14336
    -0.14336
    -0.38935
    -0.04496
    -0.04496
    -0.29095
    -0.29095
    -0.34015
    -0.34015
     0.05344
    -0.14336
     0.20103
     0.49622
     0.93901
     1.33259
     1.87377
     2.11977
     2.66095
     2.41496
     1.87377
     0.93901
     1.28339
     1.33259
     1.28339
     0.98820
     0.64382
     0.64382
     0.34863
    -0.29095
    -0.73374
    -1.27492
    -1.96370
    -1.81610
    -2.16049
    -2.16049
    -1.91450
    -1.47171
    -1.42252
    -1.57011
    -1.17652
    -0.93053
    -0.97973
    -0.53694
    -0.38935
    -0.34015
    -0.04496
    -0.14336
    -0.14336
    -0.14336
     0.25023
     0.25023
     0.29943
     0.84061
     0.69301
     0.44702
     0.34863
     0.34863
     0.54542
     0.54542
     0.74221
     0.69301
     0.39782
     0.54542
     0.39782
     0.29943
     0.20103
     0.25023
    -0.09416
    -0.04496
     0.25023
     0.05344
     0.10263
    -0.24175
    -0.24175
    -0.48775
    -0.24175
    -0.19256
    -0.38935
    -0.43855
    -0.34015
    -0.58614
    -0.24175
    -0.58614
    -0.63534
    -0.38935
     0.00424
    -0.38935
    -0.19256
    -0.34015
    -0.63534
    -0.38935
    -0.19256
    -0.19256
    -0.09416
    -0.09416
     0.05344
    -0.04496
     0.00424
     0.15183
    -0.04496
    -0.24175
     0.05344
     0.05344
    -0.04496
     0.05344
    -0.04496
    -0.04496
    -0.19256
    -0.09416
    -0.24175
    -0.38935
    -0.58614
    -0.48775
    -0.34015
    -0.29095
    -0.63534
    -0.83214
    -0.43855
    -0.53694
    -0.58614
    -0.63534
    -0.78294
    -0.58614
    -0.63534
    -0.63534
    -0.53694
    -0.53694
    -0.68454
    -0.43855
    -0.58614
    -0.53694
    -0.63534
    -0.97973
    -0.48775
    -0.19256
    -0.58614
    -0.68454
    -0.83214
    -0.63534
    -0.78294
    -0.63534
    -0.63534
    -0.48775
    -0.58614
    -0.43855
    -0.68454
    -0.63534
    -0.43855
    -0.48775
    -0.68454
    -0.14336
    -0.43855
    -0.29095
    -0.63534
    -0.48775
    -0.48775
    -0.34015
    -0.43855
    -0.29095
    -0.34015
    -0.43855
    -0.48775
    -0.43855
    -0.38935
    -0.48775
    -0.78294
    -0.43855
    -0.38935
    -0.53694
    -0.29095
    -0.63534
    -0.48775
    -0.48775
    -0.34015
    -0.38935
     0.39782
     0.59462
     0.49622
     0.98820
     1.28339
     1.92297
     1.97217
     2.36576
     2.11977
     2.16896
     1.33259
     1.28339
     1.62778
     1.87377
     1.38179
     0.20103
     0.34863
     0.05344
    -0.34015
    -0.88133
    -1.37332
    -1.61931
    -2.01290
    -2.11129
    -2.06209
    -2.11129
    -2.16049
    -1.71771
    -1.61931
    -1.37332
    -1.27492
    -1.12733
    -0.53694
    -0.29095
    -0.48775
    -0.48775
    -0.58614
    -0.09416
     0.05344
     0.15183
     0.39782
     0.15183
     0.05344
     0.49622
     0.20103
     0.15183
     0.05344
    -0.19256
     0.05344
    -0.14336
    -0.24175
    -0.48775
    -0.68454
    -0.53694
    -0.53694
    -0.83214
    -0.73374
    -0.73374
    -1.02893
    -0.88133
    -1.02893
    -1.12733
    -1.22572
    -1.27492
    -0.93053
    -0.97973
    -0.97973
    -1.02893
    -1.27492
    -0.88133
    -1.12733
    -1.17652
    -0.93053
    -1.07813
    -1.07813
    -1.27492
    -1.07813
    -1.22572
    -0.83214
    -1.37332
    -1.17652
    -0.58614
    -0.73374
    -0.83214
    -1.07813
    -0.93053
    -0.78294
    -0.68454
    -0.53694
    -0.43855
    -0.78294
    -0.58614
    -0.34015
    -0.34015
    -0.48775
    -0.53694
    -0.63534
    -0.58614
    -0.24175
    -0.19256
    -0.78294
    -0.68454
    -0.48775
    -0.38935
    -0.34015
    -0.14336
    -0.58614
    -0.63534
    -0.58614
    -0.34015
    -0.53694
    -0.48775
    -0.53694
    -0.43855
    -0.24175
    -0.24175
    -0.24175
    -0.38935
    -0.43855
    -0.53694
    -0.43855
    -0.19256
    -0.09416
    -0.48775
    -0.38935
    -0.14336
    -0.29095
    -0.29095
    -0.38935
    -0.29095
    -0.19256
    -0.29095
    -0.14336
    -0.48775
    -0.53694
    -0.14336
    -0.38935
    -0.09416
     0.15183
    -0.38935
    -0.34015
    -0.29095
    -0.09416
    -0.14336
    -0.29095
    -0.24175
    -0.29095
    -0.19256
     0.10263
    -0.14336
    -0.14336
    -0.19256
    -0.29095
    -0.04496
    -0.09416
    -0.14336
    -0.09416
    -0.04496
    -0.04496
     0.05344
    -0.14336
    -0.29095
    -0.14336
    -0.09416
    -0.04496
    -0.19256
    -0.14336
    -0.48775
     0.29943
     0.34863
     0.74221
     0.84061
     1.28339
     1.57858
     1.87377
     1.72618
     2.07057
     2.21816
     2.46415
     3.20213
     2.41496
     2.02137
     2.16896
     2.26736
     1.67698
     1.23420
     0.88981
     0.64382
     0.15183
    -0.09416
    -0.43855
    -0.68454
    -0.73374
    -0.88133
    -1.02893
    -1.32412
    -1.17652
    -1.32412
    -0.83214
    -0.88133
    -0.48775
    -0.58614
    -0.14336
     0.05344
    -0.34015
    -0.14336
    -0.19256
     0.10263
     0.15183
     0.05344
    -0.29095
    -0.04496
     0.20103
     0.25023
     0.10263
    -0.04496
    -0.38935
    -0.48775
    -0.19256
     0.29943
     0.05344
    -0.48775
    -0.48775
    -0.29095
    -0.43855
    -0.43855
    -0.43855
    -0.58614
    -0.48775
    -0.24175
    -0.29095
    -0.43855
    -0.83214
    -0.68454
    -0.68454
     0.00424
    -0.48775
    -0.63534
    -0.63534
    -0.48775
    -0.48775
    -0.48775
    -0.43855
    -0.48775
    -0.34015
     0.05344
     0.10263
    -0.14336
    -0.34015
    -0.38935
    -0.29095
     0.05344
     0.44702
     0.25023
     0.15183
     0.10263
     0.20103
     0.44702
     0.15183
     0.20103
     0.25023
     0.64382
     0.20103
     0.44702
     0.20103
     0.29943
     0.25023
     0.29943
     0.59462
     0.59462
     0.39782
     0.39782
     0.49622
     0.44702
     0.29943
     0.20103
     0.44702
     0.34863
     0.54542
     0.49622
     0.49622
     0.34863
     0.15183
     0.34863
     0.54542
     0.49622
     0.20103
     0.39782
     0.34863
     0.15183
     0.44702
     0.34863
     0.20103
     0.25023
     0.39782
     0.34863
     0.44702
     0.20103
     0.25023
     0.15183
     0.59462
     0.34863
     0.20103
     0.49622
     0.25023
     0.29943
     0.44702
     0.29943
     0.39782
     0.34863
     0.34863
     0.54542
     0.49622
     0.59462
     0.34863
     0.10263
     0.64382
     0.74221
     0.69301
     0.64382
     0.79141
     0.39782
     0.64382
     0.69301
     0.39782
     0.74221
     0.74221
     0.44702
     0.44702
     0.29943
     0.25023
     0.05344
     0.00424
     0.10263
    -0.24175
    -0.24175
    -0.24175
    -0.19256
    -0.38935
    -0.19256
     0.00424
     0.29943
     0.59462
     0.88981
     1.43099
     1.48019
     0.74221
     0.25023
     0.69301
     1.62778
     1.97217
     1.82458
     1.67698
     1.57858
     1.77538
     2.07057
     2.36576
     1.48019
     0.20103
     0.84061
     1.13580
     1.33259
     1.03740
     0.84061
     0.49622
     0.54542
     0.49622
     0.39782
     0.59462
     0.00424
     0.15183
    -0.19256
    -0.29095
    -0.48775
    -0.19256
    -0.24175
    -0.29095
    -0.19256
    -0.04496
    -0.34015
    -0.53694
    -0.58614
    -0.24175
    -0.34015
    -0.78294
    -0.88133
    -0.43855
    -0.24175
    -0.58614
    -0.34015
    -0.48775
    -0.58614
    -0.48775
    -0.34015
    -0.43855
    -0.34015
    -0.24175
    -0.34015
     0.15183
    -0.14336
    -0.14336
     0.10263
     0.00424
    -0.04496
    -0.19256
    -0.19256
    -0.24175
    -0.19256
    -0.43855
    -0.34015
    -0.63534
    -0.68454
    -0.78294
    -1.07813
    -0.78294
    -0.68454
    -0.73374
    -1.12733
    -1.37332
    -1.76690
    -1.76690
    -1.61931
    -1.42252
    -1.37332
    -1.42252
    -1.52091
    -1.57011
    -1.52091
    -1.57011
    -2.01290
    -1.61931
    -1.76690
    -1.71771
    -1.66851
    -1.37332
    -1.61931
    -1.71771
    -1.52091
    -1.61931
    -1.52091
    -1.76690
    -1.91450
    -1.57011
    -1.76690
    -1.66851
    -1.91450
    -1.81610
    -1.66851
    -1.91450
    -1.86530
    -1.71771
    -1.96370
    -1.81610
    -1.76690
    -1.96370
    -1.86530
    -1.52091
    -1.66851
    -1.86530
    -1.57011
    -2.06209
    -1.57011
    -1.81610
    -1.37332
    -1.96370
    -1.81610
    -1.61931
    -1.66851
    -1.57011
    -1.81610
    -1.71771
    -1.42252
    -1.66851
    -1.61931
    -1.76690
    -1.52091
    -1.57011
    -1.47171
    -1.52091
    -1.12733
    -1.27492
    -1.42252
    -1.22572
    -1.12733
    -1.37332
    -1.32412
    -1.17652
    -1.12733
    -1.32412
    -1.07813
    -1.22572
    -1.32412
    -1.17652
    -1.32412
    -1.37332
    -1.32412
    -1.12733
    -1.32412
    -1.17652
    -1.57011
    -1.17652
    -1.12733
    -1.42252
    -1.37332
    -1.17652
    -1.27492
    -1.07813
    -1.42252
    -1.32412
    -1.37332
    -1.52091
    -1.52091
    -1.07813
    -1.27492
    -1.47171
    -1.12733
    -1.27492
    -1.52091
    -1.42252
    -1.22572
    -1.27492
    -1.07813
    -0.78294
    -0.58614
    -0.29095
     0.25023
     0.74221
     1.08660
     2.21816
     1.48019
     1.48019
     1.28339
     0.69301
     1.48019
     1.28339
     0.98820
     0.20103
     0.15183
     0.15183
    -0.04496
    -0.73374
    -1.02893
    -1.47171
    -1.71771
    -1.81610
    -2.06209
    -2.16049
    -2.01290
    -1.52091
    -1.32412
    -1.07813
    -0.97973
    -1.12733
    -0.68454
    -0.68454
    -0.58614
    -0.78294
    -0.58614
    -0.88133
    -1.07813
    -0.97973
    -0.83214
    -1.37332
    -1.17652
    -1.47171
    -1.17652
    -1.32412
    -1.57011
    -1.76690
    -1.47171
    -1.52091
    -1.42252
    -1.52091
    -1.12733
    -1.22572
    -1.02893
    -0.88133
    -0.93053
    -1.07813
    -1.02893
    -0.83214
    -0.53694
    -0.58614
    -0.78294
    -0.63534
    -0.48775
    -0.24175
    -0.29095
    -0.63534
    -0.83214
    -0.88133
    -0.63534
    -0.58614
    -0.38935
    -0.88133
    -0.88133
    -0.83214
    -0.83214
    -0.63534
    -0.53694
    -0.73374
    -1.32412
    -0.83214
    -0.73374
    -0.73374
    -0.93053
    -0.97973
    -0.93053
    -0.97973
    -0.68454
    -0.78294
    -1.12733
    -1.12733
    -0.83214
    -0.93053
    -0.97973
    -1.02893
    -1.17652
    -0.88133
    -0.73374
    -0.88133
    -1.02893
    -0.78294
    -1.07813
    -0.83214
    -0.78294
    -0.53694
    -0.78294
    -0.93053
    -0.78294
    -0.58614
    -0.38935
    -0.48775
    -0.58614
    -0.83214
    -0.34015
    -0.24175
    -0.43855
    -0.73374
    -0.38935
    -0.58614
    -0.38935
    -0.09416
    -0.43855
    -0.48775
    -0.29095
    -0.19256
    -0.19256
    -0.34015
    -0.48775
    -0.43855
    -0.34015
    -0.14336
    -0.34015
    -0.48775
    -0.48775
    -0.68454
    -0.38935
    -0.24175
    -0.34015
    -0.63534
    -0.83214
    -0.38935
    -0.53694
    -0.58614
    -0.63534
    -0.63534
    -0.43855
    -0.38935
    -0.38935
    -0.68454
    -0.68454
    -0.58614
    -0.63534
    -0.34015
    -0.29095
    -0.58614
    -0.48775
    -0.48775
    -0.53694
    -0.24175
    -0.34015
    -0.19256
     0.05344
     0.29943
     0.59462
     0.84061
     1.23420
     1.48019
     1.92297
     2.46415
     2.66095
     1.87377
     1.28339
     1.48019
     1.97217
     1.72618
     1.28339
     0.84061
     0.93901
     0.49622
     0.25023
    -0.38935
    -0.93053
    -1.22572
    -1.61931
    -1.81610
    -1.61931
    -1.52091
    -1.91450
    -1.66851
    -1.57011
    -1.27492
    -0.83214
    -0.88133
    -0.63534
    -0.63534
    -0.48775
    -0.14336
    -0.04496
     0.10263
     0.05344
    -0.29095
     0.15183
     0.20103
    -0.14336
    -0.14336
     0.05344
    -0.04496
    -0.14336
    -0.48775
    -0.53694
    -0.83214
    -0.53694
    -0.53694
    -0.68454
    -0.93053
    -1.02893
    -1.12733
    -0.73374
    -0.78294
    -1.07813
    -1.22572
    -1.07813
    -1.22572
    -0.97973
    -1.02893
    -0.78294
    -1.12733
    -1.02893
    -0.68454
    -0.88133
    -1.07813
    -1.22572
    -1.22572
    -0.83214
    -0.68454
    -0.68454
    -0.68454
    -0.43855
    -0.43855
    -0.68454
    -0.38935
    -0.29095
    -0.53694
    -0.38935
    -0.19256
    -0.38935
    -0.38935
    -0.34015
    -0.24175
    -0.43855
    -0.24175
    -0.04496
    -0.24175
    -0.19256
    -0.53694
    -0.19256
    -0.48775
    -0.63534
    -0.48775
    -0.34015
    -0.34015
    -0.53694
    -0.48775
    -0.43855
    -0.53694
    -0.48775
    -0.29095
    -0.43855
    -0.53694
    -0.78294
    -0.68454
    -0.58614
    -0.48775
    -0.58614
    -0.48775
    -0.24175
    -0.38935
    -0.29095
    -0.19256
    -0.29095
    -0.63534
    -0.63534
    -0.34015
     0.05344
    -0.34015
    -0.24175
    -0.34015
    -0.43855
    -0.29095
    -0.14336
    -0.14336
    -0.29095
    -0.53694
    -0.04496
    -0.19256
    -0.19256
    -0.09416
    -0.29095
    -0.38935
     0.20103
     0.25023
     0.00424
     0.05344
    -0.14336
     0.05344
     0.15183
     0.29943
     0.25023
     0.20103
     0.05344
     0.29943
     0.34863
     0.34863
     0.05344
     0.00424
     0.39782
     0.20103
     0.39782
     0.29943
     0.29943
     0.29943
     0.29943
     0.39782
     0.59462
     0.98820
     0.84061
     1.03740
     1.62778
     1.87377
     2.07057
     2.46415
     3.00534
     3.25133
     2.21816
     1.77538
     2.07057
     2.02137
     2.02137
     1.23420
     0.84061
     1.33259
     0.74221
     0.29943
    -0.19256
    -0.88133
    -1.02893
    -1.37332
    -1.81610
    -1.37332
    -1.42252
    -1.37332
    -1.37332
    -0.93053
    -0.93053
    -0.53694
    -0.38935
    -0.04496
     0.25023
     0.10263
    -0.04496
     0.34863
     0.54542
     0.64382
     0.25023
     0.79141
     0.44702
     0.49622
     0.39782
     0.34863
     0.34863
     0.15183
    -0.04496
     0.05344
    -0.14336
    -0.29095
    -0.29095
    -0.29095
    -0.24175
    -0.43855
    -0.78294
    -0.48775
    -0.43855
    -0.88133
    -0.83214
    -0.53694
    -0.88133
    -0.83214
    -1.17652
    -1.07813
    -0.93053
    -0.97973
    -1.22572
    -1.17652
    -1.57011
    -1.27492
    -1.61931
    -1.47171
    -1.76690
    -1.61931
    -1.71771
    -1.66851
    -2.25889
    -2.45568
    -2.40648
    -2.30809
    -2.45568
    -2.45568
    -2.75087
    -2.70167
    -2.94766
    -3.04606
    -3.24285
    -3.48885
    -3.14446
    -3.34125
    -3.43965
    -3.24285
    -3.34125
    -3.68564
    -3.63644
    -3.43965
    -3.53804
    -3.29205
    -3.63644
    -3.48885
    -3.63644
    -3.43965
    -3.34125
    -3.53804
    -3.39045
    -3.34125
    -3.58724
    -3.34125
    -3.39045
    -3.43965
    -3.39045
    -3.14446
    -3.34125
    -2.89847
    -2.89847
    -2.84927
    -2.94766
    -2.65247
    -2.70167
    -3.09526
    -2.40648
    -2.55408
    -2.75087
    -2.50488
    -2.16049
    -2.16049
    -2.16049
    -1.96370
    -2.25889
    -1.86530
    -1.71771
    -1.66851
    -1.81610
    -1.52091
    -1.57011
    -1.37332
    -1.37332
    -1.27492
    -1.47171
    -1.12733
    -1.22572
    -0.97973
    -1.27492
    -1.32412
    -1.47171
    -1.27492
    -1.12733
    -1.37332
    -1.57011
    -1.42252
    -1.42252
    -1.61931
    -1.71771
    -1.37332
    -1.42252
    -1.37332
    -1.32412
    -1.32412
    -1.32412
    -1.17652
    -1.22572
    -0.73374
    -0.14336
     0.15183
     0.49622
     0.59462
    -0.14336
    -0.04496
     0.69301
     0.98820
     0.15183
    -1.37332
    -1.52091
    -1.22572
    -0.83214
    -1.17652
    -1.52091
    -1.86530
    -2.45568
    -2.94766
    -3.53804
    -3.68564
    -3.88243
    -3.24285
    -3.68564
    -3.09526
    -2.80007
    -3.04606
    -2.70167
    -2.55408
    -2.11129
    -2.11129
    -2.01290
    -1.81610
    -1.61931
    -1.37332
    -1.37332
    -1.52091
    -1.37332
    -1.37332
    -1.12733
    -1.17652
    -0.93053
    -1.17652
    -1.52091
    -1.22572
    -1.17652
    -1.32412
    -1.61931
    -1.57011
    -1.57011
    -1.42252
    -1.52091
    -1.57011
    -1.76690
    -1.91450
    -1.76690
    -1.91450
    -1.57011
    -1.71771
    -1.91450
    -1.81610
    -1.96370
    -1.96370
    -1.96370
    -2.11129
    -2.16049
    -2.01290
    -1.91450
    -2.11129
    -2.06209
    -2.11129
    -2.30809
    -2.20969
    -1.81610
    -1.66851
    -2.01290
    -1.76690
    -1.66851
    -1.86530
    -1.61931
    -1.86530
    -1.52091
    -1.32412
    -1.42252
    -1.32412
    -1.32412
    -1.17652
    -1.42252
    -1.47171
    -1.32412
    -1.17652
    -1.57011
    -1.37332
    -1.32412
    -1.32412
    -1.07813
    -1.42252
    -1.37332
    -1.17652
    -1.12733
    -0.88133
    -1.27492
    -1.22572
    -1.37332
    -1.27492
    -0.97973
    -0.53694
    -1.17652
    -0.97973
    -1.07813
    -0.83214
    -0.83214
    -0.88133
    -0.88133
    -0.88133
    -0.63534
    -0.43855
    -0.63534
    -0.58614
    -0.93053
    -0.73374
    -0.58614
    -0.34015
    -0.63534
    -0.83214
    -0.68454
    -0.53694
    -0.53694
    -0.78294
    -0.97973
    -0.93053
    -0.73374
    -0.83214
    -0.83214
    -0.68454
    -0.83214
    -0.88133
    -1.07813
    -0.78294
    -0.48775
    -0.78294
    -1.07813
    -0.93053
    -0.68454
    -0.58614
    -0.78294
    -0.93053
    -0.78294
    -0.63534
    -0.48775
    -0.83214
    -0.63534
    -0.73374
    -0.93053
    -0.48775
    -0.38935
    -0.53694
    -0.63534
    -0.63534
    -0.29095
    -0.38935
    -0.24175
    -0.19256
     0.15183
     0.84061
     1.23420
     1.57858
     2.51335
     2.80854
     2.36576
     1.57858
     2.11977
     2.11977
     1.67698
     0.98820
     0.64382
     1.38179
     1.43099
     0.64382
     0.05344
    -0.53694
    -1.07813
    -1.52091
    -1.81610
    -2.30809
    -2.40648
    -2.11129
    -1.71771
    -1.71771
    -1.81610
    -1.37332
    -1.27492
    -0.73374
    -0.63534
    -0.63534
    -0.68454
    -0.48775
    -0.14336
     0.05344
    -0.14336
     0.00424
    -0.09416
    -0.24175
     0.15183
     0.25023
     0.00424
    -0.19256
    -0.19256
    -0.19256
    -0.09416
    -0.43855
    -0.43855
    -0.58614
    -0.63534
    -0.53694
    -0.58614
    -0.48775
    -0.68454
    -1.22572
    -0.88133
    -0.63534
    -0.63534
    -0.93053
    -0.83214
    -0.93053
    -0.78294
    -0.78294
    -0.93053
    -0.73374
    -0.73374
    -0.88133
    -0.73374
    -0.78294
    -0.73374
    -1.02893
    -1.07813
    -0.34015
    -0.97973
    -0.83214
    -0.73374
    -0.68454
    -0.53694
    -0.63534
    -0.58614
    -0.88133
    -0.58614
    -0.48775
    -0.58614
    -0.58614
    -0.58614
    -0.53694
    -0.48775
    -0.24175
    -0.34015
    -0.43855
    -0.43855
    -0.53694
    -0.48775
    -0.19256
    -0.24175
    -0.38935
    -0.43855
    -0.14336
    -0.43855
    -0.24175
    -0.19256
    -0.29095
    -0.48775
    -0.43855
    -0.19256
    -0.29095
    -0.48775
    -0.24175
    -0.38935
    -0.43855
    -0.53694
    -0.29095
    -0.38935
    -0.14336
    -0.34015
    -0.09416
    -0.29095
    -0.78294
    -0.53694
    -0.34015
    -0.19256
    -0.24175
    -0.43855
    -0.29095
    -0.48775
    -0.43855
    -0.53694
    -0.34015
    -0.48775
    -0.19256
    -0.53694
    -0.43855
    -0.24175
    -0.34015
    -0.48775
    -0.58614
    -0.14336
    -0.38935
    -0.09416
    -0.14336
    -0.48775
    -0.14336
    -0.29095
    -0.34015
    -0.14336
    -0.19256
    -0.29095
    -0.19256
     0.05344
    -0.19256
    -0.09416
    -0.24175
     0.10263
     0.44702
     0.44702
     0.59462
     0.88981
     1.03740
     1.72618
     2.11977
     2.36576
     2.11977
     1.38179
     0.79141
     1.82458
     2.02137
     1.77538
     0.93901
     0.54542
     0.39782
     0.34863
    -0.04496
    -0.34015
    -0.73374
    -1.27492
    -1.57011
    -1.47171
    -1.71771
    -1.52091
    -1.52091
    -1.47171
    -1.47171
    -1.17652
    -1.02893
    -0.83214
    -0.48775
    -0.19256
    -0.24175
    -0.09416
    -0.29095
    -0.09416
     0.05344
     0.25023
     0.10263
     0.29943
     0.34863
     0.34863
     0.20103
     0.25023
     0.15183
    -0.09416
     0.20103
     0.10263
    -0.19256
     0.00424
    -0.29095
    -0.43855
    -0.58614
    -0.38935
    -0.53694
    -0.58614
    -0.48775
    -0.97973
    -0.53694
    -0.53694
    -0.53694
    -0.88133
    -0.68454
    -0.48775
    -0.58614
    -0.58614
    -0.48775
    -0.38935
    -0.83214
    -0.38935
     0.00424
    -0.19256
    -0.38935
    -0.38935
    -0.29095
    -0.29095
    -0.43855
    -0.48775
    -0.24175
    -0.48775
    -0.53694
    -0.73374
    -0.48775
    -0.58614
    -0.63534
    -0.73374
    -0.78294
    -0.63534
    -0.63534
    -0.78294
    -0.38935
    -0.48775
    -0.83214
    -0.48775
    -0.53694
    -0.14336
    -0.48775
    -0.53694
    -0.34015
    -0.34015
    -0.29095
    -0.24175
    -0.34015
    -0.14336
     0.29943
    -0.24175
    -0.24175
    -0.09416
     0.05344
     0.15183
    -0.14336
     0.10263
     0.15183
     0.25023
     0.44702
     0.15183
     0.25023
     0.00424
     0.05344
     0.00424
     0.15183
     0.25023
     0.00424
     0.00424
     0.29943
     0.00424
     0.05344
     0.00424
     0.05344
    -0.34015
    -0.14336
     0.05344
    -0.38935
    -0.19256
    -0.43855
    -0.34015
    -0.34015
    -0.34015
    -0.53694
    -0.34015
    -0.48775
    -0.43855
    -0.73374
    -0.38935
    -0.24175
    -0.48775
    -0.48775
    -0.29095
    -0.34015
    -0.04496
    -0.43855
    -0.58614
    -0.29095
    -0.04496
     0.15183
    -0.29095
    -0.24175
    -0.29095
    -0.04496
    -0.04496
     0.15183
     0.00424
    -0.48775
    -0.09416
     0.15183
     0.20103
    -0.14336
    -0.29095
     0.00424
     0.44702
     0.20103
     0.34863
     0.15183
     0.05344
     0.29943
     0.54542
     0.74221
     1.13580
     0.84061
     0.98820
     1.62778
     2.16896
     2.71015
     3.15293
     3.79251
     4.43209
     4.38289
     2.90694
     2.75934
     3.20213
     2.85774
     1.87377
     2.07057
     2.36576
     1.72618
     1.03740
     0.54542
    -0.34015
    -1.02893
    -1.61931
    -1.81610
    -1.91450
    -1.81610
    -1.76690
    -1.81610
    -1.37332
    -0.97973
    -0.78294
    -0.68454
    -0.09416
     0.10263
    -0.04496
     0.29943
     0.39782
     0.69301
     0.69301
     0.49622
     0.74221
     0.84061
     0.98820
     0.59462
     0.59462
     0.69301
     0.74221
     0.39782
     0.74221
     0.74221
     0.59462
     0.49622
     0.59462
     0.54542
     0.54542
     0.29943
     0.15183
     0.59462
     0.44702
     0.49622
     0.20103
     0.10263
     0.39782
    -0.04496
     0.29943
     0.15183
     0.05344
    -0.04496
     0.15183
     0.29943
     0.00424
     0.05344
     0.00424
     0.20103
     0.29943
     0.29943
     0.15183
     0.05344
     0.05344
     0.15183
     0.39782
     0.29943
     0.25023
     0.25023
     0.29943
     0.59462
     0.15183
     0.05344
     0.10263
     0.29943
     0.44702
     0.29943
    -0.04496
     0.29943
     0.05344
     0.05344
    -0.09416
     0.20103
     0.10263
    -0.29095
     0.10263
     0.10263
    -0.04496
    -0.19256
    -0.04496
     0.05344
     0.05344
     0.29943
    -0.19256
     0.15183
     0.05344
     0.05344
     0.05344
     0.29943
     0.25023
     0.15183
     0.15183
     0.34863
     0.20103
     0.25023
     0.20103
     0.05344
     0.34863
     0.25023
     0.20103
     0.25023
     0.20103
     0.05344
     0.20103
     0.29943
     0.49622
     0.10263
    -0.04496
    -0.04496
     0.49622
     0.34863
     0.15183
     0.15183
     0.20103
     0.25023
     0.49622
     0.34863
     0.20103
     0.39782
     0.15183
     0.34863
     0.64382
     0.39782
     0.34863
     0.59462
     0.49622
     0.84061
     0.34863
     0.49622
     0.15183
     0.59462
     0.64382
     0.69301
     0.59462
     0.44702
     0.49622
     0.34863
     0.98820
     0.79141
     0.44702
     0.25023
     0.64382
     0.59462
     0.59462
     0.44702
     0.39782
     0.49622
     0.44702
     0.39782
     0.34863
     0.25023
     0.34863
     0.10263
     0.49622
     0.44702
     0.25023
     0.25023
     0.10263
     0.25023
     0.25023
     0.34863
     0.34863
     0.69301
     1.08660
     1.08660
     1.28339
     1.62778
     2.07057
     2.51335
     3.39892
     3.89091
     3.69411
     3.34972
     2.16896
     2.56255
     3.34972
     3.20213
     2.36576
     2.07057
     2.07057
     1.87377
     1.28339
     0.54542
    -0.19256
    -0.38935
    -1.07813
    -1.12733
    -1.22572
    -1.47171
    -1.27492
    -1.32412
    -1.22572
    -1.17652
    -0.93053
    -0.88133
    -0.68454
    -0.68454
    -0.48775
    -0.53694
    -0.58614
    -0.63534
    -0.78294
    -0.34015
    -0.04496
    -0.24175
    -0.34015
    -0.43855
    -0.14336
    -0.14336
    -0.24175
    -0.09416
     0.05344
     0.00424
     0.00424
     0.15183
     0.05344
     0.20103
     0.00424
     0.25023
     0.39782
     0.20103
     0.29943
     0.15183
     0.20103
     0.20103
     0.20103
     0.25023
     0.20103
     0.20103
     0.39782
     0.25023
     0.05344
     0.05344
     0.20103
     0.15183
     0.44702
     0.34863
     0.34863
     0.20103
     0.15183
     0.34863
     0.29943
     0.34863
     0.34863
     0.29943
     0.20103
     0.25023
     0.39782
     0.39782
     0.05344
     0.34863
     0.44702
     0.29943
     0.20103
     0.29943
     0.15183
    -0.04496
     0.34863
     0.10263
     0.25023
    -0.04496
     0.05344
     0.05344
    -0.04496
     0.05344
    -0.19256
    -0.19256
     0.05344
     0.20103
    -0.04496
     0.05344
    -0.04496
     0.00424
    -0.04496
     0.05344
     0.29943
    -0.04496
     0.00424
     0.15183
     0.25023
     0.00424
     0.10263
    -0.04496
     0.20103
     0.29943
     0.15183
     0.05344
     0.10263
     0.15183
     0.25023
    -0.04496
     0.00424
     0.15183
     0.25023
     0.29943
     0.00424
     0.20103
     0.20103
    -0.04496
    -0.04496
     0.20103
     0.15183
     0.05344
     0.15183
     0.05344
     0.20103
    -0.04496
     0.20103
     0.15183
     0.25023
     0.25023
     0.20103
     0.25023
     0.34863
     0.15183
     0.10263
     0.39782
     0.49622
     0.44702
     0.44702
     0.39782
     0.39782
     0.54542
     0.25023
     0.49622
     0.59462
     0.54542
     0.29943
     0.74221
     0.25023
     0.64382
     0.54542
     0.84061
     1.23420
     1.03740
     1.48019
     1.62778
     2.02137
     2.56255
     2.90694
     3.25133
     3.05453
     3.10373
     1.97217
     2.07057
     2.46415
     2.41496
     1.28339
     1.28339
     1.28339
     0.88981
     0.34863
    -0.19256
    -0.63534
    -1.02893
    -1.71771
    -1.61931
    -1.66851
    -1.37332
    -1.52091
    -1.61931
    -0.93053
    -0.48775
    -0.38935
    -0.48775
    -0.09416
     0.00424
     0.15183
     0.25023
     0.39782
     0.49622
     0.74221
     0.64382
     0.74221
     0.64382
     0.39782
     0.49622
     0.29943
     0.20103
     0.29943
     0.25023
     0.39782
     0.44702
     0.15183
     0.20103
     0.25023
     0.15183
     0.15183
     0.20103
     0.29943
     0.49622
     0.64382
     0.39782
     0.25023
     0.64382
     0.59462
     0.25023
     0.54542
     0.74221
     0.39782
     0.64382
     0.74221
     1.33259
     1.03740
     0.44702
     0.84061
     0.93901
     0.74221
     0.84061
     0.98820
     0.84061
     1.03740
     0.79141
     0.93901
     0.64382
     0.74221
     0.59462
     0.69301
     0.74221
     0.49622
     0.49622
     0.64382
     0.64382
     0.69301
     0.34863
     0.49622
     0.59462
     0.74221
     0.44702
     0.54542
     0.74221
     0.54542
     0.49622
     0.44702
     0.64382
     0.54542
     0.39782
     0.29943
     0.49622
     0.49622
     0.79141
     0.44702
     0.34863
     0.64382
     0.54542
     0.20103
     0.59462
     0.44702
     0.15183
     0.39782
     0.44702
     0.34863
     0.20103
     0.25023
     0.10263
     0.34863
     0.29943
     0.39782
     0.15183
     0.15183
     0.15183
     0.10263
     0.05344
     0.25023
     0.05344
     0.00424
     0.15183
    -0.04496
    -0.14336
    -0.34015
     0.10263
    -0.24175
     0.05344
    -0.24175
    -0.34015
    -0.34015
    -0.29095
    -0.34015
    -0.24175
    -0.04496
    -0.24175
    -0.24175
    -0.19256
    -0.19256
     0.25023
    -0.09416
     0.10263
     0.15183
     0.44702
     0.29943
     0.20103
     0.39782
     0.54542
     0.64382
     0.74221
     1.13580
     1.08660
     1.18500
     1.72618
     2.26736
     2.85774
     3.20213
     3.54652
     3.59572
     2.26736
     2.41496
     2.71015
     2.36576
     1.82458
     1.23420
     1.48019
     1.62778
     1.18500
     0.49622
    -0.09416
    -0.53694
    -0.93053
    -1.52091
    -1.61931
    -1.91450
    -1.42252
    -1.27492
    -0.83214
    -0.93053
    -0.88133
    -0.53694
    -0.38935
    -0.19256
     0.25023
    -0.04496
     0.20103
     0.44702
     0.59462
     0.49622
     0.44702
     0.54542
     0.84061
     0.79141
     0.79141
     0.74221
     0.54542
     0.64382
     0.74221
     0.59462
     0.93901
     0.34863
     0.39782
     0.64382
     0.59462
     0.10263
     0.25023
     0.05344
     0.10263
     0.29943
     0.39782
     0.20103
    -0.24175
    -0.14336
     0.05344
    -0.19256
    -0.29095
     0.00424
    -0.29095
    -0.14336
    -0.09416
    -0.09416
    -0.34015
    -0.63534
    -0.14336
    -0.19256
     0.20103
     0.05344
     0.20103
     0.15183
     0.10263
    -0.04496
     0.44702
     0.59462
     0.25023
     0.25023
     0.49622
     0.88981
     0.93901
     0.54542
     0.44702
     0.25023
     0.54542
     0.64382
     0.54542
     0.54542
     0.49622
     0.15183
     0.49622
     0.74221
     0.39782
     0.10263
     0.20103
     0.44702
     0.64382
     0.34863
     0.20103
     0.44702
     0.59462
     0.34863
     0.44702
     0.39782
     0.34863
     0.34863
     0.39782
     0.54542
     0.64382
     0.34863
     0.64382
     0.49622
     0.49622
     0.64382
     0.34863
     0.44702
     0.25023
     0.69301
     0.49622
     0.59462
     0.44702
     0.29943
     0.39782
     0.69301
     0.54542
     0.39782
     0.34863
     0.69301
     0.39782
     0.54542
     0.54542
     0.34863
     0.49622
     0.49622
     0.64382
     0.59462
     0.69301
     0.49622
     0.39782
     0.84061
     0.93901
     0.64382
     0.59462
     0.49622
     0.93901
     0.74221
     0.79141
     0.69301
     0.54542
     0.74221
     0.98820
     1.08660
     1.08660
     1.13580
     1.23420
     1.67698
     2.41496
     2.71015
     3.20213
     3.64492
     4.08770
     3.94010
     3.05453
     2.21816
     2.95614
     3.10373
     2.71015
     1.92297
     1.97217
     1.72618
     1.08660
     0.49622
     0.39782
    -0.38935
    -0.93053
    -1.07813
    -1.37332
    -1.07813
    -1.07813
    -0.83214
    -0.73374
    -0.53694
    -0.14336
     0.10263
     0.15183
     0.39782
     0.59462
     0.59462
     1.03740
     1.08660
     0.93901
     0.84061
     1.08660
     1.18500
     1.13580
     1.08660
     1.08660
     0.88981
     0.88981
     0.98820
     0.84061
     1.08660
     0.64382
     0.44702
     0.49622
     0.84061
     0.34863
     0.29943
     0.34863
     0.34863
     0.59462
     0.44702
     0.29943
     0.10263
     0.25023
     0.49622
     0.49622
     0.34863
     0.39782
    -0.09416
     0.15183
     0.15183
     0.15183
     0.00424
     0.05344
    -0.04496
    -0.34015
    -0.34015
    -0.24175
    -0.24175
    -0.43855
    -0.34015
    -0.68454
    -0.48775
    -0.38935
    -0.43855
    -0.53694
    -0.09416
    -0.19256
    -0.38935
    -0.14336
    -0.04496
    -0.09416
    -0.19256
     0.15183
     0.05344
    -0.14336
     0.25023
     0.29943
     0.20103
     0.44702
     0.29943
     0.10263
     0.39782
     0.54542
     0.34863
     0.00424
     0.20103
     0.20103
     0.10263
     0.25023
     0.10263
    -0.09416
     0.05344
     0.05344
    -0.19256
    -0.09416
    -0.04496
     0.05344
    -0.34015
     0.15183
    -0.14336
     0.00424
     0.00424
    -0.19256
    -0.04496
     0.00424
     0.15183
     0.20103
     0.05344
     0.10263
     0.10263
    -0.09416
    -0.04496
    -0.38935
    -0.19256
     0.10263
    -0.19256
    -0.19256
    -0.48775
    -0.58614
    -0.24175
    -0.63534
    -0.53694
    -0.53694
    -0.53694
    -0.63534
    -0.58614
    -0.68454
    -0.78294
    -0.68454
    -0.88133
    -0.43855
    -0.58614
    -0.73374
    -0.73374
    -0.73374
    -0.78294
    -0.78294
    -0.48775
    -0.48775
    -0.43855
    -0.04496
    -0.19256
    -0.14336
     0.74221
     0.74221
     1.08660
     1.57858
     1.97217
     1.72618
     0.88981
     0.54542
     1.13580
     1.52939
     1.18500
     1.03740
     0.44702
     0.34863
    -0.14336
    -0.09416
    -0.73374
    -1.12733
    -1.57011
    -1.71771
    -1.47171
    -1.81610
    -1.66851
    -1.47171
    -1.42252
    -1.57011
    -1.17652
    -1.02893
    -0.73374
    -0.53694
    -0.34015
    -0.34015
     0.00424
    -0.24175
    -0.19256
     0.15183
     0.34863
     0.20103
     0.20103
     0.39782
     0.20103
     0.54542
     0.20103
     0.20103
     0.15183
     0.34863
     0.29943
     0.05344
    -0.04496
     0.29943
     0.05344
    -0.04496
     0.29943
    -0.04496
     0.00424
     0.15183
     0.25023
    -0.09416
     0.00424
    -0.04496
     0.00424
     0.05344
     0.25023
     0.05344
     0.10263
    -0.04496
    -0.09416
    -0.29095
     0.00424
     0.00424
     0.05344
     0.10263
    -0.09416
    -0.19256
    -0.14336
    -0.34015
    -0.29095
    -0.34015
    -0.04496
    -0.19256
    -0.53694
    -0.19256
    -0.34015
    -0.19256
    -0.38935
    -0.29095
    -0.38935
    -0.24175
    -0.19256
    -0.04496
    -0.48775
    -0.38935
    -0.09416
     0.05344
     0.10263
    -0.04496
    -0.24175
    -0.24175
     0.05344
     0.05344
     0.00424
     0.05344
     0.20103
     0.05344
     0.15183
     0.20103
     0.20103
     0.15183
     0.05344
     0.20103
     0.29943
     0.29943
     0.49622
     0.15183
     0.15183
     0.29943
     0.34863
     0.44702
     0.20103
    -0.19256
     0.05344
     0.34863
     0.34863
     0.15183
     0.05344
     0.05344
     0.10263
     0.34863
     0.05344
     0.15183
     0.15183
    -0.04496
    -0.04496
     0.00424
     0.25023
     0.20103
     0.15183
     0.10263
     0.20103
     0.29943
     0.10263
     0.15183
     0.25023
     0.34863
     0.44702
     0.25023
     0.20103
     0.15183
     0.15183
     0.25023
     0.54542
     0.54542
     0.29943
     0.20103
     0.49622
     0.49622
     0.59462
     0.74221
     1.08660
     1.43099
     1.77538
     2.31656
     2.90694
     3.39892
     4.08770
     2.95614
     2.51335
     2.90694
     2.95614
     2.66095
     1.87377
     2.16896
     1.87377
     1.67698
     0.84061
     0.69301
     0.29943
    -0.83214
    -1.32412
    -1.66851
    -1.57011
    -1.66851
    -1.66851
    -1.37332
    -1.66851
    -1.12733
    -0.58614
    -0.58614
    -0.48775
    -0.29095
     0.10263
     0.05344
     0.25023
     0.34863
     0.44702
     0.44702
     0.39782
     0.34863
     0.64382
     0.64382
     0.39782
     0.05344
     0.49622
     0.39782
     0.49622
     0.29943
     0.00424
     0.10263
     0.20103
     0.44702
     0.29943
    -0.19256
    -0.04496
    -0.04496
    -0.04496
     0.34863
     0.29943
     0.05344
     0.10263
     0.15183
     0.15183
     0.20103
    -0.14336
     0.00424
     0.05344
     0.29943
    -0.09416
    -0.63534
     0.05344
    -0.09416
    -0.04496
     0.15183
     0.05344
    -0.48775
    -0.29095
    -0.24175
    -0.14336
    -0.14336
    -0.09416
    -0.29095
     0.05344
    -0.09416
     0.15183
    -0.09416
    -0.19256
    -0.29095
    -0.29095
     0.00424
    -0.19256
    -0.24175
    -0.38935
    -0.38935
    -0.19256
    -0.09416
    -0.38935
    -0.14336
    -0.43855
    -0.14336
    -0.04496
    -0.29095
    -0.48775
    -0.43855
    -0.29095
    -0.19256
     0.00424
    -0.29095
    -0.58614
    -0.19256
    -0.04496
    -0.34015
    -0.38935
    -0.34015
    -0.48775
    -0.38935
    -0.04496
    -0.04496
    -0.19256
    -0.29095
    -0.29095
    -0.34015
     0.05344
    -0.04496
    -0.19256
    -0.14336
    -0.04496
     0.05344
    -0.14336
     0.10263
    -0.09416
    -0.04496
     0.15183
     0.29943
     0.05344
     0.00424
    -0.04496
     0.05344
     0.15183
     0.34863
     0.00424
     0.20103
     0.00424
     0.25023
     0.25023
     0.20103
     0.10263
    -0.19256
     0.20103
     0.25023
     0.39782
     0.20103
     0.05344
     0.10263
     0.15183
     0.44702
     0.15183
     0.20103
     0.29943
     0.15183
     0.15183
     0.25023
     0.05344
     0.25023
     0.29943
     0.15183
     0.05344
     0.34863
     0.10263
     0.10263
     0.44702
     0.64382
     0.64382
     0.39782
     0.49622
     0.15183
     0.59462
     0.93901
     1.18500
     1.33259
     1.82458
     1.87377
     2.46415
     2.90694
     2.02137
     1.28339
     1.33259
     1.77538
     2.11977
     1.77538
     1.77538
     1.82458
     1.67698
     0.84061
     0.05344
    -0.34015
    -0.29095
     0.00424
     0.05344
     0.10263
     0.00424
    -0.34015
    -0.04496
     0.10263
     0.49622
     0.29943
     0.25023
     0.34863
     0.64382
     1.03740
     0.59462
     0.59462
     0.59462
     0.64382
     0.69301
     0.44702
     0.34863
     0.15183
    -0.24175
    -0.04496
     0.10263
    -0.19256
    -0.24175
    -0.34015
    -0.09416
    -0.04496
    -0.14336
    -0.04496
     0.10263
    -0.19256
    -0.09416
    -0.19256
     0.10263
    -0.19256
    -0.04496
    -0.04496
     0.34863
     0.15183
     0.15183
     0.20103
     0.10263
     0.10263
     0.20103
     0.05344
     0.10263
     0.25023
     0.25023
     0.34863
     0.00424
     0.15183
     0.25023
    -0.09416
     0.39782
     0.49622
     0.05344
     0.29943
     0.20103
     0.05344
     0.29943
     0.29943
     0.29943
     0.29943
     0.15183
     0.15183
     0.20103
     0.20103
     0.15183
    -0.14336
     0.00424
     0.20103
    -0.04496
     0.10263
    -0.04496
     0.15183
     0.00424
     0.15183
     0.20103
     0.10263
     0.15183
     0.20103
     0.20103
     0.34863
     0.44702
     0.15183
     0.05344
     0.64382
     0.54542
     0.20103
     0.29943
     0.54542
     0.29943
     0.15183
     0.29943
     0.39782
     0.15183
     0.20103
     0.25023
     0.39782
     0.39782
     0.10263
     0.00424
     0.25023
     0.49622
     0.25023
     0.20103
     0.15183
     0.05344
     0.15183
     0.15183
     0.25023
     0.15183
     0.20103
    -0.14336
     0.00424
     0.15183
     0.05344
    -0.04496
     0.00424
     0.10263
    -0.04496
     0.15183
     0.05344
    -0.09416
    -0.04496
    -0.14336
    -0.04496
    -0.14336
     0.05344
    -0.09416
    -0.24175
    -0.34015
    -0.04496
    -0.53694
    -0.19256
    -0.19256
    -0.48775
    -0.38935
    -0.14336
    -0.29095
    -0.53694
    -0.48775
    -0.48775
    -0.29095
    -0.38935
    -0.19256
    -0.43855
    -0.34015
    -0.43855
    -0.43855
    -0.29095
    -0.04496
    -0.14336
    -0.09416
    -0.24175
     0.10263
     0.00424
     0.05344
     0.10263
     0.10263
     0.34863
     0.10263
     0.44702
     0.25023
     0.49622
     0.44702
     0.54542
     0.98820
     1.08660
     1.13580
     1.62778
     2.07057
     2.31656
     3.00534
     3.39892
     4.13690
     3.94010
     2.61175
     2.46415
     3.20213
     2.16896
     1.48019
     2.11977
     2.51335
     2.11977
     0.93901
     0.54542
    -0.29095
    -0.78294
    -1.32412
    -1.71771
    -1.61931
    -1.86530
    -1.86530
    -1.57011
    -1.52091
    -1.27492
    -0.88133
    -1.12733
    -0.78294
    -0.68454
    -0.78294
    -0.48775
     0.10263
     0.05344
    -0.29095
    -0.09416
    -0.24175
     0.15183
     0.64382
     0.10263
    -0.09416
    -0.04496
     0.15183
     0.20103
    -0.04496
     0.20103
     0.15183
    -0.24175
     0.00424
     0.00424
     0.00424
    -0.38935
    -0.19256
    -0.04496
     0.15183
     0.05344
    -0.04496
    -0.14336
     0.10263
    -0.04496
    -0.04496
     0.34863
     0.15183
     0.10263
     0.25023
     0.20103
     0.20103
     0.39782
     0.20103
     0.05344
     0.39782
     0.34863
     0.05344
     0.05344
     0.15183
     0.15183
    -0.14336
     0.00424
     0.20103
    -0.09416
    -0.04496
     0.20103
    -0.04496
    -0.24175
    -0.29095
    -0.14336
    -0.04496
     0.10263
     0.10263
    -0.14336
    -0.24175
    -0.14336
    -0.14336
    -0.14336
     0.00424
    -0.24175
    -0.19256
    -0.19256
     0.05344
    -0.24175
    -0.29095
    -0.38935
    -0.14336
     0.05344
     0.05344
    -0.38935
    -0.09416
    -0.29095
    -0.09416
    -0.19256
     0.15183
    -0.04496
    -0.19256
     0.05344
     0.15183
     0.25023
    -0.29095
    -0.19256
     0.00424
     0.05344
     0.15183
     0.05344
     0.05344
     0.00424
     0.05344
    -0.19256
     0.05344
     0.00424
     0.10263
    -0.04496
    -0.04496
     0.05344
     0.05344
    -0.04496
    -0.14336
    -0.04496
     0.20103
     0.34863
    -0.04496
    -0.14336
     0.10263
    -0.14336
     0.15183
     0.49622
     0.10263
    -0.04496
     0.25023
     0.25023
     0.15183
     0.10263
     0.15183
     0.15183
     0.34863
     0.25023
     0.05344
     0.25023
     0.15183
     0.05344
     0.44702
     0.54542
     0.74221
     0.74221
     1.18500
     1.13580
     1.92297
     2.16896
     2.95614
     3.00534
     3.00534
     2.71015
     1.57858
     2.21816
     2.56255
     2.36576
     1.92297
     1.67698
     1.57858
     0.93901
     0.79141
     0.39782
    -0.14336
    -0.63534
    -0.83214
    -1.12733
    -0.93053
    -0.88133
    -0.97973
    -0.88133
    -0.68454
    -0.29095
    -0.04496
     0.15183
     0.54542
     0.29943
     0.44702
     0.59462
     0.44702
     0.84061
     0.88981
     0.74221
     0.84061
     0.64382
     0.64382
     0.59462
     0.25023
     0.05344
     0.29943
     0.49622
     0.49622
    -0.09416
    -0.43855
    -0.14336
     0.10263
    -0.04496
    -0.34015
    -0.63534
    -0.73374
    -0.29095
    -0.38935
    -0.29095
    -0.43855
    -0.83214
    -0.63534
    -0.68454
    -0.04496
    -0.53694
    -0.63534
    -0.63534
    -0.38935
    -0.19256
    -0.48775
    -0.34015
    -0.19256
    -0.24175
     0.29943
    -0.04496
     0.00424
     0.20103
     0.20103
     0.05344
     0.25023
     0.25023
     0.05344
    -0.04496
     0.44702
     0.34863
     0.34863
     0.20103
     0.15183
     0.29943
     0.39782
     0.25023
     0.25023
     0.44702
     0.44702
     0.20103
     0.39782
     0.74221
     0.59462
     0.34863
     0.54542
     0.84061
     0.79141
     0.74221
     0.59462
     0.79141
     0.93901
     0.88981
     1.13580
     0.88981
     0.84061
     0.84061
     0.93901
     1.23420
     1.13580
     0.98820
     0.84061
     1.13580
     1.28339
     1.28339
     1.18500
     1.23420
     1.13580
     1.28339
     1.52939
     1.38179
     1.28339
     1.28339
     1.48019
     1.67698
     1.43099
     1.43099
     1.33259
     1.48019
     1.48019
     1.43099
     1.28339
     1.23420
     1.13580
     1.52939
     1.48019
     1.18500
     1.33259
     1.18500
     0.79141
     1.28339
     1.28339
     0.88981
     0.93901
     0.79141
     0.74221
     1.13580
     0.74221
     0.69301
     0.74221
     0.79141
     0.64382
     0.93901
     0.59462
     0.59462
     0.44702
     0.74221
     1.13580
     1.23420
     1.28339
     1.57858
     1.87377
     2.36576
     2.56255
     3.05453
     3.49732
     3.89091
     3.74331
     2.66095
     2.07057
     2.75934
     2.51335
     1.82458
     1.67698
     1.67698
     1.38179
     0.93901
     0.34863
    -0.29095
    -1.12733
    -1.12733
    -1.22572
    -1.42252
    -1.32412
    -1.27492
    -0.97973
    -0.68454
    -0.93053
    -0.58614
     0.00424
     0.10263
     0.25023
     0.54542
     0.64382
     0.74221
     0.84061
     0.93901
     0.98820
     0.93901
     1.28339
     1.23420
     1.28339
     1.18500
     1.28339
     0.74221
     1.13580
     1.08660
     1.23420
     0.98820
     0.59462
     0.29943
     0.44702
     0.59462
     0.34863
     0.25023
     0.25023
     0.15183
     0.15183
     0.20103
    -0.09416
    -0.53694
    -0.24175
     0.20103
     0.10263
    -0.29095
    -0.43855
    -0.24175
     0.05344
    -0.04496
    -0.19256
     0.05344
    -0.04496
    -0.04496
    -0.09416
     0.15183
     0.05344
     0.15183
    -0.09416
     0.44702
     0.59462
     0.44702
     0.29943
     0.20103
     0.25023
     0.00424
     0.34863
     0.74221
     0.79141
     0.59462
     0.59462
     0.29943
     0.44702
     0.44702
     0.25023
     0.69301
     0.54542
     0.44702
     0.64382
     0.54542
     0.54542
     0.64382
     0.59462
     0.49622
     0.93901
     0.49622
     0.49622
     0.34863
     0.59462
     0.59462
     0.49622
     0.64382
     0.64382
     0.54542
     0.34863
     0.44702
     0.29943
     0.34863
     0.29943
     0.39782
     0.34863
     0.39782
     0.54542
     0.54542
     0.29943
     0.54542
     0.39782
     0.29943
     0.64382
     0.49622
     0.34863
     0.64382
     0.49622
     0.49622
     0.49622
     0.49622
     0.54542
     0.74221
     0.39782
     0.59462
     0.44702
     0.84061
     0.44702
     0.44702
     0.54542
     0.64382
     0.54542
     0.49622
     0.54542
     0.49622
     0.15183
     0.34863
     0.44702
     0.49622
     0.64382
     0.29943
     0.34863
     0.20103
     0.10263
     0.05344
     0.44702
     0.29943
     0.44702
     0.69301
     0.98820
     1.13580
     1.23420
     1.72618
     2.46415
     3.59572
     3.54652
     2.56255
     1.52939
     2.21816
     2.80854
     2.56255
     1.28339
     1.38179
     1.57858
     1.62778
     0.88981
     0.39782
    -0.29095
    -0.97973
    -0.88133
    -1.37332
    -1.61931
    -1.61931
    -1.27492
    -1.32412
    -0.97973
    -0.78294
    -0.43855
     0.10263
     0.15183
     0.15183
     0.39782
     0.54542
     0.54542
     0.54542
     1.03740
     1.08660
     1.13580
     1.08660
     0.84061
     0.74221
     0.98820
     0.79141
     0.49622
     0.74221
     0.49622
     0.34863
     0.39782
     0.25023
     0.00424
     0.05344
    -0.24175
     0.15183
     0.05344
     0.20103
    -0.09416
    -0.24175
    -0.24175
    -0.24175
    -0.34015
    -0.29095
    -0.24175
    -0.38935
    -0.48775
    -0.38935
    -0.48775
    -0.78294
    -0.83214
    -0.53694
    -0.58614
    -0.63534
    -0.68454
    -0.88133
    -0.63534
    -0.43855
    -0.88133
    -0.48775
    -0.58614
    -0.48775
    -0.48775
    -0.19256
    -0.29095
    -0.29095
    -0.43855
    -0.24175
    -0.14336
    -0.09416
    -0.29095
    -0.34015
    -0.19256
    -0.24175
    -0.04496
    -0.29095
     0.10263
     0.05344
    -0.43855
     0.05344
    -0.04496
    -0.19256
    -0.04496
     0.05344
    -0.09416
     0.20103
     0.20103
     0.15183
     0.15183
     0.20103
     0.15183
    -0.14336
     0.39782
     0.34863
     0.00424
     0.05344
     0.05344
     0.05344
    -0.04496
    -0.29095
    -0.34015
    -0.29095
    -0.29095
    -0.24175
    -0.48775
    -0.63534
    -0.93053
    -0.83214
    -0.38935
    -0.58614
    -0.73374
    -0.78294
    -0.63534
    -0.63534
    -0.68454
    -0.83214
    -0.88133
    -0.68454
    -0.53694
    -0.63534
    -0.68454
    -0.48775
    -0.19256
    -0.53694
    -0.43855
    -0.14336
    -0.43855
    -0.63534
    -0.29095
    -0.14336
    -0.34015
    -0.43855
    -0.29095
    -0.34015
     0.00424
     0.05344
    -0.34015
    -0.34015
    -0.43855
    -0.38935
     0.05344
     0.34863
     0.44702
     0.20103
     0.49622
     0.88981
     1.48019
     1.82458
     2.36576
     2.80854
     3.44812
     2.90694
     1.97217
     2.11977
     2.85774
     2.46415
     1.97217
     1.97217
     1.87377
     1.33259
     1.23420
     0.93901
     0.59462
    -0.09416
    -0.88133
    -1.17652
    -1.47171
    -1.07813
    -0.97973
    -0.93053
    -0.88133
    -0.63534
    -0.53694
    -0.19256
     0.00424
    -0.04496
     0.15183
     0.00424
     0.64382
     0.84061
     0.74221
     0.64382
     0.93901
     0.98820
     0.69301
     0.79141
     0.88981
     0.74221
     0.74221
     0.59462
     0.84061
     0.44702
     0.29943
     0.39782
     0.15183
     0.29943
     0.10263
    -0.09416
    -0.14336
    -0.29095
    -0.24175
    -0.14336
    -0.24175
    -0.38935
    -0.34015
    -0.68454
    -0.09416
    -0.38935
    -0.63534
    -0.63534
    -0.38935
    -0.48775
    -0.24175
    -0.63534
    -0.78294
    -0.58614
    -0.38935
    -0.38935
    -0.38935
    -0.73374
    -0.63534
    -0.48775
    -0.29095
    -0.34015
    -0.48775
    -0.53694
    -0.29095
    -0.24175
    -0.14336
    -0.34015
    -0.34015
    -0.38935
    -0.24175
    -0.19256
    -0.14336
    -0.34015
    -0.48775
    -0.63534
    -0.29095
    -0.19256
    -0.24175
    -0.63534
    -0.63534
    -0.48775
    -0.19256
    -0.63534
    -0.29095
    -0.58614
    -0.58614
    -0.29095
    -0.38935
    -0.29095
    -0.48775
    -0.78294
    -0.58614
    -0.19256
    -0.43855
    -0.43855
    -0.53694
    -0.58614
    -0.38935
    -0.48775
    -0.34015
    -0.73374
    -0.48775
    -0.38935
    -0.48775
    -0.38935
    -0.58614
    -0.43855
    -0.68454
    -0.09416
    -0.14336
    -0.68454
    -0.48775
    -0.68454
    -0.38935
    -0.38935
    -0.63534
    -0.58614
    -0.63534
    -0.48775
    -0.48775
    -0.53694
    -0.48775
    -0.63534
    -0.88133
    -0.48775
    -0.29095
    -0.63534
    -0.38935
    -0.68454
    -0.43855
    -0.48775
    -0.43855
    -0.73374
    -0.29095
    -0.19256
    -0.38935
    -0.48775
    -0.43855
    -0.48775
    -0.83214
    -0.48775
    -0.38935
    -0.53694
    -0.73374
    -0.68454
    -0.58614
    -0.68454
    -0.68454
    -0.93053
    -0.68454
    -0.83214
    -0.68454
    -0.68454
    -0.48775
    -0.73374
    -0.78294
    -0.78294
    -0.48775
    -0.29095
    -0.58614
    -0.73374
    -0.38935
    -0.19256
    -0.29095
     0.05344
    -0.04496
     0.34863
     0.64382
     1.18500
     1.92297
     2.71015
     3.39892
     4.08770
     3.84171
     2.16896
     2.61175
     3.05453
     2.80854
     2.36576
     1.72618
     1.62778
     1.43099
     1.03740
     0.64382
    -0.04496
    -1.07813
    -1.76690
    -2.16049
    -2.60328
    -2.35728
    -2.25889
    -2.50488
    -2.25889
    -1.76690
    -1.57011
    -1.22572
    -1.22572
    -1.07813
    -0.88133
    -0.78294
    -0.68454
    -0.78294
    -0.68454
    -0.48775
    -0.48775
    -0.68454
    -0.29095
    -0.29095
    -0.43855
    -0.88133
    -0.68454
    -0.53694
    -0.48775
    -0.24175
    -0.14336
    -0.48775
    -0.58614
    -0.19256
     0.05344
    -0.24175
    -0.48775
    -0.48775
    -0.24175
    -0.29095
    -0.09416
    -0.48775
    -0.24175
    -0.63534
    -0.34015
    -0.38935
    -0.73374
    -0.48775
    -0.68454
    -0.58614
    -0.38935
    -0.14336
    -0.43855
    -0.68454
    -0.34015
    -0.34015
    -0.24175
    -0.24175
    -0.14336
    -0.04496
    -0.04496
     0.00424
    -0.04496
    -0.14336
     0.15183
     0.15183
     0.00424
     0.25023
    -0.04496
     0.00424
     0.05344
     0.15183
     0.10263
     0.29943
     0.20103
     0.00424
    -0.04496
     0.00424
     0.10263
     0.34863
     0.34863
     0.05344
    -0.14336
     0.15183
     0.05344
     0.00424
    -0.04496
     0.05344
    -0.14336
     0.10263
     0.15183
     0.00424
    -0.09416
     0.15183
    -0.14336
    -0.09416
     0.25023
    -0.09416
    -0.14336
     0.05344
    -0.04496
    -0.04496
    -0.14336
     0.15183
     0.05344
    -0.04496
    -0.04496
    -0.04496
    -0.19256
     0.00424
    -0.29095
    -0.19256
     0.05344
     0.25023
     0.10263
    -0.04496
    -0.09416
     0.15183
    -0.04496
     0.00424
     0.25023
    -0.14336
     0.00424
     0.29943
     0.25023
     0.15183
    -0.04496
     0.05344
     0.25023
     0.34863
     0.05344
     0.05344
     0.25023
     0.15183
     0.20103
     0.15183
     0.20103
     0.15183
     0.10263
     0.34863
     0.20103
     0.25023
     0.10263
     0.15183
     0.34863
     0.25023
     0.49622
     0.20103
     0.29943
     0.29943
     0.39782
     0.34863
     0.34863
     0.59462
     0.74221
     1.23420
     1.57858
     1.87377
     2.02137
     2.61175
     3.30053
     3.34972
     3.20213
     2.71015
     1.82458
     2.90694
     2.80854
     2.36576
     2.21816
     2.07057
     1.67698
     1.62778
     0.84061
     0.44702
    -0.14336
    -0.63534
    -0.43855
    -0.53694
    -0.48775
    -0.53694
    -0.53694
    -0.24175
     0.54542
     0.34863
     0.49622
     0.29943
     0.39782
     0.84061
     0.88981
     1.13580
     1.38179
     0.98820
     1.03740
     1.13580
     1.18500
     1.03740
     0.79141
     0.64382
     0.59462
     0.69301
     0.84061
     0.93901
     0.54542
     0.54542
     0.74221
     0.93901
     0.64382
     0.49622
     0.39782
     0.74221
     0.93901
     0.79141
     0.93901
     0.59462
     0.64382
     0.64382
     0.64382
     1.03740
     0.84061
     0.49622
     0.74221
     0.74221
     0.84061
     0.74221
     0.25023
     0.74221
     0.88981
     0.93901
     0.79141
     0.39782
     0.79141
     0.49622
     0.54542
     0.84061
     0.93901
     0.54542
     0.59462
     0.54542
     0.84061
     0.54542
     0.44702
     0.44702
     0.69301
     0.64382
     0.74221
     0.39782
     0.49622
     0.44702
     0.39782
     0.49622
     0.54542
     0.29943
     0.49622
     0.44702
     0.59462
     0.29943
     0.34863
     0.20103
     0.15183
     0.34863
     0.39782
     0.34863
     0.15183
     0.25023
     0.25023
     0.00424
     0.59462
     0.49622
     0.10263
     0.29943
     0.29943
     0.54542
     0.64382
     0.15183
     0.54542
     0.59462
     0.74221
     0.49622
     0.69301
     0.49622
     0.49622
     0.59462
     0.84061
     0.64382
     0.49622
     0.59462
     0.69301
     0.79141
     0.54542
     0.59462
     0.44702
     0.54542
     0.74221
     0.49622
     0.54542
     0.64382
     0.44702
     0.29943
     0.64382
     0.64382
     0.25023
     0.39782
     0.54542
     0.54542
     0.54542
     0.15183
     0.10263
     0.34863
     0.49622
     0.39782
     0.34863
     0.15183
     0.49622
     0.15183
     0.20103
     0.59462
     0.59462
     0.44702
     0.79141
     1.28339
     1.67698
     1.82458
     2.21816
     2.75934
     3.54652
     3.30053
     3.10373
     1.87377
     2.02137
     2.80854
     2.26736
     2.11977
     2.07057
     1.87377
     1.72618
     1.28339
     0.74221
     0.25023
    -0.04496
    -0.34015
    -0.38935
    -0.34015
    -0.09416
     0.10263
     0.05344
     0.15183
     0.49622
     1.03740
     1.23420
     1.33259
     1.28339
     1.28339
     1.67698
     1.72618
     1.72618
     1.72618
     1.67698
     1.82458
     1.82458
     1.77538
     1.67698
     1.28339
     1.13580
     1.48019
     1.38179
     0.88981
     0.74221
     0.93901
     1.18500
     0.84061
     0.59462
     0.59462
     0.64382
     0.54542
     0.79141
     0.59462
     0.64382
     0.29943
     0.20103
     0.54542
     0.79141
     0.79141
     0.49622
     0.69301
     0.79141
     0.49622
     0.34863
     0.64382
     0.64382
     0.88981
     0.79141
     0.84061
     0.25023
     0.59462
     0.98820
     0.64382
     1.03740
     0.84061
     0.49622
     0.39782
     0.69301
     0.74221
     0.93901
     0.49622
     0.59462
     0.49622
     0.84061
     0.64382
     0.64382
     0.54542
     0.54542
     0.25023
     0.59462
     0.69301
     0.49622
     0.39782
     0.34863
     0.34863
     0.49622
     0.25023
     0.20103
     0.25023
     0.44702
     0.20103
    -0.04496
    -0.19256
    -0.04496
    -0.14336
    -0.29095
     0.20103
    -0.04496
    -0.24175
    -0.38935
    -0.38935
    -0.24175
    -0.38935
    -0.38935
    -0.43855
    -0.38935
    -0.24175
    -0.04496
    -0.19256
    -0.09416
    -0.29095
     0.00424
     0.10263
     0.05344
     0.05344
    -0.04496
     0.20103
     0.05344
     0.15183
     0.29943
     0.20103
     0.39782
     0.34863
     0.29943
     0.29943
     0.39782
     0.15183
     0.15183
     0.59462
     0.49622
     0.39782
     0.15183
     0.25023
     0.20103
     0.34863
     0.25023
     0.29943
     0.34863
     0.44702
     0.39782
     0.29943
     0.20103
     0.34863
     0.15183
     0.54542
     0.39782
     0.44702
     0.69301
     0.54542
     0.93901
     0.88981
     1.43099
     1.57858
     1.97217
     2.61175
     2.85774
     3.20213
     2.80854
     2.07057
     1.33259
     2.02137
     2.56255
     1.57858
     1.13580
     1.13580
     0.93901
     0.34863
     0.00424
    -0.48775
    -0.88133
    -0.97973
    -1.37332
    -1.37332
    -1.52091
    -1.52091
    -1.37332
    -1.17652
    -0.58614
    -0.48775
    -0.29095
    -0.19256
     0.05344
     0.00424
     0.10263
     0.39782
     0.39782
     0.49622
     0.54542
     0.79141
     0.54542
     0.84061
     0.64382
     0.29943
     0.79141
     0.54542
     0.25023
     0.44702
     0.25023
    -0.14336
     0.05344
    -0.09416
    -0.24175
    -0.53694
    -0.19256
    -0.43855
    -0.58614
    -0.14336
    -0.48775
    -0.73374
    -0.63534
    -0.63534
    -0.83214
    -0.83214
    -0.53694
    -1.02893
    -0.78294
    -1.07813
    -0.88133
    -0.88133
    -1.17652
    -1.02893
    -0.88133
    -0.68454
    -0.93053
    -0.97973
    -0.88133
    -0.88133
    -1.17652
    -0.83214
    -0.73374
    -0.68454
    -0.58614
    -0.38935
    -0.58614
    -0.58614
    -0.53694
    -0.38935
    -0.48775
    -0.43855
    -0.19256
    -0.19256
    -0.63534
    -0.34015
    -0.34015
    -0.38935
    -0.14336
    -0.38935
    -0.29095
    -0.58614
    -0.14336
    -0.48775
    -0.63534
    -0.48775
    -0.58614
    -0.78294
    -0.34015
    -0.43855
    -0.48775
    -0.58614
    -0.63534
    -0.68454
    -0.34015
    -0.38935
    -0.43855
    -0.78294
    -0.63534
    -0.29095
    -0.38935
    -0.29095
    -0.68454
    -0.29095
    -0.34015
    -0.43855
    -0.73374
    -0.68454
    -0.68454
    -0.43855
    -0.68454
    -0.14336
    -0.29095
    -0.78294
    -0.78294
    -0.43855
    -0.14336
    -0.04496
    -0.38935
    -0.34015
    -0.38935
    -0.24175
    -0.24175
    -0.09416
     0.05344
    -0.19256
    -0.24175
    -0.24175
     0.20103
    -0.14336
    -0.34015
     0.05344
    -0.14336
    -0.04496
     0.10263
    -0.19256
    -0.24175
    -0.34015
    -0.14336
    -0.19256
    -0.09416
    -0.04496
    -0.24175
     0.00424
     0.15183
     0.15183
     0.34863
     0.34863
     0.84061
     1.43099
     2.07057
     2.31656
     2.41496
     1.87377
     1.97217
     2.26736
     2.41496
     1.97217
     1.08660
     1.57858
     1.72618
     1.87377
     1.33259
     0.69301
     0.20103
    -0.14336
    -0.34015
    -0.53694
    -0.78294
    -0.88133
    -1.02893
    -0.73374
    -0.63534
    -0.19256
    -0.58614
    -0.19256
     0.20103
     0.25023
     0.39782
    -0.09416
     0.29943
     0.54542
     0.64382
     0.74221
     0.74221
     0.59462
     0.29943
     0.59462
     0.34863
     0.74221
     0.39782
     0.20103
     0.29943
     0.44702
     0.05344
    -0.14336
    -0.19256
     0.00424
    -0.14336
     0.29943
     0.05344
    -0.38935
    -0.14336
    -0.04496
    -0.19256
    -0.19256
    -0.34015
    -0.29095
    -0.09416
    -0.09416
     0.00424
    -0.29095
    -0.38935
    -0.29095
    -0.29095
    -0.04496
    -0.29095
    -0.38935
    -0.24175
    -0.34015
    -0.24175
    -0.14336
     0.00424
    -0.19256
    -0.04496
    -0.14336
    -0.09416
    -0.24175
    -0.04496
    -0.19256
    -0.14336
     0.29943
     0.49622
     0.25023
     0.15183
     0.05344
     0.05344
     0.29943
     0.44702
     0.15183
     0.05344
     0.34863
     0.64382
     0.34863
     0.49622
     0.29943
     0.15183
     0.44702
     0.64382
     0.54542
     0.34863
     0.29943
     0.20103
     0.20103
     0.44702
     0.34863
     0.34863
     0.15183
     0.39782
     0.00424
    -0.09416
    -0.04496
    -0.29095
     0.15183
     0.15183
    -0.19256
    -0.14336
    -0.19256
    -0.09416
    -0.19256
     0.15183
    -0.04496
    -0.29095
    -0.19256
    -0.04496
     0.05344
     0.15183
    -0.34015
    -0.19256
    -0.29095
    -0.14336
    -0.34015
    -0.53694
    -0.68454
    -0.43855
    -0.97973
    -0.53694
    -0.68454
    -0.97973
    -1.17652
    -1.12733
    -0.88133
    -0.78294
    -1.17652
    -1.37332
    -1.57011
    -1.32412
    -1.02893
    -1.17652
    -1.07813
    -1.22572
    -1.17652
    -0.93053
    -0.48775
    -0.29095
    -0.24175
     0.54542
     0.74221
     1.48019
     0.98820
     0.69301
     0.98820
     1.23420
     1.18500
     0.98820
     0.84061
     0.88981
     1.03740
     1.08660
     0.93901
     0.98820
     0.10263
     0.20103
    -0.14336
     0.10263
     0.10263
     0.20103
     0.25023
     0.64382
     0.84061
     1.23420
     1.13580
     1.28339
     1.28339
     1.38179
     1.72618
     2.11977
     1.67698
     1.72618
     2.16896
     2.41496
     2.21816
     2.07057
     2.16896
     2.21816
     2.16896
     2.41496
     2.46415
     2.31656
     2.21816
     2.07057
     2.21816
     2.21816
     1.87377
     1.62778
     1.77538
     1.57858
     1.67698
     1.28339
     1.18500
     1.23420
     1.18500
     1.28339
     1.18500
     1.18500
     1.23420
     1.08660
     0.98820
     1.38179
     1.18500
     0.93901
     1.03740
     1.23420
     1.43099
     1.18500
     1.18500
     1.13580
     0.93901
     0.98820
     1.08660
     1.03740
     0.74221
     0.64382
     0.64382
     0.93901
     0.88981
     0.69301
     0.69301
     0.64382
     0.84061
     1.23420
     1.13580
     1.03740
     0.93901
     0.84061
     1.23420
     1.18500
     1.23420
     1.18500
     0.98820
     1.13580
     1.28339
     1.03740
     0.98820
     1.03740
     0.84061
     0.74221
     0.69301
     0.64382
     0.49622
     0.64382
     0.74221
     0.64382
     0.88981
     0.54542
     0.39782
     0.44702
     0.84061
     0.69301
     0.54542
     0.59462
     0.54542
     0.59462
     0.69301
     0.74221
     0.54542
     0.49622
     0.59462
     0.59462
     0.44702
     0.44702
     0.20103
     0.15183
     0.59462
     0.54542
     0.20103
     0.15183
     0.00424
     0.00424
     0.15183
     0.05344
     0.15183
     0.05344
     0.10263
     0.20103
     0.00424
    -0.04496
    -0.14336
    -0.14336
     0.29943
     0.15183
     0.05344
     0.00424
     0.05344
     0.05344
     0.05344
     0.15183
     0.25023
     0.15183
     0.15183
     0.15183
    -0.24175
     0.20103
     0.05344
     0.00424
     0.15183
     0.44702
     0.20103
     0.25023
     0.25023
     0.15183
     0.49622
     0.29943
     0.59462
     0.29943
     0.44702
     0.44702
     0.49622
     0.79141
     0.79141
     0.98820
     1.38179
     1.87377
     2.21816
     2.85774
     3.59572
     4.38289
     4.62888
     4.03850
     2.90694
     3.05453
     3.89091
     3.79251
     3.34972
     3.15293
     2.85774
     2.36576
     1.87377
     1.67698
     0.98820
    -0.04496
    -0.04496
    -0.48775
    -0.34015
    -0.24175
    -0.34015
    -0.34015
    -0.24175
     0.15183
     0.15183
     0.64382
     0.79141
     1.18500
     1.38179
     1.33259
     1.28339
     1.23420
     1.28339
     1.28339
     1.28339
     1.13580
     1.18500
     0.98820
     0.69301
     0.49622
     0.59462
     0.49622
     0.49622
     0.34863
     0.00424
    -0.24175
     0.05344
     0.15183
    -0.58614
    -0.48775
    -1.07813
    -0.88133
    -0.48775
    -0.48775
    -0.34015
    -0.58614
    -0.58614
    -0.68454
    -0.83214
    -0.63534
    -0.88133
    -0.88133
    -0.58614
    -0.63534
    -0.48775
    -0.53694
    -0.68454
    -0.48775
    -0.58614
    -0.73374
    -0.58614
    -0.48775
    -0.63534
    -0.63534
    -0.58614
    -0.19256
    -0.43855
    -0.78294
    -0.38935
    -0.68454
    -0.53694
    -0.43855
    -0.19256
    -0.48775
    -0.29095
    -0.48775
    -0.14336
    -0.24175
    -0.29095
    -0.48775
    -0.24175
    -0.29095
    -0.24175
    -0.43855
    -0.34015
     0.15183
    -0.29095
    -0.34015
    -0.24175
    -0.14336
    -0.14336
    -0.19256
    -0.14336
     0.15183
    -0.14336
    -0.29095
    -0.24175
    -0.14336
     0.00424
    -0.04496
    -0.43855
    -0.09416
    -0.19256
    -0.24175
    -0.29095
    -0.04496
    -0.29095
    -0.38935
    -0.24175
    -0.34015
     0.05344
    -0.24175
    -0.34015
    -0.34015
    -0.24175
    -0.38935
    -0.48775
    -0.43855
    -0.38935
    -0.63534
    -0.38935
    -0.58614
    -0.83214
    -1.02893
    -1.12733
    -0.88133
    -0.88133
    -0.97973
    -1.07813
    -1.17652
    -1.37332
    -1.22572
    -1.42252
    -1.12733
    -1.47171
    -1.27492
    -1.22572
    -1.17652
    -0.97973
    -0.97973
    -1.32412
    -1.07813
    -0.88133
    -0.63534
    -0.83214
    -0.78294
    -0.63534
    -0.53694
    -0.48775
    -0.34015
    -0.58614
    -0.43855
    -0.38935
    -0.19256
    -0.19256
    -0.38935
    -0.34015
    -0.19256
     0.05344
     0.15183
     0.29943
     0.15183
     0.44702
     0.79141
     1.13580
     1.67698
     2.36576
     2.66095
     2.56255
     2.80854
     1.82458
     1.18500
     2.11977
     2.21816
     1.57858
     1.23420
     1.13580
     0.59462
     0.34863
    -0.38935
    -0.73374
    -1.22572
    -1.37332
    -1.81610
    -2.35728
    -1.91450
    -1.61931
    -1.61931
    -1.76690
    -1.71771
    -1.37332
    -0.88133
    -1.02893
    -0.88133
    -0.88133
    -0.63534
    -0.68454
    -0.63534
    -0.38935
    -0.63534
    -1.07813
    -0.63534
    -0.68454
    -0.63534
    -0.43855
    -0.58614
    -0.93053
    -0.63534
    -0.34015
    -0.29095
    -0.58614
    -0.68454
    -0.68454
    -0.68454
    -0.29095
    -0.09416
    -0.68454
    -0.58614
    -0.68454
    -0.88133
    -0.63534
    -0.68454
    -0.83214
    -0.58614
    -0.68454
    -0.88133
    -0.83214
    -1.07813
    -0.73374
    -0.63534
    -0.48775
    -0.34015
    -0.63534
    -0.88133
    -0.34015
    -0.53694
    -0.43855
    -0.14336
    -0.14336
    -0.43855
    -0.29095
     0.00424
    -0.14336
    -0.24175
    -0.34015
    -0.34015
    -0.48775
     0.10263
     0.00424
    -0.29095
    -0.19256
    -0.14336
     0.00424
    -0.19256
    -0.38935
    -0.34015
    -0.24175
    -0.19256
     0.05344
    -0.29095
    -0.14336
    -0.38935
    -0.38935
    -0.04496
     0.05344
    -0.19256
    -0.43855
    -0.24175
    -0.19256
     0.20103
    -0.14336
    -0.43855
    -0.19256
    -0.14336
    -0.09416
    -0.19256
    -0.19256
    -0.19256
    -0.34015
    -0.19256
     0.10263
    -0.04496
    -0.38935
    -0.43855
    -0.24175
     0.00424
    -0.09416
    -0.29095
    -0.29095
    -0.14336
     0.00424
    -0.29095
    -0.29095
    -0.63534
    -0.43855
    -0.43855
    -0.04496
    -0.24175
    -0.68454
    -0.34015
    -0.58614
    -0.43855
    -0.43855
    -0.88133
    -0.88133
    -0.58614
    -0.63534
    -0.58614
    -0.73374
    -0.78294
    -0.78294
    -0.73374
    -0.43855
    -0.53694
    -0.83214
    -0.83214
    -0.43855
    -0.38935
    -0.43855
    -0.43855
    -0.63534
    -0.38935
    -0.29095
    -0.09416
    -0.24175
    -0.04496
    -0.34015
    -0.09416
     0.25023
     0.64382
     0.64382
     0.84061
     1.18500
     1.77538
     2.21816
     3.00534
     3.44812
     3.25133
     2.36576
     2.46415
     2.46415
     2.26736
     1.18500
     1.18500
     1.87377
     1.92297
     1.28339
     0.34863
    -0.29095
    -0.88133
    -1.07813
    -1.61931
    -1.76690
    -1.52091
    -1.61931
    -1.37332
    -1.37332
    -0.88133
    -0.93053
    -0.78294
    -0.63534
     0.00424
     0.20103
     0.00424
    -0.09416
     0.20103
     0.29943
     0.29943
    -0.04496
     0.05344
     0.34863
     0.29943
     0.15183
     0.20103
    -0.04496
    -0.14336
    -0.29095
    -0.19256
     0.10263
    -0.58614
    -0.34015
    -0.34015
    -0.34015
    -0.29095
    -0.48775
    -0.43855
    -0.53694
    -0.29095
    -0.34015
    -0.48775
    -0.38935
    -0.48775
    -0.48775
    -0.43855
    -0.04496
    -0.19256
    -0.48775
    -0.38935
    -0.34015
    -0.24175
    -0.24175
    -0.34015
    -0.19256
    -0.24175
     0.00424
    -0.24175
    -0.09416
    -0.34015
    -0.24175
    -0.34015
     0.05344
     0.05344
    -0.04496
    -0.24175
    -0.19256
    -0.09416
     0.00424
    -0.09416
     0.05344
    -0.14336
     0.00424
     0.00424
     0.00424
    -0.14336
    -0.14336
    -0.34015
     0.05344
    -0.19256
    -0.24175
    -0.38935
    -0.43855
    -0.48775
    -0.19256
    -0.34015
    -0.58614
    -0.34015
    -0.43855
    -0.68454
    -0.58614
    -0.48775
    -0.43855
    -0.78294
    -0.58614
    -0.43855
    -0.48775
    -0.14336
    -0.53694
    -0.43855
    -0.43855
    -0.48775
    -0.24175
    -0.34015
    -0.38935
    -0.24175
    -0.09416
    -0.19256
    -0.19256
    -0.24175
    -0.04496
     0.10263
     0.05344
    -0.14336
     0.20103
    -0.04496
     0.10263
     0.10263
     0.05344
     0.10263
     0.25023
     0.15183
     0.25023
     0.15183
    -0.04496
    -0.14336
     0.15183
     0.34863
     0.34863
     0.34863
     0.10263
     0.25023
     0.05344
     0.25023
     0.49622
     0.25023
     0.44702
     0.29943
     0.34863
     0.39782
     0.44702
     0.44702
     0.15183
     0.49622
     0.74221
     0.59462
     0.88981
     1.13580
     1.38179
     1.33259
     1.43099
     2.07057
     2.75934
     3.00534
     3.59572
     3.05453
     2.90694
     1.77538
     2.11977
     2.51335
     2.95614
     1.87377
     1.57858
     1.43099
     1.03740
     0.54542
    -0.24175
    -0.29095
    -0.58614
    -0.83214
    -1.07813
    -1.37332
    -1.17652
    -1.07813
    -1.07813
    -0.73374
    -0.43855
    -0.34015
    -0.19256
     0.15183
     0.00424
     0.05344
     0.34863
     0.74221
     0.79141
     0.98820
     0.74221
     0.64382
     0.74221
     0.74221
     0.64382
     0.69301
     0.93901
     0.54542
     0.34863
     0.59462
     0.64382
     0.74221
     0.25023
     0.10263
     0.10263
     0.05344
     0.25023
     0.39782
     0.05344
     0.15183
     0.05344
    -0.34015
     0.05344
     0.05344
    -0.04496
    -0.04496
    -0.14336
    -0.09416
    -0.09416
     0.05344
     0.05344
    -0.04496
     0.15183
     0.10263
     0.15183
     0.15183
     0.10263
     0.15183
     0.15183
     0.29943
     0.34863
     0.34863
     0.54542
     0.54542
     0.54542
     0.54542
     0.54542
     0.69301
     0.79141
     0.79141
     0.64382
     0.79141
     0.88981
     0.74221
     0.79141
     0.88981
     1.08660
     0.64382
     0.93901
     0.84061
     0.74221
     0.69301
     0.39782
     0.59462
     0.69301
     0.59462
     0.39782
     0.39782
     1.43099
     1.57858
    -0.88133
     0.05344
     0.00424
     0.34863
     0.25023
     0.49622
     0.15183
    -0.14336
    -0.29095
    -0.19256
    -0.29095
    -0.19256
    -0.29095
    -0.48775
    -0.53694
    -0.43855
    -0.68454
    -0.58614
    -0.53694
    -0.58614
    -0.48775
    -0.48775
    -0.58614
    -0.78294
    -0.78294
    -0.78294
    -0.63534
    -0.58614
    -0.78294
    -0.97973
    -0.97973
    -1.27492
    -1.17652
    -1.07813
    -0.93053
    -1.22572
    -1.27492
    -1.02893
    -0.97973
    -1.32412
    -1.07813
    -1.32412
    -1.07813
    -0.93053
    -0.97973
    -1.02893
    -1.02893
    -1.02893
    -0.88133
    -0.93053
    -0.63534
    -0.73374
    -0.73374
    -0.43855
    -0.14336
    -0.04496
     0.44702
     0.69301
     1.23420
     2.02137
     2.46415
     2.46415
     1.23420
     0.84061
     1.67698
     1.33259
     1.48019
     0.54542
    -0.24175
     0.34863
     0.15183
    -0.63534
    -1.61931
    -2.55408
    -2.80007
    -3.14446
    -3.29205
    -3.48885
    -4.03003
    -3.98083
    -3.68564
    -3.58724
    -3.43965
    -3.09526
    -3.19366
    -3.14446
    -2.99686
    -2.60328
    -2.84927
    -2.84927
    -2.65247
    -2.40648
    -2.30809
    -2.60328
    -2.60328
    -2.45568
    -2.45568
    -2.70167
    -2.55408
    -2.50488
    -2.70167
    -2.94766
    -2.80007
    -2.65247
    -2.99686
    -3.04606
    -3.14446
    -2.89847
    -2.80007
    -2.75087
    -3.19366
    -3.14446
    -3.09526
    -3.14446
    -3.04606
    -2.89847
    -2.99686
    -3.29205
    -3.09526
    -3.14446
    -3.19366
    -3.39045
    -3.63644
    -3.48885
    -3.39045
    -3.09526
    -3.39045
    -3.39045
    -3.24285
    -3.14446
    -3.34125
    -2.80007
    -2.70167
    -3.09526
    -2.75087
    -2.45568
    -2.35728
    -2.55408
    -2.30809
    -2.06209
    -2.16049
    -1.91450
    -1.86530
    -2.06209
    -1.96370
    -2.01290
    -2.01290
    -1.71771
    -1.52091
    -1.91450
    -1.96370
    -2.06209
    -1.76690
    -1.81610
    -1.81610
    -1.91450
    -1.96370
    -1.91450
    -1.81610
    -1.96370
    -1.81610
    -1.86530
    -2.16049
    -1.96370
    -1.66851
    -1.96370
    -1.96370
    -1.91450
    -1.76690
    -1.66851
    -1.76690
    -1.91450
    -1.91450
    -1.66851
    -1.96370
    -1.66851
    -1.81610
    -2.01290
    -1.91450
    -2.01290
    -1.71771
    -1.81610
    -1.96370
    -1.91450
    -1.76690
    -1.76690
    -2.06209
    -1.81610
    -2.06209
    -1.96370
    -1.76690
    -1.66851
    -1.91450
    -1.96370
    -1.91450
    -2.06209
    -1.71771
    -1.66851
    -1.96370
    -2.01290
    -2.01290
    -1.91450
    -1.66851
    -1.91450
    -2.11129
    -1.76690
    -1.76690
    -1.81610
    -1.71771
    -1.81610
    -1.91450
    -2.11129
    -1.66851
    -1.42252
    -1.76690
    -1.76690
    -1.61931
    -1.66851
    -1.22572
    -1.22572
    -0.97973
    -1.07813
    -0.53694
    -0.19256
     0.54542
     1.03740
     1.67698
     1.52939
     1.03740
     0.39782
     1.08660
     1.28339
     0.98820
    -0.34015
    -0.14336
     0.10263
    -0.09416
    -0.78294
    -1.17652
    -1.86530
    -2.45568
    -2.80007
    -3.19366
    -3.09526
    -3.34125
    -2.60328
    -2.89847
    -2.84927
    -2.45568
    -2.11129
    -1.91450
    -1.71771
    -1.71771
    -1.47171
    -1.07813
    -1.02893
    -0.68454
    -0.83214
    -0.53694
    -0.78294
    -0.68454
    -0.63534
    -0.43855
    -0.68454
    -0.48775
    -0.53694
    -0.53694
    -0.78294
    -0.78294
    -0.83214
    -0.88133
    -0.97973
    -0.88133
    -0.97973
    -0.97973
    -1.07813
    -1.32412
    -1.42252
    -1.07813
    -1.27492
    -1.32412
    -1.27492
    -1.32412
    -1.22572
    -1.32412
    -1.52091
    -1.27492
    -1.37332
    -1.32412
    -1.17652
    -1.47171
    -1.17652
    -1.61931
    -1.42252
    -1.17652
    -1.07813
    -1.37332
    -1.22572
    -1.12733
    -1.07813
    -1.12733
    -1.17652
    -1.17652
    -0.93053
    -0.78294
    -0.83214
    -0.88133
    -0.53694
    -0.73374
    -0.97973
    -0.38935
    -0.43855
    -0.83214
    -0.73374
    -0.83214
    -0.68454
    -0.68454
    -0.68454
    -0.73374
    -0.68454
    -0.93053
    -0.73374
    -0.68454
    -0.97973
    -0.83214
    -1.12733
    -0.97973
    -0.68454
    -1.02893
    -0.93053
    -0.68454
    -1.02893
    -0.88133
    -1.17652
    -0.88133
    -0.88133
    -1.07813
    -0.88133
    -1.02893
    -0.78294
    -0.97973
    -1.12733
    -1.32412
    -0.88133
    -0.88133
    -0.68454
    -0.93053
    -0.97973
    -0.88133
    -1.17652
    -1.12733
    -0.97973
    -0.78294
    -0.78294
    -0.78294
    -0.58614
    -0.63534
    -0.93053
    -0.73374
    -0.48775
    -0.68454
    -0.53694
    -0.48775
    -0.63534
    -0.43855
    -0.38935
    -0.58614
    -0.34015
    -0.38935
    -0.04496
    -0.29095
    -0.34015
    -0.29095
    -0.29095
    -0.58614
     0.10263
     0.20103
     0.25023
     0.29943
     0.59462
     0.93901
     1.28339
     1.67698
     2.31656
     2.80854
     2.71015
     1.62778
     1.03740
     1.77538
     1.57858
     1.03740
     0.74221
     0.69301
     0.64382
     0.49622
     0.10263
    -0.68454
    -1.37332
    -1.66851
    -1.86530
    -1.61931
    -1.76690
    -1.66851
    -1.66851
    -1.42252
    -1.32412
    -1.07813
    -0.88133
    -0.48775
    -0.63534
    -0.53694
    -0.14336
    -0.29095
    -0.34015
    -0.24175
    -0.14336
     0.00424
    -0.04496
     0.10263
    -0.04496
     0.15183
    -0.04496
     0.10263
    -0.19256
     0.05344
     0.15183
    -0.04496
     0.05344
    -0.09416
    -0.14336
    -0.19256
    -0.24175
    -0.14336
    -0.19256
    -0.04496
    -0.38935
    -0.24175
    -0.38935
    -0.34015
    -0.34015
    -0.24175
    -0.24175
    -0.58614
    -0.68454
    -0.34015
    -0.43855
    -0.78294
    -0.83214
    -0.53694
    -0.63534
    -0.48775
    -0.68454
    -0.78294
    -0.78294
    -0.97973
    -0.93053
    -0.93053
    -0.73374
    -0.78294
    -0.78294
    -0.68454
    -0.58614
    -0.78294
    -0.73374
    -0.48775
    -0.58614
    -0.38935
    -0.24175
    -0.19256
    -0.48775
    -0.24175
    -0.24175
    -0.38935
    -0.04496
    -0.24175
    -0.24175
    -0.09416
     0.05344
    -0.19256
    -0.19256
     0.00424
     0.10263
    -0.04496
    -0.04496
    -0.19256
    -0.24175
    -0.19256
    -0.04496
    -0.04496
     0.05344
    -0.14336
    -0.38935
    -0.24175
    -0.09416
    -0.24175
    -0.29095
    -0.34015
    -0.78294
    -0.09416
    -0.14336
    -0.09416
    -0.29095
    -0.34015
    -0.29095
    -0.43855
     0.05344
     0.15183
    -0.14336
    -0.19256
     0.15183
    -0.09416
    -0.29095
    -0.19256
    -0.14336
    -0.09416
     0.15183
     0.05344
    -0.24175
    -0.29095
    -0.04496
    -0.14336
    -0.34015
     0.00424
    -0.34015
    -0.34015
    -0.04496
    -0.09416
     0.10263
    -0.19256
    -0.29095
    -0.04496
    -0.14336
     0.25023
    -0.14336
    -0.14336
     0.05344
    -0.04496
    -0.14336
     0.20103
     0.00424
     0.00424
     0.00424
     0.10263
     0.10263
     0.10263
    -0.04496
     0.00424
     0.15183
     0.25023
     0.34863
     0.39782
     0.39782
     0.34863
     0.34863
     1.03740
     1.72618
     1.82458
     2.61175
     3.25133
     3.98930
     4.13690
     2.90694
     2.16896
     2.71015
     2.95614
     2.56255
     1.48019
     1.62778
     1.33259
     0.93901
     0.54542
     0.00424
    -1.12733
    -1.66851
    -1.86530
    -2.20969
    -2.16049
    -2.40648
    -2.30809
    -2.25889
    -1.61931
    -1.07813
    -1.12733
    -0.63534
    -0.48775
    -0.14336
     0.00424
     0.10263
     0.15183
     0.05344
     0.49622
     0.44702
     0.54542
     0.44702
     0.39782
     0.34863
     0.54542
     0.44702
     0.34863
     0.49622
     0.25023
     0.29943
     0.20103
     0.54542
     0.29943
     0.05344
     0.15183
     0.25023
     0.20103
    -0.04496
    -0.14336
    -0.24175
     0.10263
     0.15183
     0.05344
    -0.09416
    -0.19256
    -0.34015
    -0.34015
    -0.19256
     0.00424
    -0.24175
    -0.29095
    -0.34015
    -0.14336
    -0.04496
    -0.29095
    -0.29095
    -0.24175
    -0.09416
     0.00424
    -0.04496
    -0.04496
     0.00424
    -0.09416
    -0.14336
     0.20103
    -0.04496
    -0.19256
     0.10263
     0.05344
     0.20103
     0.05344
    -0.14336
    -0.24175
    -0.04496
     0.29943
    -0.19256
    -0.14336
    -0.24175
    -0.24175
    -0.19256
     0.29943
     0.00424
    -0.24175
    -0.14336
     0.05344
     0.15183
    -0.04496
    -0.09416
     0.05344
    -0.09416
     0.05344
     0.00424
     0.10263
    -0.04496
     0.05344
    -0.04496
     0.20103
     0.34863
     0.05344
    -0.04496
     0.10263
     0.10263
     0.34863
     0.15183
     0.29943
     0.25023
     0.25023
     0.49622
     0.34863
     0.49622
     0.44702
     0.25023
     0.59462
     0.84061
     0.29943
     0.54542
     0.54542
     0.49622
     0.64382
     0.64382
     0.25023
     0.39782
     0.74221
     0.34863
     0.34863
     0.29943
     0.05344
     0.20103
     0.20103
     0.44702
     0.25023
     0.05344
     0.44702
     0.15183
     0.25023
     0.10263
     0.20103
     0.15183
     0.34863
     0.39782
     0.15183
     0.29943
     0.29943
     0.25023
     0.20103
     0.29943
     0.59462
     0.29943
     0.44702
     0.10263
     0.20103
     0.25023
     0.20103
     0.64382
     0.59462
     0.64382
     0.98820
     1.38179
     1.38179
     1.77538
     1.97217
     2.95614
     3.79251
     3.69411
     3.05453
     1.62778
     1.97217
     3.00534
     2.75934
     1.52939
     1.52939
     1.23420
     0.84061
     0.39782
     0.20103
    -0.48775
    -1.22572
    -1.47171
    -1.76690
    -1.81610
    -2.30809
    -1.91450
    -2.01290
    -1.42252
    -1.37332
    -1.52091
    -1.22572
    -1.22572
    -1.07813
    -0.83214
    -0.43855
    -0.58614
    -0.83214
    -0.78294
    -0.34015
    -0.38935
    -0.48775
    -0.29095
    -0.29095
    -0.29095
    -0.43855
    -0.38935
    -0.34015
    -0.58614
    -0.29095
    -0.38935
    -0.19256
    -0.29095
    -0.48775
    -0.53694
    -0.19256
    -0.38935
    -0.58614
    -0.29095
    -0.43855
    -0.34015
    -0.34015
    -0.63534
    -0.43855
    -0.43855
    -0.38935
    -0.73374
    -0.29095
    -0.24175
    -0.43855
    -0.88133
    -0.29095
    -0.34015
    -0.14336
    -0.38935
    -0.24175
    -0.19256
    -0.09416
     0.15183
     0.15183
     0.20103
     0.25023
     0.44702
     0.20103
     0.44702
     0.15183
     0.25023
     0.20103
     0.74221
     0.25023
     0.29943
     0.25023
     0.39782
     0.25023
     0.20103
     0.20103
     0.25023
     0.10263
     0.15183
     0.15183
     0.00424
     0.00424
    -0.14336
    -0.14336
     0.20103
     0.15183
    -0.04496
     0.20103
     0.10263
     0.00424
     0.05344
    -0.04496
     0.20103
    -0.04496
     0.05344
     0.05344
     0.20103
     0.10263
     0.15183
    -0.14336
    -0.14336
     0.25023
    -0.14336
    -0.19256
    -0.24175
    -0.43855
    -0.48775
    -0.68454
    -0.38935
    -0.24175
    -0.58614
    -0.68454
    -0.68454
    -0.63534
    -0.78294
    -0.88133
    -0.68454
    -0.58614
    -0.83214
    -0.88133
    -0.83214
    -0.88133
    -0.97973
    -1.17652
    -1.12733
    -0.88133
    -0.97973
    -1.07813
    -1.22572
    -0.88133
    -1.07813
    -1.32412
    -1.12733
    -0.88133
    -0.93053
    -0.97973
    -0.78294
    -0.83214
    -0.93053
    -0.83214
    -1.07813
    -0.88133
    -0.73374
    -0.78294
    -0.73374
    -0.83214
    -0.48775
    -0.14336
    -0.43855
    -0.04496
     0.39782
     0.64382
     1.18500
     1.62778
     2.46415
     2.80854
     3.25133
     2.11977
     1.33259
     1.67698
     0.98820
     0.64382
     1.28339
     1.23420
     0.79141
     0.54542
    -0.24175
    -1.22572
    -1.86530
    -2.06209
    -2.55408
    -2.80007
    -2.94766
    -2.65247
    -2.45568
    -2.16049
    -2.20969
    -2.06209
    -1.71771
    -1.66851
    -1.71771
    -1.66851
    -1.17652
    -1.37332
    -1.02893
    -1.12733
    -1.22572
    -1.27492
    -1.22572
    -1.12733
    -1.07813
    -1.22572
    -1.27492
    -1.27492
    -1.57011
    -1.32412
    -1.37332
    -1.52091
    -1.42252
    -1.61931
    -1.76690
    -1.47171
    -1.52091
    -1.37332
    -1.66851
    -1.57011
    -1.27492
    -1.27492
    -1.07813
    -1.71771
    -1.57011
    -1.66851
    -1.61931
    -1.66851
    -1.37332
    -1.71771
    -1.66851
    -1.52091
    -1.57011
    -1.71771
    -1.86530
    -1.52091
    -1.91450
    -1.66851
    -1.61931
    -1.71771
    -1.76690
    -1.57011
    -1.42252
    -1.66851
    -1.57011
    -1.37332
    -1.57011
    -1.42252
    -1.47171
    -1.42252
    -1.17652
    -0.78294
    -1.37332
    -1.17652
    -1.42252
    -1.37332
    -1.37332
    -1.42252
    -1.27492
    -1.22572
    -1.17652
    -0.88133
    -1.42252
    -1.86530
    -1.32412
    -1.57011
    -1.32412
    -1.66851
    -1.71771
    -1.66851
    -1.37332
    -1.27492
    -1.37332
    -1.61931
    -1.57011
    -1.42252
    -1.52091
    -1.37332
    -1.47171
    -1.57011
    -1.32412
    -1.52091
    -1.57011
    -1.47171
    -1.76690
    -1.71771
    -1.52091
    -1.57011
    -1.61931
    -1.57011
    -1.42252
    -1.37332
    -1.57011
    -1.32412
    -1.17652
    -1.42252
    -1.42252
    -1.37332
    -1.22572
    -0.97973
    -1.27492
    -1.22572
    -1.07813
    -1.07813
    -1.02893
    -1.22572
    -1.17652
    -1.32412
    -1.37332
    -0.93053
    -1.12733
    -1.32412
    -1.32412
    -1.32412
    -1.52091
    -1.12733
    -1.17652
    -1.17652
    -1.22572
    -1.32412
    -0.97973
    -1.12733
    -1.22572
    -1.07813
    -1.02893
    -0.88133
    -0.68454
    -0.83214
    -0.97973
    -0.63534
    -0.78294
    -0.68454
    -0.48775
    -0.48775
     0.05344
     0.34863
     0.59462
     1.23420
     1.82458
     2.56255
     2.71015
     2.11977
     0.88981
     1.77538
     1.77538
     1.48019
     1.33259
     0.88981
     0.84061
     0.20103
    -0.34015
    -0.68454
    -1.02893
    -1.86530
    -2.35728
    -2.65247
    -2.70167
    -2.80007
    -2.40648
    -2.20969
    -2.60328
    -2.01290
    -1.61931
    -1.42252
    -1.42252
    -1.27492
    -0.97973
    -0.58614
    -0.38935
    -0.43855
    -0.53694
    -0.58614
    -0.58614
    -0.68454
    -0.58614
    -0.34015
    -0.97973
    -0.88133
    -0.73374
    -0.88133
    -1.07813
    -1.12733
    -1.12733
    -1.37332
    -1.07813
    -1.02893
    -1.22572
    -1.32412
    -1.37332
    -1.52091
    -1.52091
    -1.07813
    -1.27492
    -1.37332
    -1.12733
    -1.22572
    -1.17652
    -1.32412
    -1.52091
    -1.37332
    -1.32412
    -1.37332
    -1.07813
    -1.07813
    -1.32412
    -1.22572
    -1.27492
    -1.07813
    -0.73374
    -1.07813
    -0.97973
    -0.97973
    -0.68454
    -0.58614
    -0.93053
    -0.73374
    -0.73374
    -0.43855
    -0.53694
    -0.48775
    -0.68454
    -0.78294
    -0.78294
    -0.38935
    -0.38935
    -0.83214
    -0.63534
    -0.58614
    -0.63534
    -0.43855
    -0.63534
    -0.68454
    -0.43855
    -0.48775
    -0.48775
    -0.53694
    -0.58614
    -0.63534
    -0.43855
    -0.68454
    -0.19256
    -0.38935
    -0.43855
    -0.48775
    -0.43855
    -0.53694
    -0.29095
    -0.34015
    -0.43855
    -0.43855
    -0.24175
    -0.48775
    -0.24175
    -0.53694
    -0.48775
    -0.48775
    -0.09416
    -0.29095
    -0.48775
    -0.43855
    -0.43855
    -0.34015
    -0.38935
    -0.38935
    -0.38935
    -0.29095
    -0.29095
    -0.19256
    -0.19256
    -0.29095
    -0.58614
    -0.48775
    -0.29095
     0.00424
    -0.43855
    -0.48775
    -0.43855
    -0.48775
    -0.38935
    -0.48775
    -0.48775
    -0.53694
    -0.48775
    -0.34015
    -0.58614
    -0.58614
    -0.48775
    -0.83214
    -0.53694
    -0.24175
    -0.53694
    -0.43855
    -0.29095
    -0.38935
    -0.19256
    -0.09416
     0.25023
     0.69301
     1.28339
     2.11977
     2.21816
     1.57858
     1.52939
     2.36576
     2.90694
     2.36576
     0.93901
     0.54542
     1.03740
     1.48019
     1.28339
     0.93901
     0.34863
    -0.48775
    -0.83214
    -1.12733
    -1.42252
    -1.47171
    -1.76690
    -1.96370
    -1.66851
    -1.02893
    -0.93053
    -0.68454
    -0.63534
    -0.63534
    -0.63534
    -0.68454
    -0.58614
    -0.34015
    -0.04496
     0.05344
     0.20103
     0.00424
    -0.09416
    -0.19256
    -0.43855
    -0.04496
     0.05344
     0.05344
    -0.04496
    -0.24175
    -0.19256
     0.05344
     0.34863
    -0.19256
     0.05344
    -0.09416
    -0.14336
    -0.34015
    -0.19256
    -0.38935
    -0.53694
    -0.53694
    -0.58614
    -0.78294
    -0.68454
    -0.53694
    -0.83214
    -0.83214
    -1.02893
    -0.88133
    -0.88133
    -0.97973
    -1.02893
    -0.78294
    -0.58614
    -0.73374
    -0.83214
    -1.02893
    -0.63534
    -0.58614
    -0.53694
    -0.58614
    -0.63534
    -0.68454
    -0.58614
    -0.58614
    -0.63534
    -0.63534
    -0.53694
    -0.63534
    -0.43855
    -0.48775
    -0.58614
    -0.88133
    -0.43855
    -0.43855
    -0.68454
    -0.53694
    -0.53694
    -0.53694
    -0.68454
    -0.63534
    -0.53694
    -0.29095
    -0.68454
    -0.29095
    -0.48775
    -0.53694
    -0.48775
    -0.68454
    -0.38935
    -0.48775
    -0.34015
    -0.48775
    -0.48775
    -0.43855
    -0.53694
    -0.29095
    -0.29095
    -0.53694
    -0.43855
    -0.38935
    -0.34015
    -0.24175
    -0.34015
    -0.48775
    -0.38935
    -0.34015
    -0.19256
    -0.43855
    -0.19256
    -0.48775
    -0.19256
    -0.43855
    -0.48775
    -0.19256
    -0.38935
    -0.43855
    -0.48775
    -0.04496
    -0.29095
    -0.43855
    -0.24175
    -0.34015
    -0.38935
    -0.24175
    -0.14336
    -0.29095
    -0.38935
    -0.19256
    -0.14336
    -0.34015
    -0.14336
    -0.19256
    -0.34015
    -0.24175
    -0.09416
     0.00424
    -0.63534
    -0.29095
     0.00424
    -0.24175
    -0.24175
     0.05344
     0.05344
     0.05344
    -0.09416
     0.29943
     0.59462
     1.13580
     1.43099
     1.87377
     2.46415
     2.95614
     1.82458
     1.97217
     2.95614
     2.95614
     1.57858
     0.69301
     0.98820
     1.28339
     1.33259
     0.93901
     0.74221
     0.20103
    -0.53694
    -1.12733
    -1.12733
    -1.27492
    -1.91450
    -1.61931
    -1.02893
    -1.22572
    -0.97973
    -0.63534
    -0.43855
    -0.38935
    -0.48775
    -0.43855
     0.10263
    -0.04496
    -0.19256
    -0.04496
    -0.04496
     0.20103
     0.05344
     0.10263
     0.25023
     0.34863
     0.34863
     0.44702
     0.39782
     0.44702
     0.49622
     0.20103
     0.44702
     0.34863
     0.54542
     0.59462
     0.34863
     0.34863
     0.05344
     0.10263
     0.34863
     0.15183
     0.25023
     0.15183
     0.20103
    -0.04496
    -0.04496
    -0.04496
    -0.09416
     0.15183
     0.15183
    -0.14336
     0.05344
     0.05344
     0.05344
    -0.19256
     0.05344
    -0.14336
    -0.19256
    -0.19256
     0.15183
     0.29943
     0.00424
     0.05344
    -0.19256
     0.15183
     0.15183
     0.15183
     0.15183
     0.20103
     0.05344
     0.39782
     0.15183
     0.00424
    -0.04496
     0.05344
    -0.14336
     0.25023
    -0.14336
    -0.38935
    -0.34015
    -0.24175
    -0.19256
    -0.19256
    -0.58614
    -0.48775
    -0.34015
    -0.53694
    -0.29095
    -0.29095
    -0.53694
    -0.53694
    -0.34015
    -0.19256
    -0.38935
    -0.48775
    -0.43855
    -0.19256
    -0.34015
    -0.09416
    -0.19256
    -0.53694
    -0.14336
    -0.38935
    -0.34015
    -0.04496
    -0.04496
    -0.24175
    -0.29095
    -0.14336
    -0.04496
    -0.24175
    -0.24175
    -0.19256
    -0.14336
    -0.09416
    -0.09416
    -0.19256
    -0.29095
    -0.38935
    -0.58614
     0.10263
    -0.09416
    -0.19256
    -0.48775
    -0.48775
    -0.04496
    -0.24175
    -0.43855
    -0.38935
    -0.38935
    -0.24175
    -0.14336
    -0.24175
    -0.43855
    -0.29095
    -0.19256
    -0.29095
     0.05344
    -0.19256
    -0.43855
    -0.09416
    -0.09416
    -0.09416
    -0.24175
    -0.34015
    -0.29095
    -0.29095
    -0.14336
    -0.14336
    -0.19256
    -0.38935
    -0.43855
    -0.38935
    -0.04496
    -0.09416
    -0.43855
    -0.29095
    -0.24175
    -0.24175
    -0.19256
    -0.19256
    -0.48775
     0.00424
     0.25023
     0.20103
     0.29943
     0.54542
     0.84061
     1.03740
     1.92297
     2.71015
     3.00534
     3.69411
     2.95614
     2.56255
     3.34972
     3.00534
     1.67698
     1.18500
     1.77538
     2.02137
     1.72618
     0.93901
     0.25023
    -0.43855
    -1.22572
    -1.52091
    -1.81610
    -2.20969
    -2.11129
    -1.96370
    -1.91450
    -1.86530
    -1.81610
    -1.37332
    -1.12733
    -0.68454
    -0.34015
    -0.29095
    -0.43855
    -0.34015
    -0.48775
     0.00424
     0.10263
    -0.19256
    -0.04496
    -0.04496
    -0.04496
    -0.04496
    -0.29095
    -0.19256
     0.00424
    -0.04496
     0.05344
     0.10263
    -0.73374
    -0.24175
    -0.04496
     0.29943
     0.44702
    -0.04496
    -0.09416
     0.10263
     0.15183
     0.20103
     0.15183
     0.34863
     0.34863
     0.59462
     0.59462
     0.49622
     0.54542
     0.34863
     0.25023
     0.54542
     0.93901
     0.64382
     0.49622
     0.49622
     0.20103
     0.39782
     0.49622
     0.15183
     0.10263
     0.34863
     0.54542
     0.25023
    -0.14336
    -0.29095
    -0.04496
    -0.04496
     0.29943
     0.00424
    -0.19256
    -0.14336
    -0.19256
    -0.04496
     0.05344
    -0.04496
    -0.34015
    -0.19256
     0.10263
     0.05344
     0.00424
    -0.24175
    -0.34015
    -0.53694
    -0.09416
     0.05344
    -0.48775
    -0.53694
    -0.29095
    -0.24175
    -0.29095
    -0.38935
    -0.34015
    -0.48775
    -0.43855
    -0.09416
    -0.24175
    -0.38935
    -0.48775
    -0.43855
    -0.19256
    -0.04496
    -0.34015
    -0.14336
    -0.29095
    -0.19256
    -0.24175
    -0.19256
    -0.34015
    -0.24175
    -0.04496
    -0.19256
    -0.24175
    -0.19256
    -0.14336
    -0.29095
     0.15183
     0.05344
    -0.04496
    -0.24175
    -0.19256
    -0.19256
    -0.14336
     0.00424
    -0.04496
    -0.24175
    -0.09416
     0.10263
    -0.09416
    -0.14336
    -0.09416
    -0.38935
    -0.34015
    -0.04496
     0.05344
    -0.09416
    -0.24175
    -0.04496
    -0.24175
    -0.19256
    -0.04496
    -0.09416
    -0.43855
    -0.14336
     0.05344
    -0.09416
    -0.29095
    -0.04496
    -0.48775
    -0.04496
     0.20103
    -0.14336
    -0.34015
    -0.19256
     0.00424
    -0.09416
     0.05344
    -0.04496
    -0.04496
     0.20103
     0.44702
     0.59462
     0.93901
     1.03740
     1.23420
     1.87377
     2.80854
     3.15293
     3.94010
     3.94010
     2.56255
     2.02137
     2.51335
     2.07057
     1.43099
     1.62778
     2.07057
     1.57858
     1.28339
     0.25023
    -0.73374
    -1.37332
    -1.37332
    -1.91450
    -1.86530
    -1.76690
    -1.81610
    -1.81610
    -1.47171
    -1.47171
    -0.93053
    -0.83214
